# Supplementary material for: Isolation, bonding and reactivity of a monomeric stibine oxide
Source: Nat Chem. 2023 Mar 23;15(5):633–40. doi: 10.1038/s41557-023-01160-x (PMC10159848; doi:10.1038/s41557-023-01160-x)
Supplement: Supplementary file 2 — Cartesian coordinates of all computationally optimized molecular structures. [file 41557_2023_1160_MOESM2_ESM.xyz]

89
Compound 2a
  Sb  8.29194267974163      2.37578051095657     15.16396673563271
  O   9.84566020562918      2.85824147427527     15.99512532839881
  C   6.71871551150531      3.65777644856833     15.95964170748455
  C   6.67174717834557      3.67221295993340     17.37002384132915
  C   5.66105325625379      4.40130144571736     17.99472819879625
  C   4.71802217354413      5.09585651068038     17.26342046591065
  C   4.79564586701978      5.10144018086316     15.88535803020153
  C   5.79792067386336      4.40717402204498     15.20800824718411
  C   7.67946761395774      2.98217965125379     18.26764570115661
  C   8.59935442702326      4.00309662501917     18.92858567152989
  C   7.03272017556990      2.04793242366183     19.28249633132254
  C   5.82551788841509      4.55767169409805     13.69882950424329
  C   4.58636472507175      3.95955677391713     13.02983798185301
  C   5.94762226722141      6.03383594754126     13.31041841846080
  C   8.84704998305598      2.51733724690132     13.05388843308065
  C   9.59862909762221      3.66175656964707     12.70598826083695
  C   10.24808940472937      3.67233134990612     11.47440304449017
  C   10.18719454611403      2.59620607370912     10.61198870044371
  C   9.43434625365700      1.49430204356280     10.95576481156852
  C   8.73598016575331      1.43847882079517     12.16149501925490
  C   9.78003944317760      4.89052347421076     13.57840031952585
  C   9.50209013343733      6.18700844117629     12.81750977827976
  C   11.18984933605400      4.94801508013482     14.16417434048614
  C   7.88043628128404      0.21374287716456     12.39899513521000
  C   6.80449495732861      0.08854668478597     11.31955328243230
  C   8.71255507432187     -1.06445163146645     12.48165940304583
  C   7.69859365257773      0.42294660027897     15.95830997877000
  C   8.64642351117669     -0.32980982291106     16.68561031398151
  C   8.19713112106243     -1.43711893606283     17.40458447526774
  C   6.86642617512849     -1.79840148466329     17.43603293854382
  C   5.95097341584277     -1.06286879189875     16.71163672276230
  C   6.34220016694165      0.03990825473525     15.95634806019875
  C   10.13511656241763     -0.03712623334257     16.77778036884384
  C   10.97824772021651     -1.20975605993347     16.27948166099965
  C   10.52548992526134      0.32147469080594     18.21400702672247
  C   5.25288484000879      0.73060620923582     15.16224974380343
  C   4.57923124704698     -0.23661770074857     14.19054983825562
  C   4.19332905320970      1.36817207566603     16.05607369607274
  H   5.61685812051947      4.42463263196655     19.07736638580534
  H   4.06892577347239      5.66920978959111     15.31673133000572
  H   8.34620224164567      2.37547457486292     17.65687023377422
  H   9.33526296133587      3.48766134273518     19.55055268888182
  H   9.14279671861562      4.57074185367332     18.17226712885884
  H   8.04278113848800      4.69527426737854     19.56565084005313
  H   6.39016713998682      2.58048686530429     19.98736569883296
  H   6.43269271878027      1.28094007740732     18.78918658287573
  H   7.80485676063348      1.54156708380047     19.86606792171128
  H   6.70599080528763      4.03920306157189     13.31108212777277
  H   3.68372262522052      4.47654840899124     13.36241714400668
  H   4.64691187125908      4.07021895217794     11.94474064516647
  H   4.46102320311659      2.90032699965697     13.26172626732700
  H   6.77066309870228      6.52005653046696     13.83239338046470
  H   6.10910651038166      6.13900810606621     12.23499282498020
  H   5.03243516224895      6.57779519232076     13.55477805552504
  H   10.82533039745580      4.54300537208470     11.19117337885814
  H   9.37550454853543      0.65727940760834     10.27070587527904
  H   9.07952569848741      4.83685605339776     14.41740785117400
  H   9.56060041178155      7.03181021709263     13.50816231542218
  H   10.25168533478690      6.36007816843540     12.04327763084340
  H   8.52388214803101      6.19640966274670     12.33750252038450
  H   11.42745697607102      4.02534106505227     14.68827283435144
  H   11.91997863627674      5.12843110651434     13.36990768819303
  H   11.26431635503855      5.76992457674131     14.87987854236916
  H   7.37678464696518      0.33317019324041     13.35935557424997
  H   6.14008971403549      0.95472948311763     11.31224524862895
  H   7.25152244068015      0.00218448153597     10.32744633854944
  H   6.19628301137652     -0.80419817285760     11.47793550597002
  H   8.07919863318021     -1.91152527951849     12.75475147756797
  H   9.18536421906020     -1.29334283603138     11.52284456678165
  H   9.50378860843351     -0.97799473150810     13.22737798637981
  H   8.91727010638063     -2.01958565695343     17.96595134449299
  H   4.90593472391091     -1.35123249759729     16.72913515322480
  H   10.36302228949012      0.84125396465617     16.17471495298349
  H   10.88094276134912     -2.08796772782460     16.92310341758367
  H   10.70511894074562     -1.51181665487163     15.26640532057579
  H   12.03213417840559     -0.92217610594465     16.27467395161506
  H   10.34726593786993     -0.51425669162123     18.89577020490866
  H   11.58475786834789      0.58290087959503     18.26892503756314
  H   9.96062143027751      1.18189102835542     18.57005966936134
  H   5.71183361920488      1.52673625412494     14.56639828717941
  H   3.87847319129610      0.30215502413462     13.54794523545648
  H   5.29754911890436     -0.75333954850905     13.55629488196169
  H   4.00972015548822     -0.99576532289233     14.73040900634858
  H   4.62050827661458      2.09524010061832     16.74386077567465
  H   3.44398885947304      1.87859450502075     15.44687114617083
  H   3.67602456845427      0.60665961940019     16.64384134612854
  H   3.93241370929166      5.64513676817462     17.76906371772838
  H   10.71603916305322      2.62312800306007      9.66671456261490
  H   6.54467376096077     -2.65429194677013     18.01761588099536

89
Compound 2b
  As  8.14164533472499      2.41980059697607     15.33253313201854
  O   9.37969200288909      2.90187592945239     16.29817673903553
  C   6.60768521713935      3.55709308135427     15.85652548501362
  C   6.51446477083123      3.82717213599209     17.24251191631298
  C   5.61909070497393      4.80839773801023     17.66168257673832
  C   4.83784453453472      5.51224218183603     16.76664121531679
  C   4.89362088580638      5.19340939881839     15.42515988750779
  C   5.74893018498960      4.20174570722733     14.94949283159659
  C   7.29358725516986      3.11094220545760     18.33261766776058
  C   8.29862556243213      4.04522969605025     18.99968386147788
  C   6.37705123787200      2.47546571533635     19.37671595052275
  C   5.61517419671722      3.83328891748076     13.48565410774350
  C   4.19717478226278      3.33450780346717     13.18814989970823
  C   5.95278800088675      4.98482311292358     12.54447774125793
  C   8.85147171221084      2.62107593701574     13.48794517720616
  C   9.84194670674128      3.61761125245450     13.31339167342320
  C   10.63805628721305      3.55218197647332     12.17267658772580
  C   10.46763967498654      2.57311653777652     11.21497657764886
  C   9.44813420634692      1.65545707783580     11.36003925196865
  C   8.62117759947558      1.66446991300518     12.48099709028856
  C   10.11659689620445      4.77963106089195     14.25397907951784
  C   10.08853485993041      6.11966643270871     13.51850098231685
  C   11.45806104399926      4.62309657273343     14.96880067322379
  C   7.47546534608130      0.67187570230401     12.49526747375561
  C   6.55634763241031      0.87854641684384     11.28999451245829
  C   7.93767925444489     -0.78128161428693     12.53953901830822
  C   7.77981061070863      0.54660400340719     15.86208794918771
  C   8.90528520770368     -0.17919604266046     16.30808140101768
  C   8.69031023191605     -1.29898538862744     17.10670516230286
  C   7.41638128401630     -1.70938038715626     17.44813868835092
  C   6.32194732177547     -1.04669230135588     16.92523959851464
  C   6.47801075911112      0.06860614998884     16.10633894437628
  C   10.34381201545691      0.14342905153345     15.94371098615266
  C   10.99171270566581     -1.03291483730742     15.21018707542497
  C   11.17043696485979      0.52840292755298     17.16531759761458
  C   5.23715911464502      0.62078613723443     15.42974981603818
  C   4.61564803343390     -0.44832073330714     14.52761151046176
  C   4.18314879033476      1.16419259412441     16.38584785015972
  H   5.53967252380364      5.02821250660432     18.71986668184066
  H   4.24711514141357      5.71143803729010     14.72703775173485
  H   7.87204307959624      2.30861384767894     17.88322868098860
  H   8.88243066808768      3.48434306247834     19.73487138797824
  H   8.98650724260189      4.45588777140201     18.26243615161874
  H   7.79844408794474      4.86512769081921     19.52199951217140
  H   5.79731838707087      3.21479263167960     19.93393029529132
  H   5.67711973957165      1.76935413247364     18.92892044698467
  H   6.98363784410563      1.92698953892989     20.10157120936271
  H   6.31290651684487      3.02214697767437     13.27067477234486
  H   3.47501444929833      4.14687180254906     13.29168142950536
  H   4.12829862998987      2.95828404354577     12.16456815166898
  H   3.88948958371088      2.53741039611037     13.86382749999350
  H   6.98298669875738      5.32200120956792     12.66875500604396
  H   5.81255953423917      4.67242455403436     11.50686442042431
  H   5.29618490992941      5.84027170436728     12.71897299393640
  H   11.41876545233747      4.29026291176560     12.03771306678986
  H   9.28412679088371      0.91485814457073     10.58654763351790
  H   9.34767636393556      4.80100001442522     15.02342323858810
  H   10.27478940568968      6.92457611990312     14.23401307254235
  H   10.86961381958725      6.18608777988479     12.75786217797938
  H   9.13169158498856      6.30806009717518     13.02730076868618
  H   11.52336373586196      3.65762959650475     15.46540093171423
  H   12.28909509585036      4.73532295827718     14.26624555606212
  H   11.56375875518018      5.39722477779900     15.73266962828092
  H   6.88569306411109      0.85383166695997     13.39299773493440
  H   6.26862315499170      1.92334592463312     11.16303649949814
  H   7.04459585261499      0.55490857428702     10.36840383182077
  H   5.64836042557544      0.28337792136810     11.40651923728581
  H   7.09100023547998     -1.45233832283144     12.37832895727081
  H   8.67164611079987     -0.98880763521373     11.75801694859651
  H   8.38308838666314     -1.02779466554333     13.50196690915606
  H   9.54548745192486     -1.85484303623578     17.47235553756816
  H   5.32359166651758     -1.40817144843627     17.14548880963329
  H   10.35306211943613      1.00102734084827     15.27355296020449
  H   11.13997235824175     -1.88506151285300     15.87716135515239
  H   10.39279975682396     -1.37112482593823     14.36432176923503
  H   11.97121442108224     -0.73708914784090     14.82683451101227
  H   11.25843584410373     -0.30976189275176     17.86198402302206
  H   12.17898553080852      0.81412420064413     16.85564029308597
  H   10.71797442583359      1.37691247301884     17.67554226575513
  H   5.54719894257643      1.44661211611325     14.78939963363434
  H   3.80395280539079     -0.01911334382068     13.93578369228332
  H   5.34580439231838     -0.88224959602805     13.84448231915103
  H   4.19492053380668     -1.26258993559336     15.12023739522278
  H   4.55880382320100      2.01087819353292     16.95564786767109
  H   3.30707779641466      1.50313256557772     15.82766629656044
  H   3.84762815192209      0.39718975900516     17.08616146369648
  H   4.16941390866292      6.28945068583481     17.11772356736799
  H   11.11552656666413      2.53961725864696     10.34699470986775
  H   7.27694130185006     -2.56879728446018     18.09298125580620

89
Compound 2c
  P   8.15163563073568      2.39328559211474     15.33280818323807
  O   9.28430774129562      2.82213306699136     16.19781390004435
  C   6.71590149991986      3.47156482218063     15.80395397835217
  C   6.61953690777842      3.75737426353248     17.19383567028315
  C   5.76242277751451      4.77189135224543     17.60997390857557
  C   5.00371813690299      5.50035029841002     16.71608475665759
  C   5.04217483185946      5.16655255194338     15.37877208332439
  C   5.86112186393925      4.14421769187417     14.90541908490795
  C   7.35663093939640      3.01993949427432     18.30280921454549
  C   8.39157442170481      3.91904929730089     18.97408867649690
  C   6.39658756806803      2.44307870185370     19.34399561594921
  C   5.68709928873558      3.77861535142680     13.44420930493050
  C   4.23755962128544      3.36525189457257     13.16237648736470
  C   6.08128010325191      4.90600663412457     12.49537458691301
  C   8.77482722820037      2.58445254977793     13.59489476361848
  C   9.73190590909346      3.62039820981604     13.40871397090813
  C   10.55627269185731      3.56594545955649     12.28977521593556
  C   10.45585952876091      2.55546944471078     11.35414447050028
  C   9.46497501192832      1.60705532072517     11.49092834486270
  C   8.60502046122446      1.61123799112964     12.58624012363187
  C   9.93203734960894      4.82030930004304     14.32416154120649
  C   9.89206119916255      6.13872152996617     13.54947477029044
  C   11.25263989548694      4.74524737111360     15.09098069465150
  C   7.47767094772072      0.59703150218788     12.56749405064579
  C   6.59203854227556      0.79162242532162     11.33415028403484
  C   7.95274090437924     -0.85093542009009     12.62244519209303
  C   7.77467621226066      0.64104006826040     15.80762238473964
  C   8.89592121718632     -0.11629483949055     16.23216666708833
  C   8.68273312607904     -1.22518020741910     17.04418036331299
  C   7.41215905519955     -1.61244985546009     17.42160097754715
  C   6.31831806849308     -0.93931570910303     16.91285896012295
  C   6.47194181169290      0.16708710935099     16.08223325732861
  C   10.33694833199848      0.16672684328708     15.83646549942406
  C   10.95206960782002     -1.04143012442046     15.12492170264762
  C   11.19354943388888      0.55872541217753     17.03560133163997
  C   5.21527402904795      0.71273734295355     15.42652400040473
  C   4.56924636994696     -0.37111742985407     14.55835371726237
  C   4.18063879664264      1.26961554677806     16.39695935557769
  H   5.69331544838784      4.99835551372330     18.66727537869491
  H   4.40732278285296      5.69755749661915     14.68012237002271
  H   7.89826871067611      2.18279126940679     17.87419522817406
  H   8.95524011003166      3.34025300281115     19.71143653672473
  H   9.09366833068773      4.31279736805063     18.24110991289139
  H   7.91713343465487      4.75460252540281     19.49532825054700
  H   5.85627167509376      3.21673619603674     19.89352648478933
  H   5.65982755708392      1.77723919906215     18.89328649188515
  H   6.96483519074204      1.86384532361820     20.07613362897349
  H   6.32903334203071      2.92559093904755     13.22703806950023
  H   3.56850058452930      4.22365737951927     13.24778359440361
  H   4.14179928946118      2.96919087433346     12.14818609937983
  H   3.88054534312461      2.60578375949796     13.85641773409974
  H   7.12707572772702      5.18898956282853     12.61513616290023
  H   5.92411219309141      4.59740729542293     11.45897962777190
  H   5.46975777430461      5.79440508931177     12.66879588224897
  H   11.30608588898202      4.33502752161335     12.15356540795093
  H   9.34884708956015      0.84562619337730     10.72920849051969
  H   9.12909620879877      4.84208611202404     15.05826158600294
  H   9.99508748610642      6.96841939551299     14.25339024699863
  H   10.71978360603283      6.21999093945366     12.84158123447657
  H   8.96553658576243      6.27513666538584     12.99044684939953
  H   11.35508456098174      3.79559020761282     15.60945218617097
  H   12.10028660862315      4.88672463264252     14.41453058630730
  H   11.29242509218083      5.54245233534847     15.83784052337503
  H   6.86056258737780      0.77270003203869     13.44577862229311
  H   6.30008133767354      1.83329060271801     11.19152524722367
  H   7.10750022949965      0.46544825204574     10.42853016389563
  H   5.68514525022174      0.19086011927530     11.42929292130200
  H   7.11714223326926     -1.52909301145270     12.43403416283997
  H   8.71194530240254     -1.05108168810673     11.86319426038004
  H   8.36998273329492     -1.09505267945232     13.59750458727430
  H   9.53776460900491     -1.79140719066441     17.39343593207767
  H   5.31987597483634     -1.28560984182739     17.15552640228588
  H   10.35413494064038      1.00186496065675     15.13971767148590
  H   11.09775622834062     -1.87852664231842     15.81122099480531
  H   10.33524698454934     -1.39077220729018     14.29725167466285
  H   11.93050676452021     -0.77226188671969     14.71942577171136
  H   11.27180039976482     -0.26645005963287     17.74870530384229
  H   12.20419608401851      0.81052406799105     16.70406446030050
  H   10.77271321736207      1.42660691400697     17.54015483397757
  H   5.50648712802501      1.52620885716468     14.76412702925544
  H   3.75383526680456      0.05475054960672     13.96933387718620
  H   5.28289868784081     -0.82985260346729     13.87378431262105
  H   4.14767431915016     -1.16718306710133     15.17446128411386
  H   4.56126506938179      2.13221057317883     16.93914878362686
  H   3.28778830061780      1.58767375756642     15.85326711177709
  H   3.86911389429528      0.51563275147696     17.12210170519699
  H   4.36538599809387      6.30369700135144     17.06449830450548
  H   11.13117468774730      2.52521762474211     10.50718518274847
  H   7.27456208741359     -2.46183183761392     18.08005374333964

103
Compound 3
Sb     11.121556    8.106451   13.614063
O      10.481569    6.454877   13.105655
C      12.396835    7.702609   15.313050
C      11.610229    8.693351   10.636878
C      12.350581    8.500650   16.476604
C      13.172531    6.520013   15.279058
C       9.375959   10.717130   13.601184
C       9.381752    9.349785   13.969189
C      12.166090    8.932238   11.920566
C      13.822842    6.132412   16.455279
H      14.417921    5.215604   16.432266
C      13.354402    5.613018   14.067155
H      12.978563    6.143579   13.170051
C      11.610972    9.819947   16.562746
H      11.300206   10.112635   15.524817
C      14.823721    5.246396   13.821818
H      15.457311    6.109065   13.796693
H      14.898417    4.706191   12.869397
H      15.201155    4.583702   14.631724
C      14.056101   10.043101   10.913462
H      15.012560   10.551160   11.005516
C      10.731601   12.725682   14.277654
H      11.683649   13.270455   14.122472
H      10.704496   12.407109   15.313050
H       9.920337   13.446575   14.121205
C       8.185465    8.709762   14.371820
C      10.622978   11.538010   13.308554
H      11.514991   10.906954   13.466693
C      13.005746    8.053328   17.630023
H      12.957533    8.655792   18.535783
C      12.323715    9.143211    9.520618
H      11.919088    8.966921    8.528293
C      13.726822    6.868870   17.623478
H      14.239931    6.530672   18.533250
C      13.997716   10.022629   13.401030
H      13.260523    9.815210   14.200380
C       8.150500   11.390482   13.549668
H       8.141057   12.452619   13.226001
C      10.348804    9.656177   17.407067
H       9.729062    8.847139   17.013093
H       9.745578   10.542701   17.380675
H      10.600849    9.430147   18.426839
C      12.554760    4.322313   14.253163
H      12.869109    3.824235   15.175180
H      12.751047    3.620538   13.440301
H      11.446790    4.553249   14.265197
C      15.239618    9.175863   13.693238
H      15.017756    8.110681   13.655657
H      15.635956    9.409676   14.691897
H      16.055764    9.381591   12.976653
C      13.377069    9.643150   12.065192
C       6.991198    9.437591   14.316925
H       6.056428    8.934607   14.597943
C       8.094152    7.275250   14.872416
H       9.119563    6.853644   14.961092
C      10.261231    8.026258   10.380140
H       9.986945    7.448495   11.266265
C      13.542800    9.786448    9.651520
H      14.121445   10.098762    8.767507
C      12.493501   10.945190   17.111269
H      12.842897   10.738278   18.158911
H      11.952597   11.928656   17.128160
H      13.390159   11.068694   16.494339
C      14.350373   11.513817   13.476827
H      14.666002   11.808366   14.491321
H      13.492629   12.160100   13.214811
H      15.165622   11.774022   12.808380
C       6.966300   10.756042   13.886003
H       6.007256   11.302845   13.814006
C      10.322943    7.018937    9.227143
H      10.431683    7.507878    8.273033
H       9.365254    6.426962    9.176260
H      11.146845    6.297705    9.385071
C      10.678222   12.040149   11.860604
H       9.824990   12.695229   11.625402
H      10.675113   11.211654   11.120161
H      11.581232   12.645658   11.719567
C       7.315149    6.401753   13.890436
H       6.275135    6.718973   13.837442
H       7.318990    5.317284   14.213470
H       7.769728    6.479916   12.914580
C       7.440481    7.196918   16.259770
H       7.920348    7.868748   16.962210
H       7.484884    6.141041   16.633898
H       6.348558    7.456446   16.220500
C       9.166780    9.055743   10.102923
H       8.989566    9.723004   10.975746
H       8.205045    8.574583    9.875532
H       9.468964    9.693566    9.242767
F       6.389627    1.567151   10.348892
N      11.056138    4.360379   11.249797
C       9.919099    2.271972   10.734421
H      10.877285    1.770003   10.684172
C       8.743346    1.571550   10.499641
H       8.743644    0.479637   10.295687
C       9.895722    3.634918   11.054499
C       8.655875    4.283062   11.125017
H       8.636737    5.341308   11.384499
C       7.544467    2.247440   10.582405
C       7.474962    3.594822   10.888970
H       6.486579    4.111171   10.943443
H      11.876398    3.776187   11.405824
H      10.947247    5.160789   11.914865

91
Compound 4
Sb      8.775948    7.422464   13.153006
Cu      6.919309   10.338370   12.484732
Cl      5.768952   12.096435   12.549869
O       7.908870    8.814726   12.277700
C       7.830573    5.638943   12.393891
C       8.255995    7.492664   15.244446
C       7.496130    6.774847   10.082393
H       8.305923    7.404322   10.448339
C       8.431798    4.261392   14.522477
H       9.119851    5.092766   14.668496
C      11.237687    5.223167   12.314494
H      10.349345    5.200863   12.943996
C       6.904789    7.705699   15.570837
C       6.273592    7.661285    9.850363
H       5.444160    7.050896    9.496260
H       6.511139    8.418779    9.104913
H       5.994871    8.146845   10.784423
C       9.232958    7.278071   16.233126
C      10.566378   10.314983   13.032942
H       9.737137    9.969143   13.648309
C      11.290116    9.097061   12.474345
C       6.069471    3.625692   11.644987
H       5.328041    2.873581   11.379409
C      10.824326    7.764980   12.561136
C       7.218911    5.700636   11.133218
C       6.323298    4.687755   10.790982
H       5.810795    4.732300    9.831150
C      10.002731   11.187353   11.908705
H      10.823320   11.619765   11.338115
H       9.398196   11.985421   12.337128
H       9.385000   10.577493   11.251134
C      12.818571    6.962575   11.479327
H      13.423892    6.145214   11.090188
C      11.612070    6.679079   12.105526
C       6.762367    3.528024   12.831544
H       6.607599    2.656268   13.465587
C       9.267626    2.971142   14.382871
H       8.605948    2.106538   14.406615
H       9.977730    2.907564   15.206055
H       9.807680    2.988988   13.437385
C       6.575489    7.746700   16.922703
H       5.542263    7.935200   17.210506
C       7.653970    4.515126   13.241206
C      10.696096    6.992148   15.928917
H      10.777132    6.780885   14.863684
C      13.266940    8.267015   11.340249
H      14.207052    8.469656   10.829323
C      12.515970    9.312022   11.853427
H      12.896004   10.329020   11.768516
C       7.543543    4.158902   15.765193
H       6.864101    3.314800   15.656696
H       6.968122    5.076695   15.876855
H       8.167102    4.011768   16.645787
C       4.871172    6.577157   14.574411
H       4.469608    6.428101   15.575635
H       5.455024    5.705241   14.283207
H       4.051059    6.716629   13.871642
C      12.348174    4.468914   13.057237
H      13.256100    4.475050   12.455943
H      12.035544    3.440413   13.231501
H      12.542474    4.955871   14.011721
C      11.239140    5.777152   16.685567
H      12.263840    5.582613   16.372414
H      10.621047    4.907730   16.466507
H      11.218342    5.977277   17.755819
C       7.946287    6.141769    8.757815
H       7.167494    5.474681    8.391214
H       8.862189    5.575172    8.919098
H       8.128587    6.925227    8.023728
C       8.843101    7.315408   17.566859
H       9.582348    7.154529   18.350155
C      11.507642   11.161045   13.915994
H      12.034692   10.510447   14.612314
H      10.923528   11.891872   14.473330
H      12.229693   11.678092   13.285736
C       7.521986    7.555028   17.908742
H       7.230668    7.593012   18.957366
C       5.768259    7.819747   14.564200
H       6.209349    7.904854   13.572173
C      10.887702    4.521511   10.999774
H      10.095935    5.071891   10.493702
H      10.548034    3.508143   11.208656
H      11.769453    4.484215   10.361774
C       4.914047    9.073263   14.808905
H       5.558172    9.950617   14.844603
H       4.384759    8.972969   15.755328
H       4.193393    9.185014   14.000147
C      11.544068    8.229109   16.220275
H      11.541978    8.426170   17.291295
H      11.129198    9.086362   15.692144
H      12.565688    8.055736   15.885380

179
Compound 5
  Sb  2.48504999751324     12.93775359365090      2.82740104459883
  Sb  7.44424541279024      8.44820327035199      5.84849327825287
  Ag  4.60515145401304     10.36704057664067      4.44541051516183
  O   3.11337953965216     11.14800552780966      3.19141264680854
  O   5.67437535519746      9.22462775345231      5.84631013466020
  C   4.32715397760893     14.15608574670056      2.82594581765138
  C   8.67149704447916      9.96528889460885      4.81200747720416
  C   1.79538699110054     12.86181809743375      0.72401807093059
  C   -0.37663478864194     13.97631823228530      3.81352645793871
  C   8.07049080062126      8.48541893258441      7.97113376278109
  C   7.17905811223646      6.35177361280015      5.10248195069538
  C   6.54792246756770     12.79963752171787      5.87565148174070
  H   7.02400881565138     13.74382132303437      5.54001677334024
  H   5.83142371118244     13.05505517153999      6.68288430206456
  H   5.96473038042995     12.39881561868692      5.01757713059257
  C   -1.52114680604599     13.93522799523413      4.64028086236420
  H   -2.43626798895010     14.44923851871490      4.30859600339678
  C   2.06228120746321     11.97114644485127      6.13522286021723
  H   2.92379038076688     12.14179069365779      5.45305590599589
  C   5.33616120171414      7.14947563280873      3.41005315945840
  H   5.77203581199210      8.14341365148293      3.64973738690867
  C   0.79148000800913     13.28988260316996      4.25262251952118
  C   7.57948338083160     11.77557399204431      6.39065983554043
  H   6.99321472995345     10.90239703607492      6.74255939188702
  C   5.64395680604685     16.08341476969382      3.49541630995111
  H   5.74072413134052     17.03013296426970      4.04900220812576
  C   6.49634805257579     11.36438902769918      1.72974818853295
  H   7.52000556122683     11.76384735606279      1.57732339901122
  H   6.42386252480819     10.40818884350176      1.17239659351720
  H   6.38886187112307     11.13384490515838      2.81225453697605
  C   2.03103025154622     13.94742068821502     -0.17330798622754
  C   8.51630376593951     11.31126026193428      5.26477592645432
  C   6.46081891724231      3.68710461444598      4.54521676616144
  H   6.16814920135288      2.64596120073047      4.34030368726238
  C   9.29300622346767     12.30246487342385      4.62354622501538
  H   9.20069765405017     13.34774578011275      4.95642958543807
  C   4.42276360195922     15.37552979468527      3.54961955527700
  C   5.41829353040236     13.64417120194799      2.05932926072140
  C   10.62870684993939      8.78369256133139      7.40424369251148
  H   10.27770423950909      8.46844393886820      6.39697876109409
  C   6.72619235270054     15.60831981613548      2.74707425013919
  H   7.66569321035931     16.18119540638106      2.70980877550356
  C   6.12840158302365      6.09183930433866      4.17545216575267
  C   5.40764361776761     12.34213682471195      1.24420075105735
  H   4.43963698557306     11.82786752587688      1.41358214908221
  C   -0.33614967020613     12.66234716333682      6.31185449491408
  H   -0.31972017345762     12.17121376677294      7.29667814054083
  C   7.04244592042896      8.32837040131577      8.94457660270128
  C   2.40621283144849     15.37951643972655      0.23538275703109
  H   2.44869679095760     15.41703149284503      1.34622453259331
  C   9.56157527814205      9.62383751481918      3.75825783017443
  C   5.79207095966828      4.74335335221200      3.92126563135659
  H   4.97988668487188      4.52429939568167      3.21139523689043
  C   2.44237347666081     12.57112931213013      7.50435413047886
  H   2.57119825607588     13.67019338899575      7.45200760038743
  H   3.39399695357674     12.12794843465797      7.86320699207480
  H   1.67450047989429     12.35994077473390      8.27658006237952
  C   0.83918953719344     12.65563551933842      5.52782235047496
  C   6.60870199473518     14.40550539746640      2.04181970562658
  H   7.46355671674147     14.03969166377185      1.45252718847468
  C   8.33573483106186     12.35286699476814      7.60462788855075
  H   8.95513968667450     13.23169291905926      7.32812872011250
  H   8.99774786837016     11.60311380573868      8.07757823150300
  H   7.61072076673915     12.68774117562548      8.37436379937267
  C   1.85275365841804     10.44616627732235      6.23547003926900
  H   2.76989103291060      9.95094231634685      6.61759843623574
  H   1.61329093340362     10.01124901090542      5.24598697778520
  H   1.02472423756656     10.20178282502434      6.93327879810035
  C   7.52199148667472      3.96374182108150      5.41076784780608
  H   8.07460198964085      3.13127310013164      5.87268510183010
  C   10.30287756555184     10.66418745683712      3.15525287503458
  H   10.99859190980619     10.42318095855427      2.33665797399283
  C   5.29778898424294      6.50818425578680      9.26705690804262
  H   6.00462404993374      5.72709574365038      8.92223846669742
  H   4.27461074395673      6.18185987226091      8.98885840618628
  H   5.34577535543137      6.54088089482681     10.37542841527093
  C   5.61019913723248      7.88161304139596      8.63767319018020
  H   5.49941806223960      7.78394259304599      7.53808732870471
  C   7.91834786920491      5.28906751709223      5.69603964869941
  C   3.29051770565284     15.97337376549694      4.38572669514087
  H   2.40581276878574     15.30692211688995      4.29129244278862
  C   3.86192567750883      7.18107581591598      3.86286259659731
  H   3.34603648554521      6.22831446029386      3.62130589163910
  H   3.31408600069050      7.99750912992824      3.34762314517015
  H   3.78279267776340      7.35109245185827      4.95402610109507
  C   1.25425167585724     11.62389573333013      0.27308258506963
  C   3.77642050064632     15.84911191764316     -0.29021085500446
  H   4.60904981529883     15.24431119027632      0.11136670699012
  H   3.95365212670425     16.90408787867241      0.00220447786038
  H   3.81877540539467     15.80231673638653     -1.39811141524292
  C   -0.47755333719415     14.81469672128087      2.54100649101341
  H   0.51157427864494     14.78450392641653      2.03904454473021
  C   11.31832468329362     10.15225894766594      7.24058736419016
  H   10.65419679832267     10.90677914788155      6.78200364061541
  H   12.21184113540192     10.05079685794523      6.59158466135567
  H   11.66346462748999     10.54604284583893      8.21892715134223
  C   9.41357429620850      8.79669167560291      8.34368837736529
  C   -1.51259769770933     13.27333419344669      5.87046253094747
  H   -2.41814462752683     13.25176098711827      6.49586498072905
  C   0.85485430671821     10.45997947537528      1.18470666518260
  H   1.08217344885074     10.74086517172415      2.23399464921759
  C   10.17524743553025     11.98976666670646      3.58337300534405
  H   10.77054481058079     12.78368852274362      3.10637151421627
  C   -0.77442763723682     16.29182543157051      2.88101512118060
  H   -1.77674658639981     16.40715934537141      3.34143681673128
  H   -0.76055137320995     16.91499207765177      1.96441467841312
  H   -0.03128773116228     16.70780269625791      3.58943671668510
  C   1.31707572247001     16.37833621523590     -0.22010692115912
  H   1.32133300988879     16.49698602377143     -1.32266905615001
  H   1.50494031024617     17.38090773998762      0.21617316543864
  H   0.29988609117239     16.05591736783517      0.07223939668728
  C   7.37371136852625      8.56798075717866     10.29710168433913
  H   6.59527311225911      8.45058967629740     11.06671976404967
  C   -1.51643006339613     14.25393945692636      1.55125661440086
  H   -1.27233630114721     13.21710867461616      1.24828637715864
  H   -1.56057696608793     14.87250203082426      0.63157421725120
  H   -2.53368603064393     14.25021336739112      1.99382377610370
  C   5.44707174896307      6.96052476704333      1.88338968832236
  H   6.50276811682613      6.90922948321651      1.55100131465385
  H   4.95927399903737      7.80771776330828      1.35922630200958
  H   4.94264082489484      6.03267523064424      1.54390470441466
  C   2.86810796874575     17.36736486532102      3.87748083121554
  H   2.02197985811893     17.75871143888289      4.47844918982319
  H   2.55101509149965     17.34194664050058      2.81569907780243
  H   3.69636489458365     18.10055290678396      3.96166271771325
  C   5.55049835109781     12.58146828400631     -0.27321067391322
  H   6.49796575008025     13.10290066475876     -0.52384530434547
  H   4.71168226629913     13.17676422061392     -0.68038237004169
  H   5.55700539321635     11.60904503750312     -0.80669904850722
  C   1.68597116369545      9.19601533445691      0.89018237273141
  H   1.51768952546836      8.82673470825389     -0.14290793185912
  H   1.40331092944345      8.37935451176454      1.58532188023123
  H   2.76693903715950      9.39696701274602      1.02044669004323
  C   4.57688365386123      8.94029351157947      9.06973974329050
  H   4.57802825108891      9.09550465351888     10.16880612010424
  H   3.55500838966230      8.61921467173981      8.78215549910577
  H   4.77949179898251      9.91272593242974      8.58026521275528
  C   9.66951877894895      9.04818869568476      9.70994547729310
  H   10.69313486117705      9.30565562131221     10.02276379064340
  C   1.80971223503250     13.71591448095801     -1.54920366876635
  H   1.99728958513428     14.53139578276474     -2.26459100670146
  C   9.16064284189698      5.46401867147801      6.56543049011716
  H   9.35353805091334      6.55250203442534      6.66046358761326
  C   11.67223929668560      7.74453898007573      7.87736122554347
  H   12.46185744433223      7.60956718520069      7.10987072187531
  H   11.21983009218757      6.75751919727760      8.08969688189542
  H   12.17549890089890      8.08232872962100      8.80593600790156
  C   10.39661473471485      4.84182056947740      5.87946602358568
  H   10.29834312998703      3.74070264128814      5.79073989158454
  H   11.31419614765468      5.04358092738379      6.46788285266411
  H   10.54685870684966      5.24731898407960      4.85958042925705
  C   3.65983830462935     16.02507993324899      5.88211740861321
  H   4.49153130816085     16.73578205299854      6.06867976450343
  H   3.97838074465028     15.03254174421571      6.25743692429550
  H   2.79314253103901     16.36233292421937      6.48670196558985
  C   8.97070011276024      4.90095951094764      7.98645338373587
  H   8.12498888963776      5.38933403635614      8.50862309026632
  H   9.88200317451382      5.06026804810575      8.59831277717484
  H   8.77592410535852      3.80908213064749      7.96560125343786
  C   9.77221525118538      8.20335668183885      3.23276756795113
  H   9.13316587008944      7.51871874839667      3.83181537416139
  C   1.03631971090501     11.46682865238875     -1.11411715850956
  H   0.62003416789559     10.51754198699991     -1.48518570771404
  C   -0.65691026428644     10.16370051232683      1.09831868748585
  H   -1.26705135262038     11.05865874443185      1.33350867428926
  H   -0.93260973115933      9.36781334236188      1.82014965098831
  H   -0.95238933034320      9.81125991596636      0.08835585594099
  C   8.66352548821640      8.95012566692954     10.67712069403827
  H   8.89339662597891      9.14901783408931     11.73517370152142
  C   11.23256858234170      7.73642793035690      3.40379556799800
  H   11.34920259989352      6.68902300818144      3.05788704869927
  H   11.56247708098418      7.78730684533742      4.46074388831426
  H   11.93072083054257      8.35757476601459      2.80585965589120
  C   1.33485114710858     12.48765116169499     -2.02132289739615
  H   1.17244693682978     12.33578645171805     -3.09947806094630
  C   9.32390242908120      8.06738822816066      1.76317702148223
  H   9.96750946231579      8.66707875086310      1.08668346734064
  H   8.27991430896478      8.40986497876803      1.62099244979337
  H   9.38890593756483      7.01059637685344      1.43261905096878

124
Compound 6-bent
Au      5.193869    3.409070    9.526264
Sb      7.250118    1.736031   11.748805
P       3.567757    3.473879    8.015051
O       6.698654    3.351115   10.929288
C       3.127110    0.793651    8.616839
H       3.745797    0.982050    9.492997
C       7.913440    2.241046   13.720949
C       5.406647    0.645538   11.919331
C       9.166170    1.639860    9.323670
C       7.677963    1.385630   14.831320
C       5.057953    3.386153    5.682522
H       5.484520    2.484126    6.118767
C       2.571146   -0.464905    8.423535
H       2.751584   -1.260163    9.145289
C       8.166911    3.538636    8.004112
H       8.256062    4.155671    8.896995
H       7.284295    3.839199    7.441466
H       9.053417    3.666871    7.384770
C       2.898919    1.820771    7.694976
C       9.016218    1.157669   10.634388
C       8.037436    2.064912    8.411847
H       7.101743    1.947418    8.956452
C       4.080524    4.090402    6.379464
C       5.358050   -0.713006   11.552354
C       2.510161    5.672272    9.307337
H       3.544709    5.881840    9.575130
C       7.981743    1.160958    7.174855
H       8.912129    1.253504    6.616521
H       7.147515    1.460919    6.542393
H       7.847822    0.126293    7.487034
C       3.537955    5.247387    5.811691
H       2.778265    5.814253    6.347840
C       4.290133    1.324406   12.454437
C       8.617195    3.448270   13.857011
C       8.097246    1.827934   16.089441
H       7.913301    1.205513   16.963900
C       1.786427   -0.701939    7.309868
H       1.350148   -1.688111    7.158057
C       6.549873   -1.434858   10.960606
H       7.443879   -0.887664   11.255991
C       2.202243    4.540381    8.548059
C       4.238554    2.796035   12.875659
H       5.137050    3.278491   12.493740
C      10.455116    1.656733    8.770133
H      10.601227    2.059309    7.768881
C      10.099924    0.566620   11.321289
C       2.110959    1.563122    6.566773
H       1.937663    2.350500    5.834705
C       1.549585    0.309222    6.378265
H       0.925887    0.114573    5.507040
C       1.504061    6.527874    9.719867
H       1.750335    7.419950   10.293863
C      11.537847    1.173198    9.469772
H      12.539283    1.257071    9.050233
C       3.037781   -0.746440   12.235060
H       2.101957   -1.290103   12.355830
C       0.870889    4.277036    8.217345
H       0.618674    3.406015    7.614328
C       4.147680   -1.390212   11.705349
H       4.072359   -2.434689   11.406491
C      11.354486    0.583670   10.699871
H      12.203242    0.120657   11.201023
C       3.112371    0.572836   12.605334
H       2.231680    1.052426   13.029948
C       7.959424   -1.062262   15.423668
H       7.962331   -0.905034   16.501254
H       8.974721   -0.970935   15.040584
H       7.576825   -2.057754   15.203360
C       3.969920    5.671694    4.560463
H       3.546547    6.571458    4.116502
C       9.053275    4.330894   12.685352
H       8.499026    4.005881   11.806094
C      -0.128481    5.130780    8.661194
H      -1.169302    4.917366    8.422304
C       5.494657    3.819387    4.439686
H       6.271205    3.268757    3.910819
C       9.994148   -0.162902   12.650138
H       8.971035   -0.062129   13.009312
C       7.061691   -0.008489   14.753999
H       6.966940   -0.272411   13.701721
C       0.189172    6.253375    9.405637
H      -0.601068    6.921526    9.744778
C       4.937844    4.954992    3.875510
H       5.262863    5.286032    2.890270
C       9.002148    3.832600   15.146000
H       9.520488    4.779918   15.286827
C       3.033710    3.513556   12.259036
H       2.986150    3.292564   11.193756
H       3.137873    4.588147   12.401603
H       2.119702    3.170037   12.741223
C       4.213249    3.002370   14.391368
H       3.404458    2.415989   14.824882
H       4.055199    4.057157   14.611289
H       5.163314    2.682285   14.816625
C      10.281310   -1.658465   12.441850
H      11.316254   -1.789768   12.129485
H       9.618797   -2.051970   11.672336
H      10.113446   -2.194835   13.374615
C      10.931099    0.430496   13.711059
H      10.810792   -0.115402   14.645641
H      10.683149    1.479087   13.868850
H      11.962662    0.347002   13.372197
C      10.553542    4.127069   12.389403
H      11.137117    4.401679   13.266871
H      10.846178    4.753369   11.547956
H      10.736565    3.081770   12.144917
C       8.735712    5.798530   12.909375
H       7.684858    5.906902   13.173728
H       8.940267    6.357143   11.997218
H       9.355495    6.184726   13.717237
C       8.738363    3.037830   16.243485
H       9.040489    3.367665   17.236384
C       5.668316   -0.082402   15.381861
H       5.717065    0.256575   16.415611
H       5.311535   -1.110935   15.354478
H       4.983431    0.553956   14.823380
C       6.478552   -1.406673    9.443399
H       5.601987   -1.960886    9.111130
H       7.376199   -1.862777    9.028526
H       6.405173   -0.374765    9.103246
C       6.698298   -2.868673   11.475333
H       6.786100   -2.857138   12.560726
H       7.590425   -3.319146   11.042778
H       5.822679   -3.448888   11.187995

124
Compound 6-linear
Au      7.279950   12.609243   27.845372
Sb      7.279950   12.609243   31.675184
P       7.279950   12.609243   25.640692
O       7.279950   12.609243   29.805235
C       5.639049   11.315535   32.186627
C       5.153477   12.391103   23.805018
H       5.562019   13.269704   23.307952
C       5.767176   11.903126   24.935622
C       5.189148   10.780903   25.545437
H       5.649882   10.376044   26.445289
C       4.215091   12.392364   30.290416
H       5.039498   13.103570   30.268948
C       4.496825   11.347058   31.358704
C       4.024356   11.779555   23.288678
H       3.564659   12.176661   22.384850
C       5.806488   10.407669   33.214854
C       4.109532   11.722813   28.919446
H       4.947899   11.041536   28.781889
H       4.127724   12.484335   28.141195
H       3.175768   11.165611   28.860024
C       3.552616   10.352189   31.572362
H       2.644312   10.323987   30.972269
C       6.891929   10.449280   34.265338
H       7.488693   11.339237   34.070993
C       4.068036   10.178181   25.046902
H       3.644489    9.311394   25.552085
C       4.814959    9.416583   33.348390
H       4.919290    8.661455   34.126091
C       3.771014    9.386321   32.560528
H       3.047087    8.580996   32.675863
C       3.476904   10.674985   23.898493
H       2.589066   10.198052   23.485941
C       7.841234    9.276620   34.296496
H       7.276416    8.349587   34.209825
H       8.389417    9.279155   35.237458
H       8.542841    9.353763   33.467208
C       2.895964   13.161528   30.566390
H       2.062646   12.460674   30.583845
H       2.733194   13.901130   29.783821
H       2.964283   13.663616   31.530321
C       6.246925   10.630853   35.663014
H       5.419840   11.335961   35.594645
H       6.991913   11.013665   36.358980
H       5.877434    9.671000   36.020897
C       8.532101   10.876733   23.805018
H       7.566940   10.791241   23.307952
C       8.647853   11.652202   24.935622
C       9.908740   11.712726   25.545437
H      10.028991   12.314163   26.445289
C       9.626278   10.204661   23.288678
H       9.512222    9.607998   22.384850
C      10.991269   11.043175   25.046902
H      11.953702   11.109767   25.552085
C      10.856589   10.282838   23.898493
H      11.713545    9.752414   23.485941
C       8.154272   14.559893   23.805018
H       8.710891   13.766784   23.307952
C       7.424821   14.272402   24.935622
C       6.741962   15.334101   25.545437
H       6.160977   15.137523   26.445289
C       8.189216   15.843514   23.288678
H       8.762969   16.043070   22.384850
C       6.780545   16.606373   25.046902
H       6.241659   17.406569   25.552085
C       7.506356   16.869907   23.898493
H       7.537239   17.877264   23.485941
C       9.220785   11.835036   32.186627
C       9.000202   10.063437   30.290416
H       7.972077   10.421792   30.268948
C       9.764597   10.830079   31.358704
C       9.923300   12.433975   33.214854
C       9.632830   10.306795   28.919446
H       9.803650   11.373482   28.781889
H       8.964237    9.941790   28.141195
H      10.582263    9.776733   28.860024
C      11.098284   10.509804   31.572362
H      11.576859    9.737292   30.972269
C       9.344544   13.353189   34.265338
H       8.275436   13.425023   34.070993
C      11.277371   12.070829   33.348390
H      11.879164   12.538746   34.126091
C      11.825551   11.181877   32.560528
H      12.884946   10.957600   32.675863
C       9.885444   14.761641   34.296496
H      10.970687   14.736011   34.209825
H       9.609158   15.235114   35.237458
H       9.467834   15.330679   33.467208
C       8.993650    8.536458   30.566390
H      10.017267    8.165210   30.583845
H       8.434521    8.025693   29.783821
H       8.524670    8.344580   31.530321
C       9.509799   12.703813   35.663014
H       9.312700   11.634982   35.594645
H       8.805780   13.157586   36.358980
H      10.525801   12.863751   36.020897
C       6.980016   14.677159   32.186627
C       8.624557   15.371928   30.290416
H       8.828275   14.302368   30.268948
C       7.578428   15.650593   31.358704
C       6.110062   14.986086   33.214854
C       8.097488   15.798121   28.919446
H       7.088301   15.412712   28.781889
H       8.747889   15.401605   28.141195
H       8.081819   16.885386   28.860024
C       7.188951   16.965737   31.572362
H       7.618679   17.766451   30.972269
C       5.603378   14.025261   34.265338
H       6.075721   13.063470   34.070993
C       5.747521   16.340318   33.348390
H       5.041395   16.627528   34.126091
C       6.243285   17.259532   32.560528
H       5.907817   18.289134   32.675863
C       4.113172   13.789468   34.296496
H       3.592747   14.742132   34.209825
H       3.841275   13.313461   35.237458
H       3.829176   13.143288   33.467208
C       9.950236   16.129744   30.566390
H       9.759938   17.201846   30.583845
H      10.672135   15.900906   29.783821
H      10.350896   15.819534   31.530321
C       6.083126   14.493064   35.663014
H       7.107310   14.856787   35.594645
H       6.042157   13.656479   36.358980
H       5.436615   15.292979   36.020897

105
Compound 7a
Sb      5.436782   10.447642   15.340914
O       6.371831   12.090336   15.053371
C       6.056114    9.277732   13.674974
C       3.399892   11.085950   15.682051
C       6.505083    9.637544   17.005850
C       6.731916    8.241207   17.025722
C       5.866863    7.217430   16.302901
H       5.082598    7.765408   15.722999
C       8.554194    9.897169   14.202888
H       8.110474   10.379612   15.068627
C       5.112361    8.559185   12.919636
C       5.153940    6.332982   17.343674
H       5.863215    5.666503   17.820603
H       4.647418    6.948469   18.125709
H       4.424233    5.657526   16.867147
C       7.444399    9.230870   13.390945
C       2.629000   10.464897   16.690306
C       6.825318   11.981530   18.062480
H       5.946573   12.207401   17.439221
C       7.189405   10.515350   17.872190
C       7.761275    7.756071   17.844088
H       7.985290    6.693512   17.884836
C       2.899906   12.198962   14.966657
C       3.032004    9.215429   17.434202
H       4.017067    8.867826   17.079918
C       6.640945    6.322029   15.331379
H       7.114156    6.891014   14.526662
H       7.422191    5.783209   15.875552
H       5.937638    5.600071   14.849834
C       9.560134    8.859208   14.727590
H       9.056752    8.049092   15.303478
H      10.120887    8.381254   13.928494
H      10.306519    9.357990   15.339609
C       5.561048    7.824658   11.817240
H       4.850858    7.262676   11.194583
C       8.225829    9.982275   18.652619
H       8.777863   10.647137   19.301973
C       7.971337   12.917868   17.674473
H       8.820176   12.790928   18.330451
H       8.288127   12.751428   16.656383
H       7.658166   13.927461   17.720239
C       6.910695    7.784081   11.501495
H       7.234843    7.187266   10.644589
C       1.386544   11.021852   17.015083
H       0.793126   10.560955   17.796516
C       3.586575   12.876034   13.798422
H       4.417975   12.219969   13.404594
C       9.284659   10.976606   13.396364
H       9.778147   10.526841   12.525407
H       8.567527   11.774692   13.047299
H      10.042316   11.444326   14.026850
C       3.099957    7.117782   13.415634
H       3.179617    6.575011   12.487269
H       3.686676    6.535511   14.181410
H       2.030201    7.113652   13.675577
C       3.627484    8.541589   13.241001
H       3.469931    9.065328   14.207505
C       3.175074    9.486725   18.932434
H       3.879018   10.288043   19.097231
H       2.192077    9.814039   19.368214
H       3.499936    8.573369   19.452519
C       7.835998    8.468693   12.284534
H       8.888749    8.418959   12.047675
C       0.918446   12.160898   16.382791
H      -0.023569   12.620359   16.672441
C       8.527430    8.625438   18.612072
H       9.322131    8.214275   19.215661
C       4.153412   14.235923   14.225972
H       3.345505   14.859310   14.562793
H       4.865575   14.148304   15.058590
H       4.628191   14.713877   13.330325
C       2.627298   13.057376   12.612523
H       2.105261   12.146355   12.378876
H       1.851517   13.826914   12.838542
H       3.166625   13.363683   11.718482
C       6.413969   12.229305   19.522172
H       5.571768   11.613100   19.831895
H       7.252852   12.031444   20.193204
H       6.170432   13.268523   19.673320
C       1.668059   12.726471   15.361689
H       1.278948   13.616844   14.853848
C       2.036935    8.078179   17.179680
H       1.039076    8.350731   17.535570
H       1.945702    7.839022   16.098360
H       2.325081    7.178289   17.694145
C       2.850790    9.311307   12.172929
H       3.249287   10.322157   12.025595
H       2.894662    8.743939   11.220677
H       1.794919    9.404672   12.457160
H       6.413521   12.349243   14.119185
S       6.073595   12.866625   11.165979
O       6.641350   12.996510   12.514568
O       5.226195   11.699283   11.031391
O       5.480130   14.105033   10.700993
C       9.682463   12.068611    8.488171
H      10.526319   11.851897    7.830387
C       8.093197   11.321516   10.148390
H       7.697291   10.562750   10.793127
C       7.482371   12.568470   10.120689
C       7.959776   13.566930    9.286867
H       7.438619   14.519966    9.285662
C       9.053164   13.305690    8.459267
H       9.399091   14.083667    7.782212
C       9.201906   11.076614    9.340662
H       9.697493   10.101314    9.349895

105
Compound 7b
As     13.909842    2.242624    8.083231
O      14.371040    3.390316    6.859078
C      15.711237    1.471400   10.283021
C      13.355094   -0.553387    7.476915
C      15.569582    1.633195    8.874701
C      13.121936    0.778494    7.037154
C      12.139357    2.385895    5.208989
H      12.158312    3.042761    5.961782
C      13.032685    3.411771    9.353303
C      16.635271    1.377605    7.973949
C      13.731340    4.607650    9.688883
C      17.877210    1.049325    8.525296
H      18.611729    0.875360    7.947551
C      18.056121    0.973117    9.886381
H      18.917515    0.780252   10.238288
C      16.988590    1.174775   10.755368
H      17.133172    1.108990   11.691785
C      15.131310    5.020345    9.205015
H      15.484588    4.288749    8.621510
C      12.598098    1.039945    5.750460
C      13.718034   -0.953186    8.900540
H      13.796087   -0.122367    9.450850
C      15.060073    6.298294    8.370590
H      14.653756    7.013312    8.902318
H      14.516871    6.135901    7.570973
H      15.964660    6.563509    8.102142
C      12.454601   -0.052759    4.884764
H      12.141445    0.097370    4.001112
C      14.667042    2.589898   12.345221
H      15.543318    2.577083   12.785590
H      13.962901    2.477450   13.016678
H      14.546471    3.445514   11.883818
C      13.162058   -1.588643    6.573365
H      13.313723   -2.483652    6.853071
C      11.215118    3.992124   10.804743
H      10.377387    3.790830   11.205053
C      14.590892    1.439744   11.323173
H      13.716703    1.508378   10.842810
C      13.072397    2.906454    4.104650
H      13.988960    2.952402    4.445563
H      12.781329    3.800432    3.826228
H      13.039092    2.299135    3.335563
C      11.785833    3.084663    9.911068
C      13.076287    5.475248   10.562809
H      13.489584    6.300522   10.786227
C      16.851233   -0.042207    5.921624
H      16.661534   -0.076970    4.961311
H      16.311982   -0.717058    6.385809
H      17.802001   -0.223149    6.074421
C      12.587249   -1.816094    9.481511
H      12.574209   -2.685017    9.028403
H      11.728782   -1.363700    9.345271
H      12.738443   -1.949329   10.440097
C      11.065070    1.794990    9.563802
H      11.752875    1.156391    9.217754
C      12.754697   -1.344777    5.279758
H      12.680246   -2.061577    4.660967
C      16.502008    1.350639    6.463096
H      15.545324    1.535707    6.237258
C      14.605630    0.118415   12.103287
H      14.695168   -0.630298   11.477056
H      13.770233    0.025383   12.606510
H      15.363629    0.114441   12.725897
C      11.845197    5.172761   11.115801
H      11.432882    5.785602   11.713147
C      15.062120   -1.703541    8.956498
H      15.203530   -2.053839    9.861134
H      15.790355   -1.087089    8.728833
H      15.050739   -2.445173    8.316920
C      16.118393    5.217314   10.370249
H      17.002673    5.443405   10.014984
H      16.177041    4.389871   10.892152
H      15.801777    5.944630   10.946480
C      10.053013    2.020097    8.438068
H       9.267953    2.488014    8.793711
H       9.776540    1.154879    8.069028
H      10.463138    2.560599    7.731966
C      10.695375    2.315549    4.679038
H      10.679264    1.805976    3.841123
H      10.362505    3.222225    4.515642
H      10.125520    1.871890    5.341164
C      10.407151    1.138430   10.763597
H      11.060955    1.049395   11.487161
H      10.077250    0.250361   10.509962
H       9.656092    1.690316   11.066937
C      17.354805    2.437482    5.808063
H      18.302093    2.253035    5.973451
H      17.119825    3.309899    6.188739
H      17.186293    2.446803    4.842730
H      13.756109    3.962813    6.747821
S      11.852976    6.237445    5.960959
O      12.281626    5.128209    6.820072
O      12.947937    7.148306    5.668005
O      11.121978    5.814080    4.786838
C      10.580126    6.925544    8.309695
H      11.084967    6.230598    8.714794
C       9.707064    7.702865    9.084871
H       9.624875    7.544224   10.018523
C      10.705200    7.172927    6.955193
C       8.968082    8.700603    8.482505
H       8.369958    9.224761    9.003206
C       9.964991    8.189424    6.359410
H      10.060444    8.366554    5.431189
C       9.090905    8.943296    7.126357
H       8.575296    9.629027    6.718674

97
Compound 8
  Sb  3.23715802488315      6.68854017332704     13.73722871239369
  O   3.08701852203787      8.57115520529371     13.41436699542975
  O   1.56816666061332      7.03360731560672     15.31767956744875
  O   0.81581492933297      9.00445735387142     14.59458000118389
  C   1.46074148368338      5.81486281588695     12.83951959366013
  C   4.71704180399173      6.38433062858417     12.13200806362820
  C   4.40400771559206      6.38196090876490     15.57444068121293
  C   -1.00880555498513      4.96295444183751     11.90527568957054
  H   -1.97915602148240      4.63967756260961     11.54725943866321
  C   4.61511500429972      5.34083981624823     11.18368961469649
  C   0.83830365301923      4.71137854193048     13.44156742846603
  C   0.87771610221185      6.48182979932063     11.74651854719374
  C   -0.39976404078591      4.30391430457310     12.95664464575844
  H   -0.89652354245614      3.45652718029262     13.41449857144929
  C   0.58397099010005      8.91036729206155     11.18390936632570
  H   -0.38863680604051      8.77766275465473     10.70280402574491
  H   0.41350176873024      9.13172893827957     12.23694077485899
  H   1.06470099048168      9.77669250965358     10.72421039503162
  C   1.46186313532930      7.67160967791597     10.99809877302094
  H   2.43928305432929      7.91144924201073     11.41034186663468
  C   5.71322121471357      7.37036021323331     11.97671046760197
  C   3.75600200242281      4.09149081683619     11.32674381577505
  H   3.21455464914146      4.14953874720096     12.27164892161945
  C   -0.36875624997368      6.02827928896736     11.30860940250970
  H   -0.84407811990100      6.53590370746399     10.47782269107947
  C   3.73282774715738      8.73029949076532     16.53090243575213
  H   3.16359260810286      8.81026699680026     15.61495386079888
  C   5.32536236721594      4.11955628700011     14.69872362506349
  H   4.62178016484352      4.30367570449410     13.88234144574025
  C   5.42538972461040      5.38539906966756     10.05061078343054
  H   5.33797015535971      4.59946786604626      9.30948886804645
  C   5.83802264067873      9.85096789028887     12.43610790617779
  H   6.02477447486114     10.59725963805920     13.21181146718427
  H   6.53325793465475     10.04731266920745     11.61649227028140
  H   4.82026848130845      9.98848817935889     12.07382793067782
  C   6.02815344902868      8.44589160035764     13.00095837309605
  H   5.34126478739493      8.34940826738137     13.83999389006506
  C   5.18514445985634      7.14877227520811     17.71880430549217
  H   5.20309892479426      7.91068491044569     18.48824541518702
  C   5.91222051978656      5.99187519476573     17.89776841280928
  H   6.48592008525852      5.83705743156536     18.80388616113402
  C   5.91183833070460      5.04332005741530     16.89986131280833
  H   6.50032104073941      4.14241722555292     17.02140536733822
  C   6.34988508024349      6.39210809891673      9.85874485522496
  H   6.96348191245113      6.40885345074054      8.96564413336437
  C   5.17574967587310      5.21752811963728     15.72895850348344
  C   4.62709908907120      2.83342974242547     11.37008795957694
  H   4.00937763114070      1.95560263619553     11.57452305341312
  H   5.12009233795293      2.66664530312539     10.41042544230306
  H   5.40251001734570      2.89305901396861     12.13055216906402
  C   4.42429413026492      7.38070263891043     16.57448532079334
  C   5.00895570205546      2.73994848548898     15.27423680619527
  H   4.05395168968883      2.72994213212941     15.79946733069964
  H   4.97170826623212      1.99602860036210     14.47616981067537
  H   5.77792025540576      2.42042886646757     15.97984057803837
  C   1.63780673155930      2.44449161878522     14.15298588106632
  H   2.09560694239376      1.87127489171651     14.96056811304861
  H   0.67750820200711      1.97789730312006     13.92541723824454
  H   2.26756730918636      2.34967998771506     13.26751157740755
  C   -0.55080910180786      7.75551819450865     16.08435552177608
  H   -1.18105330235959      7.03151270017175     15.56191649979709
  H   -0.31077068236159      7.33709834439184     17.06149543394175
  H   -1.09974012073843      8.68788411749369     16.19355632038170
  C   0.69933140431585      7.96968472336735     15.26789984330724
  C   6.50840957140335      7.35630189479076     10.83264194708469
  H   7.26581952098841      8.12087260244132     10.70621093811288
  C   6.73754292102198      4.13824879741240     14.11156152238464
  H   6.90096787922168      3.28414497146444     13.45196486697363
  H   6.91984694039349      5.04780472807238     13.53934295631533
  H   7.48089018634065      4.08238282177984     14.90919070907099
  C   1.66341278414822      7.39454953811772      9.50847639424737
  H   2.40949779252472      6.62030362644238      9.33194824550313
  H   0.73535428623939      7.09197011896102      9.01779758157543
  H   2.01175058231804      8.30546653322200      9.01680685299134
  C   4.74896593506720      9.87232762212680     16.51256017169778
  H   5.33954401053491      9.90611475041651     17.43115506640594
  H   5.44097100628989      9.78444417600585     15.67391426794880
  H   4.22713367165639     10.82699280009690     16.41677680042771
  C   0.61567166583153      3.97362326565703     15.85102316890013
  H   0.52895319016536      5.00133406750717     16.19694810940183
  H   -0.38608724884755      3.56911128404123     15.68822663119954
  H   1.08757972171252      3.38018849945606     16.63773419716249
  C   1.44308230011930      3.90283214716410     14.57055257010309
  H   2.43138610513666      4.32035128864149     14.80331125761153
  C   7.43945276911121      8.27170979208008     13.56214858459370
  H   8.19790680911184      8.37856434863231     12.78352696830928
  H   7.63677907083259      9.03111954564997     14.32244335460329
  H   7.56939946844907      7.29238635580618     14.02561732357421
  C   2.76065114671412      8.90471229249660     17.69618577333334
  H   2.06934866401438      8.06480583577341     17.75866377175518
  H   3.28392613339040      8.98429105156656     18.65211880491048
  H   2.18049673206228      9.81979082978664     17.56060836718923
  C   2.71659597751806      3.91978091017474     10.22272995002000
  H   3.19104612361959      3.88101647645131      9.23948157708520
  H   2.17734035167924      2.98045735599198     10.36502797785303
  H   1.98542969391279      4.72333757497456     10.21918957728890
  H   2.21506380175252      8.86502713635395     13.81248244052014

70
Compound A
  Sb  3.76673017366662      0.58532679068055      0.05714717654274
  O   5.52139794840511      1.06603206795683     -0.59708955765029
  C   3.05375976694711      2.07139730666127      2.66234541325835
  H   3.15599502434719      2.95739894940420      2.04694023975441
  C   3.24419416781259      0.80883904435489      2.11246792213185
  C   3.69422484570274      3.32169933537841     -1.43477282330309
  H   4.70616320768692      3.03875950386240     -1.69701319165360
  C   1.86139078719889      4.87666321944021     -1.55232172607266
  H   1.44243254106111      5.80983948201802     -1.91020553124788
  C   2.55184311807919     -2.08245288443896     -0.87992161136042
  H   3.26372570521340     -2.49102394463478     -0.17475538272549
  C   2.49402652177453     -0.70417199669665     -1.07200981872921
  C   2.73386428309178      2.20576397924668      4.00719401547343
  H   2.59768150529505      3.19337610109511      4.43183325505705
  C   1.10202055901632      4.03663931600540     -0.74963359180644
  H   0.08925094509461      4.31165797309221     -0.47842813479829
  C   2.94187927818704      2.47215022670317     -0.62934954830371
  C   3.11348444812649     -0.31931113326922      2.91735101699439
  H   3.29446076320738     -1.30186171190433      2.50079835325689
  C   1.72131477865878     -2.92047383762637     -1.60963085586807
  H   1.77012353546056     -3.99199301420725     -1.45459053453307
  C   3.15668856850417      4.51786407766637     -1.89386446465218
  H   3.75268549991990      5.17172847390148     -2.52025753161435
  C   1.60908962896357     -0.17792552235385     -2.00760413768650
  H   1.56100091659383      0.89116164146157     -2.17445454191729
  C   1.64117771797826      2.84195094209459     -0.29240845694520
  H   1.03398712338222      2.19792525964068      0.33661322034067
  C   2.58813714388458      1.07920250220711      4.80177494554749
  H   2.33304184829787      1.18408426232885      5.84970563338654
  C   2.77567485914316     -0.18298748793142      4.25550205885637
  H   2.66673270344767     -1.06490339445198      4.87580743563893
  C   0.83774861609605     -2.39184126885404     -2.54000451311174
  H   0.19364462435933     -3.04936791205005     -3.11197883974259
  C   0.78569598743129     -1.02105815681815     -2.74172134345115
  H   0.10439257735308     -0.60286785159259     -3.47329040387969
  Sb  6.65971282823187     -0.58567881250027     -0.05777742989724
  O   4.90486595580521     -1.06671095437882      0.59574084548373
  C   7.37797308687142     -2.07744075820875     -2.65821090066648
  H   7.28299790841818     -2.96156919663342     -2.03898531415804
  C   7.17987320965963     -0.81391435718084     -2.11318859868422
  C   6.73327796992702     -3.31932100557364      1.43917949566767
  H   5.72031085557865     -3.03761538040476      1.69878280576952
  C   8.56867296274274     -4.87073232754987      1.56397026456738
  H   8.98848090864689     -5.80241293634586      1.92474254284969
  C   7.87767053413283      2.08422562388804      0.86954575820243
  H   7.16695196461596      2.49081764299405      0.16209694640318
  C   7.93328300902555      0.70667400261970      1.06754404892012
  C   7.69598752188448     -2.21522062789766     -4.00314914066732
  H   7.83820497691301     -3.20363121838124     -4.42393034206061
  C   9.32833989237593     -4.03091448478924      0.76133459857577
  H   10.34225657701842     -4.30453066473643      0.49300146472108
  C   7.48589853096179     -2.47000325262802      0.63382244579222
  C   7.30089263843089      0.31169362782910     -2.92314041828550
  H   7.11364289676845      1.29456762245511     -2.51019578023693
  C   8.70870354996702      2.92416285957716      1.59644804748255
  H   8.66165974895508      3.99507081971212      1.43672005965114
  C   7.27196585576163     -4.51361205049315      1.90185284117630
  H   6.67575764313216     -5.16730565336398      2.52821914168057
  C   8.81635936123680      0.18317953938786      2.00641526096549
  H   8.86268413620762     -0.88522453206717      2.17799073242155
  C   8.78805314360959     -2.83812626915234      0.30054234274726
  H   9.39558002533512     -2.19416662905182     -0.32822825307604
  C   7.83192300847718     -1.09104742870434     -4.80283943812519
  H   8.08540111785625     -1.19858549739357     -5.85089161358329
  C   7.63660043155964      0.17206800574117     -4.26148711898610
  H   7.73771321136005      1.05208742107163     -4.88579897818915
  C   9.59047595275003      2.39822328386338      2.53005399573202
  H   10.23493304335823      3.05726651750349      3.09988643552267
  C   9.64019467116903      1.02826676031815      2.73780072938358
  H   10.32003915186626      0.61223997210388      3.47195837771395

65
Compound B
  Sb  4.05252180290035      7.58446697273596      4.50386079232661
  O   6.08173210132388      7.58769714766503      4.70644501437434
  C   3.91635031393113      8.71470028194038      6.33907399995740
  C   4.02486029451270      5.44058050440148      4.43710691234246
  C   4.59448933326695      9.93885133185319      6.47275095343630
  C   3.15494976973959      8.21693361371027      7.41249329147624
  C   5.38687941067630     10.59173458672115      5.37373290518397
  H   6.20612596502663     11.17488201966539      5.79689585489945
  H   4.75958406710909     11.28746296309540      4.80968246699155
  H   5.80985109796123      9.87831006207254      4.66908149020467
  C   3.10435022690054      8.94569707790785      8.59639796495974
  H   2.52853572175907      8.54521794379824      9.42558847484028
  C   3.32385993560992      4.78726564777884      3.40708486094213
  C   2.37202642241910      6.93314773421081      7.37483291504455
  H   1.32187577971315      7.12492120810661      7.14213240373971
  H   2.40769509319626      6.44649209019701      8.35094736361767
  H   2.72345189850078      6.22457660357018      6.62796594567472
  C   2.53715458698211      5.50546921564205      2.35022366341037
  H   1.67301533464488      6.00645187688235      2.78638808411011
  H   2.19839283325201      4.80256878697937      1.58926194065066
  H   3.12435098936776      6.27872353911237      1.85038953032446
  C   3.76696126068630     10.15467969901118      8.75288950043227
  C   4.50067096390053     10.63112221290117      7.67874724021738
  H   5.02571251704998     11.57667789776717      7.77308637141280
  C   3.35355792844965      3.39780997773902      3.35718614377440
  H   2.81957590863233      2.89904507321805      2.55438453412935
  C   4.05931521428014      1.13895062631156      4.20045611696385
  H   3.08756961046729      0.74070957426266      3.90315172419572
  H   4.33981702383685      0.68357333550546      5.15078265207223
  H   4.78579370837720      0.81204227404878      3.45105437511663
  C   4.03111261637695      2.63383594856565      4.29716622415747
  C   3.70375509084102     10.90376707407089     10.04888450890484
  H   4.12042265168849     11.90629954632507      9.95024066995794
  H   4.26694150848318     10.38376744168157     10.82836301230488
  H   2.67485204216860     10.99566400391851     10.40267807048009
  H   6.31664683637864      7.81736606584787      5.60619389097259
  C   4.71599932944668      4.69261689636493      5.39945077086876
  C   5.49989987903656      5.28524721316800      6.53503316230373
  H   6.51140701182742      5.53510923707685      6.21012879603549
  H   5.57142963250114      4.56779767603097      7.35356518543916
  H   5.05294040980266      6.19544764265195      6.93600270137862
  C   4.69229132717581      3.30151753082828      5.31409420512626
  H   5.21453604079081      2.72764648380864      6.07331516096803
  O   2.02247797499889      7.55398116880132      4.40386078601557
  C   4.25501861968373      8.61284202563829      2.63514517529284
  C   3.48719982012271      9.75513815436666      2.36577076285925
  C   5.17683643367392      8.14561922674538      1.68211765363018
  C   2.44505166588743     10.31401817356180      3.29173545437593
  H   1.50967667485280      9.76099561705666      3.18857549889724
  H   2.25119275051019     11.35985454024953      3.05084128159673
  H   2.73622055608852     10.26623291670736      4.34190574081177
  C   5.30925698323850      8.84054877063634      0.48378126385180
  H   6.01996528405819      8.47238037027903     -0.24951718088868
  C   6.03751757119635      6.93183878982482      1.87459001750728
  H   6.82835950001608      7.12802699044951      2.59853330427735
  H   6.48614630388190      6.63632873832606      0.92614319963830
  H   5.47512468053664      6.07827147200585      2.25735523221991
  C   4.57625898753899      9.98342305604703      0.20163888695932
  C   3.67518392244313     10.42290001874984      1.15811641079828
  H   3.09042985140189     11.31704725820321      0.96516152700814
  C   4.73508283035366     10.70255750861907     -1.10302779032969
  H   4.47675120339809     11.75813951057301     -1.00949934531499
  H   4.08107383078454     10.27212341850361     -1.86689269204987
  H   5.75850022106908     10.63195101130439     -1.47432282765380
  H   1.64948784327167      8.26077762419776      4.93087579477553
