# Supplementary material for: Isolation, bonding and reactivity of a monomeric stibine oxide
Source: Nat Chem. 2023 Mar 23;15(5):633–40. doi: 10.1038/s41557-023-01160-x (PMC10159848; doi:10.1038/s41557-023-01160-x)
Supplement: Supplementary file 3 — Source data for graphs in Supplementary Fig. 75. [file 41557_2023_1160_MOESM3_ESM.xlsx]

## Sheet: Panels d and f
	Force Constant	Frequency (scaled)	Frequency (unscaled)
P–O	9.014	1155.84	1204
As–O	6.8522	901.258	938.81
Sb–O	5.6558	781.44	814

## Sheet: Sheet1
	POd	POe		AsOd	AsOe		SbOd	SbOe
	-0.05	0.00296465		-0.05	0.00222462		-0.05	0.00198262
	-0.04	0.00187822		-0.04	0.0014075		-0.04	0.00127992
	-0.03	0.00105385		-0.03	0.00078552		-0.03	0.00074236
	-0.02	0.000475		-0.02	0.00035337		-0.02	0.00035185
	-0.01	0.00012836		-0.01	9.354e-05		-0.01	0.00010787
	0	0		0	0		0	0
	0.01	7.774e-05		0.01	6.341e-05		0.01	1.922e-05
	0.02	0.00034864		0.02	0.0002736		0.02	0.00016104
	0.03	0.0008002		0.03	0.00062373		0.03	0.00042096
	0.04	0.00142249		0.04	0.00110338		0.04	0.00078772
	0.05	0.002205		0.05	0.0017051		0.05	0.0012595
