# Supplementary material for: Isolation, bonding and reactivity of a monomeric stibine oxide
Source: Nat Chem. 2023 Mar 23;15(5):633–40. doi: 10.1038/s41557-023-01160-x (PMC10159848; doi:10.1038/s41557-023-01160-x)
Supplement: Supplementary file 4 — Source data for graphs in Supplementary Fig. 85. [file 41557_2023_1160_MOESM4_ESM.xlsx]

## Sheet: Electron Density
Distance	2a		Distance	2b		Distance	2c		Distance	3		Distance	4		Distance	5(1)		Distance	5(2)		Distance	6-bent		Distance	6-linear		Distance	7a		Distance	7b		Distance	8		Distance	A(1)		Distance	A(2)		Distance	B(1)		Distance	B(2)
0.000609	314766		0.000547	46344		0.000496	2504.41		0.000614	314766		0.00062	314766		0.000644	314769		0.000644	314769		0.000631	314767		0.000623	314767		0.000637	314768		0.00058	46344.7		0.000639	314766		0.000644	314760		0.000644	314760		0.00068	314762		0.000678	314762
0.001218	195648		0.001095	39997.7		0.000992	2480.29		0.001228	194807		0.001239	193873		0.001288	190064		0.001288	190001		0.001262	192049		0.001247	193289		0.001275	191069		0.00116	39422.3		0.001277	190857		0.001289	189960		0.001289	189960		0.00136	184800		0.001355	185106
0.001827	138370		0.001642	31978		0.001488	2413.74		0.001842	137751		0.001859	137058		0.001931	134182		0.001933	134133		0.001893	135691		0.00187	136622		0.001912	134949		0.00174	31327.1		0.001916	134788		0.001933	134102		0.001933	134102		0.002039	130055		0.002033	130300
0.002436	107797		0.00219	27727.7		0.001984	2319.4		0.002456	107196		0.002479	106527		0.002575	103782		0.002577	103736		0.002524	105216		0.002493	106107		0.002549	104509		0.00232	27141.1		0.002555	104356		0.002578	103708		0.002578	103708		0.002719	99934.7		0.00271	100161
0.003045	87844.8		0.002737	24693.8		0.002481	2214.47		0.00307	87297.8		0.003099	86687.7		0.003219	84176		0.003221	84134		0.003155	85490.1		0.003117	86305		0.003187	84843.1		0.0029	24049		0.003193	84702.9		0.003222	84108.3		0.003222	84108.3		0.003399	80625.8		0.003388	80835.5
0.003654	73328.7		0.003285	22170.2		0.002977	2112.65		0.003684	72801.3		0.003718	72212.9		0.003863	69789.2		0.003865	69748.7		0.003786	71057.4		0.00374	71843.7		0.003824	70433		0.00348	21510.3		0.003832	70297.8		0.003867	69724.3		0.003867	69724.3		0.004079	66369.5		0.004065	66571.1
0.004263	61897		0.003832	20094.2		0.003473	2021.39		0.004298	61393.3		0.004338	60832.2		0.004507	58531.5		0.00451	58493.2		0.004417	59733.2		0.004363	60480.6		0.004461	59141		0.004061	19440.1		0.004471	59013		0.004511	58470.4		0.004511	58470.4		0.004758	55315.2		0.004743	55503.9
0.004872	52759.4		0.00438	18350.4		0.003969	1942.31		0.004912	52287.7		0.004958	51762.8		0.005151	49616.2		0.005154	49580.6		0.005049	50736.3		0.004987	51434.2		0.005098	50184		0.004641	17694.9		0.005109	50064.7		0.005156	49559.5		0.005156	49559.5		0.005438	46628		0.005421	46803
0.005481	45359.2		0.004927	16830.6		0.004465	1873.47		0.005526	44918.1		0.005577	44427.4		0.005794	42421.8		0.005798	42388.5		0.00568	43468.1		0.00561	44120.3		0.005736	42952.2		0.005221	16166.3		0.005748	42840.7		0.0058	42369		0.0058	42368.9		0.006118	39632.7		0.006098	39795.9
0.00609	39239.2		0.005475	15472.6		0.004961	1811.77		0.00614	38824.5		0.006197	38363.3		0.006438	36479.6		0.006442	36448.3		0.006311	37462		0.006233	38074.6		0.006373	36977.4		0.005801	14801.3		0.006387	36872.9		0.006445	36430.1		0.006445	36430.1		0.006798	33866.1		0.006776	34018.8
0.006699	34085.3		0.006022	14247.9		0.005457	1754.51		0.006754	33694.8		0.006817	33260.8		0.007082	31492		0.007087	31462.7		0.006942	32413.7		0.006856	32989.3		0.00701	31958.8		0.006381	13576.4		0.007025	31860.7		0.007089	31445.7		0.007089	31445.7		0.007477	29050.1		0.007453	29192.3
0.007308	29700.1		0.00657	13142.1		0.005953	1699.94		0.007368	29333.8		0.007437	28927		0.007726	27274.3		0.007731	27247		0.007573	28134.4		0.00748	28672.8		0.007648	27709.7		0.006961	12476.9		0.007664	27618.2		0.007734	27231.3		0.007734	27231.2		0.008157	25007.5		0.008131	25139.1
0.007917	25952.8		0.007117	12143		0.006449	1647.22		0.007982	25611.1		0.008056	25232.1		0.00837	23697.3		0.008375	23672		0.008204	24495.1		0.008103	24995.5		0.008285	24100.8		0.007541	11488		0.008303	24016		0.008378	23657.5		0.008378	23657.5		0.008837	21605.7		0.008809	21726.7
0.008526	22744		0.007665	11238.1		0.006945	1596.11		0.008596	22426.9		0.008676	22075.6		0.009013	20656.9		0.009019	20633.6		0.008835	21393.5		0.008726	21856.4		0.008922	21029.3		0.008121	10594.9		0.008941	20951		0.009022	20620.3		0.009022	20620.3		0.009517	18734.8		0.009486	18845.6
0.009135	19990.5		0.008212	10415.1		0.007442	1546.65		0.00921	19697.2		0.009296	19372.6		0.009657	18065.1		0.009663	18043.6		0.009466	18743.2		0.00935	19170.2		0.00956	18407.7		0.008701	9784.03		0.00958	18335.6		0.009667	18031.4		0.009667	18031.4		0.010197	16302.3		0.010164	16403.7
0.009744	17621		0.00876	9662.98		0.007938	1498.94		0.009824	17350.2		0.009915	17050.7		0.010301	15847.5		0.010308	15827.8		0.010097	16471		0.009973	16864.2		0.010197	16162.4		0.009281	9044.11		0.010219	16096.1		0.010311	15816.7		0.010311	15816.7		0.010876	14233.1		0.010841	14325.7
0.010353	15575.1		0.009307	8972.69		0.008434	1453.06		0.010438	15325.4		0.010535	15049.5		0.010945	13943.5		0.010952	13925.5		0.010728	14516.1		0.010596	14877.7		0.010834	14232.5		0.009861	8366.35		0.010857	14171.7		0.010956	13915.3		0.010956	13915.2		0.011556	12467		0.011519	12551.3
0.010962	13803.2		0.009855	8337.06		0.00893	1409.03		0.011052	13573.2		0.011155	13319.2		0.011589	12304		0.011596	12287.4		0.011359	12829		0.01122	13161.3		0.011472	12568.8		0.010441	7743.99		0.011496	12513		0.0116	12278.1		0.0116	12278.1		0.012236	10955.9		0.012196	11032.7
0.01157	12264.7		0.010402	7750.54		0.009426	1366.8		0.011666	12053.1		0.011775	11819.7		0.012233	10889.3		0.01224	10874.2		0.01199	11369.9		0.011843	11674.7		0.012109	11131.6		0.011022	7171.77		0.012135	11080.6		0.012245	10865.7		0.012245	10865.7		0.012916	9661.24		0.012874	9730.95
0.012179	10926.6		0.01095	7208.72		0.009922	1326.29		0.01228	10732.3		0.012394	10518.2		0.012876	9667.33		0.012885	9653.54		0.012621	10106.3		0.012466	10385.2		0.012746	9888.47		0.011602	6645.4		0.012773	9841.87		0.012889	9645.83		0.012889	9645.82		0.013595	8551.28		0.013552	8614.39
0.012788	9761.46		0.011497	6707.98		0.010418	1287.39		0.012894	9583.43		0.013014	9387.43		0.01352	8611.07		0.013529	8598.51		0.013252	9011.13		0.01309	9265.86		0.013383	8812.45		0.012182	6161.15		0.013412	8769.99		0.013534	8591.52		0.013534	8591.51		0.014275	7599.2		0.014229	7656.21
0.013397	8746.44		0.012045	6245.14		0.010914	1249.97		0.013508	8583.64		0.013634	8404.59		0.014164	7697.68		0.014173	7686.28		0.013883	8061.5		0.013713	8293.64		0.014021	7880.68		0.012762	5715.61		0.014051	7842.08		0.014178	7679.95		0.014178	7679.94		0.014955	6782.15		0.014907	6833.55
0.014006	7861.84		0.012592	5817.33		0.01141	1213.9		0.014122	7713.25		0.014253	7550		0.014808	6907.52		0.014817	6897.18		0.014515	7237.77		0.014336	7448.92		0.014658	7073.51		0.013342	5305.65		0.014689	7038.48		0.014823	6891.46		0.014823	6891.46		0.015635	6080.47		0.015584	6126.75
0.014615	7090.62		0.01314	5421.84		0.011907	1179.08		0.014736	6955.21		0.014873	6806.61		0.015452	6223.54		0.015461	6214.18		0.015146	6522.89		0.01496	6714.67		0.015295	6373.9		0.013922	4928.27		0.015328	6342.15		0.015467	6209.02		0.015467	6209.01		0.016314	5477.28		0.016262	5518.9
0.015224	6417.9		0.013687	5056.14		0.012403	1145.39		0.01535	6294.68		0.015493	6159.56		0.016095	5630.96		0.016106	5622.5		0.015777	5902.05		0.015583	6076.03		0.015933	5767.03		0.014502	4580.72		0.015967	5738.29		0.016112	5617.84		0.016112	5617.84		0.016994	4958.09		0.016939	4995.51
0.015833	5830.71		0.014235	4717.83		0.012899	1112.76		0.015965	5718.66		0.016112	5595.91		0.016739	5117.02		0.01675	5109.37		0.016408	5362.35		0.016206	5520.08		0.01657	5240.08		0.015082	4260.42		0.016605	5214.08		0.016756	5105.18		0.016756	5105.17		0.017674	4510.55		0.017617	4544.18
0.016442	5317.69		0.014782	4404.71		0.013395	1081.1		0.016579	5215.87		0.016732	5104.4		0.017383	4670.72		0.017394	4663.8		0.017039	4892.67		0.01683	5035.6		0.017207	4781.98		0.015662	3965.03		0.017244	4758.46		0.0174	4660.03		0.0174	4660.02		0.018354	4124.18		0.018295	4154.4
0.017051	4869		0.015329	4114.71		0.013891	1050.38		0.017193	4776.5		0.017352	4675.31		0.018027	4282.62		0.018038	4276.37		0.01767	4483.39		0.017453	4612.88		0.017845	4383.2		0.016242	3692.42		0.017883	4361.93		0.018045	4272.97		0.018045	4272.96		0.019033	3790.07		0.018972	3817.23
0.01766	4476.1		0.015877	3845.96		0.014387	1020.53		0.017807	4392.07		0.017972	4300.22		0.018671	3944.64		0.018683	3939		0.018301	4126.27		0.018076	4243.58		0.018482	4035.58		0.016822	3440.69		0.018521	4016.34		0.018689	3935.93		0.018689	3935.93		0.019713	3500.68		0.01965	3525.1
0.018269	4131.62		0.016424	3596.76		0.014883	991.535		0.018421	4055.28		0.018591	3971.9		0.019315	3649.89		0.019327	3644.79		0.018932	3814.22		0.018699	3920.51		0.019119	3732.11		0.017402	3208.13		0.01916	3714.72		0.019334	3642.03		0.019334	3642.02		0.020393	3249.59		0.020327	3271.56
0.018878	3829.2		0.016972	3365.56		0.015379	963.364		0.019035	3759.84		0.019211	3684.13		0.019958	3392.45		0.019971	3387.83		0.019563	3541.17		0.019323	3637.5		0.019757	3466.82		0.017983	2993.19		0.019799	3451.08		0.019978	3385.35		0.019978	3385.34		0.021073	3031.35		0.021005	3051.13
0.019487	3563.35		0.017519	3150.99		0.015875	935.999		0.019649	3500.32		0.019831	3431.56		0.020602	3167.24		0.020615	3163.07		0.020194	3301.9		0.019946	3389.22		0.020394	3234.54		0.018563	2794.49		0.020437	3220.29		0.020623	3160.83		0.020623	3160.82		0.021753	2841.27		0.021682	2859.09
0.020096	3329.33		0.018067	2951.79		0.016372	909.422		0.020263	3272.04		0.02045	3209.56		0.021246	2969.91		0.02126	2966.12		0.020825	3091.9		0.020569	3171.1		0.021031	3030.84		0.019143	2610.79		0.021076	3017.94		0.021267	2964.1		0.021267	2964.1		0.022432	2675.33		0.02236	2691.41
0.020705	3123.05		0.018614	2766.82		0.016868	883.619		0.020877	3070.93		0.02107	3014.12		0.02189	2796.66		0.021904	2793.23		0.021456	2907.29		0.021193	2979.17		0.021668	2851.88		0.019723	2440.95		0.021715	2840.19		0.021912	2791.4		0.021912	2791.4		0.023112	2530.05		0.023038	2544.59
0.021314	2940.92		0.019162	2595.05		0.017364	858.575		0.021491	2893.48		0.02169	2841.79		0.022534	2644.22		0.022548	2641.11		0.022087	2744.67		0.021816	2809.99		0.022306	2694.34		0.020303	2283.93		0.022353	2683.72		0.022556	2639.46		0.022556	2639.45		0.023792	2402.44		0.023715	2415.62
0.021923	2779.85		0.019709	2435.55		0.01786	834.275		0.022105	2736.62		0.02231	2689.52		0.023177	2509.74		0.023192	2506.91		0.022718	2601.12		0.022439	2660.55		0.022943	2555.32		0.020883	2138.77		0.022992	2545.66		0.023201	2505.42		0.023201	2505.41		0.024472	2289.89		0.024393	2301.88
0.022532	2637.1		0.020257	2287.43		0.018356	810.703		0.022719	2597.65		0.022929	2554.67		0.023821	2390.73		0.023836	2388.15		0.02335	2474.05		0.023063	2528.23		0.02358	2432.28		0.021463	2004.59		0.023631	2423.48		0.023845	2386.8		0.023845	2386.8		0.025151	2190.16		0.02507	2201.12
0.023141	2510.3		0.020804	2149.89		0.018852	787.843		0.023333	2474.22		0.023549	2434.92		0.024465	2285.04		0.024481	2282.68		0.023981	2361.22		0.023686	2410.74		0.024218	2323.02		0.022043	1880.57		0.024269	2314.97		0.024489	2281.44		0.02449	2281.44		0.025831	2101.31		0.025748	2111.37
0.02375	2397.34		0.021352	2022.2		0.019348	765.676		0.023947	2364.28		0.024169	2328.24		0.025109	2190.76		0.025125	2188.59		0.024612	2260.66		0.024309	2306.06		0.024855	2225.61		0.022623	1765.94		0.024908	2218.23		0.025134	2187.46		0.025134	2187.46		0.026511	2021.66		0.026426	2030.95
0.024359	2296.38		0.021899	1903.65		0.019844	744.183		0.024561	2265.99		0.024788	2232.85		0.025753	2106.25		0.025769	2104.25		0.025243	2170.66		0.024933	2212.43		0.025492	2138.37		0.023203	1659.99		0.025547	2131.57		0.025778	2103.21		0.025778	2103.21		0.027191	1949.78		0.027103	1958.42
0.024968	2205.82		0.022447	1793.59		0.02034	723.344		0.025175	2177.78		0.025408	2147.18		0.026396	2030.08		0.026413	2028.23		0.025874	2089.72		0.025556	2128.32		0.02613	2059.84		0.023783	1562.06		0.026185	2053.54		0.026423	2027.27		0.026423	2027.27		0.02787	1884.45		0.027781	1892.52
0.025577	2124.22		0.022994	1691.41		0.020836	703.138		0.025789	2098.26		0.026028	2069.88		0.02704	1961.02		0.027058	1959.29		0.026505	2016.53		0.026179	2052.37		0.026767	1988.73		0.024363	1471.54		0.026824	1982.87		0.027067	1958.4		0.027067	1958.4		0.02855	1824.61		0.028458	1832.22
0.026186	2050.35		0.023542	1596.55		0.021333	683.544		0.026403	2026.19		0.026648	1999.76		0.027684	1898		0.027702	1896.38		0.027136	1949.97		0.026803	1983.42		0.027404	1923.96		0.024944	1387.85		0.027463	1918.48		0.027712	1895.55		0.027712	1895.55		0.02923	1769.39		0.029136	1776.6
0.026795	1983.12		0.024089	1508.49		0.021829	664.541		0.027017	1960.53		0.027267	1935.77		0.028328	1840.11		0.028346	1838.58		0.027767	1889.05		0.027426	1920.45		0.028042	1864.58		0.025524	1310.47		0.028101	1859.41		0.028356	1837.8		0.028356	1837.8		0.02991	1718.04		0.029813	1724.93
0.027404	1921.6		0.024637	1426.71		0.022325	646.108		0.027631	1900.36		0.027887	1877.04		0.028972	1786.56		0.02899	1785.11		0.028398	1832.94		0.028049	1862.59		0.028679	1809.77		0.026104	1238.89		0.02874	1804.87		0.029001	1784.37		0.029001	1784.37		0.03059	1669.94		0.030491	1676.56
0.028013	1864.95		0.025184	1350.77		0.022821	628.224		0.028245	1844.87		0.028507	1822.79		0.029616	1736.69		0.029635	1735.31		0.029029	1780.91		0.028673	1809.08		0.029316	1758.85		0.026684	1172.68		0.029379	1754.17		0.029645	1734.6		0.029645	1734.6		0.031269	1624.57		0.031169	1630.98
0.028622	1812.48		0.025732	1280.23		0.023317	610.871		0.028859	1793.39		0.029126	1772.36		0.030259	1689.94		0.030279	1688.6		0.02966	1732.36		0.029296	1759.28		0.029953	1711.21		0.027264	1111.41		0.030017	1706.73		0.03029	1687.93		0.03029	1687.93		0.031949	1581.5		0.031846	1587.73
0.029231	1763.58		0.026279	1214.7		0.023813	594.028		0.029473	1745.33		0.029746	1725.18		0.030903	1645.82		0.030923	1644.53		0.030291	1686.75		0.029919	1712.63		0.030591	1666.37		0.027844	1054.7		0.030656	1662.04		0.030934	1643.88		0.030934	1643.88		0.032629	1540.37		0.032524	1546.47
0.02984	1717.73		0.026827	1153.8		0.024309	577.676		0.030087	1700.18		0.030366	1680.77		0.031547	1603.95		0.031567	1602.7		0.030922	1643.65		0.030543	1668.67		0.031228	1623.91		0.028424	1002.18		0.031295	1619.71		0.031579	1602.07		0.031579	1602.07		0.033309	1500.9		0.033201	1506.89
0.030449	1674.48		0.027374	1097.2		0.024805	561.799		0.030701	1657.52		0.030986	1638.73		0.032191	1563.99		0.032211	1562.76		0.031553	1602.69		0.031166	1626.99		0.031865	1583.46		0.029004	953.548		0.031933	1579.37		0.032223	1562.15		0.032223	1562.15		0.033988	1462.85		0.033879	1468.75
0.031058	1633.46		0.027922	1044.58		0.025301	546.379		0.031315	1617		0.031605	1598.72		0.032835	1525.66		0.032856	1524.46		0.032184	1563.55		0.031789	1587.28		0.032503	1544.74		0.029584	908.488		0.032572	1540.73		0.032867	1523.85		0.032867	1523.85		0.034668	1426.02		0.034556	1431.86
0.031667	1594.36		0.028469	995.638		0.025798	531.4		0.031929	1578.29		0.032225	1560.43		0.033478	1488.73		0.0335	1487.55		0.032816	1525.98		0.032412	1549.24		0.03314	1507.51		0.030164	866.729		0.033211	1503.56		0.033512	1486.96		0.033512	1486.96		0.035348	1390.25		0.035234	1396.05
0.032276	1556.9		0.029017	950.114		0.026294	516.848		0.032543	1541.16		0.032845	1523.64		0.034122	1453.02		0.034144	1451.85		0.033447	1489.76		0.033036	1512.65		0.033777	1471.56		0.030744	828.018		0.033849	1467.67		0.034156	1451.27		0.034156	1451.27		0.036028	1355.43		0.035912	1361.19
0.032885	1520.86		0.029564	907.755		0.02679	502.709		0.033157	1505.38		0.033464	1488.13		0.034766	1418.37		0.034788	1417.21		0.034078	1454.71		0.033659	1477.3		0.034415	1436.72		0.031324	792.121		0.034488	1432.87		0.034801	1416.63		0.034801	1416.63		0.036707	1321.44		0.036589	1327.17
0.033494	1486.05		0.030111	868.331		0.027286	488.968		0.033771	1470.79		0.034084	1453.75		0.03541	1384.65		0.035433	1383.5		0.034709	1420.69		0.034282	1443.05		0.035052	1402.86		0.031904	758.823		0.035127	1399.04		0.035445	1382.93		0.035445	1382.93		0.037387	1288.21		0.037267	1293.92
0.034102	1452.32		0.030659	831.629		0.027782	475.614		0.034385	1437.22		0.034704	1420.36		0.036054	1351.75		0.036077	1350.61		0.03534	1387.57		0.034906	1409.76		0.035689	1369.86		0.032485	727.927		0.035765	1366.07		0.03609	1350.05		0.03609	1350.04		0.038067	1255.67		0.037944	1261.37
0.034711	1419.53		0.031206	797.45		0.028278	462.634		0.034999	1404.56		0.035324	1387.83		0.036698	1319.61		0.036721	1318.47		0.035971	1355.25		0.035529	1377.31		0.036326	1337.64		0.033065	699.249		0.036404	1333.86		0.036734	1317.91		0.036734	1317.9		0.038747	1223.76		0.038622	1229.46
0.03532	1387.58		0.031754	765.614		0.028774	450.018		0.035613	1372.71		0.035943	1356.08		0.037341	1288.14		0.037365	1287		0.036602	1323.66		0.036152	1345.62		0.036964	1306.12		0.033645	672.621		0.037042	1302.35		0.037379	1286.44		0.037379	1286.44		0.039426	1192.46		0.0393	1198.15
0.035929	1356.37		0.032301	735.951		0.02927	437.755		0.036227	1341.58		0.036563	1325.03		0.037985	1257.28		0.03801	1256.15		0.037233	1292.72		0.036776	1314.62		0.037601	1275.23		0.034225	647.886		0.037681	1271.47		0.038023	1255.59		0.038023	1255.59		0.040106	1161.72		0.039977	1167.41
0.036538	1325.84		0.032849	708.304		0.029766	425.835		0.036841	1311.11		0.037183	1294.62		0.038629	1227.01		0.038654	1225.88		0.037864	1262.39		0.037399	1284.24		0.038238	1244.93		0.034805	624.901		0.03832	1241.18		0.038668	1225.32		0.038668	1225.32		0.040786	1131.53		0.040655	1137.21
0.037147	1295.93		0.033396	682.529		0.030262	414.248		0.037455	1281.24		0.037802	1264.79		0.039273	1197.28		0.039298	1196.15		0.038495	1232.62		0.038022	1254.43		0.038876	1215.19		0.035385	603.531		0.038958	1211.44		0.039312	1195.59		0.039312	1195.59		0.041466	1101.86		0.041332	1107.54
0.037756	1266.58		0.033944	658.491		0.030759	402.986		0.038069	1251.92		0.038422	1235.51		0.039917	1168.06		0.039942	1166.93		0.039126	1203.37		0.038646	1225.17		0.039513	1185.96		0.035965	583.651		0.039597	1182.21		0.039957	1166.37		0.039957	1166.37		0.042146	1072.7		0.04201	1078.37
0.038365	1237.77		0.034491	636.064		0.031255	392.04		0.038683	1223.13		0.039042	1206.73		0.04056	1139.33		0.040586	1138.2		0.039757	1174.63		0.039269	1196.41		0.04015	1157.23		0.036545	565.148		0.040236	1153.48		0.040601	1137.65		0.040601	1137.65		0.042825	1044.04		0.042687	1049.71
0.038974	1209.44		0.035039	615.132		0.031751	381.401		0.039297	1194.82		0.039662	1178.44		0.041204	1111.08		0.041231	1109.95		0.040388	1146.36		0.039892	1168.13		0.040788	1128.97		0.037125	547.913		0.040874	1125.22		0.041245	1109.4		0.041245	1109.4		0.043505	1015.88		0.043365	1021.54
0.039583	1181.59		0.035586	595.587		0.032247	371.061		0.039911	1166.97		0.040281	1150.61		0.041848	1083.29		0.041875	1082.16		0.041019	1118.55		0.040516	1140.31		0.041425	1101.17		0.037705	531.847		0.041513	1097.43		0.04189	1081.61		0.04189	1081.61		0.044185	988.217		0.044043	993.867
0.040192	1154.18		0.036134	577.326		0.032743	361.013		0.040525	1139.58		0.040901	1123.23		0.042492	1055.96		0.042519	1054.83		0.04165	1091.19		0.041139	1112.94		0.042062	1073.83		0.038285	516.859		0.042152	1070.08		0.042534	1054.28		0.042534	1054.28		0.044865	961.042		0.04472	966.678
0.040801	1127.21		0.036681	560.257		0.033239	351.248		0.041139	1112.61		0.041521	1096.28		0.043136	1029.07		0.043163	1027.95		0.042282	1064.26		0.041762	1086		0.0427	1046.92		0.038865	502.862		0.04279	1043.18		0.043179	1027.4		0.043179	1027.4		0.045544	934.359		0.045398	939.978
0.04141	1100.66		0.037229	544.291		0.033735	341.761		0.041753	1086.07		0.04214	1069.76		0.04378	1002.63		0.043808	1001.51		0.042913	1037.77		0.042386	1059.49		0.043337	1020.46		0.039446	489.777		0.043429	1016.72		0.043823	1000.96		0.043823	1000.96		0.046224	908.17		0.046075	913.768
0.042019	1074.51		0.037776	529.346		0.034231	332.542		0.042367	1059.95		0.04276	1043.65		0.044423	976.629		0.044452	975.507		0.043544	1011.71		0.043009	1033.4		0.043974	994.424		0.040026	477.531		0.044068	990.697		0.044468	974.964		0.044468	974.964		0.046904	882.477		0.046753	888.05
0.042628	1048.78		0.038324	515.347		0.034727	323.586		0.042981	1034.23		0.04338	1017.96		0.045067	951.07		0.045096	949.952		0.044175	986.072		0.043632	1007.73		0.044611	968.825		0.040606	466.055		0.044706	965.105		0.045112	949.411		0.045112	949.41		0.047584	857.284		0.04743	862.829
0.043237	1023.44		0.038871	502.221		0.035224	314.885		0.043595	1008.91		0.044	992.675		0.045711	925.953		0.04574	924.839		0.044806	960.858		0.044255	982.47		0.045249	943.658		0.041186	455.285		0.045345	939.949		0.045757	924.3		0.045757	924.3		0.048263	832.595		0.048108	838.106
0.043846	998.501		0.039419	489.904		0.03572	306.433		0.044209	984.001		0.044619	967.802		0.046355	901.281		0.046384	900.171		0.045437	936.068		0.044879	957.625		0.045886	918.925		0.041766	445.164		0.045984	915.228		0.046401	899.635		0.046401	899.634		0.048943	808.414		0.048786	813.888
0.044455	973.957		0.039966	478.332		0.036216	298.222		0.044823	959.491		0.045239	943.338		0.046999	877.055		0.047029	875.95		0.046068	911.705		0.045502	933.194		0.046523	894.627		0.042346	435.637		0.046622	890.945		0.047046	875.417		0.047046	875.416		0.049623	784.744		0.049463	790.177
0.045064	949.808		0.040514	467.448		0.036712	290.247		0.045437	935.383		0.045859	919.284		0.047642	853.278		0.047673	852.179		0.046699	887.769		0.046125	909.179		0.047161	870.767		0.042926	426.653		0.047261	867.102		0.04769	851.65		0.04769	851.649		0.050303	761.591		0.050141	766.978
0.045673	926.056		0.041061	457.199		0.037208	282.501		0.046051	911.679		0.046478	895.642		0.048286	829.954		0.048317	828.861		0.04733	864.263		0.046749	885.581		0.047798	847.349		0.043506	418.167		0.0479	843.703		0.048335	828.336		0.048335	828.335		0.050983	738.957		0.050818	744.294
0.046282	902.7		0.041609	447.536		0.037704	274.978		0.046665	888.38		0.047098	872.415		0.04893	807.087		0.048961	806.001		0.047961	841.191		0.047372	862.403		0.048435	824.375		0.044086	410.136		0.048538	820.751		0.048979	805.48		0.048979	805.479		0.051662	716.847		0.051496	722.131
0.046891	879.745		0.042156	438.411		0.0382	267.671		0.047279	865.489		0.047718	849.604		0.049574	784.679		0.049606	783.601		0.048592	818.556		0.047995	839.648		0.049073	801.849		0.044666	402.521		0.049177	798.249		0.049623	783.084		0.049623	783.083		0.052342	695.264		0.052174	700.489
0.0475	857.191		0.042704	429.782		0.038696	260.575		0.047894	843.008		0.048337	827.214		0.050218	762.734		0.05025	761.665		0.049223	796.361		0.048619	817.32		0.04971	779.774		0.045246	395.286		0.049816	776.2		0.050268	761.153		0.050268	761.152		0.053022	674.209		0.052851	679.373
0.048109	835.042		0.043251	421.609		0.039192	253.683		0.048508	820.941		0.048957	805.247		0.050862	741.257		0.050894	740.197		0.049854	774.609		0.049242	795.421		0.050347	758.153		0.045826	388.397		0.050454	754.609		0.050912	739.69		0.050912	739.689		0.053702	653.686		0.053529	658.783
0.048718	813.302		0.043799	413.856		0.039688	246.989		0.049122	799.29		0.049577	783.706		0.051505	720.248		0.051538	719.199		0.050485	753.304		0.049865	773.954		0.050985	736.991		0.046407	381.825		0.051093	733.478		0.051557	718.697		0.051557	718.696		0.054381	633.695		0.054206	638.723
0.049327	791.972		0.044346	406.488		0.040185	240.489		0.049736	778.059		0.050197	762.594		0.052149	699.712		0.052183	698.674		0.051116	732.449		0.050489	752.923		0.051622	716.288		0.046987	375.54		0.051732	712.81		0.052201	698.178		0.052201	698.177		0.055061	614.236		0.054884	619.191
0.049936	771.055		0.044893	399.473		0.040681	234.176		0.05035	757.25		0.050816	741.915		0.052793	679.65		0.052827	678.624		0.051748	712.045		0.051112	732.331		0.052259	696.049		0.047567	369.519		0.05237	692.608		0.052846	678.134		0.052846	678.133		0.055741	595.309		0.055561	600.188
0.050545	750.556		0.045441	392.783		0.041177	228.045		0.050964	736.867		0.051436	721.671		0.053437	660.065		0.053471	659.05		0.052379	692.096		0.051735	712.179		0.052896	676.275		0.048147	363.737		0.053009	672.872		0.05349	658.567		0.05349	658.566		0.056421	576.914		0.056239	581.714
0.051154	730.475		0.045988	386.39		0.041673	222.09		0.051578	716.911		0.052056	701.865		0.054081	640.957		0.054115	639.955		0.05301	672.604		0.052359	692.471		0.053534	656.968		0.048727	358.173		0.053648	653.606		0.054135	639.478		0.054135	639.477		0.0571	559.048		0.056917	563.765
0.051763	710.817		0.046536	380.271		0.042169	216.306		0.052192	697.386		0.052675	682.498		0.054724	622.326		0.054759	621.338		0.053641	653.569		0.052982	673.209		0.054171	638.128		0.049307	352.808		0.054286	634.81		0.054779	620.868		0.054779	620.868		0.05778	541.708		0.057594	546.341
0.052372	691.582		0.047083	374.401		0.042665	210.689		0.052806	678.292		0.053295	663.572		0.055368	604.174		0.055404	603.2		0.054272	634.994		0.053605	654.392		0.054808	619.757		0.049887	347.625		0.054925	616.484		0.055424	602.737		0.055424	602.736		0.05846	524.891		0.058272	529.437
0.052981	672.772		0.047631	368.761		0.043161	205.233		0.05342	659.632		0.053915	645.087		0.056012	586.499		0.056048	585.54		0.054903	616.877		0.054229	636.024		0.055446	601.854		0.050467	342.606		0.055564	598.628		0.056068	585.084		0.056068	585.083		0.05914	508.593		0.058949	513.05
0.05359	654.389		0.048178	363.33		0.043657	199.934		0.054034	641.407		0.054535	627.046		0.056656	569.299		0.056692	568.356		0.055534	599.22		0.054852	618.103		0.056083	584.418		0.051047	337.739		0.056202	581.241		0.056713	567.908		0.056713	567.907		0.059819	492.809		0.059627	497.175
0.054199	636.434		0.048726	358.092		0.044153	194.786		0.054648	623.616		0.055154	609.448		0.0573	552.574		0.057336	551.647		0.056165	582.021		0.055475	600.63		0.05672	567.448		0.051627	333.008		0.056841	564.321		0.057357	551.206		0.057357	551.205		0.060499	477.532		0.060304	481.806
0.054808	618.906		0.049273	353.03		0.04465	189.786		0.055262	606.26		0.055774	592.292		0.057944	536.32		0.057981	535.409		0.056796	565.278		0.056098	583.604		0.057358	550.942		0.052207	328.403		0.05748	547.868		0.058001	534.976		0.058001	534.975		0.061179	462.757		0.060982	466.937
0.055417	601.806		0.049821	348.13		0.045146	184.928		0.055876	589.338		0.056394	575.577		0.058587	520.535		0.058625	519.64		0.057427	548.991		0.056722	567.024		0.057995	534.898		0.052787	323.913		0.058118	531.877		0.058646	519.215		0.058646	519.214		0.061859	448.476		0.06166	452.561
0.056026	585.134		0.050368	343.377		0.045642	180.209		0.05649	572.85		0.057013	559.303		0.059231	505.214		0.059269	504.336		0.058058	533.156		0.057345	550.887		0.058632	519.312		0.053368	319.527		0.058757	516.347		0.05929	503.919		0.05929	503.918		0.062539	434.681		0.062337	438.67
0.056634	568.887		0.050916	338.759		0.046138	175.625		0.057104	556.794		0.057633	543.466		0.059875	490.352		0.059913	489.492		0.058689	517.769		0.057968	535.193		0.05927	504.181		0.053948	315.237		0.059396	501.271		0.059935	489.083		0.059935	489.083		0.063218	421.365		0.063015	425.258
0.057243	553.064		0.051463	334.266		0.046634	171.171		0.057718	541.167		0.058253	528.065		0.060519	475.946		0.060558	475.103		0.05932	502.829		0.058592	519.936		0.059907	489.5		0.054528	311.035		0.060034	486.647		0.060579	474.703		0.060579	474.702		0.063898	408.518		0.063692	412.314
0.057852	537.664		0.052011	329.887		0.04713	166.843		0.058332	525.967		0.058873	513.095		0.061163	461.989		0.061202	461.163		0.059951	488.329		0.059215	505.115		0.060544	475.265		0.055108	306.914		0.060673	472.47		0.061224	460.772		0.061224	460.771		0.064578	396.132		0.06437	399.831
0.058461	522.683		0.052558	325.612		0.047626	162.639		0.058946	511.191		0.059492	498.554		0.061806	448.475		0.061846	447.668		0.060582	474.266		0.059838	490.724		0.061181	461.469		0.055688	302.867		0.061312	458.733		0.061868	447.284		0.061868	447.284		0.065258	384.195		0.065047	387.798
0.05907	508.118		0.053106	321.434		0.048122	158.553		0.05956	496.835		0.060112	484.437		0.06245	435.398		0.06249	434.608		0.061214	460.633		0.060462	476.76		0.061819	448.107		0.056268	298.889		0.06195	445.43		0.062513	434.233		0.062513	434.233		0.065937	372.7		0.065725	376.205
0.059679	493.966		0.053653	317.344		0.048618	154.583		0.060174	482.895		0.060732	470.74		0.063094	422.75		0.063134	421.979		0.061845	447.426		0.061085	463.218		0.062456	435.173		0.056848	294.974		0.062589	432.556		0.063157	421.612		0.063157	421.612		0.066617	361.634		0.066403	365.043
0.060288	480.222		0.054201	313.335		0.049115	150.725		0.060788	469.366		0.061351	457.457		0.063738	410.525		0.063779	409.772		0.062476	434.638		0.061708	450.091		0.063093	422.659		0.057428	291.118		0.063228	420.102		0.063802	409.414		0.063802	409.413		0.067297	350.988		0.06708	354.302
0.060897	466.881		0.054748	309.401		0.049611	146.976		0.061402	456.244		0.061971	444.582		0.064382	398.713		0.064423	397.979		0.063107	422.262		0.062332	437.374		0.063731	410.559		0.058008	287.316		0.063866	408.062		0.064446	397.629		0.064446	397.629		0.067977	340.75		0.067758	343.969
0.061506	453.94		0.055296	305.537		0.050107	143.333		0.062016	443.522		0.062591	432.11		0.065026	387.308		0.065067	386.592		0.063738	410.292		0.062955	425.061		0.064368	398.865		0.058588	283.565		0.064505	396.429		0.065091	386.251		0.065091	386.25		0.068656	330.91		0.068435	334.035
0.062115	441.391		0.055843	301.737		0.050603	139.792		0.06263	431.195		0.063211	420.035		0.065669	376.301		0.065711	375.603		0.064369	398.719		0.063578	413.144		0.065005	387.569		0.059168	279.861		0.065144	385.193		0.065735	375.27		0.065735	375.269		0.069336	321.457		0.069113	324.489
0.062724	429.23		0.056391	297.996		0.051099	136.351		0.063244	419.257		0.06383	408.349		0.066313	365.683		0.066356	365.003		0.065	387.537		0.064202	401.618		0.065643	376.663		0.059748	276.202		0.065782	374.347		0.066379	364.678		0.066379	364.677		0.070016	312.378		0.069791	315.319
0.063333	417.451		0.056938	294.311		0.051595	133.007		0.063858	407.702		0.06445	397.045		0.066957	355.444		0.067	354.783		0.065631	376.736		0.064825	390.474		0.06628	366.138		0.060328	272.585		0.066421	363.882		0.067024	354.466		0.067024	354.465		0.070696	303.664		0.070468	306.514
0.063942	406.046		0.057486	290.677		0.052091	129.757		0.064472	396.521		0.06507	386.117		0.067601	345.577		0.067644	344.933		0.066262	366.31		0.065448	379.705		0.066917	355.986		0.060909	269.008		0.06706	353.789		0.067668	344.624		0.067668	344.624		0.071376	295.302		0.071146	298.064
0.064551	395.01		0.058033	287.09		0.052587	126.598		0.065086	385.709		0.065689	375.556		0.068245	336.071		0.068288	335.445		0.066893	356.25		0.066072	369.303		0.067555	346.197		0.061489	265.468		0.067698	344.06		0.068313	335.144		0.068313	335.143		0.072055	287.282		0.071823	289.956
0.06516	384.334		0.058581	283.549		0.053083	123.528		0.0657	375.257		0.066309	365.355		0.068888	326.917		0.068933	326.308		0.067524	346.546		0.066695	359.26		0.068192	336.764		0.062069	261.963		0.068337	334.684		0.068957	326.015		0.068957	326.015		0.072735	279.591		0.072501	282.181
0.065769	374.013		0.059128	280.05		0.053579	120.544		0.066314	365.158		0.066929	355.506		0.069532	318.106		0.069577	317.515		0.068155	337.191		0.067318	349.568		0.068829	327.676		0.062649	258.493		0.068976	325.654		0.069602	317.229		0.069602	317.229		0.073415	272.22		0.073178	274.725
0.066378	364.038		0.059675	276.591		0.054076	117.643		0.066928	355.405		0.067549	346.001		0.070176	309.628		0.070221	309.053		0.068786	328.174		0.067941	340.218		0.069466	318.924		0.063229	255.056		0.069614	316.96		0.070246	308.775		0.070246	308.775		0.074095	265.157		0.073856	267.58
0.066987	354.401		0.060223	273.169		0.054572	114.824		0.067542	345.988		0.068168	336.831		0.07082	301.473		0.070865	300.916		0.069417	319.489		0.068565	331.202		0.070104	310.499		0.063809	251.65		0.070253	308.592		0.070891	300.645		0.070891	300.644		0.074774	258.39		0.074534	260.733
0.067596	345.096		0.06077	269.783		0.055068	112.084		0.068156	336.902		0.068788	327.988		0.071464	293.632		0.071509	293.091		0.070049	311.125		0.069188	322.511		0.070741	302.393		0.064389	248.274		0.070892	300.541		0.071535	292.828		0.071535	292.827		0.075454	251.91		0.075211	254.175
0.068205	336.114		0.061318	266.43		0.055564	109.421		0.06877	328.136		0.069408	319.463		0.072107	286.095		0.072154	285.571		0.07068	303.073		0.069811	314.137		0.071378	294.595		0.064969	244.929		0.07153	292.798		0.07218	285.314		0.07218	285.314		0.076134	245.706		0.075889	247.894
0.068814	327.447		0.061865	263.11		0.05606	106.832		0.069384	319.683		0.070027	311.248		0.072751	278.853		0.072798	278.345		0.071311	295.324		0.070435	306.071		0.072016	287.096		0.065549	241.612		0.072169	285.353		0.072824	278.095		0.072824	278.095		0.076814	239.767		0.076566	241.881
0.069423	319.087		0.062413	259.82		0.056556	104.317		0.069998	311.535		0.070647	303.335		0.073395	271.896		0.073442	271.404		0.071942	287.87		0.071058	298.304		0.072653	279.887		0.066129	238.323		0.072808	278.197		0.073468	271.161		0.073469	271.16		0.077493	234.083		0.077244	236.125
0.070032	311.026		0.06296	256.56		0.057052	101.871		0.070612	303.683		0.071267	295.714		0.074039	265.216		0.074086	264.738		0.072573	280.701		0.071681	290.827		0.07329	272.959		0.066709	235.062		0.073446	271.321		0.074113	264.502		0.074113	264.501		0.078173	228.645		0.077921	230.616
0.070641	303.256		0.063508	253.329		0.057548	99.4946		0.071226	296.118		0.071887	288.378		0.074683	258.801		0.074731	258.339		0.073204	273.808		0.072305	283.633		0.073928	266.302		0.067289	231.828		0.074085	264.715		0.074757	258.109		0.074757	258.108		0.078853	223.441		0.078599	225.344
0.07125	295.769		0.064055	250.125		0.058044	97.1846		0.07184	288.834		0.072506	281.317		0.075327	252.645		0.075375	252.197		0.073835	267.183		0.072928	276.711		0.074565	259.908		0.06787	228.62		0.074724	258.371		0.075402	251.973		0.075402	251.972		0.079533	218.464		0.079277	220.3
0.071859	288.556		0.064603	246.948		0.058541	94.9396		0.072454	281.82		0.073126	274.524		0.07597	246.736		0.076019	246.303		0.074466	260.817		0.073551	270.054		0.075202	253.768		0.06845	225.44		0.075362	252.28		0.076046	246.085		0.076046	246.084		0.080212	213.703		0.079954	215.475
0.072468	281.61		0.06515	243.797		0.059037	92.7576		0.073068	275.07		0.073746	267.989		0.076614	241.067		0.076663	240.648		0.075097	254.701		0.074175	263.653		0.07584	247.873		0.06903	222.285		0.076001	246.433		0.076691	240.436		0.076691	240.435		0.080892	209.15		0.080632	210.859
0.073077	274.922		0.065698	240.672		0.059533	90.637		0.073682	268.575		0.074365	261.706		0.077258	235.63		0.077307	235.224		0.075728	248.826		0.074798	257.5		0.076477	242.215		0.06961	219.157		0.07664	240.82		0.077335	235.017		0.077335	235.017		0.081572	204.796		0.081309	206.445
0.073686	268.485		0.066245	237.572		0.060029	88.5761		0.074296	262.326		0.074985	255.664		0.077902	230.414		0.077952	230.022		0.076359	243.185		0.075421	251.587		0.077114	236.784		0.07019	216.054		0.077278	235.435		0.07798	229.82		0.07798	229.82		0.082252	200.631		0.081987	202.222
0.074295	262.291		0.066793	234.496		0.060525	86.5732		0.07491	256.316		0.075605	249.857		0.078546	225.413		0.078596	225.033		0.07699	237.768		0.076045	245.905		0.077751	231.573		0.07077	212.978		0.077917	230.268		0.078624	224.837		0.078624	224.837		0.082932	196.649		0.082665	198.183
0.074904	256.331		0.06734	231.444		0.061021	84.6267		0.075524	250.537		0.076224	244.276		0.079189	220.617		0.07924	220.25		0.077621	232.568		0.076668	240.446		0.078389	226.574		0.07135	209.927		0.078556	225.312		0.079269	220.059		0.079269	220.058		0.083611	192.841		0.083342	194.32
0.075513	250.598		0.067888	228.416		0.061517	82.7351		0.076138	244.981		0.076844	238.913		0.079833	216.019		0.079884	215.665		0.078252	227.578		0.077291	235.203		0.079026	221.778		0.07193	206.902		0.079194	220.558		0.079913	215.478		0.079913	215.478		0.084291	189.198		0.08402	190.625
0.076122	245.085		0.068435	225.412		0.062013	80.8968		0.076752	239.64		0.077464	233.761		0.080477	211.611		0.080529	211.269		0.078883	222.788		0.077915	230.167		0.079663	217.178		0.07251	203.903		0.079833	215.998		0.080558	211.087		0.080558	211.086		0.084971	185.715		0.084697	187.091
0.076731	239.784		0.068983	222.431		0.062509	79.1104		0.077366	234.508		0.078084	228.813		0.081121	207.386		0.081173	207.055		0.079515	218.192		0.078538	225.331		0.080301	212.766		0.07309	200.93		0.080472	211.625		0.081202	206.877		0.081202	206.877		0.085651	182.382		0.085375	183.71
0.07734	234.688		0.06953	219.474		0.063005	77.3745		0.07798	229.576		0.078703	224.06		0.081765	203.336		0.081817	203.016		0.080146	213.782		0.079161	220.689		0.080938	208.534		0.07367	197.983		0.08111	207.432		0.081846	202.843		0.081847	202.842		0.08633	179.194		0.086052	180.475
0.077949	229.79		0.070078	216.54		0.063502	75.6877		0.078594	224.837		0.079323	219.496		0.082409	199.454		0.082461	199.145		0.080777	209.551		0.079784	216.231		0.081575	204.477		0.07425	195.062		0.081749	203.411		0.082491	198.975		0.082491	198.975		0.08701	176.143		0.08673	177.379
0.078558	225.081		0.070625	213.628		0.063998	74.0485		0.079209	220.285		0.079943	215.113		0.083052	195.732		0.083106	195.434		0.081408	205.492		0.080408	211.953		0.082213	200.585		0.074831	192.167		0.082388	199.556		0.083135	195.268		0.083135	195.268		0.08769	173.223		0.087408	174.415
0.079166	220.557		0.071173	210.74		0.064494	72.4558		0.079823	215.912		0.080562	210.905		0.083696	192.165		0.08375	191.877		0.082039	201.598		0.081031	207.845		0.08285	196.854		0.075411	189.298		0.083026	195.859		0.08378	191.715		0.08378	191.715		0.08837	170.428		0.088085	171.579
0.079775	216.209		0.07172	207.875		0.06499	70.9081		0.080437	211.711		0.081182	206.865		0.08434	188.746		0.084394	188.467		0.08267	197.862		0.081654	203.903		0.083487	193.275		0.075991	186.456		0.083665	192.314		0.084424	188.309		0.084424	188.309		0.089049	167.751		0.088763	168.862
0.080384	212.032		0.072268	205.033		0.065486	69.4043		0.081051	207.677		0.081802	202.986		0.084984	185.467		0.085038	185.198		0.083301	194.278		0.082278	200.119		0.084125	189.844		0.076571	183.641		0.084304	188.915		0.085069	185.043		0.085069	185.043		0.089729	165.187		0.08944	166.259
0.080993	208.018		0.072815	202.214		0.065982	67.9431		0.081665	203.803		0.082422	199.262		0.085628	182.324		0.085682	182.064		0.083932	190.839		0.082901	196.487		0.084762	186.552		0.077151	180.853		0.084942	185.655		0.085713	181.912		0.085713	181.912		0.090409	162.729		0.090118	163.766
0.081602	204.162		0.073363	199.419		0.066478	66.5234		0.082279	200.081		0.083041	195.686		0.086271	179.31		0.086327	179.058		0.084563	187.54		0.083524	193		0.085399	183.395		0.077731	178.091		0.085581	182.528		0.086358	178.91		0.086358	178.91		0.091089	160.373		0.090795	161.375
0.082211	200.458		0.07391	196.646		0.066974	65.144		0.082893	196.507		0.083661	192.254		0.086915	176.419		0.086971	176.176		0.085194	184.375		0.084148	189.654		0.086036	180.366		0.078311	175.357		0.08622	179.528		0.087002	176.031		0.087002	176.031		0.091769	158.114		0.091473	159.082
0.08282	196.899		0.074457	193.897		0.06747	63.8037		0.083507	193.075		0.084281	188.958		0.087559	173.646		0.087615	173.411		0.085825	181.337		0.084771	186.441		0.086674	177.46		0.078891	172.65		0.086858	176.651		0.087647	173.268		0.087647	173.268		0.092448	155.945		0.092151	156.882
0.083429	193.479		0.075005	191.172		0.067967	62.5014		0.084121	189.778		0.0849	185.793		0.088203	170.985		0.088259	170.758		0.086456	178.421		0.085394	183.357		0.087311	174.672		0.079471	169.971		0.087497	173.889		0.088291	170.618		0.088291	170.618		0.093128	153.864		0.092828	154.77
0.084038	190.194		0.075552	188.47		0.068463	61.2362		0.084735	186.611		0.08552	182.754		0.088847	168.431		0.088904	168.212		0.087087	175.622		0.086018	180.395		0.087948	171.996		0.080051	167.319		0.088136	171.239		0.088936	168.075		0.088936	168.074		0.093808	151.864		0.093506	152.741
0.084647	187.037		0.0761	185.792		0.068959	60.0069		0.085349	183.569		0.08614	179.836		0.089491	165.98		0.089548	165.767		0.087718	172.935		0.086641	177.551		0.088586	169.426		0.080631	164.695		0.088774	168.694		0.08958	165.633		0.08958	165.632		0.094488	149.941		0.094183	150.791
0.085256	184.004		0.076647	183.138		0.069455	58.8125		0.085963	180.647		0.08676	177.032		0.090134	163.625		0.090192	163.42		0.088349	170.354		0.087264	174.819		0.089223	166.958		0.081211	162.099		0.089413	166.251		0.090224	163.287		0.090224	163.287		0.095167	148.092		0.094861	148.916
0.085865	181.089		0.077195	180.507		0.069951	57.6521		0.086577	177.839		0.087379	174.338		0.090778	161.363		0.090836	161.164		0.088981	167.875		0.087888	172.195		0.08986	164.588		0.081792	159.531		0.090052	163.903		0.090869	161.034		0.090869	161.034		0.095847	146.312		0.095539	147.111
0.086474	178.287		0.077742	177.901		0.070447	56.5247		0.087191	175.14		0.087999	171.75		0.091422	159.19		0.091481	158.997		0.089612	165.493		0.088511	169.674		0.090498	162.31		0.082372	156.992		0.09069	161.647		0.091513	158.869		0.091513	158.869		0.096527	144.597		0.096216	145.373
0.087083	175.594		0.07829	175.319		0.070943	55.4292		0.087805	172.546		0.088619	169.262		0.092066	157.1		0.092125	156.913		0.090243	163.203		0.089134	167.25		0.091135	160.121		0.082952	154.481		0.091329	159.479		0.092158	156.787		0.092158	156.787		0.097207	142.943		0.096894	143.697
0.087692	173.004		0.078837	172.762		0.071439	54.3649		0.088419	170.052		0.089238	166.87		0.09271	155.089		0.092769	154.908		0.090874	161.002		0.089758	164.92		0.091772	158.015		0.083532	151.998		0.091968	157.394		0.092802	154.784		0.092802	154.784		0.097886	141.348		0.097571	142.08
0.088301	170.514		0.079385	170.229		0.071935	53.3309		0.089033	167.653		0.089858	164.57		0.093353	153.154		0.093413	152.979		0.091505	158.884		0.090381	162.679		0.09241	155.989		0.084112	149.544		0.092606	155.387		0.093447	152.857		0.093447	152.857		0.098566	139.806		0.098249	140.52
0.08891	168.118		0.079932	167.721		0.072431	52.3262		0.089647	165.346		0.090478	162.357		0.093997	151.291		0.094057	151.121		0.092136	156.846		0.091004	160.523		0.093047	154.039		0.084692	147.119		0.093245	153.455		0.094091	151		0.094091	151		0.099246	138.317		0.098926	139.011
0.089519	165.813		0.08048	165.237		0.072928	51.35		0.090261	163.126		0.091098	160.228		0.094641	149.496		0.094702	149.331		0.092767	154.885		0.091628	158.448		0.093684	152.161		0.085272	144.723		0.093884	151.595		0.094736	149.212		0.094736	149.212		0.099926	136.875		0.099604	137.552
0.090128	163.594		0.081027	162.779		0.073424	50.4015		0.090875	160.989		0.091717	158.178		0.095285	147.765		0.095346	147.605		0.093398	152.995		0.092251	156.45		0.094321	150.351		0.085852	142.356		0.094522	149.802		0.09538	147.487		0.09538	147.487		0.100605	135.479		0.100282	136.14
0.090737	161.458		0.081575	160.346		0.07392	49.48		0.091489	158.932		0.092337	156.204		0.095929	146.095		0.09599	145.94		0.094029	151.174		0.092874	154.525		0.094959	148.606		0.086432	140.018		0.095161	148.073		0.096025	145.824		0.096025	145.823		0.101285	134.125		0.100959	134.77
0.091346	159.401		0.082122	157.937		0.074416	48.5845		0.092103	156.95		0.092957	154.301		0.096573	144.484		0.096634	144.332		0.09466	149.418		0.093497	152.671		0.095596	146.923		0.087012	137.709		0.0958	146.405		0.096669	144.217		0.096669	144.217		0.101965	132.811		0.101637	133.442
0.091955	157.419		0.08267	155.555		0.074912	47.7144		0.092717	155.04		0.093576	152.467		0.097216	142.926		0.097279	142.779		0.095291	147.724		0.094121	150.882		0.096233	145.298		0.087592	135.43		0.096438	144.794		0.097314	142.665		0.097314	142.665		0.102645	131.533		0.102314	132.151
0.092564	155.508		0.083217	153.197		0.075408	46.869		0.093331	153.198		0.094196	150.699		0.09786	141.42		0.097923	141.277		0.095922	146.088		0.094744	149.157		0.096871	143.728		0.088172	133.179		0.097077	143.238		0.097958	141.164		0.097958	141.164		0.103325	130.291		0.102992	130.896
0.093173	153.666		0.083765	150.866		0.075904	46.0474		0.093945	151.422		0.094816	148.992		0.098504	139.963		0.098567	139.823		0.096553	144.508		0.095367	147.491		0.097508	142.21		0.088752	130.958		0.097716	141.733		0.098602	139.712		0.098602	139.712		0.104004	129.081		0.103669	129.675
0.093782	151.888		0.084312	148.56		0.0764	45.2491		0.094559	149.707		0.095436	147.343		0.099148	138.552		0.099211	138.416		0.097184	142.98		0.095991	145.882		0.098145	140.741		0.089333	128.766		0.098354	140.276		0.099247	138.305		0.099247	138.305		0.104684	127.901		0.104347	128.484
0.094391	150.172		0.08486	146.279		0.076896	44.4733		0.095173	148.051		0.096055	145.751		0.099792	137.184		0.099856	137.051		0.097815	141.502		0.096614	144.327		0.098783	139.319		0.089913	126.604		0.098993	138.866		0.099891	136.942		0.099891	136.942		0.105364	126.75		0.105025	127.323
0.095	148.515		0.085407	144.025		0.077393	43.7194		0.095787	146.451		0.096675	144.211		0.100435	135.858		0.1005	135.727		0.098447	140.071		0.097237	142.823		0.09942	137.941		0.090493	124.471		0.099632	137.498		0.100536	135.619		0.100536	135.619		0.106044	125.624		0.105702	126.188
0.095609	146.914		0.085955	141.796		0.077889	42.9867		0.096401	144.904		0.097295	142.721		0.101079	134.569		0.101144	134.441		0.099078	138.684		0.097861	141.367		0.100057	136.604		0.091073	122.367		0.10027	136.172		0.10118	134.334		0.10118	134.334		0.106723	124.523		0.10638	125.078
0.096218	145.365		0.086502	139.594		0.078385	42.2746		0.097015	143.408		0.097914	141.278		0.101723	133.316		0.101788	133.192		0.099709	137.339		0.098484	139.956		0.100695	135.306		0.091653	120.292		0.100909	134.884		0.101825	133.085		0.101825	133.085		0.107403	123.444		0.107057	123.992
0.096827	143.866		0.08705	137.417		0.078881	41.5826		0.097629	141.958		0.098534	139.881		0.102367	132.098		0.102432	131.975		0.10034	136.034		0.099107	138.589		0.101332	134.045		0.092233	118.247		0.101548	133.631		0.102469	131.869		0.102469	131.869		0.108083	122.386		0.107735	122.927
0.097436	142.416		0.087597	135.267		0.079377	40.9099		0.098243	140.554		0.099154	138.525		0.103011	130.911		0.103077	130.791		0.100971	134.765		0.099731	137.262		0.101969	132.818		0.092813	116.231		0.102186	132.413		0.103114	130.685		0.103114	130.685		0.108763	121.348		0.108412	121.882
0.098045	141.01		0.088145	133.142		0.079873	40.2561		0.098857	139.193		0.099774	137.21		0.103655	129.754		0.103721	129.636		0.101602	133.532		0.100354	135.974		0.102606	131.623		0.093393	114.245		0.102825	131.227		0.103758	129.531		0.103758	129.531		0.109442	120.327		0.10909	120.856
0.098654	139.647		0.088692	131.044		0.080369	39.6206		0.099471	137.872		0.100393	135.932		0.104298	128.624		0.104365	128.509		0.102233	132.331		0.100977	134.722		0.103244	130.459		0.093973	112.287		0.103464	130.07		0.104403	128.404		0.104403	128.404		0.110122	119.322		0.109768	119.846
0.099263	138.324		0.089239	128.972		0.080865	39.0028		0.100085	136.589		0.101013	134.69		0.104942	127.521		0.105009	127.407		0.102864	131.162		0.101601	133.504		0.103881	129.324		0.094553	110.358		0.104102	128.942		0.105047	127.303		0.105047	127.303		0.110802	118.333		0.110445	118.852
0.099872	137.039		0.089787	126.926		0.081361	38.4022		0.100699	135.342		0.101633	133.482		0.105586	126.442		0.105654	126.33		0.103495	130.021		0.102224	132.318		0.104518	128.215		0.095133	108.459		0.104741	127.839		0.105692	126.227		0.105692	126.227		0.111482	117.357		0.111123	117.873
0.100481	135.79		0.090334	124.907		0.081858	37.8183		0.101313	134.128		0.102252	132.305		0.10623	125.386		0.106298	125.275		0.104126	128.908		0.102847	131.162		0.105156	127.131		0.095713	106.588		0.10538	126.761		0.106336	125.172		0.106336	125.172		0.112162	116.394		0.1118	116.906
0.10109	134.576		0.090882	122.913		0.082354	37.2507		0.101927	132.947		0.102872	131.158		0.106874	124.351		0.106942	124.242		0.104757	127.82		0.103471	130.034		0.105793	126.07		0.096294	104.745		0.106018	125.706		0.10698	124.139		0.10698	124.139		0.112841	115.443		0.112478	115.952
0.101698	133.393		0.091429	120.946		0.08285	36.6987		0.102541	131.796		0.103492	130.038		0.107517	123.335		0.107586	123.228		0.105388	126.755		0.104094	128.934		0.10643	125.031		0.096874	102.932		0.106657	124.672		0.107625	123.125		0.107625	123.125		0.113521	114.502		0.113156	115.009
0.102307	132.241		0.091977	119.005		0.083346	36.1621		0.103155	130.673		0.104111	128.945		0.108161	122.338		0.10823	122.232		0.106019	125.714		0.104717	127.858		0.107068	124.013		0.097454	101.147		0.107295	123.658		0.108269	122.13		0.108269	122.13		0.114201	113.571		0.113833	114.075
0.102916	131.117		0.092524	117.09		0.083842	35.6402		0.103769	129.576		0.104731	127.876		0.108805	121.358		0.108875	121.252		0.10665	124.692		0.10534	126.805		0.107705	123.013		0.098034	99.3897		0.107934	122.663		0.108914	121.151		0.108914	121.151		0.114881	112.648		0.114511	113.151
0.103525	130.019		0.093072	115.201		0.084338	35.1327		0.104383	128.505		0.105351	126.831		0.109449	120.393		0.109519	120.289		0.107282	123.69		0.105964	125.774		0.108342	122.031		0.098614	97.661		0.108573	121.684		0.109558	120.188		0.109558	120.188		0.11556	111.733		0.115188	112.235
0.104134	128.947		0.093619	113.339		0.084834	34.6392		0.104997	127.457		0.105971	125.807		0.110093	119.443		0.110163	119.34		0.107913	122.707		0.106587	124.763		0.108979	121.064		0.099194	95.9602		0.109211	120.722		0.110203	119.239		0.110203	119.239		0.11624	110.826		0.115866	111.327
0.104743	127.899		0.094167	111.502		0.08533	34.1591		0.105611	126.43		0.10659	124.802		0.110736	118.506		0.110807	118.404		0.108544	121.739		0.10721	123.772		0.109617	120.113		0.099774	94.2871		0.10985	119.774		0.110847	118.303		0.110847	118.303		0.11692	109.924		0.116543	110.425
0.105352	126.872		0.094714	109.691		0.085826	33.6922		0.106225	125.424		0.10721	123.817		0.11138	117.582		0.111452	117.48		0.109175	120.788		0.107834	122.798		0.110254	119.176		0.100354	92.6417		0.110489	118.839		0.111492	117.379		0.111492	117.379		0.1176	109.029		0.117221	109.529
0.105961	125.867		0.095262	107.905		0.086322	33.238		0.106839	124.438		0.10783	122.849		0.112024	116.669		0.112096	116.567		0.109806	119.851		0.108457	121.841		0.110891	118.252		0.100934	91.0237		0.111127	117.918		0.112136	116.467		0.112136	116.467		0.118279	108.138		0.117899	108.638
0.10657	124.88		0.095809	106.146		0.086819	32.7962		0.107453	123.469		0.108449	121.897		0.112668	115.766		0.11274	115.665		0.110437	118.927		0.10908	120.899		0.111529	117.34		0.101514	89.4329		0.111766	117.007		0.112781	115.565		0.112781	115.565		0.118959	107.253		0.118576	107.753
0.107179	123.912		0.096357	104.412		0.087315	32.3663		0.108067	122.516		0.109069	120.961		0.113312	114.873		0.113384	114.773		0.111068	118.015		0.109704	119.971		0.112166	116.438		0.102094	87.8691		0.112405	116.108		0.113425	114.673		0.113425	114.673		0.119639	106.371		0.119254	106.872
0.107788	122.96		0.096904	102.703		0.087811	31.9481		0.108681	121.58		0.109689	120.038		0.113956	113.988		0.114029	113.889		0.111699	117.115		0.110327	119.056		0.112803	115.547		0.102674	86.332		0.113043	115.218		0.114069	113.789		0.11407	113.789		0.120319	105.492		0.119931	105.994
0.108397	122.024		0.097452	101.02		0.088307	31.5411		0.109295	120.657		0.110309	119.129		0.114599	113.112		0.114673	113.012		0.11233	116.225		0.11095	118.154		0.113441	114.664		0.103255	84.8215		0.113682	114.337		0.114714	112.913		0.114714	112.913		0.120998	104.617		0.120609	105.12
0.109006	121.103		0.097999	99.3624		0.088803	31.145		0.109909	119.748		0.110928	118.231		0.115243	112.243		0.115317	112.143		0.112961	115.344		0.111574	117.262		0.114078	113.79		0.103835	83.3373		0.114321	113.464		0.115358	112.044		0.115358	112.044		0.121678	103.745		0.121286	104.249
0.109615	120.196		0.098547	97.7296		0.089299	30.7596		0.110523	118.851		0.111548	117.345		0.115887	111.38		0.115961	111.281		0.113592	114.473		0.112197	116.382		0.114715	112.924		0.104415	81.8792		0.114959	112.598		0.116003	111.181		0.116003	111.181		0.122358	102.875		0.121964	103.381
0.110224	119.301		0.099094	96.1219		0.089795	30.3844		0.111138	117.966		0.112168	116.468		0.116531	110.523		0.116605	110.424		0.114223	113.609		0.11282	115.51		0.115353	112.065		0.104995	80.4469		0.115598	111.74		0.116647	110.325		0.116647	110.325		0.123038	102.007		0.122642	102.514
0.110833	118.417		0.099642	94.5389		0.090291	30.0192		0.111752	117.091		0.112787	115.602		0.117175	109.672		0.11725	109.573		0.114854	112.753		0.113444	114.647		0.11599	111.212		0.105575	79.0401		0.116237	110.887		0.117292	109.474		0.117292	109.474		0.123718	101.141		0.123319	101.65
0.111442	117.545		0.100189	92.9806		0.090787	29.6637		0.112366	116.226		0.113407	114.743		0.117818	108.825		0.117894	108.726		0.115485	111.904		0.114067	113.793		0.116627	110.365		0.106155	77.6586		0.116875	110.04		0.117936	108.627		0.117936	108.627		0.124397	100.277		0.123997	100.788
0.112051	116.682		0.100737	91.4467		0.091284	29.3175		0.11298	115.37		0.114027	113.893		0.118462	107.983		0.118538	107.884		0.116116	111.06		0.11469	112.945		0.117264	109.523		0.106735	76.3022		0.117514	109.198		0.118581	107.785		0.118581	107.785		0.125077	99.4142		0.124674	99.9266
0.11266	115.829		0.101284	89.9373		0.09178	28.9805		0.113594	114.523		0.114647	113.05		0.119106	107.144		0.119182	107.045		0.116748	110.222		0.115314	112.105		0.117902	108.685		0.107315	74.9705		0.118153	108.361		0.119225	106.946		0.119225	106.946		0.125757	98.5525		0.125352	99.0669
0.113269	114.984		0.101832	88.4519		0.092276	28.6523		0.114208	113.682		0.115266	112.214		0.11975	106.309		0.119827	106.21		0.117379	109.389		0.115937	111.27		0.118539	107.852		0.107895	73.6634		0.118791	107.527		0.11987	106.111		0.11987	106.111		0.126437	97.6919		0.12603	98.2084
0.113878	114.146		0.102379	86.9905		0.092772	28.3327		0.114822	112.849		0.115886	111.383		0.120394	105.477		0.120471	105.378		0.11801	108.561		0.11656	110.441		0.119176	107.022		0.108475	72.3804		0.11943	106.697		0.120514	105.279		0.120514	105.279		0.127116	96.8322		0.126707	97.3508
0.114487	113.316		0.102927	85.5529		0.093268	28.0213		0.115436	112.022		0.116506	110.558		0.121038	104.648		0.121115	104.548		0.118641	107.736		0.117183	109.617		0.119814	106.196		0.109055	71.1214		0.120069	105.87		0.121159	104.45		0.121159	104.45		0.127796	95.9732		0.127385	96.4941
0.115096	112.493		0.103474	84.1389		0.093764	27.718		0.11605	111.201		0.117125	109.738		0.121681	103.821		0.121759	103.721		0.119272	106.915		0.117807	108.797		0.120451	105.373		0.109635	69.8861		0.120707	105.047		0.121803	103.623		0.121803	103.623		0.128476	95.1151		0.128062	95.6382
0.115705	111.675		0.104021	82.7482		0.09426	27.4226		0.116664	110.385		0.117745	108.923		0.122325	102.997		0.122404	102.896		0.119903	106.098		0.11843	107.981		0.121088	104.553		0.110215	68.674		0.121346	104.225		0.122447	102.798		0.122448	102.798		0.129156	94.2575		0.12874	94.783
0.116314	110.863		0.104569	81.3808		0.094756	27.1347		0.117278	109.573		0.118365	108.111		0.122969	102.174		0.123048	102.073		0.120534	105.283		0.119053	107.17		0.121726	103.734		0.110796	67.4851		0.121985	103.406		0.123092	101.975		0.123092	101.975		0.129835	93.4006		0.129417	93.9284
0.116923	110.055		0.105116	80.0362		0.095252	26.8541		0.117892	108.766		0.118985	107.303		0.123613	101.353		0.123692	101.252		0.121165	104.47		0.119677	106.361		0.122363	102.918		0.111376	66.3189		0.122623	102.589		0.123736	101.154		0.123736	101.154		0.130515	92.5443		0.130095	93.0745
0.117532	109.252		0.105664	78.7145		0.095748	26.5807		0.118506	107.963		0.119604	106.499		0.124257	100.533		0.124336	100.432		0.121796	103.66		0.1203	105.555		0.123	102.104		0.111956	65.1752		0.123262	101.774		0.124381	100.334		0.124381	100.334		0.131195	91.6886		0.130773	92.2211
0.118141	108.453		0.106211	77.4152		0.096245	26.3142		0.11912	107.163		0.120224	105.697		0.1249	99.7142		0.12498	99.6125		0.122427	102.852		0.120923	104.752		0.123638	101.291		0.112536	64.0537		0.123901	100.96		0.125025	99.515		0.125025	99.5149		0.131875	90.8335		0.13145	91.3683
0.11875	107.658		0.106759	76.1383		0.096741	26.0544		0.119734	106.366		0.120844	104.898		0.125544	98.8967		0.125625	98.7946		0.123058	102.046		0.121547	103.951		0.124275	100.48		0.113116	62.9541		0.124539	100.147		0.12567	98.6972		0.12567	98.6971		0.132555	89.979		0.132128	90.5161
0.119359	106.866		0.107306	74.8834		0.097237	25.801		0.120348	105.572		0.121463	104.101		0.126188	98.0801		0.126269	97.9776		0.123689	101.241		0.12217	103.152		0.124912	99.6698		0.113696	61.876		0.125178	99.3355		0.126314	97.8804		0.126314	97.8803		0.133234	89.1252		0.132805	89.6645
0.119968	106.077		0.107854	73.6504		0.097733	25.554		0.120962	104.781		0.122083	103.306		0.126832	97.2643		0.126913	97.1614		0.12432	100.438		0.122793	102.355		0.125549	98.8607		0.114276	60.8192		0.125817	98.5251		0.126959	97.0643		0.126959	97.0643		0.133914	88.272		0.133483	88.8136
0.120577	105.29		0.108401	72.4389		0.098229	25.3131		0.121576	103.991		0.122703	102.513		0.127476	96.4493		0.127557	96.346		0.124951	99.6352		0.123417	101.56		0.126187	98.0525		0.114856	59.7834		0.126455	97.7155		0.127603	96.249		0.127603	96.249		0.134594	87.4197		0.13416	87.9634
0.121186	104.506		0.108949	71.2489		0.098725	25.0781		0.12219	103.204		0.123323	101.722		0.12812	95.6349		0.128202	95.5311		0.125582	98.8339		0.12404	100.766		0.126824	97.2452		0.115436	58.7682		0.127094	96.9067		0.128248	95.4344		0.128248	95.4343		0.135274	86.5681		0.134838	87.114
0.121795	103.724		0.109496	70.08		0.099221	24.8489		0.122804	102.418		0.123942	100.932		0.128763	94.8211		0.128846	94.7169		0.126214	98.0335		0.124663	99.9729		0.127461	96.4385		0.116016	57.7734		0.127733	96.0986		0.128892	94.6203		0.128892	94.6203		0.135953	85.7175		0.135516	86.2655
0.122404	102.943		0.110044	68.9319		0.099717	24.6252		0.123418	101.634		0.124562	100.143		0.129407	94.0078		0.12949	93.9032		0.126845	97.2338		0.125287	99.1812		0.128099	95.6325		0.116596	56.7986		0.128371	95.2911		0.129537	93.8068		0.129537	93.8068		0.136633	84.8678		0.136193	85.4179
0.123013	102.164		0.110591	67.8045		0.100213	24.4069		0.124032	100.851		0.125182	99.3552		0.130051	93.195		0.130134	93.09		0.127476	96.4349		0.12591	98.3903		0.128736	94.8271		0.117176	55.8436		0.12901	94.4842		0.130181	92.9938		0.130181	92.9938		0.137313	84.0193		0.136871	84.5713
0.123621	101.387		0.111139	66.6975		0.10071	24.1938		0.124646	100.069		0.125801	98.5684		0.130695	92.3828		0.130779	92.2773		0.128107	95.6365		0.126533	97.6003		0.129373	94.0223		0.117757	54.908		0.129649	93.6778		0.130825	92.1814		0.130826	92.1813		0.137993	83.1719		0.137548	83.7258
0.12423	100.61		0.111686	65.6106		0.101206	23.9858		0.12526	99.2883		0.126421	97.7823		0.131339	91.571		0.131423	91.4651		0.128738	94.8388		0.127157	96.811		0.130011	93.2179		0.118337	53.9916		0.130287	92.8719		0.13147	91.3694		0.13147	91.3693		0.138672	82.3259		0.138226	82.8816
0.124839	99.8352		0.112234	64.5436		0.101702	23.7828		0.125874	98.5084		0.127041	96.997		0.131982	90.7598		0.132067	90.6534		0.129369	94.0415		0.12778	96.0223		0.130648	92.4141		0.118917	53.094		0.130926	92.0665		0.132114	90.558		0.132114	90.5579		0.139352	81.4813		0.138903	82.0387
0.125448	99.061		0.112781	63.4963		0.102198	23.5845		0.126488	97.7293		0.127661	96.2123		0.132626	89.9491		0.132711	89.8423		0.13	93.2448		0.128403	95.2342		0.131285	91.6107		0.119497	52.215		0.131565	91.2616		0.132759	89.7471		0.132759	89.747		0.140032	80.6382		0.139581	81.1972
0.126057	98.2875		0.113329	62.4683		0.102694	23.3908		0.127102	96.9508		0.12828	95.4281		0.13327	89.139		0.133355	89.0317		0.130631	92.4485		0.129026	94.4467		0.131923	90.8079		0.120077	51.3542		0.132203	90.4573		0.133403	88.9368		0.133403	88.9367		0.140712	79.7968		0.140259	80.3574
0.126666	97.5148		0.113876	61.4594		0.10319	23.2016		0.127716	96.173		0.1289	94.6445		0.133914	88.3295		0.134	88.2218		0.131262	91.6527		0.12965	93.6596		0.13256	90.0056		0.120657	50.5113		0.132842	89.6534		0.134048	88.1271		0.134048	88.1271		0.141391	78.9572		0.140936	79.5192
0.127275	96.7428		0.114424	60.4695		0.103686	23.0167		0.12833	95.3957		0.12952	93.8614		0.134558	87.5206		0.134644	87.4125		0.131893	90.8575		0.130273	92.8731		0.133197	89.2038		0.121237	49.686		0.133481	88.8502		0.134692	87.3182		0.134692	87.3181		0.142071	78.1195		0.141614	78.6829
0.127884	95.9713		0.114971	59.4981		0.104182	22.8361		0.128944	94.6189		0.130139	93.0788		0.135202	86.7125		0.135288	86.604		0.132524	90.0627		0.130896	92.087		0.133834	88.4027		0.121817	48.8781		0.134119	88.0476		0.135337	86.5099		0.135337	86.5099		0.142751	77.2839		0.142291	77.8485
0.128493	95.2003		0.115519	58.5451		0.104678	22.6595		0.129558	93.8426		0.130759	92.2966		0.135845	85.9052		0.135932	85.7963		0.133155	89.2685		0.13152	91.3014		0.134472	87.6022		0.122397	48.0873		0.134758	87.2457		0.135981	85.7025		0.135981	85.7025		0.143431	76.4505		0.142969	77.0162
0.129102	94.4299		0.116066	57.6102		0.105174	22.4868		0.130172	93.0668		0.131379	91.5149		0.136489	85.0987		0.136577	84.9894		0.133786	88.4748		0.132143	90.5163		0.135109	86.8024		0.122977	47.3132		0.135397	86.4445		0.136626	84.896		0.136626	84.896		0.144111	75.6195		0.143647	76.1862
0.129711	93.6598		0.116614	56.6931		0.105671	22.318		0.130786	92.2914		0.131999	90.7337		0.137133	84.2932		0.137221	84.1836		0.134417	87.6818		0.132766	89.7317		0.135746	86.0034		0.123557	46.5556		0.136035	85.6441		0.13727	84.0905		0.13727	84.0904		0.14479	74.7909		0.144324	75.3585
0.13032	92.8903		0.117161	55.7936		0.106167	22.1529		0.1314	91.5164		0.132618	89.953		0.137777	83.4888		0.137865	83.3788		0.135048	86.8895		0.13339	88.9476		0.136384	85.2052		0.124137	45.8141		0.136674	84.8446		0.137915	83.2861		0.137915	83.286		0.14547	73.9649		0.145002	74.5333
0.130929	92.1211		0.117709	54.9115		0.106663	21.9914		0.132014	90.7419		0.133238	89.1728		0.138421	82.6855		0.138509	82.5751		0.13568	86.0979		0.134013	88.1642		0.137021	84.408		0.124718	45.0886		0.137313	84.0461		0.138559	82.4828		0.138559	82.4827		0.14615	73.1417		0.145679	73.7108
0.131538	91.3524		0.118256	54.0464		0.107159	21.8334		0.132628	89.9679		0.133858	88.3931		0.139064	81.8834		0.139153	81.7727		0.136311	85.3072		0.134636	87.3814		0.137658	83.6118		0.125298	44.3786		0.137951	83.2486		0.139203	81.6808		0.139204	81.6807		0.14683	72.3214		0.146357	72.891
0.132147	90.5842		0.118803	53.1982		0.107655	21.6787		0.133242	89.1944		0.134477	87.6141		0.139708	81.0827		0.139798	80.9717		0.136942	84.5174		0.13526	86.5993		0.138296	82.8167		0.125878	43.684		0.13859	82.4523		0.139848	80.8801		0.139848	80.88		0.147509	71.5041		0.147034	72.0742
0.132756	89.8164		0.119351	52.3665		0.108151	21.5273		0.133856	88.4214		0.135097	86.8358		0.140352	80.2834		0.140442	80.1721		0.137573	83.7285		0.135883	85.8179		0.138933	82.0227		0.126458	43.0045		0.139229	81.6573		0.140492	80.0809		0.140492	80.0808		0.148189	70.69		0.147712	71.2605
0.133365	89.0492		0.119898	51.5511		0.108647	21.3791		0.13447	87.6491		0.135717	86.0582		0.140996	79.4857		0.141086	79.3741		0.138204	82.9407		0.136506	85.0374		0.13957	81.2301		0.127038	42.3397		0.139867	80.8636		0.141137	79.2833		0.141137	79.2832		0.148869	69.8792		0.14839	70.4499
0.133974	88.2824		0.120446	50.7518		0.109143	21.2339		0.135084	86.8774		0.136336	85.2814		0.14164	78.6896		0.14173	78.5778		0.138835	82.1541		0.13713	84.2578		0.140208	80.4389		0.127618	41.6894		0.140506	80.0713		0.141781	78.4874		0.141781	78.4873		0.149549	69.0719		0.149067	69.6427
0.134583	87.5163		0.120993	49.9683		0.109639	21.0918		0.135698	86.1064		0.136956	84.5054		0.142284	77.8953		0.142375	77.7832		0.139466	81.3687		0.137753	83.4792		0.140845	79.6492		0.128198	41.0534		0.141145	79.2806		0.142426	77.6933		0.142426	77.6933		0.150228	68.2681		0.149745	68.8389
0.135192	86.7509		0.121541	49.2003		0.110136	20.9524		0.136312	85.3362		0.137576	83.7304		0.142927	77.103		0.143019	76.9906		0.140097	80.5847		0.138376	82.7016		0.141482	78.8611		0.128778	40.4313		0.141783	78.4916		0.14307	76.9012		0.14307	76.9011		0.150908	67.4681		0.150422	68.0388
0.135801	85.9861		0.122088	48.4477		0.110632	20.8159		0.136926	84.5669		0.138196	82.9565		0.143571	76.3126		0.143663	76.2001		0.140728	79.8021		0.139	81.9252		0.142119	78.0747		0.129358	39.823		0.142422	77.7043		0.143715	76.111		0.143715	76.111		0.151588	66.6719		0.1511	67.2423
0.13641	85.2222		0.122636	47.7101		0.111128	20.682		0.13754	83.7984		0.138815	82.1836		0.144215	75.5243		0.144307	75.4116		0.141359	79.0211		0.139623	81.1501		0.142757	77.2901		0.129938	39.228		0.143061	76.919		0.144359	75.3231		0.144359	75.323		0.152268	65.8797		0.151777	66.4498
0.137019	84.459		0.123183	46.9873		0.111624	20.5508		0.138154	83.031		0.139435	81.412		0.144859	74.7384		0.144952	74.6255		0.14199	78.2418		0.140246	80.3763		0.143394	76.5075		0.130518	38.6463		0.143699	76.1356		0.145004	74.5374		0.145004	74.5373		0.152948	65.0916		0.152455	65.6612
0.137628	83.6968		0.123731	46.2791		0.11212	20.4221		0.138768	82.2647		0.140055	80.6417		0.145503	73.9547		0.145596	73.8417		0.142621	77.4642		0.14087	79.6039		0.144031	75.7269		0.131098	38.0775		0.144338	75.3544		0.145648	73.7541		0.145648	73.754		0.153627	64.3078		0.153133	64.8768
0.138237	82.9356		0.124278	45.5853		0.112616	20.2958		0.139382	81.4995		0.140674	79.8727		0.146146	73.1736		0.14624	73.0605		0.143252	76.6885		0.141493	78.8331		0.144669	74.9485		0.131679	37.5214		0.144977	74.5754		0.146293	72.9734		0.146293	72.9733		0.154307	63.5283		0.15381	64.0966
0.138846	82.1755		0.124826	44.9055		0.113112	20.1719		0.139996	80.7356		0.141294	79.1053		0.14679	72.3951		0.146884	72.2819		0.143883	75.9149		0.142116	78.064		0.145306	74.1724		0.132259	36.9778		0.145615	73.7988		0.146937	72.1953		0.146937	72.1952		0.154987	62.7532		0.154488	63.3207
0.139455	81.4166		0.125373	44.2396		0.113608	20.0503		0.14061	79.9731		0.141914	78.3395		0.147434	71.6193		0.147528	71.506		0.144514	75.1433		0.142739	77.2966		0.145943	73.3988		0.132839	36.4463		0.146254	73.0246		0.147581	71.4199		0.147581	71.4198		0.155667	61.9828		0.155165	62.5494
0.140064	80.6589		0.125921	43.5873		0.114104	19.9309		0.141224	79.2121		0.142534	77.5753		0.148078	70.8464		0.148173	70.733		0.145146	74.3739		0.143363	76.531		0.146581	72.6276		0.133419	35.9268		0.146893	72.2531		0.148226	70.6474		0.148226	70.6474		0.156346	61.2171		0.155843	61.7826
0.140673	79.9026		0.126468	42.9484		0.114601	19.8137		0.141838	78.4526		0.143153	76.813		0.148722	70.0764		0.148817	69.963		0.145777	73.6069		0.143986	75.7675		0.147218	71.8591		0.133999	35.419		0.147531	71.4842		0.14887	69.878		0.14887	69.8779		0.157026	60.4562		0.156521	61.0205
0.141282	79.1477		0.127016	42.3226		0.115097	19.6985		0.142453	77.6947		0.143773	76.0526		0.149366	69.3096		0.149461	69.1961		0.146408	72.8423		0.144609	75.006		0.147855	71.0933		0.134579	34.9227		0.14817	70.7182		0.149515	69.1116		0.149515	69.1115		0.157706	59.7002		0.157198	60.2633
0.141891	78.3943		0.127563	41.7097		0.115593	19.5854		0.143067	76.9387		0.144393	75.2942		0.150009	68.5459		0.150105	68.4325		0.147039	72.0803		0.145233	74.2467		0.148493	70.3304		0.135159	34.4377		0.148809	69.9551		0.150159	68.3485		0.150159	68.3484		0.158386	58.9492		0.157876	59.5109
0.1425	77.6426		0.128111	41.1096		0.116089	19.4742		0.143681	76.1844		0.145012	74.5379		0.150653	67.7855		0.15075	67.6721		0.14767	71.321		0.145856	73.4897		0.14913	69.5705		0.135739	33.9637		0.149447	69.1951		0.150804	67.5887		0.150804	67.5887		0.159065	58.2033		0.158553	58.7636
0.143109	76.8927		0.128658	40.5219		0.116585	19.3648		0.144295	75.4322		0.145632	73.7839		0.151297	67.0286		0.151394	66.9153		0.148301	70.5644		0.146479	72.735		0.149767	68.8137		0.136319	33.5004		0.150086	68.4382		0.151448	66.8324		0.151448	66.8323		0.159745	57.4627		0.159231	58.0214
0.143718	76.1445		0.129206	39.9465		0.117081	19.2573		0.144909	74.682		0.146252	73.0322		0.151941	66.2753		0.152038	66.162		0.148932	69.8108		0.147103	71.9829		0.150404	68.0601		0.136899	33.0478		0.150725	67.6846		0.152093	66.0797		0.152093	66.0796		0.160425	56.7274		0.159908	57.2844
0.144327	75.3984		0.129753	39.3831		0.117577	19.1516		0.145523	73.934		0.146872	72.2829		0.152585	65.5255		0.152682	65.4123		0.149563	69.0601		0.147726	71.2335		0.151042	67.3098		0.137479	32.6055		0.151363	66.9344		0.152737	65.3306		0.152737	65.3305		0.161105	55.9975		0.160586	56.5527
0.144936	74.6542		0.130301	38.8315		0.118073	19.0475		0.146137	73.1883		0.147491	71.5362		0.153228	64.7796		0.153327	64.6665		0.150194	68.3126		0.148349	70.4867		0.151679	66.5629		0.138059	32.1734		0.152002	66.1877		0.153382	64.5853		0.153382	64.5853		0.161784	55.273		0.161264	55.8264
0.145545	73.9122		0.130848	38.2916		0.118569	18.9451		0.146751	72.445		0.148111	70.7922		0.153872	64.0375		0.153971	63.9245		0.150825	67.5683		0.148973	69.7428		0.152316	65.8196		0.138639	31.7512		0.152641	65.4446		0.154026	63.8439		0.154026	63.8439		0.162464	54.5542		0.161941	55.1056
0.146153	73.1725		0.131396	37.763		0.119065	18.8443		0.147365	71.7041		0.148731	70.0509		0.154516	63.2993		0.154615	63.1865		0.151456	66.8273		0.149596	69.0018		0.152954	65.0799		0.13922	31.3387		0.153279	64.7052		0.15467	63.1066		0.154671	63.1065		0.163144	53.841		0.162619	54.3903
0.146762	72.4351		0.131943	37.2456		0.119562	18.745		0.147979	70.9658		0.14935	69.3125		0.15516	62.5653		0.155259	62.4526		0.152087	66.0897		0.150219	68.2639		0.153591	64.344		0.1398	30.9357		0.153918	63.9696		0.155315	62.3733		0.155315	62.3732		0.163824	53.1335		0.163296	53.6806
0.147371	71.7002		0.132491	36.7391		0.120058	18.6472		0.148593	70.2303		0.14997	68.577		0.155804	61.8353		0.155903	61.7229		0.152718	65.3557		0.150843	67.5291		0.154228	63.6119		0.14038	30.5421		0.154557	63.2379		0.155959	61.6442		0.155959	61.6441		0.164504	52.4318		0.163974	52.9767
0.14798	70.9678		0.133038	36.2434		0.120554	18.5509		0.149207	69.4975		0.15059	67.8447		0.156447	61.1097		0.156548	60.9975		0.153349	64.6253		0.151466	66.7975		0.154866	62.8837		0.14096	30.1576		0.155195	62.5103		0.156604	60.9193		0.156604	60.9193		0.165183	51.736		0.164651	52.2785
0.148589	70.2381		0.133585	35.7583		0.12105	18.4559		0.149821	68.7677		0.15121	67.1155		0.157091	60.3884		0.157192	60.2764		0.153981	63.8986		0.152089	66.0693		0.155503	62.1596		0.14154	29.782		0.155834	61.7867		0.157248	60.1989		0.157248	60.1988		0.165863	51.0461		0.165329	51.5862
0.149198	69.5111		0.134133	35.2836		0.121546	18.3623		0.150435	68.0408		0.151829	66.3896		0.157735	59.6716		0.157836	59.5598		0.154612	63.1758		0.152713	65.3446		0.15614	61.4396		0.14212	29.4152		0.156473	61.0673		0.157893	59.4829		0.157893	59.4829		0.166543	50.3622		0.166007	50.8997
0.149807	68.787		0.13468	34.819		0.122042	18.27		0.151049	67.317		0.152449	65.667		0.158379	58.9593		0.15848	58.8478		0.155243	62.4569		0.153336	64.6234		0.156778	60.7238		0.1427	29.0569		0.157111	60.3523		0.158537	58.7715		0.158537	58.7714		0.167223	49.6843		0.166684	50.2193
0.150416	68.0658		0.135228	34.3644		0.122538	18.179		0.151663	66.5965		0.153069	64.948		0.159023	58.2516		0.159125	58.1404		0.155874	61.742		0.153959	63.9058		0.157415	60.0123		0.14328	28.707		0.15775	59.6416		0.159182	58.0647		0.159182	58.0647		0.167902	49.0125		0.167362	49.5448
0.151025	67.3477		0.135775	33.9196		0.123034	18.0892		0.152277	65.8792		0.153688	64.2325		0.159667	57.5486		0.159769	57.4377		0.156505	61.0313		0.154582	63.192		0.158052	59.3053		0.14386	28.3653		0.158389	58.9353		0.159826	57.3627		0.159826	57.3626		0.168582	48.3469		0.168039	48.8764
0.151634	66.6327		0.136323	33.4843		0.12353	18.0005		0.152891	65.1653		0.154308	63.5206		0.16031	56.8504		0.160413	56.7398		0.157136	60.3247		0.155206	62.482		0.158689	58.6027		0.14444	28.0316		0.159027	58.2336		0.160471	56.6655		0.160471	56.6654		0.169262	47.6875		0.168717	48.2142
0.152243	65.9209		0.13687	33.0585		0.124027	17.913		0.153505	64.4549		0.154928	62.8125		0.160954	56.157		0.161057	56.0468		0.157767	59.6224		0.155829	61.7759		0.159327	57.9047		0.14502	27.7057		0.159666	57.5365		0.161115	55.9731		0.161115	55.973		0.169942	47.0343		0.169395	47.5581
0.152852	65.2125		0.137418	32.6419		0.124523	17.8266		0.154119	63.748		0.155548	62.1083		0.161598	55.4686		0.161702	55.3587		0.158398	58.9244		0.156452	61.0738		0.159964	57.2113		0.1456	27.3874		0.160305	56.8442		0.16176	55.2857		0.16176	55.2856		0.170621	46.3874		0.170072	46.9082
0.153461	64.5075		0.137965	32.2344		0.125019	17.7412		0.154733	63.0448		0.156167	61.4079		0.162242	54.7852		0.162346	54.6757		0.159029	58.231		0.157076	60.3758		0.160601	56.5226		0.146181	27.0767		0.160943	56.1566		0.162404	54.6033		0.162404	54.6032		0.171301	45.7468		0.17075	46.2646
0.15407	63.806		0.138513	31.8357		0.125515	17.6569		0.155347	62.3454		0.156787	60.7116		0.162886	54.1069		0.16299	53.9977		0.15966	57.542		0.157699	59.682		0.161239	55.8387		0.146761	26.7732		0.161582	55.4738		0.163048	53.926		0.163049	53.9259		0.171981	45.1126		0.171427	45.6273
0.154679	63.1081		0.13906	31.4457		0.126011	17.5736		0.155961	61.6498		0.157407	60.0193		0.163529	53.4336		0.163634	53.3249		0.160291	56.8576		0.158322	58.9924		0.161876	55.1597		0.147341	26.477		0.162221	54.796		0.163693	53.2538		0.163693	53.2537		0.172661	44.4848		0.172105	44.9962
0.155288	62.4139		0.139608	31.0643		0.126507	17.4912		0.156575	60.9581		0.158026	59.3312		0.164173	52.7656		0.164278	52.6573		0.160922	56.1779		0.158946	58.3071		0.162513	54.4856		0.147921	26.1877		0.162859	54.1232		0.164337	52.5869		0.164337	52.5868		0.173341	43.8633		0.172782	44.3716
0.155897	61.7234		0.140155	30.6912		0.127003	17.4097		0.157189	60.2703		0.158646	58.6474		0.164817	52.1029		0.164923	51.995		0.161553	55.5029		0.159569	57.6263		0.163151	53.8165		0.148501	25.9052		0.163498	53.4554		0.164982	51.9252		0.164982	51.9251		0.17402	43.2483		0.17346	43.7533
0.156506	61.0368		0.140703	30.3262		0.127499	17.3292		0.157803	59.5867		0.159266	57.9679		0.165461	51.4454		0.165567	51.338		0.162184	54.8327		0.160192	56.9499		0.163788	53.1525		0.149081	25.6294		0.164137	52.7927		0.165626	51.2689		0.165626	51.2688		0.1747	42.6398		0.174138	43.1414
0.157115	60.3541		0.14125	29.9693		0.127995	17.2495		0.158417	58.9072		0.159886	57.2928		0.166105	50.7933		0.166211	50.6864		0.162815	54.1674		0.160816	56.278		0.164425	52.4936		0.149661	25.3602		0.164775	52.1351		0.166271	50.6179		0.166271	50.6178		0.17538	42.0377		0.174815	42.5359
0.157724	59.6754		0.141798	29.6203		0.128491	17.1706		0.159031	58.2319		0.160505	56.6221		0.166749	50.1467		0.166855	50.0402		0.163447	53.507		0.161439	55.6107		0.165063	51.8398		0.150241	25.0973		0.165414	51.4828		0.166915	49.9724		0.166915	49.9723		0.17606	41.4422		0.175493	41.9368
0.158333	59.0007		0.142345	29.2789		0.128988	17.0926		0.159645	57.5609		0.161125	55.9559		0.167392	49.5055		0.1675	49.3995		0.164078	52.8516		0.162062	54.9481		0.1657	51.1913		0.150821	24.8407		0.166053	50.8358		0.16756	49.3323		0.16756	49.3323		0.176739	40.8531		0.17617	41.3442
0.158942	58.3302		0.142893	28.9451		0.129484	17.0153		0.160259	56.8943		0.161745	55.2944		0.168036	48.8698		0.168144	48.7644		0.164709	52.2012		0.162686	54.2903		0.166337	50.548		0.151401	24.5901		0.166691	50.1941		0.168204	48.6978		0.168204	48.6977		0.177419	40.2705		0.176848	40.7581
0.159551	57.664		0.14344	28.6187		0.12998	16.9388		0.160873	56.2321		0.162364	54.6375		0.16868	48.2396		0.168788	48.1347		0.16534	51.556		0.163309	53.6372		0.166974	49.91		0.151981	24.3455		0.16733	49.5577		0.168849	48.0689		0.168849	48.0688		0.178099	39.6945		0.177525	40.1784
0.16016	57.002		0.143988	28.2995		0.130476	16.863		0.161487	55.5744		0.162984	53.9853		0.169324	47.615		0.169432	47.5107		0.165971	50.9159		0.163932	52.989		0.167612	49.2775		0.152561	24.1067		0.167969	48.9268		0.169493	47.4455		0.169493	47.4454		0.178779	39.125		0.178203	39.6053
0.160769	56.3443		0.144535	27.9873		0.130972	16.7879		0.162101	54.9212		0.163604	53.3379		0.169968	46.9961		0.170076	46.8924		0.166602	50.281		0.164556	52.3457		0.168249	48.6503		0.153142	23.8735		0.168607	48.3013		0.170138	46.8278		0.170138	46.8277		0.179458	38.562		0.178881	39.0386
0.161378	55.6911		0.145083	27.6821		0.131468	16.7135		0.162715	54.2726		0.164223	52.6953		0.170611	46.3828		0.170721	46.2797		0.167233	49.6513		0.165179	51.7074		0.168886	48.0286		0.153722	23.6459		0.169246	47.6814		0.170782	46.2157		0.170782	46.2157		0.180138	38.0055		0.179558	38.4784
0.161987	55.0423		0.14563	27.3837		0.131964	16.6397		0.163329	53.6288		0.164843	52.0576		0.171255	45.7753		0.171365	45.6727		0.167864	49.0269		0.165802	51.074		0.169524	47.4123		0.154302	23.4237		0.169885	47.0669		0.171426	45.6094		0.171427	45.6093		0.180818	37.4556		0.180236	37.9246
0.162596	54.3981		0.146178	27.092		0.13246	16.5666		0.163943	52.9896		0.165463	51.4249		0.171899	45.1734		0.172009	45.0714		0.168495	48.4078		0.166425	50.4457		0.170161	46.8016		0.154882	23.2067		0.170523	46.458		0.172071	45.0088		0.172071	45.0087		0.181498	36.9122		0.180913	37.3774
0.163205	53.7584		0.146725	26.8067		0.132956	16.4941		0.164557	52.3552		0.166083	50.7971		0.172543	44.5773		0.172653	44.4759		0.169126	47.7941		0.167049	49.8225		0.170798	46.1964		0.155462	22.9949		0.171162	45.8547		0.172715	44.4139		0.172715	44.4139		0.182177	36.3752		0.181591	36.8366
0.163814	53.1234		0.147273	26.5278		0.133453	16.4222		0.165171	51.7256		0.166702	50.1743		0.173187	43.987		0.173298	43.8862		0.169757	47.1858		0.167672	49.2045		0.171436	45.5968		0.156042	22.7881		0.171801	45.2571		0.17336	43.8249		0.17336	43.8248		0.182857	35.8448		0.182268	36.3023
0.164423	52.4931		0.14782	26.2552		0.133949	16.3509		0.165785	51.1009		0.167322	49.5566		0.173831	43.4024		0.173942	43.3023		0.170388	46.5829		0.168295	48.5916		0.172073	45.0029		0.156622	22.5862		0.172439	44.665		0.174004	43.2416		0.174004	43.2415		0.183537	35.3209		0.182946	35.7745
0.165032	51.8675		0.148367	25.9886		0.134445	16.2801		0.166399	50.4812		0.167942	48.944		0.174474	42.8237		0.174586	42.7242		0.171019	45.9855		0.168919	47.9839		0.17271	44.4145		0.157202	22.3891		0.173078	44.0787		0.174649	42.6641		0.174649	42.6641		0.184217	34.8034		0.183624	35.2531
0.165641	51.2467		0.148915	25.728		0.134941	16.2098		0.167013	49.8664		0.168561	48.3366		0.175118	42.2508		0.17523	42.1519		0.17165	45.3935		0.169542	47.3815		0.173348	43.8318		0.157782	22.1966		0.173717	43.498		0.175293	42.0925		0.175293	42.0924		0.184897	34.2924		0.184301	34.7381
0.16625	50.6307		0.149462	25.4733		0.135437	16.1401		0.167627	49.2565		0.169181	47.7343		0.175762	41.6837		0.175875	41.5855		0.172281	44.8071		0.170165	46.7844		0.173985	43.2548		0.158362	22.0087		0.174355	42.9231		0.175938	41.5267		0.175938	41.5267		0.185576	33.7879		0.184979	34.2295
0.166859	50.0196		0.15001	25.2242		0.135933	16.0709		0.168241	48.6518		0.169801	47.1372		0.176406	41.1225		0.176519	41.0249		0.172913	44.2262		0.170789	46.1926		0.174622	42.6835		0.158942	21.8252		0.174994	42.3538		0.176582	40.9668		0.176582	40.9667		0.186256	33.2897		0.185656	33.7274
0.167468	49.4134		0.150557	24.9807		0.136429	16.0021		0.168855	48.0521		0.170421	46.5454		0.17705	40.5671		0.177163	40.4702		0.173544	43.6509		0.171412	45.6061		0.175259	42.1179		0.159522	21.6461		0.175633	41.7904		0.177227	40.4128		0.177227	40.4127		0.186936	32.798		0.186334	33.2316
0.168077	48.8121		0.151105	24.7427		0.136925	15.9339		0.169469	47.4575		0.17104	45.9589		0.177693	40.0176		0.177807	39.9214		0.174175	43.0811		0.172035	45.025		0.175897	41.558		0.160103	21.4711		0.176271	41.2326		0.177871	39.8646		0.177871	39.8645		0.187616	32.3126		0.187012	32.7421
0.168685	48.2159		0.151652	24.5101		0.137421	15.866		0.170083	46.868		0.17166	45.3776		0.178337	39.474		0.178451	39.3785		0.174806	42.5169		0.172659	44.4493		0.176534	41.0039		0.160683	21.3002		0.17691	40.6807		0.178516	39.3223		0.178516	39.3222		0.188295	31.8335		0.187689	32.259
0.169294	47.6246		0.1522	24.2826		0.137918	15.7987		0.170697	46.2837		0.17228	44.8017		0.178981	38.9363		0.179096	38.8415		0.175437	41.9584		0.173282	43.879		0.177171	40.4554		0.161263	21.1334		0.177548	40.1345		0.17916	38.7859		0.17916	38.7858		0.188975	31.3608		0.188367	31.7822
0.169903	47.0385		0.152747	24.0603		0.138414	15.7317		0.171311	45.7046		0.172899	44.2311		0.179625	38.4044		0.17974	38.3103		0.176068	41.4054		0.173905	43.3141		0.177809	39.9128		0.161843	20.9704		0.178187	39.594		0.179804	38.2553		0.179805	38.2553		0.189655	30.8944		0.189044	31.3117
0.170512	46.4573		0.153295	23.843		0.13891	15.6651		0.171925	45.1308		0.173519	43.6659		0.180269	37.8784		0.180384	37.785		0.176699	40.8581		0.174529	42.7547		0.178446	39.3759		0.162423	20.8113		0.178826	39.0594		0.180449	37.7307		0.180449	37.7306		0.190335	30.4342		0.189722	30.8474
0.171121	45.8813		0.153842	23.6305		0.139406	15.599		0.172539	44.5621		0.174139	43.1061		0.180913	37.3583		0.181028	37.2656		0.17733	40.3164		0.175152	42.2007		0.179083	38.8447		0.163003	20.6558		0.179464	38.5305		0.181093	37.2119		0.181093	37.2118		0.191014	29.9803		0.190399	30.3893
0.17173	45.3105		0.15439	23.4228		0.139902	15.5332		0.173153	43.9987		0.174759	42.5516		0.181556	36.844		0.181673	36.7521		0.177961	39.7804		0.175775	41.6522		0.179721	38.3193		0.163583	20.5039		0.180103	38.0074		0.181738	36.699		0.181738	36.6989		0.191694	29.5325		0.191077	29.9374
0.172339	44.7447		0.154937	23.2198		0.140398	15.4678		0.173767	43.4407		0.175378	42.0026		0.1822	36.3356		0.182317	36.2444		0.178592	39.25		0.176399	41.1092		0.180358	37.7996		0.164163	20.3556		0.180742	37.4901		0.182382	36.1919		0.182382	36.1918		0.192374	29.0909		0.191755	29.4917
0.172948	44.1842		0.155485	23.0213		0.140894	15.4028		0.174382	42.8878		0.175998	41.459		0.182844	35.8331		0.182961	35.7426		0.179223	38.7252		0.177022	40.5717		0.180995	37.2857		0.164743	20.2106		0.18138	36.9786		0.183027	35.6907		0.183027	35.6906		0.193054	28.6555		0.192432	29.052
0.173557	43.6288		0.156032	22.8273		0.14139	15.3381		0.174996	42.3404		0.176618	40.9208		0.183488	35.3364		0.183605	35.2467		0.179854	38.2061		0.177645	40.0396		0.181632	36.7776		0.165323	20.069		0.182019	36.4728		0.183671	35.1953		0.183671	35.1953		0.193734	28.2261		0.19311	28.6185
0.174166	43.0786		0.15658	22.6376		0.141886	15.2738		0.17561	41.7982		0.177237	40.388		0.184132	34.8455		0.18425	34.7565		0.180485	37.6927		0.178268	39.5131		0.18227	36.2751		0.165903	19.9306		0.182658	35.9728		0.184316	34.7058		0.184316	34.7057		0.194413	27.8027		0.193787	28.191
0.174775	42.5337		0.157127	22.4522		0.142382	15.2098		0.176224	41.2614		0.177857	39.8607		0.184775	34.3604		0.184894	34.2722		0.181116	37.1848		0.178892	38.9921		0.182907	35.7784		0.166483	19.7953		0.183296	35.4785		0.18496	34.2221		0.18496	34.222		0.195093	27.3854		0.194465	27.7695
0.175384	41.994		0.157675	22.2709		0.142879	15.1461		0.176838	40.7299		0.178477	39.3389		0.185419	33.8812		0.185538	33.7937		0.181747	36.6826		0.179515	38.4766		0.183544	35.2874		0.167063	19.6632		0.183935	34.9899		0.185605	33.7441		0.185605	33.7441		0.195773	26.974		0.195142	27.3539
0.175993	41.4595		0.158222	22.0936		0.143375	15.0827		0.177452	40.2037		0.179097	38.8224		0.186063	33.4077		0.186182	33.321		0.182379	36.1861		0.180138	37.9666		0.184182	34.8022		0.167644	19.5339		0.184574	34.5071		0.186249	33.272		0.186249	33.2719		0.196453	26.5686		0.19582	26.9443
0.176602	40.9303		0.15877	21.9203		0.143871	15.0196		0.178066	39.6829		0.179716	38.3115		0.186707	32.94		0.186826	32.854		0.18301	35.6951		0.180762	37.462		0.184819	34.3226		0.168224	19.4076		0.185212	34.03		0.186894	32.8056		0.186894	32.8055		0.197132	26.169		0.196498	26.5406
0.177211	40.4064		0.159317	21.7509		0.144367	14.9568		0.17868	39.1675		0.180336	37.806		0.187351	32.478		0.187471	32.3928		0.183641	35.2098		0.181385	36.963		0.185456	33.8486		0.168804	19.2841		0.185851	33.5586		0.187538	32.3449		0.187538	32.3449		0.197812	25.7752		0.197175	26.1427
0.17782	39.8877		0.159865	21.5853		0.144863	14.8943		0.179294	38.6574		0.180956	37.3059		0.187995	32.0217		0.188115	31.9373		0.184272	34.7301		0.182008	36.4695		0.186094	33.3804		0.169384	19.1634		0.18649	33.0928		0.188182	31.89		0.188183	31.89		0.198492	25.3873		0.197853	25.7506
0.178429	39.3743		0.160412	21.4233		0.145359	14.8321		0.179908	38.1526		0.181575	36.8113		0.188638	31.5711		0.188759	31.4875		0.184903	34.2559		0.182632	35.9814		0.186731	32.9178		0.169964	19.0453		0.187128	32.6327		0.188827	31.4408		0.188827	31.4407		0.199172	25.0051		0.19853	25.3642
0.179038	38.8662		0.16096	21.2649		0.145855	14.7701		0.180522	37.6533		0.182195	36.3221		0.189282	31.1263		0.189403	31.0434		0.185534	33.7873		0.183255	35.4989		0.187368	32.4608		0.170544	18.9298		0.187767	32.1782		0.189471	30.9972		0.189471	30.9972		0.199851	24.6286		0.199208	24.9836
0.179647	38.3633		0.161507	21.11		0.146351	14.7084		0.181136	37.1592		0.182815	35.8383		0.189926	30.687		0.190048	30.6049		0.186165	33.3243		0.183878	35.0218		0.188006	32.0094		0.171124	18.8167		0.188406	31.7294		0.190116	30.5593		0.190116	30.5592		0.200531	24.2577		0.199886	24.6086
0.180256	37.8657		0.162055	20.9586		0.146847	14.647		0.18175	36.6705		0.183435	35.3599		0.19057	30.2534		0.190692	30.1721		0.186796	32.8667		0.184502	34.5501		0.188643	31.5636		0.171704	18.7062		0.189044	31.2861		0.19076	30.127		0.19076	30.1269		0.201211	23.8925		0.200563	24.2393
0.180865	37.3734		0.162602	20.8104		0.147344	14.5857		0.182364	36.1872		0.184054	34.887		0.191214	29.8253		0.191336	29.7448		0.187427	32.4147		0.185125	34.0839		0.18928	31.1233		0.172284	18.598		0.189683	30.8484		0.191405	29.7003		0.191405	29.7002		0.201891	23.5328		0.201241	23.8755
0.181474	36.8863		0.163149	20.6655		0.14784	14.5248		0.182978	35.7092		0.184674	34.4194		0.191857	29.4029		0.19198	29.3231		0.188058	31.9682		0.185748	33.6231		0.189917	30.6886		0.172864	18.4921		0.190322	30.4162		0.192049	29.2791		0.192049	29.279		0.202571	23.1786		0.201918	23.5172
0.182083	36.4045		0.163697	20.5238		0.148336	14.464		0.183592	35.2365		0.185294	33.9572		0.192501	28.9859		0.192625	28.907		0.188689	31.5272		0.186372	33.1677		0.190555	30.2593		0.173444	18.3884		0.19096	29.9896		0.192694	28.8635		0.192694	28.8634		0.20325	22.8299		0.202596	23.1643
0.182692	35.9279		0.164244	20.3852		0.148832	14.4035		0.184206	34.7691		0.185913	33.5004		0.193145	28.5745		0.193269	28.4963		0.18932	31.0916		0.186995	32.7177		0.191192	29.8356		0.174024	18.2869		0.191599	29.5684		0.193338	28.4533		0.193338	28.4533		0.20393	22.4865		0.203273	22.8169
0.183301	35.4566		0.164792	20.2496		0.149328	14.3432		0.18482	34.307		0.186533	33.0489		0.193789	28.1685		0.193913	28.0911		0.189951	30.6614		0.187618	32.273		0.191829	29.4173		0.174605	18.1875		0.192238	29.1527		0.193983	28.0486		0.193983	28.0486		0.20461	22.1486		0.203951	22.4749
0.18391	34.9905		0.165339	20.1169		0.149824	14.2832		0.185434	33.8502		0.187153	32.6028		0.194433	27.768		0.194557	27.6914		0.190582	30.2367		0.188242	31.8337		0.192467	29.0044		0.175185	18.0902		0.192876	28.7423		0.194627	27.6494		0.194627	27.6493		0.20529	21.8159		0.204629	22.1382
0.184519	34.5296		0.165887	19.9871		0.15032	14.2233		0.186048	33.3986		0.187773	32.1619		0.195077	27.3728		0.195201	27.297		0.191214	29.8173		0.188865	31.3998		0.193104	28.5969		0.175765	17.9948		0.193515	28.3374		0.195272	27.2555		0.195272	27.2555		0.205969	21.4885		0.205306	21.8067
0.185128	34.0739		0.166434	19.8601		0.150816	14.1637		0.186662	32.9523		0.188392	31.7264		0.19572	26.9831		0.195846	26.9081		0.191845	29.4032		0.189488	30.9711		0.193741	28.1948		0.176345	17.9014		0.194154	27.9379		0.195916	26.8671		0.195916	26.867		0.206649	21.1662		0.205984	21.4805
0.185737	33.6234		0.166982	19.7358		0.151312	14.1042		0.187276	32.5113		0.189012	31.2961		0.196364	26.5986		0.19649	26.5244		0.192476	28.9945		0.190111	30.5477		0.194379	27.7979		0.176925	17.8098		0.194792	27.5436		0.19656	26.4839		0.196561	26.4838		0.207329	20.8492		0.206661	21.1595
0.186346	33.1781		0.167529	19.6142		0.151808	14.0449		0.18789	32.0754		0.189632	30.871		0.197008	26.2195		0.197134	26.146		0.193107	28.591		0.190735	30.1296		0.195016	27.4064		0.177505	17.72		0.195431	27.1547		0.197205	26.106		0.197205	26.106		0.208009	20.5372		0.207339	20.8435
0.186955	32.738		0.168077	19.4951		0.152305	13.9859		0.188504	31.6448		0.190251	30.4512		0.197652	25.8456		0.197778	25.7729		0.193738	28.1928		0.191358	29.7167		0.195653	27.0202		0.178085	17.6319		0.19607	26.771		0.197849	25.7334		0.197849	25.7333		0.208688	20.2302		0.208016	20.5326
0.187564	32.303		0.168624	19.3785		0.152801	13.927		0.189118	31.2193		0.190871	30.0366		0.198296	25.4769		0.198423	25.405		0.194369	27.7999		0.191981	29.309		0.196291	26.6391		0.178665	17.5456		0.196708	26.3926		0.198494	25.366		0.198494	25.3659		0.209368	19.9283		0.208694	20.2267
0.188173	31.8731		0.169172	19.2644		0.153297	13.8683		0.189732	30.7989		0.191491	29.6271		0.198939	25.1134		0.199067	25.0423		0.195	27.4121		0.192605	28.9065		0.196928	26.2632		0.179245	17.4608		0.197347	26.0193		0.199138	25.0037		0.199138	25.0037		0.210048	19.6312		0.209372	19.9258
0.188782	31.4483		0.169719	19.1527		0.153793	13.8098		0.190346	30.3837		0.192111	29.2228		0.199583	24.755		0.199711	24.6847		0.195631	27.0295		0.193228	28.5092		0.197565	25.8925		0.179825	17.3777		0.197986	25.6512		0.199783	24.6466		0.199783	24.6465		0.210728	19.3391		0.210049	19.6297
0.189391	31.0286		0.170267	19.0432		0.154289	13.7514		0.19096	29.9736		0.19273	28.8236		0.200227	24.4018		0.200355	24.3323		0.196262	26.652		0.193851	28.1169		0.198202	25.527		0.180405	17.2961		0.198624	25.2882		0.200427	24.2946		0.200427	24.2945		0.211407	19.0518		0.210727	19.3386
0.19	30.614		0.170814	18.9361		0.154785	13.6933		0.191574	29.5686		0.19335	28.4295		0.200871	24.0536		0.200999	23.9848		0.196893	26.2796		0.194475	27.7298		0.19884	25.1664		0.180985	17.216		0.199263	24.9302		0.201072	23.9476		0.201072	23.9475		0.212087	18.7692		0.211404	19.0522
0.190609	30.2043		0.171362	18.8311		0.155281	13.6353		0.192188	29.1686		0.19397	28.0405		0.201515	23.7104		0.201644	23.6424		0.197524	25.9122		0.195098	27.3477		0.199477	24.811		0.181566	17.1373		0.199902	24.5773		0.201716	23.6056		0.201716	23.6056		0.212767	18.4914		0.212082	18.7705
0.191217	29.7997		0.171909	18.7283		0.155777	13.5775		0.192802	28.7737		0.194589	27.6565		0.202158	23.3722		0.202288	23.305		0.198155	25.5499		0.195721	26.9706		0.200114	24.4605		0.182146	17.06		0.20054	24.2294		0.202361	23.2686		0.202361	23.2686		0.213447	18.2182		0.21276	18.4935
0.191826	29.4001		0.172457	18.6275		0.156273	13.5198		0.193416	28.3837		0.195209	27.2774		0.202802	23.0389		0.202932	22.9725		0.198786	25.1925		0.196345	26.5985		0.200752	24.115		0.182726	16.9841		0.201179	23.8865		0.203005	22.9365		0.203005	22.9365		0.214127	17.9496		0.213437	18.2212
0.192435	29.0055		0.173004	18.5287		0.15677	13.4623		0.19403	27.9988		0.195829	26.9034		0.203446	22.7105		0.203576	22.6449		0.199417	24.8401		0.196968	26.2314		0.201389	23.7744		0.183306	16.9094		0.201818	23.5484		0.203649	22.6093		0.20365	22.6093		0.214806	17.6856		0.214115	17.9535
0.193044	28.6158		0.173552	18.4319		0.157266	13.405		0.194644	27.6187		0.196448	26.5343		0.20409	22.387		0.204221	22.3221		0.200048	24.4926		0.197591	25.8692		0.202026	23.4386		0.183886	16.836		0.202456	23.2152		0.204294	22.287		0.204294	22.2869		0.215486	17.4261		0.214792	17.6902
0.193653	28.231		0.174099	18.3371		0.157762	13.3478		0.195258	27.2436		0.197068	26.1701		0.204734	22.0682		0.204865	22.0041		0.20068	24.15		0.198215	25.5119		0.202664	23.1078		0.184466	16.7638		0.203095	22.8869		0.204938	21.9694		0.204938	21.9694		0.216166	17.171		0.21547	17.4315
0.194262	27.851		0.174647	18.244		0.158258	13.2907		0.195872	26.8733		0.197688	25.8107		0.205378	21.7543		0.205509	21.6909		0.201311	23.8122		0.198838	25.1594		0.203301	22.7817		0.185046	16.6928		0.203734	22.5634		0.205583	21.6566		0.205583	21.6565		0.216846	16.9203		0.216147	17.1771
0.194871	27.4759		0.175194	18.1528		0.158754	13.2339		0.196486	26.5079		0.198308	25.4562		0.206021	21.445		0.206153	21.3824		0.201942	23.4792		0.199461	24.8118		0.203938	22.4603		0.185626	16.6229		0.204372	22.2446		0.206227	21.3485		0.206227	21.3484		0.217525	16.674		0.216825	16.9271
0.19548	27.1057		0.175742	18.0633		0.15925	13.1771		0.1971	26.1473		0.198927	25.1065		0.206665	21.1404		0.206798	21.0785		0.202573	23.151		0.200085	24.4689		0.204576	22.1437		0.186206	16.5541		0.205011	21.9305		0.206872	21.045		0.206872	21.045		0.218205	16.4319		0.217503	16.6815
0.196089	26.7402		0.176289	17.9755		0.159746	13.1205		0.197714	25.7915		0.199547	24.7615		0.207309	20.8404		0.207442	20.7793		0.203204	22.8274		0.200708	24.1308		0.205213	21.8318		0.186786	16.4864		0.20565	21.621		0.207516	20.7462		0.207516	20.7461		0.218885	16.1941		0.21818	16.4401
0.196698	26.3795		0.176837	17.8894		0.160242	13.0641		0.198328	25.4404		0.200167	24.4213		0.207953	20.545		0.208086	20.4847		0.203835	22.5086		0.201331	23.7974		0.20585	21.5245		0.187366	16.4196		0.206288	21.3162		0.208161	20.4519		0.208161	20.4519		0.219565	15.9604		0.218858	16.2028
0.197307	26.0235		0.177384	17.8048		0.160738	13.0078		0.198942	25.0941		0.200786	24.0858		0.208597	20.2542		0.20873	20.1946		0.204466	22.1943		0.201955	23.4687		0.206487	21.2217		0.187946	16.3539		0.206927	21.016		0.208805	20.1622		0.208805	20.1621		0.220244	15.7309		0.219535	15.9698
0.197916	25.6722		0.177931	17.7218		0.161234	12.9517		0.199556	24.7524		0.201406	23.7549		0.20924	19.9678		0.209374	19.9089		0.205097	21.8847		0.202578	23.1446		0.207125	20.9235		0.188527	16.289		0.207566	20.7202		0.20945	19.8769		0.20945	19.8769		0.220924	15.5054		0.220213	15.7408
0.198525	25.3256		0.178479	17.6403		0.161731	12.8957		0.20017	24.4154		0.202026	23.4286		0.209884	19.6858		0.210019	19.6277		0.205728	21.5796		0.203201	22.8251		0.207762	20.6298		0.189107	16.2251		0.208204	20.429		0.210094	19.5961		0.210094	19.596		0.221604	15.2839		0.22089	15.5159
0.199134	24.9836		0.179026	17.5603		0.162227	12.8398		0.200784	24.083		0.202646	23.1069		0.210528	19.4083		0.210663	19.3509		0.206359	21.279		0.203824	22.5102		0.208399	20.3406		0.189687	16.1621		0.208843	20.1422		0.210739	19.3196		0.210739	19.3196		0.222284	15.0664		0.221568	15.2949
0.199743	24.6462		0.179574	17.4817		0.162723	12.784		0.201398	23.7551		0.203265	22.7898		0.211172	19.1351		0.211307	19.0785		0.20699	20.9828		0.204448	22.1997		0.209037	20.0558		0.190267	16.0999		0.209482	19.8598		0.211383	19.0475		0.211383	19.0475		0.222964	14.8528		0.222246	15.0779
0.200352	24.3133		0.180121	17.4045		0.163219	12.7284		0.202012	23.4318		0.203885	22.4772		0.211816	18.8662		0.211951	18.8103		0.207621	20.6911		0.205071	21.8938		0.209674	19.7753		0.190847	16.0385		0.21012	19.5818		0.212027	18.7797		0.212028	18.7797		0.223643	14.643		0.222923	14.8648
0.200961	23.985		0.180669	17.3286		0.163715	12.673		0.202626	23.113		0.204505	22.169		0.21246	18.6016		0.212596	18.5464		0.208252	20.4038		0.205694	21.5922		0.210311	19.4991		0.191427	15.9778		0.210759	19.3081		0.212672	18.5161		0.212672	18.5161		0.224323	14.4371		0.223601	14.6555
0.20157	23.6611		0.181216	17.254		0.164211	12.6177		0.20324	22.7987		0.205124	21.8652		0.213103	18.3412		0.21324	18.2867		0.208883	20.1208		0.206318	21.2951		0.210949	19.2273		0.192007	15.9179		0.211398	19.0386		0.213316	18.2568		0.213316	18.2567		0.225003	14.2349		0.224278	14.45
0.202179	23.3418		0.181764	17.1806		0.164707	12.5625		0.203854	22.4888		0.205744	21.5659		0.213747	18.0849		0.213884	18.0311		0.209514	19.8421		0.206941	21.0023		0.211586	18.9596		0.192587	15.8588		0.212036	18.7733		0.213961	18.0015		0.213961	18.0015		0.225683	14.0363		0.224956	14.2482
0.202788	23.0268		0.182311	17.1084		0.165203	12.5074		0.204468	22.1832		0.206364	21.2708		0.214391	17.8328		0.214528	17.7797		0.210146	19.5676		0.207564	20.7139		0.212223	18.6962		0.193167	15.8003		0.212675	18.5122		0.214605	17.7504		0.214605	17.7504		0.226362	13.8415		0.225633	14.0501
0.203397	22.7162		0.182859	17.0375		0.165699	12.4525		0.205082	21.8821		0.206984	20.9801		0.215035	17.5847		0.215173	17.5324		0.210777	19.2973		0.208188	20.4297		0.212861	18.4368		0.193747	15.7425		0.213314	18.2553		0.21525	17.5034		0.21525	17.5034		0.227042	13.6502		0.226311	13.8556
0.204006	22.41		0.183406	16.9676		0.166196	12.3977		0.205697	21.5852		0.207603	20.6937		0.215679	17.3407		0.215817	17.289		0.211408	19.0312		0.208811	20.1497		0.213498	18.1816		0.194327	15.6853		0.213952	18.0024		0.215894	17.2604		0.215894	17.2603		0.227722	13.4624		0.226989	13.6647
0.204615	22.1081		0.183954	16.8989		0.166692	12.343		0.206311	21.2926		0.208223	20.4114		0.216322	17.1006		0.216461	17.0496		0.212039	18.7692		0.209434	19.874		0.214135	17.9304		0.194907	15.6287		0.214591	17.7536		0.216539	17.0213		0.216539	17.0213		0.228402	13.2782		0.227666	13.4773
0.205224	21.8104		0.184501	16.8312		0.167188	12.2885		0.206925	21.0042		0.208843	20.1334		0.216966	16.8645		0.217105	16.8142		0.21267	18.5113		0.210058	19.6023		0.214772	17.6833		0.195487	15.5727		0.21523	17.5087		0.217183	16.7862		0.217183	16.7861		0.229081	13.0974		0.228344	13.2934
0.205833	21.517		0.185049	16.7645		0.167684	12.2341		0.207539	20.72		0.209462	19.8595		0.21761	16.6323		0.217749	16.5826		0.213301	18.2575		0.210681	19.3348		0.21541	17.4401		0.196068	15.5173		0.215868	17.2678		0.217828	16.5549		0.217828	16.5549		0.229761	12.9199		0.229021	13.1129
0.206442	21.2277		0.185596	16.6988		0.16818	12.1798		0.208153	20.44		0.210082	19.5897		0.218254	16.4039		0.218394	16.3549		0.213932	18.0076		0.211304	19.0714		0.216047	17.2008		0.196648	15.4624		0.216507	17.0308		0.218472	16.3275		0.218472	16.3274		0.230441	12.7458		0.229699	12.9357
0.207051	20.9427		0.186144	16.6341		0.168676	12.1256		0.208767	20.1641		0.210702	19.3239		0.218898	16.1793		0.219038	16.131		0.214563	17.7616		0.211928	18.8119		0.216684	16.9654		0.197228	15.408		0.217146	16.7977		0.219117	16.1038		0.219117	16.1038		0.231121	12.575		0.230377	12.7619
0.20766	20.6617		0.186691	16.5703		0.169172	12.0716		0.209381	19.8923		0.211322	19.0622		0.219542	15.9584		0.219682	15.9108		0.215194	17.5196		0.212551	18.5565		0.217322	16.7338		0.197808	15.3541		0.217784	16.5683		0.219761	15.8839		0.219761	15.8838		0.2318	12.4075		0.231054	12.5914
0.208269	20.3848		0.187239	16.5074		0.169668	12.0177		0.209995	19.6245		0.211941	18.8045		0.220185	15.7412		0.220326	15.6943		0.215825	17.2814		0.213174	18.305		0.217959	16.5059		0.198388	15.3006		0.218423	16.3427		0.220405	15.6676		0.220406	15.6676		0.23248	12.2431		0.231732	12.424
0.208878	20.112		0.187786	16.4454		0.170164	11.9639		0.210609	19.3607		0.212561	18.5507		0.220829	15.5277		0.220971	15.4814		0.216456	17.047		0.213798	18.0574		0.218596	16.2819		0.198968	15.2476		0.219062	16.1209		0.22105	15.4551		0.22105	15.455		0.23316	12.0819		0.232409	12.2599
0.209487	19.8432		0.188334	16.3842		0.170661	11.9102		0.211223	19.1008		0.213181	18.3007		0.221473	15.3178		0.221615	15.2722		0.217087	16.8164		0.214421	17.8136		0.219234	16.0615		0.199548	15.1951		0.2197	15.9027		0.221694	15.2461		0.221694	15.246		0.23384	11.9237		0.233087	12.0989
0.210096	19.5783		0.188881	16.3238		0.171157	11.8567		0.211837	18.8449		0.2138	18.0547		0.222117	15.1115		0.222259	15.0665		0.217718	16.5895		0.215044	17.5737		0.219871	15.8447		0.200128	15.1429		0.220339	15.6881		0.222339	15.0406		0.222339	15.0406		0.23452	11.7686		0.233764	11.9409
0.210705	19.3173		0.189429	16.2642		0.171653	11.8033		0.212451	18.5929		0.21442	17.8124		0.222761	14.9087		0.222903	14.8643		0.218349	16.3663		0.215667	17.3375		0.220508	15.6316		0.200708	15.0911		0.220978	15.4772		0.222983	14.8387		0.222983	14.8387		0.235199	11.6165		0.234442	11.786
0.211314	19.0603		0.189976	16.2054		0.172149	11.75		0.213065	18.3446		0.21504	17.5739		0.223404	14.7093		0.223548	14.6656		0.21898	16.1467		0.216291	17.105		0.221146	15.422		0.201288	15.0397		0.221616	15.2697		0.223628	14.6402		0.223628	14.6402		0.235879	11.4673		0.23512	11.634
0.211923	18.8071		0.190524	16.1472		0.172645	11.6969		0.213679	18.1002		0.21566	17.3392		0.224048	14.5134		0.224192	14.4703		0.219612	15.9307		0.216914	16.8762		0.221783	15.2159		0.201868	14.9886		0.222255	15.0658		0.224272	14.4452		0.224272	14.4452		0.236559	11.3211		0.235797	11.485
0.212532	18.5576		0.191071	16.0898		0.173141	11.6439		0.214293	17.8595		0.216279	17.1081		0.224692	14.3209		0.224836	14.2784		0.220243	15.7183		0.217537	16.6511		0.22242	15.0133		0.202448	14.9379		0.222894	14.8653		0.224917	14.2535		0.224917	14.2535		0.237239	11.1777		0.236475	11.3389
0.213141	18.312		0.191619	16.033		0.173637	11.591		0.214907	17.6225		0.216899	16.8807		0.225336	14.1317		0.22548	14.0898		0.220874	15.5094		0.218161	16.4296		0.223057	14.8141		0.203029	14.8875		0.223532	14.6682		0.225561	14.0652		0.225561	14.0651		0.237918	11.0371		0.237152	11.1957
0.213749	18.0701		0.192166	15.9769		0.174133	11.5382		0.215521	17.3892		0.217519	16.6569		0.22598	13.9457		0.226124	13.9045		0.221505	15.3039		0.218784	16.2116		0.223695	14.6183		0.203609	14.8374		0.224171	14.4745		0.226206	13.8801		0.226206	13.8801		0.238598	10.8993		0.23783	11.0552
0.214358	17.8318		0.192713	15.9214		0.174629	11.4855		0.216135	17.1596		0.218138	16.4366		0.226624	13.7631		0.226769	13.7224		0.222136	15.1018		0.219407	15.9972		0.224332	14.4259		0.204189	14.7876		0.22481	14.2841		0.22685	13.6983		0.22685	13.6982		0.239278	10.7642		0.238507	10.9175
0.214967	17.5973		0.193261	15.8665		0.175125	11.433		0.216749	16.9335		0.218758	16.2199		0.227267	13.5836		0.227413	13.5436		0.222767	14.9032		0.220031	15.7862		0.224969	14.2367		0.204769	14.738		0.225448	14.097		0.227495	13.5196		0.227495	13.5196		0.239958	10.6318		0.239185	10.7825
0.215576	17.3663		0.193808	15.8121		0.175622	11.3806		0.217363	16.711		0.219378	16.0067		0.227911	13.4073		0.228057	13.3679		0.223398	14.7079		0.220654	15.5787		0.225607	14.0508		0.205349	14.6887		0.226087	13.9131		0.228139	13.3442		0.228139	13.3441		0.240637	10.502		0.239863	10.6501
0.216185	17.1389		0.194356	15.7583		0.176118	11.3283		0.217977	16.492		0.219998	15.7968		0.228555	13.2342		0.228701	13.1953		0.224029	14.5158		0.221277	15.3745		0.226244	13.8681		0.205929	14.6397		0.226726	13.7324		0.228783	13.1718		0.228784	13.1718		0.241317	10.3748		0.24054	10.5204
0.216794	16.915		0.194903	15.7051		0.176614	11.2762		0.218591	16.2764		0.220617	15.5904		0.229199	13.0641		0.229346	13.0258		0.22466	14.327		0.221901	15.1737		0.226881	13.6885		0.206509	14.5908		0.227364	13.5548		0.229428	13.0025		0.229428	13.0024		0.241997	10.2501		0.241218	10.3933
0.217403	16.6946		0.195451	15.6523		0.17711	11.2241		0.219205	16.0643		0.221237	15.3874		0.229843	12.897		0.22999	12.8593		0.225291	14.1415		0.222524	14.9762		0.227519	13.5121		0.207089	14.5422		0.228003	13.3804		0.230072	12.8362		0.230072	12.8362		0.242677	10.128		0.241895	10.2687
0.218012	16.4777		0.195998	15.6001		0.177606	11.1722		0.219819	15.8556		0.221857	15.1876		0.230486	12.7329		0.230634	12.6958		0.225922	13.959		0.223147	14.782		0.228156	13.3387		0.207669	14.4938		0.228642	13.209		0.230717	12.6729		0.230717	12.6728		0.243357	10.0083		0.242573	10.1466
0.218621	16.2641		0.196546	15.5483		0.178102	11.1205		0.220433	15.6502		0.222476	14.9912		0.23113	12.5718		0.231278	12.5352		0.226553	13.7798		0.223771	14.591		0.228793	13.1684		0.208249	14.4456		0.22928	13.0406		0.231361	12.5125		0.231361	12.5125		0.244036	9.89103		0.243251	10.0269
0.21923	16.054		0.197093	15.4969		0.178598	11.0688		0.221047	15.4481		0.223096	14.798		0.231774	12.4136		0.231922	12.3776		0.227184	13.6035		0.224394	14.4032		0.229431	13.0011		0.208829	14.3976		0.229919	12.8752		0.232006	12.355		0.232006	12.355		0.244716	9.77613		0.243928	9.90966
0.219839	15.8472		0.197641	15.446		0.179094	11.0173		0.221661	15.2493		0.223716	14.6079		0.232418	12.2582		0.232567	12.2227		0.227815	13.4304		0.225017	14.2185		0.230068	12.8368		0.209409	14.3497		0.230558	12.7127		0.23265	12.2004		0.23265	12.2004		0.245396	9.66357		0.244606	9.79477
0.220448	15.6436		0.198188	15.3955		0.17959	10.9659		0.222275	15.0538		0.224335	14.421		0.233062	12.1057		0.233211	12.0707		0.228446	13.2602		0.225641	14.037		0.230705	12.6753		0.20999	14.302		0.231196	12.5532		0.233295	12.0486		0.233295	12.0486		0.246076	9.5533		0.245283	9.68221
0.221057	15.4434		0.198736	15.3454		0.180087	10.9146		0.222889	14.8614		0.224955	14.2373		0.233706	11.9559		0.233855	11.9215		0.229078	13.093		0.226264	13.8585		0.231342	12.5168		0.21057	14.2544		0.231835	12.3964		0.233939	11.8995		0.233939	11.8995		0.246755	9.44529		0.245961	9.57194
0.221666	15.2463		0.199283	15.2957		0.180583	10.8634		0.223503	14.6722		0.225575	14.0566		0.234349	11.8089		0.234499	11.775		0.229709	12.9287		0.226887	13.683		0.23198	12.361		0.21115	14.207		0.232474	12.2425		0.234584	11.7532		0.234584	11.7532		0.247435	9.33949		0.246638	9.46392
0.222275	15.0524		0.199831	15.2463		0.181079	10.8124		0.224117	14.486		0.226195	13.8789		0.234993	11.6645		0.235144	11.6312		0.23034	12.7673		0.22751	13.5105		0.232617	12.2081		0.21173	14.1597		0.233112	12.0914		0.235228	11.6096		0.235228	11.6096		0.248115	9.23587		0.247316	9.3581
0.222884	14.8617		0.200378	15.1973		0.181575	10.7615		0.224731	14.303		0.226814	13.7043		0.235637	11.5229		0.235788	11.4901		0.230971	12.6088		0.228134	13.341		0.233254	12.0579		0.21231	14.1126		0.233751	11.943		0.235873	11.4686		0.235873	11.4686		0.248795	9.13439		0.247994	9.25445
0.223493	14.674		0.200926	15.1486		0.182071	10.7108		0.225345	14.123		0.227434	13.5326		0.236281	11.3838		0.236432	11.3516		0.231602	12.453		0.228757	13.1744		0.233892	11.9104		0.21289	14.0655		0.23439	11.7973		0.236517	11.3302		0.236517	11.3302		0.249474	9.03501		0.248671	9.15294
0.224102	14.4895		0.201473	15.1002		0.182567	10.6601		0.225959	13.946		0.228054	13.3638		0.236925	11.2474		0.237076	11.2156		0.232233	12.3		0.22938	13.0106		0.234529	11.7656		0.21347	14.0186		0.235028	11.6543		0.237161	11.1944		0.237162	11.1944		0.250154	8.93768		0.249349	9.05351
0.224711	14.3079		0.202021	15.0521		0.183063	10.6096		0.226573	13.7719		0.228673	13.1979		0.237568	11.1134		0.237721	11.0822		0.232864	12.1497		0.230004	12.8497		0.235166	11.6234		0.21405	13.9717		0.235667	11.5138		0.237806	11.0612		0.237806	11.0612		0.250834	8.84239		0.250026	8.95614
0.22532	14.1293		0.202568	15.0043		0.183559	10.5592		0.227187	13.6008		0.229293	13.0348		0.238212	10.982		0.238365	10.9512		0.233495	12.0021		0.230627	12.6915		0.235804	11.4838		0.21463	13.925		0.236306	11.376		0.23845	10.9304		0.23845	10.9304		0.251514	8.74907		0.250704	8.86079
0.225929	13.9537		0.203116	14.9568		0.184055	10.509		0.227801	13.4325		0.229913	12.8746		0.238856	10.853		0.239009	10.8228		0.234126	11.8572		0.23125	12.5361		0.236441	11.3468		0.21521	13.8783		0.236944	11.2406		0.239095	10.8021		0.239095	10.802		0.252193	8.65771		0.251381	8.76741
0.226538	13.781		0.203663	14.9095		0.184551	10.4588		0.228415	13.2671		0.230533	12.7171		0.2395	10.7265		0.239653	10.6967		0.234757	11.7148		0.231874	12.3835		0.237078	11.2123		0.21579	13.8317		0.237583	11.1078		0.239739	10.6762		0.239739	10.6761		0.252873	8.56826		0.252059	8.67599
0.227147	13.6112		0.204211	14.8625		0.185048	10.4088		0.229029	13.1045		0.231152	12.5623		0.240144	10.6023		0.240297	10.573		0.235388	11.575		0.232497	12.2335		0.237716	11.0802		0.21637	13.7851		0.238222	10.9774		0.240384	10.5526		0.240384	10.5526		0.253553	8.4807		0.252737	8.58647
0.227756	13.4442		0.204758	14.8157		0.185544	10.359		0.229643	12.9447		0.231772	12.4102		0.240788	10.4805		0.240942	10.4517		0.236019	11.4378		0.23312	12.0861		0.238353	10.9506		0.216951	13.7387		0.23886	10.8495		0.241028	10.4314		0.241028	10.4314		0.254233	8.39497		0.253414	8.49882
0.228365	13.28		0.205306	14.7691		0.18604	10.3092		0.230257	12.7875		0.232392	12.2608		0.241431	10.361		0.241586	10.3327		0.23665	11.303		0.233744	11.9413		0.23899	10.8234		0.217531	13.6922		0.239499	10.7239		0.241673	10.3125		0.241673	10.3125		0.254913	8.31105		0.254092	8.41302
0.228974	13.1185		0.205853	14.7227		0.186536	10.2596		0.230871	12.6331		0.233011	12.114		0.242075	10.2438		0.24223	10.2159		0.237281	11.1707		0.234367	11.7991		0.239627	10.6986		0.218111	13.6459		0.240138	10.6007		0.242317	10.1959		0.242317	10.1959		0.255592	8.22891		0.254769	8.32901
0.229583	12.9598		0.206401	14.6766		0.187032	10.2101		0.231485	12.4814		0.233631	11.9698		0.242719	10.1288		0.242874	10.1014		0.237913	11.0409		0.23499	11.6595		0.240265	10.5761		0.218691	13.5996		0.240776	10.4798		0.242962	10.0815		0.242962	10.0815		0.256272	8.14851		0.255447	8.24678
0.230192	12.8038		0.206948	14.6306		0.187528	10.1608		0.232099	12.3322		0.234251	11.8281		0.243363	10.016		0.243519	9.98907		0.238544	10.9133		0.235614	11.5223		0.240902	10.4559		0.219271	13.5533		0.241415	10.3611		0.243606	9.96931		0.243606	9.96929		0.256952	8.06982		0.256124	8.16628
0.230801	12.6504		0.207495	14.5848		0.188024	10.1115		0.232713	12.1857		0.234871	11.6889		0.244007	9.90543		0.244163	9.8789		0.239175	10.7882		0.236237	11.3876		0.241539	10.338		0.219851	13.5071		0.242054	10.2447		0.24425	9.85926		0.244251	9.85924		0.257632	7.9928		0.256802	8.08749
0.23141	12.4997		0.208043	14.5391		0.18852	10.0625		0.233327	12.0417		0.23549	11.5521		0.24465	9.79695		0.244807	9.77085		0.239806	10.6653		0.23686	11.2553		0.242177	10.2223		0.220431	13.4609		0.242692	10.1306		0.244895	9.75134		0.244895	9.75132		0.258311	7.91742		0.25748	8.01037
0.232019	12.3515		0.20859	14.4936		0.189016	10.0135		0.233941	11.9002		0.23611	11.4179		0.245294	9.69056		0.245451	9.6649		0.240437	10.5448		0.237484	11.1253		0.242814	10.1087		0.221011	13.4147		0.243331	10.0185		0.245539	9.6455		0.24554	9.64548		0.258991	7.84366		0.258157	7.93489
0.232628	12.2059		0.209138	14.4483		0.189513	9.96468		0.234555	11.7612		0.23673	11.286		0.245938	9.58623		0.246096	9.561		0.241068	10.4264		0.238107	10.9978		0.243451	9.99736		0.221591	13.3685		0.24397	9.90865		0.246184	9.54171		0.246184	9.5417		0.259671	7.77147		0.258835	7.86101
0.233237	12.0627		0.209685	14.4031		0.190009	9.91599		0.235169	11.6246		0.237349	11.1564		0.246582	9.48393		0.24674	9.45913		0.241699	10.3103		0.23873	10.8725		0.244089	9.88811		0.222171	13.3224		0.244608	9.80086		0.246828	9.43995		0.246828	9.43993		0.260351	7.70083		0.259512	7.78871
0.233846	11.9221		0.210233	14.358		0.190505	9.86744		0.235783	11.4904		0.237969	11.0292		0.247226	9.38363		0.247384	9.35924		0.24233	10.1964		0.239353	10.7495		0.244726	9.78093		0.222751	13.2763		0.245247	9.69514		0.247473	9.34017		0.247473	9.34015		0.26103	7.63171		0.26019	7.71795
0.234455	11.7839		0.21078	14.3131		0.191001	9.81901		0.236397	11.3586		0.238589	10.9043		0.247869	9.28528		0.248028	9.26131		0.242961	10.0845		0.239977	10.6288		0.245363	9.6758		0.223331	13.2302		0.245886	9.59145		0.248117	9.24234		0.248117	9.24233		0.26171	7.56407		0.260868	7.64871
0.235064	11.6481		0.211328	14.2683		0.191497	9.77073		0.237011	11.2292		0.239209	10.7817		0.248513	9.18886		0.248672	9.16529		0.243592	9.97482		0.2406	10.5102		0.246	9.57269		0.223911	13.1841		0.246524	9.48975		0.248762	9.14643		0.248762	9.14642		0.26239	7.49789		0.261545	7.58095
0.235673	11.5147		0.211875	14.2235		0.191993	9.72257		0.237626	11.102		0.239828	10.6613		0.249157	9.09434		0.249317	9.07117		0.244223	9.86717		0.241223	10.3939		0.246638	9.47157		0.224492	13.138		0.247163	9.39002		0.249406	9.05241		0.249406	9.05239		0.26307	7.43313		0.262223	7.51465
0.236281	11.3836		0.212423	14.1789		0.192489	9.67455		0.23824	10.9771		0.240448	10.5431		0.249801	9.00167		0.249961	8.9789		0.244854	9.76156		0.241847	10.2797		0.247275	9.37239		0.225072	13.092		0.247802	9.29222		0.250051	8.96024		0.250051	8.96022		0.26375	7.36978		0.2629	7.44977
0.23689	11.2549		0.21297	14.1344		0.192985	9.62667		0.238854	10.8545		0.241068	10.427		0.250445	8.91084		0.250605	8.88846		0.245485	9.65795		0.24247	10.1676		0.247912	9.27513		0.225652	13.0459		0.24844	9.19632		0.250695	8.86989		0.250695	8.86987		0.264429	7.30779		0.263578	7.38629
0.237499	11.1284		0.213518	14.09		0.193481	9.57893		0.239468	10.734		0.241687	10.313		0.251089	8.8218		0.251249	8.7998		0.246116	9.55631		0.243093	10.0575		0.24855	9.17976		0.226232	12.9999		0.249079	9.10229		0.25134	8.78133		0.25134	8.78131		0.265109	7.24715		0.264255	7.32417
0.238108	11.0041		0.214065	14.0456		0.193977	9.53132		0.240082	10.6158		0.242307	10.2012		0.251732	8.73453		0.251894	8.71291		0.246747	9.4566		0.243717	9.94954		0.249187	9.08624		0.226812	12.9538		0.249717	9.01009		0.251984	8.69452		0.251984	8.69451		0.265789	7.18782		0.264933	7.2634
0.238717	10.8821		0.214613	14.0013		0.194474	9.48384		0.240696	10.4996		0.242927	10.0914		0.252376	8.649		0.252538	8.62775		0.247379	9.35881		0.24434	9.84357		0.249824	8.99454		0.227392	12.9077		0.250356	8.9197		0.252628	8.60945		0.252629	8.60944		0.266469	7.12977		0.265611	7.20393
0.239326	10.7622		0.21516	13.9571		0.19497	9.43651		0.24131	10.3856		0.243547	9.98364		0.25302	8.56517		0.253182	8.54429		0.24801	9.26289		0.244963	9.73957		0.250462	8.90464		0.227972	12.8617		0.250995	8.83108		0.253273	8.52608		0.253273	8.52606		0.267148	7.07299		0.266288	7.14575
0.239935	10.6445		0.215708	13.9129		0.195466	9.38931		0.241924	10.2737		0.244166	9.87788		0.253664	8.48301		0.253826	8.46249		0.248641	9.16881		0.245587	9.63753		0.251099	8.8165		0.228552	12.8156		0.251633	8.74421		0.253917	8.44437		0.253918	8.44435		0.267828	7.01744		0.266966	7.08883
0.240544	10.5289		0.216255	13.8688		0.195962	9.34225		0.242538	10.1637		0.244786	9.77408		0.254308	8.4025		0.25447	8.38234		0.249272	9.07654		0.24621	9.5374		0.251736	8.73008		0.229132	12.7696		0.252272	8.65904		0.254562	8.36429		0.254562	8.36428		0.268508	6.96309		0.267643	7.03314
0.241153	10.4153		0.216803	13.8248		0.196458	9.29533		0.243152	10.0558		0.245406	9.67221		0.254951	8.32361		0.255115	8.3038		0.249903	8.98606		0.246833	9.43915		0.252374	8.64537		0.229712	12.7235		0.252911	8.57556		0.255206	8.28583		0.255206	8.28582		0.269188	6.90993		0.268321	6.97866
0.241762	10.3038		0.21735	13.7807		0.196954	9.24855		0.243766	9.94992		0.246025	9.57225		0.255595	8.2463		0.255759	8.22683		0.250534	8.89733		0.247457	9.34277		0.253011	8.56233		0.230292	12.6774		0.253549	8.49374		0.255851	8.20895		0.255851	8.20893		0.269867	6.85792		0.268998	6.92536
0.242371	10.1944		0.217898	13.7368		0.19745	9.2019		0.24438	9.84595		0.246645	9.47416		0.256239	8.17055		0.256403	8.15142		0.251165	8.81033		0.24808	9.2482		0.253648	8.48093		0.230872	12.6313		0.254188	8.41353		0.256495	8.13361		0.256495	8.1336		0.270547	6.80704		0.269676	6.87321
0.24298	10.0869		0.218445	13.6929		0.197946	9.1554		0.244994	9.7439		0.247265	9.37792		0.256883	8.09632		0.257047	8.07754		0.251796	8.72501		0.248703	9.15543		0.254285	8.40114		0.231453	12.5852		0.254827	8.33493		0.25714	8.0598		0.25714	8.05979		0.271227	6.75727		0.270354	6.8222
0.243589	9.98134		0.218993	13.649		0.198442	9.10904		0.245608	9.64373		0.247885	9.28349		0.257527	8.0236		0.257692	8.00515		0.252427	8.64136		0.249327	9.06443		0.254923	8.32294		0.232033	12.5391		0.255465	8.25789		0.257784	7.98748		0.257784	7.98747		0.271907	6.70858		0.271031	6.77229
0.244198	9.87773		0.21954	13.6051		0.198939	9.06282		0.246222	9.54543		0.248504	9.19084		0.258171	7.95236		0.258336	7.93422		0.253058	8.55935		0.24995	8.97517		0.25556	8.24629		0.232613	12.493		0.256104	8.18238		0.258429	7.91663		0.258429	7.91662		0.272586	6.66095		0.271709	6.72346
0.244807	9.77602		0.220088	13.5613		0.199435	9.01674		0.246836	9.44895		0.249124	9.09994		0.258814	7.88255		0.25898	7.86474		0.253689	8.47894		0.250573	8.88761		0.256197	8.17117		0.233193	12.4469		0.256743	8.10839		0.259073	7.84721		0.259073	7.8472		0.273266	6.61436		0.272386	6.67569
0.245416	9.67617		0.220635	13.5175		0.199931	8.9708		0.24745	9.35427		0.249744	9.01077		0.259458	7.81417		0.259624	7.79667		0.25432	8.40011		0.251197	8.80173		0.256835	8.09755		0.233773	12.4007		0.257381	8.03588		0.259718	7.77921		0.259718	7.7792		0.273946	6.56877		0.273064	6.62895
0.246025	9.57816		0.221183	13.4737		0.200427	8.925		0.248064	9.26136		0.250363	8.92329		0.260102	7.74718		0.260269	7.72999		0.254951	8.32283		0.25182	8.7175		0.257472	8.02541		0.234353	12.3546		0.25802	7.96483		0.260362	7.7126		0.260362	7.71259		0.274626	6.52418		0.273742	6.58323
0.246634	9.48196		0.22173	13.4299		0.200923	8.87935		0.248678	9.17019		0.250983	8.83749		0.260746	7.68155		0.260913	7.66467		0.255582	8.24707		0.252443	8.63489		0.258109	7.95471		0.234933	12.3084		0.258659	7.89521		0.261006	7.64734		0.261007	7.64733		0.275306	6.48055		0.274419	6.53849
0.247243	9.38754		0.222277	13.3861		0.201419	8.83384		0.249292	9.08074		0.251603	8.75332		0.26139	7.61727		0.261557	7.60069		0.256213	8.17282		0.253066	8.55388		0.258747	7.88543		0.235513	12.2622		0.259297	7.82699		0.261651	7.58342		0.261651	7.58341		0.275985	6.43787		0.275097	6.49473
0.247852	9.29486		0.222825	13.3424		0.201915	8.78847		0.249906	8.99297		0.252222	8.67076		0.262033	7.5543		0.262201	7.53802		0.256845	8.10003		0.25369	8.47443		0.259384	7.81754		0.236093	12.2161		0.259936	7.76015		0.262295	7.5208		0.262295	7.52079		0.276665	6.39612		0.275774	6.45191
0.248461	9.20391		0.223372	13.2987		0.202411	8.74325		0.25052	8.90686		0.252842	8.58979		0.262677	7.49262		0.262845	7.47663		0.257476	8.02868		0.254313	8.39653		0.260021	7.75102		0.236673	12.1699		0.260575	7.69466		0.26294	7.45947		0.26294	7.45946		0.277345	6.35526		0.276452	6.41001
0.24907	9.11465		0.22392	13.2549		0.202907	8.69817		0.251134	8.82237		0.253462	8.51038		0.263321	7.4322		0.26349	7.4165		0.258107	7.95875		0.254936	8.32013		0.260659	7.68584		0.237253	12.1237		0.261213	7.63049		0.263584	7.3994		0.263584	7.39939		0.278025	6.31529		0.277129	6.36902
0.249679	9.02706		0.224467	13.2112		0.203404	8.65323		0.251748	8.73949		0.254082	8.4325		0.263965	7.37303		0.264134	7.3576		0.258738	7.89021		0.25556	8.24523		0.261296	7.62198		0.237833	12.0775		0.261852	7.56763		0.264229	7.34056		0.264229	7.34055		0.278704	6.27618		0.277807	6.32891
0.250288	8.94111		0.225015	13.1675		0.2039	8.60844		0.252362	8.65819		0.254701	8.35613		0.264609	7.31507		0.264778	7.29992		0.259369	7.82304		0.256183	8.17179		0.261933	7.55942		0.238414	12.0313		0.262491	7.50604		0.264873	7.28293		0.264873	7.28292		0.279384	6.23792		0.278485	6.28967
0.250897	8.85677		0.225562	13.1237		0.204396	8.5638		0.252976	8.57843		0.255321	8.28123		0.265253	7.2583		0.265422	7.24342		0.26	7.75721		0.256806	8.09978		0.26257	7.49812		0.238994	11.9851		0.263129	7.4457		0.265518	7.22649		0.265518	7.22648		0.280064	6.20047		0.279162	6.25126
0.251506	8.77402		0.22611	13.08		0.204892	8.5193		0.25359	8.5002		0.255941	8.20779		0.265896	7.2027		0.266067	7.18809		0.260631	7.6927		0.25743	8.02918		0.263208	7.43806		0.239574	11.9388		0.263768	7.38659		0.266162	7.1712		0.266162	7.1712		0.280744	6.16383		0.27984	6.21368
0.252115	8.69283		0.226657	13.0363		0.205388	8.47495		0.254204	8.42347		0.25656	8.13577		0.26654	7.14824		0.266711	7.1339		0.261262	7.62948		0.258053	7.95996		0.263845	7.37922		0.240154	11.8926		0.264407	7.32869		0.266807	7.11706		0.266807	7.11705		0.281423	6.12796		0.280517	6.1769
0.252724	8.61317		0.227205	12.9925		0.205884	8.43074		0.254818	8.3482		0.25718	8.06516		0.267184	7.09491		0.267355	7.08082		0.261893	7.56752		0.258676	7.89211		0.264482	7.32158		0.240734	11.8464		0.265045	7.27197		0.267451	7.06404		0.267451	7.06403		0.282103	6.09287		0.281195	6.14091
0.253333	8.53502		0.227752	12.9488		0.20638	8.38668		0.255432	8.27438		0.2578	7.99592		0.267828	7.04268		0.267999	7.02884		0.262524	7.50681		0.2593	7.82559		0.26512	7.26512		0.241314	11.8001		0.265684	7.2164		0.268096	7.01211		0.268096	7.0121		0.282783	6.05852		0.281872	6.10568
0.253942	8.45836		0.2283	12.905		0.206876	8.34277		0.256046	8.20199		0.25842	7.92804		0.268472	6.99152		0.268644	6.97794		0.263155	7.44732		0.259923	7.76038		0.265757	7.2098		0.241894	11.7539		0.266323	7.16197		0.26874	6.96125		0.26874	6.96124		0.283463	6.0249		0.28255	6.0712
0.254551	8.38314		0.228847	12.8613		0.207372	8.29901		0.25666	8.13099		0.259039	7.86148		0.269115	6.94142		0.269288	6.92808		0.263786	7.38902		0.260546	7.69646		0.266394	7.15561		0.242474	11.7077		0.266961	7.10865		0.269384	6.91144		0.269385	6.91143		0.284143	5.99199		0.283228	6.03745
0.25516	8.30937		0.229395	12.8175		0.207868	8.25539		0.257274	8.06136		0.259659	7.79623		0.269759	6.89236		0.269932	6.87926		0.264417	7.3319		0.26117	7.6338		0.267032	7.10253		0.243054	11.6614		0.2676	7.05642		0.270029	6.86266		0.270029	6.86265		0.284822	5.95977		0.283905	6.00441
0.255769	8.237		0.229942	12.7738		0.208365	8.21192		0.257888	7.99308		0.260279	7.73226		0.270403	6.84431		0.270576	6.83144		0.265048	7.27594		0.261793	7.57238		0.267669	7.05053		0.243634	11.6152		0.268239	7.00526		0.270673	6.81489		0.270673	6.81488		0.285502	5.92823		0.284583	5.97207
0.256378	8.16601		0.23049	12.73		0.208861	8.1686		0.258502	7.92612		0.260898	7.66955		0.271047	6.79725		0.27122	6.78461		0.265679	7.2211		0.262416	7.51218		0.268306	6.99959		0.244214	11.569		0.268877	6.95515		0.271318	6.7681		0.271318	6.76809		0.286182	5.89735		0.28526	5.9404
0.256987	8.09639		0.231037	12.6862		0.209357	8.12543		0.259116	7.86046		0.261518	7.60807		0.271691	6.75116		0.271865	6.73875		0.266311	7.16736		0.26304	7.45318		0.268944	6.94969		0.244794	11.5227		0.269516	6.90607		0.271962	6.72228		0.271962	6.72228		0.286862	5.86711		0.285938	5.90939
0.257596	8.02809		0.231585	12.6424		0.209853	8.08241		0.25973	7.79608		0.262138	7.54781		0.272335	6.70602		0.272509	6.69384		0.266942	7.11472		0.263663	7.39534		0.269581	6.90081		0.245375	11.4765		0.270155	6.85799		0.272607	6.67741		0.272607	6.6774		0.287541	5.83749		0.286616	5.87903
0.258205	7.96112		0.232132	12.5986		0.210349	8.03954		0.260344	7.73295		0.262758	7.48873		0.272978	6.66181		0.273153	6.64985		0.267573	7.06314		0.264286	7.33866		0.270218	6.85293		0.245955	11.4303		0.270793	6.81089		0.273251	6.63346		0.273251	6.63346		0.288221	5.80849		0.287293	5.8493
0.258813	7.89543		0.23268	12.5547		0.210845	7.99682		0.260958	7.67105		0.263377	7.43082		0.273622	6.61852		0.273797	6.60677		0.268204	7.0126		0.264909	7.2831		0.270855	6.80603		0.246535	11.3841		0.271432	6.76476		0.273896	6.59042		0.273896	6.59042		0.288901	5.78009		0.287971	5.82018
0.259422	7.83101		0.233227	12.5109		0.211341	7.95425		0.261572	7.61037		0.263997	7.37406		0.274266	6.57612		0.274442	6.56458		0.268835	6.96308		0.265533	7.22866		0.271493	6.76009		0.247115	11.3379		0.272071	6.71957		0.27454	6.54827		0.27454	6.54826		0.289581	5.75226		0.288648	5.79165
0.260031	7.76783		0.233775	12.467		0.211837	7.91182		0.262186	7.55086		0.264617	7.31842		0.27491	6.53459		0.275086	6.52326		0.269466	6.91457		0.266156	7.17529		0.27213	6.71508		0.247695	11.2917		0.272709	6.67531		0.275185	6.50698		0.275185	6.50698		0.29026	5.725		0.289326	5.76371
0.26064	7.70587		0.234322	12.4232		0.212333	7.86955		0.2628	7.49253		0.265236	7.26389		0.275554	6.49391		0.27573	6.48279		0.270097	6.86704		0.266779	7.12299		0.272767	6.671		0.248275	11.2455		0.273348	6.63195		0.275829	6.46655		0.275829	6.46654		0.29094	5.69828		0.290003	5.73633
0.261249	7.64512		0.23487	12.3793		0.21283	7.82744		0.263414	7.43534		0.265856	7.21043		0.276197	6.45407		0.276374	6.44315		0.270728	6.82047		0.267403	7.07174		0.273405	6.62781		0.248855	11.1993		0.273987	6.58949		0.276474	6.42694		0.276474	6.42694		0.29162	5.67211		0.290681	5.70951
0.261858	7.58554		0.235417	12.3354		0.213326	7.78547		0.264028	7.37926		0.266476	7.15804		0.276841	6.41505		0.277019	6.40432		0.271359	6.77485		0.268026	7.02151		0.274042	6.58551		0.249435	11.1532		0.274625	6.54788		0.277118	6.38815		0.277118	6.38815		0.2923	5.64645		0.291359	5.68322
0.262467	7.52712		0.235965	12.2915		0.213822	7.74365		0.264642	7.32429		0.267096	7.10669		0.277485	6.37683		0.277663	6.36629		0.27199	6.73014		0.268649	6.97228		0.274679	6.54407		0.250015	11.107		0.275264	6.50713		0.277762	6.35016		0.277763	6.35015		0.292979	5.62131		0.292036	5.65746
0.263076	7.46983		0.236512	12.2476		0.214318	7.70199		0.265256	7.2704		0.267715	7.05635		0.278129	6.33939		0.278307	6.32904		0.272621	6.68635		0.269273	6.92404		0.275317	6.50347		0.250595	11.0609		0.275903	6.46721		0.278407	6.31294		0.278407	6.31294		0.293659	5.59666		0.292714	5.6322
0.263685	7.41366		0.237059	12.2037		0.214814	7.66048		0.26587	7.21757		0.268335	7.00702		0.278773	6.30272		0.278951	6.29255		0.273252	6.64343		0.269896	6.87676		0.275954	6.4637		0.251175	11.0148		0.276541	6.42811		0.279051	6.27648		0.279051	6.27648		0.294339	5.57248		0.293391	5.60745
0.264294	7.35858		0.237607	12.1598		0.21531	7.61912		0.266484	7.16578		0.268955	6.95867		0.279417	6.26679		0.279595	6.2568		0.273883	6.60139		0.270519	6.83043		0.276591	6.42474		0.251755	10.9688		0.27718	6.38979		0.279696	6.24077		0.279696	6.24077		0.295019	5.54878		0.294069	5.58317
0.264903	7.30457		0.238154	12.1158		0.215806	7.57791		0.267098	7.11502		0.269574	6.91128		0.28006	6.2316		0.28024	6.22178		0.274514	6.5602		0.271143	6.78503		0.277229	6.38657		0.252335	10.9227		0.277819	6.35226		0.28034	6.20579		0.28034	6.20578		0.295699	5.52553		0.294746	5.55937
0.265512	7.25162		0.238702	12.0719		0.216302	7.53686		0.267712	7.06525		0.270194	6.86484		0.280704	6.19712		0.280884	6.18748		0.275146	6.51983		0.271766	6.74053		0.277866	6.34918		0.252916	10.8767		0.278457	6.31549		0.280985	6.17151		0.280985	6.17151		0.296378	5.50273		0.295424	5.53602
0.266121	7.1997		0.239249	12.0279		0.216798	7.49596		0.268326	7.01646		0.270814	6.81931		0.281348	6.16334		0.281528	6.15386		0.275777	6.48028		0.272389	6.69692		0.278503	6.31254		0.253496	10.8307		0.279096	6.27947		0.281629	6.13793		0.281629	6.13793		0.297058	5.48035		0.296102	5.51312
0.26673	7.1488		0.239797	11.984		0.217294	7.45521		0.268941	6.96863		0.271434	6.7747		0.281992	6.13024		0.282172	6.12093		0.276408	6.44153		0.273013	6.65418		0.27914	6.27664		0.254076	10.7847		0.279735	6.24417		0.282274	6.10503		0.282274	6.10502		0.297738	5.45839		0.296779	5.49065
0.267339	7.09889		0.240344	11.94		0.217791	7.41462		0.269555	6.92175		0.272053	6.73097		0.282636	6.0978		0.282817	6.08866		0.277039	6.40356		0.273636	6.6123		0.279778	6.24147		0.254656	10.7388		0.280373	6.20958		0.282918	6.07279		0.282918	6.07279		0.298418	5.43684		0.297457	5.46859
0.267948	7.04996		0.240892	11.896		0.218287	7.37418		0.270169	6.87579		0.272673	6.68811		0.283279	6.06602		0.283461	6.05704		0.27767	6.36635		0.274259	6.57125		0.280415	6.207		0.255236	10.6929		0.281012	6.17569		0.283563	6.0412		0.283563	6.04119		0.299097	5.41569		0.298134	5.44695
0.268557	7.00198		0.241439	11.8521		0.218783	7.3339		0.270783	6.83074		0.273293	6.6461		0.283923	6.03488		0.284105	6.02605		0.278301	6.32989		0.274883	6.53102		0.281052	6.17323		0.255816	10.647		0.281651	6.14248		0.284207	6.01024		0.284207	6.01024		0.299777	5.39492		0.298812	5.42571
0.269166	6.95495		0.241987	11.8081		0.219279	7.29377		0.271397	6.78657		0.273912	6.60493		0.284567	6.00436		0.284749	5.99568		0.278932	6.29415		0.275506	6.4916		0.28169	6.14013		0.256396	10.6012		0.282289	6.10994		0.284851	5.9799		0.284852	5.9799		0.300457	5.37452		0.299489	5.40485
0.269775	6.90883		0.242534	11.7641		0.219775	7.25379		0.272011	6.74328		0.274532	6.56457		0.285211	5.97444		0.285393	5.96591		0.279563	6.25914		0.276129	6.45296		0.282327	6.1077		0.256976	10.5554		0.282928	6.07805		0.285496	5.95016		0.285496	5.95016		0.301137	5.35448		0.300167	5.38436
0.270384	6.86362		0.243082	11.7201		0.220271	7.21397		0.272625	6.70084		0.275152	6.52502		0.285855	5.94512		0.286038	5.93674		0.280194	6.22482		0.276752	6.41508		0.282964	6.07591		0.257556	10.5096		0.283567	6.04679		0.28614	5.92101		0.286141	5.92101		0.301816	5.33479		0.300845	5.36424
0.270993	6.81929		0.243629	11.6761		0.220767	7.1743		0.273239	6.65924		0.275772	6.48625		0.286498	5.91637		0.286682	5.90813		0.280825	6.19118		0.277376	6.37796		0.283602	6.04475		0.258136	10.4639		0.284205	6.01615		0.286785	5.89244		0.286785	5.89244		0.302496	5.31545		0.301522	5.34448
0.271602	6.77582		0.244177	11.6321		0.221263	7.13479		0.273853	6.61846		0.276391	6.44824		0.287142	5.88819		0.287326	5.88009		0.281456	6.15821		0.277999	6.34158		0.284239	6.01421		0.258716	10.4182		0.284844	5.98612		0.287429	5.86443		0.287429	5.86443		0.303176	5.29643		0.3022	5.32505
0.272211	6.73321		0.244724	11.5882		0.221759	7.09544		0.274467	6.57848		0.277011	6.41099		0.287786	5.86056		0.28797	5.8526		0.282087	6.1259		0.278622	6.30591		0.284876	5.98427		0.259296	10.3726		0.285483	5.95668		0.288074	5.83696		0.288074	5.83696		0.303856	5.27774		0.302877	5.30596
0.27282	6.69143		0.245272	11.5442		0.222256	7.05624		0.275081	6.53928		0.277631	6.37447		0.28843	5.83347		0.288615	5.82564		0.282718	6.09422		0.279246	6.27095		0.285514	5.95492		0.259877	10.327		0.286121	5.92782		0.288718	5.81003		0.288718	5.81003		0.304536	5.25935		0.303555	5.28719
0.273429	6.65047		0.245819	11.5002		0.222752	7.01719		0.275695	6.50086		0.27825	6.33867		0.289074	5.80691		0.289259	5.79921		0.283349	6.06316		0.279869	6.23668		0.286151	5.92615		0.260457	10.2815		0.28676	5.89952		0.289363	5.78362		0.289363	5.78362		0.305215	5.24127		0.304233	5.26873
0.274038	6.61031		0.246367	11.4562		0.223248	6.9783		0.276309	6.46318		0.27887	6.30358		0.289718	5.78085		0.289903	5.77328		0.28398	6.03272		0.280492	6.20309		0.286788	5.89794		0.261037	10.236		0.287399	5.87177		0.290007	5.75772		0.290007	5.75772		0.305895	5.22348		0.30491	5.25058
0.274647	6.57093		0.246914	11.4123		0.223744	6.93957		0.276923	6.42625		0.27949	6.26918		0.290361	5.75529		0.290547	5.74785		0.284612	6.00287		0.281116	6.17015		0.287425	5.87027		0.261617	10.1906		0.288037	5.84456		0.290652	5.73232		0.290652	5.73232		0.306575	5.20598		0.305588	5.23272
0.275256	6.53232		0.247462	11.3683		0.22424	6.90099		0.277537	6.39004		0.28011	6.23545		0.291005	5.73022		0.291192	5.7229		0.285243	5.97361		0.281739	6.13786		0.288063	5.84314		0.262197	10.1452		0.288676	5.81788		0.291296	5.7074		0.291296	5.7074		0.307255	5.18874		0.306265	5.21515
0.275865	6.49446		0.248009	11.3244		0.224736	6.86257		0.278151	6.35454		0.280729	6.20238		0.291649	5.70563		0.291836	5.69842		0.285874	5.94491		0.282362	6.10621		0.2887	5.81654		0.262777	10.0998		0.289315	5.79171		0.291941	5.68295		0.291941	5.68295		0.307934	5.17178		0.306943	5.19786
0.276474	6.45734		0.248557	11.2804		0.225232	6.8243		0.278765	6.31973		0.281349	6.16995		0.292293	5.6815		0.29248	5.6744		0.286505	5.91677		0.282986	6.07517		0.289337	5.79044		0.263357	10.0546		0.289953	5.76604		0.292585	5.65896		0.292585	5.65896		0.308614	5.15507		0.30762	5.18083
0.277083	6.42094		0.249104	11.2365		0.225728	6.78619		0.279379	6.28559		0.281969	6.13816		0.292937	5.65781		0.293124	5.65083		0.287136	5.88917		0.283609	6.04473		0.289975	5.76484		0.263937	10.0093		0.290592	5.74085		0.293229	5.63542		0.29323	5.63542		0.309294	5.13861		0.308298	5.16406
0.277692	6.38524		0.249652	11.1926		0.226224	6.74824		0.279993	6.25212		0.282588	6.10698		0.29358	5.63457		0.293768	5.6277		0.287767	5.8621		0.284232	6.01488		0.290612	5.73972		0.264517	9.96419		0.291231	5.71614		0.293874	5.61231		0.293874	5.61231		0.309974	5.12239		0.308976	5.14754
0.278301	6.35024		0.250199	11.1487		0.22672	6.71044		0.280607	6.2193		0.283208	6.07641		0.294224	5.61176		0.294413	5.60499		0.288398	5.83554		0.284856	5.98561		0.291249	5.71508		0.265097	9.9191		0.291869	5.69189		0.294518	5.58963		0.294519	5.58963		0.310653	5.1064		0.309653	5.13126
0.27891	6.31591		0.250747	11.1048		0.227217	6.6728		0.281221	6.18712		0.283828	6.04643		0.294868	5.58936		0.295057	5.5827		0.289029	5.80949		0.285479	5.9569		0.291887	5.69089		0.265677	9.87407		0.292508	5.6681		0.295163	5.56737		0.295163	5.56737		0.311333	5.09064		0.310331	5.11522
0.279519	6.28225		0.251294	11.061		0.227713	6.63531		0.281835	6.15555		0.284447	6.01702		0.295512	5.56736		0.295701	5.56081		0.28966	5.78393		0.286102	5.92874		0.292524	5.66716		0.266257	9.8291		0.293147	5.64474		0.295807	5.54551		0.295807	5.5455		0.312013	5.0751		0.311008	5.09941
0.280128	6.24923		0.251842	11.0171		0.228209	6.59799		0.282449	6.1246		0.285067	5.98818		0.296156	5.54577		0.296345	5.53931		0.290291	5.75886		0.286726	5.90112		0.293161	5.64387		0.266838	9.7842		0.293785	5.62182		0.296452	5.52403		0.296452	5.52403		0.312693	5.05976		0.311686	5.08381
0.280737	6.21685		0.252389	10.9733		0.228705	6.56082		0.283063	6.09423		0.285687	5.95988		0.2968	5.52455		0.29699	5.5182		0.290922	5.73425		0.287349	5.87402		0.293799	5.621		0.267418	9.73936		0.294424	5.59931		0.297096	5.50295		0.297096	5.50295		0.313372	5.04463		0.312363	5.06843
0.281345	6.18509		0.252936	10.9295		0.229201	6.5238		0.283677	6.06445		0.286307	5.93213		0.297443	5.50372		0.297634	5.49745		0.291553	5.7101		0.287972	5.84744		0.294436	5.59855		0.267998	9.6946		0.295063	5.57721		0.297741	5.48223		0.297741	5.48223		0.314052	5.0297		0.313041	5.05326
0.281954	6.15394		0.253484	10.8857		0.229697	6.48694		0.284291	6.03523		0.286926	5.9049		0.298087	5.48324		0.298278	5.47707		0.292184	5.68639		0.288595	5.82136		0.295073	5.5765		0.268578	9.64991		0.295701	5.55551		0.298385	5.46188		0.298385	5.46188		0.314732	5.01495		0.313719	5.03828
0.282563	6.12338		0.254031	10.842		0.230193	6.45024		0.284905	6.00657		0.287546	5.87819		0.298731	5.46312		0.298922	5.45704		0.292815	5.66312		0.289219	5.79577		0.29571	5.55485		0.269158	9.60528		0.29634	5.53419		0.29903	5.44187		0.29903	5.44187		0.315412	5.00039		0.314396	5.02349
0.283172	6.0934		0.254579	10.7982		0.230689	6.4137		0.285519	5.97846		0.288166	5.85197		0.299375	5.44335		0.299567	5.43735		0.293446	5.64027		0.289842	5.77065		0.296348	5.53359		0.269738	9.56074		0.296979	5.51325		0.299674	5.42222		0.299674	5.42221		0.316092	4.986		0.315074	5.00888
0.283781	6.06399		0.255126	10.7545		0.231185	6.37731		0.286133	5.95087		0.288785	5.82625		0.300019	5.42391		0.300211	5.418		0.294078	5.61784		0.290465	5.746		0.296985	5.51269		0.270318	9.51627		0.297617	5.49267		0.300319	5.40289		0.300319	5.40289		0.316771	4.97178		0.315751	4.99446
0.28439	6.03514		0.255674	10.7109		0.231682	6.34108		0.286747	5.9238		0.289405	5.801		0.300662	5.40479		0.300855	5.39897		0.294709	5.59581		0.291089	5.7218		0.297622	5.49217		0.270898	9.47187		0.298256	5.47246		0.300963	5.38389		0.300963	5.38389		0.317451	4.95772		0.316429	4.9802
0.284999	6.00683		0.256221	10.6672		0.232178	6.305		0.287361	5.89723		0.290025	5.77623		0.301306	5.386		0.301499	5.38025		0.29534	5.57417		0.291712	5.69805		0.29826	5.472		0.271478	9.42756		0.298895	5.45259		0.301607	5.3652		0.301608	5.3652		0.318131	4.94383		0.317107	4.96611
0.285608	5.97905		0.256769	10.6236		0.232674	6.26908		0.287975	5.87117		0.290645	5.7519		0.30195	5.36751		0.302143	5.36184		0.295971	5.55291		0.292335	5.67473		0.298897	5.45217		0.272058	9.38332		0.299533	5.43305		0.302252	5.34682		0.302252	5.34682		0.318811	4.93008		0.317784	4.95218
0.286217	5.95178		0.257316	10.5801		0.23317	6.23332		0.288589	5.84558		0.291264	5.72802		0.302594	5.34932		0.302788	5.34373		0.296602	5.53202		0.292959	5.65183		0.299534	5.43268		0.272638	9.33917		0.300172	5.41385		0.302896	5.32873		0.302897	5.32873		0.31949	4.91648		0.318462	4.93841
0.286826	5.92503		0.257864	10.5365		0.233666	6.19772		0.289203	5.82046		0.291884	5.70458		0.303238	5.33142		0.303432	5.3259		0.297233	5.5115		0.293582	5.62935		0.300172	5.41352		0.273218	9.2951		0.300811	5.39496		0.303541	5.31094		0.303541	5.31094		0.32017	4.90302		0.319139	4.92478
0.287435	5.89877		0.258411	10.493		0.234162	6.16227		0.289817	5.79581		0.292504	5.68156		0.303882	5.3138		0.304076	5.30836		0.297864	5.49133		0.294205	5.60726		0.300809	5.39467		0.273798	9.25111		0.301449	5.37639		0.304185	5.29342		0.304185	5.29342		0.32085	4.88969		0.319817	4.91129
0.288044	5.873		0.258959	10.4496		0.234658	6.12698		0.290431	5.7716		0.293123	5.65895		0.304525	5.29646		0.30472	5.29109		0.298495	5.47151		0.294829	5.58557		0.301446	5.37614		0.274379	9.20721		0.302088	5.35812		0.30483	5.27618		0.30483	5.27618		0.32153	4.87649		0.320494	4.89794
0.288653	5.8477		0.259506	10.4061		0.235154	6.09184		0.291045	5.74784		0.293743	5.63674		0.305169	5.27939		0.305365	5.27408		0.299126	5.45202		0.295452	5.56426		0.302084	5.3579		0.274959	9.1634		0.302727	5.34014		0.305474	5.2592		0.305474	5.2592		0.322209	4.86342		0.321172	4.88472
0.289262	5.82286		0.260054	10.3628		0.23565	6.05686		0.291659	5.7245		0.294363	5.61493		0.305813	5.26257		0.306009	5.25733		0.299757	5.43285		0.296075	5.54332		0.302721	5.33996		0.275539	9.11968		0.303365	5.32244		0.306119	5.24248		0.306119	5.24248		0.322889	4.85046		0.32185	4.87162
0.289871	5.79847		0.260601	10.3194		0.236147	6.02204		0.292273	5.70158		0.294983	5.5935		0.306457	5.246		0.306653	5.24082		0.300388	5.414		0.296699	5.52274		0.303358	5.3223		0.276119	9.07604		0.304004	5.30503		0.306763	5.22601		0.306763	5.22601		0.323569	4.83762		0.322527	4.85865
0.29048	5.77452		0.261149	10.2761		0.236643	5.98737		0.292887	5.67907		0.295602	5.57244		0.307101	5.22968		0.307297	5.22456		0.301019	5.39546		0.297322	5.50252		0.303995	5.30492		0.276699	9.0325		0.304643	5.28788		0.307408	5.20977		0.307408	5.20977		0.324249	4.82489		0.323205	4.84579
0.291089	5.75101		0.261696	10.2329		0.237139	5.95286		0.293501	5.65695		0.296222	5.55175		0.307744	5.21359		0.307942	5.20853		0.30165	5.37722		0.297945	5.48264		0.304633	5.2878		0.277279	8.98905		0.305281	5.27099		0.308052	5.19377		0.308052	5.19378		0.324929	4.81227		0.323882	4.83304
0.291698	5.72791		0.262244	10.1897		0.237635	5.91851		0.294115	5.63522		0.296842	5.53141		0.308388	5.19773		0.308586	5.19273		0.302281	5.35927		0.298569	5.46309		0.30527	5.27095		0.277859	8.94569		0.30592	5.25436		0.308697	5.178		0.308697	5.178		0.325608	4.79974		0.32456	4.8204
0.292307	5.70522		0.262791	10.1465		0.238131	5.88431		0.294729	5.61387		0.297461	5.51141		0.309032	5.18209		0.30923	5.17714		0.302912	5.3416		0.299192	5.44387		0.305907	5.25434		0.278439	8.90243		0.306559	5.23797		0.309341	5.16245		0.309341	5.16245		0.326288	4.78731		0.325237	4.80786
0.292916	5.68293		0.263339	10.1034		0.238627	5.85026		0.295343	5.59289		0.298081	5.49175		0.309676	5.16666		0.309874	5.16177		0.303544	5.32421		0.299815	5.42496		0.306545	5.23799		0.279019	8.85927		0.307197	5.22182		0.309985	5.14711		0.309986	5.14711		0.326968	4.77497		0.325915	4.79542
0.293525	5.66103		0.263886	10.0604		0.239123	5.81638		0.295957	5.57227		0.298701	5.47242		0.31032	5.15145		0.310518	5.14661		0.304175	5.30708		0.300438	5.40637		0.307182	5.22187		0.279599	8.8162		0.307836	5.2059		0.31063	5.13198		0.31063	5.13198		0.327648	4.76271		0.326593	4.78307
0.294134	5.63952		0.264434	10.0174		0.239619	5.78265		0.296571	5.552		0.299321	5.45341		0.310964	5.13643		0.311163	5.13164		0.304806	5.29022		0.301062	5.38808		0.307819	5.20598		0.280179	8.77323		0.308475	5.19021		0.311274	5.11705		0.311275	5.11705		0.328327	4.75054		0.32727	4.7708
0.294743	5.61837		0.264981	9.97446		0.240115	5.74907		0.297185	5.53207		0.29994	5.43471		0.311607	5.12161		0.311807	5.11687		0.305437	5.27361		0.301685	5.37007		0.308457	5.19031		0.280759	8.73037		0.309113	5.17473		0.311919	5.10231		0.311919	5.10231		0.329007	4.73845		0.327948	4.75863
0.295352	5.59758		0.265529	9.93158		0.240611	5.71565		0.297799	5.51247		0.30056	5.41631		0.312251	5.10697		0.312451	5.10229		0.306068	5.25724		0.302308	5.35236		0.309094	5.17486		0.28134	8.6876		0.309752	5.15947		0.312563	5.08775		0.312563	5.08776		0.329687	4.72644		0.328625	4.74653
0.295961	5.57715		0.266076	9.88875		0.241108	5.68238		0.298413	5.4932		0.30118	5.3982		0.312895	5.09252		0.313095	5.08788		0.306699	5.24111		0.302932	5.33491		0.309731	5.15963		0.28192	8.64494		0.310391	5.1444		0.313208	5.07338		0.313208	5.07338		0.330367	4.71449		0.329303	4.73451
0.29657	5.55706		0.266624	9.84599		0.241604	5.64927		0.299027	5.47424		0.301799	5.38038		0.313539	5.07825		0.31374	5.07365		0.30733	5.22521		0.303555	5.31774		0.310369	5.14459		0.2825	8.60238		0.311029	5.12954		0.313852	5.05919		0.313852	5.05919		0.331046	4.70262		0.329981	4.72257
0.297179	5.53731		0.267171	9.80328		0.2421	5.61631		0.299641	5.45559		0.302419	5.36284		0.314183	5.06414		0.314384	5.05959		0.307961	5.20953		0.304178	5.30083		0.311006	5.12975		0.28308	8.55993		0.311668	5.11487		0.314497	5.04516		0.314497	5.04516		0.331726	4.69081		0.330658	4.71069
0.297788	5.51788		0.267718	9.76063		0.242596	5.58351		0.300255	5.43724		0.303039	5.34557		0.314826	5.0502		0.315028	5.04569		0.308592	5.19407		0.304802	5.28417		0.311643	5.11511		0.28366	8.51758		0.312307	5.10038		0.315141	5.03129		0.315141	5.03129		0.332406	4.67906		0.331336	4.69888
0.298397	5.49877		0.268266	9.71805		0.243092	5.55087		0.30087	5.41918		0.303659	5.32856		0.31547	5.03642		0.315672	5.03194		0.309223	5.17882		0.305425	5.26776		0.31228	5.10064		0.28424	8.47534		0.312945	5.08607		0.315786	5.01758		0.315786	5.01758		0.333086	4.66736		0.332013	4.68713
0.299006	5.47997		0.268813	9.67553		0.243588	5.51837		0.301484	5.4014		0.304278	5.3118		0.316114	5.02279		0.316316	5.01835		0.309854	5.16378		0.306048	5.25159		0.312918	5.08636		0.28482	8.4332		0.313584	5.07194		0.31643	5.00403		0.31643	5.00403		0.333765	4.65573		0.332691	4.67544
0.299615	5.46148		0.269361	9.63308		0.244084	5.48603		0.302098	5.3839		0.304898	5.2953		0.316758	5.00931		0.316961	5.00491		0.310485	5.14893		0.306672	5.23565		0.313555	5.07225		0.2854	8.39118		0.314223	5.05797		0.317075	4.99062		0.317075	4.99062		0.334445	4.64414		0.333368	4.66381
0.300224	5.44327		0.269908	9.59069		0.24458	5.45385		0.302712	5.36667		0.305518	5.27904		0.317402	4.99597		0.317605	4.99161		0.311116	5.13428		0.307295	5.21994		0.314192	5.05831		0.28598	8.34927		0.314861	5.04417		0.317719	4.97735		0.317719	4.97735		0.335125	4.6326		0.334046	4.65223
0.300833	5.42535		0.270456	9.54838		0.245076	5.42182		0.303326	5.34969		0.306137	5.26301		0.318046	4.98277		0.318249	4.97844		0.311747	5.11981		0.307918	5.20444		0.31483	5.04452		0.28656	8.30746		0.3155	5.03052		0.318363	4.96422		0.318364	4.96422		0.335805	4.62111		0.334724	4.6407
0.301442	5.40772		0.271003	9.50613		0.245573	5.38994		0.30394	5.33297		0.306757	5.2472		0.318689	4.9697		0.318893	4.9654		0.312378	5.10552		0.308542	5.18916		0.315467	5.0309		0.28714	8.26577		0.316139	5.01702		0.319008	4.95122		0.319008	4.95122		0.336485	4.60966		0.335401	4.62922
0.302051	5.39035		0.271551	9.46395		0.246069	5.35821		0.304554	5.3165		0.307377	5.23162		0.319333	4.95676		0.319538	4.95249		0.31301	5.0914		0.309165	5.17409		0.316104	5.01742		0.28772	8.2242		0.316777	5.00367		0.319652	4.93835		0.319653	4.93835		0.337164	4.59825		0.336079	4.61778
0.30266	5.37324		0.272098	9.42185		0.246565	5.32664		0.305168	5.30027		0.307997	5.21626		0.319977	4.94395		0.320182	4.93971		0.313641	5.07745		0.309788	5.15921		0.316742	5.00409		0.288301	8.18273		0.317416	4.99046		0.320297	4.9256		0.320297	4.9256		0.337844	4.58688		0.336756	4.60638
0.303269	5.35639		0.272646	9.37981		0.247061	5.29522		0.305782	5.28426		0.308616	5.2011		0.320621	4.93125		0.320826	4.92704		0.314272	5.06366		0.310412	5.14453		0.317379	4.99091		0.288881	8.14139		0.318055	4.97739		0.320941	4.91297		0.320941	4.91297		0.338524	4.57554		0.337434	4.59502
0.303877	5.33979		0.273193	9.33786		0.247557	5.26395		0.306396	5.26849		0.309236	5.18614		0.321265	4.91866		0.32147	4.91448		0.314903	5.05003		0.311035	5.13004		0.318016	4.97785		0.289461	8.10016		0.318693	4.96444		0.321586	4.90045		0.321586	4.90045		0.339204	4.56423		0.338111	4.5837
0.304486	5.32344		0.273741	9.29598		0.248053	5.23284		0.30701	5.25293		0.309856	5.17138		0.321908	4.90618		0.322115	4.90203		0.315534	5.03655		0.311658	5.11573		0.318653	4.96493		0.290041	8.05904		0.319332	4.95163		0.32223	4.88804		0.32223	4.88804		0.339883	4.55296		0.338789	4.57241
0.305095	5.30732		0.274288	9.25417		0.248549	5.20188		0.307624	5.23759		0.310475	5.15681		0.322552	4.89381		0.322759	4.88968		0.316165	5.02322		0.312282	5.10159		0.319291	4.95213		0.290621	8.01804		0.31997	4.93893		0.322875	4.87573		0.322875	4.87573		0.340563	4.54171		0.339467	4.56115
0.305704	5.29142		0.274836	9.21245		0.249045	5.17107		0.308238	5.22245		0.311095	5.14242		0.323196	4.88154		0.323403	4.87744		0.316796	5.01003		0.312905	5.08763		0.319928	4.93946		0.291201	7.97716		0.320609	4.92635		0.323519	4.86352		0.323519	4.86352		0.341243	4.53049		0.340144	4.54992
0.306313	5.27575		0.275383	9.1708		0.249541	5.14041		0.308852	5.20752		0.311715	5.12821		0.32384	4.86937		0.324047	4.86528		0.317427	4.99698		0.313528	5.07383		0.320565	4.9269		0.291781	7.93641		0.321248	4.91389		0.324164	4.85141		0.324164	4.85141		0.341923	4.51929		0.340822	4.53871
0.306922	5.2603		0.275931	9.12924		0.250037	5.1099		0.309466	5.19277		0.312334	5.11417		0.324484	4.85729		0.324691	4.85322		0.318058	4.98406		0.314151	5.06019		0.321203	4.91445		0.292361	7.89577		0.321886	4.90153		0.324808	4.83939		0.324808	4.83939		0.342602	4.50811		0.341499	4.52753
0.307531	5.24506		0.276478	9.08775		0.250534	5.07954		0.31008	5.17822		0.312954	5.1003		0.325128	4.8453		0.325336	4.84125		0.318689	4.97126		0.314775	5.04671		0.32184	4.90211		0.292941	7.85525		0.322525	4.88927		0.325453	4.82746		0.325453	4.82746		0.343282	4.49695		0.342177	4.51638
0.30814	5.23002		0.277026	9.04635		0.25103	5.04933		0.310694	5.16385		0.313574	5.08659		0.325771	4.83339		0.32598	4.82937		0.31932	4.95859		0.315398	5.03337		0.322477	4.88988		0.293521	7.81485		0.323164	4.87712		0.326097	4.81561		0.326097	4.81562		0.343962	4.48581		0.342854	4.50524
0.308749	5.21517		0.277573	9.00504		0.251526	5.01928		0.311308	5.14966		0.314194	5.07304		0.326415	4.82156		0.326624	4.81756		0.319951	4.94604		0.316021	5.02018		0.323115	4.87775		0.294101	7.77458		0.323802	4.86506		0.326741	4.80385		0.326742	4.80385		0.344642	4.47468		0.343532	4.49412
0.309358	5.20052		0.278121	8.96381		0.252022	4.98937		0.311922	5.13564		0.314813	5.05964		0.327059	4.80982		0.327268	4.80583		0.320582	4.9336		0.316645	5.00713		0.323752	4.86571		0.294681	7.73443		0.324441	4.8531		0.327386	4.79216		0.327386	4.79216		0.345322	4.46357		0.34421	4.48302
0.309967	5.18606		0.278668	8.92266		0.252518	4.95961		0.312536	5.12178		0.315433	5.04638		0.327703	4.79814		0.327913	4.79417		0.321213	4.92126		0.317268	4.99422		0.324389	4.85376		0.295262	7.69441		0.32508	4.84122		0.32803	4.78055		0.32803	4.78055		0.346001	4.45246		0.344887	4.47193
0.310576	5.17177		0.279216	8.88161		0.253014	4.93001		0.31315	5.10809		0.316053	5.03327		0.328347	4.78654		0.328557	4.78258		0.321845	4.90904		0.317891	4.98143		0.325027	4.8419		0.295842	7.6545		0.325718	4.82942		0.328675	4.769		0.328675	4.769		0.346681	4.44137		0.345565	4.46085
0.311185	5.15766		0.279763	8.84064		0.25351	4.90055		0.313764	5.09455		0.316672	5.02029		0.32899	4.77501		0.329201	4.77106		0.322476	4.89691		0.318515	4.96877		0.325664	4.83013		0.296422	7.61473		0.326357	4.81771		0.329319	4.75752		0.329319	4.75753		0.347361	4.43029		0.346242	4.44979
0.311794	5.14372		0.280311	8.79976		0.254006	4.87124		0.314378	5.08116		0.317292	5.00745		0.329634	4.76354		0.329845	4.75961		0.323107	4.88489		0.319138	4.95623		0.326301	4.81844		0.297002	7.57508		0.326996	4.80608		0.329964	4.74611		0.329964	4.74611		0.348041	4.41921		0.34692	4.43873
0.312403	5.12994		0.280858	8.75897		0.254502	4.84208		0.314992	5.06792		0.317912	4.99473		0.330278	4.75213		0.33049	4.74821		0.323738	4.87295		0.319761	4.94381		0.326938	4.80682		0.297582	7.53556		0.327634	4.79451		0.330608	4.73476		0.330608	4.73476		0.34872	4.40814		0.347598	4.42768
0.313012	5.11633		0.281406	8.71828		0.254999	4.81306		0.315606	5.05482		0.318532	4.98214		0.330922	4.74078		0.331134	4.73687		0.324369	4.86111		0.320385	4.9315		0.327576	4.79528		0.298162	7.49616		0.328273	4.78302		0.331253	4.72346		0.331253	4.72347		0.3494	4.39707		0.348275	4.41664
0.313621	5.10286		0.281953	8.67767		0.255495	4.7842		0.31622	5.04185		0.319151	4.96966		0.331566	4.72948		0.331778	4.72559		0.325	4.84935		0.321008	4.9193		0.328213	4.78381		0.298742	7.4569		0.328912	4.7716		0.331897	4.71222		0.331897	4.71223		0.35008	4.38601		0.348953	4.4056
0.31423	5.08955		0.2825	8.63716		0.255991	4.75548		0.316834	5.02902		0.319771	4.9573		0.332209	4.71824		0.332422	4.71435		0.325631	4.83768		0.321631	4.90721		0.32885	4.7724		0.299322	7.41776		0.32955	4.76024		0.332542	4.70104		0.332542	4.70104		0.35076	4.37495		0.34963	4.39457
0.314839	5.07638		0.283048	8.59674		0.256487	4.72691		0.317448	5.01632		0.320391	4.94505		0.332853	4.70705		0.333066	4.70317		0.326262	4.82608		0.322255	4.89521		0.329488	4.76106		0.299902	7.37875		0.330189	4.74894		0.333186	4.6899		0.333186	4.6899		0.351439	4.36388		0.350308	4.38354
0.315448	5.06335		0.283595	8.55642		0.256983	4.69848		0.318062	5.00374		0.32101	4.9329		0.333497	4.6959		0.333711	4.69203		0.326893	4.81456		0.322878	4.88332		0.330125	4.74979		0.300482	7.33987		0.330828	4.7377		0.33383	4.67881		0.333831	4.67881		0.352119	4.35282		0.350985	4.37251
0.316057	5.05045		0.284143	8.5162		0.257479	4.67021		0.318676	4.99127		0.32163	4.92086		0.334141	4.6848		0.334355	4.68094		0.327524	4.80311		0.323501	4.87151		0.330762	4.73857		0.301062	7.30112		0.331466	4.72652		0.334475	4.66776		0.334475	4.66776		0.352799	4.34175		0.351663	4.36148
0.316666	5.03768		0.28469	8.47607		0.257975	4.64207		0.31929	4.97892		0.32225	4.90891		0.334785	4.67374		0.334999	4.66988		0.328155	4.79173		0.324125	4.85979		0.3314	4.7274		0.301642	7.2625		0.332105	4.71539		0.335119	4.65675		0.33512	4.65675		0.353479	4.33068		0.352341	4.35044
0.317275	5.02504		0.285238	8.43605		0.258471	4.61409		0.319904	4.96668		0.32287	4.89706		0.335429	4.66272		0.335643	4.65887		0.328786	4.78041		0.324748	4.84816		0.332037	4.71629		0.302222	7.22402		0.332744	4.70431		0.335764	4.64578		0.335764	4.64579		0.354158	4.31961		0.353018	4.33941
0.317884	5.01252		0.285785	8.39612		0.258967	4.58625		0.320518	4.95455		0.323489	4.8853		0.336072	4.65174		0.336288	4.64789		0.329417	4.76916		0.325371	4.83662		0.332674	4.70523		0.302803	7.18566		0.333382	4.69327		0.336408	4.63485		0.336408	4.63485		0.354838	4.30853		0.353696	4.32837
0.318493	5.00012		0.286333	8.35629		0.259463	4.55855		0.321132	4.94252		0.324109	4.87363		0.336716	4.64079		0.336932	4.63695		0.330048	4.75797		0.325994	4.82515		0.333312	4.69421		0.303383	7.14744		0.334021	4.68228		0.337053	4.62396		0.337053	4.62396		0.355518	4.29744		0.354373	4.31732
0.319102	4.98783		0.28688	8.31656		0.25996	4.531		0.321746	4.93059		0.324729	4.86204		0.33736	4.62987		0.337576	4.62603		0.330679	4.74683		0.326618	4.81375		0.333949	4.68324		0.303963	7.10935		0.33466	4.67133		0.337697	4.61309		0.337697	4.61309		0.356198	4.28635		0.355051	4.30627
0.319711	4.97566		0.287428	8.27693		0.260456	4.50359		0.32236	4.91875		0.325348	4.85053		0.338004	4.61898		0.33822	4.61515		0.331311	4.73575		0.327241	4.80243		0.334586	4.67231		0.304543	7.07139		0.335298	4.66042		0.338342	4.60226		0.338342	4.60226		0.356878	4.27524		0.355728	4.29521
0.32032	4.96358		0.287975	8.23741		0.260952	4.47633		0.322974	4.907		0.325968	4.8391		0.338648	4.60812		0.338865	4.60429		0.331942	4.72472		0.327864	4.79118		0.335223	4.66143		0.305123	7.03357		0.335937	4.64955		0.338986	4.59145		0.338986	4.59145		0.357557	4.26413		0.356406	4.28415
0.320929	4.95161		0.288523	8.19799		0.261448	4.44921		0.323588	4.89534		0.326588	4.82774		0.339291	4.59729		0.339509	4.59346		0.332573	4.71374		0.328488	4.77999		0.335861	4.65057		0.305703	6.99588		0.336576	4.63871		0.339631	4.58067		0.339631	4.58067		0.358237	4.25301		0.357084	4.27308
0.321538	4.93973		0.28907	8.15867		0.261944	4.42223		0.324202	4.88377		0.327208	4.81645		0.339935	4.58648		0.340153	4.58265		0.333204	4.70281		0.329111	4.76887		0.336498	4.63976		0.306283	6.95833		0.337214	4.62791		0.340275	4.56991		0.340275	4.56991		0.358917	4.24188		0.357761	4.26199
0.322147	4.92795		0.289618	8.11946		0.26244	4.39539		0.324816	4.87227		0.327827	4.80523		0.340579	4.5757		0.340797	4.57187		0.333835	4.69192		0.329734	4.7578		0.337135	4.62898		0.306863	6.92091		0.337853	4.61714		0.34092	4.55918		0.34092	4.55918		0.359597	4.23074		0.358439	4.2509
0.322756	4.91626		0.290165	8.08035		0.262936	4.3687		0.32543	4.86085		0.328447	4.79407		0.341223	4.56493		0.341441	4.5611		0.334466	4.68107		0.330358	4.7468		0.337773	4.61822		0.307443	6.88363		0.338492	4.60639		0.341564	4.54846		0.341564	4.54846		0.360276	4.21958		0.359116	4.2398
0.323365	4.90466		0.290713	8.04135		0.263432	4.34215		0.326044	4.84951		0.329067	4.78298		0.341867	4.55418		0.342086	4.55035		0.335097	4.67026		0.330981	4.73584		0.33841	4.6075		0.308023	6.84648		0.33913	4.59567		0.342208	4.53776		0.342209	4.53776		0.360956	4.20841		0.359794	4.22868
0.323974	4.89313		0.29126	8.00246		0.263928	4.31574		0.326658	4.83824		0.329686	4.77194		0.342511	4.54345		0.34273	4.53962		0.335728	4.65948		0.331604	4.72494		0.339047	4.5968		0.308603	6.80947		0.339769	4.58498		0.342853	4.52708		0.342853	4.52708		0.361636	4.19723		0.360472	4.21756
0.324583	4.88169		0.291808	7.96368		0.264425	4.28947		0.327272	4.82703		0.330306	4.76096		0.343154	4.53273		0.343374	4.5289		0.336359	4.64874		0.332228	4.71409		0.339685	4.58613		0.309183	6.7726		0.340408	4.5743		0.343497	4.51642		0.343498	4.51642		0.362316	4.18604		0.361149	4.20642
0.325192	4.87033		0.292355	7.925		0.264921	4.26334		0.327886	4.81589		0.330926	4.75003		0.343798	4.52203		0.344018	4.51819		0.33699	4.63803		0.332851	4.70329		0.340322	4.57548		0.309764	6.73586		0.341046	4.56365		0.344142	4.50576		0.344142	4.50576		0.362995	4.17483		0.361827	4.19526
0.3258	4.85904		0.292903	7.88644		0.265417	4.23735		0.3285	4.80481		0.331546	4.73916		0.344442	4.51134		0.344663	4.5075		0.337621	4.62736		0.333474	4.69253		0.340959	4.56485		0.310344	6.69926		0.341685	4.55302		0.344786	4.49512		0.344786	4.49512		0.363675	4.16361		0.362504	4.1841
0.326409	4.84782		0.29345	7.84798		0.265913	4.2115		0.329114	4.7938		0.332165	4.72833		0.345086	4.50066		0.345307	4.49682		0.338252	4.61671		0.334098	4.68181		0.341597	4.55424		0.310924	6.6628		0.342324	4.5424		0.345431	4.48449		0.345431	4.48449		0.364355	4.15237		0.363182	4.17292
0.327018	4.83667		0.293998	7.80963		0.266409	4.18579		0.329728	4.78283		0.332785	4.71754		0.34573	4.48998		0.345951	4.48614		0.338883	4.60608		0.334721	4.67113		0.342234	4.54364		0.311504	6.62647		0.342962	4.5318		0.346075	4.47387		0.346075	4.47387		0.365035	4.14112		0.363859	4.16172
0.327627	4.82558		0.294545	7.7714		0.266905	4.16022		0.330342	4.77193		0.333405	4.7068		0.346373	4.47932		0.346595	4.47547		0.339514	4.59548		0.335344	4.66049		0.342871	4.53306		0.312084	6.59028		0.343601	4.52122		0.34672	4.46325		0.34672	4.46325		0.365715	4.12985		0.364537	4.15051
0.328236	4.81455		0.295093	7.73327		0.267401	4.13479		0.330956	4.76107		0.334024	4.6961		0.347017	4.46866		0.347239	4.46481		0.340145	4.5849		0.335968	4.64989		0.343508	4.5225		0.312664	6.55423		0.34424	4.51064		0.347364	4.45264		0.347364	4.45264		0.366394	4.11856		0.365215	4.13929
0.328845	4.80359		0.29564	7.69526		0.267897	4.10949		0.33157	4.75026		0.334644	4.68544		0.347661	4.458		0.347884	4.45415		0.340777	4.57435		0.336591	4.63931		0.344146	4.51195		0.313244	6.51832		0.344878	4.50008		0.348009	4.44204		0.348009	4.44204		0.367074	4.10726		0.365892	4.12805
0.329454	4.79268		0.296188	7.65737		0.268393	4.08433		0.332185	4.7395		0.335264	4.67482		0.348305	4.44735		0.348528	4.44349		0.341408	4.56381		0.337214	4.62877		0.344783	4.50141		0.313824	6.48255		0.345517	4.48953		0.348653	4.43144		0.348653	4.43144		0.367754	4.09594		0.36657	4.11679
0.330063	4.78182		0.296735	7.61958		0.26889	4.05931		0.332799	4.72878		0.335884	4.66423		0.348949	4.4367		0.349172	4.43284		0.342039	4.55329		0.337837	4.61826		0.34542	4.49088		0.314404	6.44692		0.346156	4.47898		0.349298	4.42084		0.349298	4.42084		0.368434	4.08461		0.367247	4.10551
0.330672	4.77101		0.297282	7.58191		0.269386	4.03443		0.333413	4.7181		0.336503	4.65367		0.349593	4.42606		0.349816	4.42218		0.34267	4.54278		0.338461	4.60777		0.346058	4.48036		0.314984	6.41142		0.346794	4.46844		0.349942	4.41024		0.349942	4.41024		0.369113	4.07326		0.367925	4.09422
0.331281	4.76026		0.29783	7.54436		0.269882	4.00968		0.334027	4.70746		0.337123	4.64314		0.350236	4.41541		0.350461	4.41153		0.343301	4.53229		0.339084	4.59731		0.346695	4.46984		0.315564	6.37607		0.347433	4.45791		0.350586	4.39964		0.350587	4.39964		0.369793	4.06189		0.368602	4.08291
0.33189	4.74955		0.298377	7.50692		0.270378	3.98507		0.334641	4.69686		0.337743	4.63264		0.35088	4.40476		0.351105	4.40087		0.343932	4.52181		0.339707	4.58688		0.347332	4.45933		0.316144	6.34086		0.348072	4.44738		0.351231	4.38904		0.351231	4.38904		0.370473	4.0505		0.36928	4.07159
0.332499	4.73888		0.298925	7.46959		0.270874	3.96059		0.335255	4.6863		0.338362	4.62216		0.351524	4.39411		0.351749	4.39021		0.344563	4.51134		0.340331	4.57646		0.34797	4.44882		0.316725	6.30578		0.34871	4.43685		0.351875	4.37844		0.351876	4.37844		0.371153	4.03909		0.369958	4.06025
0.333108	4.72825		0.299472	7.43239		0.27137	3.93624		0.335869	4.67576		0.338982	4.61171		0.352168	4.38346		0.352393	4.37955		0.345194	4.50088		0.340954	4.56606		0.348607	4.43832		0.317305	6.27084		0.349349	4.42633		0.35252	4.36783		0.35252	4.36783		0.371832	4.02767		0.370635	4.04889
0.333717	4.71767		0.30002	7.3953		0.271866	3.91203		0.336483	4.66526		0.339602	4.60129		0.352812	4.3728		0.353038	4.36889		0.345825	4.49043		0.341577	4.55568		0.349244	4.42782		0.317885	6.23605		0.349988	4.4158		0.353164	4.35723		0.353164	4.35723		0.372512	4.01623		0.371313	4.03751
0.334326	4.70712		0.300567	7.35832		0.272362	3.88796		0.337097	4.65479		0.340222	4.59088		0.353455	4.36214		0.353682	4.35822		0.346456	4.47998		0.342201	4.54532		0.349882	4.41732		0.318465	6.20139		0.350626	4.40528		0.353809	4.34661		0.353809	4.34661		0.373192	4.00477		0.37199	4.02611
0.334935	4.6966		0.301115	7.32147		0.272858	3.86402		0.337711	4.64434		0.340841	4.58049		0.354099	4.35147		0.354326	4.34754		0.347087	4.46955		0.342824	4.53498		0.350519	4.40682		0.319045	6.16688		0.351265	4.39475		0.354453	4.33599		0.354453	4.33599		0.373872	3.99329		0.372668	4.0147
0.335544	4.68612		0.301662	7.28473		0.273354	3.84021		0.338325	4.63392		0.341461	4.57012		0.354743	4.34079		0.35497	4.33686		0.347718	4.45911		0.343447	4.52464		0.351156	4.39632		0.319625	6.1325		0.351904	4.38422		0.355098	4.32537		0.355098	4.32537		0.374551	3.9818		0.373345	4.00327
0.336153	4.67567		0.30221	7.24811		0.273851	3.81653		0.338939	4.62352		0.342081	4.55977		0.355387	4.33011		0.355614	4.32616		0.348349	4.44868		0.344071	4.51432		0.351793	4.38581		0.320205	6.09827		0.352542	4.37369		0.355742	4.31473		0.355742	4.31473		0.375231	3.97029		0.374023	3.99182
0.336762	4.66525		0.302757	7.21161		0.274347	3.79298		0.339553	4.61314		0.3427	4.54943		0.356031	4.31942		0.356259	4.31546		0.34898	4.43825		0.344694	4.50401		0.352431	4.37531		0.320785	6.06418		0.353181	4.36315		0.356387	4.30409		0.356387	4.30409		0.375911	3.95875		0.374701	3.98035
0.337371	4.65485		0.303305	7.17523		0.274843	3.76957		0.340167	4.60278		0.34332	4.5391		0.356675	4.30872		0.356903	4.30476		0.349611	4.42782		0.345317	4.49371		0.353068	4.36479		0.321365	6.03022		0.35382	4.35261		0.357031	4.29344		0.357031	4.29344		0.376591	3.94721		0.375378	3.96887
0.33798	4.64448		0.303852	7.13897		0.275339	3.74628		0.340781	4.59244		0.34394	4.52878		0.357318	4.29801		0.357547	4.29404		0.350243	4.41739		0.345941	4.48342		0.353705	4.35428		0.321945	5.99641		0.354458	4.34206		0.357676	4.28278		0.357676	4.28278		0.377271	3.93564		0.376056	3.95736
0.338589	4.63414		0.3044	7.10283		0.275835	3.72313		0.341395	4.58212		0.344559	4.51848		0.357962	4.28729		0.358191	4.28331		0.350874	4.40696		0.346564	4.47313		0.354343	4.34376		0.322525	5.96274		0.355097	4.33151		0.35832	4.27211		0.35832	4.27211		0.37795	3.92405		0.376733	3.94584
0.339198	4.62381		0.304947	7.06681		0.276331	3.7001		0.342009	4.57181		0.345179	4.50818		0.358606	4.27656		0.358836	4.27257		0.351505	4.39653		0.347187	4.46285		0.35498	4.33323		0.323105	5.92921		0.355736	4.32095		0.358964	4.26143		0.358965	4.26143		0.37863	3.91245		0.377411	3.9343
0.339807	4.61351		0.305495	7.03091		0.276827	3.67721		0.342623	4.56152		0.345799	4.49789		0.35925	4.26582		0.35948	4.26182		0.352136	4.38609		0.347811	4.45257		0.355617	4.32269		0.323686	5.89582		0.356374	4.31038		0.359609	4.25074		0.359609	4.25074		0.37931	3.90083		0.378089	3.92275
0.340416	4.60322		0.306042	6.99514		0.277323	3.65444		0.343237	4.55123		0.346419	4.4876		0.359894	4.25507		0.360124	4.25105		0.352767	4.37566		0.348434	4.4423		0.356255	4.31215		0.324266	5.86257		0.357013	4.2998		0.360253	4.24004		0.360254	4.24004		0.37999	3.88919		0.378766	3.91117
0.341025	4.59296		0.30659	6.95948		0.277819	3.6318		0.343851	4.54096		0.347038	4.47733		0.360537	4.2443		0.360768	4.24028		0.353398	4.36521		0.349057	4.43202		0.356892	4.3016		0.324846	5.82946		0.357652	4.28921		0.360898	4.22932		0.360898	4.22932		0.380669	3.87754		0.379444	3.89958
0.341634	4.5827		0.307137	6.92395		0.278316	3.60929		0.344465	4.5307		0.347658	4.46705		0.361181	4.23352		0.361413	4.22949		0.354029	4.35476		0.34968	4.42175		0.357529	4.29103		0.325426	5.7965		0.35829	4.27861		0.361542	4.21859		0.361542	4.2186		0.381349	3.86586		0.380121	3.88797
0.342243	4.57246		0.307685	6.88854		0.278812	3.58691		0.345079	4.52045		0.348278	4.45678		0.361825	4.22273		0.362057	4.21869		0.35466	4.34431		0.350304	4.41148		0.358167	4.28046		0.326006	5.76367		0.358929	4.268		0.362187	4.20785		0.362187	4.20785		0.382029	3.85417		0.380799	3.87634
0.342852	4.56224		0.308232	6.85325		0.279308	3.56465		0.345693	4.5102		0.348897	4.44651		0.362469	4.21193		0.362701	4.20787		0.355291	4.33384		0.350927	4.40121		0.358804	4.26988		0.326586	5.73098		0.359568	4.25738		0.362831	4.1971		0.362831	4.1971		0.382709	3.84246		0.381476	3.8647
0.343461	4.55202		0.30878	6.81808		0.279804	3.54252		0.346307	4.49996		0.349517	4.43624		0.363113	4.20111		0.363345	4.19704		0.355922	4.32337		0.35155	4.39093		0.359441	4.25929		0.327166	5.69844		0.360206	4.24675		0.363476	4.18633		0.363476	4.18633		0.383388	3.83074		0.382154	3.85304
0.34407	4.54181		0.309327	6.78304		0.2803	3.52052		0.346921	4.48972		0.350137	4.42597		0.363757	4.19028		0.363989	4.18619		0.356553	4.31289		0.352174	4.38066		0.360078	4.24868		0.327746	5.66604		0.360845	4.23611		0.36412	4.17555		0.36412	4.17555		0.384068	3.819		0.382832	3.84136
0.344679	4.53162		0.309875	6.74813		0.280796	3.49864		0.347535	4.47949		0.350757	4.41569		0.3644	4.17943		0.364634	4.17533		0.357184	4.3024		0.352797	4.37038		0.360716	4.23806		0.328326	5.63378		0.361484	4.22545		0.364765	4.16475		0.364765	4.16475		0.384748	3.80724		0.383509	3.82966
0.345288	4.52143		0.310422	6.71333		0.281292	3.47689		0.348149	4.46925		0.351376	4.40542		0.365044	4.16856		0.365278	4.16446		0.357815	4.29191		0.35342	4.36009		0.361353	4.22743		0.328906	5.60165		0.362122	4.21478		0.365409	4.15394		0.365409	4.15394		0.385428	3.79547		0.384187	3.81795
0.345897	4.51124		0.31097	6.67866		0.281788	3.45526		0.348763	4.45902		0.351996	4.39514		0.365688	4.15769		0.365922	4.15357		0.358446	4.2814		0.354044	4.3498		0.36199	4.21679		0.329486	5.56967		0.362761	4.2041		0.366054	4.14311		0.366054	4.14311		0.386108	3.78368		0.384864	3.80622
0.346506	4.50106		0.311517	6.64412		0.282284	3.43375		0.349377	4.44879		0.352616	4.38486		0.366332	4.14679		0.366566	4.14266		0.359077	4.27088		0.354667	4.3395		0.362628	4.20613		0.330066	5.53783		0.3634	4.1934		0.366698	4.13226		0.366698	4.13226		0.386787	3.77188		0.385542	3.79448
0.347115	4.49089		0.312064	6.6097		0.28278	3.41237		0.349991	4.43856		0.353235	4.37458		0.366976	4.13588		0.367211	4.13174		0.359709	4.26035		0.35529	4.3292		0.363265	4.19546		0.330646	5.50613		0.364038	4.18269		0.367342	4.1214		0.367343	4.1214		0.387467	3.76006		0.386219	3.78272
0.347724	4.48072		0.312612	6.5754		0.283277	3.39111		0.350605	4.42833		0.353855	4.36428		0.367619	4.12495		0.367855	4.1208		0.36034	4.24981		0.355914	4.31889		0.363902	4.18478		0.331227	5.47458		0.364677	4.17196		0.367987	4.11053		0.367987	4.11053		0.388147	3.74822		0.386897	3.77094
0.348332	4.47054		0.313159	6.54123		0.283773	3.36997		0.351219	4.4181		0.354475	4.35399		0.368263	4.11401		0.368499	4.10985		0.360971	4.23925		0.356537	4.30857		0.36454	4.17408		0.331807	5.44316		0.365316	4.16122		0.368631	4.09964		0.368632	4.09964		0.388827	3.73637		0.387575	3.75915
0.348941	4.46037		0.313707	6.50718		0.284269	3.34895		0.351833	4.40786		0.355095	4.34368		0.368907	4.10305		0.369143	4.09888		0.361602	4.22868		0.35716	4.29824		0.365177	4.16337		0.332387	5.41188		0.365954	4.15046		0.369276	4.08873		0.369276	4.08873		0.389506	3.72451		0.388252	3.74735
0.34955	4.4502		0.314254	6.47326		0.284765	3.32806		0.352447	4.39762		0.355714	4.33337		0.369551	4.09208		0.369788	4.08789		0.362233	4.2181		0.357784	4.28791		0.365814	4.15264		0.332967	5.38074		0.366593	4.13969		0.36992	4.0778		0.36992	4.0778		0.390186	3.71263		0.38893	3.73553
0.350159	4.44003		0.314802	6.43947		0.285261	3.30728		0.353061	4.38737		0.356334	4.32305		0.370195	4.08109		0.370432	4.07688		0.362864	4.20751		0.358407	4.27756		0.366452	4.14189		0.333547	5.34975		0.367232	4.1289		0.370565	4.06686		0.370565	4.06686		0.390866	3.70074		0.389607	3.72369
0.350768	4.42986		0.315349	6.4058		0.285757	3.28663		0.353675	4.37712		0.356954	4.31272		0.370839	4.07008		0.371076	4.06586		0.363495	4.1969		0.35903	4.2672		0.367089	4.13113		0.334127	5.31889		0.36787	4.1181		0.371209	4.05591		0.371209	4.05591		0.391546	3.68883		0.390285	3.71184
0.351377	4.41968		0.315897	6.37226		0.286253	3.26609		0.354289	4.36686		0.357573	4.30238		0.371482	4.05905		0.37172	4.05482		0.364126	4.18628		0.359654	4.25684		0.367726	4.12036		0.334707	5.28817		0.368509	4.10728		0.371854	4.04493		0.371854	4.04493		0.392225	3.67691		0.390963	3.69998
0.351986	4.4095		0.316444	6.33884		0.286749	3.24568		0.354903	4.35659		0.358193	4.29203		0.372126	4.04801		0.372364	4.04377		0.364757	4.17564		0.360277	4.24646		0.368363	4.10957		0.335287	5.2576		0.369148	4.09644		0.372498	4.03394		0.372498	4.03394		0.392905	3.66498		0.39164	3.68811
0.352595	4.39932		0.316992	6.30555		0.287245	3.22538		0.355517	4.34632		0.358813	4.28167		0.37277	4.03695		0.373009	4.0327		0.365388	4.16499		0.3609	4.23607		0.369001	4.09876		0.335867	5.22716		0.369786	4.08559		0.373143	4.02293		0.373143	4.02293		0.393585	3.65303		0.392318	3.67622
0.353204	4.38913		0.317539	6.27239		0.287742	3.2052		0.356131	4.33603		0.359433	4.2713		0.373414	4.02587		0.373653	4.02161		0.366019	4.15433		0.361524	4.22566		0.369638	4.08794		0.336447	5.19686		0.370425	4.07472		0.373787	4.01191		0.373787	4.01191		0.394265	3.64108		0.392995	3.66432
0.353813	4.37893		0.318087	6.23935		0.288238	3.18514		0.356745	4.32574		0.360052	4.26092		0.374058	4.01478		0.374297	4.0105		0.36665	4.14365		0.362147	4.21525		0.370275	4.0771		0.337027	5.16671		0.371064	4.06384		0.374431	4.00087		0.374432	4.00087		0.394944	3.62911		0.393673	3.6524
0.354422	4.36873		0.318634	6.20644		0.288734	3.1652		0.357359	4.31544		0.360672	4.25052		0.374701	4.00367		0.374941	3.99938		0.367281	4.13295		0.36277	4.20482		0.370913	4.06624		0.337607	5.13669		0.371702	4.05294		0.375076	3.98981		0.375076	3.98981		0.395624	3.61713		0.39435	3.64048
0.355031	4.35852		0.319182	6.17365		0.28923	3.14537		0.357973	4.30513		0.361292	4.24012		0.375345	3.99254		0.375586	3.98824		0.367912	4.12224		0.363393	4.19438		0.37155	4.05537		0.338188	5.10681		0.372341	4.04202		0.37572	3.97873		0.375721	3.97873		0.396304	3.60514		0.395028	3.62854
0.35564	4.3483		0.319729	6.14099		0.289726	3.12566		0.358587	4.29481		0.361911	4.2297		0.375989	3.9814		0.37623	3.97708		0.368544	4.11151		0.364017	4.18392		0.372187	4.04448		0.338768	5.07707		0.37298	4.03108		0.376365	3.96764		0.376365	3.96764		0.396984	3.59314		0.395706	3.61659
0.356249	4.33807		0.320277	6.10846		0.290222	3.10606		0.359201	4.28448		0.362531	4.21927		0.376633	3.97024		0.376874	3.96591		0.369175	4.10076		0.36464	4.17345		0.372825	4.03358		0.339348	5.04747		0.373618	4.02013		0.377009	3.95653		0.37701	3.95653		0.397664	3.58113		0.396383	3.60463
0.356858	4.32784		0.320824	6.07606		0.290718	3.08658		0.359815	4.27413		0.363151	4.20882		0.377277	3.95906		0.377518	3.95472		0.369806	4.09		0.365263	4.16297		0.373462	4.02266		0.339928	5.018		0.374257	4.00916		0.377654	3.94541		0.377654	3.94541		0.398343	3.5691		0.397061	3.59266
0.357467	4.31759		0.321372	6.04378		0.291214	3.06721		0.360429	4.26378		0.363771	4.19836		0.37792	3.94786		0.378162	3.94351		0.370437	4.07923		0.365887	4.15247		0.374099	4.01172		0.340508	4.98868		0.374896	3.99818		0.378298	3.93426		0.378298	3.93426		0.399023	3.55707		0.397738	3.58068
0.358076	4.30734		0.321919	6.01163		0.29171	3.04796		0.361043	4.25341		0.36439	4.18789		0.378564	3.93665		0.378807	3.93229		0.371068	4.06844		0.36651	4.14195		0.374737	4.00076		0.341088	4.95949		0.375534	3.98718		0.378943	3.92311		0.378943	3.9231		0.399703	3.54503		0.398416	3.56869
0.358685	4.29707		0.322467	5.97961		0.292207	3.02882		0.361657	4.24303		0.36501	4.1774		0.379208	3.92542		0.379451	3.92104		0.371699	4.05763		0.367133	4.13143		0.375374	3.98979		0.341668	4.93044		0.376173	3.97616		0.379587	3.91193		0.379587	3.91193		0.400383	3.53298		0.399093	3.55669
0.359294	4.2868		0.323014	5.94771		0.292703	3.0098		0.362271	4.23263		0.36563	4.1669		0.379852	3.91418		0.380095	3.90979		0.37233	4.0468		0.367757	4.12088		0.376011	3.9788		0.342248	4.90153		0.376812	3.96512		0.380232	3.90074		0.380232	3.90074		0.401062	3.52093		0.399771	3.54468
0.359903	4.27651		0.323562	5.91595		0.293199	2.99088		0.362885	4.22223		0.366249	4.15638		0.380496	3.90292		0.380739	3.89852		0.372961	4.03596		0.36838	4.11032		0.376648	3.96779		0.342828	4.87276		0.37745	3.95407		0.380876	3.88953		0.380876	3.88953		0.401742	3.50886		0.400449	3.53266
0.360512	4.26621		0.324109	5.88431		0.293695	2.97208		0.363499	4.21181		0.366869	4.14585		0.38114	3.89164		0.381384	3.88723		0.373592	4.0251		0.369003	4.09975		0.377286	3.95677		0.343408	4.84413		0.378089	3.94301		0.381521	3.87831		0.381521	3.87831		0.402422	3.49679		0.401126	3.52064
0.361121	4.25589		0.324657	5.85279		0.294191	2.95339		0.364114	4.20137		0.367489	4.1353		0.381783	3.88035		0.382028	3.87592		0.374223	4.01423		0.369627	4.08916		0.377923	3.94574		0.343988	4.81563		0.378728	3.93192		0.382165	3.86707		0.382165	3.86707		0.403102	3.48471		0.401804	3.50861
0.36173	4.24557		0.325204	5.82141		0.294687	2.93481		0.364728	4.19092		0.368109	4.12474		0.382427	3.86904		0.382672	3.8646		0.374854	4.00334		0.37025	4.07856		0.37856	3.93468		0.344568	4.78727		0.379366	3.92082		0.382809	3.85581		0.38281	3.85581		0.403781	3.47262		0.402481	3.49657
0.362339	4.23523		0.325752	5.79015		0.295183	2.91634		0.365342	4.18046		0.368728	4.11416		0.383071	3.85772		0.383316	3.85327		0.375485	3.99243		0.370873	4.06794		0.379198	3.92361		0.345149	4.75904		0.380005	3.90971		0.383454	3.84454		0.383454	3.84454		0.404461	3.46053		0.403159	3.48452
0.362948	4.22488		0.326299	5.75901		0.295679	2.89798		0.365956	4.16998		0.369348	4.10357		0.383715	3.84638		0.383961	3.84191		0.376116	3.98151		0.371497	4.0573		0.379835	3.91252		0.345729	4.73095		0.380644	3.89857		0.384098	3.83326		0.384099	3.83326		0.405141	3.44843		0.403837	3.47246
0.363557	4.21451		0.326846	5.72801		0.296175	2.87973		0.36657	4.15949		0.369968	4.09296		0.384359	3.83503		0.384605	3.83055		0.376747	3.97057		0.37212	4.04665		0.380472	3.90142		0.346309	4.703		0.381282	3.88742		0.384743	3.82196		0.384743	3.82196		0.405821	3.43633		0.404514	3.4604
0.364166	4.20413		0.327394	5.69713		0.296671	2.86158		0.367184	4.14898		0.370587	4.08234		0.385002	3.82366		0.385249	3.81917		0.377378	3.95961		0.372743	4.03598		0.38111	3.8903		0.346889	4.67519		0.381921	3.87626		0.385387	3.81064		0.385387	3.81064		0.406501	3.42422		0.405192	3.44834
0.364775	4.19374		0.327941	5.66638		0.297168	2.84355		0.367798	4.13846		0.371207	4.0717		0.385646	3.81227		0.385893	3.80777		0.37801	3.94864		0.373367	4.02529		0.381747	3.87917		0.347469	4.64751		0.38256	3.86508		0.386032	3.79931		0.386032	3.79931		0.40718	3.41211		0.405869	3.43627
0.365384	4.18333		0.328489	5.63576		0.297664	2.82562		0.368412	4.12792		0.371827	4.06104		0.38629	3.80088		0.386537	3.79636		0.378641	3.93765		0.37399	4.01459		0.382384	3.86802		0.348049	4.61996		0.383198	3.85389		0.386676	3.78797		0.386676	3.78797		0.40786	3.39999		0.406547	3.42419
0.365993	4.17291		0.329036	5.60527		0.29816	2.8078		0.369026	4.11736		0.372446	4.05037		0.386934	3.78946		0.387182	3.78494		0.379272	3.92665		0.374613	4.00388		0.383021	3.85685		0.348629	4.59256		0.383837	3.84268		0.387321	3.77661		0.387321	3.77661		0.40854	3.38787		0.407224	3.41211
0.366602	4.16247		0.329584	5.5749		0.298656	2.79009		0.36964	4.10679		0.373066	4.03968		0.387578	3.77804		0.387826	3.7735		0.379903	3.91563		0.375236	3.99314		0.383659	3.84567		0.349209	4.56528		0.384476	3.83145		0.387965	3.76524		0.387965	3.76524		0.40922	3.37575		0.407902	3.40003
0.367211	4.15202		0.330131	5.54466		0.299152	2.77249		0.370254	4.09621		0.373686	4.02897		0.388222	3.7666		0.38847	3.76205		0.380534	3.90459		0.37586	3.9824		0.384296	3.83448		0.349789	4.53814		0.385114	3.82021		0.38861	3.75385		0.38861	3.75385		0.409899	3.36362		0.40858	3.38794
0.36782	4.14156		0.330679	5.51454		0.299648	2.75498		0.370868	4.08561		0.374306	4.01825		0.388865	3.75514		0.389114	3.75058		0.381165	3.89354		0.376483	3.97163		0.384933	3.82327		0.350369	4.51114		0.385753	3.80896		0.389254	3.74245		0.389254	3.74245		0.410579	3.3515		0.409257	3.37585
0.368429	4.13107		0.331226	5.48455		0.300144	2.73759		0.371482	4.07499		0.374925	4.00752		0.389509	3.74368		0.389759	3.7391		0.381796	3.88247		0.377106	3.96085		0.385571	3.81205		0.350949	4.48427		0.386392	3.79769		0.389899	3.73104		0.389899	3.73104		0.411259	3.33937		0.409935	3.36375
0.369038	4.12058		0.331774	5.45469		0.30064	2.7203		0.372096	4.06436		0.375545	3.99676		0.390153	3.7322		0.390403	3.72761		0.382427	3.87139		0.37773	3.95006		0.386208	3.80081		0.351529	4.45753		0.38703	3.78641		0.390543	3.71962		0.390543	3.71962		0.411939	3.32723		0.410612	3.35166
0.369647	4.11006		0.332321	5.42496		0.301136	2.70311		0.37271	4.05371		0.376165	3.98599		0.390797	3.72071		0.391047	3.71611		0.383058	3.86029		0.378353	3.93924		0.386845	3.78955		0.35211	4.43093		0.387669	3.77511		0.391187	3.70818		0.391188	3.70818		0.412618	3.3151		0.41129	3.33956
0.370256	4.09954		0.332869	5.39535		0.301633	2.68603		0.373324	4.04304		0.376784	3.97521		0.391441	3.7092		0.391691	3.70459		0.383689	3.84918		0.378976	3.92842		0.387483	3.77829		0.35269	4.40446		0.388308	3.7638		0.391832	3.69673		0.391832	3.69673		0.413298	3.30297		0.411967	3.32746
0.370864	4.08899		0.333416	5.36587		0.302129	2.66905		0.373938	4.03236		0.377404	3.96441		0.392084	3.69769		0.392336	3.69307		0.38432	3.83806		0.3796	3.91757		0.38812	3.76701		0.35327	4.37812		0.388946	3.75248		0.392476	3.68527		0.392477	3.68527		0.413978	3.29084		0.412645	3.31536
0.371473	4.07843		0.333964	5.33652		0.302625	2.65217		0.374552	4.02167		0.378024	3.95359		0.392728	3.68616		0.39298	3.68153		0.384951	3.82691		0.380223	3.90672		0.388757	3.75572		0.35385	4.35192		0.389585	3.74114		0.393121	3.67379		0.393121	3.67379		0.414658	3.27871		0.413323	3.30326
0.372082	4.06786		0.334511	5.30729		0.303121	2.63539		0.375166	4.01096		0.378644	3.94276		0.393372	3.67462		0.393624	3.66998		0.385582	3.81576		0.380846	3.89584		0.389395	3.74441		0.35443	4.32585		0.390223	3.72979		0.393765	3.66231		0.393765	3.66231		0.415338	3.26657		0.414	3.29116
0.372691	4.05727		0.335059	5.27819		0.303617	2.61872		0.37578	4.00023		0.379263	3.93192		0.394016	3.66307		0.394268	3.65842		0.386213	3.80459		0.38147	3.88496		0.390032	3.73309		0.35501	4.29991		0.390862	3.71843		0.39441	3.65081		0.39441	3.65081		0.416017	3.25444		0.414678	3.27907
0.3733	4.04666		0.335606	5.24922		0.304113	2.60215		0.376394	3.98948		0.379883	3.92105		0.39466	3.65151		0.394912	3.64684		0.386844	3.79341		0.382093	3.87405		0.390669	3.72176		0.35559	4.2741		0.391501	3.70706		0.395054	3.63931		0.395054	3.63931		0.416697	3.24232		0.415355	3.26697
0.373909	4.03604		0.336154	5.22037		0.304609	2.58568		0.377008	3.97873		0.380503	3.91018		0.395304	3.63994		0.395557	3.63526		0.387476	3.78221		0.382716	3.86313		0.391306	3.71041		0.35617	4.24842		0.392139	3.69568		0.395699	3.62779		0.395699	3.62779		0.417377	3.23019		0.416033	3.25487
0.374518	4.0254		0.336701	5.19165		0.305105	2.5693		0.377622	3.96795		0.381122	3.89928		0.395947	3.62835		0.396201	3.62367		0.388107	3.771		0.38334	3.8522		0.391944	3.69906		0.35675	4.22288		0.392778	3.68428		0.396343	3.61627		0.396343	3.61627		0.418057	3.21807		0.41671	3.24277
0.375127	4.01475		0.337249	5.16305		0.305601	2.55303		0.378236	3.95716		0.381742	3.88838		0.396591	3.61676		0.396845	3.61207		0.388738	3.75978		0.383963	3.84125		0.392581	3.68769		0.35733	4.19747		0.393417	3.67287		0.396988	3.60473		0.396988	3.60473		0.418736	3.20595		0.417388	3.23068
0.375736	4.00408		0.337796	5.13458		0.306097	2.53686		0.37885	3.94636		0.382362	3.87746		0.397235	3.60516		0.397489	3.60046		0.389369	3.74854		0.384586	3.83029		0.393218	3.67631		0.35791	4.17218		0.394055	3.66145		0.397632	3.59319		0.397632	3.59318		0.419416	3.19383		0.418066	3.21859
0.376345	3.9934		0.338344	5.10624		0.306594	2.52078		0.379464	3.93554		0.382982	3.86652		0.397879	3.59355		0.398134	3.58884		0.39	3.73729		0.38521	3.81932		0.393856	3.66492		0.35849	4.14703		0.394694	3.65002		0.398277	3.58163		0.398277	3.58163		0.420096	3.18172		0.418743	3.2065
0.376954	3.9827		0.338891	5.07802		0.30709	2.5048		0.380078	3.9247		0.383601	3.85557		0.398523	3.58194		0.398778	3.57721		0.390631	3.72603		0.385833	3.80833		0.394493	3.65352		0.35907	4.12201		0.395333	3.63858		0.398921	3.57007		0.398921	3.57007		0.420776	3.16961		0.419421	3.19442
0.377563	3.97198		0.339439	5.04992		0.307586	2.48892		0.380692	3.91385		0.384221	3.8446		0.399166	3.57031		0.399422	3.56558		0.391262	3.71476		0.386456	3.79733		0.39513	3.64211		0.359651	4.09711		0.395971	3.62713		0.399565	3.5585		0.399566	3.5585		0.421455	3.15751		0.420098	3.18234
0.378172	3.96125		0.339986	5.02195		0.308082	2.47314		0.381306	3.90298		0.384841	3.83362		0.39981	3.55868		0.400066	3.55393		0.391893	3.70348		0.387079	3.78631		0.395768	3.63069		0.360231	4.07235		0.39661	3.61567		0.40021	3.54692		0.40021	3.54692		0.422135	3.14541		0.420776	3.17026
0.378781	3.95051		0.340534	4.99411		0.308578	2.45746		0.38192	3.8921		0.38546	3.82263		0.400454	3.54703		0.400711	3.54228		0.392524	3.69218		0.387703	3.77528		0.396405	3.61926		0.360811	4.04771		0.397249	3.6042		0.400854	3.53533		0.400855	3.53533		0.422815	3.13332		0.421454	3.15819
0.37939	3.93975		0.341081	4.96639		0.309074	2.44187		0.382534	3.88121		0.38608	3.81162		0.401098	3.53538		0.401355	3.53062		0.393155	3.68088		0.388326	3.76424		0.397042	3.60782		0.361391	4.0232		0.397887	3.59273		0.401499	3.52374		0.401499	3.52374		0.423495	3.12123		0.422131	3.14613
0.379999	3.92897		0.341628	4.93879		0.30957	2.42637		0.383148	3.8703		0.3867	3.8006		0.401742	3.52373		0.401999	3.51896		0.393786	3.66956		0.388949	3.75318		0.39768	3.59637		0.361971	3.99882		0.398526	3.58124		0.402143	3.51214		0.402143	3.51214		0.424174	3.10915		0.422809	3.13407
0.380608	3.91818		0.342176	4.91132		0.310066	2.41097		0.383762	3.85938		0.38732	3.78957		0.402386	3.51207		0.402643	3.50729		0.394417	3.65823		0.389573	3.74212		0.398317	3.58492		0.362551	3.97457		0.399165	3.56975		0.402788	3.50053		0.402788	3.50053		0.424854	3.09708		0.423486	3.12201
0.381217	3.90737		0.342723	4.88398		0.310562	2.39567		0.384376	3.84844		0.387939	3.77852		0.403029	3.5004		0.403287	3.49561		0.395048	3.64689		0.390196	3.73104		0.398954	3.57345		0.363131	3.95045		0.399803	3.55824		0.403432	3.48892		0.403432	3.48892		0.425534	3.08501		0.424164	3.10997
0.381826	3.89656		0.343271	4.85676		0.311059	2.38046		0.38499	3.83749		0.388559	3.76746		0.403673	3.48873		0.403932	3.48393		0.395679	3.63555		0.390819	3.71995		0.399591	3.56198		0.363711	3.92645		0.400442	3.54673		0.404077	3.4773		0.404077	3.4773		0.426214	3.07296		0.424841	3.09793
0.382435	3.88572		0.343818	4.82966		0.311555	2.36534		0.385604	3.82652		0.389179	3.75639		0.404317	3.47705		0.404576	3.47224		0.39631	3.62419		0.391443	3.70884		0.400229	3.55049		0.364291	3.90258		0.401081	3.53522		0.404721	3.46568		0.404721	3.46568		0.426894	3.06091		0.425519	3.08589
0.383044	3.87487		0.344366	4.80268		0.312051	2.35031		0.386218	3.81555		0.389798	3.74531		0.404961	3.46536		0.40522	3.46055		0.396942	3.61282		0.392066	3.69773		0.400866	3.53901		0.364871	3.87884		0.401719	3.52369		0.405366	3.45405		0.405366	3.45405		0.427573	3.04887		0.426197	3.07387
0.383653	3.86401		0.344913	4.77583		0.312547	2.33538		0.386832	3.80455		0.390418	3.73421		0.405605	3.45367		0.405864	3.44885		0.397573	3.60145		0.392689	3.6866		0.401503	3.52751		0.365451	3.85522		0.402358	3.51216		0.40601	3.44242		0.40601	3.44242		0.428253	3.03684		0.426874	3.06185
0.384262	3.85314		0.345461	4.74911		0.313043	2.32054		0.387446	3.79355		0.391038	3.7231		0.406248	3.44198		0.406509	3.43715		0.398204	3.59006		0.393313	3.67547		0.402141	3.51601		0.366031	3.83173		0.402997	3.50062		0.406655	3.43078		0.406655	3.43078		0.428933	3.02481		0.427552	3.04984
0.384871	3.84225		0.346008	4.7225		0.313539	2.30579		0.38806	3.78253		0.391658	3.71199		0.406892	3.43029		0.407153	3.42545		0.398835	3.57867		0.393936	3.66432		0.402778	3.5045		0.366612	3.80836		0.403635	3.48908		0.407299	3.41914		0.407299	3.41914		0.429613	3.0128		0.428229	3.03784
0.38548	3.83135		0.346556	4.69602		0.314035	2.29114		0.388674	3.77151		0.392277	3.70086		0.407536	3.41859		0.407797	3.41374		0.399466	3.56727		0.394559	3.65316		0.403415	3.49298		0.367192	3.78512		0.404274	3.47753		0.407943	3.4075		0.407944	3.4075		0.430292	3.0008		0.428907	3.02586
0.386089	3.82043		0.347103	4.66966		0.314531	2.27657		0.389288	3.76047		0.392897	3.68972		0.40818	3.40688		0.408441	3.40203		0.400097	3.55586		0.395183	3.642		0.404053	3.48146		0.367772	3.762		0.404913	3.46598		0.408588	3.39585		0.408588	3.39585		0.430972	2.98881		0.429584	3.01388
0.386698	3.8095		0.347651	4.64343		0.315027	2.2621		0.389902	3.74941		0.393517	3.67856		0.408824	3.39518		0.409085	3.39032		0.400728	3.54445		0.395806	3.63082		0.40469	3.46994		0.368352	3.739		0.405551	3.45442		0.409232	3.3842		0.409233	3.3842		0.431652	2.97683		0.430262	3.00191
0.387307	3.79856		0.348198	4.61731		0.315523	2.24771		0.390516	3.73835		0.394136	3.6674		0.409468	3.38347		0.40973	3.3786		0.401359	3.53303		0.396429	3.61963		0.405327	3.45841		0.368932	3.71613		0.40619	3.44286		0.409877	3.37255		0.409877	3.37255		0.432332	2.96486		0.43094	2.98995
0.387916	3.78761		0.348746	4.59132		0.31602	2.23341		0.39113	3.72727		0.394756	3.65623		0.410111	3.37176		0.410374	3.36688		0.40199	3.5216		0.397053	3.60844		0.405965	3.44687		0.369512	3.69339		0.406829	3.43129		0.410521	3.3609		0.410521	3.3609		0.433011	2.95291		0.431617	2.978
0.388525	3.77664		0.349293	4.56545		0.316516	2.2192		0.391744	3.71619		0.395376	3.64505		0.410755	3.36005		0.411018	3.35517		0.402621	3.51017		0.397676	3.59724		0.406602	3.43534		0.370092	3.67076		0.407467	3.41973		0.411166	3.34924		0.411166	3.34924		0.433691	2.94096		0.432295	2.96606
0.389134	3.76566		0.349841	4.5397		0.317012	2.20508		0.392358	3.70509		0.395996	3.63386		0.411399	3.34834		0.411662	3.34345		0.403252	3.49873		0.398299	3.58602		0.407239	3.42379		0.370672	3.64826		0.408106	3.40815		0.41181	3.33759		0.41181	3.33759		0.434371	2.92903		0.432972	2.95414
0.389743	3.75467		0.350388	4.51408		0.317508	2.19105		0.392972	3.69398		0.396615	3.62266		0.412043	3.33663		0.412307	3.33173		0.403883	3.48728		0.398922	3.5748		0.407876	3.41225		0.371252	3.62588		0.408745	3.39658		0.412455	3.32593		0.412455	3.32593		0.435051	2.91712		0.43365	2.94223
0.390352	3.74367		0.350936	4.48857		0.318004	2.17711		0.393586	3.68286		0.397235	3.61145		0.412687	3.32491		0.412951	3.32001		0.404514	3.47583		0.399546	3.56358		0.408514	3.4007		0.371832	3.60362		0.409383	3.385		0.413099	3.31428		0.413099	3.31427		0.435731	2.90521		0.434328	2.93033
0.390961	3.73266		0.351483	4.46319		0.3185	2.16325		0.3942	3.67173		0.397855	3.60024		0.41333	3.3132		0.413595	3.30829		0.405145	3.46438		0.400169	3.55234		0.409151	3.38915		0.372412	3.58149		0.410022	3.37342		0.413744	3.30262		0.413744	3.30262		0.43641	2.89332		0.435005	2.91844
0.39157	3.72164		0.352031	4.43792		0.318996	2.14948		0.394814	3.6606		0.398474	3.58901		0.413974	3.30149		0.414239	3.29657		0.405777	3.45292		0.400792	3.5411		0.409788	3.3776		0.372992	3.55947		0.410661	3.36184		0.414388	3.29096		0.414388	3.29096		0.43709	2.88145		0.435683	2.90657
0.392179	3.7106		0.352578	4.41278		0.319492	2.13579		0.395429	3.64945		0.399094	3.57778		0.414618	3.28978		0.414884	3.28486		0.406408	3.44145		0.401416	3.52985		0.410426	3.36604		0.373573	3.53758		0.411299	3.35026		0.415032	3.27931		0.415033	3.27931		0.43777	2.86958		0.43636	2.89471
0.392788	3.69956		0.353126	4.38775		0.319988	2.12219		0.396043	3.63829		0.399714	3.56654		0.415262	3.27807		0.415528	3.27314		0.407039	3.42999		0.402039	3.5186		0.411063	3.35449		0.374153	3.5158		0.411938	3.33867		0.415677	3.26765		0.415677	3.26765		0.43845	2.85774		0.437038	2.88286
0.393396	3.68851		0.353673	4.36285		0.320485	2.10868		0.396657	3.62713		0.400333	3.55529		0.415906	3.26636		0.416172	3.26143		0.40767	3.41852		0.402662	3.50733		0.4117	3.34293		0.374733	3.49415		0.412577	3.32709		0.416321	3.256		0.416322	3.256		0.439129	2.84591		0.437715	2.87103
0.394005	3.67744		0.354221	4.33806		0.320981	2.09525		0.397271	3.61595		0.400953	3.54404		0.416549	3.25466		0.416816	3.24971		0.408301	3.40704		0.403286	3.49607		0.412338	3.33137		0.375313	3.47261		0.413215	3.3155		0.416966	3.24435		0.416966	3.24435		0.439809	2.83409		0.438393	2.85922
0.394614	3.66637		0.354768	4.3134		0.321477	2.0819		0.397885	3.60477		0.401573	3.53278		0.417193	3.24295		0.41746	3.23801		0.408932	3.39557		0.403909	3.4848		0.412975	3.31981		0.375893	3.4512		0.413854	3.30392		0.41761	3.23271		0.417611	3.2327		0.440489	2.82229		0.439071	2.84742
0.395223	3.65529		0.355316	4.28885		0.321973	2.06864		0.398499	3.59358		0.402193	3.52151		0.417837	3.23125		0.418105	3.2263		0.409563	3.38409		0.404532	3.47352		0.413612	3.30825		0.376473	3.4299		0.414493	3.29234		0.418255	3.22106		0.418255	3.22106		0.441169	2.81051		0.439748	2.83563
0.395832	3.64419		0.355863	4.26443		0.322469	2.05546		0.399113	3.58239		0.402812	3.51024		0.418481	3.21955		0.418749	3.2146		0.410194	3.37261		0.405156	3.46224		0.41425	3.2967		0.377053	3.40872		0.415131	3.28075		0.418899	3.20942		0.418899	3.20942		0.441848	2.79875		0.440426	2.82386
0.396441	3.63309		0.35641	4.24012		0.322965	2.04236		0.399727	3.57118		0.403432	3.49897		0.419125	3.20786		0.419393	3.2029		0.410825	3.36113		0.405779	3.45095		0.414887	3.28514		0.377633	3.38766		0.41577	3.26917		0.419544	3.19778		0.419544	3.19778		0.442528	2.787		0.441103	2.81211
0.39705	3.62198		0.356958	4.21593		0.323461	2.02935		0.400341	3.55997		0.404052	3.48768		0.419769	3.19617		0.420037	3.19121		0.411456	3.34965		0.406402	3.43966		0.415524	3.27359		0.378213	3.36672		0.416409	3.25759		0.420188	3.18615		0.420188	3.18615		0.443208	2.77527		0.441781	2.80038
0.397659	3.61087		0.357505	4.19185		0.323957	2.01642		0.400955	3.54875		0.404671	3.4764		0.420412	3.18449		0.420682	3.17952		0.412087	3.33817		0.407026	3.42837		0.416161	3.26203		0.378793	3.34589		0.417047	3.24602		0.420833	3.17452		0.420833	3.17452		0.443888	2.76355		0.442458	2.78866
0.398268	3.59974		0.358053	4.1679		0.324453	2.00357		0.401569	3.53753		0.405291	3.4651		0.421056	3.17281		0.421326	3.16783		0.412718	3.32669		0.407649	3.41707		0.416799	3.25048		0.379373	3.32518		0.417686	3.23444		0.421477	3.16289		0.421477	3.16289		0.444567	2.75186		0.443136	2.77696
0.398877	3.58861		0.3586	4.14406		0.32495	1.9908		0.402183	3.5263		0.405911	3.45381		0.4217	3.16113		0.42197	3.15615		0.413349	3.3152		0.408272	3.40577		0.417436	3.23893		0.379953	3.30458		0.418325	3.22287		0.422122	3.15128		0.422122	3.15127		0.445247	2.74018		0.443814	2.76527
0.399486	3.57747		0.359148	4.12034		0.325446	1.97811		0.402797	3.51507		0.406531	3.44251		0.422344	3.14946		0.422614	3.14448		0.41398	3.30372		0.408896	3.39447		0.418073	3.22738		0.380534	3.2841		0.418963	3.2113		0.422766	3.13966		0.422766	3.13966		0.445927	2.72853		0.444491	2.75361
0.400095	3.56633		0.359695	4.09674		0.325942	1.9655		0.403411	3.50383		0.40715	3.43121		0.422988	3.1378		0.423259	3.13281		0.414611	3.29224		0.409519	3.38316		0.418711	3.21584		0.381114	3.26374		0.419602	3.19974		0.42341	3.12805		0.423411	3.12805		0.446607	2.71689		0.445169	2.74196
0.400704	3.55517		0.360243	4.07325		0.326438	1.95297		0.404025	3.49258		0.40777	3.4199		0.423631	3.12614		0.423903	3.12115		0.415243	3.28076		0.410142	3.37185		0.419348	3.2043		0.381694	3.24349		0.420241	3.18818		0.424055	3.11645		0.424055	3.11645		0.447287	2.70527		0.445846	2.73034
0.401313	3.54402		0.36079	4.04988		0.326934	1.94052		0.404639	3.48133		0.40839	3.40859		0.424275	3.11449		0.424547	3.1095		0.415874	3.26928		0.410765	3.36055		0.419985	3.19276		0.382274	3.22336		0.420879	3.17662		0.424699	3.10486		0.4247	3.10486		0.447966	2.69367		0.446524	2.71873
0.401922	3.53285		0.361338	4.02663		0.32743	1.92815		0.405253	3.47008		0.409009	3.39728		0.424919	3.10285		0.425191	3.09785		0.416505	3.2578		0.411389	3.34924		0.420623	3.18123		0.382854	3.20334		0.421518	3.16507		0.425344	3.09327		0.425344	3.09327		0.448646	2.68209		0.447202	2.70714
0.402531	3.52168		0.361885	4.00349		0.327926	1.91585		0.405867	3.45882		0.409629	3.38597		0.425563	3.09121		0.425835	3.08621		0.417136	3.24633		0.412012	3.33793		0.42126	3.1697		0.383434	3.18343		0.422157	3.15353		0.425988	3.08169		0.425989	3.08169		0.449326	2.67054		0.447879	2.69557
0.40314	3.51051		0.362433	3.98046		0.328422	1.90364		0.406481	3.44756		0.410249	3.37466		0.426207	3.07959		0.42648	3.07458		0.417767	3.23486		0.412635	3.32661		0.421897	3.15818		0.384014	3.16363		0.422795	3.14198		0.426633	3.07012		0.426633	3.07011		0.450006	2.659		0.448557	2.68402
0.403749	3.49933		0.36298	3.95755		0.328918	1.8915		0.407095	3.4363		0.410869	3.36334		0.426851	3.06797		0.427124	3.06296		0.418398	3.22339		0.413259	3.3153		0.422535	3.14667		0.384594	3.14395		0.423434	3.13045		0.427277	3.05855		0.427277	3.05855		0.450685	2.64748		0.449234	2.67249
0.404358	3.48814		0.363528	3.93476		0.329414	1.87944		0.407709	3.42503		0.411488	3.35203		0.427494	3.05635		0.427768	3.05134		0.419029	3.21193		0.413882	3.30399		0.423172	3.13515		0.385174	3.12438		0.424073	3.11892		0.427922	3.047		0.427922	3.04699		0.451365	2.63599		0.449912	2.66098
0.404967	3.47696		0.364075	3.91208		0.329911	1.86746		0.408323	3.41376		0.412108	3.34071		0.428138	3.04475		0.428412	3.03974		0.41966	3.20046		0.414505	3.29268		0.423809	3.12365		0.385754	3.10493		0.424711	3.1074		0.428566	3.03545		0.428566	3.03545		0.452045	2.62452		0.450589	2.64949
0.405576	3.46576		0.364623	3.88952		0.330407	1.85555		0.408937	3.40249		0.412728	3.32939		0.428782	3.03316		0.429057	3.02814		0.420291	3.18901		0.415129	3.28137		0.424446	3.11215		0.386334	3.08558		0.42535	3.09589		0.429211	3.02391		0.429211	3.02391		0.452725	2.61307		0.451267	2.63803
0.406185	3.45457		0.36517	3.86706		0.330903	1.84371		0.409551	3.39122		0.413347	3.31808		0.429426	3.02158		0.429701	3.01656		0.420922	3.17755		0.415752	3.27007		0.425084	3.10066		0.386914	3.06635		0.425989	3.08438		0.429855	3.01238		0.429855	3.01238		0.453404	2.60164		0.451945	2.62658
0.406794	3.44337		0.365718	3.84473		0.331399	1.83196		0.410165	3.37994		0.413967	3.30676		0.43007	3.01		0.430345	3.00498		0.421553	3.16611		0.416375	3.25876		0.425721	3.08917		0.387494	3.04722		0.426627	3.07288		0.4305	3.00086		0.4305	3.00086		0.454084	2.59023		0.452622	2.61516
0.407403	3.43217		0.366265	3.8225		0.331895	1.82028		0.410779	3.36867		0.414587	3.29545		0.430713	2.99844		0.430989	2.99342		0.422184	3.15466		0.416999	3.24746		0.426358	3.0777		0.388075	3.02821		0.427266	3.06139		0.431144	2.98936		0.431144	2.98935		0.454764	2.57885		0.4533	2.60376
0.408012	3.42096		0.366813	3.80039		0.332391	1.80867		0.411393	3.35739		0.415207	3.28413		0.431357	2.98689		0.431634	2.98186		0.422815	3.14323		0.417622	3.23615		0.426996	3.06623		0.388655	3.00931		0.427905	3.0499		0.431788	2.97786		0.431789	2.97786		0.455444	2.56749		0.453977	2.59238
0.408621	3.40976		0.36736	3.77839		0.332887	1.79713		0.412007	3.34612		0.415826	3.27282		0.432001	2.97535		0.432278	2.97032		0.423446	3.1318		0.418245	3.22486		0.427633	3.05477		0.389235	2.99051		0.428543	3.03843		0.432433	2.96637		0.432433	2.96637		0.456124	2.55616		0.454655	2.58103
0.40923	3.39855		0.367908	3.7565		0.333383	1.78567		0.412621	3.33484		0.416446	3.26151		0.432645	2.96382		0.432922	2.95879		0.424077	3.12037		0.418869	3.21356		0.42827	3.04331		0.389815	2.97183		0.429182	3.02696		0.433077	2.9549		0.433078	2.95489		0.456803	2.54485		0.455332	2.5697
0.409839	3.38734		0.368455	3.73473		0.333879	1.77429		0.413235	3.32356		0.417066	3.2502		0.433289	2.9523		0.433566	2.94727		0.424709	3.10895		0.419492	3.20227		0.428908	3.03187		0.390395	2.95325		0.429821	3.01551		0.433722	2.94343		0.433722	2.94343		0.457483	2.53356		0.45601	2.55839
0.410448	3.37613		0.369003	3.71306		0.334376	1.76297		0.413849	3.31229		0.417685	3.2389		0.433933	2.94079		0.43421	2.93576		0.42534	3.09754		0.420115	3.19098		0.429545	3.02044		0.390975	2.93478		0.430459	3.00406		0.434366	2.93198		0.434367	2.93198		0.458163	2.5223		0.456688	2.54711
0.411057	3.36492		0.36955	3.69151		0.334872	1.75173		0.414463	3.30101		0.418305	3.22759		0.434576	2.9293		0.434855	2.92427		0.425971	3.08614		0.420739	3.17969		0.430182	3.00901		0.391555	2.91642		0.431098	2.99263		0.435011	2.92054		0.435011	2.92054		0.458843	2.51106		0.457365	2.53584
0.411666	3.35371		0.370098	3.67007		0.335368	1.74056		0.415077	3.28974		0.418925	3.21629		0.43522	2.91782		0.435499	2.91279		0.426602	3.07474		0.421362	3.16841		0.43082	2.9976		0.392135	2.89816		0.431737	2.9812		0.435655	2.90912		0.435655	2.90911		0.459522	2.49984		0.458043	2.52461
0.412275	3.3425		0.370645	3.64874		0.335864	1.72947		0.415691	3.27847		0.419545	3.205		0.435864	2.90635		0.436143	2.90132		0.427233	3.06335		0.421985	3.15714		0.431457	2.98619		0.392715	2.88001		0.432375	2.96979		0.4363	2.8977		0.4363	2.8977		0.460202	2.48866		0.45872	2.5134
0.412884	3.33128		0.371192	3.62751		0.33636	1.71844		0.416305	3.2672		0.420164	3.19371		0.436508	2.8949		0.436787	2.88986		0.427864	3.05197		0.422609	3.14587		0.432094	2.9748		0.393295	2.86197		0.433014	2.95838		0.436944	2.8863		0.436944	2.8863		0.460882	2.47749		0.459398	2.50221
0.413493	3.32007		0.37174	3.6064		0.336856	1.70748		0.416919	3.25593		0.420784	3.18242		0.437152	2.88346		0.437432	2.87842		0.428495	3.0406		0.423232	3.1346		0.432731	2.96341		0.393875	2.84404		0.433653	2.94699		0.437589	2.87491		0.437589	2.87491		0.461562	2.46636		0.460075	2.49105
0.414102	3.30886		0.372287	3.5854		0.337352	1.6966		0.417533	3.24467		0.421404	3.17114		0.437795	2.87203		0.438076	2.867		0.429126	3.02924		0.423855	3.12334		0.433369	2.95204		0.394455	2.82621		0.434291	2.93561		0.438233	2.86354		0.438233	2.86354		0.462241	2.45524		0.460753	2.47991
0.414711	3.29766		0.372835	3.56451		0.337848	1.68578		0.418147	3.23341		0.422023	3.15986		0.438439	2.86062		0.43872	2.85558		0.429757	3.01789		0.424478	3.11209		0.434006	2.94068		0.395036	2.80848		0.43493	2.92424		0.438878	2.85218		0.438878	2.85218		0.462921	2.44416		0.461431	2.4688
0.41532	3.28645		0.373382	3.54372		0.338344	1.67504		0.418761	3.22215		0.422643	3.14859		0.439083	2.84922		0.439364	2.84419		0.430388	3.00654		0.425102	3.10085		0.434643	2.92934		0.395616	2.79086		0.435569	2.91289		0.439522	2.84084		0.439522	2.84084		0.463601	2.4331		0.462108	2.45771
0.415928	3.27524		0.37393	3.52305		0.33884	1.66436		0.419375	3.2109		0.423263	3.13732		0.439727	2.83784		0.440008	2.83281		0.431019	2.99521		0.425725	3.08961		0.435281	2.918		0.396196	2.77334		0.436207	2.90155		0.440166	2.82951		0.440167	2.82951		0.464281	2.42207		0.462786	2.44665
0.416537	3.26404		0.374477	3.50248		0.339337	1.65376		0.419989	3.19965		0.423883	3.12606		0.440371	2.82648		0.440653	2.82144		0.43165	2.98389		0.426348	3.07837		0.435918	2.90668		0.396776	2.75593		0.436846	2.89022		0.440811	2.8182		0.440811	2.8182		0.46496	2.41106		0.463463	2.43562
0.417146	3.25284		0.375025	3.48202		0.339833	1.64322		0.420603	3.1884		0.424502	3.11481		0.441015	2.81512		0.441297	2.81009		0.432281	2.97258		0.426972	3.06715		0.436555	2.89537		0.397356	2.73862		0.437485	2.8789		0.441455	2.8069		0.441456	2.8069		0.46564	2.40008		0.464141	2.42461
0.417755	3.24164		0.375572	3.46167		0.340329	1.63275		0.421217	3.17716		0.425122	3.10356		0.441658	2.80379		0.441941	2.79876		0.432912	2.96128		0.427595	3.05593		0.437193	2.88407		0.397936	2.72141		0.438123	2.8676		0.4421	2.79562		0.4421	2.79562		0.46632	2.38913		0.464819	2.41363
0.418364	3.23045		0.37612	3.44143		0.340825	1.62234		0.421831	3.16593		0.425742	3.09232		0.442302	2.79247		0.442585	2.78744		0.433543	2.94999		0.428218	3.04473		0.43783	2.87279		0.398516	2.70431		0.438762	2.85631		0.442744	2.78435		0.442744	2.78435		0.467	2.37821		0.465496	2.40268
0.418973	3.21926		0.376667	3.42129		0.341321	1.61201		0.422445	3.1547		0.426361	3.08109		0.442946	2.78117		0.44323	2.77614		0.434175	2.93871		0.428842	3.03353		0.438467	2.86152		0.399096	2.6873		0.439401	2.84504		0.443389	2.7731		0.443389	2.7731		0.46768	2.36731		0.466174	2.39175
0.419582	3.20807		0.377215	3.40126		0.341817	1.60174		0.423059	3.14348		0.426981	3.06987		0.44359	2.76989		0.443874	2.76485		0.434806	2.92744		0.429465	3.02233		0.439105	2.85026		0.399676	2.6704		0.440039	2.83378		0.444033	2.76187		0.444033	2.76187		0.468359	2.35645		0.466851	2.38085
0.420191	3.19689		0.377762	3.38133		0.342313	1.59154		0.423673	3.13226		0.427601	3.05865		0.444234	2.75862		0.444518	2.75359		0.435437	2.91619		0.430088	3.01115		0.439742	2.83902		0.400256	2.6536		0.440678	2.82254		0.444678	2.75066		0.444678	2.75065		0.469039	2.34561		0.467529	2.36998
0.4208	3.18571		0.37831	3.36151		0.342809	1.5814		0.424287	3.12105		0.428221	3.04744		0.444877	2.74737		0.445162	2.74234		0.436068	2.90495		0.430712	2.99998		0.440379	2.8278		0.400836	2.6369		0.441317	2.81131		0.445322	2.73946		0.445322	2.73946		0.469719	2.3348		0.468206	2.35913
0.421409	3.17454		0.378857	3.3418		0.343305	1.57133		0.424901	3.10984		0.42884	3.03624		0.445521	2.73614		0.445807	2.73111		0.436699	2.89372		0.431335	2.98882		0.441016	2.81659		0.401416	2.6203		0.441955	2.8001		0.445967	2.72828		0.445967	2.72828		0.470399	2.32401		0.468884	2.34832
0.422018	3.16337		0.379405	3.32219		0.343802	1.56132		0.425515	3.09865		0.42946	3.02505		0.446165	2.72492		0.446451	2.7199		0.43733	2.88251		0.431958	2.97766		0.441654	2.80539		0.401997	2.6038		0.442594	2.7889		0.446611	2.71712		0.446611	2.71711		0.471078	2.31326		0.469562	2.33753
0.422627	3.15221		0.379952	3.30269		0.344298	1.55138		0.426129	3.08746		0.43008	3.01387		0.446809	2.71373		0.447095	2.7087		0.437961	2.87131		0.432582	2.96652		0.442291	2.79421		0.402577	2.5874		0.443233	2.77772		0.447256	2.70597		0.447256	2.70597		0.471758	2.30253		0.470239	2.32677
0.423236	3.14106		0.3805	3.28329		0.344794	1.54151		0.426743	3.07628		0.430699	3.0027		0.447453	2.70255		0.447739	2.69753		0.438592	2.86012		0.433205	2.95539		0.442928	2.78305		0.403157	2.57109		0.443871	2.76656		0.4479	2.69485		0.4479	2.69484		0.472438	2.29184		0.470917	2.31604
0.423845	3.12991		0.381047	3.26399		0.34529	1.5317		0.427358	3.0651		0.431319	2.99154		0.448097	2.69139		0.448383	2.68637		0.439223	2.84895		0.433828	2.94427		0.443566	2.7719		0.403737	2.55489		0.44451	2.75541		0.448544	2.68374		0.448545	2.68374		0.473118	2.28117		0.471594	2.30534
0.424454	3.11877		0.381595	3.2448		0.345786	1.52195		0.427972	3.05394		0.431939	2.98039		0.44874	2.68025		0.449028	2.67523		0.439854	2.83779		0.434452	2.93316		0.444203	2.76077		0.404317	2.53878		0.445149	2.74428		0.449189	2.67265		0.449189	2.67265		0.473797	2.27054		0.472272	2.29466
0.425063	3.10763		0.382142	3.22571		0.346282	1.51227		0.428586	3.04278		0.432558	2.96925		0.449384	2.66913		0.449672	2.66412		0.440485	2.82665		0.435075	2.92206		0.44484	2.74966		0.404897	2.52278		0.445787	2.73317		0.449833	2.66158		0.449834	2.66158		0.474477	2.25993		0.472949	2.28402
0.425672	3.0965		0.38269	3.20672		0.346778	1.50265		0.4292	3.03163		0.433178	2.95812		0.450028	2.65803		0.450316	2.65302		0.441116	2.81552		0.435698	2.91098		0.445478	2.73856		0.405477	2.50686		0.446426	2.72207		0.450478	2.65054		0.450478	2.65053		0.475157	2.24935		0.473627	2.2734
0.426281	3.08538		0.383237	3.18784		0.347274	1.49309		0.429814	3.02049		0.433798	2.947		0.450672	2.64695		0.45096	2.64194		0.441747	2.8044		0.436321	2.89991		0.446115	2.72748		0.406057	2.49105		0.447065	2.711		0.451122	2.63951		0.451122	2.6395		0.475837	2.2388		0.474305	2.26282
0.42689	3.07427		0.383785	3.16906		0.34777	1.48359		0.430428	3.00937		0.434418	2.9359		0.451316	2.63589		0.451605	2.63089		0.442378	2.79331		0.436945	2.88885		0.446752	2.71642		0.406637	2.47533		0.447703	2.69994		0.451767	2.6285		0.451767	2.6285		0.476517	2.22829		0.474982	2.25226
0.427499	3.06316		0.384332	3.15038		0.348266	1.47416		0.431042	2.99825		0.435037	2.9248		0.451959	2.62486		0.452249	2.61985		0.443009	2.78223		0.437568	2.8778		0.44739	2.70538		0.407217	2.45971		0.448342	2.6889		0.452411	2.61751		0.452411	2.61751		0.477196	2.2178		0.47566	2.24174
0.428108	3.05207		0.38488	3.1318		0.348763	1.46479		0.431656	2.98714		0.435657	2.91372		0.452603	2.61384		0.452893	2.60884		0.443641	2.77116		0.438191	2.86676		0.448027	2.69436		0.407797	2.44418		0.448981	2.67788		0.453056	2.60654		0.453056	2.60654		0.477876	2.20735		0.476337	2.23124
0.428717	3.04098		0.385427	3.11332		0.349259	1.45548		0.43227	2.97604		0.436277	2.90265		0.453247	2.60284		0.453537	2.59784		0.444272	2.76011		0.438815	2.85574		0.448664	2.68335		0.408377	2.42874		0.449619	2.66688		0.4537	2.5956		0.4537	2.59559		0.478556	2.19692		0.477015	2.22077
0.429326	3.0299		0.385974	3.09494		0.349755	1.44623		0.432884	2.96496		0.436896	2.89159		0.453891	2.59187		0.454182	2.58687		0.444903	2.74908		0.439438	2.84474		0.449301	2.67236		0.408958	2.4134		0.450258	2.65589		0.454345	2.58467		0.454345	2.58467		0.479236	2.18653		0.477693	2.21034
0.429935	3.01883		0.386522	3.07667		0.350251	1.43704		0.433498	2.95388		0.437516	2.88055		0.454535	2.58091		0.454826	2.57592		0.445534	2.73807		0.440061	2.83374		0.449939	2.6614		0.409538	2.39816		0.450897	2.64493		0.454989	2.57377		0.454989	2.57377		0.479915	2.17616		0.47837	2.19993
0.430544	3.00777		0.387069	3.05849		0.350747	1.42791		0.434112	2.94282		0.438136	2.86952		0.455179	2.56998		0.45547	2.56499		0.446165	2.72707		0.440685	2.82277		0.450576	2.65045		0.410118	2.38301		0.451535	2.63399		0.455634	2.56289		0.455634	2.56288		0.480595	2.16583		0.479048	2.18956
0.431153	2.99672		0.387617	3.04041		0.351243	1.41885		0.434726	2.93177		0.438756	2.8585		0.455822	2.55907		0.456114	2.55409		0.446796	2.71609		0.441308	2.8118		0.451213	2.63952		0.410698	2.36795		0.452174	2.62306		0.456278	2.55203		0.456278	2.55202		0.481275	2.15553		0.479725	2.17922
0.431762	2.98568		0.388164	3.02243		0.351739	1.40984		0.43534	2.92073		0.439375	2.8475		0.456466	2.54818		0.456758	2.5432		0.447427	2.70513		0.441931	2.80085		0.451851	2.62861		0.411278	2.35298		0.452813	2.61216		0.456922	2.54119		0.456923	2.54119		0.481955	2.14526		0.480403	2.16891
0.432371	2.97466		0.388712	3.00456		0.352235	1.40089		0.435954	2.9097		0.439995	2.83651		0.45711	2.53732		0.457403	2.53234		0.448058	2.69418		0.442555	2.78992		0.452488	2.61772		0.411858	2.33811		0.453451	2.60128		0.457567	2.53037		0.457567	2.53037		0.482634	2.13502		0.48108	2.15862
0.43298	2.96364		0.389259	2.98677		0.352731	1.392		0.436568	2.89868		0.440615	2.82553		0.457754	2.52648		0.458047	2.52151		0.448689	2.68326		0.443178	2.779		0.453125	2.60685		0.412438	2.32333		0.45409	2.59042		0.458211	2.51958		0.458212	2.51958		0.483314	2.12482		0.481758	2.14837
0.433589	2.95263		0.389807	2.96909		0.353228	1.38317		0.437182	2.88768		0.441234	2.81457		0.458398	2.51566		0.458691	2.51069		0.44932	2.67235		0.443801	2.7681		0.453763	2.596		0.413018	2.30864		0.454729	2.57958		0.458856	2.50881		0.458856	2.50881		0.483994	2.11465		0.482436	2.13816
0.434198	2.94164		0.390354	2.95151		0.353724	1.37439		0.437796	2.87669		0.441854	2.80363		0.459041	2.50486		0.459335	2.4999		0.449951	2.66147		0.444425	2.75721		0.4544	2.58518		0.413598	2.29404		0.455367	2.56876		0.4595	2.49806		0.4595	2.49806		0.484674	2.1045		0.483113	2.12797
0.434807	2.93065		0.390902	2.93402		0.35422	1.36568		0.43841	2.86572		0.442474	2.7927		0.459685	2.49409		0.45998	2.48913		0.450582	2.6506		0.445048	2.74634		0.455037	2.57437		0.414178	2.27953		0.456006	2.55796		0.460145	2.48734		0.460145	2.48734		0.485353	2.09439		0.483791	2.11781
0.435416	2.91968		0.391449	2.91663		0.354716	1.35702		0.439024	2.85476		0.443094	2.78179		0.460329	2.48334		0.460624	2.47839		0.451213	2.63975		0.445671	2.73549		0.455674	2.56358		0.414758	2.26511		0.456645	2.54719		0.460789	2.47664		0.460789	2.47664		0.486033	2.08432		0.484468	2.10769
0.436025	2.90873		0.391997	2.89934		0.355212	1.34842		0.439638	2.84381		0.443713	2.77089		0.460973	2.47262		0.461268	2.46767		0.451844	2.62892		0.446295	2.72465		0.456312	2.55282		0.415338	2.25078		0.457283	2.53643		0.461434	2.46596		0.461434	2.46596		0.486713	2.07427		0.485146	2.0976
0.436634	2.89778		0.392544	2.88214		0.355708	1.33988		0.440252	2.83288		0.444333	2.76001		0.461617	2.46192		0.461912	2.45697		0.452476	2.61811		0.446918	2.71383		0.456949	2.54208		0.415918	2.23654		0.457922	2.5257		0.462078	2.45531		0.462078	2.45531		0.487393	2.06426		0.485823	2.08754
0.437243	2.88685		0.393092	2.86504		0.356204	1.33139		0.440866	2.82196		0.444953	2.74914		0.46226	2.45124		0.462557	2.4463		0.453107	2.60732		0.447541	2.70303		0.457586	2.53136		0.416499	2.22238		0.458561	2.51499		0.462723	2.44468		0.462723	2.44468		0.488073	2.05428		0.486501	2.07751
0.437852	2.87593		0.393639	2.84803		0.3567	1.32296		0.44148	2.81106		0.445572	2.73829		0.462904	2.44059		0.463201	2.43566		0.453738	2.59655		0.448164	2.69224		0.458224	2.52066		0.417079	2.20832		0.459199	2.50431		0.463367	2.43408		0.463367	2.43408		0.488752	2.04433		0.487179	2.06752
0.43846	2.86502		0.394187	2.83112		0.357196	1.31459		0.442094	2.80017		0.446192	2.72746		0.463548	2.42996		0.463845	2.42504		0.454369	2.58581		0.448788	2.68148		0.458861	2.50999		0.417659	2.19435		0.459838	2.49364		0.464011	2.4235		0.464012	2.4235		0.489432	2.03442		0.487856	2.05756
0.439069	2.85413		0.394734	2.8143		0.357693	1.30627		0.442708	2.7893		0.446812	2.71665		0.464192	2.41936		0.464489	2.41444		0.455	2.57508		0.449411	2.67073		0.459498	2.49934		0.418239	2.18046		0.460477	2.483		0.464656	2.41294		0.464656	2.41294		0.490112	2.02454		0.488534	2.04763
0.439678	2.84325		0.395282	2.79758		0.358189	1.298		0.443322	2.77845		0.447432	2.70585		0.464836	2.40879		0.465133	2.40387		0.455631	2.56437		0.450034	2.66		0.460136	2.48871		0.418819	2.16665		0.461115	2.47239		0.4653	2.40241		0.465301	2.40241		0.490792	2.01469		0.489211	2.03773
0.440287	2.83239		0.395829	2.78095		0.358685	1.28979		0.443936	2.76761		0.448051	2.69507		0.46548	2.39823		0.465778	2.39332		0.456262	2.55369		0.450658	2.64928		0.460773	2.4781		0.419399	2.15294		0.461754	2.46179		0.465945	2.39191		0.465945	2.39191		0.491471	2.00488		0.489889	2.02787
0.440896	2.82154		0.396377	2.76442		0.359181	1.28164		0.44455	2.75678		0.448671	2.68431		0.466123	2.38771		0.466422	2.3828		0.456893	2.54303		0.451281	2.63859		0.46141	2.46752		0.419979	2.13931		0.462392	2.45122		0.466589	2.38143		0.46659	2.38143		0.492151	1.99509		0.490566	2.01804
0.441505	2.81071		0.396924	2.74798		0.359677	1.27354		0.445164	2.74597		0.449291	2.67357		0.466767	2.37721		0.467066	2.37231		0.457524	2.53238		0.451904	2.62792		0.462048	2.45696		0.420559	2.12577		0.463031	2.44068		0.467234	2.37098		0.467234	2.37097		0.492831	1.98535		0.491244	2.00824
0.442114	2.79989		0.397472	2.73163		0.360173	1.2655		0.445778	2.73518		0.44991	2.66285		0.467411	2.36674		0.46771	2.36184		0.458155	2.52177		0.452528	2.61726		0.462685	2.44643		0.421139	2.11231		0.46367	2.43016		0.467878	2.36055		0.467878	2.36055		0.493511	1.97563		0.491922	1.99847
0.442723	2.78909		0.398019	2.71538		0.360669	1.2575		0.446392	2.72441		0.45053	2.65214		0.468055	2.35629		0.468355	2.3514		0.458786	2.51117		0.453151	2.60663		0.463322	2.43592		0.421719	2.09894		0.464308	2.41966		0.468523	2.35015		0.468523	2.35015		0.49419	1.96595		0.492599	1.98874
0.443332	2.7783		0.398567	2.69921		0.361165	1.24956		0.447006	2.71366		0.45115	2.64145		0.468699	2.34587		0.468999	2.34098		0.459417	2.50059		0.453774	2.59601		0.463959	2.42543		0.422299	2.08565		0.464947	2.40919		0.469167	2.33977		0.469167	2.33977		0.49487	1.9563		0.493277	1.97904
0.443941	2.76753		0.399114	2.68314		0.361661	1.24168		0.44762	2.70292		0.45177	2.63079		0.469342	2.33547		0.469643	2.3306		0.460048	2.49004		0.454398	2.58541		0.464597	2.41497		0.422879	2.07244		0.465586	2.39874		0.469812	2.32942		0.469812	2.32942		0.49555	1.94669		0.493954	1.96937
0.44455	2.75677		0.399662	2.66716		0.362157	1.23385		0.448234	2.6922		0.452389	2.62014		0.469986	2.3251		0.470287	2.32023		0.460679	2.47951		0.455021	2.57484		0.465234	2.40453		0.42346	2.05932		0.466224	2.38832		0.470456	2.3191		0.470456	2.3191		0.49623	1.93711		0.494632	1.95974
0.445159	2.74603		0.400209	2.65127		0.362654	1.22607		0.448848	2.68149		0.453009	2.60951		0.47063	2.31476		0.470931	2.3099		0.46131	2.46901		0.455644	2.56428		0.465871	2.39412		0.42404	2.04628		0.466863	2.37792		0.471101	2.3088		0.471101	2.3088		0.49691	1.92756		0.49531	1.95014
0.445768	2.73531		0.400756	2.63547		0.36315	1.21834		0.449462	2.67081		0.453629	2.5989		0.471274	2.30445		0.471576	2.29959		0.461942	2.45853		0.456268	2.55375		0.466509	2.38373		0.42462	2.03333		0.467502	2.36755		0.471745	2.29854		0.471745	2.29853		0.497589	1.91805		0.495987	1.94058
0.446377	2.7246		0.401304	2.61976		0.363646	1.21066		0.450076	2.66014		0.454248	2.58831		0.471918	2.29416		0.47222	2.28931		0.462573	2.44807		0.456891	2.54324		0.467146	2.37336		0.4252	2.02045		0.46814	2.3572		0.472389	2.28829		0.47239	2.28829		0.498269	1.90857		0.496665	1.93105
0.446986	2.71392		0.401851	2.60414		0.364142	1.20304		0.45069	2.6495		0.454868	2.57774		0.472562	2.2839		0.472864	2.27906		0.463204	2.43763		0.457514	2.53274		0.467783	2.36303		0.42578	2.00766		0.468779	2.34688		0.473034	2.27808		0.473034	2.27807		0.498949	1.89913		0.497342	1.92155
0.447595	2.70325		0.402399	2.58862		0.364638	1.19546		0.451304	2.63887		0.455488	2.56719		0.473205	2.27367		0.473508	2.26883		0.463835	2.42722		0.458138	2.52227		0.468421	2.35271		0.42636	1.99495		0.469418	2.33659		0.473678	2.26789		0.473679	2.26789		0.499629	1.88972		0.49802	1.91208
0.448204	2.69259		0.402946	2.57318		0.365134	1.18794		0.451918	2.62826		0.456108	2.55667		0.473849	2.26346		0.474153	2.25863		0.464466	2.41683		0.458761	2.51182		0.469058	2.34243		0.42694	1.98232		0.470056	2.32632		0.474323	2.25773		0.474323	2.25773		0.500308	1.88034		0.498697	1.90265
0.448813	2.68196		0.403494	2.55782		0.36563	1.18047		0.452532	2.61767		0.456727	2.54616		0.474493	2.25329		0.474797	2.24847		0.465097	2.40647		0.459384	2.50139		0.469695	2.33217		0.42752	1.96977		0.470695	2.31608		0.474967	2.2476		0.474968	2.24759		0.500988	1.871		0.499375	1.89326
0.449422	2.67134		0.404041	2.54256		0.366126	1.17305		0.453146	2.6071		0.457347	2.53568		0.475137	2.24314		0.475441	2.23832		0.465728	2.39613		0.460007	2.49099		0.470333	2.32193		0.4281	1.9573		0.471334	2.30586		0.475612	2.23749		0.475612	2.23749		0.501668	1.86169		0.500053	1.8839
0.450031	2.66074		0.404589	2.52739		0.366622	1.16567		0.45376	2.59655		0.457967	2.52521		0.475781	2.23302		0.476085	2.22821		0.466359	2.38582		0.460631	2.4806		0.47097	2.31172		0.42868	1.94492		0.471972	2.29567		0.476256	2.22741		0.476256	2.22741		0.502348	1.85242		0.50073	1.87457
0.45064	2.65016		0.405136	2.5123		0.367119	1.15835		0.454374	2.58602		0.458586	2.51477		0.476424	2.22292		0.47673	2.21812		0.46699	2.37553		0.461254	2.47024		0.471607	2.30154		0.42926	1.93261		0.472611	2.28551		0.476901	2.21736		0.476901	2.21736		0.503027	1.84318		0.501408	1.86527
0.451249	2.6396		0.405684	2.4973		0.367615	1.15108		0.454988	2.57551		0.459206	2.50435		0.477068	2.21286		0.477374	2.20807		0.467621	2.36526		0.461877	2.4599		0.472244	2.29138		0.42984	1.92038		0.47325	2.27537		0.477545	2.20734		0.477545	2.20734		0.503707	1.83398		0.502085	1.85601
0.451858	2.62906		0.406231	2.48238		0.368111	1.14386		0.455602	2.56503		0.459826	2.49395		0.477712	2.20282		0.478018	2.19804		0.468252	2.35502		0.462501	2.44959		0.472882	2.28125		0.430421	1.90822		0.473888	2.26526		0.47819	2.19735		0.47819	2.19735		0.504387	1.82481		0.502763	1.84679
0.452467	2.61853		0.406779	2.46756		0.368607	1.13668		0.456216	2.55456		0.460445	2.48358		0.478356	2.19282		0.478662	2.18804		0.468883	2.34481		0.463124	2.43929		0.473519	2.27115		0.431001	1.89615		0.474527	2.25518		0.478834	2.18739		0.478834	2.18738		0.505067	1.81567		0.50344	1.8376
0.453076	2.60803		0.407326	2.45282		0.369103	1.12955		0.45683	2.54411		0.461065	2.47322		0.479	2.18284		0.479306	2.17807		0.469514	2.33462		0.463747	2.42902		0.474156	2.26108		0.431581	1.88415		0.475166	2.24513		0.479479	2.17745		0.479479	2.17745		0.505746	1.80657		0.504118	1.82844
0.453685	2.59755		0.407874	2.43816		0.369599	1.12248		0.457444	2.53369		0.461685	2.46289		0.479644	2.17289		0.479951	2.16813		0.470145	2.32446		0.464371	2.41877		0.474794	2.25103		0.432161	1.87223		0.475804	2.2351		0.480123	2.16754		0.480123	2.16754		0.506426	1.79751		0.504796	1.81932
0.454294	2.58708		0.408421	2.42359		0.370095	1.11545		0.458058	2.52328		0.462305	2.45258		0.480287	2.16297		0.480595	2.15822		0.470776	2.31432		0.464994	2.40855		0.475431	2.24101		0.432741	1.86039		0.476443	2.2251		0.480767	2.15766		0.480768	2.15766		0.507106	1.78848		0.505473	1.81023
0.454903	2.57664		0.408969	2.40911		0.370591	1.10847		0.458673	2.5129		0.462924	2.4423		0.480931	2.15308		0.481239	2.14833		0.471408	2.30421		0.465617	2.39835		0.476068	2.23101		0.433321	1.84863		0.477082	2.21513		0.481412	2.14782		0.481412	2.14781		0.507786	1.77948		0.506151	1.80117
0.455512	2.56622		0.409516	2.39471		0.371087	1.10153		0.459287	2.50254		0.463544	2.43204		0.481575	2.14322		0.481883	2.13848		0.472039	2.29413		0.466241	2.38817		0.476706	2.22104		0.433901	1.83693		0.47772	2.20518		0.482056	2.138		0.482057	2.13799		0.508466	1.77052		0.506828	1.79215
0.456121	2.55581		0.410064	2.38039		0.371583	1.09464		0.459901	2.4922		0.464164	2.4218		0.482219	2.13338		0.482528	2.12866		0.47267	2.28407		0.466864	2.37802		0.477343	2.21111		0.434481	1.82532		0.478359	2.19527		0.482701	2.1282		0.482701	2.1282		0.509145	1.76159		0.507506	1.78317
0.45673	2.54543		0.410611	2.36616		0.37208	1.0878		0.460515	2.48188		0.464783	2.41158		0.482863	2.12358		0.483172	2.11886		0.473301	2.27404		0.467487	2.36789		0.47798	2.20119		0.435061	1.81378		0.478998	2.18538		0.483345	2.11844		0.483346	2.11844		0.509825	1.7527		0.508184	1.77422
0.457339	2.53507		0.411159	2.35201		0.372576	1.08101		0.461129	2.47159		0.465403	2.40139		0.483506	2.11381		0.483816	2.1091		0.473932	2.26403		0.468111	2.35779		0.478618	2.19131		0.435641	1.80232		0.479636	2.17552		0.48399	2.10871		0.48399	2.10871		0.510505	1.74384		0.508861	1.7653
0.457948	2.52473		0.411706	2.33794		0.373072	1.07426		0.461743	2.46132		0.466023	2.39122		0.48415	2.10407		0.48446	2.09936		0.474563	2.25405		0.468734	2.34771		0.479255	2.18146		0.436221	1.79093		0.480275	2.16569		0.484634	2.09901		0.484634	2.09901		0.511185	1.73502		0.509539	1.75642
0.458557	2.51441		0.412254	2.32396		0.373568	1.06756		0.462357	2.45107		0.466643	2.38108		0.484794	2.09435		0.485105	2.08966		0.475194	2.2441		0.469357	2.33766		0.479892	2.17163		0.436801	1.77961		0.480914	2.15588		0.485279	2.08934		0.485279	2.08933		0.511864	1.72623		0.510216	1.74757
0.459166	2.50412		0.412801	2.31006		0.374064	1.0609		0.462971	2.44084		0.467262	2.37096		0.485438	2.08467		0.485749	2.07999		0.475825	2.23418		0.469981	2.32763		0.480529	2.16183		0.437381	1.76837		0.481552	2.14611		0.485923	2.07969		0.485923	2.07969		0.512544	1.71748		0.510894	1.73876
0.459775	2.49384		0.413349	2.29624		0.37456	1.05429		0.463585	2.43064		0.467882	2.36086		0.486082	2.07502		0.486393	2.07034		0.476456	2.22428		0.470604	2.31762		0.481167	2.15206		0.437962	1.7572		0.482191	2.13637		0.486568	2.07008		0.486568	2.07008		0.513224	1.70876		0.511571	1.72999
0.460384	2.48359		0.413896	2.2825		0.375056	1.04773		0.464199	2.42046		0.468502	2.35079		0.486726	2.06539		0.487037	2.06073		0.477087	2.21441		0.471227	2.30764		0.481804	2.14232		0.438542	1.7461		0.48283	2.12665		0.487212	2.0605		0.487212	2.06049		0.513904	1.70008		0.512249	1.72124
0.460992	2.47336		0.414444	2.26885		0.375552	1.04121		0.464813	2.4103		0.469121	2.34075		0.487369	2.0558		0.487681	2.05114		0.477718	2.20456		0.471851	2.29769		0.482441	2.13261		0.439122	1.73508		0.483468	2.11696		0.487857	2.05094		0.487857	2.05094		0.514583	1.69143		0.512927	1.71253
0.461601	2.46315		0.414991	2.25527		0.376048	1.03473		0.465427	2.40017		0.469741	2.33073		0.488013	2.04624		0.488326	2.04159		0.478349	2.19475		0.472474	2.28776		0.483079	2.12292		0.439702	1.72412		0.484107	2.1073		0.488501	2.04142		0.488501	2.04142		0.515263	1.68282		0.513604	1.70386
0.46221	2.45296		0.415538	2.24178		0.376545	1.0283		0.466041	2.39006		0.470361	2.32073		0.488657	2.03671		0.48897	2.03207		0.47898	2.18496		0.473097	2.27785		0.483716	2.11327		0.440282	1.71324		0.484746	2.09767		0.489145	2.03193		0.489146	2.03192		0.515943	1.67424		0.514282	1.69522
0.462819	2.4428		0.416086	2.22836		0.377041	1.02191		0.466655	2.37997		0.470981	2.31076		0.489301	2.0272		0.489614	2.02258		0.479611	2.1752		0.47372	2.26797		0.484353	2.10364		0.440862	1.70243		0.485384	2.08807		0.48979	2.02247		0.48979	2.02246		0.516623	1.6657		0.514959	1.68662
0.463428	2.43266		0.416633	2.21503		0.377537	1.01557		0.467269	2.36991		0.4716	2.30081		0.489945	2.01773		0.490258	2.01311		0.480242	2.16547		0.474344	2.25812		0.484991	2.09404		0.441442	1.69169		0.486023	2.0785		0.490434	2.01303		0.490435	2.01303		0.517303	1.65719		0.515637	1.67805
0.464037	2.42254		0.417181	2.20177		0.378033	1.00927		0.467883	2.35988		0.47222	2.29089		0.490588	2.00829		0.490903	2.00368		0.480874	2.15577		0.474967	2.2483		0.485628	2.08448		0.442022	1.68102		0.486662	2.06896		0.491079	2.00363		0.491079	2.00363		0.517982	1.64872		0.516314	1.66951
0.464646	2.41244		0.417728	2.1886		0.378529	1.00301		0.468497	2.34986		0.47284	2.281		0.491232	1.99889		0.491547	1.99428		0.481505	2.14609		0.47559	2.2385		0.486265	2.07494		0.442602	1.67042		0.4873	2.05945		0.491723	1.99426		0.491724	1.99426		0.518662	1.64028		0.516992	1.66102
0.465255	2.40237		0.418276	2.1755		0.379025	0.996801		0.469111	2.33988		0.473459	2.27113		0.491876	1.98951		0.492191	1.98492		0.482136	2.13644		0.476214	2.22872		0.486903	2.06543		0.443182	1.6599		0.487939	2.04997		0.492368	1.98492		0.492368	1.98492		0.519342	1.63187		0.51767	1.65255
0.465864	2.39232		0.418823	2.16248		0.379521	0.99063		0.469725	2.32991		0.474079	2.26129		0.49252	1.98016		0.492835	1.97558		0.482767	2.12682		0.476837	2.21897		0.48754	2.05595		0.443762	1.64943		0.488578	2.04052		0.493012	1.97561		0.493012	1.97561		0.520022	1.62351		0.518347	1.64412
0.466473	2.3823		0.419371	2.14954		0.380017	0.984503		0.470339	2.31998		0.474699	2.25147		0.493164	1.97084		0.493479	1.96627		0.483398	2.11723		0.47746	2.20925		0.488177	2.0465		0.444342	1.63904		0.489216	2.0311		0.493657	1.96633		0.493657	1.96633		0.520701	1.61517		0.519025	1.63572
0.467082	2.3723		0.419918	2.13667		0.380513	0.978417		0.470953	2.31006		0.475319	2.24168		0.493808	1.96156		0.494124	1.957		0.484029	2.10767		0.478084	2.19956		0.488814	2.03708		0.444923	1.62872		0.489855	2.0217		0.494301	1.95709		0.494301	1.95708		0.521381	1.60687		0.519702	1.62736
0.467691	2.36232		0.420466	2.12389		0.381009	0.972374		0.471567	2.30018		0.475938	2.23191		0.494451	1.95231		0.494768	1.94775		0.48466	2.09814		0.478707	2.18989		0.489452	2.02769		0.445503	1.61847		0.490494	2.01234		0.494946	1.94787		0.494946	1.94787		0.522061	1.59861		0.52038	1.61904
0.4683	2.35237		0.421013	2.11117		0.381506	0.966372		0.472181	2.29031		0.476558	2.22217		0.495095	1.94308		0.495412	1.93854		0.485291	2.08863		0.47933	2.18025		0.490089	2.01833		0.446083	1.60828		0.491132	2.00301		0.49559	1.93869		0.49559	1.93868		0.522741	1.59038		0.521058	1.61075
0.468909	2.34244		0.421561	2.09854		0.382002	0.960412		0.472795	2.28048		0.477178	2.21246		0.495739	1.93389		0.496056	1.92936		0.485922	2.07916		0.479954	2.17064		0.490726	2.009		0.446663	1.59816		0.491771	1.99371		0.496235	1.92953		0.496235	1.92953		0.52342	1.58219		0.521735	1.60249
0.469518	2.33254		0.422108	2.08598		0.382498	0.954494		0.473409	2.27067		0.477797	2.20278		0.496383	1.92473		0.496701	1.92021		0.486553	2.06971		0.480577	2.16105		0.491364	1.9997		0.447243	1.5881		0.49241	1.98444		0.496879	1.92041		0.496879	1.9204		0.5241	1.57403		0.522413	1.59427
0.470127	2.32266		0.422656	2.0735		0.382994	0.948616		0.474023	2.26088		0.478417	2.19312		0.497027	1.91561		0.497345	1.91109		0.487184	2.06029		0.4812	2.15149		0.492001	1.99043		0.447823	1.57812		0.493048	1.9752		0.497523	1.91132		0.497524	1.91131		0.52478	1.5659		0.52309	1.58608
0.470736	2.31281		0.423203	2.06109		0.38349	0.942779		0.474637	2.25112		0.479037	2.18349		0.49767	1.90651		0.497989	1.90201		0.487815	2.0509		0.481824	2.14196		0.492638	1.98119		0.448403	1.5682		0.493687	1.96599		0.498168	1.90226		0.498168	1.90225		0.52546	1.55781		0.523768	1.57793
0.471345	2.30298		0.423751	2.04876		0.383986	0.936983		0.475251	2.24139		0.479657	2.17388		0.498314	1.89744		0.498633	1.89295		0.488446	2.04154		0.482447	2.13245		0.493276	1.97198		0.448983	1.55834		0.494326	1.95681		0.498812	1.89323		0.498813	1.89322		0.526139	1.54976		0.524445	1.56981
0.471954	2.29317		0.424298	2.0365		0.384482	0.931227		0.475865	2.23168		0.480276	2.16431		0.498958	1.88841		0.499278	1.88393		0.489077	2.03221		0.48307	2.12298		0.493913	1.9628		0.449563	1.54855		0.494964	1.94766		0.499457	1.88423		0.499457	1.88423		0.526819	1.54174		0.525123	1.56173
0.472563	2.2834		0.424846	2.02432		0.384978	0.925512		0.476479	2.222		0.480896	2.15476		0.499602	1.87941		0.499922	1.87494		0.489709	2.02291		0.483694	2.11353		0.49455	1.95365		0.450143	1.53883		0.495603	1.93854		0.500101	1.87526		0.500101	1.87526		0.527499	1.53375		0.525801	1.55368
0.473172	2.27364		0.425393	2.01221		0.385474	0.919836		0.477093	2.21234		0.481516	2.14523		0.500246	1.87044		0.500566	1.86598		0.49034	2.01364		0.484317	2.10411		0.495188	1.94453		0.450723	1.52917		0.496242	1.92945		0.500746	1.86633		0.500746	1.86633		0.528179	1.5258		0.526478	1.54566
0.473781	2.26391		0.425941	2.00018		0.385971	0.9142		0.477707	2.20271		0.482135	2.13574		0.50089	1.8615		0.50121	1.85705		0.490971	2.0044		0.48494	2.09471		0.495825	1.93544		0.451303	1.51957		0.49688	1.92039		0.50139	1.85743		0.50139	1.85742		0.528859	1.51789		0.527156	1.53768
0.47439	2.25421		0.426488	1.98821		0.386467	0.908603		0.478321	2.19311		0.482755	2.12627		0.501533	1.8526		0.501854	1.84816		0.491602	1.99519		0.485563	2.08535		0.496462	1.92638		0.451884	1.51004		0.497519	1.91137		0.502035	1.84855		0.502035	1.84855		0.529538	1.51001		0.527833	1.52974
0.474999	2.24453		0.427036	1.97632		0.386963	0.903045		0.478935	2.18354		0.483375	2.11683		0.502177	1.84372		0.502499	1.83929		0.492233	1.98601		0.486187	2.07601		0.497099	1.91736		0.452464	1.50057		0.498158	1.90237		0.502679	1.83971		0.502679	1.83971		0.530218	1.50216		0.528511	1.52183
0.475608	2.23488		0.427583	1.9645		0.387459	0.897526		0.479549	2.17399		0.483995	2.10742		0.502821	1.83488		0.503143	1.83046		0.492864	1.97686		0.48681	2.0667		0.497737	1.90836		0.453044	1.49116		0.498796	1.89341		0.503324	1.83091		0.503324	1.8309		0.530898	1.49435		0.529188	1.51395
0.476217	2.22526		0.428131	1.95276		0.387955	0.892046		0.480163	2.16447		0.484614	2.09803		0.503465	1.82607		0.503787	1.82166		0.493495	1.96773		0.487433	2.05742		0.498374	1.8994		0.453624	1.48182		0.499435	1.88447		0.503968	1.82213		0.503968	1.82213		0.531578	1.48657		0.529866	1.50611
0.476826	2.21566		0.428678	1.94109		0.388451	0.886604		0.480777	2.15497		0.485234	2.08868		0.504109	1.81729		0.504431	1.8129		0.494126	1.95864		0.488057	2.04816		0.499011	1.89046		0.454204	1.47254		0.500074	1.87557		0.504612	1.81339		0.504613	1.81338		0.532257	1.47883		0.530544	1.4983
0.477435	2.20608		0.429226	1.92948		0.388947	0.8812		0.481391	2.14551		0.485854	2.07935		0.504752	1.80855		0.505076	1.80416		0.494757	1.94958		0.48868	2.03894		0.499649	1.88156		0.454784	1.46332		0.500712	1.8667		0.505257	1.80467		0.505257	1.80467		0.532937	1.47112		0.531221	1.49053
0.478044	2.19654		0.429773	1.91795		0.389443	0.875834		0.482005	2.13607		0.486473	2.07005		0.505396	1.79983		0.50572	1.79546		0.495388	1.94055		0.489303	2.02974		0.500286	1.87268		0.455364	1.45416		0.501351	1.85786		0.505901	1.79599		0.505902	1.79599		0.533617	1.46344		0.531899	1.48279
0.478653	2.18702		0.43032	1.90649		0.389939	0.870506		0.482619	2.12666		0.487093	2.06078		0.50604	1.79115		0.506364	1.78679		0.496019	1.93155		0.489927	2.02058		0.500923	1.86384		0.455944	1.44506		0.50199	1.84905		0.506546	1.78734		0.506546	1.78734		0.534297	1.4558		0.532576	1.47509
0.479262	2.17752		0.430868	1.8951		0.390436	0.865216		0.483233	2.11727		0.487713	2.05153		0.506684	1.7825		0.507008	1.77815		0.49665	1.92257		0.49055	2.01144		0.501561	1.85503		0.456524	1.43603		0.502628	1.84027		0.50719	1.77873		0.507191	1.77872		0.534976	1.4482		0.533254	1.46742
0.479871	2.16806		0.431415	1.88378		0.390932	0.859963		0.483847	2.10791		0.488333	2.04232		0.507328	1.77388		0.507653	1.76954		0.497281	1.91363		0.491173	2.00233		0.502198	1.84625		0.457104	1.42705		0.503267	1.83153		0.507835	1.77014		0.507835	1.77014		0.535656	1.44063		0.533931	1.45978
0.48048	2.15862		0.431963	1.87253		0.391428	0.854746		0.484461	2.09858		0.488952	2.03313		0.507971	1.7653		0.508297	1.76097		0.497912	1.90472		0.491797	1.99325		0.502835	1.8375		0.457684	1.41814		0.503906	1.82281		0.508479	1.76159		0.508479	1.76159		0.536336	1.43309		0.534609	1.45218
0.481089	2.1492		0.43251	1.86134		0.391924	0.849567		0.485075	2.08928		0.489572	2.02398		0.508615	1.75674		0.508941	1.75243		0.498543	1.89584		0.49242	1.98419		0.503473	1.82879		0.458264	1.40928		0.504544	1.81413		0.509124	1.75307		0.509124	1.75306		0.537016	1.42559		0.535287	1.44461
0.481698	2.13982		0.433058	1.85023		0.39242	0.844424		0.485689	2.08001		0.490192	2.01485		0.509259	1.74822		0.509585	1.74392		0.499175	1.88699		0.493043	1.97517		0.50411	1.8201		0.458845	1.40049		0.505183	1.80548		0.509768	1.74458		0.509768	1.74458		0.537696	1.41812		0.535964	1.43708
0.482307	2.13046		0.433605	1.83919		0.392916	0.839318		0.486303	2.07076		0.490811	2.00575		0.509903	1.73974		0.510229	1.73544		0.499806	1.87817		0.493667	1.96618		0.504747	1.81145		0.459425	1.39175		0.505822	1.79686		0.510413	1.73612		0.510413	1.73612		0.538375	1.41068		0.536642	1.42958
0.482916	2.12112		0.434153	1.82821		0.393412	0.834247		0.486917	2.06155		0.491431	1.99667		0.510547	1.73128		0.510874	1.72699		0.500437	1.86938		0.49429	1.95721		0.505384	1.80282		0.460005	1.38308		0.50646	1.78827		0.511057	1.7277		0.511057	1.72769		0.539055	1.40328		0.537319	1.42211
0.483524	2.11182		0.4347	1.8173		0.393908	0.829213		0.487531	2.05236		0.492051	1.98763		0.511191	1.72285		0.511518	1.71858		0.501068	1.86063		0.494913	1.94828		0.506022	1.79423		0.460585	1.37446		0.507099	1.77971		0.511702	1.7193		0.511702	1.7193		0.539735	1.39592		0.537997	1.41468
0.484133	2.10254		0.435248	1.80646		0.394404	0.824214		0.488145	2.0432		0.49267	1.97862		0.511834	1.71446		0.512162	1.7102		0.501699	1.8519		0.495537	1.93937		0.506659	1.78567		0.461165	1.36589		0.507738	1.77118		0.512346	1.71094		0.512346	1.71094		0.540415	1.38858		0.538675	1.40728
0.484742	2.09329		0.435795	1.79569		0.3949	0.819251		0.488759	2.03406		0.49329	1.96963		0.512478	1.7061		0.512806	1.70185		0.50233	1.8432		0.49616	1.93049		0.507296	1.77714		0.461745	1.35739		0.508376	1.76269		0.51299	1.70261		0.512991	1.70261		0.541094	1.38128		0.539352	1.39992
0.485351	2.08407		0.436343	1.78498		0.395397	0.814323		0.489373	2.02496		0.49391	1.96068		0.513122	1.69778		0.513451	1.69354		0.502961	1.83453		0.496783	1.92164		0.507934	1.76864		0.462325	1.34894		0.509015	1.75422		0.513635	1.69432		0.513635	1.69431		0.541774	1.37402		0.54003	1.39259
0.48596	2.07487		0.43689	1.77434		0.395893	0.80943		0.489987	2.01588		0.49453	1.95175		0.513766	1.68948		0.514095	1.68525		0.503592	1.8259		0.497406	1.91283		0.508571	1.76018		0.462905	1.34056		0.509654	1.74579		0.514279	1.68605		0.51428	1.68605		0.542454	1.36679		0.540707	1.38529
0.486569	2.06571		0.437438	1.76376		0.396389	0.804572		0.490602	2.00683		0.495149	1.94285		0.51441	1.68122		0.514739	1.677		0.504223	1.81729		0.49803	1.90404		0.509208	1.75174		0.463485	1.33222		0.510292	1.73739		0.514924	1.67782		0.514924	1.67782		0.543134	1.35959		0.541385	1.37802
0.487178	2.05657		0.437985	1.75325		0.396885	0.799748		0.491216	1.99781		0.495769	1.93398		0.515053	1.67299		0.515383	1.66878		0.504854	1.80872		0.498653	1.89528		0.509846	1.74334		0.464065	1.32395		0.510931	1.72902		0.515568	1.66962		0.515569	1.66962		0.543813	1.35242		0.542062	1.3708
0.487787	2.04745		0.438533	1.74281		0.397381	0.794959		0.49183	1.98882		0.496389	1.92515		0.515697	1.66479		0.516028	1.6606		0.505485	1.80018		0.499276	1.88655		0.510483	1.73496		0.464645	1.31572		0.51157	1.72069		0.516213	1.66145		0.516213	1.66145		0.544493	1.34529		0.54274	1.3636
0.488396	2.03837		0.43908	1.73243		0.397877	0.790205		0.492444	1.97986		0.497008	1.91634		0.516341	1.65663		0.516672	1.65244		0.506116	1.79166		0.4999	1.87785		0.51112	1.72662		0.465225	1.30756		0.512208	1.71238		0.516857	1.65332		0.516857	1.65331		0.545173	1.3382		0.543418	1.35644
0.489005	2.02931		0.439628	1.72212		0.398373	0.785484		0.493058	1.97093		0.497628	1.90756		0.516985	1.64849		0.517316	1.64432		0.506747	1.78318		0.500523	1.86917		0.511758	1.71831		0.465805	1.29945		0.512847	1.70411		0.517502	1.64521		0.517502	1.64521		0.545853	1.33113		0.544095	1.34931
0.489614	2.02029		0.440175	1.71187		0.398869	0.780796		0.493672	1.96203		0.498248	1.89881		0.517629	1.64039		0.51796	1.63623		0.507378	1.77473		0.501146	1.86053		0.512395	1.71004		0.466386	1.2914		0.513486	1.69587		0.518146	1.63714		0.518146	1.63714		0.546532	1.3241		0.544773	1.34221
0.490223	2.01129		0.440723	1.70168		0.399365	0.776143		0.494286	1.95315		0.498868	1.89009		0.518273	1.63232		0.518604	1.62818		0.508009	1.76631		0.50177	1.85192		0.513032	1.70179		0.466966	1.28339		0.514124	1.68766		0.518791	1.6291		0.518791	1.6291		0.547212	1.3171		0.54545	1.33515
0.490832	2.00232		0.44127	1.69156		0.399862	0.771523		0.4949	1.9443		0.499487	1.88139		0.518916	1.62429		0.519249	1.62015		0.508641	1.75792		0.502393	1.84334		0.513669	1.69357		0.467546	1.27545		0.514763	1.67948		0.519435	1.62109		0.519435	1.62109		0.547892	1.31014		0.546128	1.32812
0.491441	1.99337		0.441818	1.6815		0.400358	0.766936		0.495514	1.93549		0.500107	1.87273		0.51956	1.61629		0.519893	1.61216		0.509272	1.74957		0.503016	1.83479		0.514307	1.68539		0.468126	1.26756		0.515402	1.67133		0.52008	1.61312		0.52008	1.61312		0.548572	1.30321		0.546805	1.32112
0.49205	1.98446		0.442365	1.6715		0.400854	0.762381		0.496128	1.9267		0.500727	1.8641		0.520204	1.60831		0.520537	1.6042		0.509903	1.74124		0.50364	1.82627		0.514944	1.67724		0.468706	1.25972		0.51604	1.66322		0.520724	1.60518		0.520724	1.60517		0.549252	1.29631		0.547483	1.31416
0.492659	1.97557		0.442913	1.66157		0.40135	0.75786		0.496742	1.91794		0.501346	1.8555		0.520848	1.60037		0.521181	1.59628		0.510534	1.73294		0.504263	1.81777		0.515581	1.66912		0.469286	1.25193		0.516679	1.65513		0.521368	1.59726		0.521369	1.59726		0.549931	1.28945		0.548161	1.30723
0.493268	1.96671		0.44346	1.6517		0.401846	0.753371		0.497356	1.90921		0.501966	1.84693		0.521492	1.59247		0.521826	1.58838		0.511165	1.72468		0.504886	1.80931		0.516219	1.66103		0.469866	1.2442		0.517318	1.64708		0.522013	1.58939		0.522013	1.58938		0.550611	1.28261		0.548838	1.30033
0.493877	1.95788		0.444008	1.64189		0.402342	0.748915		0.49797	1.90051		0.502586	1.83838		0.522135	1.58459		0.52247	1.58052		0.511796	1.71645		0.50551	1.80088		0.516856	1.65297		0.470446	1.23652		0.517956	1.63906		0.522657	1.58154		0.522658	1.58153		0.551291	1.27581		0.549516	1.29347
0.494486	1.94908		0.444555	1.63214		0.402838	0.74449		0.498584	1.89184		0.503206	1.82987		0.522779	1.57675		0.523114	1.57269		0.512427	1.70825		0.506133	1.79248		0.517493	1.64495		0.471026	1.22889		0.518595	1.63107		0.523302	1.57372		0.523302	1.57372		0.551971	1.26905		0.550193	1.28663
0.495095	1.94031		0.445102	1.62246		0.403334	0.740098		0.499198	1.8832		0.503825	1.82139		0.523423	1.56894		0.523758	1.56489		0.513058	1.70007		0.506756	1.7841		0.518131	1.63695		0.471606	1.22132		0.519234	1.62312		0.523946	1.56594		0.523947	1.56594		0.55265	1.26231		0.550871	1.27983
0.495704	1.93157		0.44565	1.61283		0.40383	0.735737		0.499812	1.87459		0.504445	1.81293		0.524067	1.56116		0.524402	1.55712		0.513689	1.69193		0.50738	1.77576		0.518768	1.62899		0.472186	1.21379		0.519872	1.61519		0.524591	1.55819		0.524591	1.55819		0.55333	1.25561		0.551549	1.27307
0.496313	1.92285		0.446197	1.60327		0.404326	0.731408		0.500426	1.866		0.505065	1.80451		0.524711	1.55342		0.525047	1.54939		0.51432	1.68382		0.508003	1.76745		0.519405	1.62106		0.472766	1.20632		0.520511	1.6073		0.525235	1.55047		0.525235	1.55047		0.55401	1.24894		0.552226	1.26633
0.496922	1.91417		0.446745	1.59376		0.404823	0.72711		0.50104	1.85745		0.505684	1.79612		0.525355	1.5457		0.525691	1.54169		0.514951	1.67575		0.508626	1.75917		0.520043	1.61316		0.473347	1.1989		0.52115	1.59944		0.52588	1.54278		0.52588	1.54278		0.55469	1.24231		0.552904	1.25963
0.497531	1.90551		0.447292	1.58432		0.405319	0.722843		0.501654	1.84893		0.506304	1.78775		0.525998	1.53802		0.526335	1.53402		0.515582	1.6677		0.509249	1.75092		0.52068	1.60529		0.473927	1.19152		0.521788	1.59161		0.526524	1.53513		0.526524	1.53512		0.555369	1.2357		0.553581	1.25296
0.49814	1.89689		0.44784	1.57494		0.405815	0.718608		0.502268	1.84043		0.506924	1.77942		0.526642	1.53037		0.526979	1.52638		0.516213	1.65968		0.509873	1.74269		0.521317	1.59746		0.474507	1.1842		0.522427	1.58381		0.527169	1.5275		0.527169	1.5275		0.556049	1.22913		0.554259	1.24633
0.498749	1.88829		0.448387	1.56561		0.406311	0.714403		0.502882	1.83197		0.507544	1.77112		0.527286	1.52276		0.527624	1.51878		0.516844	1.6517		0.510496	1.7345		0.521954	1.58965		0.475087	1.17693		0.523066	1.57604		0.527813	1.51991		0.527813	1.51991		0.556729	1.22259		0.554936	1.23972
0.499358	1.87972		0.448935	1.55635		0.406807	0.710228		0.503496	1.82353		0.508163	1.76284		0.52793	1.51517		0.528268	1.51121		0.517475	1.64375		0.511119	1.72634		0.522592	1.58188		0.475667	1.16971		0.523704	1.56831		0.528458	1.51235		0.528458	1.51235		0.557409	1.21608		0.555614	1.23315
0.499967	1.87118		0.449482	1.54714		0.407303	0.706084		0.50411	1.81513		0.508783	1.7546		0.528574	1.50762		0.528912	1.50367		0.518107	1.63582		0.511743	1.71821		0.523229	1.57414		0.476247	1.16254		0.524343	1.5606		0.529102	1.50483		0.529102	1.50482		0.558089	1.20961		0.556292	1.22661
0.500576	1.86266		0.45003	1.53799		0.407799	0.70197		0.504724	1.80675		0.509403	1.74639		0.529217	1.5001		0.529556	1.49616		0.518738	1.62793		0.512366	1.71011		0.523866	1.56643		0.476827	1.15542		0.524982	1.55293		0.529746	1.49733		0.529747	1.49733		0.558768	1.20317		0.556969	1.2201
0.501185	1.85418		0.450577	1.5289		0.408295	0.697886		0.505338	1.79841		0.510022	1.73821		0.529861	1.49261		0.530201	1.48868		0.519369	1.62007		0.512989	1.70204		0.524504	1.55875		0.477407	1.14834		0.52562	1.54529		0.530391	1.48987		0.530391	1.48986		0.559448	1.19675		0.557647	1.21362
0.501794	1.84573		0.451125	1.51987		0.408791	0.693832		0.505952	1.79009		0.510642	1.73005		0.530505	1.48515		0.530845	1.48124		0.52	1.61224		0.513613	1.694		0.525141	1.5511		0.477987	1.14132		0.526259	1.53768		0.531035	1.48243		0.531036	1.48243		0.560128	1.19037		0.558324	1.20718
0.502403	1.83731		0.451672	1.51089		0.409288	0.689808		0.506566	1.7818		0.511262	1.72193		0.531149	1.47773		0.531489	1.47382		0.520631	1.60445		0.514236	1.68598		0.525778	1.54348		0.478567	1.13434		0.526898	1.5301		0.53168	1.47503		0.53168	1.47503		0.560808	1.18403		0.559002	1.20076
0.503012	1.82891		0.45222	1.50197		0.409784	0.685813		0.50718	1.77355		0.511882	1.71384		0.531793	1.47034		0.532133	1.46644		0.521262	1.59668		0.514859	1.678		0.526416	1.5359		0.479147	1.12741		0.527536	1.52256		0.532324	1.46766		0.532325	1.46766		0.561487	1.17771		0.559679	1.19438
0.503621	1.82054		0.452767	1.49311		0.41028	0.681847		0.507794	1.76532		0.512501	1.70578		0.532437	1.46297		0.532777	1.45909		0.521893	1.58894		0.515483	1.67005		0.527053	1.52834		0.479727	1.12053		0.528175	1.51504		0.532969	1.46033		0.532969	1.46032		0.562167	1.17142		0.560357	1.18803
0.50423	1.81221		0.453315	1.4843		0.410776	0.677911		0.508408	1.75712		0.513121	1.69774		0.53308	1.45565		0.533422	1.45178		0.522524	1.58124		0.516106	1.66213		0.52769	1.52082		0.480308	1.11369		0.528814	1.50756		0.533613	1.45302		0.533613	1.45302		0.562847	1.16517		0.561035	1.18171
0.504839	1.8039		0.453862	1.47556		0.411272	0.674003		0.509022	1.74896		0.513741	1.68974		0.533724	1.44835		0.534066	1.44449		0.523155	1.57356		0.516729	1.65424		0.528327	1.51333		0.480888	1.1069		0.529452	1.50011		0.534258	1.44575		0.534258	1.44574		0.563527	1.15895		0.561712	1.17543
0.505448	1.79562		0.45441	1.46686		0.411768	0.670124		0.509636	1.74082		0.51436	1.68177		0.534368	1.44108		0.53471	1.43724		0.523786	1.56592		0.517353	1.64638		0.528965	1.50587		0.481468	1.10016		0.530091	1.49269		0.534902	1.4385		0.534902	1.4385		0.564206	1.15276		0.56239	1.16917
0.506056	1.78738		0.454957	1.45822		0.412264	0.666273		0.51025	1.73271		0.51498	1.67383		0.535012	1.43385		0.535354	1.43002		0.524417	1.55831		0.517976	1.63855		0.529602	1.49844		0.482048	1.09346		0.53073	1.4853		0.535547	1.43129		0.535547	1.43129		0.564886	1.1466		0.563067	1.16295
0.506665	1.77916		0.455505	1.44964		0.41276	0.662451		0.510864	1.72463		0.5156	1.66592		0.535656	1.42664		0.535999	1.42283		0.525048	1.55073		0.518599	1.63076		0.530239	1.49104		0.482628	1.08681		0.531368	1.47794		0.536191	1.42411		0.536191	1.42411		0.565566	1.14047		0.563745	1.15675
0.507274	1.77097		0.456052	1.44111		0.413256	0.658657		0.511478	1.71658		0.51622	1.65804		0.536299	1.41947		0.536643	1.41567		0.525679	1.54318		0.519223	1.62299		0.530877	1.48368		0.483208	1.08021		0.532007	1.47061		0.536836	1.41696		0.536836	1.41696		0.566246	1.13437		0.564423	1.15059
0.507883	1.76281		0.4566	1.43264		0.413753	0.654891		0.512092	1.70857		0.516839	1.65018		0.536943	1.41233		0.537287	1.40854		0.52631	1.53566		0.519846	1.61525		0.531514	1.47634		0.483788	1.07365		0.532645	1.46332		0.53748	1.40985		0.53748	1.40984		0.566925	1.1283		0.5651	1.14446
0.508492	1.75468		0.457147	1.42422		0.414249	0.651153		0.512706	1.70058		0.517459	1.64236		0.537587	1.40523		0.537931	1.40144		0.526941	1.52817		0.520469	1.60754		0.532151	1.46904		0.484368	1.06714		0.533284	1.45605		0.538124	1.40276		0.538125	1.40276		0.567605	1.12227		0.565778	1.13836
0.509101	1.74658		0.457695	1.41586		0.414745	0.647442		0.51332	1.69262		0.518079	1.63457		0.538231	1.39815		0.538576	1.39438		0.527573	1.52071		0.521092	1.59986		0.532789	1.46177		0.484948	1.06067		0.533923	1.44882		0.538769	1.39571		0.538769	1.3957		0.568285	1.11626		0.566455	1.13229
0.50971	1.73851		0.458242	1.40755		0.415241	0.643759		0.513934	1.68469		0.518698	1.62681		0.538875	1.3911		0.53922	1.38735		0.528204	1.51329		0.521716	1.59221		0.533426	1.45453		0.485528	1.05425		0.534561	1.44162		0.539413	1.38868		0.539414	1.38868		0.568965	1.11029		0.567133	1.12625
0.510319	1.73047		0.45879	1.39929		0.415737	0.640103		0.514548	1.67679		0.519318	1.61908		0.539519	1.38409		0.539864	1.38035		0.528835	1.50589		0.522339	1.58459		0.534063	1.44731		0.486108	1.04787		0.5352	1.43445		0.540058	1.38169		0.540058	1.38169		0.569645	1.10434		0.56781	1.12024
0.510928	1.72245		0.459337	1.39109		0.416233	0.636474		0.515162	1.66893		0.519938	1.61138		0.540162	1.37711		0.540508	1.37338		0.529466	1.49853		0.522962	1.57701		0.534701	1.44013		0.486688	1.04153		0.535839	1.42731		0.540702	1.37473		0.540703	1.37473		0.570324	1.09843		0.568488	1.11426
0.511537	1.71447		0.459884	1.38293		0.416729	0.632872		0.515776	1.66109		0.520557	1.60371		0.540806	1.37016		0.541152	1.36644		0.530097	1.49119		0.523586	1.56945		0.535338	1.43299		0.487269	1.03524		0.536477	1.4202		0.541347	1.3678		0.541347	1.3678		0.571004	1.09254		0.569166	1.10831
0.512146	1.70652		0.460432	1.37483		0.417225	0.629297		0.51639	1.65328		0.521177	1.59607		0.54145	1.36324		0.541797	1.35953		0.530728	1.48389		0.524209	1.56192		0.535975	1.42587		0.487849	1.02899		0.537116	1.41312		0.541991	1.3609		0.541991	1.3609		0.571684	1.08669		0.569843	1.1024
0.512755	1.69859		0.460979	1.36679		0.417721	0.625749		0.517004	1.6455		0.521797	1.58846		0.542094	1.35635		0.542441	1.35265		0.531359	1.47662		0.524832	1.55442		0.536612	1.41878		0.488429	1.02278		0.537755	1.40607		0.542636	1.35403		0.542636	1.35403		0.572364	1.08086		0.570521	1.09651
0.513364	1.6907		0.461527	1.35879		0.418217	0.622227		0.517618	1.63775		0.522417	1.58088		0.542738	1.34949		0.543085	1.34581		0.53199	1.46938		0.525456	1.54696		0.53725	1.41172		0.489009	1.01662		0.538393	1.39905		0.54328	1.34719		0.54328	1.34719		0.573043	1.07507		0.571198	1.09065
0.513973	1.68283		0.462074	1.35085		0.418714	0.618731		0.518232	1.63003		0.523036	1.57333		0.543381	1.34266		0.543729	1.33899		0.532621	1.46216		0.526079	1.53952		0.537887	1.4047		0.489589	1.0105		0.539032	1.39207		0.543925	1.34039		0.543925	1.34038		0.573723	1.06931		0.571876	1.08482
0.514582	1.675		0.462622	1.34296		0.41921	0.615261		0.518846	1.62234		0.523656	1.56581		0.544025	1.33587		0.544374	1.33221		0.533252	1.45498		0.526702	1.53211		0.538524	1.3977		0.490169	1.00442		0.539671	1.38511		0.544569	1.33361		0.544569	1.33361		0.574403	1.06357		0.572553	1.07903
0.515191	1.66719		0.463169	1.33511		0.419706	0.611817		0.51946	1.61469		0.524276	1.55832		0.544669	1.3291		0.545018	1.32546		0.533883	1.44783		0.527326	1.52473		0.539162	1.39074		0.490749	0.998388		0.540309	1.37819		0.545213	1.32687		0.545214	1.32686		0.575083	1.05787		0.573231	1.07326
0.5158	1.65942		0.463717	1.32732		0.420202	0.608399		0.520074	1.60706		0.524895	1.55086		0.545313	1.32237		0.545662	1.31874		0.534514	1.44071		0.527949	1.51738		0.539799	1.38381		0.491329	0.992394		0.540948	1.3713		0.545858	1.32015		0.545858	1.32015		0.575762	1.05219		0.573909	1.06752
0.516409	1.65167		0.464264	1.31958		0.420698	0.605007		0.520688	1.59946		0.525515	1.54344		0.545957	1.31567		0.546306	1.31205		0.535145	1.43362		0.528572	1.51007		0.540436	1.3769		0.491909	0.986441		0.541587	1.36443		0.546502	1.31347		0.546503	1.31346		0.576442	1.04655		0.574586	1.06181
0.517018	1.64396		0.464812	1.31189		0.421194	0.60164		0.521302	1.59189		0.526135	1.53604		0.546601	1.30899		0.546951	1.30539		0.535776	1.42656		0.529196	1.50278		0.541074	1.37003		0.492489	0.980529		0.542225	1.3576		0.547147	1.30681		0.547147	1.30681		0.577122	1.04093		0.575264	1.05613
0.517627	1.63627		0.465359	1.30425		0.42169	0.598298		0.521917	1.58435		0.526755	1.52867		0.547244	1.30235		0.547595	1.29876		0.536408	1.41954		0.529819	1.49552		0.541711	1.36319		0.493069	0.974658		0.542864	1.3508		0.547791	1.30019		0.547792	1.30019		0.577802	1.03534		0.575941	1.05048
0.518236	1.62861		0.465907	1.29666		0.422186	0.594982		0.522531	1.57684		0.527374	1.52133		0.547888	1.29574		0.548239	1.29216		0.537039	1.41254		0.530442	1.48829		0.542348	1.35637		0.493649	0.968828		0.543503	1.34403		0.548436	1.2936		0.548436	1.2936		0.578482	1.02979		0.576619	1.04486
0.518845	1.62098		0.466454	1.28912		0.422682	0.59169		0.523145	1.56936		0.527994	1.51402		0.548532	1.28916		0.548883	1.28559		0.53767	1.40557		0.531066	1.4811		0.542986	1.34959		0.494229	0.963039		0.544141	1.33729		0.54908	1.28704		0.549081	1.28703		0.579161	1.02426		0.577296	1.03927
0.519454	1.61338		0.467002	1.28163		0.423179	0.588423		0.523759	1.56191		0.528614	1.50674		0.549176	1.28261		0.549527	1.27905		0.538301	1.39863		0.531689	1.47393		0.543623	1.34284		0.49481	0.957289		0.54478	1.33057		0.549725	1.2805		0.549725	1.2805		0.579841	1.01876		0.577974	1.03371
0.520063	1.60581		0.467549	1.27418		0.423675	0.585181		0.524373	1.55449		0.529233	1.49949		0.54982	1.27609		0.550172	1.27255		0.538932	1.39173		0.532312	1.46679		0.54426	1.33612		0.49539	0.951579		0.545419	1.32389		0.550369	1.274		0.550369	1.274		0.580521	1.01329		0.578652	1.02818
0.520672	1.59828		0.468097	1.26678		0.424171	0.581963		0.524987	1.5471		0.529853	1.49227		0.550463	1.2696		0.550816	1.26607		0.539563	1.38485		0.532936	1.45968		0.544897	1.32943		0.49597	0.945909		0.546057	1.31724		0.551014	1.26753		0.551014	1.26753		0.581201	1.00785		0.579329	1.02267
0.521281	1.59077		0.468644	1.25944		0.424667	0.578769		0.525601	1.53974		0.530473	1.48508		0.551107	1.26314		0.55146	1.25962		0.540194	1.378		0.533559	1.4526		0.545535	1.32277		0.49655	0.940278		0.546696	1.31062		0.551658	1.26109		0.551658	1.26109		0.58188	1.00243		0.580007	1.0172
0.52189	1.58328		0.469192	1.25214		0.425163	0.5756		0.526215	1.53241		0.531093	1.47792		0.551751	1.25671		0.552104	1.2532		0.540825	1.37118		0.534182	1.44555		0.546172	1.31614		0.49713	0.934686		0.547335	1.30403		0.552303	1.25468		0.552303	1.25468		0.58256	0.997047		0.580684	1.01175
0.522499	1.57583		0.469739	1.24488		0.425659	0.572455		0.526829	1.5251		0.531712	1.47079		0.552395	1.25031		0.552749	1.24682		0.541456	1.3644		0.534805	1.43853		0.546809	1.30954		0.49771	0.929132		0.547973	1.29747		0.552947	1.2483		0.552947	1.24829		0.58324	0.991691		0.581362	1.00633
0.523108	1.56841		0.470287	1.23768		0.426155	0.569333		0.527443	1.51783		0.532332	1.46369		0.553039	1.24394		0.553393	1.24046		0.542087	1.35764		0.535429	1.43154		0.547447	1.30297		0.49829	0.923618		0.548612	1.29094		0.553591	1.24194		0.553592	1.24194		0.58392	0.986363		0.58204	1.00094
0.523717	1.56102		0.470834	1.23052		0.426651	0.566235		0.528057	1.51059		0.532952	1.45662		0.553682	1.2376		0.554037	1.23414		0.542718	1.35091		0.536052	1.42458		0.548084	1.29643		0.49887	0.918141		0.549251	1.28444		0.554236	1.23562		0.554236	1.23562		0.584599	0.981063		0.582717	0.995579
0.524326	1.55366		0.471382	1.22341		0.427147	0.563161		0.528671	1.50338		0.533571	1.44957		0.554326	1.2313		0.554681	1.22784		0.543349	1.34422		0.536675	1.41765		0.548721	1.28991		0.49945	0.912703		0.549889	1.27797		0.55488	1.22933		0.554881	1.22933		0.585279	0.975791		0.583395	0.990245
0.524935	1.54632		0.471929	1.21634		0.427643	0.56011		0.529285	1.4962		0.534191	1.44256		0.55497	1.22502		0.555325	1.22157		0.54398	1.33755		0.537299	1.41075		0.549359	1.28343		0.50003	0.907302		0.550528	1.27153		0.555525	1.22307		0.555525	1.22306		0.585959	0.970548		0.584072	0.98494
0.525544	1.53902		0.472477	1.20932		0.42814	0.557082		0.529899	1.48904		0.534811	1.43558		0.555614	1.21877		0.55597	1.21534		0.544611	1.33091		0.537922	1.40388		0.549996	1.27698		0.50061	0.901939		0.551167	1.26512		0.556169	1.21684		0.55617	1.21683		0.586639	0.965332		0.58475	0.979663
0.526153	1.53174		0.473024	1.20235		0.428636	0.554078		0.530513	1.48192		0.535431	1.42863		0.556258	1.21255		0.556614	1.20913		0.545242	1.3243		0.538545	1.39703		0.550633	1.27056		0.50119	0.896613		0.551805	1.25874		0.556814	1.21063		0.556814	1.21063		0.587318	0.960144		0.585427	0.974414
0.526762	1.5245		0.473572	1.19542		0.429132	0.551096		0.531127	1.47482		0.53605	1.4217		0.556902	1.20636		0.557258	1.20295		0.545874	1.31772		0.539169	1.39022		0.551271	1.26417		0.501771	0.891324		0.552444	1.25239		0.557458	1.20446		0.557458	1.20445		0.587998	0.954983		0.586105	0.969193
0.527371	1.51728		0.474119	1.18854		0.429628	0.548137		0.531741	1.46776		0.53667	1.41481		0.557545	1.2002		0.557902	1.1968		0.546505	1.31117		0.539792	1.38344		0.551908	1.2578		0.502351	0.886072		0.553083	1.24606		0.558103	1.19831		0.558103	1.19831		0.588678	0.949851		0.586783	0.963999
0.527979	1.5101		0.474666	1.1817		0.430124	0.545201		0.532355	1.46072		0.53729	1.40795		0.558189	1.19407		0.558547	1.19068		0.547136	1.30465		0.540415	1.37668		0.552545	1.25147		0.502931	0.880857		0.553721	1.23977		0.558747	1.1922		0.558747	1.19219		0.589358	0.944746		0.58746	0.958833
0.528588	1.50294		0.475214	1.17491		0.43062	0.542287		0.532969	1.45372		0.537909	1.40111		0.558833	1.18796		0.559191	1.18459		0.547767	1.29816		0.541039	1.36996		0.553182	1.24517		0.503511	0.875677		0.55436	1.23351		0.559392	1.18611		0.559392	1.18611		0.590038	0.939668		0.588138	0.953695
0.529197	1.49581		0.475761	1.16816		0.431116	0.539395		0.533583	1.44674		0.538529	1.3943		0.559477	1.18189		0.559835	1.17853		0.548398	1.2917		0.541662	1.36326		0.55382	1.23889		0.504091	0.870534		0.554999	1.22727		0.560036	1.18005		0.560036	1.18005		0.590717	0.934617		0.588815	0.948584
0.529806	1.48871		0.476309	1.16146		0.431612	0.536526		0.534197	1.43979		0.539149	1.38753		0.560121	1.17585		0.560479	1.1725		0.549029	1.28527		0.542285	1.35659		0.554457	1.23265		0.504671	0.865426		0.555637	1.22107		0.560681	1.17403		0.560681	1.17402		0.591397	0.929594		0.589493	0.9435
0.530415	1.48164		0.476856	1.1548		0.432108	0.533679		0.534811	1.43288		0.539769	1.38078		0.560764	1.16983		0.561124	1.1665		0.54966	1.27887		0.542909	1.34995		0.555094	1.22643		0.505251	0.860354		0.556276	1.21489		0.561325	1.16803		0.561325	1.16802		0.592077	0.924597		0.59017	0.938444
0.531024	1.4746		0.477404	1.14818		0.432605	0.530853		0.535425	1.42599		0.540388	1.37406		0.561408	1.16385		0.561768	1.16053		0.550291	1.2725		0.543532	1.34334		0.555732	1.22024		0.505831	0.855317		0.556915	1.20874		0.561969	1.16206		0.56197	1.16205		0.592757	0.919628		0.590848	0.933414
0.531633	1.46759		0.477951	1.14161		0.433101	0.52805		0.536039	1.41913		0.541008	1.36737		0.562052	1.15789		0.562412	1.15459		0.550922	1.26615		0.544155	1.33676		0.556369	1.21408		0.506411	0.850316		0.557553	1.20263		0.562614	1.15611		0.562614	1.15611		0.593436	0.914685		0.591526	0.928412
0.532242	1.46061		0.478499	1.13508		0.433597	0.525268		0.536653	1.4123		0.541628	1.36071		0.562696	1.15197		0.563056	1.14867		0.551553	1.25984		0.544779	1.33021		0.557006	1.20795		0.506991	0.845349		0.558192	1.19654		0.563258	1.1502		0.563259	1.1502		0.594116	0.90977		0.592203	0.923437
0.532851	1.45365		0.479046	1.12859		0.434093	0.522507		0.537267	1.40549		0.542247	1.35408		0.56334	1.14607		0.5637	1.14279		0.552184	1.25355		0.545402	1.32369		0.557644	1.20185		0.507571	0.840417		0.558831	1.19048		0.563903	1.14432		0.563903	1.14432		0.594796	0.90488		0.592881	0.918488
0.53346	1.44673		0.479594	1.12215		0.434589	0.519768		0.537881	1.39872		0.542867	1.34748		0.563984	1.1402		0.564345	1.13693		0.552815	1.2473		0.546025	1.3172		0.558281	1.19578		0.508151	0.835519		0.559469	1.18445		0.564547	1.13846		0.564548	1.13846		0.595476	0.900018		0.593558	0.913566
0.534069	1.43983		0.480141	1.11574		0.435085	0.51705		0.538495	1.39198		0.543487	1.34091		0.564627	1.13436		0.564989	1.1311		0.553446	1.24107		0.546648	1.31073		0.558918	1.18974		0.508732	0.830655		0.560108	1.17844		0.565192	1.13264		0.565192	1.13263		0.596155	0.895181		0.594236	0.90867
0.534678	1.43296		0.480689	1.10939		0.435581	0.514353		0.539109	1.38526		0.544107	1.33436		0.565271	1.12855		0.565633	1.1253		0.554077	1.23487		0.547272	1.30429		0.559556	1.18372		0.509312	0.825825		0.560747	1.17247		0.565836	1.12684		0.565836	1.12683		0.596835	0.890371		0.594914	0.903801
0.535287	1.42613		0.481236	1.10307		0.436077	0.511677		0.539723	1.37858		0.544726	1.32785		0.565915	1.12276		0.566277	1.11953		0.554708	1.2287		0.547895	1.29789		0.560193	1.17774		0.509892	0.821029		0.561385	1.16652		0.566481	1.12107		0.566481	1.12106		0.597515	0.885587		0.595591	0.898958
0.535896	1.41932		0.481784	1.09679		0.436573	0.509022		0.540337	1.37192		0.545346	1.32136		0.566559	1.11701		0.566922	1.11379		0.55534	1.22256		0.548518	1.29151		0.56083	1.17178		0.510472	0.816266		0.562024	1.16061		0.567125	1.11532		0.567125	1.11532		0.598195	0.88083		0.596269	0.894142
0.536505	1.41254		0.482331	1.09056		0.437069	0.506387		0.540951	1.36529		0.545966	1.3149		0.567203	1.11128		0.567566	1.10807		0.555971	1.21645		0.549142	1.28516		0.561467	1.16585		0.511052	0.811536		0.562663	1.15472		0.56777	1.10961		0.56777	1.10961		0.598875	0.876098		0.596946	0.889351
0.537114	1.40578		0.482879	1.08436		0.437566	0.503773		0.541565	1.35869		0.546585	1.30848		0.567846	1.10558		0.56821	1.10239		0.556602	1.21036		0.549765	1.27883		0.562105	1.15995		0.511632	0.806839		0.563301	1.14886		0.568414	1.10392		0.568414	1.10392		0.599554	0.871392		0.597624	0.884587
0.537723	1.39906		0.483426	1.07821		0.438062	0.50118		0.542179	1.35212		0.547205	1.30207		0.56849	1.09991		0.568854	1.09673		0.557233	1.20431		0.550388	1.27254		0.562742	1.15408		0.512212	0.802176		0.56394	1.14303		0.569059	1.09827		0.569059	1.09826		0.600234	0.866712		0.598301	0.879849
0.538332	1.39237		0.483974	1.0721		0.438558	0.498606		0.542793	1.34558		0.547825	1.2957		0.569134	1.09427		0.569499	1.0911		0.557864	1.19828		0.551012	1.26628		0.563379	1.14823		0.512792	0.797544		0.564579	1.13722		0.569703	1.09264		0.569703	1.09263		0.600914	0.862057		0.598979	0.875136
0.538941	1.3857		0.484521	1.06602		0.439054	0.496053		0.543407	1.33907		0.548445	1.28936		0.569778	1.08866		0.570143	1.0855		0.558495	1.19228		0.551635	1.26004		0.564017	1.14242		0.513372	0.792945		0.565217	1.13145		0.570347	1.08704		0.570348	1.08703		0.601594	0.857428		0.599657	0.870449
0.53955	1.37906		0.485069	1.05999		0.43955	0.493519		0.544021	1.33259		0.549064	1.28304		0.570422	1.08307		0.570787	1.07992		0.559126	1.18631		0.552258	1.25383		0.564654	1.13663		0.513952	0.788378		0.565856	1.1257		0.570992	1.08146		0.570992	1.08146		0.602273	0.852824		0.600334	0.865788
0.540159	1.37246		0.485616	1.054		0.440046	0.491006		0.544635	1.32613		0.549684	1.27676		0.571066	1.07751		0.571431	1.07437		0.559757	1.18037		0.552882	1.24765		0.565291	1.13087		0.514532	0.783843		0.566495	1.11998		0.571636	1.07591		0.571637	1.07591		0.602953	0.848246		0.601012	0.861152
0.540768	1.36588		0.486164	1.04805		0.440542	0.488512		0.545249	1.3197		0.550304	1.2705		0.571709	1.07198		0.572075	1.06886		0.560388	1.17445		0.553505	1.2415		0.565929	1.12514		0.515112	0.77934		0.567133	1.11429		0.572281	1.07039		0.572281	1.07039		0.603633	0.843693		0.601689	0.856541
0.541377	1.35932		0.486711	1.04214		0.441038	0.486037		0.545863	1.3133		0.550923	1.26427		0.572353	1.06648		0.57272	1.06336		0.561019	1.16856		0.554128	1.23537		0.566566	1.11943		0.515693	0.774868		0.567772	1.10862		0.572925	1.0649		0.572926	1.0649		0.604313	0.839165		0.602367	0.851956
0.541986	1.3528		0.487259	1.03626		0.441534	0.483583		0.546477	1.30693		0.551543	1.25807		0.572997	1.061		0.573364	1.0579		0.56165	1.16271		0.554752	1.22927		0.567203	1.11376		0.516273	0.770427		0.568411	1.10299		0.57357	1.05944		0.57357	1.05944		0.604992	0.834662		0.603044	0.847396
0.542595	1.34631		0.487806	1.03043		0.442031	0.481147		0.547091	1.30059		0.552163	1.25189		0.573641	1.05555		0.574008	1.05246		0.562281	1.15688		0.555375	1.22321		0.567841	1.10811		0.516853	0.766017		0.569049	1.09738		0.574214	1.054		0.574214	1.054		0.605672	0.830184		0.603722	0.842861
0.543204	1.33984		0.488354	1.02463		0.442527	0.478731		0.547705	1.29428		0.552782	1.24575		0.574285	1.05013		0.574652	1.04706		0.562912	1.15107		0.555998	1.21716		0.568478	1.10249		0.517433	0.761638		0.569688	1.09179		0.574859	1.04859		0.574859	1.04859		0.606352	0.82573		0.6044	0.838351
0.543813	1.3334		0.488901	1.01887		0.443023	0.476333		0.548319	1.28799		0.553402	1.23963		0.574928	1.04474		0.575297	1.04167		0.563543	1.1453		0.556622	1.21115		0.569115	1.09689		0.518013	0.757289		0.570327	1.08624		0.575503	1.04321		0.575503	1.04321		0.607032	0.821302		0.605077	0.833865
0.544422	1.32699		0.489448	1.01315		0.443519	0.473955		0.548933	1.28173		0.554022	1.23354		0.575572	1.03937		0.575941	1.03632		0.564174	1.13955		0.557245	1.20517		0.569752	1.09132		0.518593	0.752971		0.570965	1.08071		0.576148	1.03785		0.576148	1.03785		0.607712	0.816897		0.605755	0.829405
0.545031	1.32061		0.489996	1.00747		0.444015	0.471595		0.549547	1.2755		0.554642	1.22748		0.576216	1.03403		0.576585	1.03099		0.564806	1.13383		0.557868	1.19921		0.57039	1.08579		0.519173	0.748684		0.571604	1.07521		0.576792	1.03252		0.576792	1.03252		0.608391	0.812518		0.606432	0.824969
0.54564	1.31425		0.490543	1.00183		0.444511	0.469254		0.550161	1.2693		0.555261	1.22144		0.57686	1.02872		0.577229	1.02569		0.565437	1.12814		0.558491	1.19328		0.571027	1.08027		0.519753	0.744426		0.572243	1.06974		0.577437	1.02722		0.577437	1.02722		0.609071	0.808162		0.60711	0.820557
0.546249	1.30793		0.491091	0.996219		0.445007	0.466932		0.550775	1.26313		0.555881	1.21544		0.577504	1.02343		0.577874	1.02042		0.566068	1.12247		0.559115	1.18737		0.571664	1.07479		0.520333	0.740197		0.572881	1.0643		0.578081	1.02195		0.578081	1.02194		0.609751	0.803831		0.607787	0.81617
0.546858	1.30163		0.491638	0.990649		0.445503	0.464628		0.551389	1.25698		0.556501	1.20946		0.578148	1.01818		0.578518	1.01517		0.566699	1.11683		0.559738	1.1815		0.572302	1.06933		0.520913	0.735999		0.57352	1.05888		0.578725	1.0167		0.578726	1.0167		0.610431	0.799524		0.608465	0.811807
0.547467	1.29536		0.492186	0.985116		0.445999	0.462342		0.552003	1.25086		0.55712	1.20351		0.578791	1.01294		0.579162	1.00995		0.56733	1.11122		0.560361	1.17565		0.572939	1.0639		0.521493	0.73183		0.574159	1.05349		0.57937	1.01148		0.57937	1.01147		0.61111	0.795241		0.609143	0.807469
0.548076	1.28912		0.492733	0.97962		0.446496	0.460075		0.552617	1.24477		0.55774	1.19759		0.579435	1.00774		0.579806	1.00476		0.567961	1.10564		0.560985	1.16983		0.573576	1.05849		0.522073	0.727689		0.574797	1.04812		0.580014	1.00628		0.580015	1.00628		0.61179	0.790982		0.60982	0.803154
0.548685	1.2829		0.493281	0.974161		0.446992	0.457826		0.553231	1.23871		0.55836	1.19169		0.580079	1.00256		0.58045	0.999593		0.568592	1.10008		0.561608	1.16404		0.574214	1.05312		0.522653	0.723578		0.575436	1.04279		0.580659	1.00111		0.580659	1.00111		0.61247	0.786746		0.610498	0.798863
0.549294	1.27671		0.493828	0.968738		0.447488	0.455594		0.553846	1.23268		0.55898	1.18582		0.580723	0.997408		0.581095	0.994453		0.569223	1.09455		0.562231	1.15827		0.574851	1.04777		0.523234	0.719496		0.576075	1.03747		0.581303	0.99597		0.581304	0.995968		0.61315	0.782534		0.611175	0.794597
0.549903	1.27056		0.494376	0.963351		0.447984	0.45338		0.55446	1.22667		0.559599	1.17998		0.581367	0.992282		0.581739	0.989339		0.569854	1.08905		0.562855	1.15253		0.575488	1.04244		0.523814	0.715442		0.576713	1.03219		0.581948	0.990854		0.581948	0.990851		0.613829	0.778346		0.611853	0.790354
0.550511	1.26442		0.494923	0.958		0.44848	0.451184		0.555074	1.22069		0.560219	1.17416		0.58201	0.987183		0.582383	0.984252		0.570485	1.08358		0.563478	1.14682		0.576126	1.03714		0.524394	0.711416		0.577352	1.02693		0.582592	0.985764		0.582592	0.985761		0.614509	0.774182		0.612531	0.786134
0.55112	1.25832		0.495471	0.952685		0.448976	0.449006		0.555688	1.21474		0.560839	1.16838		0.582654	0.982109		0.583027	0.97919		0.571116	1.07813		0.564101	1.14113		0.576763	1.03187		0.524974	0.707419		0.577991	1.0217		0.583237	0.980699		0.583237	0.980697		0.615189	0.77004		0.613208	0.781938
0.551729	1.25224		0.496018	0.947404		0.449472	0.446845		0.556302	1.20881		0.561458	1.16262		0.583298	0.977062		0.583672	0.974155		0.571747	1.07271		0.564725	1.13547		0.5774	1.02663		0.525554	0.703449		0.578629	1.01649		0.583881	0.975661		0.583881	0.975658		0.615869	0.765922		0.613886	0.777766
0.552338	1.24619		0.496566	0.942159		0.449968	0.444702		0.556916	1.20291		0.562078	1.15689		0.583942	0.972041		0.584316	0.969145		0.572378	1.06731		0.565348	1.12984		0.578037	1.02141		0.526134	0.699508		0.579268	1.01132		0.584526	0.970648		0.584526	0.970646		0.616548	0.761827		0.614563	0.773617
0.552947	1.24017		0.497113	0.936949		0.450464	0.442575		0.55753	1.19704		0.562698	1.15118		0.584586	0.967046		0.58496	0.964162		0.573009	1.06194		0.565971	1.12424		0.578675	1.01622		0.526714	0.695594		0.579907	1.00616		0.58517	0.965662		0.58517	0.965659		0.617228	0.757755		0.615241	0.769491
0.553556	1.23418		0.497661	0.931774		0.45096	0.440466		0.558144	1.1912		0.563318	1.1455		0.58523	0.962076		0.585604	0.959204		0.573641	1.0566		0.566595	1.11866		0.579312	1.01105		0.527294	0.691707		0.580545	1.00103		0.585815	0.960701		0.585815	0.960698		0.617908	0.753706		0.615918	0.765388
0.554165	1.22821		0.498208	0.926633		0.451457	0.438374		0.558758	1.18538		0.563937	1.13985		0.585873	0.957133		0.586248	0.954272		0.574272	1.05128		0.567218	1.1131		0.579949	1.00591		0.527874	0.687847		0.581184	0.995934		0.586459	0.955765		0.586459	0.955762		0.618588	0.74968		0.616596	0.761309
0.554774	1.22227		0.498756	0.921527		0.451953	0.436299		0.559372	1.17959		0.564557	1.13422		0.586517	0.952215		0.586893	0.949366		0.574903	1.04599		0.567841	1.10758		0.580587	1.0008		0.528454	0.684015		0.581823	0.990859		0.587103	0.950855		0.587104	0.950852		0.619268	0.745676		0.617274	0.757252
0.555383	1.21636		0.499303	0.916455		0.452449	0.43424		0.559986	1.17383		0.565177	1.12862		0.587161	0.947322		0.587537	0.944485		0.575534	1.04073		0.568465	1.10208		0.581224	0.995709		0.529034	0.680209		0.582461	0.985809		0.587748	0.94597		0.587748	0.945967		0.619947	0.741695		0.617951	0.753218
0.555992	1.21047		0.499851	0.911416		0.452945	0.432198		0.5606	1.1681		0.565796	1.12305		0.587805	0.942455		0.588181	0.939629		0.576165	1.03549		0.569088	1.09661		0.581861	0.990646		0.529614	0.67643		0.5831	0.980785		0.588392	0.941111		0.588393	0.941108		0.620627	0.737737		0.618629	0.749206
0.556601	1.20461		0.500398	0.906411		0.453441	0.430173		0.561214	1.16239		0.566416	1.11751		0.588449	0.937613		0.588825	0.934799		0.576796	1.03028		0.569711	1.09116		0.582499	0.985609		0.530195	0.672677		0.583739	0.975787		0.589037	0.936277		0.589037	0.936274		0.621307	0.733801		0.619306	0.745217
0.55721	1.19878		0.500946	0.90144		0.453937	0.428164		0.561828	1.15671		0.567036	1.11199		0.589092	0.932797		0.58947	0.929994		0.577427	1.02509		0.570334	1.08574		0.583136	0.980598		0.530775	0.668951		0.584377	0.970815		0.589681	0.931467		0.589682	0.931465		0.621987	0.729887		0.619984	0.741251
0.557819	1.19298		0.501493	0.896501		0.454433	0.426171		0.562442	1.15105		0.567656	1.1065		0.589736	0.928005		0.590114	0.925214		0.578058	1.01993		0.570958	1.08034		0.583773	0.975612		0.531355	0.665251		0.585016	0.965867		0.590326	0.926683		0.590326	0.926681		0.622666	0.725995		0.620661	0.737307
0.558428	1.1872		0.502041	0.891596		0.454929	0.424194		0.563056	1.14542		0.568275	1.10103		0.59038	0.923239		0.590758	0.92046		0.578689	1.0148		0.571581	1.07498		0.584411	0.970651		0.531935	0.661576		0.585655	0.960945		0.59097	0.921924		0.59097	0.921921		0.623346	0.722126		0.621339	0.733385
0.559037	1.18145		0.502588	0.886724		0.455425	0.422234		0.56367	1.13982		0.568895	1.09559		0.591024	0.918498		0.591402	0.91573		0.57932	1.00969		0.572204	1.06963		0.585048	0.965716		0.532515	0.657928		0.586293	0.956049		0.591615	0.91719		0.591615	0.917187		0.624026	0.718278		0.622017	0.729485
0.559646	1.17572		0.503136	0.881884		0.455922	0.42029		0.564284	1.13425		0.569515	1.09017		0.591668	0.913781		0.592047	0.911025		0.579951	1.00461		0.572828	1.06432		0.585685	0.960806		0.533095	0.654304		0.586932	0.951177		0.592259	0.91248		0.592259	0.912477		0.624706	0.714453		0.622694	0.725608
0.560255	1.17002		0.503683	0.877076		0.456418	0.418361		0.564898	1.1287		0.570134	1.08479		0.592311	0.909089		0.592691	0.906344		0.580582	0.999552		0.573451	1.05903		0.586322	0.95592		0.533675	0.650707		0.587571	0.94633		0.592904	0.907795		0.592904	0.907792		0.625385	0.710649		0.623372	0.721752
0.560864	1.16435		0.50423	0.872301		0.456914	0.416448		0.565512	1.12317		0.570754	1.07942		0.592955	0.904422		0.593335	0.901689		0.581213	0.99452		0.574074	1.05376		0.58696	0.95106		0.534255	0.647134		0.588209	0.941509		0.593548	0.903134		0.593548	0.903132		0.626065	0.706866		0.624049	0.717918
0.561473	1.1587		0.504778	0.867558		0.45741	0.414551		0.566126	1.11768		0.571374	1.07409		0.593599	0.89978		0.593979	0.897058		0.581844	0.989514		0.574698	1.04852		0.587597	0.946225		0.534835	0.643587		0.588848	0.936712		0.594192	0.898498		0.594193	0.898496		0.626745	0.703105		0.624727	0.714106
0.562082	1.15309		0.505325	0.862846		0.457906	0.41267		0.56674	1.11221		0.571994	1.06878		0.594243	0.895162		0.594623	0.892451		0.582475	0.984533		0.575321	1.04331		0.588234	0.941415		0.535415	0.640064		0.589487	0.93194		0.594837	0.893886		0.594837	0.893884		0.627425	0.699366		0.625405	0.710315
0.562691	1.14749		0.505873	0.858166		0.458402	0.410804		0.567354	1.10676		0.572613	1.06349		0.594887	0.890568		0.595268	0.887869		0.583107	0.979576		0.575944	1.03812		0.588872	0.93663		0.535995	0.636566		0.590125	0.927193		0.595481	0.889299		0.595482	0.889296		0.628105	0.695648		0.626082	0.706546
0.5633	1.14193		0.50642	0.853517		0.458898	0.408953		0.567968	1.10134		0.573233	1.05823		0.595531	0.885999		0.595912	0.883311		0.583738	0.974645		0.576568	1.03295		0.589509	0.931869		0.536575	0.633092		0.590764	0.92247		0.596126	0.884736		0.596126	0.884733		0.628784	0.691951		0.62676	0.702799
0.563909	1.13639		0.506968	0.8489		0.459394	0.407117		0.568582	1.09595		0.573853	1.053		0.596174	0.881454		0.596556	0.878777		0.584369	0.969739		0.577191	1.02782		0.590146	0.927132		0.537156	0.629643		0.591403	0.917772		0.59677	0.880196		0.596771	0.880194		0.629464	0.688275		0.627437	0.699073
0.564518	1.13087		0.507515	0.844313		0.45989	0.405297		0.569196	1.09059		0.574472	1.04779		0.596818	0.876933		0.5972	0.874267		0.585	0.964858		0.577814	1.0227		0.590784	0.922421		0.537736	0.626218		0.592041	0.913098		0.597415	0.875681		0.597415	0.875678		0.630144	0.684621		0.628115	0.695367
0.565127	1.12538		0.508063	0.839757		0.460386	0.403492		0.56981	1.08524		0.575092	1.04261		0.597462	0.872436		0.597845	0.869781		0.585631	0.960002		0.578438	1.01761		0.591421	0.917733		0.538316	0.622817		0.59268	0.908448		0.598059	0.871189		0.59806	0.871187		0.630824	0.680987		0.628792	0.691683
0.565736	1.11992		0.50861	0.835232		0.460883	0.401701		0.570424	1.07993		0.575712	1.03745		0.598106	0.867962		0.598489	0.865319		0.586262	0.95517		0.579061	1.01255		0.592058	0.91307		0.538896	0.61944		0.593319	0.903823		0.598704	0.866722		0.598704	0.866719		0.631503	0.677374		0.62947	0.68802
0.566345	1.11448		0.509158	0.830737		0.461379	0.399925		0.571038	1.07464		0.576332	1.03232		0.59875	0.863513		0.599133	0.860881		0.586893	0.950363		0.579684	1.00751		0.592695	0.908431		0.539476	0.616086		0.593957	0.899221		0.599348	0.862278		0.599348	0.862275		0.632183	0.673782		0.630148	0.684378
0.566954	1.10907		0.509705	0.826272		0.461875	0.398165		0.571652	1.06938		0.576951	1.02722		0.599393	0.859088		0.599777	0.856467		0.587524	0.94558		0.580308	1.0025		0.593333	0.903816		0.540056	0.612756		0.594596	0.894644		0.599993	0.857857		0.599993	0.857855		0.632863	0.67021		0.630825	0.680757
0.567563	1.10369		0.510253	0.821838		0.462371	0.396418		0.572266	1.06414		0.577571	1.02213		0.600037	0.854686		0.600422	0.852076		0.588155	0.940822		0.580931	0.997513		0.59397	0.899225		0.540636	0.609449		0.595235	0.890091		0.600637	0.85346		0.600637	0.853457		0.633543	0.666659		0.631503	0.677156
0.568172	1.09833		0.5108	0.817433		0.462867	0.394686		0.57288	1.05893		0.578191	1.01708		0.600681	0.850307		0.601066	0.847708		0.588786	0.936088		0.581554	0.992549		0.594607	0.894659		0.541216	0.606165		0.595873	0.885561		0.601282	0.849086		0.601282	0.849084		0.634222	0.663128		0.63218	0.673576
0.568781	1.09299		0.511348	0.813057		0.463363	0.392969		0.573494	1.05374		0.57881	1.01205		0.601325	0.845952		0.60171	0.843364		0.589417	0.931379		0.582178	0.98761		0.595245	0.890115		0.541796	0.602905		0.596512	0.881056		0.601926	0.844736		0.601926	0.844734		0.634902	0.659617		0.632858	0.670017
0.56939	1.08769		0.511895	0.808711		0.463859	0.391266		0.574108	1.04858		0.57943	1.00704		0.601969	0.84162		0.602354	0.839044		0.590048	0.926693		0.582801	0.982696		0.595882	0.885596		0.542376	0.599667		0.597151	0.876574		0.60257	0.840409		0.602571	0.840406		0.635582	0.656127		0.633535	0.666478
0.569999	1.0824		0.512443	0.804394		0.464355	0.389577		0.574722	1.04344		0.58005	1.00206		0.602613	0.837312		0.602998	0.834746		0.590679	0.922032		0.583424	0.977806		0.596519	0.8811		0.542956	0.596452		0.597789	0.872115		0.603215	0.836105		0.603215	0.836102		0.636262	0.652657		0.634213	0.662959
0.570608	1.07715		0.51299	0.800106		0.464851	0.387902		0.575336	1.03833		0.580669	0.997101		0.603256	0.833026		0.603643	0.830472		0.59131	0.917395		0.584047	0.97294		0.597157	0.876628		0.543536	0.593259		0.598428	0.86768		0.603859	0.831824		0.60386	0.831821		0.636941	0.649207		0.634891	0.65946
0.571217	1.07191		0.513538	0.795847		0.465348	0.386242		0.57595	1.03324		0.581289	0.992169		0.6039	0.828764		0.604287	0.82622		0.591941	0.912781		0.584671	0.968099		0.597794	0.872179		0.544117	0.590089		0.599067	0.863268		0.604504	0.827566		0.604504	0.827563		0.637621	0.645776		0.635568	0.655981
0.571826	1.06671		0.514085	0.791617		0.465844	0.384595		0.576564	1.02818		0.581909	0.987261		0.604544	0.824525		0.604931	0.821992		0.592573	0.908192		0.585294	0.963282		0.598431	0.867754		0.544697	0.586941		0.599705	0.85888		0.605148	0.82333		0.605149	0.823328		0.638301	0.642366		0.636246	0.652523
0.572435	1.06152		0.514633	0.787415		0.46634	0.382962		0.577178	1.02314		0.582529	0.982377		0.605188	0.820308		0.605575	0.817786		0.593204	0.903626		0.585917	0.958489		0.599069	0.863352		0.545277	0.583815		0.600344	0.854515		0.605793	0.819118		0.605793	0.819115		0.638981	0.638975		0.636923	0.649084
0.573043	1.05637		0.51518	0.783241		0.466836	0.381343		0.577792	1.01813		0.583148	0.977518		0.605832	0.816114		0.60622	0.813603		0.593835	0.899084		0.586541	0.95372		0.599706	0.858973		0.545857	0.580711		0.600983	0.850173		0.606437	0.814928		0.606438	0.814925		0.639661	0.635603		0.637601	0.645665
0.573652	1.05123		0.515728	0.779096		0.467332	0.379737		0.578406	1.01314		0.583768	0.972683		0.606475	0.811943		0.606864	0.809442		0.594466	0.894565		0.587164	0.948975		0.600343	0.854617		0.546437	0.577629		0.601621	0.845853		0.607082	0.81076		0.607082	0.810758		0.64034	0.632251		0.638279	0.642265
0.574261	1.04613		0.516275	0.774978		0.467828	0.378145		0.57902	1.00818		0.584388	0.967872		0.607119	0.807794		0.607508	0.805305		0.595097	0.89007		0.587787	0.944254		0.60098	0.850285		0.547017	0.574568		0.60226	0.841557		0.607726	0.806615		0.607726	0.806613		0.64102	0.628919		0.638956	0.638886
0.57487	1.04104		0.516823	0.770888		0.468324	0.376566		0.579634	1.00324		0.585007	0.963086		0.607763	0.803668		0.608152	0.801189		0.595728	0.885598		0.588411	0.939556		0.601618	0.845975		0.547597	0.571529		0.602898	0.837284		0.608371	0.802492		0.608371	0.80249		0.6417	0.625606		0.639634	0.635525
0.575479	1.03599		0.51737	0.766826		0.46882	0.375001		0.580248	0.998322		0.585627	0.958323		0.608407	0.799564		0.608797	0.797096		0.596359	0.881149		0.589034	0.934882		0.602255	0.841687		0.548177	0.568511		0.603537	0.833033		0.609015	0.798392		0.609015	0.79839		0.64238	0.622312		0.640311	0.632184
0.576088	1.03095		0.517918	0.762791		0.469316	0.373449		0.580862	0.993432		0.586247	0.953584		0.609051	0.795483		0.609441	0.793025		0.59699	0.876724		0.589657	0.930232		0.602892	0.837423		0.548757	0.565514		0.604176	0.828805		0.60966	0.794314		0.60966	0.794311		0.643059	0.619037		0.640989	0.628863
0.576697	1.02595		0.518465	0.758783		0.469812	0.37191		0.581476	0.988567		0.586867	0.948869		0.609695	0.791423		0.610085	0.788976		0.597621	0.872322		0.590281	0.925606		0.60353	0.833181		0.549337	0.562538		0.604814	0.824599		0.610304	0.790257		0.610304	0.790255		0.643739	0.615781		0.641666	0.62556
0.577306	1.02096		0.519012	0.754802		0.470309	0.370384		0.58209	0.983725		0.587486	0.944178		0.610338	0.787386		0.610729	0.78495		0.598252	0.867942		0.590904	0.921002		0.604167	0.828962		0.549917	0.559583		0.605453	0.820416		0.610948	0.786223		0.610949	0.786221		0.644419	0.612544		0.642344	0.622277
0.577915	1.016		0.51956	0.750848		0.470805	0.368871		0.582704	0.978908		0.588106	0.939511		0.610982	0.783371		0.611373	0.780945		0.598883	0.863586		0.591527	0.916422		0.604804	0.824765		0.550497	0.556649		0.606092	0.816256		0.611593	0.78221		0.611593	0.782208		0.645099	0.609326		0.643022	0.619012
0.578524	1.01107		0.520107	0.74692		0.471301	0.367371		0.583318	0.974114		0.588726	0.934867		0.611626	0.779377		0.612018	0.776962		0.599514	0.859252		0.592151	0.911866		0.605442	0.820591		0.551077	0.553735		0.60673	0.812117		0.612237	0.77822		0.612238	0.778217		0.645778	0.606126		0.643699	0.615767
0.579133	1.00616		0.520655	0.743019		0.471797	0.365884		0.583932	0.969345		0.589345	0.930247		0.61227	0.775406		0.612662	0.773001		0.600145	0.854941		0.592774	0.907332		0.606079	0.816438		0.551658	0.550842		0.607369	0.808001		0.612882	0.774251		0.612882	0.774248		0.646458	0.602945		0.644377	0.61254
0.579742	1.00127		0.521202	0.739145		0.472293	0.36441		0.584546	0.964599		0.589965	0.92565		0.612914	0.771456		0.613306	0.769061		0.600776	0.850653		0.593397	0.902822		0.606716	0.812308		0.552238	0.547969		0.608008	0.803906		0.613526	0.770303		0.613527	0.770301		0.647138	0.599783		0.645054	0.609332
0.580351	0.996405		0.52175	0.735296		0.472789	0.362948		0.585161	0.959877		0.590585	0.921076		0.613557	0.767527		0.61395	0.765143		0.601407	0.846388		0.594021	0.898335		0.607354	0.8082		0.552818	0.545116		0.608646	0.799834		0.614171	0.766377		0.614171	0.766375		0.647818	0.596638		0.645732	0.606142
0.58096	0.991566		0.522297	0.731474		0.473285	0.361499		0.585775	0.955179		0.591205	0.916526		0.614201	0.76362		0.614595	0.761247		0.602039	0.842144		0.594644	0.89387		0.607991	0.804114		0.553398	0.542283		0.609285	0.795783		0.614815	0.762472		0.614815	0.76247		0.648498	0.593513		0.646409	0.602971
0.581569	0.986751		0.522845	0.727677		0.473781	0.360062		0.586389	0.950504		0.591824	0.911999		0.614845	0.759735		0.615239	0.757372		0.60267	0.837923		0.595267	0.889429		0.608628	0.80005		0.553978	0.53947		0.609924	0.791755		0.61546	0.758589		0.61546	0.758587		0.649177	0.590405		0.647087	0.599819
0.582178	0.98196		0.523392	0.723906		0.474277	0.358638		0.587003	0.945853		0.592444	0.907495		0.615489	0.755871		0.615883	0.753518		0.603301	0.833725		0.59589	0.88501		0.609265	0.796008		0.554558	0.536677		0.610562	0.787748		0.616104	0.754727		0.616104	0.754725		0.649857	0.587316		0.647765	0.596684
0.582787	0.977193		0.52394	0.72016		0.474774	0.357225		0.587617	0.941225		0.593064	0.903014		0.616133	0.752028		0.616527	0.749685		0.603932	0.829548		0.596514	0.880613		0.609903	0.791987		0.555138	0.533903		0.611201	0.783762		0.616749	0.750886		0.616749	0.750884		0.650537	0.584244		0.648442	0.593568
0.583396	0.972449		0.524487	0.71644		0.47527	0.355825		0.588231	0.936621		0.593683	0.898556		0.616777	0.748206		0.617171	0.745874		0.604563	0.825394		0.597137	0.87624		0.61054	0.787988		0.555718	0.531149		0.61184	0.779798		0.617393	0.747066		0.617393	0.747064		0.651217	0.581191		0.64912	0.59047
0.584005	0.967729		0.525035	0.712744		0.475766	0.354437		0.588845	0.93204		0.594303	0.89412		0.61742	0.744405		0.617816	0.742083		0.605194	0.821262		0.59776	0.871888		0.611177	0.78401		0.556298	0.528414		0.612478	0.775856		0.618038	0.743267		0.618038	0.743265		0.651896	0.578155		0.649797	0.58739
0.584614	0.963033		0.525582	0.709074		0.476262	0.353062		0.589459	0.927482		0.594923	0.889708		0.618064	0.740625		0.61846	0.738313		0.605825	0.817151		0.598384	0.86756		0.611815	0.780054		0.556878	0.525698		0.613117	0.771935		0.618682	0.739488		0.618682	0.739486		0.652576	0.575137		0.650475	0.584328
0.585223	0.958359		0.52613	0.705428		0.476758	0.351698		0.590073	0.922947		0.595543	0.885318		0.618708	0.736866		0.619104	0.734564		0.606456	0.813062		0.599007	0.863253		0.612452	0.776119		0.557458	0.523002		0.613756	0.768035		0.619326	0.735731		0.619327	0.735729		0.653256	0.572137		0.651152	0.581284
0.585832	0.95371		0.526677	0.701807		0.477254	0.350346		0.590687	0.918435		0.596162	0.88095		0.619352	0.733127		0.619748	0.730836		0.607087	0.808996		0.59963	0.858969		0.613089	0.772206		0.558038	0.520324		0.614394	0.764156		0.619971	0.731994		0.619971	0.731992		0.653936	0.569154		0.65183	0.578257
0.586441	0.949083		0.527225	0.698211		0.47775	0.349005		0.591301	0.913946		0.596782	0.876605		0.619996	0.72941		0.620393	0.727129		0.607718	0.80495		0.600254	0.854706		0.613727	0.768313		0.558619	0.517665		0.615033	0.760298		0.620615	0.728277		0.620616	0.728275		0.654615	0.566188		0.652508	0.575249
0.58705	0.94448		0.527772	0.694639		0.478246	0.347676		0.591915	0.90948		0.597402	0.872283		0.620639	0.725713		0.621037	0.723442		0.608349	0.800926		0.600877	0.850466		0.614364	0.764442		0.559199	0.515024		0.615672	0.756461		0.62126	0.724581		0.62126	0.724579		0.655295	0.56324		0.653185	0.572257
0.587659	0.9399		0.52832	0.691091		0.478742	0.346359		0.592529	0.905037		0.598021	0.867983		0.621283	0.722036		0.621681	0.719775		0.60898	0.796924		0.6015	0.846248		0.615001	0.760591		0.559779	0.512402		0.61631	0.752645		0.621904	0.720906		0.621905	0.720904		0.655975	0.56031		0.653863	0.569283
0.588268	0.935342		0.528867	0.687567		0.479239	0.345054		0.593143	0.900616		0.598641	0.863705		0.621927	0.71838		0.622325	0.716129		0.609611	0.792943		0.602124	0.842052		0.615639	0.756762		0.560359	0.509799		0.616949	0.74885		0.622549	0.71725		0.622549	0.717248		0.656655	0.557396		0.65454	0.566327
0.588877	0.930808		0.529415	0.684067		0.479735	0.34376		0.593757	0.896218		0.599261	0.859449		0.622571	0.714743		0.62297	0.712502		0.610242	0.788984		0.602747	0.837877		0.616276	0.752953		0.560939	0.507213		0.617588	0.745075		0.623193	0.713615		0.623193	0.713613		0.657334	0.5545		0.655218	0.563388
0.589486	0.926297		0.529962	0.68059		0.480231	0.342477		0.594371	0.891843		0.599881	0.855215		0.623215	0.711127		0.623614	0.708896		0.610873	0.785045		0.60337	0.833724		0.616913	0.749165		0.561519	0.504646		0.618226	0.741321		0.623838	0.71		0.623838	0.709998		0.658014	0.55162		0.655896	0.560465
0.590095	0.921808		0.53051	0.677137		0.480727	0.341205		0.594985	0.88749		0.6005	0.851003		0.623859	0.707532		0.624258	0.70531		0.611505	0.781128		0.603994	0.829593		0.61755	0.745397		0.562099	0.502097		0.618865	0.737588		0.624482	0.706405		0.624482	0.706403		0.658694	0.548757		0.656573	0.55756
0.590704	0.917342		0.531057	0.673708		0.481223	0.339945		0.595599	0.883159		0.60112	0.846813		0.624502	0.703956		0.624902	0.701744		0.612136	0.777231		0.604617	0.825483		0.618188	0.74165		0.562679	0.499566		0.619504	0.733875		0.625127	0.702829		0.625127	0.702827		0.659374	0.545912		0.657251	0.554672
0.591313	0.912899		0.531605	0.670301		0.481719	0.338696		0.596213	0.87885		0.60174	0.842645		0.625146	0.7004		0.625546	0.698198		0.612767	0.773356		0.60524	0.821395		0.618825	0.737923		0.563259	0.497052		0.620142	0.730182		0.625771	0.699274		0.625771	0.699272		0.660054	0.543083		0.657928	0.551801
0.591922	0.908478		0.532152	0.666918		0.482215	0.337458		0.596827	0.874564		0.602359	0.838498		0.62579	0.696864		0.626191	0.694672		0.613398	0.769501		0.605864	0.817328		0.619462	0.734217		0.563839	0.494556		0.620781	0.726509		0.626416	0.695738		0.626416	0.695736		0.660733	0.54027		0.658606	0.548947
0.592531	0.904079		0.5327	0.663557		0.482711	0.33623		0.597441	0.8703		0.602979	0.834373		0.626434	0.693347		0.626835	0.691165		0.614029	0.765667		0.606487	0.813282		0.6201	0.730531		0.564419	0.492078		0.62142	0.722857		0.62706	0.692222		0.62706	0.69222		0.661413	0.537474		0.659283	0.546109
0.59314	0.899703		0.533247	0.66022		0.483207	0.335014		0.598055	0.866057		0.603599	0.83027		0.627078	0.68985		0.627479	0.687678		0.61466	0.761854		0.60711	0.809258		0.620737	0.726865		0.564999	0.489616		0.622058	0.719225		0.627704	0.688725		0.627705	0.688723		0.662093	0.534695		0.659961	0.543288
0.593749	0.895349		0.533794	0.656904		0.483703	0.333809		0.598669	0.861837		0.604219	0.826188		0.627721	0.686373		0.628123	0.684211		0.615291	0.758061		0.607733	0.805254		0.621374	0.723219		0.56558	0.487173		0.622697	0.715612		0.628349	0.685248		0.628349	0.685246		0.662773	0.531931		0.660639	0.540484
0.594358	0.891018		0.534342	0.653612		0.4842	0.332614		0.599283	0.857638		0.604838	0.822127		0.628365	0.682915		0.628768	0.680762		0.615922	0.754289		0.608357	0.801272		0.622012	0.719593		0.56616	0.484746		0.623336	0.712019		0.628993	0.68179		0.628994	0.681788		0.663452	0.529185		0.661316	0.537696
0.594967	0.886708		0.534889	0.650341		0.484696	0.33143		0.599897	0.853462		0.605458	0.818088		0.629009	0.679476		0.629412	0.677333		0.616553	0.750537		0.60898	0.79731		0.622649	0.715987		0.56674	0.482336		0.623974	0.708446		0.629638	0.678351		0.629638	0.678349		0.664132	0.526454		0.661994	0.534925
0.595575	0.882421		0.535437	0.647093		0.485192	0.330256		0.600511	0.849306		0.606078	0.81407		0.629653	0.676057		0.630056	0.673924		0.617184	0.746806		0.609603	0.79337		0.623286	0.7124		0.56732	0.479943		0.624613	0.704893		0.630282	0.674932		0.630283	0.67493		0.664812	0.523739		0.662671	0.532169
0.596184	0.878155		0.535984	0.643867		0.485688	0.329093		0.601125	0.845173		0.606697	0.810072		0.630297	0.672657		0.6307	0.670533		0.617815	0.743094		0.610227	0.78945		0.623924	0.708834		0.5679	0.477567		0.625252	0.70136		0.630927	0.671531		0.630927	0.671529		0.665492	0.521041		0.663349	0.52943
0.596793	0.873911		0.536532	0.640662		0.486184	0.32794		0.601739	0.84106		0.607317	0.806096		0.630941	0.669276		0.631345	0.667161		0.618446	0.739403		0.61085	0.78555		0.624561	0.705286		0.56848	0.475208		0.62589	0.697845		0.631571	0.66815		0.631571	0.668148		0.666171	0.518358		0.664026	0.526707
0.597402	0.869689		0.537079	0.63748		0.48668	0.326798		0.602353	0.83697		0.607937	0.802141		0.631584	0.665914		0.631989	0.663809		0.619077	0.735731		0.611473	0.781671		0.625198	0.701759		0.56906	0.472865		0.626529	0.694351		0.632216	0.664787		0.632216	0.664785		0.666851	0.515691		0.664704	0.524
0.598011	0.865489		0.537627	0.634319		0.487176	0.325666		0.602967	0.8329		0.608556	0.798207		0.632228	0.66257		0.632633	0.660475		0.619708	0.73208		0.612097	0.777813		0.625835	0.698251		0.56964	0.470539		0.627168	0.690875		0.63286	0.661443		0.63286	0.661441		0.667531	0.51304		0.665382	0.521309
0.59862	0.861311		0.538174	0.631179		0.487672	0.324544		0.603581	0.828852		0.609176	0.794293		0.632872	0.659246		0.633277	0.65716		0.62034	0.728449		0.61272	0.773975		0.626473	0.694762		0.57022	0.468229		0.627806	0.687419		0.633505	0.658118		0.633505	0.658116		0.668211	0.510404		0.666059	0.518634
0.599229	0.857153		0.538722	0.628061		0.488168	0.323432		0.604195	0.824825		0.609796	0.7904		0.633516	0.65594		0.633921	0.653864		0.620971	0.724837		0.613343	0.770158		0.62711	0.691292		0.5708	0.465935		0.628445	0.683982		0.634149	0.654812		0.634149	0.65481		0.668891	0.507785		0.666737	0.515974
0.599838	0.853018		0.539269	0.624963		0.488665	0.32233		0.604809	0.820819		0.610416	0.786528		0.63416	0.652653		0.634566	0.650586		0.621602	0.721245		0.613967	0.76636		0.627747	0.687842		0.57138	0.463657		0.629084	0.680564		0.634793	0.651524		0.634794	0.651522		0.66957	0.50518		0.667414	0.51333
0.600447	0.848903		0.539817	0.621887		0.489161	0.321238		0.605423	0.816834		0.611035	0.782676		0.634803	0.649384		0.63521	0.647326		0.622233	0.717672		0.61459	0.762583		0.628385	0.68441		0.57196	0.461395		0.629722	0.677165		0.635438	0.648254		0.635438	0.648252		0.67025	0.502591		0.668092	0.510702
0.601056	0.84481		0.540364	0.618832		0.489657	0.320157		0.606037	0.812869		0.611655	0.778844		0.635447	0.646134		0.635854	0.644086		0.622864	0.714119		0.615213	0.758826		0.629022	0.680998		0.572541	0.45915		0.630361	0.673784		0.636082	0.645003		0.636083	0.645001		0.67093	0.500017		0.66877	0.508089
0.601665	0.840738		0.540912	0.615797		0.490153	0.319085		0.606651	0.808926		0.612275	0.775033		0.636091	0.642902		0.636498	0.640863		0.623495	0.710585		0.615837	0.755089		0.629659	0.677604		0.573121	0.456919		0.631	0.670423		0.636727	0.64177		0.636727	0.641768		0.67161	0.497459		0.669447	0.505492
0.602274	0.836687		0.541459	0.612783		0.490649	0.318022		0.607265	0.805003		0.612894	0.771242		0.636735	0.639689		0.637143	0.637658		0.624126	0.707071		0.61646	0.751371		0.630297	0.674229		0.573701	0.454705		0.631638	0.66708		0.637371	0.638555		0.637372	0.638553		0.672289	0.494915		0.670125	0.50291
0.602883	0.832658		0.542007	0.60979		0.491145	0.31697		0.607879	0.801101		0.613514	0.767471		0.637379	0.636493		0.637787	0.634472		0.624757	0.703576		0.617083	0.747674		0.630934	0.670873		0.574281	0.452506		0.632277	0.663756		0.638016	0.635358		0.638016	0.635356		0.672969	0.492387		0.670802	0.500343
0.603492	0.828649		0.542554	0.606816		0.491641	0.315927		0.608493	0.79722		0.614134	0.76372		0.638022	0.633316		0.638431	0.631304		0.625388	0.7001		0.617707	0.743996		0.631571	0.667536		0.574861	0.450322		0.632916	0.66045		0.63866	0.63218		0.638661	0.632178		0.673649	0.489874		0.67148	0.497791
0.604101	0.824661		0.543102	0.603863		0.492137	0.314894		0.609107	0.793358		0.614754	0.75999		0.638666	0.630156		0.639075	0.628154		0.626019	0.696643		0.61833	0.740337		0.632209	0.664217		0.575441	0.448154		0.633554	0.657163		0.639305	0.629019		0.639305	0.629017		0.674329	0.487375		0.672157	0.495254
0.60471	0.820693		0.543649	0.60093		0.492633	0.31387		0.609721	0.789518		0.615373	0.756279		0.63931	0.627015		0.63972	0.625021		0.62665	0.693205		0.618953	0.736699		0.632846	0.660916		0.576021	0.446001		0.634193	0.653894		0.639949	0.625876		0.639949	0.625874		0.675008	0.484892		0.672835	0.492733
0.605319	0.816747		0.544197	0.598017		0.493129	0.312855		0.610335	0.785697		0.615993	0.752588		0.639954	0.623891		0.640364	0.621906		0.627281	0.689785		0.619576	0.733079		0.633483	0.657634		0.576601	0.443863		0.634832	0.650643		0.640594	0.62275		0.640594	0.622748		0.675688	0.482423		0.673513	0.490226
0.605928	0.812821		0.544744	0.595124		0.493626	0.31185		0.610949	0.781897		0.616613	0.748916		0.640598	0.620785		0.641008	0.61881		0.627912	0.686385		0.6202	0.72948		0.63412	0.65437		0.577181	0.44174		0.63547	0.64741		0.641238	0.619643		0.641238	0.619641		0.676368	0.479968		0.67419	0.487734
0.606537	0.808915		0.545292	0.59225		0.494122	0.310854		0.611563	0.778117		0.617232	0.745264		0.641242	0.617697		0.641652	0.61573		0.628543	0.683003		0.620823	0.725899		0.634758	0.651124		0.577761	0.439632		0.636109	0.644196		0.641883	0.616553		0.641883	0.616551		0.677048	0.477529		0.674868	0.485257
0.607146	0.80503		0.545839	0.589396		0.494618	0.309868		0.612177	0.774357		0.617852	0.741632		0.641885	0.614626		0.642296	0.612668		0.629174	0.67964		0.621446	0.722337		0.635395	0.647896		0.578341	0.437539		0.636748	0.640999		0.642527	0.61348		0.642527	0.613478		0.677727	0.475103		0.675545	0.482794
0.607755	0.801166		0.546387	0.586561		0.495114	0.30889		0.612791	0.770616		0.618472	0.738019		0.642529	0.611572		0.642941	0.609624		0.629806	0.676296		0.62207	0.718795		0.636032	0.644687		0.578921	0.43546		0.637386	0.637821		0.643171	0.610425		0.643172	0.610423		0.678407	0.472693		0.676223	0.480346
0.608364	0.797321		0.546934	0.583746		0.49561	0.307922		0.613405	0.766896		0.619092	0.734426		0.643173	0.608536		0.643585	0.606597		0.630437	0.67297		0.622693	0.715272		0.63667	0.641495		0.579501	0.433396		0.638025	0.63466		0.643816	0.607387		0.643816	0.607385		0.679087	0.470296		0.6769	0.477913
0.608973	0.793497		0.547482	0.580949		0.496106	0.306963		0.614019	0.763195		0.619711	0.730852		0.643817	0.605518		0.644229	0.603587		0.631068	0.669662		0.623316	0.711767		0.637307	0.638321		0.580082	0.431347		0.638664	0.631517		0.64446	0.604366		0.644461	0.604364		0.679767	0.467914		0.677578	0.475494
0.609582	0.789693		0.548029	0.578172		0.496602	0.306012		0.614633	0.759515		0.620331	0.727297		0.644461	0.602516		0.644873	0.600594		0.631699	0.666372		0.62394	0.708282		0.637944	0.635165		0.580662	0.429312		0.639302	0.628391		0.645105	0.601362		0.645105	0.60136		0.680447	0.465546		0.678256	0.473089
0.610191	0.785908		0.548576	0.575414		0.497098	0.305071		0.615247	0.755853		0.620951	0.723761		0.645104	0.599532		0.645518	0.597618		0.63233	0.663101		0.624563	0.704815		0.638582	0.632026		0.581242	0.427291		0.639941	0.625283		0.645749	0.598376		0.64575	0.598374		0.681126	0.463192		0.678933	0.470699
0.6108	0.782144		0.549124	0.572674		0.497594	0.304138		0.615861	0.752212		0.62157	0.720244		0.645748	0.596564		0.646162	0.59466		0.632961	0.659848		0.625186	0.701367		0.639219	0.628905		0.581822	0.425284		0.64058	0.622193		0.646394	0.595406		0.646394	0.595404		0.681806	0.460852		0.679611	0.468322
0.611409	0.7784		0.549671	0.569953		0.498091	0.303214		0.616475	0.748589		0.62219	0.716746		0.646392	0.593614		0.646806	0.591718		0.633592	0.656612		0.62581	0.697938		0.639856	0.625802		0.582402	0.423292		0.641218	0.61912		0.647038	0.592453		0.647039	0.592451		0.682486	0.458525		0.680288	0.46596
0.612018	0.774675		0.550219	0.56725		0.498587	0.302299		0.61709	0.744986		0.62281	0.713267		0.647036	0.59068		0.64745	0.588793		0.634223	0.653395		0.626433	0.694527		0.640494	0.622716		0.582982	0.421313		0.641857	0.616064		0.647683	0.589517		0.647683	0.589515		0.683166	0.456213		0.680966	0.463612
0.612627	0.77097		0.550766	0.564566		0.499083	0.301392		0.617704	0.741403		0.62343	0.709807		0.64768	0.587763		0.648094	0.585885		0.634854	0.650196		0.627056	0.691134		0.641131	0.619647		0.583562	0.419349		0.642496	0.613026		0.648327	0.586598		0.648327	0.586596		0.683845	0.453915		0.681644	0.461278
0.613236	0.767285		0.551314	0.5619		0.499579	0.300494		0.618318	0.737838		0.624049	0.706365		0.648324	0.584863		0.648739	0.582993		0.635485	0.647014		0.62768	0.68776		0.641768	0.616596		0.584142	0.417398		0.643134	0.610004		0.648972	0.583695		0.648972	0.583693		0.684525	0.45163		0.682321	0.458958
0.613845	0.763619		0.551861	0.559252		0.500075	0.299605		0.618932	0.734293		0.624669	0.702942		0.648967	0.58198		0.649383	0.580118		0.636116	0.64385		0.628303	0.684404		0.642405	0.613561		0.584722	0.415461		0.643773	0.607		0.649616	0.580809		0.649616	0.580807		0.685205	0.449359		0.682999	0.456651
0.614454	0.759972		0.552409	0.556622		0.500571	0.298724		0.619546	0.730766		0.625289	0.699538		0.649611	0.579113		0.650027	0.57726		0.636747	0.640703		0.628926	0.681067		0.643043	0.610544		0.585302	0.413537		0.644412	0.604012		0.650261	0.577939		0.650261	0.577937		0.685885	0.447101		0.683676	0.454358
0.615063	0.756345		0.552956	0.55401		0.501067	0.297851		0.62016	0.727259		0.625908	0.696152		0.650255	0.576262		0.650671	0.574417		0.637378	0.637574		0.62955	0.677747		0.64368	0.607544		0.585882	0.411627		0.64505	0.601042		0.650905	0.575086		0.650905	0.575084		0.686564	0.444857		0.684354	0.452079
0.615672	0.752737		0.553504	0.551416		0.501563	0.296987		0.620774	0.72377		0.626528	0.692784		0.650899	0.573428		0.651316	0.571592		0.638009	0.634463		0.630173	0.674445		0.644317	0.60456		0.586462	0.409731		0.645689	0.598088		0.651549	0.572248		0.65155	0.572247		0.687244	0.442626		0.685031	0.449813
0.616281	0.749149		0.554051	0.54884		0.502059	0.296131		0.621388	0.7203		0.627148	0.689435		0.651543	0.57061		0.65196	0.568782		0.63864	0.631369		0.630796	0.671162		0.644955	0.601594		0.587043	0.407848		0.646328	0.595151		0.652194	0.569428		0.652194	0.569426		0.687924	0.440408		0.685709	0.447561
0.61689	0.745579		0.554599	0.546281		0.502555	0.295283		0.622002	0.716849		0.627768	0.686104		0.652186	0.567808		0.652604	0.565989		0.639272	0.628292		0.631419	0.667896		0.645592	0.598644		0.587623	0.405978		0.646966	0.592231		0.652838	0.566623		0.652839	0.566621		0.688604	0.438204		0.686387	0.445322
0.617499	0.742028		0.555146	0.543739		0.503052	0.294443		0.622616	0.713417		0.628387	0.682791		0.65283	0.565022		0.653248	0.563211		0.639903	0.625232		0.632043	0.664648		0.646229	0.595711		0.588203	0.404121		0.647605	0.589327		0.653483	0.563834		0.653483	0.563832		0.689284	0.436013		0.687064	0.443097
0.618107	0.738497		0.555694	0.541215		0.503548	0.293611		0.62323	0.710003		0.629007	0.679496		0.653474	0.562252		0.653893	0.56045		0.640534	0.622189		0.632666	0.661418		0.646867	0.592794		0.588783	0.402277		0.648244	0.586439		0.654127	0.561061		0.654128	0.56106		0.689963	0.433835		0.687742	0.440884
0.618716	0.734984		0.556241	0.538708		0.504044	0.292788		0.623844	0.706607		0.629627	0.676219		0.654118	0.559498		0.654537	0.557704		0.641165	0.619163		0.633289	0.658205		0.647504	0.589894		0.589363	0.400446		0.648882	0.583568		0.654772	0.558304		0.654772	0.558303		0.690643	0.43167		0.688419	0.438685
0.619325	0.73149		0.556789	0.536218		0.50454	0.291972		0.624458	0.70323		0.630246	0.67296		0.654762	0.55676		0.655181	0.554974		0.641796	0.616155		0.633913	0.65501		0.648141	0.58701		0.589943	0.398628		0.649521	0.580713		0.655416	0.555563		0.655417	0.555561		0.691323	0.429517		0.689097	0.436499
0.619934	0.728015		0.557336	0.533745		0.505036	0.291164		0.625072	0.699871		0.630866	0.669718		0.655406	0.554038		0.655825	0.552261		0.642427	0.613163		0.634536	0.651832		0.648779	0.584143		0.590523	0.396823		0.65016	0.577875		0.656061	0.552838		0.656061	0.552836		0.692003	0.427378		0.689774	0.434326
0.620543	0.724558		0.557884	0.531289		0.505532	0.290364		0.625686	0.69653		0.631486	0.666495		0.656049	0.551332		0.656469	0.549562		0.643058	0.610187		0.635159	0.648672		0.649416	0.581292		0.591103	0.39503		0.650798	0.575053		0.656705	0.550128		0.656705	0.550126		0.692682	0.425252		0.690452	0.432166
0.621152	0.72112		0.558431	0.52885		0.506028	0.289572		0.6263	0.693207		0.632106	0.663289		0.656693	0.548641		0.657114	0.546879		0.643689	0.607229		0.635783	0.645529		0.650053	0.578457		0.591683	0.39325		0.651437	0.572246		0.65735	0.547433		0.65735	0.547432		0.693362	0.423138		0.69113	0.430019
0.621761	0.7177		0.558979	0.526427		0.506524	0.288788		0.626914	0.689903		0.632725	0.6601		0.657337	0.545965		0.657758	0.544212		0.64432	0.604287		0.636406	0.642403		0.65069	0.575638		0.592263	0.391483		0.652076	0.569456		0.657994	0.544755		0.657994	0.544753		0.694042	0.421037		0.691807	0.427885
0.62237	0.714299		0.559526	0.524021		0.50702	0.288011		0.627528	0.686616		0.633345	0.656929		0.657981	0.543306		0.658402	0.54156		0.644951	0.601361		0.637029	0.639294		0.651328	0.572835		0.592843	0.389728		0.652714	0.566681		0.658639	0.542091		0.658639	0.54209		0.694722	0.418948		0.692485	0.425763
0.622979	0.710916		0.560074	0.521631		0.507517	0.287242		0.628142	0.683347		0.633965	0.653775		0.658625	0.540661		0.659046	0.538924		0.645582	0.598452		0.637653	0.636202		0.651965	0.570048		0.593423	0.387986		0.653353	0.563923		0.659283	0.539443		0.659283	0.539442		0.695401	0.416872		0.693162	0.423654
0.623588	0.707551		0.560621	0.519258		0.508013	0.28648		0.628756	0.680096		0.634584	0.650639		0.659268	0.538032		0.659691	0.536303		0.646213	0.59556		0.638276	0.633128		0.652602	0.567277		0.594004	0.386255		0.653992	0.56118		0.659927	0.53681		0.659928	0.536809		0.696081	0.414808		0.69384	0.421558
0.624197	0.704204		0.561169	0.516901		0.508509	0.285726		0.62937	0.676863		0.635204	0.64752		0.659912	0.535418		0.660335	0.533696		0.646844	0.592683		0.638899	0.63007		0.65324	0.564521		0.594584	0.384537		0.65463	0.558452		0.660572	0.534192		0.660572	0.534191		0.696761	0.412757		0.694517	0.419474
0.624806	0.700875		0.561716	0.514559		0.509005	0.28498		0.629984	0.673647		0.635824	0.644418		0.660556	0.532819		0.660979	0.531105		0.647475	0.589823		0.639523	0.627029		0.653877	0.561781		0.595164	0.382831		0.655269	0.555741		0.661216	0.53159		0.661217	0.531588		0.697441	0.410718		0.695195	0.417402
0.625415	0.697564		0.562264	0.512234		0.509501	0.284241		0.630598	0.670449		0.636444	0.641333		0.6612	0.530235		0.661623	0.528529		0.648106	0.586979		0.640146	0.624004		0.654514	0.559057		0.595744	0.381137		0.655908	0.553044		0.661861	0.529002		0.661861	0.529		0.69812	0.408691		0.695873	0.415343
0.626024	0.694271		0.562811	0.509925		0.509997	0.283509		0.631212	0.667268		0.637063	0.638264		0.661844	0.527666		0.662268	0.525968		0.648738	0.584151		0.640769	0.620997		0.655152	0.556349		0.596324	0.379455		0.656546	0.550364		0.662505	0.526429		0.662506	0.526428		0.6988	0.406676		0.69655	0.413297
0.626633	0.690996		0.563358	0.507631		0.510493	0.282784		0.631826	0.664105		0.637683	0.635213		0.662488	0.525112		0.662912	0.523422		0.649369	0.581339		0.641393	0.618005		0.655789	0.553656		0.596904	0.377785		0.657185	0.547698		0.66315	0.523871		0.66315	0.52387		0.69948	0.404674		0.697228	0.411262
0.627242	0.687739		0.563906	0.505353		0.510989	0.282067		0.63244	0.660959		0.638303	0.632179		0.663131	0.522572		0.663556	0.520891		0.65	0.578543		0.642016	0.615031		0.656426	0.550978		0.597484	0.376126		0.657824	0.545048		0.663794	0.521328		0.663795	0.521327		0.70016	0.402683		0.697905	0.40924
0.627851	0.684499		0.564453	0.503091		0.511485	0.281357		0.633054	0.65783		0.638922	0.629161		0.663775	0.520048		0.6642	0.518374		0.650631	0.575762		0.642639	0.612073		0.657064	0.548315		0.598064	0.37448		0.658462	0.542413		0.664439	0.518799		0.664439	0.518798		0.70084	0.400704		0.698583	0.40723
0.62846	0.681277		0.565001	0.500844		0.511982	0.280654		0.633668	0.654718		0.639542	0.62616		0.664419	0.517538		0.664844	0.515872		0.651262	0.572997		0.643263	0.609131		0.657701	0.545668		0.598644	0.372845		0.659101	0.539793		0.665083	0.516286		0.665083	0.516284		0.701519	0.398738		0.699261	0.405231
0.629069	0.678072		0.565548	0.498612		0.512478	0.279958		0.634282	0.651623		0.640162	0.623176		0.665063	0.515043		0.665489	0.513384		0.651893	0.570248		0.643886	0.606205		0.658338	0.543036		0.599224	0.371221		0.65974	0.537188		0.665728	0.513786		0.665728	0.513785		0.702199	0.396782		0.699938	0.403245
0.629678	0.674885		0.566096	0.496396		0.512974	0.279269		0.634896	0.648546		0.640781	0.620208		0.665707	0.512562		0.666133	0.510911		0.652524	0.567515		0.644509	0.603296		0.658975	0.540418		0.599804	0.369609		0.660378	0.534598		0.666372	0.511301		0.666372	0.5113		0.702879	0.394839		0.700616	0.401271
0.630287	0.671715		0.566643	0.494195		0.51347	0.278588		0.63551	0.645485		0.641401	0.617257		0.66635	0.510095		0.666777	0.508452		0.653155	0.564797		0.645132	0.600402		0.659613	0.537816		0.600384	0.368008		0.661017	0.532023		0.667017	0.508831		0.667017	0.508829		0.703559	0.392908		0.701293	0.399308
0.630896	0.668562		0.567191	0.492009		0.513966	0.277913		0.636124	0.642441		0.642021	0.614322		0.666994	0.507643		0.667421	0.506008		0.653786	0.562094		0.645756	0.597525		0.66025	0.535229		0.600964	0.366418		0.661656	0.529463		0.667661	0.506374		0.667661	0.506373		0.704238	0.390987		0.701971	0.397357
0.631505	0.665426		0.567738	0.489838		0.514462	0.277245		0.636738	0.639414		0.642641	0.611403		0.667638	0.505206		0.668066	0.503578		0.654417	0.559407		0.646379	0.594663		0.660887	0.532657		0.601545	0.36484		0.662294	0.526917		0.668305	0.503932		0.668306	0.503931		0.704918	0.389079		0.702648	0.395418
0.632114	0.662308		0.568286	0.487681		0.514958	0.276583		0.637352	0.636403		0.64326	0.6085		0.668282	0.502782		0.66871	0.501162		0.655048	0.556734		0.647002	0.591818		0.661525	0.530099		0.602125	0.363273		0.662933	0.524386		0.66895	0.501504		0.66895	0.501503		0.705598	0.387182		0.703326	0.393491
0.632723	0.659206		0.568833	0.48554		0.515454	0.275929		0.637966	0.633409		0.64388	0.605613		0.668926	0.500373		0.669354	0.49876		0.655679	0.554077		0.647626	0.588988		0.662162	0.527556		0.602705	0.361717		0.663572	0.52187		0.669594	0.499091		0.669595	0.499089		0.706278	0.385296		0.704004	0.391575
0.633332	0.656122		0.569381	0.483413		0.51595	0.275281		0.63858	0.630432		0.6445	0.602743		0.66957	0.497977		0.669998	0.496372		0.65631	0.551436		0.648249	0.586174		0.662799	0.525027		0.603285	0.360172		0.66421	0.519368		0.670239	0.496691		0.670239	0.49669		0.706957	0.383422		0.704681	0.38967
0.633941	0.653054		0.569928	0.4813		0.516446	0.27464		0.639194	0.627471		0.645119	0.599888		0.670213	0.495596		0.670643	0.493998		0.656941	0.548809		0.648872	0.583375		0.663437	0.522514		0.603865	0.358638		0.664849	0.51688		0.670883	0.494305		0.670884	0.494304		0.707637	0.381559		0.705359	0.387777
0.63455	0.650003		0.570476	0.479202		0.516943	0.274006		0.639808	0.624526		0.645739	0.59705		0.670857	0.493228		0.671287	0.491638		0.657573	0.546197		0.649496	0.580593		0.664074	0.520014		0.604445	0.357114		0.665488	0.514407		0.671528	0.491933		0.671528	0.491932		0.708317	0.379707		0.706036	0.385895
0.635159	0.646969		0.571023	0.477119		0.517439	0.273378		0.640422	0.621598		0.646359	0.594227		0.671501	0.490875		0.671931	0.489291		0.658204	0.5436		0.650119	0.577825		0.664711	0.517529		0.605025	0.355602		0.666126	0.511948		0.672172	0.489575		0.672172	0.489573		0.708997	0.377866		0.706714	0.384025
0.635768	0.643951		0.571571	0.475049		0.517935	0.272757		0.641036	0.618685		0.646979	0.591419		0.672145	0.488535		0.672575	0.486959		0.658835	0.541017		0.650742	0.575073		0.665348	0.515058		0.605605	0.3541		0.666765	0.509504		0.672817	0.48723		0.672817	0.487229		0.709677	0.376037		0.707391	0.382166
0.636377	0.64095		0.572118	0.472994		0.518431	0.272142		0.64165	0.615789		0.647598	0.588628		0.672789	0.486208		0.673219	0.48464		0.659466	0.53845		0.651366	0.572337		0.665986	0.512602		0.606185	0.352608		0.667404	0.507073		0.673461	0.484899		0.673461	0.484898		0.710356	0.374218		0.708069	0.380318
0.636986	0.637965		0.572666	0.470953		0.518927	0.271534		0.642264	0.612909		0.648218	0.585852		0.673432	0.483896		0.673864	0.482334		0.660097	0.535897		0.651989	0.569615		0.666623	0.510159		0.606765	0.351128		0.668042	0.504657		0.674106	0.482582		0.674106	0.482581		0.711036	0.37241		0.708747	0.378481
0.637595	0.634997		0.573213	0.468926		0.519423	0.270932		0.642878	0.610045		0.648838	0.583091		0.674076	0.481596		0.674508	0.480043		0.660728	0.533359		0.652612	0.566909		0.66726	0.507731		0.607345	0.349657		0.668681	0.502254		0.67475	0.480278		0.67475	0.480277		0.711716	0.370613		0.709424	0.376655
0.638204	0.632045		0.573761	0.466913		0.519919	0.270336		0.643492	0.607197		0.649457	0.580346		0.67472	0.479311		0.675152	0.477764		0.661359	0.530835		0.653236	0.564218		0.667898	0.505316		0.607925	0.348197		0.66932	0.499865		0.675394	0.477987		0.675395	0.477986		0.712396	0.368827		0.710102	0.37484
0.638813	0.629109		0.574308	0.464914		0.520415	0.269747		0.644106	0.604365		0.650077	0.577617		0.675364	0.477038		0.675796	0.475499		0.66199	0.528325		0.653859	0.561542		0.668535	0.502916		0.608506	0.346748		0.669958	0.49749		0.676039	0.47571		0.676039	0.475709		0.713075	0.367052		0.710779	0.373036
0.639422	0.626189		0.574856	0.462928		0.520911	0.269163		0.64472	0.601548		0.650697	0.574902		0.676008	0.474779		0.676441	0.473247		0.662621	0.52583		0.654482	0.558881		0.669172	0.500529		0.609086	0.345309		0.670597	0.495129		0.676683	0.473446		0.676684	0.473445		0.713755	0.365287		0.711457	0.371242
0.640031	0.623286		0.575403	0.460956		0.521408	0.268587		0.645334	0.598747		0.651317	0.572203		0.676652	0.472534		0.677085	0.471008		0.663252	0.523349		0.655106	0.556234		0.66981	0.498157		0.609666	0.34388		0.671236	0.492782		0.677328	0.471196		0.677328	0.471195		0.714435	0.363533		0.712135	0.36946
0.640639	0.620398		0.575951	0.458997		0.521904	0.268016		0.645948	0.595961		0.651936	0.569519		0.677295	0.470301		0.677729	0.468783		0.663883	0.520883		0.655729	0.553603		0.670447	0.495797		0.610246	0.342461		0.671874	0.490448		0.677972	0.468958		0.677973	0.468957		0.715115	0.36179		0.712812	0.367688
0.641248	0.617527		0.576498	0.457052		0.5224	0.267451		0.646562	0.593192		0.652556	0.566849		0.677939	0.468081		0.678373	0.46657		0.664514	0.51843		0.656352	0.550986		0.671084	0.493452		0.610826	0.341052		0.672513	0.488128		0.678617	0.466734		0.678617	0.466733		0.715794	0.360057		0.71349	0.365927
0.641857	0.614671		0.577046	0.45512		0.522896	0.266892		0.647176	0.590437		0.653176	0.564195		0.678583	0.465875		0.679017	0.464371		0.665145	0.515992		0.656975	0.548384		0.671722	0.49112		0.611406	0.339653		0.673152	0.485821		0.679261	0.464522		0.679262	0.464521		0.716474	0.358335		0.714167	0.364177
0.642466	0.611831		0.577593	0.453202		0.523392	0.26634		0.64779	0.587698		0.653795	0.561556		0.679227	0.463681		0.679662	0.462184		0.665776	0.513567		0.657599	0.545797		0.672359	0.488802		0.611986	0.338264		0.67379	0.483528		0.679906	0.462324		0.679906	0.462323		0.717154	0.356623		0.714845	0.362437
0.643075	0.609007		0.57814	0.451296		0.523888	0.265793		0.648405	0.584974		0.654415	0.558931		0.679871	0.461501		0.680306	0.460011		0.666407	0.511157		0.658222	0.543224		0.672996	0.486497		0.612566	0.336885		0.674429	0.481247		0.68055	0.460138		0.68055	0.460137		0.717834	0.354921		0.715522	0.360707
0.643684	0.606198		0.578688	0.449404		0.524384	0.265253		0.649019	0.582266		0.655035	0.556322		0.680514	0.459333		0.68095	0.45785		0.667039	0.50876		0.658845	0.540665		0.673633	0.484205		0.613146	0.335515		0.675067	0.478981		0.681195	0.457965		0.681195	0.457964		0.718513	0.353229		0.7162	0.358988
0.644293	0.603405		0.579235	0.447525		0.52488	0.264718		0.649633	0.579572		0.655655	0.553727		0.681158	0.457178		0.681594	0.455701		0.66767	0.506377		0.659469	0.538121		0.674271	0.481927		0.613726	0.334156		0.675706	0.476727		0.681839	0.455805		0.681839	0.455804		0.719193	0.351548		0.716878	0.357279
0.644902	0.600627		0.579783	0.445659		0.525376	0.264189		0.650247	0.576894		0.656274	0.551146		0.681802	0.455035		0.682239	0.453566		0.668301	0.504007		0.660092	0.535591		0.674908	0.479662		0.614306	0.332806		0.676345	0.474486		0.682484	0.453657		0.682484	0.453656		0.719873	0.349877		0.717555	0.355581
0.645511	0.597865		0.58033	0.443805		0.525872	0.263666		0.650861	0.57423		0.656894	0.54858		0.682446	0.452905		0.682883	0.451443		0.668932	0.501652		0.660715	0.533076		0.675545	0.47741		0.614886	0.331465		0.676983	0.472259		0.683128	0.451522		0.683128	0.451521		0.720553	0.348216		0.718233	0.353893
0.64612	0.595118		0.580878	0.441964		0.526369	0.263148		0.651475	0.571582		0.657514	0.546029		0.68309	0.450788		0.683527	0.449332		0.669563	0.49931		0.661339	0.530574		0.676183	0.475171		0.615467	0.330134		0.677622	0.470044		0.683772	0.4494		0.683773	0.449399		0.721233	0.346565		0.71891	0.352215
0.646729	0.592386		0.581425	0.440136		0.526865	0.262637		0.652089	0.568948		0.658133	0.543492		0.683733	0.448683		0.684171	0.447234		0.670194	0.496981		0.661962	0.528087		0.67682	0.472945		0.616047	0.328813		0.678261	0.467843		0.684417	0.44729		0.684417	0.447289		0.721912	0.344924		0.719588	0.350547
0.647338	0.58967		0.581973	0.438321		0.527361	0.262131		0.652703	0.566329		0.658753	0.540969		0.684377	0.446591		0.684816	0.445149		0.670825	0.494666		0.662585	0.525614		0.677457	0.470732		0.616627	0.327501		0.678899	0.465654		0.685061	0.445192		0.685062	0.445191		0.722592	0.343293		0.720265	0.348889
0.647947	0.586968		0.58252	0.436517		0.527857	0.26163		0.653317	0.563725		0.659373	0.53846		0.685021	0.444511		0.68546	0.443075		0.671456	0.492364		0.663209	0.523154		0.678095	0.468532		0.617207	0.326198		0.679538	0.463478		0.685706	0.443107		0.685706	0.443106		0.723272	0.341672		0.720943	0.347241
0.648556	0.584282		0.583068	0.434727		0.528353	0.261136		0.653931	0.561135		0.659993	0.535966		0.685665	0.442443		0.686104	0.441014		0.672087	0.490075		0.663832	0.520709		0.678732	0.466344		0.617787	0.324905		0.680177	0.461314		0.68635	0.441034		0.686351	0.441033		0.723952	0.34006		0.721621	0.345603
0.649165	0.581611		0.583615	0.432948		0.528849	0.260646		0.654545	0.55856		0.660612	0.533486		0.686309	0.440387		0.686748	0.438965		0.672718	0.487799		0.664455	0.518277		0.679369	0.46417		0.618367	0.323621		0.680815	0.459164		0.686995	0.438973		0.686995	0.438972		0.724631	0.338458		0.722298	0.343975
0.649774	0.578954		0.584163	0.431182		0.529345	0.260163		0.655159	0.556		0.661232	0.53102		0.686953	0.438344		0.687392	0.436928		0.673349	0.485537		0.665079	0.515859		0.680007	0.462008		0.618947	0.322345		0.681454	0.457026		0.687639	0.436924		0.68764	0.436923		0.725311	0.336866		0.722976	0.342357
0.650383	0.576312		0.58471	0.429428		0.529841	0.259684		0.655773	0.553453		0.661852	0.528567		0.687596	0.436313		0.688037	0.434904		0.67398	0.483288		0.665702	0.513455		0.680644	0.459859		0.619527	0.321079		0.682093	0.4549		0.688284	0.434887		0.688284	0.434886		0.725991	0.335284		0.723653	0.340748
0.650992	0.573686		0.585258	0.427686		0.530337	0.259211		0.656387	0.550922		0.662471	0.526129		0.68824	0.434293		0.688681	0.432891		0.674611	0.481052		0.666325	0.511064		0.681281	0.457722		0.620107	0.319822		0.682731	0.452787		0.688928	0.432862		0.688928	0.432861		0.726671	0.333711		0.724331	0.339149
0.651601	0.571073		0.585805	0.425957		0.530834	0.258744		0.657001	0.548404		0.663091	0.523704		0.688884	0.432286		0.689325	0.43089		0.675242	0.478828		0.666949	0.508687		0.681918	0.455597		0.620687	0.318574		0.68337	0.450686		0.689573	0.430849		0.689573	0.430848		0.72735	0.332148		0.725008	0.33756
0.65221	0.568476		0.586353	0.424239		0.53133	0.258282		0.657615	0.545901		0.663711	0.521293		0.689528	0.43029		0.689969	0.428901		0.675873	0.476618		0.667572	0.506323		0.682556	0.453485		0.621267	0.317335		0.684009	0.448597		0.690217	0.428848		0.690217	0.428847		0.72803	0.330594		0.725686	0.335981
0.652819	0.565892		0.5869	0.422533		0.531826	0.257825		0.658229	0.543411		0.664331	0.518896		0.690172	0.428306		0.690614	0.426923		0.676505	0.47442		0.668195	0.503973		0.683193	0.451386		0.621847	0.316105		0.684647	0.446521		0.690862	0.426859		0.690862	0.426858		0.72871	0.329049		0.726364	0.334411
0.653428	0.563324		0.587448	0.420838		0.532322	0.257373		0.658843	0.540936		0.66495	0.516513		0.690815	0.426334		0.691258	0.424958		0.677136	0.472235		0.668818	0.501636		0.68383	0.449298		0.622428	0.314884		0.685286	0.444457		0.691506	0.424881		0.691506	0.42488		0.72939	0.327514		0.727041	0.33285
0.654037	0.560769		0.587995	0.419156		0.532818	0.256927		0.659457	0.538475		0.66557	0.514142		0.691459	0.424374		0.691902	0.423004		0.677767	0.470062		0.669442	0.499312		0.684468	0.447223		0.623008	0.313671		0.685925	0.442405		0.69215	0.422915		0.692151	0.422914		0.73007	0.325988		0.727719	0.331299
0.654646	0.558229		0.588543	0.417485		0.533314	0.256486		0.660071	0.536028		0.66619	0.511786		0.692103	0.422425		0.692546	0.421061		0.678398	0.467903		0.670065	0.497001		0.685105	0.44516		0.623588	0.312467		0.686563	0.440364		0.692795	0.420961		0.692795	0.42096		0.730749	0.324472		0.728396	0.329757
0.655255	0.555704		0.58909	0.415825		0.53381	0.25605		0.660685	0.533594		0.666809	0.509443		0.692747	0.420488		0.693191	0.41913		0.679029	0.465755		0.670688	0.494704		0.685742	0.443109		0.624168	0.311271		0.687202	0.438336		0.693439	0.419018		0.69344	0.419017		0.731429	0.322964		0.729074	0.328225
0.655864	0.553192		0.589638	0.414177		0.534306	0.255619		0.661299	0.531174		0.667429	0.507113		0.693391	0.418562		0.693835	0.417211		0.67966	0.463621		0.671312	0.492419		0.68638	0.44107		0.624748	0.310084		0.687841	0.43632		0.694084	0.417086		0.694084	0.417086		0.732109	0.321466		0.729752	0.326702
0.656473	0.550694		0.590185	0.41254		0.534802	0.255193		0.661913	0.528768		0.668049	0.504796		0.694035	0.416647		0.694479	0.415303		0.680291	0.461498		0.671935	0.490148		0.687017	0.439043		0.625328	0.308906		0.688479	0.434316		0.694728	0.415166		0.694729	0.415166		0.732789	0.319977		0.730429	0.325188
0.657082	0.548211		0.590733	0.410915		0.535298	0.254772		0.662527	0.526376		0.668668	0.502493		0.694678	0.414744		0.695123	0.413406		0.680922	0.459388		0.672558	0.487889		0.687654	0.437028		0.625908	0.307736		0.689118	0.432323		0.695373	0.413258		0.695373	0.413257		0.733468	0.318497		0.731107	0.323683
0.657691	0.545742		0.59128	0.409301		0.535795	0.254357		0.663141	0.523997		0.669288	0.500203		0.695322	0.412853		0.695767	0.411521		0.681553	0.45729		0.673182	0.485644		0.688292	0.435025		0.626488	0.306574		0.689757	0.430342		0.696017	0.41136		0.696018	0.41136		0.734148	0.317025		0.731784	0.322187
0.6583	0.543286		0.591828	0.407698		0.536291	0.253946		0.663755	0.521632		0.669908	0.497925		0.695966	0.410972		0.696412	0.409646		0.682184	0.455204		0.673805	0.483411		0.688929	0.433033		0.627068	0.305421		0.690395	0.428373		0.696662	0.409474		0.696662	0.409473		0.734828	0.315563		0.732462	0.320701
0.658909	0.540844		0.592375	0.406106		0.536787	0.25354		0.664369	0.51928		0.670528	0.495661		0.69661	0.409103		0.697056	0.407783		0.682815	0.453131		0.674428	0.481191		0.689566	0.431053		0.627648	0.304276		0.691034	0.426416		0.697306	0.407599		0.697306	0.407598		0.735508	0.31411		0.733139	0.319223
0.659518	0.538416		0.592922	0.404525		0.537283	0.253139		0.664983	0.516942		0.671147	0.49341		0.697254	0.407245		0.6977	0.405931		0.683446	0.451069		0.675052	0.478983		0.690203	0.429085		0.628228	0.303139		0.691673	0.424469		0.697951	0.405735		0.697951	0.405734		0.736187	0.312665		0.733817	0.317755
0.660127	0.536002		0.59347	0.402956		0.537779	0.252743		0.665597	0.514616		0.671767	0.491171		0.697897	0.405398		0.698344	0.40409		0.684077	0.44902		0.675675	0.476788		0.690841	0.427128		0.628808	0.30201		0.692311	0.422535		0.698595	0.403882		0.698595	0.403882		0.736867	0.311229		0.734495	0.316295
0.660736	0.533601		0.594017	0.401396		0.538275	0.252351		0.666211	0.512304		0.672387	0.488946		0.698541	0.403561		0.698989	0.40226		0.684708	0.446982		0.676298	0.474606		0.691478	0.425183		0.629388	0.300889		0.69295	0.420612		0.69924	0.40204		0.69924	0.40204		0.737547	0.309802		0.735172	0.314844
0.661345	0.531214		0.594565	0.399848		0.538771	0.251965		0.666825	0.510006		0.673006	0.486733		0.699185	0.401736		0.699633	0.400441		0.685339	0.444957		0.676922	0.472436		0.692115	0.423249		0.629969	0.299777		0.693589	0.4187		0.699884	0.400209		0.699884	0.400209		0.738227	0.308384		0.73585	0.313402
0.661954	0.52884		0.595112	0.398311		0.539267	0.251583		0.667439	0.50772		0.673626	0.484533		0.699829	0.399922		0.700277	0.398632		0.685971	0.442943		0.677545	0.470279		0.692753	0.421327		0.630549	0.298672		0.694227	0.416799		0.700528	0.398389		0.700529	0.398388		0.738906	0.306974		0.736527	0.311968
0.662563	0.52648		0.59566	0.396784		0.539763	0.251206		0.668053	0.505447		0.674246	0.482345		0.700473	0.398118		0.700921	0.396835		0.686602	0.440941		0.678168	0.468133		0.69339	0.419416		0.631129	0.297576		0.694866	0.41491		0.701173	0.39658		0.701173	0.396579		0.739586	0.305573		0.737205	0.310544
0.663171	0.524133		0.596207	0.395268		0.54026	0.250833		0.668667	0.503187		0.674866	0.48017		0.701117	0.396325		0.701566	0.395048		0.687233	0.43895		0.678792	0.466		0.694027	0.417516		0.631709	0.296487		0.695505	0.413031		0.701817	0.394781		0.701818	0.39478		0.740266	0.30418		0.737882	0.309128
0.66378	0.5218		0.596755	0.393762		0.540756	0.250465		0.669281	0.50094		0.675485	0.478007		0.70176	0.394543		0.70221	0.393271		0.687864	0.436971		0.679415	0.46388		0.694665	0.415627		0.632289	0.295406		0.696143	0.411164		0.702462	0.392993		0.702462	0.392992		0.740946	0.302796		0.73856	0.30772
0.664389	0.519479		0.597302	0.392267		0.541252	0.250102		0.669895	0.498706		0.676105	0.475857		0.702404	0.392771		0.702854	0.391506		0.688495	0.435004		0.680038	0.461771		0.695302	0.413749		0.632869	0.294333		0.696782	0.409308		0.703106	0.391216		0.703107	0.391215		0.741626	0.30142		0.739238	0.306321
0.664998	0.517172		0.59785	0.390782		0.541748	0.249744		0.670509	0.496485		0.676725	0.473719		0.703048	0.39101		0.703498	0.389751		0.689126	0.433048		0.680661	0.459675		0.695939	0.411883		0.633449	0.293267		0.697421	0.407463		0.703751	0.389449		0.703751	0.389448		0.742305	0.300052		0.739915	0.304931
0.665607	0.514878		0.598397	0.389307		0.542244	0.249389		0.671123	0.494276		0.677344	0.471593		0.703692	0.38926		0.704142	0.388006		0.689757	0.431104		0.681285	0.45759		0.696577	0.410027		0.634029	0.29221		0.698059	0.405628		0.704395	0.387692		0.704396	0.387692		0.742985	0.298693		0.740593	0.303549
0.666216	0.512597		0.598945	0.387843		0.54274	0.24904		0.671737	0.49208		0.677964	0.46948		0.704336	0.38752		0.704787	0.386272		0.690388	0.429171		0.681908	0.455518		0.697214	0.408183		0.634609	0.29116		0.698698	0.403805		0.70504	0.385946		0.70504	0.385946		0.743665	0.297342		0.74127	0.302175
0.666825	0.510328		0.599492	0.386389		0.543236	0.248695		0.672351	0.489897		0.678584	0.467378		0.704979	0.38579		0.705431	0.384548		0.691019	0.427249		0.682531	0.453457		0.697851	0.406349		0.635189	0.290117		0.699337	0.401992		0.705684	0.384211		0.705684	0.38421		0.744345	0.296		0.741948	0.30081
0.667434	0.508073		0.60004	0.384945		0.543732	0.248354		0.672965	0.487726		0.679204	0.465289		0.705623	0.384071		0.706075	0.382834		0.69165	0.425339		0.683155	0.451408		0.698488	0.404526		0.635769	0.289082		0.699975	0.40019		0.706329	0.382486		0.706329	0.382485		0.745024	0.294665		0.742626	0.299453
0.668043	0.505831		0.600587	0.383511		0.544228	0.248018		0.673579	0.485568		0.679823	0.463212		0.706267	0.382362		0.706719	0.381131		0.692281	0.423439		0.683778	0.449371		0.699126	0.402714		0.636349	0.288055		0.700614	0.398399		0.706973	0.380771		0.706973	0.38077		0.745704	0.293339		0.743303	0.298104
0.668652	0.503601		0.601135	0.382087		0.544725	0.247686		0.674193	0.483421		0.680443	0.461147		0.706911	0.380663		0.707364	0.379438		0.692912	0.421551		0.684401	0.447346		0.699763	0.400913		0.63693	0.287035		0.701253	0.396619		0.707618	0.379066		0.707618	0.379065		0.746384	0.29202		0.743981	0.296764
0.669261	0.501384		0.601682	0.380673		0.545221	0.247358		0.674807	0.481288		0.681063	0.459093		0.707555	0.378974		0.708008	0.377755		0.693543	0.419674		0.685025	0.445332		0.7004	0.399122		0.63751	0.286022		0.701891	0.394848		0.708262	0.377371		0.708262	0.377371		0.747064	0.29071		0.744658	0.295431
0.66987	0.499179		0.60223	0.379269		0.545717	0.247035		0.675421	0.479166		0.681682	0.457052		0.708199	0.377296		0.708652	0.376082		0.694174	0.417808		0.685648	0.44333		0.701038	0.397342		0.63809	0.285017		0.70253	0.393089		0.708906	0.375687		0.708907	0.375686		0.747743	0.289408		0.745336	0.294107
0.670479	0.496987		0.602777	0.377874		0.546213	0.246716		0.676035	0.477057		0.682302	0.455022		0.708842	0.375627		0.709296	0.374419		0.694805	0.415953		0.686271	0.441339		0.701675	0.395572		0.63867	0.284019		0.703169	0.39134		0.709551	0.374012		0.709551	0.374012		0.748423	0.288113		0.746013	0.292791
0.671088	0.494808		0.603325	0.37649		0.546709	0.246401		0.676649	0.474959		0.682922	0.453004		0.709486	0.373969		0.70994	0.372766		0.695437	0.414109		0.686895	0.43936		0.702312	0.393813		0.63925	0.283028		0.703807	0.389601		0.710195	0.372348		0.710196	0.372347		0.749103	0.286827		0.746691	0.291483
0.671697	0.492641		0.603872	0.375114		0.547205	0.24609		0.677263	0.472874		0.683542	0.450998		0.71013	0.37232		0.710585	0.371123		0.696068	0.412275		0.687518	0.437392		0.70295	0.392064		0.63983	0.282044		0.704446	0.387873		0.71084	0.370693		0.71084	0.370692		0.749783	0.285548		0.747369	0.290182
0.672306	0.490487		0.60442	0.373749		0.547701	0.245784		0.677877	0.470801		0.684161	0.449003		0.710774	0.370681		0.711229	0.36949		0.696699	0.410453		0.688141	0.435436		0.703587	0.390326		0.64041	0.281068		0.705085	0.386154		0.711484	0.369048		0.711485	0.369048		0.750463	0.284278		0.748046	0.28889
0.672915	0.488344		0.604967	0.372393		0.548197	0.245481		0.678491	0.46874		0.684781	0.44702		0.711418	0.369052		0.711873	0.367866		0.69733	0.408641		0.688765	0.433491		0.704224	0.388598		0.64099	0.280098		0.705723	0.384447		0.712129	0.367413		0.712129	0.367413		0.751142	0.283014		0.748724	0.287606
0.673524	0.486214		0.605515	0.371047		0.548693	0.245183		0.679105	0.46669		0.685401	0.445048		0.712061	0.367433		0.712517	0.366253		0.697961	0.40684		0.689388	0.431557		0.704862	0.38688		0.64157	0.279136		0.706362	0.382749		0.712773	0.365788		0.712774	0.365788		0.751822	0.281759		0.749401	0.286329
0.674133	0.484096		0.606062	0.36971		0.549189	0.244889		0.679719	0.464653		0.68602	0.443087		0.712705	0.365823		0.713162	0.364649		0.698592	0.405049		0.690011	0.429634		0.705499	0.385172		0.64215	0.278181		0.707001	0.381061		0.713418	0.364173		0.713418	0.364172		0.752502	0.280511		0.750079	0.28506
0.674742	0.481991		0.60661	0.368382		0.549686	0.244599		0.680334	0.462627		0.68664	0.441138		0.713349	0.364224		0.713806	0.363054		0.699223	0.403269		0.690635	0.427722		0.706136	0.383475		0.64273	0.277232		0.707639	0.379384		0.714062	0.362567		0.714062	0.362566		0.753182	0.279271		0.750756	0.283799
0.675351	0.479897		0.607157	0.367064		0.550182	0.244313		0.680948	0.460612		0.68726	0.439201		0.713993	0.362633		0.71445	0.361469		0.699854	0.401499		0.691258	0.425822		0.706773	0.381787		0.64331	0.276291		0.708278	0.377716		0.714707	0.36097		0.714707	0.36097		0.753861	0.278039		0.751434	0.282546
0.67596	0.477815		0.607704	0.365755		0.550678	0.244031		0.681562	0.45861		0.68788	0.437274		0.714637	0.361053		0.715094	0.359894		0.700485	0.39974		0.691881	0.423932		0.707411	0.38011		0.643891	0.275356		0.708917	0.376058		0.715351	0.359384		0.715351	0.359383		0.754541	0.276814		0.752112	0.2813
0.676569	0.475746		0.608252	0.364455		0.551174	0.243753		0.682176	0.456619		0.688499	0.435359		0.715281	0.359482		0.715739	0.358328		0.701116	0.397991		0.692504	0.422054		0.708048	0.378442		0.644471	0.274428		0.709555	0.37441		0.715996	0.357807		0.715996	0.357806		0.755221	0.275596		0.752789	0.280062
0.677178	0.473688		0.608799	0.363164		0.55167	0.243479		0.68279	0.454639		0.689119	0.433454		0.715924	0.35792		0.716383	0.356772		0.701747	0.396253		0.693128	0.420186		0.708685	0.376785		0.645051	0.273507		0.710194	0.372772		0.71664	0.356239		0.71664	0.356238		0.755901	0.274386		0.753467	0.278831
0.677787	0.471642		0.609347	0.361882		0.552166	0.243209		0.683404	0.452671		0.689739	0.431561		0.716568	0.356367		0.717027	0.355225		0.702378	0.394525		0.693751	0.418329		0.709323	0.375137		0.645631	0.272593		0.710833	0.371144		0.717284	0.35468		0.717285	0.35468		0.75658	0.273184		0.754144	0.277608
0.678396	0.469607		0.609894	0.360609		0.552662	0.242943		0.684018	0.450715		0.690358	0.429679		0.717212	0.354824		0.717671	0.353687		0.703009	0.392807		0.694374	0.416483		0.70996	0.373499		0.646211	0.271685		0.711471	0.369526		0.717929	0.353131		0.717929	0.353131		0.75726	0.271988		0.754822	0.276392
0.679005	0.467585		0.610442	0.359345		0.553158	0.24268		0.684632	0.448769		0.690978	0.427808		0.717856	0.353291		0.718315	0.352159		0.70364	0.391099		0.694998	0.414647		0.710597	0.371871		0.646791	0.270784		0.71211	0.367917		0.718573	0.351592		0.718574	0.351591		0.75794	0.2708		0.7555	0.275184
0.679614	0.465574		0.610989	0.35809		0.553654	0.242421		0.685246	0.446835		0.691598	0.425947		0.7185	0.351766		0.71896	0.350639		0.704272	0.389401		0.695621	0.412822		0.711235	0.370253		0.647371	0.26989		0.712749	0.366318		0.719218	0.350061		0.719218	0.350061		0.75862	0.26962		0.756177	0.273983
0.680223	0.463574		0.611537	0.356844		0.554151	0.242166		0.68586	0.444912		0.692218	0.424098		0.719143	0.350251		0.719604	0.349129		0.704903	0.387713		0.696244	0.411008		0.711872	0.368644		0.647951	0.269002		0.713387	0.364728		0.719862	0.34854		0.719863	0.348539		0.759299	0.268446		0.756855	0.27279
0.680832	0.461586		0.612084	0.355607		0.554647	0.241915		0.686474	0.443		0.692837	0.422259		0.719787	0.348745		0.720248	0.347628		0.705534	0.386035		0.696868	0.409204		0.712509	0.367045		0.648531	0.268121		0.714026	0.363148		0.720507	0.347027		0.720507	0.347027		0.759979	0.26728		0.757532	0.271603
0.681441	0.45961		0.612632	0.354378		0.555143	0.241668		0.687088	0.4411		0.693457	0.420431		0.720431	0.347247		0.720892	0.346136		0.706165	0.384367		0.697491	0.407411		0.713147	0.365455		0.649111	0.267246		0.714665	0.361577		0.721151	0.345524		0.721152	0.345524		0.760659	0.266121		0.75821	0.270425
0.68205	0.457645		0.613179	0.353158		0.555639	0.241424		0.687702	0.43921		0.694077	0.418613		0.721075	0.345759		0.721537	0.344653		0.706796	0.382709		0.698114	0.405628		0.713784	0.363875		0.649691	0.266378		0.715303	0.360016		0.721796	0.34403		0.721796	0.34403		0.761339	0.264969		0.758887	0.269253
0.682659	0.455691		0.613727	0.351947		0.556135	0.241184		0.688316	0.437331		0.694696	0.416806		0.721719	0.34428		0.722181	0.343179		0.707427	0.381061		0.698738	0.403855		0.714421	0.362305		0.650271	0.265516		0.715942	0.358464		0.72244	0.342545		0.72244	0.342545		0.762019	0.263824		0.759565	0.268088
0.683268	0.453749		0.614274	0.350744		0.556631	0.240948		0.68893	0.435464		0.695316	0.41501		0.722363	0.34281		0.722825	0.341714		0.708058	0.379423		0.699361	0.402093		0.715058	0.360743		0.650852	0.26466		0.716581	0.356921		0.723085	0.341069		0.723085	0.341068		0.762698	0.262686		0.760243	0.266931
0.683877	0.451817		0.614822	0.34955		0.557127	0.240715		0.689544	0.433607		0.695936	0.413224		0.723006	0.341348		0.723469	0.340257		0.708689	0.377794		0.699984	0.400341		0.715696	0.359191		0.651432	0.26381		0.717219	0.355388		0.723729	0.339601		0.723729	0.339601		0.763378	0.261555		0.76092	0.26578
0.684486	0.449897		0.615369	0.348364		0.557623	0.240486		0.690158	0.43176		0.696556	0.411448		0.72365	0.339896		0.724114	0.33881		0.70932	0.376175		0.700608	0.398599		0.716333	0.357649		0.652012	0.262967		0.717858	0.353864		0.724373	0.338143		0.724374	0.338143		0.764058	0.260431		0.761598	0.264637
0.685095	0.447988		0.615917	0.347186		0.558119	0.240261		0.690772	0.429925		0.697175	0.409683		0.724294	0.338452		0.724758	0.337371		0.709951	0.374566		0.701231	0.396868		0.71697	0.356115		0.652592	0.26213		0.718497	0.352349		0.725018	0.336693		0.725018	0.336693		0.764738	0.259314		0.762275	0.263501
0.685703	0.44609		0.616464	0.346017		0.558615	0.240039		0.691386	0.4281		0.697795	0.407928		0.724938	0.337017		0.725402	0.335941		0.710582	0.372966		0.701854	0.395146		0.717608	0.354591		0.653172	0.2613		0.719135	0.350843		0.725662	0.335252		0.725663	0.335252		0.765417	0.258204		0.762953	0.262372
0.686312	0.444203		0.617012	0.344856		0.559112	0.23982		0.692	0.426286		0.698415	0.406184		0.725582	0.335591		0.726046	0.33452		0.711213	0.371375		0.702478	0.393435		0.718245	0.353076		0.653752	0.260475		0.719774	0.349346		0.726307	0.33382		0.726307	0.333819		0.766097	0.2571		0.76363	0.261249
0.686921	0.442327		0.617559	0.343703		0.559608	0.239605		0.692614	0.424483		0.699034	0.40445		0.726225	0.334173		0.72669	0.333107		0.711844	0.369794		0.703101	0.391733		0.718882	0.35157		0.654332	0.259657		0.720413	0.347858		0.726951	0.332396		0.726952	0.332396		0.766777	0.256004		0.764308	0.260134
0.68753	0.440462		0.618107	0.342559		0.560104	0.239394		0.693228	0.42269		0.699654	0.402725		0.726869	0.332764		0.727335	0.331702		0.712475	0.368223		0.703724	0.390042		0.71952	0.350073		0.654912	0.258844		0.721051	0.346379		0.727596	0.330981		0.727596	0.33098		0.767457	0.254914		0.764986	0.259025
0.688139	0.438607		0.618654	0.341422		0.5606	0.239186		0.693842	0.420907		0.700274	0.401011		0.727513	0.331363		0.727979	0.330307		0.713106	0.366661		0.704348	0.38836		0.720157	0.348584		0.655492	0.258038		0.72169	0.344909		0.72824	0.329574		0.728241	0.329574		0.768136	0.25383		0.765663	0.257923
0.688748	0.436764		0.619202	0.340294		0.561096	0.238981		0.694456	0.419135		0.700893	0.399307		0.728157	0.329971		0.728623	0.328919		0.713738	0.365108		0.704971	0.386688		0.720794	0.347105		0.656072	0.257237		0.722329	0.343447		0.728885	0.328176		0.728885	0.328176		0.768816	0.252754		0.766341	0.256828
0.689357	0.434931		0.619749	0.339173		0.561592	0.23878		0.69507	0.417373		0.701513	0.397613		0.728801	0.328587		0.729267	0.32754		0.714369	0.363564		0.705594	0.385026		0.721432	0.345635		0.656652	0.256443		0.722967	0.341995		0.729529	0.326786		0.729529	0.326786		0.769496	0.251684		0.767018	0.25574
0.689966	0.433108		0.620297	0.338061		0.562088	0.238582		0.695684	0.415622		0.702133	0.395929		0.729444	0.327212		0.729912	0.32617		0.715	0.36203		0.706217	0.383374		0.722069	0.344174		0.657232	0.255654		0.723606	0.340551		0.730174	0.325405		0.730174	0.325405		0.770176	0.250621		0.767696	0.254658
0.690575	0.431297		0.620844	0.336956		0.562584	0.238387		0.696298	0.413881		0.702753	0.394255		0.730088	0.325845		0.730556	0.324808		0.715631	0.360504		0.706841	0.381731		0.722706	0.342721		0.657812	0.254872		0.724245	0.339116		0.730818	0.324032		0.730818	0.324032		0.770856	0.249564		0.768373	0.253583
0.691184	0.429495		0.621392	0.33586		0.56308	0.238196		0.696912	0.412149		0.703372	0.39259		0.730732	0.324486		0.7312	0.323454		0.716262	0.358988		0.707464	0.380098		0.723343	0.341277		0.658393	0.254095		0.724883	0.33769		0.731463	0.322667		0.731463	0.322667		0.771535	0.248514		0.769051	0.252515
0.691793	0.427705		0.621939	0.334771		0.563577	0.238008		0.697526	0.410429		0.703992	0.390936		0.731376	0.323135		0.731844	0.322108		0.716893	0.357481		0.708087	0.378474		0.723981	0.339842		0.658973	0.253324		0.725522	0.336272		0.732107	0.321311		0.732107	0.32131		0.772215	0.24747		0.769729	0.251453
0.692402	0.425924		0.622486	0.33369		0.564073	0.237823		0.69814	0.408718		0.704612	0.389291		0.73202	0.321793		0.732489	0.32077		0.717524	0.355983		0.708711	0.37686		0.724618	0.338415		0.659553	0.252558		0.726161	0.334863		0.732751	0.319962		0.732752	0.319962		0.772895	0.246432		0.770406	0.250397
0.693011	0.424154		0.623034	0.332616		0.564569	0.237642		0.698754	0.407017		0.705231	0.387655		0.732664	0.320459		0.733133	0.319441		0.718155	0.354493		0.709334	0.375256		0.725255	0.336997		0.660133	0.251799		0.726799	0.333462		0.733396	0.318622		0.733396	0.318622		0.773575	0.245401		0.771084	0.249349
0.69362	0.422395		0.623581	0.331551		0.565065	0.237464		0.699368	0.405326		0.705851	0.38603		0.733307	0.319133		0.733777	0.318119		0.718786	0.353013		0.709957	0.373661		0.725893	0.335588		0.660713	0.251045		0.727438	0.33207		0.73404	0.31729		0.734041	0.31729		0.774254	0.244377		0.771761	0.248306
0.694229	0.420645		0.624129	0.330492		0.565561	0.237289		0.699982	0.403645		0.706471	0.384414		0.733951	0.317815		0.734421	0.316806		0.719417	0.351542		0.710581	0.372075		0.72653	0.334187		0.661293	0.250297		0.728077	0.330686		0.734685	0.315966		0.734685	0.315966		0.774934	0.243358		0.772439	0.24727
0.694838	0.418906		0.624676	0.329442		0.566057	0.237117		0.700596	0.401974		0.707091	0.382807		0.734595	0.316505		0.735065	0.3155		0.720048	0.350079		0.711204	0.370499		0.727167	0.332794		0.661873	0.249554		0.728715	0.329311		0.735329	0.31465		0.73533	0.31465		0.775614	0.242346		0.773117	0.246241
0.695447	0.417177		0.625224	0.328399		0.566553	0.236948		0.70121	0.400313		0.70771	0.38121		0.735239	0.315203		0.73571	0.314203		0.720679	0.348625		0.711827	0.368931		0.727805	0.33141		0.662453	0.248817		0.729354	0.327944		0.735974	0.313342		0.735974	0.313342		0.776294	0.241341		0.773794	0.245218
0.696056	0.415458		0.625771	0.327363		0.567049	0.236782		0.701824	0.398661		0.70833	0.379622		0.735883	0.313909		0.736354	0.312913		0.72131	0.34718		0.712451	0.367373		0.728442	0.330034		0.663033	0.248085		0.729993	0.326585		0.736618	0.312042		0.736619	0.312042		0.776973	0.240341		0.774472	0.244201
0.696665	0.413749		0.626319	0.326335		0.567545	0.23662		0.702438	0.397019		0.70895	0.378044		0.736526	0.312622		0.736998	0.311632		0.721941	0.345743		0.713074	0.365825		0.729079	0.328666		0.663613	0.247359		0.730631	0.325234		0.737263	0.31075		0.737263	0.31075		0.777653	0.239348		0.775149	0.24319
0.697274	0.41205		0.626866	0.325314		0.568042	0.236461		0.703052	0.395387		0.709569	0.376475		0.73717	0.311344		0.737642	0.310358		0.722572	0.344315		0.713697	0.364285		0.729716	0.327307		0.664193	0.246639		0.73127	0.323892		0.737907	0.309466		0.737907	0.309466		0.778333	0.238361		0.775827	0.242186
0.697883	0.410361		0.627414	0.324301		0.568538	0.236304		0.703666	0.393764		0.710189	0.374915		0.737814	0.310073		0.738287	0.309092		0.723204	0.342896		0.714321	0.362754		0.730354	0.325956		0.664773	0.245923		0.731909	0.322557		0.738552	0.30819		0.738552	0.30819		0.779013	0.23738		0.776504	0.241187
0.698492	0.408682		0.627961	0.323295		0.569034	0.236151		0.70428	0.392151		0.710809	0.373364		0.738458	0.30881		0.738931	0.307833		0.723835	0.341485		0.714944	0.361233		0.730991	0.324613		0.665354	0.245214		0.732547	0.321231		0.739196	0.306921		0.739196	0.306921		0.779692	0.236405		0.777182	0.240195
0.699101	0.407013		0.628509	0.322296		0.56953	0.236001		0.704894	0.390548		0.711429	0.371823		0.739102	0.307555		0.739575	0.306582		0.724466	0.340082		0.715567	0.35972		0.731628	0.323279		0.665934	0.244509		0.733186	0.319913		0.739841	0.30566		0.739841	0.30566		0.780372	0.235436		0.77786	0.23921
0.69971	0.405353		0.629056	0.321304		0.570026	0.235853		0.705508	0.388954		0.712048	0.370291		0.739746	0.306308		0.740219	0.305339		0.725097	0.338688		0.716191	0.358216		0.732266	0.321952		0.666514	0.24381		0.733825	0.318603		0.740485	0.304406		0.740485	0.304406		0.781052	0.234473		0.778537	0.23823
0.700319	0.403703		0.629604	0.320319		0.570522	0.235709		0.706122	0.387369		0.712668	0.368767		0.740389	0.305068		0.740863	0.304104		0.725728	0.337303		0.716814	0.356721		0.732903	0.320633		0.667094	0.243116		0.734463	0.3173		0.741129	0.303161		0.74113	0.303161		0.781732	0.233516		0.779215	0.237256
0.700928	0.402063		0.630151	0.319342		0.571018	0.235568		0.706736	0.385794		0.713288	0.367253		0.741033	0.303835		0.741508	0.302876		0.726359	0.335925		0.717437	0.355235		0.73354	0.319323		0.667674	0.242428		0.735102	0.316006		0.741774	0.301923		0.741774	0.301923		0.782412	0.232564		0.779892	0.236288
0.701537	0.400433		0.630699	0.318371		0.571514	0.235429		0.70735	0.384228		0.713907	0.365748		0.741677	0.30261		0.742152	0.301655		0.72699	0.334556		0.71806	0.353758		0.734178	0.31802		0.668254	0.241744		0.735741	0.31472		0.742418	0.300692		0.742419	0.300692		0.783091	0.231619		0.78057	0.235327
0.702146	0.398812		0.631246	0.317408		0.57201	0.235293		0.707964	0.382671		0.714527	0.364252		0.742321	0.301393		0.742796	0.300442		0.727621	0.333195		0.718684	0.35229		0.734815	0.316725		0.668834	0.241066		0.736379	0.313441		0.743063	0.299469		0.743063	0.299469		0.783771	0.23068		0.781247	0.234371
0.702755	0.3972		0.631794	0.316451		0.572506	0.235161		0.708578	0.381123		0.715147	0.362764		0.742965	0.300183		0.74344	0.299237		0.728252	0.331843		0.719307	0.35083		0.735452	0.315438		0.669414	0.240393		0.737018	0.31217		0.743707	0.298253		0.743708	0.298253		0.784451	0.229746		0.781925	0.233421
0.703364	0.395599		0.632341	0.315502		0.573003	0.235031		0.709192	0.379585		0.715767	0.361286		0.743608	0.298981		0.744085	0.298038		0.728883	0.330498		0.71993	0.349379		0.73609	0.314159		0.669994	0.239725		0.737657	0.310907		0.744352	0.297045		0.744352	0.297045		0.785131	0.228819		0.782603	0.232477
0.703973	0.394006		0.632889	0.314559		0.573499	0.234904		0.709806	0.378056		0.716386	0.359816		0.744252	0.297785		0.744729	0.296847		0.729514	0.329162		0.720554	0.347936		0.736727	0.312888		0.670574	0.239063		0.738295	0.309652		0.744996	0.295844		0.744997	0.295844		0.78581	0.227897		0.78328	0.231539
0.704582	0.392423		0.633436	0.313623		0.573995	0.23478		0.71042	0.376535		0.717006	0.358355		0.744896	0.296598		0.745373	0.295664		0.730145	0.327833		0.721177	0.346502		0.737364	0.311624		0.671154	0.238405		0.738934	0.308404		0.745641	0.29465		0.745641	0.294651		0.78649	0.226981		0.783958	0.230607
0.705191	0.390849		0.633984	0.312694		0.574491	0.234658		0.711034	0.375024		0.717626	0.356902		0.74554	0.295417		0.746017	0.294487		0.730776	0.326513		0.7218	0.345076		0.738001	0.310368		0.671734	0.237752		0.739573	0.307164		0.746285	0.293464		0.746285	0.293464		0.78717	0.22607		0.784635	0.229681
0.7058	0.389284		0.634531	0.311772		0.574987	0.23454		0.711649	0.373522		0.718245	0.355458		0.746184	0.294244		0.746662	0.293318		0.731407	0.325201		0.722424	0.343659		0.738639	0.30912		0.672315	0.237104		0.740211	0.305931		0.74693	0.292285		0.74693	0.292285		0.78785	0.225165		0.785313	0.22876
0.706409	0.387729		0.635079	0.310856		0.575483	0.234424		0.712263	0.372028		0.718865	0.354023		0.746828	0.293077		0.747306	0.292156		0.732038	0.323896		0.723047	0.342251		0.739276	0.307879		0.672895	0.236462		0.74085	0.304706		0.747574	0.291113		0.747574	0.291113		0.788529	0.224266		0.785991	0.227845
0.707018	0.386183		0.635626	0.309947		0.575979	0.234311		0.712877	0.370544		0.719485	0.352596		0.747471	0.291918		0.74795	0.291001		0.73267	0.3226		0.72367	0.34085		0.739913	0.306646		0.673475	0.235824		0.741489	0.303488		0.748219	0.289949		0.748219	0.289949		0.789209	0.223373		0.786668	0.226936
0.707627	0.384646		0.636174	0.309045		0.576475	0.234201		0.713491	0.369068		0.720105	0.351178		0.748115	0.290766		0.748594	0.289854		0.733301	0.321311		0.724294	0.339458		0.740551	0.30542		0.674055	0.235191		0.742127	0.302278		0.748863	0.288791		0.748863	0.288791		0.789889	0.222485		0.787346	0.226032
0.708235	0.383118		0.636721	0.308149		0.576971	0.234093		0.714105	0.367601		0.720724	0.349768		0.748759	0.289622		0.749238	0.288713		0.733932	0.32003		0.724917	0.338074		0.741188	0.304202		0.674635	0.234563		0.742766	0.301076		0.749507	0.287641		0.749508	0.287641		0.790569	0.221602		0.788023	0.225134
0.708844	0.381599		0.637268	0.30726		0.577468	0.233988		0.714719	0.366143		0.721344	0.348367		0.749403	0.288484		0.749883	0.287579		0.734563	0.318757		0.72554	0.336699		0.741825	0.302991		0.675215	0.23394		0.743405	0.29988		0.750152	0.286497		0.750152	0.286498		0.791249	0.220725		0.788701	0.224242
0.709453	0.380089		0.637816	0.306377		0.577964	0.233886		0.715333	0.364693		0.721964	0.346974		0.750047	0.287353		0.750527	0.286452		0.735194	0.317491		0.726164	0.335332		0.742463	0.301788		0.675795	0.233321		0.744043	0.298692		0.750796	0.285361		0.750797	0.285361		0.791928	0.219854		0.789378	0.223355
0.710062	0.378588		0.638363	0.305501		0.57846	0.233786		0.715947	0.363252		0.722583	0.345589		0.75069	0.286229		0.751171	0.285332		0.735825	0.316233		0.726787	0.333972		0.7431	0.300592		0.676375	0.232708		0.744682	0.297511		0.751441	0.284231		0.751441	0.284232		0.792608	0.218988		0.790056	0.222474
0.710671	0.377096		0.638911	0.304631		0.578956	0.233689		0.716561	0.36182		0.723203	0.344213		0.751334	0.285112		0.751815	0.284219		0.736456	0.314983		0.72741	0.332621		0.743737	0.299403		0.676955	0.232099		0.74532	0.296338		0.752085	0.283109		0.752086	0.283109		0.793288	0.218127		0.790734	0.221598
0.71128	0.375612		0.639458	0.303767		0.579452	0.233594		0.717175	0.360396		0.723823	0.342845		0.751978	0.284002		0.75246	0.283113		0.737087	0.31374		0.728034	0.331278		0.744375	0.298222		0.677535	0.231495		0.745959	0.295171		0.75273	0.281993		0.75273	0.281994		0.793968	0.217272		0.791411	0.220727
0.711889	0.374138		0.640006	0.30291		0.579948	0.233502		0.717789	0.35898		0.724443	0.341485		0.752622	0.282899		0.753104	0.282014		0.737718	0.312505		0.728657	0.329943		0.745012	0.297047		0.678115	0.230895		0.746598	0.294012		0.753374	0.280885		0.753375	0.280885		0.794647	0.216422		0.792089	0.219862
0.712498	0.372672		0.640553	0.302059		0.580444	0.233413		0.718403	0.357573		0.725062	0.340133		0.753266	0.281802		0.753748	0.280922		0.738349	0.311278		0.72928	0.328616		0.745649	0.29588		0.678695	0.2303		0.747236	0.29286		0.754019	0.279783		0.754019	0.279783		0.795327	0.215577		0.792766	0.219003
0.713107	0.371215		0.641101	0.301215		0.58094	0.233326		0.719017	0.356175		0.725682	0.338789		0.75391	0.280712		0.754392	0.279836		0.73898	0.310058		0.729903	0.327297		0.746286	0.29472		0.679276	0.22971		0.747875	0.291715		0.754663	0.278688		0.754663	0.278688		0.796007	0.214738		0.793444	0.218149
0.713716	0.369766		0.641648	0.300376		0.581436	0.233242		0.719631	0.354784		0.726302	0.337453		0.754553	0.279629		0.755037	0.278757		0.739611	0.308845		0.730527	0.325986		0.746924	0.293568		0.679856	0.229125		0.748514	0.290577		0.755308	0.277599		0.755308	0.277599		0.796687	0.213904		0.794121	0.2173
0.714325	0.368326		0.642196	0.299544		0.581932	0.23316		0.720245	0.353402		0.726921	0.336125		0.755197	0.278553		0.755681	0.277684		0.740242	0.307639		0.73115	0.324682		0.747561	0.292422		0.680436	0.228544		0.749152	0.289446		0.755952	0.276517		0.755952	0.276518		0.797366	0.213075		0.794799	0.216457
0.714934	0.366895		0.642743	0.298718		0.582429	0.233081		0.720859	0.352029		0.727541	0.334806		0.755841	0.277483		0.756325	0.276618		0.740873	0.306441		0.731773	0.323386		0.748198	0.291283		0.681016	0.227967		0.749791	0.288322		0.756597	0.275442		0.756597	0.275443		0.798046	0.212252		0.795477	0.215618
0.715543	0.365472		0.643291	0.297898		0.582925	0.233004		0.721473	0.350663		0.728161	0.333494		0.756485	0.27642		0.756969	0.275559		0.741505	0.305251		0.732397	0.322098		0.748836	0.290152		0.681596	0.227395		0.75043	0.287205		0.757241	0.274374		0.757241	0.274374		0.798726	0.211433		0.796154	0.214785
0.716152	0.364058		0.643838	0.297084		0.583421	0.23293		0.722087	0.349306		0.72878	0.33219		0.757129	0.275364		0.757613	0.274506		0.742136	0.304067		0.73302	0.320818		0.749473	0.289027		0.682176	0.226828		0.751068	0.286095		0.757885	0.273312		0.757886	0.273312		0.799406	0.21062		0.796832	0.213958
0.716761	0.362652		0.644386	0.296277		0.583917	0.232858		0.722701	0.347957		0.7294	0.330894		0.757772	0.274314		0.758258	0.27346		0.742767	0.302891		0.733643	0.319546		0.75011	0.287909		0.682756	0.226265		0.751707	0.284991		0.75853	0.272257		0.75853	0.272257		0.800085	0.209812		0.797509	0.213135
0.71737	0.361254		0.644933	0.295475		0.584413	0.232788		0.723315	0.346616		0.73002	0.329605		0.758416	0.27327		0.758902	0.272421		0.743398	0.301722		0.734267	0.318281		0.750748	0.286798		0.683336	0.225706		0.752346	0.283895		0.759174	0.271208		0.759175	0.271208		0.800765	0.209009		0.798187	0.212318
0.717979	0.359865		0.645481	0.294679		0.584909	0.232721		0.723929	0.345283		0.73064	0.328325		0.75906	0.272233		0.759546	0.271387		0.744029	0.30056		0.73489	0.317024		0.751385	0.285694		0.683916	0.225152		0.752984	0.282805		0.759819	0.270166		0.759819	0.270166		0.801445	0.208211		0.798865	0.211506
0.718588	0.358484		0.646028	0.293889		0.585405	0.232657		0.724543	0.343958		0.731259	0.327052		0.759704	0.271202		0.76019	0.27036		0.74466	0.299405		0.735513	0.315774		0.752022	0.284597		0.684496	0.224602		0.753623	0.281722		0.760463	0.26913		0.760464	0.26913		0.802125	0.207418		0.799542	0.210698
0.719197	0.357112		0.646576	0.293105		0.585901	0.232594		0.725157	0.342641		0.731879	0.325786		0.760348	0.270178		0.760835	0.26934		0.745291	0.298257		0.736137	0.314531		0.75266	0.283506		0.685076	0.224056		0.754262	0.280645		0.761108	0.2681		0.761108	0.268101		0.802805	0.20663		0.80022	0.209896
0.719806	0.355747		0.647123	0.292326		0.586397	0.232534		0.725771	0.341331		0.732499	0.324529		0.760992	0.26916		0.761479	0.268326		0.745922	0.297116		0.73676	0.313297		0.753297	0.282422		0.685656	0.223515		0.7549	0.279576		0.761752	0.267077		0.761753	0.267078		0.803484	0.205846		0.800897	0.209099
0.720415	0.354391		0.647671	0.291554		0.586894	0.232477		0.726385	0.34003		0.733118	0.323279		0.761635	0.268149		0.762123	0.267318		0.746553	0.295982		0.737383	0.312069		0.753934	0.281345		0.686236	0.222978		0.755539	0.278513		0.762397	0.26606		0.762397	0.266061		0.804164	0.205068		0.801575	0.208307
0.721024	0.353042		0.648218	0.290787		0.58739	0.232421		0.726999	0.338736		0.733738	0.322036		0.762279	0.267143		0.762767	0.266316		0.747184	0.294855		0.738007	0.310849		0.754571	0.280275		0.686817	0.222446		0.756178	0.277456		0.763041	0.26505		0.763041	0.26505		0.804844	0.204295		0.802252	0.20752
0.721633	0.351702		0.648766	0.290026		0.587886	0.232368		0.727613	0.337451		0.734358	0.320801		0.762923	0.266144		0.763411	0.265321		0.747815	0.293735		0.73863	0.309637		0.755209	0.279211		0.687397	0.221917		0.756816	0.276406		0.763686	0.264046		0.763686	0.264046		0.805524	0.203527		0.80293	0.206738
0.722242	0.35037		0.649313	0.289271		0.588382	0.232318		0.728227	0.336173		0.734978	0.319573		0.763567	0.265151		0.764056	0.264331		0.748446	0.292622		0.739253	0.308431		0.755846	0.278153		0.687977	0.221393		0.757455	0.275363		0.76433	0.263048		0.76433	0.263048		0.806203	0.202763		0.803608	0.205961
0.722851	0.349046		0.649861	0.288521		0.588878	0.232269		0.728841	0.334902		0.735597	0.318353		0.764211	0.264165		0.7647	0.263348		0.749077	0.291516		0.739877	0.307233		0.756483	0.277103		0.688557	0.220873		0.758094	0.274326		0.764974	0.262056		0.764975	0.262056		0.806883	0.202005		0.804285	0.205189
0.72346	0.347729		0.650408	0.287777		0.589374	0.232223		0.729455	0.33364		0.736217	0.31714		0.764854	0.263184		0.765344	0.262371		0.749708	0.290416		0.7405	0.306042		0.757121	0.276058		0.689137	0.220357		0.758732	0.273295		0.765619	0.26107		0.765619	0.261071		0.807563	0.201251		0.804963	0.204422
0.724069	0.346421		0.650956	0.287039		0.58987	0.232179		0.730069	0.332385		0.736837	0.315935		0.765498	0.262209		0.765988	0.2614		0.750339	0.289324		0.741123	0.304859		0.757758	0.275021		0.689717	0.219845		0.759371	0.272271		0.766263	0.260091		0.766264	0.260091		0.808243	0.200502		0.80564	0.203659
0.724678	0.345121		0.651503	0.286306		0.590366	0.232137		0.730683	0.331137		0.737456	0.314737		0.766142	0.261241		0.766633	0.260435		0.750971	0.288237		0.741746	0.303682		0.758395	0.273989		0.690297	0.219338		0.76001	0.271253		0.766908	0.259117		0.766908	0.259118		0.808922	0.199757		0.806318	0.202902
0.725287	0.343828		0.65205	0.285579		0.590862	0.232098		0.731297	0.329897		0.738076	0.313546		0.766786	0.260279		0.767277	0.259477		0.751602	0.287158		0.74237	0.302513		0.759033	0.272964		0.690877	0.218834		0.760648	0.270242		0.767552	0.25815		0.767553	0.25815		0.809602	0.199018		0.806995	0.202149
0.725896	0.342543		0.652598	0.284857		0.591358	0.23206		0.731911	0.328665		0.738696	0.312362		0.76743	0.259322		0.767921	0.258524		0.752233	0.286085		0.742993	0.30135		0.75967	0.271946		0.691457	0.218335		0.761287	0.269236		0.768197	0.257189		0.768197	0.257189		0.810282	0.198283		0.807673	0.201401
0.726505	0.341266		0.653145	0.284141		0.591855	0.232025		0.732525	0.32744		0.739316	0.311186		0.768073	0.258372		0.768565	0.257577		0.752864	0.285019		0.743616	0.300195		0.760307	0.270933		0.692037	0.217839		0.761926	0.268238		0.768841	0.256233		0.768842	0.256234		0.810962	0.197553		0.808351	0.200657
0.727114	0.339996		0.653693	0.28343		0.592351	0.231992		0.733139	0.326222		0.739935	0.310016		0.768717	0.257427		0.76921	0.256636		0.753495	0.283959		0.74424	0.299047		0.760945	0.269927		0.692617	0.217348		0.762564	0.267245		0.769486	0.255284		0.769486	0.255284		0.811642	0.196827		0.809028	0.199919
0.727723	0.338734		0.65424	0.282724		0.592847	0.231961		0.733753	0.325012		0.740555	0.308854		0.769361	0.256489		0.769854	0.255701		0.754126	0.282906		0.744863	0.297905		0.761582	0.268927		0.693197	0.21686		0.763203	0.266258		0.77013	0.25434		0.770131	0.254341		0.812321	0.196106		0.809706	0.199185
0.728332	0.33748		0.654788	0.282024		0.593343	0.231932		0.734367	0.323809		0.741175	0.307699		0.770005	0.255556		0.770498	0.254771		0.754757	0.28186		0.745486	0.296771		0.762219	0.267934		0.693778	0.216377		0.763842	0.265278		0.770775	0.253403		0.770775	0.253403		0.813001	0.19539		0.810383	0.198456
0.728941	0.336233		0.655335	0.281329		0.593839	0.231906		0.734981	0.322613		0.741794	0.306551		0.770649	0.254629		0.771142	0.253848		0.755388	0.28082		0.74611	0.295643		0.762856	0.266947		0.694358	0.215897		0.76448	0.264304		0.771419	0.252471		0.771419	0.252472		0.813681	0.194678		0.811061	0.197731
0.72955	0.334994		0.655883	0.28064		0.594335	0.231881		0.735595	0.321425		0.742414	0.305409		0.771293	0.253708		0.771786	0.25293		0.756019	0.279786		0.746733	0.294523		0.763494	0.265965		0.694938	0.215421		0.765119	0.263336		0.772064	0.251545		0.772064	0.251546		0.814361	0.193971		0.811738	0.197011
0.730158	0.333762		0.65643	0.279955		0.594831	0.231858		0.736209	0.320244		0.743034	0.304275		0.771936	0.252792		0.772431	0.252018		0.75665	0.278758		0.747356	0.293409		0.764131	0.26499		0.695518	0.21495		0.765758	0.262374		0.772708	0.250625		0.772708	0.250626		0.81504	0.193268		0.812416	0.196295
0.730767	0.332538		0.656978	0.279276		0.595327	0.231838		0.736823	0.31907		0.743654	0.303148		0.77258	0.251883		0.773075	0.251112		0.757281	0.277738		0.74798	0.292302		0.764768	0.264021		0.696098	0.214482		0.766396	0.261418		0.773352	0.249711		0.773353	0.249711		0.81572	0.19257		0.813094	0.195585
0.731376	0.331321		0.657525	0.278602		0.595823	0.23182		0.737437	0.317903		0.744273	0.302027		0.773224	0.250979		0.773719	0.250211		0.757912	0.276723		0.748603	0.291201		0.765406	0.263058		0.696678	0.214017		0.767035	0.260468		0.773997	0.248802		0.773997	0.248803		0.8164	0.191876		0.813771	0.194878
0.731985	0.330111		0.658073	0.277934		0.59632	0.231803		0.738051	0.316743		0.744893	0.300914		0.773868	0.25008		0.774363	0.249316		0.758543	0.275714		0.749226	0.290107		0.766043	0.262101		0.697258	0.213557		0.767674	0.259523		0.774641	0.247899		0.774642	0.2479		0.81708	0.191186		0.814449	0.194176
0.732594	0.328909		0.65862	0.27727		0.596816	0.231789		0.738665	0.31559		0.745513	0.299807		0.774512	0.249188		0.775008	0.248427		0.759174	0.274712		0.74985	0.28902		0.76668	0.261151		0.697838	0.2131		0.768312	0.258585		0.775286	0.247002		0.775286	0.247003		0.817759	0.190501		0.815126	0.193479
0.733203	0.327714		0.659168	0.276612		0.597312	0.231777		0.739279	0.314445		0.746132	0.298707		0.775155	0.248301		0.775652	0.247543		0.759805	0.273716		0.750473	0.28794		0.767318	0.260206		0.698418	0.212648		0.768951	0.257653		0.77593	0.24611		0.775931	0.246111		0.818439	0.189821		0.815804	0.192786
0.733812	0.326526		0.659715	0.275958		0.597808	0.231766		0.739893	0.313306		0.746752	0.297613		0.775799	0.247419		0.776296	0.246665		0.760437	0.272727		0.751096	0.286866		0.767955	0.259266		0.698998	0.212199		0.76959	0.256726		0.776575	0.245224		0.776575	0.245225		0.819119	0.189144		0.816482	0.192098
0.734421	0.325346		0.660263	0.27531		0.598304	0.231758		0.740507	0.312174		0.747372	0.296527		0.776443	0.246543		0.77694	0.245792		0.761068	0.271743		0.75172	0.285799		0.768592	0.258333		0.699578	0.211753		0.770228	0.255806		0.777219	0.244344		0.77722	0.244344		0.819799	0.188472		0.817159	0.191414
0.73503	0.324172		0.66081	0.274667		0.5988	0.231752		0.741121	0.311049		0.747992	0.295447		0.777087	0.245673		0.777585	0.244925		0.761699	0.270765		0.752343	0.284738		0.76923	0.257406		0.700158	0.211312		0.770867	0.254891		0.777864	0.243469		0.777864	0.24347		0.820479	0.187805		0.817837	0.190734
0.735639	0.323006		0.661358	0.274028		0.599296	0.231747		0.741735	0.309931		0.748611	0.294373		0.777731	0.244808		0.778229	0.244063		0.76233	0.269794		0.752966	0.283684		0.769867	0.256484		0.700739	0.210874		0.771506	0.253982		0.778508	0.242599		0.778509	0.2426		0.821158	0.187142		0.818514	0.190059
0.736248	0.321847		0.661905	0.273395		0.599792	0.231745		0.742349	0.30882		0.749231	0.293306		0.778375	0.243948		0.778873	0.243207		0.762961	0.268829		0.75359	0.282636		0.770504	0.255569		0.701319	0.210439		0.772144	0.253079		0.779153	0.241735		0.779153	0.241736		0.821838	0.186482		0.819192	0.189388
0.736857	0.320695		0.662453	0.272766		0.600288	0.231744		0.742963	0.307716		0.749851	0.292246		0.779018	0.243094		0.779517	0.242356		0.763592	0.267869		0.754213	0.281595		0.771141	0.254659		0.701899	0.210008		0.772783	0.252181		0.779797	0.240877		0.779797	0.240878		0.822518	0.185828		0.819869	0.188721
0.737466	0.31955		0.663	0.272143		0.600785	0.231746		0.743578	0.306618		0.75047	0.291192		0.779662	0.242246		0.780161	0.241511		0.764223	0.266916		0.754836	0.28056		0.771779	0.253754		0.702479	0.209581		0.773422	0.251289		0.780442	0.240024		0.780442	0.240025		0.823198	0.185177		0.820547	0.188058
0.738075	0.318411		0.663548	0.271524		0.601281	0.231749		0.744192	0.305527		0.75109	0.290145		0.780306	0.241402		0.780806	0.240671		0.764854	0.265968		0.755459	0.279531		0.772416	0.252856		0.703059	0.209158		0.77406	0.250403		0.781086	0.239176		0.781086	0.239177		0.823877	0.184531		0.821225	0.1874
0.738684	0.31728		0.664095	0.27091		0.601777	0.231754		0.744806	0.304443		0.75171	0.289104		0.78095	0.240564		0.78145	0.239836		0.765485	0.265027		0.756083	0.278509		0.773053	0.251963		0.703639	0.208738		0.774699	0.249522		0.78173	0.238334		0.781731	0.238335		0.824557	0.183888		0.821902	0.186746
0.739293	0.316156		0.664643	0.270301		0.602273	0.231761		0.74542	0.303365		0.75233	0.28807		0.781594	0.239731		0.782094	0.239006		0.766116	0.264091		0.756706	0.277493		0.773691	0.251076		0.704219	0.208321		0.775338	0.248647		0.782375	0.237497		0.782375	0.237498		0.825237	0.18325		0.82258	0.186097
0.739902	0.315038		0.66519	0.269697		0.602769	0.23177		0.746034	0.302294		0.752949	0.287042		0.782237	0.238904		0.782738	0.238182		0.766747	0.263161		0.757329	0.276483		0.774328	0.250194		0.704799	0.207908		0.775976	0.247777		0.783019	0.236665		0.78302	0.236666		0.825917	0.182616		0.823257	0.185451
0.740511	0.313928		0.665738	0.269097		0.603265	0.231781		0.746648	0.30123		0.753569	0.28602		0.782881	0.238082		0.783383	0.237363		0.767378	0.262237		0.757953	0.275479		0.774965	0.249318		0.705379	0.207499		0.776615	0.246913		0.783664	0.235839		0.783664	0.23584		0.826596	0.181986		0.823935	0.18481
0.74112	0.312824		0.666285	0.268502		0.603761	0.231793		0.747262	0.300172		0.754189	0.285005		0.783525	0.237265		0.784027	0.236549		0.768009	0.261319		0.758576	0.274482		0.775603	0.248448		0.705959	0.207093		0.777254	0.246054		0.784308	0.235018		0.784309	0.235018		0.827276	0.181361		0.824612	0.184173
0.741729	0.311727		0.666832	0.267912		0.604257	0.231808		0.747876	0.299121		0.754808	0.283995		0.784169	0.236453		0.784671	0.23574		0.76864	0.260407		0.759199	0.27349		0.77624	0.247582		0.706539	0.20669		0.777892	0.245201		0.784953	0.234202		0.784953	0.234202		0.827956	0.180739		0.82529	0.183539
0.742338	0.310636		0.66738	0.267326		0.604753	0.231824		0.74849	0.298076		0.755428	0.282993		0.784813	0.235646		0.785315	0.234936		0.769271	0.2595		0.759823	0.272505		0.776877	0.246723		0.707119	0.206291		0.778531	0.244354		0.785597	0.233391		0.785598	0.233392		0.828636	0.180121		0.825968	0.18291
0.742947	0.309553		0.667927	0.266746		0.605249	0.231842		0.749104	0.297037		0.756048	0.281996		0.785457	0.234845		0.78596	0.234138		0.769903	0.258599		0.760446	0.271526		0.777515	0.245869		0.7077	0.205895		0.77917	0.243511		0.786242	0.232585		0.786242	0.232586		0.829315	0.179508		0.826645	0.182286
0.743556	0.308476		0.668475	0.266169		0.605746	0.231862		0.749718	0.296005		0.756667	0.281005		0.7861	0.234048		0.786604	0.233344		0.770534	0.257703		0.761069	0.270553		0.778152	0.24502		0.70828	0.205503		0.779808	0.242674		0.786886	0.231785		0.786886	0.231785		0.829995	0.178898		0.827323	0.181665
0.744165	0.307405		0.669022	0.265597		0.606242	0.231883		0.750332	0.29498		0.757287	0.280021		0.786744	0.233257		0.787248	0.232556		0.771165	0.256814		0.761693	0.269586		0.778789	0.244177		0.70886	0.205114		0.780447	0.241843		0.787531	0.230989		0.787531	0.23099		0.830675	0.178292		0.828	0.181048
0.744774	0.306341		0.66957	0.26503		0.606738	0.231907		0.750946	0.29396		0.757907	0.279042		0.787388	0.23247		0.787892	0.231773		0.771796	0.255929		0.762316	0.268625		0.779426	0.243339		0.70944	0.204728		0.781086	0.241016		0.788175	0.230199		0.788175	0.2302		0.831355	0.17769		0.828678	0.180435
0.745383	0.305284		0.670117	0.264468		0.607234	0.231932		0.75156	0.292947		0.758527	0.27807		0.788032	0.231689		0.788536	0.230994		0.772427	0.255051		0.762939	0.26767		0.780064	0.242506		0.71002	0.204346		0.781724	0.240195		0.78882	0.229413		0.78882	0.229414		0.832035	0.177092		0.829356	0.179826
0.745992	0.304233		0.670665	0.26391		0.60773	0.231958		0.752174	0.29194		0.759146	0.277104		0.788676	0.230913		0.789181	0.230221		0.773058	0.254178		0.763563	0.266721		0.780701	0.241679		0.7106	0.203967		0.782363	0.239379		0.789464	0.228633		0.789464	0.228634		0.832714	0.176498		0.830033	0.179221
0.746601	0.303189		0.671212	0.263356		0.608226	0.231987		0.752788	0.29094		0.759766	0.276144		0.789319	0.230141		0.789825	0.229452		0.773689	0.25331		0.764186	0.265778		0.781338	0.240857		0.71118	0.203591		0.783002	0.238569		0.790108	0.227858		0.790109	0.227859		0.833394	0.175908		0.830711	0.17862
0.74721	0.302151		0.67176	0.262807		0.608722	0.232017		0.753402	0.289945		0.760386	0.275189		0.789963	0.229375		0.790469	0.228689		0.77432	0.252448		0.764809	0.26484		0.781976	0.24004		0.71176	0.203219		0.78364	0.237763		0.790753	0.227088		0.790753	0.227088		0.834074	0.175322		0.831388	0.178023
0.747819	0.301119		0.672307	0.262262		0.609218	0.232049		0.754016	0.288957		0.761005	0.274241		0.790607	0.228613		0.791113	0.22793		0.774951	0.251591		0.765433	0.263909		0.782613	0.239229		0.71234	0.20285		0.784279	0.236963		0.791397	0.226322		0.791398	0.226323		0.834754	0.17474		0.832066	0.17743
0.748428	0.300094		0.672855	0.261721		0.609714	0.232083		0.75463	0.287975		0.761625	0.273299		0.791251	0.227856		0.791758	0.227176		0.775582	0.25074		0.766056	0.262983		0.78325	0.238422		0.71292	0.202484		0.784918	0.236168		0.792042	0.225562		0.792042	0.225563		0.835433	0.174161		0.832743	0.176841
0.749037	0.299075		0.673402	0.261185		0.610211	0.232118		0.755244	0.286999		0.762245	0.272362		0.791895	0.227104		0.792402	0.226427		0.776213	0.249894		0.766679	0.262063		0.783888	0.237621		0.7135	0.202121		0.785556	0.235378		0.792686	0.224806		0.792687	0.224807		0.836113	0.173586		0.833421	0.176256
0.749646	0.298062		0.67395	0.260653		0.610707	0.232155		0.755858	0.286029		0.762865	0.271431		0.792539	0.226357		0.793046	0.225683		0.776844	0.249054		0.767302	0.261148		0.784525	0.236825		0.71408	0.201761		0.786195	0.234593		0.793331	0.224055		0.793331	0.224056		0.836793	0.173015		0.834099	0.175674
0.750255	0.297056		0.674497	0.260126		0.611203	0.232194		0.756472	0.285065		0.763484	0.270507		0.793182	0.225615		0.79369	0.224943		0.777475	0.248219		0.767926	0.26024		0.785162	0.236034		0.71466	0.201405		0.786834	0.233813		0.793975	0.223309		0.793976	0.22331		0.837473	0.172448		0.834776	0.175096
0.750864	0.296056		0.675045	0.259603		0.611699	0.232234		0.757086	0.284107		0.764104	0.269587		0.793826	0.224877		0.794334	0.224209		0.778106	0.247389		0.768549	0.259337		0.7858	0.235248		0.715241	0.201051		0.787472	0.233038		0.79462	0.222568		0.79462	0.222569		0.838152	0.171884		0.835454	0.174522
0.751473	0.295062		0.675592	0.259084		0.612195	0.232276		0.7577	0.283155		0.764724	0.268674		0.79447	0.224145		0.794979	0.223479		0.778737	0.246564		0.769172	0.258439		0.786437	0.234467		0.715821	0.200701		0.788111	0.232268		0.795264	0.221832		0.795264	0.221833		0.838832	0.171324		0.836131	0.173952
0.752082	0.294074		0.67614	0.258569		0.612691	0.232319		0.758314	0.282209		0.765343	0.267766		0.795114	0.223416		0.795623	0.222753		0.779369	0.245745		0.769796	0.257548		0.787074	0.233691		0.716401	0.200354		0.78875	0.231503		0.795909	0.2211		0.795909	0.221101		0.839512	0.170768		0.836809	0.173386
0.75269	0.293093		0.676687	0.258059		0.613187	0.232365		0.758928	0.281269		0.765963	0.266864		0.795758	0.222693		0.796267	0.222033		0.78	0.244931		0.770419	0.256662		0.787711	0.23292		0.716981	0.20001		0.789388	0.230743		0.796553	0.220373		0.796553	0.220374		0.840192	0.170216		0.837486	0.172823
0.753299	0.292117		0.677235	0.257552		0.613683	0.232411		0.759542	0.280335		0.766583	0.265968		0.796401	0.221974		0.796911	0.221317		0.780631	0.244122		0.771042	0.255781		0.788349	0.232154		0.717561	0.199669		0.790027	0.229988		0.797198	0.219651		0.797198	0.219652		0.840872	0.169667		0.838164	0.172264
0.753908	0.291148		0.677782	0.25705		0.614179	0.23246		0.760156	0.279406		0.767203	0.265077		0.797045	0.22126		0.797556	0.220605		0.781262	0.243318		0.771666	0.254906		0.788986	0.231393		0.718141	0.199331		0.790666	0.229238		0.797842	0.218933		0.797842	0.218934		0.841551	0.169122		0.838842	0.171709
0.754517	0.290184		0.67833	0.256552		0.614675	0.23251		0.76077	0.278484		0.767822	0.264192		0.797689	0.220551		0.7982	0.219899		0.781893	0.242519		0.772289	0.254036		0.789623	0.230637		0.718721	0.198996		0.791304	0.228492		0.798486	0.21822		0.798487	0.218221		0.842231	0.16858		0.839519	0.171157
0.755126	0.289227		0.678877	0.256058		0.615172	0.232561		0.761384	0.277567		0.768442	0.263313		0.798333	0.219846		0.798844	0.219196		0.782524	0.241725		0.772912	0.253172		0.790261	0.229886		0.719301	0.198664		0.791943	0.227752		0.799131	0.217512		0.799131	0.217513		0.842911	0.168042		0.840197	0.170609
0.755735	0.288275		0.679425	0.255569		0.615668	0.232614		0.761998	0.276656		0.769062	0.262439		0.798977	0.219145		0.799488	0.218499		0.783155	0.240937		0.773536	0.252314		0.790898	0.22914		0.719881	0.198336		0.792582	0.227016		0.799775	0.216808		0.799776	0.216809		0.843591	0.167508		0.840874	0.170065
0.756344	0.28733		0.679972	0.255083		0.616164	0.232669		0.762612	0.27575		0.769681	0.26157		0.799621	0.218449		0.800133	0.217805		0.783786	0.240153		0.774159	0.25146		0.791535	0.228398		0.720461	0.19801		0.79322	0.226285		0.80042	0.216109		0.80042	0.21611		0.84427	0.166977		0.841552	0.169524
0.756953	0.28639		0.68052	0.254601		0.61666	0.232725		0.763226	0.274851		0.770301	0.260707		0.800264	0.217758		0.800777	0.217117		0.784417	0.239375		0.774782	0.250613		0.792173	0.227662		0.721041	0.197687		0.793859	0.225559		0.801064	0.215414		0.801065	0.215416		0.84495	0.166449		0.842229	0.168987
0.757562	0.285456		0.681067	0.254123		0.617156	0.232783		0.76384	0.273957		0.770921	0.25985		0.800908	0.217071		0.801421	0.216433		0.785048	0.238602		0.775406	0.24977		0.79281	0.22693		0.721621	0.197367		0.794498	0.224837		0.801709	0.214724		0.801709	0.214726		0.84563	0.165925		0.842907	0.168453
0.758171	0.284528		0.681614	0.25365		0.617652	0.232842		0.764454	0.273068		0.771541	0.258998		0.801552	0.216389		0.802065	0.215753		0.785679	0.237833		0.776029	0.248933		0.793447	0.226203		0.722202	0.19705		0.795136	0.224121		0.802353	0.214039		0.802354	0.21404		0.84631	0.165405		0.843585	0.167923
0.75878	0.283606		0.682162	0.25318		0.618148	0.232903		0.765068	0.272185		0.77216	0.258151		0.802196	0.215711		0.802709	0.215077		0.78631	0.237069		0.776652	0.248101		0.794085	0.22548		0.722782	0.196736		0.795775	0.223409		0.802998	0.213358		0.802998	0.213359		0.846989	0.164888		0.844262	0.167396
0.759389	0.28269		0.682709	0.252714		0.618644	0.232965		0.765682	0.271308		0.77278	0.25731		0.80284	0.215037		0.803354	0.214406		0.786941	0.236311		0.777276	0.247274		0.794722	0.224762		0.723362	0.196424		0.796414	0.222701		0.803642	0.212681		0.803642	0.212682		0.847669	0.164375		0.84494	0.166873
0.759998	0.281779		0.683257	0.252252		0.61914	0.233028		0.766296	0.270436		0.7734	0.256474		0.803483	0.214368		0.803998	0.21374		0.787572	0.235557		0.777899	0.246453		0.795359	0.224049		0.723942	0.196116		0.797052	0.221998		0.804287	0.212009		0.804287	0.21201		0.848349	0.163865		0.845617	0.166354
0.760607	0.280874		0.683804	0.251794		0.619637	0.233094		0.76691	0.26957		0.774019	0.255643		0.804127	0.213703		0.804642	0.213078		0.788204	0.234808		0.778522	0.245637		0.795996	0.223341		0.724522	0.19581		0.797691	0.2213		0.804931	0.211341		0.804931	0.211342		0.849029	0.163358		0.846295	0.165838
0.761216	0.279975		0.684352	0.25134		0.620133	0.23316		0.767524	0.268709		0.774639	0.254817		0.804771	0.213043		0.805286	0.21242		0.788835	0.234064		0.779145	0.244826		0.796634	0.222637		0.725102	0.195508		0.79833	0.220606		0.805575	0.210677		0.805576	0.210678		0.849708	0.162855		0.846973	0.165325
0.761825	0.279081		0.684899	0.25089		0.620629	0.233228		0.768138	0.267854		0.775259	0.253997		0.805415	0.212386		0.805931	0.211766		0.789466	0.233325		0.779769	0.24402		0.797271	0.221938		0.725682	0.195208		0.798968	0.219917		0.80622	0.210018		0.80622	0.210019		0.850388	0.162355		0.84765	0.164816
0.762434	0.278193		0.685447	0.250443		0.621125	0.233298		0.768752	0.267004		0.775879	0.253182		0.806059	0.211734		0.806575	0.211117		0.790097	0.23259		0.780392	0.243219		0.797908	0.221243		0.726262	0.194911		0.799607	0.219233		0.806864	0.209363		0.806865	0.209364		0.851068	0.161858		0.848328	0.16431
0.763043	0.277311		0.685994	0.250001		0.621621	0.233369		0.769366	0.26616		0.776498	0.252372		0.806703	0.211087		0.807219	0.210471		0.790728	0.23186		0.781015	0.242423		0.798546	0.220553		0.726842	0.194616		0.800246	0.218553		0.807509	0.208713		0.807509	0.208714		0.851748	0.161365		0.849005	0.163808
0.763652	0.276434		0.686542	0.249562		0.622117	0.233441		0.76998	0.26532		0.777118	0.251568		0.807346	0.210443		0.807863	0.209831		0.791359	0.231135		0.781639	0.241633		0.799183	0.219868		0.727422	0.194325		0.800884	0.217877		0.808153	0.208066		0.808154	0.208068		0.852428	0.160875		0.849683	0.163309
0.764261	0.275563		0.687089	0.249127		0.622613	0.233515		0.770594	0.264487		0.777738	0.250768		0.80799	0.209804		0.808508	0.209194		0.79199	0.230415		0.782262	0.240847		0.79982	0.219187		0.728002	0.194036		0.801523	0.217206		0.808798	0.207424		0.808798	0.207426		0.853107	0.160389		0.85036	0.162813
0.76487	0.274697		0.687637	0.248696		0.623109	0.23359		0.771208	0.263658		0.778357	0.249974		0.808634	0.209169		0.809152	0.208561		0.792621	0.2297		0.782885	0.240067		0.800458	0.21851		0.728582	0.19375		0.802162	0.216539		0.809442	0.206787		0.809443	0.206788		0.853787	0.159906		0.851038	0.162321
0.765479	0.273837		0.688184	0.248268		0.623605	0.233667		0.771822	0.262835		0.778977	0.249185		0.809278	0.208538		0.809796	0.207933		0.793252	0.228989		0.783509	0.239291		0.801095	0.217838		0.729163	0.193467		0.8028	0.215877		0.810087	0.206153		0.810087	0.206154		0.854467	0.159426		0.851716	0.161832
0.766088	0.272982		0.688732	0.247844		0.624101	0.233745		0.772436	0.262017		0.779597	0.2484		0.809922	0.207911		0.81044	0.207309		0.793883	0.228282		0.784132	0.238521		0.801732	0.217171		0.729743	0.193186		0.803439	0.215219		0.810731	0.205524		0.810732	0.205525		0.855147	0.158949		0.852393	0.161346
0.766697	0.272133		0.689279	0.247424		0.624598	0.233825		0.77305	0.261204		0.780217	0.247621		0.810565	0.207289		0.811084	0.206689		0.794514	0.22758		0.784755	0.237755		0.802369	0.216507		0.730323	0.192908		0.804078	0.214565		0.811376	0.204899		0.811376	0.2049		0.855826	0.158476		0.853071	0.160864
0.767306	0.271289		0.689827	0.247007		0.625094	0.233905		0.773664	0.260396		0.780836	0.246847		0.811209	0.20667		0.811729	0.206073		0.795145	0.226883		0.785379	0.236994		0.803007	0.215849		0.730903	0.192633		0.804716	0.213916		0.81202	0.204277		0.81202	0.204279		0.856506	0.158005		0.853748	0.160385
0.767915	0.27045		0.690374	0.246594		0.62559	0.233988		0.774278	0.259594		0.781456	0.246078		0.811853	0.206056		0.812373	0.205461		0.795776	0.226191		0.786002	0.236238		0.803644	0.215194		0.731483	0.19236		0.805355	0.213271		0.812665	0.203661		0.812665	0.203662		0.857186	0.157538		0.854426	0.159909
0.768524	0.269617		0.690922	0.246185		0.626086	0.234071		0.774893	0.258796		0.782076	0.245313		0.812497	0.205446		0.813017	0.204853		0.796407	0.225502		0.786625	0.235487		0.804281	0.214544		0.732063	0.19209		0.805994	0.212631		0.813309	0.203048		0.813309	0.203049		0.857866	0.157074		0.855103	0.159436
0.769133	0.268789		0.691469	0.245779		0.626582	0.234156		0.775507	0.258004		0.782695	0.244554		0.813141	0.204839		0.813661	0.204249		0.797038	0.224819		0.787249	0.234741		0.804919	0.213898		0.732643	0.191823		0.806632	0.211994		0.813953	0.202439		0.813954	0.20244		0.858545	0.156614		0.855781	0.158967
0.769742	0.267966		0.692017	0.245377		0.627078	0.234242		0.776121	0.257217		0.783315	0.243799		0.813784	0.204237		0.814306	0.203649		0.79767	0.22414		0.787872	0.234		0.805556	0.213256		0.733223	0.191558		0.807271	0.211362		0.814598	0.201834		0.814598	0.201836		0.859225	0.156156		0.856459	0.158501
0.770351	0.267148		0.692564	0.244978		0.627574	0.23433		0.776735	0.256435		0.783935	0.24305		0.814428	0.203639		0.81495	0.203053		0.798301	0.223465		0.788495	0.233263		0.806193	0.212619		0.733803	0.191296		0.80791	0.210734		0.815242	0.201233		0.815243	0.201235		0.859905	0.155702		0.857136	0.158038
0.77096	0.266336		0.693112	0.244583		0.62807	0.234419		0.777349	0.255658		0.784555	0.242305		0.815072	0.203044		0.815594	0.202461		0.798932	0.222795		0.789119	0.232532		0.806831	0.211986		0.734383	0.191037		0.808548	0.210111		0.815887	0.200637		0.815887	0.200638		0.860585	0.15525		0.857814	0.157578
0.771569	0.265529		0.693659	0.244191		0.628566	0.234509		0.777963	0.254886		0.785174	0.241565		0.815716	0.202454		0.816238	0.201873		0.799563	0.222129		0.789742	0.231805		0.807468	0.211357		0.734963	0.19078		0.809187	0.209491		0.816531	0.200044		0.816532	0.200045		0.861265	0.154802		0.858491	0.157121
0.772178	0.264727		0.694207	0.243803		0.629063	0.234601		0.778577	0.254118		0.785794	0.24083		0.81636	0.201868		0.816883	0.201289		0.800194	0.221468		0.790365	0.231082		0.808105	0.210733		0.735543	0.190525		0.809826	0.208876		0.817176	0.199455		0.817176	0.199457		0.861944	0.154357		0.859169	0.156668
0.772787	0.26393		0.694754	0.243418		0.629559	0.234694		0.779191	0.253356		0.786414	0.240099		0.817004	0.201285		0.817527	0.200708		0.800825	0.22081		0.790988	0.230365		0.808743	0.210112		0.736124	0.190273		0.810464	0.208264		0.81782	0.198871		0.817821	0.198872		0.862624	0.153915		0.859847	0.156217
0.773396	0.263138		0.695302	0.243037		0.630055	0.234788		0.779805	0.252599		0.787033	0.239374		0.817647	0.200706		0.818171	0.200132		0.801456	0.220158		0.791612	0.229652		0.80938	0.209496		0.736704	0.190024		0.811103	0.207657		0.818465	0.19829		0.818465	0.198291		0.863304	0.153476		0.860524	0.15577
0.774005	0.262352		0.695849	0.242659		0.630551	0.234883		0.780419	0.251847		0.787653	0.238653		0.818291	0.200131		0.818815	0.199559		0.802087	0.219509		0.792235	0.228943		0.810017	0.208884		0.737284	0.189777		0.811742	0.207054		0.819109	0.197713		0.81911	0.197714		0.863984	0.15304		0.861202	0.155325
0.774614	0.26157		0.696396	0.242285		0.631047	0.23498		0.781033	0.251099		0.788273	0.237937		0.818935	0.19956		0.819459	0.198991		0.802718	0.218865		0.792858	0.22824		0.810654	0.208276		0.737864	0.189533		0.81238	0.206455		0.819754	0.19714		0.819754	0.197141		0.864663	0.152607		0.861879	0.154884
0.775222	0.260794		0.696944	0.241914		0.631543	0.235078		0.781647	0.250356		0.788892	0.237225		0.819579	0.198993		0.820104	0.198426		0.803349	0.218225		0.793482	0.22754		0.811292	0.207672		0.738444	0.189291		0.813019	0.20586		0.820398	0.19657		0.820398	0.196572		0.865343	0.152177		0.862557	0.154446
0.775831	0.260022		0.697491	0.241546		0.632039	0.235177		0.782261	0.249619		0.789512	0.236518		0.820223	0.19843		0.820748	0.197865		0.80398	0.21759		0.794105	0.226846		0.811929	0.207072		0.739024	0.189051		0.813658	0.205269		0.821043	0.196005		0.821043	0.196006		0.866023	0.15175		0.863234	0.154011
0.77644	0.259256		0.698039	0.241182		0.632535	0.235278		0.782875	0.248885		0.790132	0.235816		0.820866	0.19787		0.821392	0.197307		0.804611	0.216958		0.794728	0.226156		0.812566	0.206476		0.739604	0.188814		0.814296	0.204682		0.821687	0.195443		0.821687	0.195445		0.866703	0.151326		0.863912	0.153579
0.777049	0.258494		0.698586	0.240821		0.633031	0.235379		0.783489	0.248157		0.790752	0.235118		0.82151	0.197314		0.822036	0.196754		0.805242	0.216331		0.795352	0.22547		0.813204	0.205884		0.740184	0.188579		0.814935	0.204099		0.822331	0.194886		0.822332	0.194887		0.867382	0.150905		0.86459	0.15315
0.777658	0.257737		0.699134	0.240463		0.633528	0.235482		0.784103	0.247434		0.791371	0.234425		0.822154	0.196762		0.822681	0.196204		0.805873	0.215708		0.795975	0.224789		0.813841	0.205296		0.740764	0.188347		0.815573	0.20352		0.822976	0.194332		0.822976	0.194333		0.868062	0.150486		0.865267	0.152723
0.778267	0.256985		0.699681	0.240109		0.634024	0.235587		0.784717	0.246715		0.791991	0.233736		0.822798	0.196214		0.823325	0.195658		0.806504	0.215089		0.796598	0.224113		0.814478	0.204712		0.741344	0.188117		0.816212	0.202945		0.82362	0.193781		0.823621	0.193783		0.868742	0.150071		0.865945	0.1523
0.778876	0.256239		0.700229	0.239758		0.63452	0.235692		0.785331	0.246001		0.792611	0.233052		0.823442	0.195669		0.823969	0.195115		0.807136	0.214474		0.797222	0.223441		0.815116	0.204132		0.741924	0.18789		0.816851	0.202374		0.824265	0.193235		0.824265	0.193237		0.869422	0.149659		0.866622	0.15188
0.779485	0.255496		0.700776	0.23941		0.635016	0.235799		0.785945	0.245291		0.79323	0.232373		0.824086	0.195128		0.824613	0.194576		0.807767	0.213864		0.797845	0.222773		0.815753	0.203556		0.742504	0.187665		0.817489	0.201807		0.824909	0.192692		0.82491	0.192694		0.870101	0.149249		0.8673	0.151463
0.780094	0.254759		0.701324	0.239065		0.635512	0.235907		0.786559	0.244586		0.79385	0.231697		0.824729	0.194591		0.825257	0.194041		0.808398	0.213257		0.798468	0.22211		0.81639	0.202984		0.743084	0.187442		0.818128	0.201243		0.825554	0.192153		0.825554	0.192155		0.870781	0.148843		0.867977	0.151048
0.780703	0.254027		0.701871	0.238724		0.636008	0.236016		0.787173	0.243886		0.79447	0.231027		0.825373	0.194057		0.825902	0.19351		0.809029	0.212655		0.799092	0.221451		0.817028	0.202416		0.743665	0.187222		0.818767	0.200684		0.826198	0.191618		0.826199	0.191619		0.871461	0.148439		0.868655	0.150637
0.781312	0.253299		0.702419	0.238386		0.636504	0.236126		0.787787	0.24319		0.79509	0.230361		0.826017	0.193527		0.826546	0.192982		0.80966	0.212056		0.799715	0.220796		0.817665	0.201852		0.744245	0.187004		0.819405	0.200128		0.826843	0.191086		0.826843	0.191088		0.872141	0.148038		0.869333	0.150228
0.781921	0.252576		0.702966	0.238051		0.637	0.236237		0.788401	0.242499		0.795709	0.229699		0.826661	0.193001		0.82719	0.192457		0.810291	0.211462		0.800338	0.220146		0.818302	0.201291		0.744825	0.186788		0.820044	0.199576		0.827487	0.190558		0.827488	0.19056		0.872821	0.14764		0.87001	0.149823
0.78253	0.251858		0.703514	0.237719		0.637496	0.23635		0.789015	0.241813		0.796329	0.229041		0.827305	0.192478		0.827834	0.191937		0.810922	0.210872		0.800962	0.2195		0.818939	0.200735		0.745405	0.186575		0.820683	0.199028		0.828132	0.190034		0.828132	0.190035		0.8735	0.147245		0.870688	0.14942
0.783139	0.251144		0.704061	0.23739		0.637992	0.236464		0.789629	0.24113		0.796949	0.228388		0.827948	0.191958		0.828479	0.191419		0.811553	0.210285		0.801585	0.218858		0.819577	0.200182		0.745985	0.186364		0.821321	0.198484		0.828776	0.189513		0.828776	0.189514		0.87418	0.146852		0.871365	0.14902
0.783748	0.250435		0.704609	0.237065		0.638489	0.236579		0.790243	0.240453		0.797568	0.227739		0.828592	0.191443		0.829123	0.190906		0.812184	0.209703		0.802208	0.218221		0.820214	0.199633		0.746565	0.186155		0.82196	0.197943		0.829421	0.188995		0.829421	0.188997		0.87486	0.146463		0.872043	0.148623
0.784357	0.249731		0.705156	0.236742		0.638985	0.236695		0.790857	0.23978		0.798188	0.227095		0.829236	0.19093		0.829767	0.190395		0.812815	0.209124		0.802831	0.217588		0.820851	0.199088		0.747145	0.185949		0.822599	0.197406		0.830065	0.188482		0.830065	0.188483		0.87554	0.146076		0.872721	0.148228
0.784966	0.249032		0.705704	0.236423		0.639481	0.236812		0.791471	0.239111		0.798808	0.226455		0.82988	0.190421		0.830411	0.189889		0.813446	0.20855		0.803455	0.216959		0.821489	0.198546		0.747725	0.185744		0.823237	0.196873		0.830709	0.187972		0.83071	0.187973		0.876219	0.145691		0.873398	0.147837
0.785575	0.248337		0.706251	0.236107		0.639977	0.236931		0.792085	0.238447		0.799428	0.225819		0.830524	0.189916		0.831056	0.189385		0.814077	0.207979		0.804078	0.216334		0.822126	0.198009		0.748305	0.185542		0.823876	0.196344		0.831354	0.187465		0.831354	0.187467		0.876899	0.14531		0.874076	0.147448
0.786184	0.247646		0.706799	0.235793		0.640473	0.23705		0.792699	0.237787		0.800047	0.225187		0.831168	0.189414		0.8317	0.188886		0.814708	0.207412		0.804701	0.215714		0.822763	0.197475		0.748885	0.185343		0.824515	0.195818		0.831998	0.186962		0.831999	0.186963		0.877579	0.144931		0.874753	0.147062
0.786793	0.24696		0.707346	0.235483		0.640969	0.237171		0.793313	0.237132		0.800667	0.22456		0.831811	0.188916		0.832344	0.188389		0.815339	0.206849		0.805325	0.215097		0.823401	0.196944		0.749465	0.185145		0.825153	0.195296		0.832643	0.186462		0.832643	0.186464		0.878259	0.144555		0.875431	0.146679
0.787402	0.246279		0.707894	0.235176		0.641465	0.237293		0.793927	0.236481		0.801287	0.223937		0.832455	0.188421		0.832988	0.187896		0.81597	0.20629		0.805948	0.214485		0.824038	0.196418		0.750045	0.18495		0.825792	0.194777		0.833287	0.185966		0.833288	0.185968		0.878938	0.144182		0.876108	0.146298
0.788011	0.245602		0.708441	0.234872		0.641961	0.237416		0.794541	0.235834		0.801906	0.223318		0.833099	0.187929		0.833632	0.187407		0.816602	0.205735		0.806571	0.213877		0.824675	0.195895		0.750626	0.184756		0.826431	0.194262		0.833932	0.185473		0.833932	0.185475		0.879618	0.143811		0.876786	0.14592
0.78862	0.24493		0.708989	0.234571		0.642457	0.23754		0.795155	0.235191		0.802526	0.222703		0.833743	0.187441		0.834277	0.186921		0.817233	0.205184		0.807195	0.213273		0.825313	0.195375		0.751206	0.184565		0.827069	0.193751		0.834576	0.184984		0.834577	0.184986		0.880298	0.143443		0.877464	0.145545
0.789229	0.244262		0.709536	0.234272		0.642954	0.237665		0.795769	0.234553		0.803146	0.222092		0.834387	0.186956		0.834921	0.186438		0.817864	0.204636		0.807818	0.212673		0.82595	0.19486		0.751786	0.184376		0.827708	0.193243		0.835221	0.184498		0.835221	0.1845		0.880978	0.143078		0.878141	0.145173
0.789838	0.243598		0.710084	0.233977		0.64345	0.237792		0.796383	0.233919		0.803766	0.221485		0.83503	0.186475		0.835565	0.185958		0.818495	0.204092		0.808441	0.212077		0.826587	0.194348		0.752366	0.18419		0.828347	0.192739		0.835865	0.184016		0.835866	0.184017		0.881658	0.142715		0.878819	0.144803
0.790447	0.242939		0.710631	0.233685		0.643946	0.237919		0.796997	0.23329		0.804385	0.220883		0.835674	0.185997		0.836209	0.185482		0.819126	0.203552		0.809065	0.211485		0.827224	0.193839		0.752946	0.184005		0.828985	0.192239		0.83651	0.183537		0.83651	0.183538		0.882337	0.142355		0.879496	0.144436
0.791056	0.242285		0.711178	0.233395		0.644442	0.238047		0.797611	0.232664		0.805005	0.220285		0.836318	0.185522		0.836854	0.185009		0.819757	0.203015		0.809688	0.210897		0.827862	0.193334		0.753526	0.183823		0.829624	0.191742		0.837154	0.183061		0.837154	0.183063		0.883017	0.141998		0.880174	0.144072
0.791665	0.241634		0.711726	0.233109		0.644938	0.238177		0.798225	0.232043		0.805625	0.21969		0.836962	0.185051		0.837498	0.18454		0.820388	0.202483		0.810311	0.210313		0.828499	0.192833		0.754106	0.183642		0.830263	0.191248		0.837799	0.182589		0.837799	0.18259		0.883697	0.141643		0.880851	0.14371
0.792274	0.240988		0.712273	0.232825		0.645434	0.238308		0.798839	0.231426		0.806244	0.2191		0.837606	0.184582		0.838142	0.184073		0.821019	0.201954		0.810935	0.209733		0.829136	0.192335		0.754686	0.183464		0.830901	0.190758		0.838443	0.18212		0.838443	0.182121		0.884377	0.141291		0.881529	0.143351
0.792883	0.240347		0.712821	0.232544		0.64593	0.238439		0.799453	0.230813		0.806864	0.218513		0.83825	0.184117		0.838786	0.18361		0.82165	0.201428		0.811558	0.209157		0.829774	0.19184		0.755266	0.183288		0.83154	0.190271		0.839087	0.181654		0.839088	0.181656		0.885056	0.140941		0.882207	0.142994
0.793492	0.239709		0.713368	0.232267		0.646426	0.238572		0.800067	0.230204		0.807484	0.217931		0.838893	0.183656		0.839431	0.183151		0.822281	0.200906		0.812181	0.208585		0.830411	0.191349		0.755846	0.183114		0.832179	0.189788		0.839732	0.181191		0.839732	0.181193		0.885736	0.140594		0.882884	0.14264
0.794101	0.239076		0.713916	0.231992		0.646922	0.238706		0.800681	0.2296		0.808104	0.217353		0.839537	0.183197		0.840075	0.182694		0.822912	0.200388		0.812805	0.208017		0.831048	0.190862		0.756426	0.182942		0.832817	0.189308		0.840376	0.180732		0.840377	0.180734		0.886416	0.140249		0.883562	0.142289
0.79471	0.238447		0.714463	0.231719		0.647418	0.238841		0.801295	0.228999		0.808723	0.216778		0.840181	0.182742		0.840719	0.182241		0.823543	0.199874		0.813428	0.207453		0.831686	0.190378		0.757006	0.182772		0.833456	0.188832		0.841021	0.180276		0.841021	0.180278		0.887096	0.139907		0.884239	0.14194
0.795319	0.237823		0.715011	0.23145		0.647915	0.238977		0.801909	0.228403		0.809343	0.216208		0.840825	0.18229		0.841363	0.181791		0.824174	0.199363		0.814051	0.206893		0.832323	0.189898		0.757587	0.182604		0.834095	0.188359		0.841665	0.179824		0.841666	0.179826		0.887775	0.139568		0.884917	0.141594
0.795928	0.237202		0.715558	0.231183		0.648411	0.239114		0.802523	0.22781		0.809963	0.215641		0.841469	0.181841		0.842007	0.181344		0.824805	0.198855		0.814675	0.206336		0.83296	0.18942		0.758167	0.182438		0.834733	0.18789		0.84231	0.179374		0.84231	0.179376		0.888455	0.139231		0.885594	0.14125
0.796537	0.236586		0.716106	0.23092		0.648907	0.239252		0.803137	0.227222		0.810582	0.215078		0.842112	0.181395		0.842652	0.1809		0.825437	0.198352		0.815298	0.205783		0.833598	0.188947		0.758747	0.182275		0.835372	0.187423		0.842954	0.178928		0.842955	0.17893		0.889135	0.138896		0.886272	0.140909
0.797146	0.235974		0.716653	0.230658		0.649403	0.239391		0.803751	0.226637		0.811202	0.21452		0.842756	0.180953		0.843296	0.180459		0.826068	0.197851		0.815921	0.205235		0.834235	0.188476		0.759327	0.182113		0.836011	0.186961		0.843599	0.178485		0.843599	0.178487		0.889815	0.138564		0.88695	0.140571
0.797754	0.235366		0.717201	0.2304		0.649899	0.239531		0.804365	0.226057		0.811822	0.213965		0.8434	0.180514		0.84394	0.180022		0.826699	0.197355		0.816544	0.204689		0.834872	0.188009		0.759907	0.181953		0.836649	0.186501		0.844243	0.178045		0.844243	0.178047		0.890494	0.138235		0.887627	0.140235
0.798363	0.234762		0.717748	0.230145		0.650395	0.239672		0.804979	0.22548		0.812442	0.213413		0.844044	0.180077		0.844584	0.179587		0.82733	0.196861		0.817168	0.204148		0.835509	0.187546		0.760487	0.181795		0.837288	0.186045		0.844888	0.177609		0.844888	0.17761		0.891174	0.137907		0.888305	0.139901
0.798972	0.234163		0.718296	0.229892		0.650891	0.239815		0.805593	0.224908		0.813061	0.212866		0.844688	0.179644		0.845229	0.179156		0.827961	0.196371		0.817791	0.203611		0.836147	0.187085		0.761067	0.181639		0.837927	0.185592		0.845532	0.177175		0.845532	0.177177		0.891854	0.137583		0.888982	0.13957
0.799581	0.233567		0.718843	0.229642		0.651387	0.239958		0.806207	0.224339		0.813681	0.212323		0.845332	0.179214		0.845873	0.178727		0.828592	0.195885		0.818414	0.203077		0.836784	0.186628		0.761647	0.181485		0.838565	0.185142		0.846177	0.176745		0.846177	0.176747		0.892534	0.13726		0.88966	0.139241
0.80019	0.232975		0.719391	0.229394		0.651883	0.240102		0.806822	0.223775		0.814301	0.211783		0.845975	0.178787		0.846517	0.178302		0.829223	0.195402		0.819038	0.202547		0.837421	0.186175		0.762227	0.181334		0.839204	0.184696		0.846821	0.176317		0.846821	0.176319		0.893214	0.136941		0.890338	0.138915
0.800799	0.232388		0.719938	0.229149		0.65238	0.240247		0.807436	0.223214		0.81492	0.211247		0.846619	0.178363		0.847161	0.17788		0.829854	0.194923		0.819661	0.20202		0.838059	0.185724		0.762807	0.181184		0.839843	0.184253		0.847465	0.175893		0.847466	0.175895		0.893893	0.136623		0.891015	0.138591
0.801408	0.231804		0.720486	0.228907		0.652876	0.240393		0.80805	0.222657		0.81554	0.210714		0.847263	0.177942		0.847806	0.177461		0.830485	0.194447		0.820284	0.201497		0.838696	0.185277		0.763387	0.181036		0.840481	0.183813		0.84811	0.175472		0.84811	0.175474		0.894573	0.136308		0.891693	0.13827
0.802017	0.231225		0.721033	0.228668		0.653372	0.24054		0.808664	0.222104		0.81616	0.210186		0.847907	0.177524		0.84845	0.177045		0.831116	0.193974		0.820908	0.200978		0.839333	0.184833		0.763967	0.180889		0.84112	0.183376		0.848754	0.175054		0.848755	0.175056		0.895253	0.135995		0.89237	0.137951
0.802626	0.230649		0.721581	0.228431		0.653868	0.240688		0.809278	0.221554		0.816779	0.209661		0.848551	0.177109		0.849094	0.176631		0.831747	0.193505		0.821531	0.200463		0.839971	0.184393		0.764547	0.180745		0.841759	0.182942		0.849399	0.174639		0.849399	0.174641		0.895933	0.135685		0.893048	0.137635
0.803235	0.230078		0.722128	0.228197		0.654364	0.240838		0.809892	0.221009		0.817399	0.20914		0.849194	0.176697		0.849738	0.176221		0.832378	0.193039		0.822154	0.199951		0.840608	0.183955		0.765128	0.180603		0.842397	0.182512		0.850043	0.174227		0.850044	0.174229		0.896612	0.135377		0.893725	0.13732
0.803844	0.22951		0.722676	0.227965		0.65486	0.240988		0.810506	0.220467		0.818019	0.208622		0.849838	0.176288		0.850382	0.175814		0.833009	0.192576		0.822778	0.199443		0.841245	0.183521		0.765708	0.180463		0.843036	0.182085		0.850688	0.173818		0.850688	0.17382		0.897292	0.135071		0.894403	0.137009
0.804453	0.228946		0.723223	0.227736		0.655356	0.241139		0.81112	0.219929		0.818639	0.208108		0.850482	0.175882		0.851027	0.17541		0.83364	0.192117		0.823401	0.198938		0.841883	0.18309		0.766288	0.180324		0.843675	0.181661		0.851332	0.173412		0.851333	0.173414		0.897972	0.134768		0.895081	0.136699
0.805062	0.228387		0.723771	0.227509		0.655852	0.241291		0.811734	0.219395		0.819258	0.207598		0.851126	0.175479		0.851671	0.175008		0.834271	0.191661		0.824024	0.198437		0.84252	0.182662		0.766868	0.180187		0.844313	0.18124		0.851977	0.173009		0.851977	0.173011		0.898652	0.134467		0.895758	0.136392
0.805671	0.227831		0.724318	0.227285		0.656348	0.241444		0.812348	0.218865		0.819878	0.207091		0.85177	0.175079		0.852315	0.17461		0.834903	0.191208		0.824648	0.197939		0.843157	0.182237		0.767448	0.180053		0.844952	0.180822		0.852621	0.172609		0.852621	0.172611		0.899331	0.134168		0.896436	0.136088
0.80628	0.227279		0.724866	0.227064		0.656844	0.241598		0.812962	0.218338		0.820498	0.206588		0.852414	0.174682		0.852959	0.174214		0.835534	0.190759		0.825271	0.197445		0.843794	0.181815		0.768028	0.17992		0.845591	0.180407		0.853266	0.172212		0.853266	0.172214		0.900011	0.133872		0.897113	0.135785
0.806889	0.22673		0.725413	0.226845		0.657341	0.241753		0.813576	0.217815		0.821117	0.206089		0.853057	0.174287		0.853604	0.173821		0.836165	0.190312		0.825894	0.196955		0.844432	0.181397		0.768608	0.179789		0.846229	0.179996		0.85391	0.171818		0.85391	0.17182		0.900691	0.133578		0.897791	0.135485
0.807498	0.226186		0.725961	0.226629		0.657837	0.241908		0.81419	0.217296		0.821737	0.205593		0.853701	0.173896		0.854248	0.173432		0.836796	0.189869		0.826518	0.196468		0.845069	0.180982		0.769188	0.179659		0.846868	0.179587		0.854554	0.171427		0.854555	0.171429		0.901371	0.133286		0.898468	0.135188
0.808107	0.225645		0.726508	0.226415		0.658333	0.242065		0.814804	0.21678		0.822357	0.2051		0.854345	0.173507		0.854892	0.173045		0.837427	0.18943		0.827141	0.195985		0.845706	0.180569		0.769768	0.179532		0.847507	0.179181		0.855199	0.171039		0.855199	0.171041		0.902051	0.132996		0.899146	0.134892
0.808716	0.225108		0.727055	0.226204		0.658829	0.242223		0.815418	0.216268		0.822977	0.204611		0.854989	0.173121		0.855536	0.172661		0.838058	0.188993		0.827764	0.195504		0.846344	0.18016		0.770348	0.179406		0.848145	0.178779		0.855843	0.170653		0.855844	0.170655		0.90273	0.132709		0.899824	0.134599
0.809325	0.224575		0.727603	0.225995		0.659325	0.242381		0.816032	0.215759		0.823596	0.204126		0.855633	0.172738		0.85618	0.172279		0.838689	0.18856		0.828387	0.195028		0.846981	0.179754		0.770928	0.179282		0.848784	0.178379		0.856488	0.170271		0.856488	0.170273		0.90341	0.132424		0.900501	0.134308
0.809934	0.224046		0.72815	0.225789		0.659821	0.242541		0.816646	0.215254		0.824216	0.203644		0.856276	0.172358		0.856825	0.171901		0.83932	0.18813		0.829011	0.194555		0.847618	0.179351		0.771508	0.17916		0.849423	0.177983		0.857132	0.169891		0.857133	0.169893		0.90409	0.132141		0.901179	0.13402
0.810543	0.22352		0.728698	0.225585		0.660317	0.242702		0.81726	0.214753		0.824836	0.203165		0.85692	0.171981		0.857469	0.171525		0.839951	0.187703		0.829634	0.194085		0.848256	0.17895		0.772089	0.17904		0.850061	0.177589		0.857777	0.169515		0.857777	0.169517		0.90477	0.13186		0.901856	0.133733
0.811152	0.222998		0.729245	0.225383		0.660813	0.242863		0.817874	0.214255		0.825455	0.20269		0.857564	0.171607		0.858113	0.171152		0.840582	0.187279		0.830257	0.193619		0.848893	0.178553		0.772669	0.178922		0.8507	0.177199		0.858421	0.169141		0.858422	0.169143		0.905449	0.131582		0.902534	0.133449
0.811761	0.22248		0.729793	0.225184		0.661309	0.243025		0.818488	0.213761		0.826075	0.202218		0.858208	0.171235		0.858757	0.170782		0.841213	0.186858		0.830881	0.193156		0.84953	0.178159		0.773249	0.178805		0.851339	0.176811		0.859066	0.16877		0.859066	0.168772		0.906129	0.131305		0.903212	0.133167
0.81237	0.221965		0.73034	0.224987		0.661806	0.243188		0.819102	0.21327		0.826695	0.20175		0.858852	0.170866		0.859402	0.170415		0.841844	0.18644		0.831504	0.192696		0.850168	0.177768		0.773829	0.17869		0.851977	0.176427		0.85971	0.168401		0.859711	0.168403		0.906809	0.131031		0.903889	0.132888
0.812979	0.221455		0.730888	0.224793		0.662302	0.243353		0.819716	0.212783		0.827315	0.201285		0.859495	0.1705		0.860046	0.17005		0.842475	0.186026		0.832127	0.19224		0.850805	0.17738		0.774409	0.178577		0.852616	0.176045		0.860355	0.168036		0.860355	0.168038		0.907489	0.130759		0.904567	0.13261
0.813588	0.220947		0.731435	0.224601		0.662798	0.243518		0.82033	0.2123		0.827934	0.200824		0.860139	0.170136		0.86069	0.169688		0.843106	0.185614		0.832751	0.191787		0.851442	0.176994		0.774989	0.178465		0.853255	0.175666		0.860999	0.167673		0.860999	0.167675		0.908168	0.130489		0.905244	0.132335
0.814197	0.220443		0.731983	0.224412		0.663294	0.243684		0.820944	0.211819		0.828554	0.200366		0.860783	0.169775		0.861334	0.169329		0.843737	0.185206		0.833374	0.191337		0.852079	0.176612		0.775569	0.178355		0.853893	0.17529		0.861644	0.167313		0.861644	0.167315		0.908848	0.130222		0.905922	0.132062
0.814806	0.219943		0.73253	0.224225		0.66379	0.24385		0.821558	0.211343		0.829174	0.199911		0.861427	0.169417		0.861979	0.168972		0.844369	0.184801		0.833997	0.190891		0.852717	0.176233		0.776149	0.178247		0.854532	0.174917		0.862288	0.166956		0.862288	0.166958		0.909528	0.129956		0.906599	0.131791
0.815415	0.219447		0.733078	0.22404		0.664286	0.244018		0.822172	0.210869		0.829793	0.199459		0.862071	0.169062		0.862623	0.168619		0.845	0.184398		0.834621	0.190448		0.853354	0.175856		0.776729	0.178141		0.855171	0.174547		0.862932	0.166602		0.862933	0.166604		0.910208	0.129693		0.907277	0.131522
0.816024	0.218954		0.733625	0.223857		0.664782	0.244187		0.822786	0.210399		0.830413	0.199011		0.862715	0.168709		0.863267	0.168267		0.845631	0.183999		0.835244	0.190008		0.853991	0.175482		0.777309	0.178037		0.855809	0.17418		0.863577	0.16625		0.863577	0.166252		0.910887	0.129432		0.907955	0.131256
0.816633	0.218464		0.734173	0.223677		0.665278	0.244356		0.8234	0.209933		0.831033	0.198566		0.863358	0.168359		0.863911	0.167919		0.846262	0.183603		0.835867	0.189571		0.854629	0.175112		0.777889	0.177934		0.856448	0.173815		0.864221	0.165901		0.864222	0.165903		0.911567	0.129172		0.908632	0.130991
0.817242	0.217978		0.73472	0.2235		0.665774	0.244527		0.824014	0.20947		0.831653	0.198125		0.864002	0.168012		0.864555	0.167573		0.846893	0.183209		0.836491	0.189138		0.855266	0.174744		0.778469	0.177832		0.857087	0.173454		0.864866	0.165555		0.864866	0.165557		0.912247	0.128915		0.90931	0.130729
0.817851	0.217496		0.735268	0.223324		0.666271	0.244698		0.824628	0.20901		0.832272	0.197686		0.864646	0.167667		0.8652	0.16723		0.847524	0.182819		0.837114	0.188708		0.855903	0.174379		0.77905	0.177733		0.857725	0.173095		0.86551	0.165211		0.865511	0.165213		0.912927	0.12866		0.909987	0.130469
0.81846	0.217017		0.735815	0.223151		0.666767	0.24487		0.825242	0.208554		0.832892	0.197251		0.86529	0.167325		0.865844	0.166889		0.848155	0.182432		0.837737	0.188281		0.856541	0.174016		0.77963	0.177635		0.858364	0.172739		0.866155	0.16487		0.866155	0.164872		0.913607	0.128407		0.910665	0.130211
0.819069	0.216542		0.736363	0.22298		0.667263	0.245043		0.825856	0.208101		0.833512	0.196819		0.865934	0.166986		0.866488	0.166551		0.848786	0.182047		0.838361	0.187857		0.857178	0.173657		0.78021	0.177539		0.859003	0.172385		0.866799	0.164532		0.8668	0.164534		0.914286	0.128156		0.911342	0.129955
0.819678	0.21607		0.73691	0.222811		0.667759	0.245217		0.82647	0.207651		0.834131	0.196391		0.866577	0.166649		0.867132	0.166216		0.849417	0.181666		0.838984	0.187436		0.857815	0.1733		0.78079	0.177444		0.859641	0.172035		0.867444	0.164196		0.867444	0.164198		0.914966	0.127908		0.91202	0.129701
0.820286	0.215601		0.737458	0.222645		0.668255	0.245391		0.827084	0.207204		0.834751	0.195965		0.867221	0.166314		0.867777	0.165883		0.850048	0.181287		0.839607	0.187019		0.858453	0.172947		0.78137	0.177351		0.86028	0.171687		0.868088	0.163863		0.868089	0.163865		0.915646	0.127661		0.912698	0.129449
0.820895	0.215136		0.738005	0.222481		0.668751	0.245567		0.827698	0.206761		0.835371	0.195543		0.867865	0.165983		0.868421	0.165553		0.850679	0.180911		0.84023	0.186605		0.85909	0.172596		0.78195	0.17726		0.860919	0.171342		0.868733	0.163533		0.868733	0.163535		0.916326	0.127416		0.913375	0.129199
0.821504	0.214674		0.738553	0.222319		0.669247	0.245743		0.828312	0.206321		0.835991	0.195124		0.868509	0.165654		0.869065	0.165225		0.85131	0.180539		0.840854	0.186193		0.859727	0.172247		0.78253	0.17717		0.861557	0.171		0.869377	0.163205		0.869377	0.163207		0.917005	0.127173		0.914053	0.128952
0.822113	0.214216		0.7391	0.222159		0.669743	0.24592		0.828926	0.205885		0.83661	0.194708		0.869153	0.165327		0.869709	0.1649		0.851941	0.180169		0.841477	0.185785		0.860364	0.171902		0.78311	0.177082		0.862196	0.17066		0.870022	0.16288		0.870022	0.162882		0.917685	0.126933		0.91473	0.128706
0.822722	0.213761		0.739648	0.222001		0.670239	0.246098		0.82954	0.205451		0.83723	0.194295		0.869797	0.165003		0.870354	0.164577		0.852572	0.179802		0.8421	0.18538		0.861002	0.171559		0.78369	0.176995		0.862835	0.170324		0.870666	0.162557		0.870666	0.162559		0.918365	0.126694		0.915408	0.128462
0.823331	0.213309		0.740195	0.221846		0.670735	0.246277		0.830154	0.205021		0.83785	0.193885		0.87044	0.164681		0.870998	0.164257		0.853203	0.179437		0.842724	0.184979		0.861639	0.171219		0.78427	0.176911		0.863473	0.169989		0.87131	0.162237		0.871311	0.162239		0.919045	0.126457		0.916086	0.128221
0.82394	0.212861		0.740743	0.221693		0.671232	0.246457		0.830768	0.204594		0.838469	0.193478		0.871084	0.164362		0.871642	0.163939		0.853835	0.179076		0.843347	0.18458		0.862276	0.170882		0.78485	0.176827		0.864112	0.169658		0.871955	0.16192		0.871955	0.161922		0.919724	0.126222		0.916763	0.127981
0.824549	0.212416		0.74129	0.221542		0.671728	0.246638		0.831382	0.20417		0.839089	0.193075		0.871728	0.164046		0.872286	0.163624		0.854466	0.178717		0.84397	0.184184		0.862914	0.170547		0.78543	0.176745		0.864751	0.169329		0.872599	0.161605		0.8726	0.161607		0.920404	0.12599		0.917441	0.127743
0.825158	0.211974		0.741837	0.221393		0.672224	0.246819		0.831996	0.20375		0.839709	0.192674		0.872372	0.163732		0.87293	0.163312		0.855097	0.178361		0.844594	0.183791		0.863551	0.170215		0.786011	0.176665		0.865389	0.169003		0.873244	0.161292		0.873244	0.161295		0.921084	0.125759		0.918118	0.127508
0.825767	0.211535		0.742385	0.221246		0.67272	0.247001		0.83261	0.203332		0.840329	0.192277		0.873016	0.16342		0.873575	0.163001		0.855728	0.178008		0.845217	0.183401		0.864188	0.169886		0.786591	0.176587		0.866028	0.168679		0.873888	0.160983		0.873889	0.160985		0.921764	0.12553		0.918796	0.127274
0.826376	0.2111		0.742932	0.221102		0.673216	0.247184		0.833224	0.202918		0.840948	0.191883		0.873659	0.163111		0.874219	0.162694		0.856359	0.177658		0.84584	0.183015		0.864826	0.169559		0.787171	0.17651		0.866667	0.168359		0.874533	0.160675		0.874533	0.160677		0.922444	0.125303		0.919473	0.127043
0.826985	0.210668		0.74348	0.220959		0.673712	0.247368		0.833838	0.202507		0.841568	0.191491		0.874303	0.162804		0.874863	0.162388		0.85699	0.177311		0.846464	0.182631		0.865463	0.169235		0.787751	0.176434		0.867305	0.16804		0.875177	0.16037		0.875178	0.160372		0.923123	0.125078		0.920151	0.126813
0.827594	0.21024		0.744027	0.220819		0.674208	0.247553		0.834452	0.202099		0.842188	0.191103		0.874947	0.1625		0.875507	0.162085		0.857621	0.176966		0.847087	0.18225		0.8661	0.168914		0.788331	0.17636		0.867944	0.167725		0.875822	0.160068		0.875822	0.16007		0.923803	0.124855		0.920829	0.126585
0.828203	0.209814		0.744575	0.220681		0.674704	0.247738		0.835066	0.201694		0.842807	0.190718		0.875591	0.162198		0.876152	0.161785		0.858252	0.176624		0.84771	0.181872		0.866738	0.168595		0.788911	0.176288		0.868583	0.167411		0.876466	0.159768		0.876467	0.15977		0.924483	0.124634		0.921506	0.12636
0.828812	0.209392		0.745122	0.220545		0.6752	0.247925		0.83568	0.201292		0.843427	0.190335		0.876235	0.161898		0.876796	0.161487		0.858883	0.176284		0.848334	0.181497		0.867375	0.168279		0.789491	0.176217		0.869221	0.167101		0.877111	0.15947		0.877111	0.159473		0.925163	0.124415		0.922184	0.126136
0.829421	0.208973		0.74567	0.220411		0.675697	0.248112		0.836294	0.200893		0.844047	0.189956		0.876879	0.161601		0.87744	0.161191		0.859514	0.175948		0.848957	0.181125		0.868012	0.167965		0.790071	0.176148		0.86986	0.166793		0.877755	0.159175		0.877755	0.159178		0.925842	0.124197		0.922861	0.125914
0.83003	0.208557		0.746217	0.220279		0.676193	0.2483		0.836908	0.200497		0.844667	0.189579		0.877522	0.161307		0.878084	0.160898		0.860145	0.175614		0.84958	0.180756		0.868649	0.167654		0.790651	0.17608		0.870499	0.166487		0.8784	0.158883		0.8784	0.158885		0.926522	0.123982		0.923539	0.125694
0.830639	0.208144		0.746765	0.220149		0.676689	0.248488		0.837522	0.200105		0.845286	0.189206		0.878166	0.161015		0.878729	0.160607		0.860776	0.175283		0.850204	0.18039		0.869287	0.167346		0.791231	0.176014		0.871137	0.166184		0.879044	0.158593		0.879044	0.158595		0.927202	0.123768		0.924216	0.125476
0.831248	0.207735		0.747312	0.220021		0.677185	0.248678		0.838137	0.199715		0.845906	0.188835		0.87881	0.160725		0.879373	0.160318		0.861407	0.174954		0.850827	0.180027		0.869924	0.16704		0.791811	0.175949		0.871776	0.165884		0.879688	0.158305		0.879689	0.158307		0.927882	0.123557		0.924894	0.12526
0.831857	0.207328		0.74786	0.219896		0.677681	0.248868		0.838751	0.199328		0.846526	0.188468		0.879454	0.160437		0.880017	0.160032		0.862038	0.174628		0.85145	0.179667		0.870561	0.166736		0.792391	0.175885		0.872415	0.165586		0.880333	0.15802		0.880333	0.158022		0.928561	0.123347		0.925572	0.125046
0.832466	0.206925		0.748407	0.219772		0.678177	0.249059		0.839365	0.198945		0.847145	0.188103		0.880098	0.160152		0.880661	0.159748		0.862669	0.174305		0.852073	0.179309		0.871199	0.166436		0.792971	0.175824		0.873053	0.165291		0.880977	0.157737		0.880978	0.157739		0.929241	0.123139		0.926249	0.124833
0.833075	0.206524		0.748955	0.21965		0.678673	0.249251		0.839979	0.198564		0.847765	0.187741		0.880741	0.159869		0.881305	0.159466		0.863301	0.173984		0.852697	0.178954		0.871836	0.166137		0.793552	0.175763		0.873692	0.164998		0.881622	0.157456		0.881622	0.157458		0.929921	0.122933		0.926927	0.124623
0.833684	0.206127		0.749502	0.219531		0.679169	0.249444		0.840593	0.198186		0.848385	0.187382		0.881385	0.159588		0.88195	0.159187		0.863932	0.173666		0.85332	0.178603		0.872473	0.165841		0.794132	0.175704		0.874331	0.164708		0.882266	0.157178		0.882267	0.15718		0.930601	0.122728		0.927604	0.124414
[truncated: 1,631 more rows]

## Sheet: Laplacian
Distance	2a		Distance	2b		Distance	2c		Distance	3		Distance	4		Distance	5(1)		Distance	5(2)		Distance	6-bent		Distance	6-linear		Distance	7a		Distance	7b		Distance	8		Distance	A(1)		Distance	A(2)		Distance	B(1)		Distance	B(2)
[truncated: 3,000 more rows]

[truncated: 1 more sheets: Ellipticity]
