# Supplementary material for: Isolation, bonding and reactivity of a monomeric stibine oxide
Source: Nat Chem. 2023 Mar 23;15(5):633–40. doi: 10.1038/s41557-023-01160-x (PMC10159848; doi:10.1038/s41557-023-01160-x)
Supplement: Supplementary file 5 — Source data for graphs in Supplementary Fig. 86. [file 41557_2023_1160_MOESM5_ESM.xlsx]

## Sheet: Density
Distance	3		Distance	4		Distance	5(1)		Distance	5(2)		Distance	6-bent		Distance	6-linear		Distance	7a		Distance	7b		Distance	8		Distance	A(1)		Distance	A(2)		Distance	B(1)		Distance	B(2)
0.00061	325.651		0.00061	325.252		0.0007	325.51		0.0007	325.514		0.000686	325.445		0.000653	325.004		0.000323	325.156		0.000283	325.038		0.000334	325.243		0.000692	325.489		0.000692	325.489		0.000319	325.204		0.000319	325.2
0.00122	324.099		0.001219	323.707		0.0014	323.483		0.0014	323.486		0.001372	323.498		0.001307	323.235		0.000647	324.72		0.000565	324.705		0.000668	324.777		0.001385	323.508		0.001385	323.508		0.000639	324.78		0.000638	324.776
0.00183	319.724		0.001829	319.348		0.002099	317.868		0.0021	317.867		0.002058	318.085		0.00196	318.286		0.00097	323.427		0.000848	323.714		0.001003	323.399		0.002077	318.005		0.002077	318.006		0.000958	323.521		0.000957	323.519
0.00244	313.249		0.002438	312.893		0.002799	309.841		0.0028	309.835		0.002744	310.302		0.002613	311.08		0.001294	321.345		0.00113	322.105		0.001337	321.183		0.00277	310.112		0.00277	310.113		0.001277	321.489		0.001276	321.49
0.00305	305.6		0.003048	305.265		0.003499	300.792		0.0035	300.783		0.00343	301.462		0.003266	302.752		0.001617	318.573		0.001413	319.938		0.001671	318.244		0.003462	301.178		0.003462	301.179		0.001596	318.782		0.001596	318.785
0.00366	297.639		0.003657	297.323		0.004199	291.847		0.0042	291.835		0.004116	292.655		0.00392	294.298		0.001941	315.238		0.001695	317.29		0.002005	314.723		0.004154	292.309		0.004154	292.31		0.001916	315.519		0.001915	315.525
0.00427	289.98		0.004267	289.682		0.004899	283.625		0.0049	283.613		0.004802	284.508		0.004573	286.35		0.002264	311.481		0.001978	314.252		0.002339	310.777		0.004847	284.129		0.004847	284.13		0.002235	311.835		0.002234	311.845
0.004881	282.933		0.004876	282.648		0.005599	276.274		0.005601	276.26		0.005489	277.2		0.005226	279.152		0.002587	307.444		0.00226	310.918		0.002674	306.56		0.005539	276.804		0.005539	276.804		0.002554	307.868		0.002553	307.881
0.005491	276.547		0.005486	276.274		0.006298	269.648		0.006301	269.634		0.006175	270.618		0.00588	272.666		0.002911	303.258		0.002543	307.382		0.003008	302.216		0.006232	270.204		0.006232	270.205		0.002874	303.745		0.002872	303.761
0.006101	270.719		0.006095	270.457		0.006998	263.51		0.007001	263.495		0.006861	264.54		0.006533	266.716		0.003234	299.039		0.002825	303.733		0.003342	297.864		0.006924	264.101		0.006924	264.102		0.003193	299.579		0.003191	299.597
0.006711	265.29		0.006705	265.038		0.007698	257.654		0.007701	257.638		0.007547	258.764		0.007186	261.11		0.003558	294.879		0.003108	300.047		0.003676	293.599		0.007616	258.291		0.007616	258.292		0.003512	295.461		0.00351	295.481
0.007321	260.112		0.007314	259.872		0.008398	251.959		0.008401	251.94		0.008233	253.157		0.007839	255.706		0.003881	290.843		0.00339	296.389		0.00401	289.485		0.008309	252.646		0.008309	252.646		0.003831	291.459		0.003829	291.48
0.007931	255.085		0.007924	254.857		0.009098	246.371		0.009101	246.351		0.008919	247.66		0.008493	250.422		0.004205	286.975		0.003673	292.81		0.004345	285.56		0.009001	247.109		0.009001	247.11		0.004151	287.614		0.004148	287.637
0.008541	250.155		0.008533	249.939		0.009798	240.886		0.009801	240.865		0.009605	242.261		0.009146	245.229		0.004528	283.294		0.003955	289.344		0.004679	281.838		0.009694	241.672		0.009693	241.673		0.00447	283.951		0.004467	283.974
0.009151	245.303		0.009143	245.098		0.010497	235.518		0.010501	235.496		0.010291	236.969		0.009799	240.127		0.004851	279.802		0.004238	286.012		0.005013	278.314		0.010386	236.347		0.010386	236.348		0.004789	280.473		0.004787	280.496
0.009761	240.53		0.009752	240.336		0.011197	230.283		0.011201	230.259		0.010977	231.801		0.010453	235.127		0.005175	276.49		0.00452	282.826		0.005347	274.973		0.011078	231.15		0.011078	231.151		0.005109	277.171		0.005106	277.196
0.010371	235.847		0.010362	235.664		0.011897	225.191		0.011901	225.166		0.011663	226.769		0.011106	230.242		0.005498	273.336		0.004803	279.784		0.005681	271.789		0.011771	226.092		0.011771	226.093		0.005428	274.03		0.005425	274.054
0.010981	231.265		0.010971	231.091		0.012597	220.248		0.012601	220.222		0.012349	221.879		0.011759	225.482		0.005822	270.319		0.005085	276.879		0.006015	268.736		0.012463	221.179		0.012463	221.18		0.005747	271.025		0.005744	271.05
0.011591	226.79		0.011581	226.626		0.013297	215.453		0.013301	215.426		0.013035	217.131		0.012412	220.852		0.006145	267.411		0.005368	274.097		0.00635	265.787		0.013156	216.411		0.013155	216.412		0.006066	268.133		0.006063	268.159
0.012201	222.429		0.01219	222.274		0.013997	210.798		0.014001	210.771		0.013721	212.522		0.013066	216.35		0.006469	264.592		0.00565	271.424		0.006684	262.918		0.013848	211.783		0.013848	211.784		0.006386	265.332		0.006382	265.359
0.012811	218.18		0.0128	218.034		0.014696	206.277		0.014701	206.249		0.014407	208.043		0.013719	211.973		0.006792	261.84		0.005933	268.844		0.007018	260.11		0.01454	207.286		0.01454	207.287		0.006705	262.6		0.006701	262.628
0.013422	214.042		0.013409	213.905		0.015396	201.878		0.015402	201.85		0.015094	203.686		0.014372	207.714		0.007116	259.138		0.006215	266.339		0.007352	257.346		0.015233	202.912		0.015233	202.913		0.007024	259.922		0.00702	259.951
0.014032	210.01		0.014019	209.881		0.016096	197.593		0.016102	197.563		0.01578	199.442		0.015026	203.566		0.007439	256.476		0.006498	263.895		0.007686	254.618		0.015925	198.65		0.015925	198.651		0.007344	257.285		0.007339	257.315
0.014642	206.078		0.014628	205.956		0.016796	193.411		0.016802	193.381		0.016466	195.3		0.015679	199.519		0.007762	253.844		0.00678	261.5		0.008021	251.917		0.016618	194.492		0.016617	194.493		0.007663	254.679		0.007658	254.71
0.015252	202.238		0.015238	202.125		0.017496	189.325		0.017502	189.294		0.017152	191.254		0.016332	195.567		0.008086	251.237		0.007063	259.143		0.008355	249.24		0.01731	190.429		0.01731	190.43		0.007982	252.099		0.007978	252.131
0.015862	198.485		0.015847	198.379		0.018195	185.328		0.018202	185.297		0.017838	187.297		0.016985	191.703		0.008409	248.651		0.007345	256.815		0.008689	246.586		0.018002	186.455		0.018002	186.456		0.008301	249.541		0.008297	249.574
0.016472	194.813		0.016457	194.714		0.018895	181.416		0.018902	181.384		0.018524	183.423		0.017639	187.92		0.008733	246.087		0.007628	254.511		0.009023	243.956		0.018695	182.565		0.018695	182.566		0.008621	247.003		0.008616	247.038
0.017082	191.215		0.017066	191.123		0.019595	177.585		0.019602	177.552		0.01921	179.629		0.018292	184.213		0.009056	243.545		0.00791	252.228		0.009357	241.349		0.019387	178.755		0.019387	178.756		0.00894	244.487		0.008935	244.522
0.017692	187.687		0.017676	187.603		0.020295	173.832		0.020302	173.798		0.019896	175.91		0.018945	180.579		0.00938	241.026		0.008193	249.961		0.009692	238.769		0.02008	175.022		0.020079	175.023		0.009259	241.992		0.009254	242.029
0.018302	184.226		0.018285	184.148		0.020995	170.156		0.021002	170.121		0.020582	172.266		0.019599	177.015		0.009703	238.531		0.008475	247.711		0.010026	236.216		0.020772	171.364		0.020772	171.366		0.009579	239.521		0.009573	239.559
0.018912	180.828		0.018895	180.757		0.021695	166.555		0.021702	166.52		0.021268	168.696		0.020252	173.519		0.010026	236.063		0.008758	245.478		0.01036	233.693		0.021464	167.781		0.021464	167.782		0.009898	237.074		0.009892	237.113
0.019522	177.491		0.019505	177.427		0.022394	163.03		0.022402	162.994		0.021954	165.197		0.020905	170.09		0.01035	233.622		0.00904	243.261		0.010694	231.201		0.022157	164.271		0.022157	164.273		0.010217	234.654		0.010211	234.694
0.020132	174.214		0.020114	174.156		0.023094	159.579		0.023102	159.543		0.02264	161.771		0.021558	166.727		0.010673	231.211		0.009323	241.061		0.011028	228.742		0.022849	160.834		0.022849	160.836		0.010536	232.263		0.01053	232.303
0.020742	170.995		0.020724	170.943		0.023794	156.202		0.023802	156.166		0.023326	158.416		0.022212	163.429		0.010997	228.83		0.009605	238.88		0.011363	226.317		0.023542	157.47		0.023541	157.472		0.010856	229.9		0.010849	229.942
0.021352	167.834		0.021333	167.788		0.024494	152.898		0.024502	152.862		0.024012	155.132		0.022865	160.196		0.01132	226.48		0.009888	236.719		0.011697	223.925		0.024234	154.178		0.024234	154.18		0.011175	227.568		0.011169	227.61
0.021963	164.73		0.021943	164.69		0.025194	149.668		0.025202	149.631		0.024698	151.918		0.023518	157.027		0.011644	224.162		0.01017	234.579		0.012031	221.567		0.024926	150.958		0.024926	150.959		0.011494	225.266		0.011488	225.309
0.022573	161.683		0.022552	161.649		0.025894	146.51		0.025903	146.473		0.025385	148.774		0.024172	153.923		0.011967	221.876		0.010453	232.461		0.012365	219.243		0.025619	147.808		0.025619	147.81		0.011814	222.995		0.011807	223.039
0.023183	158.693		0.023162	158.664		0.026593	143.422		0.026603	143.385		0.026071	145.699		0.024825	150.883		0.01229	219.622		0.010735	230.366		0.012699	216.952		0.026311	144.729		0.026311	144.73		0.012133	220.755		0.012126	220.8
0.023793	155.759		0.023771	155.735		0.027293	140.405		0.027303	140.367		0.026757	142.692		0.025478	147.905		0.012614	217.399		0.011018	228.294		0.013034	214.694		0.027004	141.718		0.027003	141.719		0.012452	218.546		0.012445	218.591
0.024403	152.881		0.024381	152.862		0.027993	137.455		0.028003	137.418		0.027443	139.752		0.026132	144.99		0.012937	215.206		0.0113	226.246		0.013368	212.468		0.027696	138.774		0.027696	138.776		0.012771	216.367		0.012764	216.413
0.025013	150.059		0.02499	150.045		0.028693	134.573		0.028703	134.536		0.028129	136.877		0.026785	142.136		0.013261	213.044		0.011583	224.222		0.013702	210.273		0.028388	135.897		0.028388	135.898		0.013091	214.218		0.013083	214.265
0.025623	147.291		0.0256	147.282		0.029393	131.756		0.029403	131.718		0.028815	134.066		0.027438	139.343		0.013584	210.911		0.011865	222.222		0.014036	208.109		0.029081	133.083		0.02908	133.085		0.01341	212.098		0.013402	212.145
0.026233	144.578		0.026209	144.573		0.030092	129.002		0.030103	128.964		0.029501	131.317		0.028091	136.608		0.013908	208.807		0.012148	220.247		0.01437	205.973		0.029773	130.333		0.029773	130.334		0.013729	210.006		0.013721	210.054
0.026843	141.918		0.026819	141.917		0.030792	126.31		0.030803	126.272		0.030187	128.629		0.028745	133.932		0.014231	206.73		0.01243	218.296		0.014704	203.864		0.030466	127.644		0.030465	127.645		0.014048	207.942		0.01404	207.99
0.027453	139.31		0.027428	139.314		0.031492	123.678		0.031503	123.64		0.030873	125.999		0.029398	131.312		0.014554	204.68		0.012713	216.368		0.015039	201.783		0.031158	125.014		0.031158	125.015		0.014368	205.904		0.01436	205.952
0.028063	136.755		0.028038	136.762		0.032192	121.103		0.032203	121.066		0.031559	123.427		0.030051	128.747		0.014878	202.654		0.012995	214.464		0.015373	199.727		0.03185	122.441		0.03185	122.443		0.014687	203.891		0.014679	203.94
0.028673	134.25		0.028647	134.261		0.032892	118.586		0.032903	118.548		0.032245	120.911		0.030705	126.236		0.015201	200.654		0.013278	212.582		0.015707	197.696		0.032543	119.925		0.032542	119.927		0.015006	201.902		0.014998	201.952
0.029283	131.794		0.029257	131.809		0.033592	116.123		0.033603	116.085		0.032931	118.448		0.031358	123.777		0.015525	198.677		0.01356	210.723		0.016041	195.689		0.033235	117.463		0.033235	117.465		0.015326	199.937		0.015317	199.987
0.029893	129.387		0.029866	129.405		0.034291	113.713		0.034303	113.675		0.033617	116.039		0.032011	121.368		0.015848	196.722		0.013843	208.885		0.016375	193.704		0.033928	115.054		0.033927	115.055		0.015645	197.994		0.015636	198.045
0.030503	127.026		0.030476	127.048		0.034991	111.355		0.035003	111.317		0.034303	113.68		0.032664	119.01		0.016172	194.79		0.014125	207.069		0.01671	191.741		0.03462	112.696		0.03462	112.697		0.015964	196.073		0.015955	196.125
0.031114	124.712		0.031085	124.737		0.035691	109.047		0.035704	109.009		0.03499	111.37		0.033318	116.699		0.016495	192.878		0.014408	205.272		0.017044	189.8		0.035312	110.388		0.035312	110.389		0.016283	194.173		0.016274	194.225
0.031724	122.443		0.031695	122.471		0.036391	106.788		0.036404	106.75		0.035676	109.109		0.033971	114.435		0.016818	190.987		0.01469	203.495		0.017378	187.878		0.036005	108.128		0.036004	108.13		0.016603	192.294		0.016593	192.346
0.032334	120.217		0.032304	120.248		0.037091	104.577		0.037104	104.539		0.036362	106.895		0.034624	112.216		0.017142	189.115		0.014973	201.738		0.017712	185.977		0.036697	105.916		0.036697	105.917		0.016922	190.433		0.016912	190.486
0.032944	118.034		0.032914	118.068		0.037791	102.411		0.037804	102.374		0.037048	104.726		0.035278	110.041		0.017465	187.262		0.015255	199.999		0.018046	184.095		0.03739	103.749		0.037389	103.75		0.017241	188.592		0.017231	188.645
0.033554	115.892		0.033523	115.929		0.03849	100.291		0.038504	100.254		0.037734	102.602		0.035931	107.91		0.017789	185.428		0.015538	198.277		0.018381	182.232		0.038082	101.627		0.038082	101.629		0.017561	186.769		0.017551	186.823
0.034164	113.79		0.034133	113.83		0.03919	98.2156		0.039204	98.1781		0.03842	100.521		0.036584	105.821		0.018112	183.611		0.01582	196.573		0.018715	180.388		0.038774	99.5492		0.038774	99.5506		0.01788	184.964		0.01787	185.018
0.034774	111.728		0.034742	111.77		0.03989	96.1829		0.039904	96.1454		0.039106	98.4831		0.037237	103.772		0.018436	181.813		0.016103	194.885		0.019049	178.562		0.039467	97.5139		0.039466	97.5153		0.018199	183.176		0.018189	183.231
0.035384	109.704		0.035352	109.749		0.04059	94.1923		0.040604	94.155		0.039792	96.4864		0.037891	101.764		0.018759	180.031		0.016385	193.213		0.019383	176.754		0.040159	95.5203		0.040159	95.5217		0.018518	181.405		0.018508	181.46
0.035994	107.718		0.035961	107.765		0.04129	92.2431		0.041304	92.2059		0.040478	94.5304		0.038544	99.7951		0.019082	178.267		0.016668	191.557		0.019717	174.963		0.040852	93.5677		0.040851	93.5691		0.018838	179.651		0.018827	179.707
0.036604	105.768		0.036571	105.818		0.04199	90.3343		0.042004	90.2973		0.041164	92.6141		0.039197	97.8642		0.019406	176.519		0.01695	189.915		0.020052	173.19		0.041544	91.6552		0.041544	91.6566		0.019157	177.914		0.019146	177.97
0.037214	103.855		0.03718	103.906		0.042689	88.4652		0.042704	88.4283		0.04185	90.7368		0.039851	95.9709		0.019729	174.788		0.017233	188.289		0.020386	171.434		0.042236	89.7819		0.042236	89.7833		0.019476	176.192		0.019465	176.249
0.037824	101.976		0.03779	102.03		0.043389	86.635		0.043404	86.5982		0.042536	88.8977		0.040504	94.1142		0.020053	173.073		0.017515	186.677		0.02072	169.696		0.042929	87.9471		0.042928	87.9485		0.019796	174.487		0.019784	174.544
0.038434	100.131		0.038399	100.187		0.044089	84.8429		0.044104	84.8063		0.043222	87.0961		0.041157	92.2935		0.020376	171.375		0.017798	185.079		0.021054	167.975		0.043621	86.15		0.043621	86.1514		0.020115	172.798		0.020103	172.856
0.039044	98.3199		0.039009	98.3779		0.044789	83.0882		0.044804	83.0518		0.043908	85.3313		0.04181	90.5081		0.0207	169.692		0.01808	183.494		0.021388	166.271		0.044314	84.3901		0.044313	84.3914		0.020434	171.125		0.020422	171.183
0.039655	96.5417		0.039619	96.6016		0.045489	81.3703		0.045504	81.334		0.044594	83.6025		0.042464	88.7574		0.021023	168.026		0.018363	181.923		0.021723	164.584		0.045006	82.6664		0.045006	82.6678		0.020753	169.467		0.020742	169.526
0.040265	94.7957		0.040228	94.8574		0.046188	79.6883		0.046205	79.6523		0.045281	81.9092		0.043117	87.0407		0.021347	166.376		0.018645	180.365		0.022057	162.914		0.045698	80.9785		0.045698	80.9798		0.021073	167.825		0.021061	167.884
0.040875	93.0814		0.040838	93.1448		0.046888	78.0418		0.046905	78.0059		0.045967	80.2507		0.04377	85.3573		0.02167	164.742		0.018928	178.82		0.022391	161.261		0.046391	79.3256		0.04639	79.3269		0.021392	166.199		0.02138	166.258
0.041485	91.3982		0.041447	91.4632		0.047588	76.4299		0.047605	76.3942		0.046653	78.6263		0.044424	83.7068		0.021993	163.124		0.01921	177.288		0.022725	159.625		0.047083	77.707		0.047083	77.7083		0.021711	164.588		0.021699	164.648
0.042095	89.7455		0.042057	89.8121		0.048288	74.852		0.048305	74.8166		0.047339	77.0355		0.045077	82.0885		0.022317	161.522		0.019493	175.769		0.023059	158.005		0.047776	76.1222		0.047775	76.1235		0.022031	162.993		0.022018	163.053
0.042705	88.1229		0.042666	88.1909		0.048988	73.3076		0.049005	73.2724		0.048025	75.4775		0.04573	80.5019		0.02264	159.935		0.019775	174.263		0.023393	156.403		0.048468	74.5705		0.048467	74.5718		0.02235	161.413		0.022337	161.473
0.043315	86.5297		0.043276	86.5991		0.049688	71.7959		0.049705	71.7609		0.048711	73.9518		0.046383	78.9464		0.022964	158.364		0.020058	172.768		0.023728	154.817		0.04916	73.0513		0.04916	73.0526		0.022669	159.849		0.022656	159.909
0.043925	84.9655		0.043885	85.0362		0.050387	70.3162		0.050405	70.2815		0.049397	72.4578		0.047037	77.4215		0.023287	156.809		0.02034	171.287		0.024062	153.248		0.049853	71.5639		0.049852	71.5652		0.022988	158.3		0.022975	158.36
0.044535	83.4299		0.044495	83.5018		0.051087	68.8681		0.051105	68.8336		0.050083	70.9948		0.04769	75.9266		0.023611	155.27		0.020623	169.817		0.024396	151.696		0.050545	70.1078		0.050545	70.109		0.023308	156.766		0.023294	156.827
0.045145	81.9224		0.045104	81.9954		0.051787	67.4507		0.051805	67.4165		0.050769	69.5623		0.048343	74.4612		0.023934	153.747		0.020905	168.36		0.02473	150.16		0.051238	68.6822		0.051237	68.6835		0.023627	155.248		0.023613	155.309
0.045755	80.4424		0.045714	80.5166		0.052487	66.0636		0.052505	66.0297		0.051455	68.1597		0.048997	73.0247		0.024257	152.239		0.021188	166.915		0.025064	148.64		0.05193	67.2867		0.051929	67.288		0.023946	153.745		0.023933	153.806
0.046365	78.9896		0.046323	79.0648		0.053187	64.706		0.053205	64.6723		0.052141	66.7864		0.04965	71.6168		0.024581	150.746		0.02147	165.482		0.025399	147.137		0.052622	65.9206		0.052622	65.9218		0.024266	152.257		0.024252	152.318
0.046975	77.5635		0.046933	77.6397		0.053887	63.3774		0.053905	63.344		0.052827	65.4417		0.050303	70.2367		0.024904	149.269		0.021753	164.062		0.025733	145.65		0.053315	64.5832		0.053314	64.5845		0.024585	150.784		0.024571	150.846
0.047585	76.1637		0.047542	76.2407		0.054586	62.0771		0.054605	62.044		0.053513	64.1251		0.050956	68.8841		0.025228	147.807		0.022035	162.653		0.026067	144.179		0.054007	63.2741		0.054007	63.2753		0.024904	149.326		0.02489	149.388
0.048196	74.7898		0.048152	74.8676		0.055286	60.8045		0.055305	60.7717		0.054199	62.8361		0.05161	67.5583		0.025551	146.361		0.022318	161.257		0.026401	142.724		0.0547	61.9925		0.054699	61.9937		0.025223	147.883		0.025209	147.945
0.048806	73.4412		0.048761	73.5197		0.055986	59.5591		0.056006	59.5265		0.054886	61.5739		0.052263	66.2589		0.025875	144.929		0.0226	159.873		0.026735	141.285		0.055392	60.738		0.055391	60.7392		0.025543	146.455		0.025528	146.517
0.049416	72.1176		0.049371	72.1968		0.056686	58.3402		0.056706	58.3079		0.055572	60.3382		0.052916	64.9854		0.026198	143.513		0.022883	158.501		0.02707	139.862		0.056084	59.5099		0.056084	59.511		0.025862	145.042		0.025847	145.104
0.050026	70.8186		0.04998	70.8984		0.057386	57.1472		0.057406	57.1152		0.056258	59.1282		0.05357	63.7373		0.026521	142.111		0.023165	157.14		0.027404	138.454		0.056777	58.3076		0.056776	58.3088		0.026181	143.643		0.026166	143.706
0.050636	69.5437		0.05059	69.6241		0.058086	55.9795		0.058106	55.9478		0.056944	57.9435		0.054223	62.5141		0.026845	140.725		0.023448	155.792		0.027738	137.061		0.057469	57.1306		0.057469	57.1318		0.026501	142.259		0.026485	142.322
0.051246	68.2925		0.051199	68.3734		0.058785	54.8367		0.058806	54.8053		0.05763	56.7834		0.054876	61.3152		0.027168	139.352		0.02373	154.456		0.028072	135.684		0.058162	55.9784		0.058161	55.9795		0.02682	140.889		0.026804	140.952
0.051856	67.0645		0.051809	67.1459		0.059485	53.7181		0.059506	53.687		0.058316	55.6475		0.055529	60.1401		0.027492	137.995		0.024013	153.132		0.028406	134.321		0.058854	54.8503		0.058853	54.8514		0.027139	139.533		0.027124	139.596
0.052466	65.8595		0.052418	65.9413		0.060185	52.6232		0.060206	52.5923		0.059002	54.5353		0.056183	58.9885		0.027815	136.651		0.024295	151.819		0.028741	132.973		0.059546	53.7458		0.059546	53.747		0.027458	138.192		0.027443	138.255
0.053076	64.6769		0.053028	64.759		0.060885	51.5514		0.060906	51.5208		0.059688	53.4461		0.056836	57.8598		0.028139	135.322		0.024578	150.519		0.029075	131.64		0.060239	52.6645		0.060238	52.6656		0.027778	136.864		0.027762	136.927
0.053686	63.5163		0.053637	63.5987		0.061585	50.5022		0.061606	50.472		0.060374	52.3795		0.057489	56.7535		0.028462	134.007		0.02486	149.23		0.029409	130.321		0.060931	51.6058		0.060931	51.6069		0.028097	135.55		0.028081	135.614
0.054296	62.3774		0.054247	62.4601		0.062284	49.4752		0.062306	49.4452		0.06106	51.335		0.058143	55.6691		0.028785	132.705		0.025143	147.952		0.029743	129.017		0.061624	50.5691		0.061623	50.5702		0.028416	134.25		0.0284	134.313
0.054906	61.2596		0.054856	61.3426		0.062984	48.4697		0.063006	48.44		0.061746	50.3121		0.058796	54.6063		0.029109	131.417		0.025425	146.687		0.030077	127.726		0.062316	49.554		0.062315	49.5551		0.028736	132.963		0.028719	133.027
0.055516	60.1628		0.055466	60.2459		0.063684	47.4854		0.063706	47.456		0.062432	49.3103		0.059449	53.5645		0.029432	130.143		0.025708	145.433		0.030412	126.449		0.063008	48.56		0.063008	48.5611		0.029055	131.69		0.029038	131.753
0.056126	59.0863		0.056075	59.1695		0.064384	46.5216		0.064406	46.4926		0.063118	48.3291		0.060102	52.5434		0.029756	128.882		0.02599	144.19		0.030746	125.186		0.063701	47.5867		0.0637	47.5877		0.029374	130.43		0.029357	130.493
0.056737	58.0299		0.056685	58.1132		0.065084	45.5781		0.065106	45.5493		0.063804	47.3681		0.060756	51.5424		0.030079	127.634		0.026273	142.959		0.03108	123.937		0.064393	46.6335		0.064392	46.6345		0.029693	129.182		0.029676	129.246
0.057347	56.9931		0.057294	57.0765		0.065784	44.6542		0.065806	44.6257		0.06449	46.4269		0.061409	50.5611		0.030403	126.399		0.026555	141.739		0.031414	122.7		0.065086	45.7		0.065085	45.701		0.030013	127.948		0.029995	128.012
0.057957	55.9756		0.057904	56.059		0.066483	43.7497		0.066507	43.7215		0.065177	45.5049		0.062062	49.5992		0.030726	125.176		0.026838	140.531		0.031748	121.477		0.065778	44.7858		0.065777	44.7868		0.030332	126.726		0.030315	126.79
0.058567	54.9769		0.058514	55.0603		0.067183	42.8639		0.067207	42.836		0.065863	44.6017		0.062716	48.6561		0.031049	123.967		0.02712	139.333		0.032082	120.267		0.06647	43.8904		0.06647	43.8914		0.030651	125.517		0.030634	125.58
0.059177	53.9968		0.059123	54.0802		0.067883	41.9966		0.067907	41.969		0.066549	43.7171		0.063369	47.7316		0.031373	122.769		0.027403	138.147		0.032417	119.069		0.067163	43.0135		0.067162	43.0145		0.030971	124.32		0.030953	124.383
0.059787	53.0348		0.059733	53.1181		0.068583	41.1473		0.068607	41.1199		0.067235	42.8504		0.064022	46.8252		0.031696	121.584		0.027685	136.971		0.032751	117.884		0.067855	42.1545		0.067854	42.1555		0.03129	123.135		0.031272	123.198
0.060397	52.0906		0.060342	52.1738		0.069283	40.3156		0.069307	40.2885		0.067921	42.0015		0.064675	45.9365		0.03202	120.411		0.027968	135.806		0.033085	116.711		0.068548	41.3132		0.068547	41.3142		0.031609	121.962		0.031591	122.025
0.061007	51.1639		0.060952	51.2469		0.069983	39.5011		0.070007	39.4743		0.068607	41.1698		0.065329	45.0652		0.032343	119.25		0.02825	134.652		0.033419	115.55		0.06924	40.4892		0.069239	40.4901		0.031928	120.8		0.03191	120.864
0.061617	50.2542		0.061561	50.3371		0.070682	38.7034		0.070707	38.677		0.069293	40.3549		0.065982	44.2108		0.032667	118.101		0.028533	133.509		0.033753	114.401		0.069932	39.682		0.069932	39.6829		0.032248	119.651		0.032229	119.715
0.062227	49.3613		0.062171	49.444		0.071382	37.9223		0.071407	37.8961		0.069979	39.5567		0.066635	43.3731		0.03299	116.963		0.028815	132.376		0.034088	113.265		0.070625	38.8913		0.070624	38.8922		0.032567	118.513		0.032548	118.577
0.062837	48.4848		0.06278	48.5673		0.072082	37.1573		0.072107	37.1314		0.070665	38.7746		0.067289	42.5517		0.033313	115.837		0.029098	131.253		0.034422	112.139		0.071317	38.1167		0.071316	38.1176		0.032886	117.386		0.032867	117.45
0.063447	47.6243		0.06339	47.7066		0.072782	36.4081		0.072807	36.3824		0.071351	38.0083		0.067942	41.7463		0.033637	114.722		0.02938	130.141		0.034756	111.026		0.07201	37.358		0.072009	37.3589		0.033206	116.271		0.033186	116.335
0.064057	46.7797		0.063999	46.8617		0.073482	35.6743		0.073507	35.6489		0.072037	37.2575		0.068595	40.9564		0.03396	113.618		0.029663	129.039		0.03509	109.923		0.072702	36.6147		0.072701	36.6156		0.033525	115.166		0.033506	115.23
0.064667	45.9505		0.064609	46.0322		0.074181	34.9556		0.074207	34.9306		0.072723	36.5219		0.069248	40.1819		0.034284	112.525		0.029945	127.947		0.035424	108.832		0.073394	35.8866		0.073394	35.8875		0.033844	114.073		0.033825	114.137
0.065277	45.1365		0.065218	45.2178		0.074881	34.2518		0.074907	34.227		0.073409	35.8012		0.069902	39.4223		0.034607	111.443		0.030228	126.865		0.035759	107.752		0.074087	35.1733		0.074086	35.1742		0.034163	112.99		0.034144	113.054
0.065888	44.3373		0.065828	44.4183		0.075581	33.5624		0.075607	33.5379		0.074095	35.095		0.070555	38.6774		0.034931	110.372		0.03051	125.792		0.036093	106.683		0.074779	34.4745		0.074778	34.4754		0.034483	111.918		0.034463	111.982
0.066498	43.5526		0.066437	43.6333		0.076281	32.8873		0.076308	32.8631		0.074781	34.4031		0.071208	37.947		0.035254	109.311		0.030793	124.729		0.036427	105.625		0.075472	33.79		0.075471	33.7908		0.034802	110.856		0.034782	110.92
0.067108	42.7823		0.067047	42.8626		0.076981	32.226		0.077008	32.2021		0.075468	33.7252		0.071862	37.2306		0.035578	108.261		0.031075	123.676		0.036761	104.577		0.076164	33.1194		0.076163	33.1202		0.035121	109.805		0.035101	109.868
0.067718	42.026		0.067656	42.1058		0.077681	31.5784		0.077708	31.5548		0.076154	33.0609		0.072515	36.528		0.035901	107.221		0.031358	122.632		0.037095	103.54		0.076856	32.4624		0.076856	32.4632		0.035441	108.763		0.03542	108.827
0.068328	41.2833		0.068266	41.3628		0.07838	30.9441		0.078408	30.9207		0.07684	32.41		0.073168	35.8389		0.036224	106.191		0.03164	121.598		0.03743	102.513		0.077549	31.8188		0.077548	31.8196		0.03576	107.732		0.035739	107.796
0.068938	40.5542		0.068875	40.6332		0.07908	30.3229		0.079108	30.2998		0.077526	31.7723		0.073822	35.1632		0.036548	105.171		0.031923	120.573		0.037764	101.496		0.078241	31.1883		0.07824	31.1891		0.036079	106.711		0.036058	106.775
0.069548	39.8383		0.069485	39.9168		0.07978	29.7145		0.079808	29.6916		0.078212	31.1474		0.074475	34.5004		0.036871	104.161		0.032205	119.557		0.038098	100.49		0.078934	30.5706		0.078933	30.5714		0.036398	105.7		0.036377	105.763
0.070158	39.1353		0.070094	39.2134		0.08048	29.1186		0.080508	29.096		0.078898	30.5351		0.075128	33.8504		0.037195	103.161		0.032488	118.55		0.038432	99.4936		0.079626	29.9655		0.079625	29.9663		0.036718	104.698		0.036697	104.762
0.070768	38.445		0.070704	38.5226		0.08118	28.535		0.081208	28.5127		0.079584	29.9352		0.075781	33.2129		0.037518	102.171		0.03277	117.552		0.038766	98.5073		0.080318	29.3728		0.080318	29.3735		0.037037	103.706		0.037016	103.77
0.071378	37.7672		0.071313	37.8443		0.08188	27.9634		0.081908	27.9414		0.08027	29.3474		0.076435	32.5877		0.037842	101.19		0.033053	116.562		0.039101	97.5307		0.081011	28.792		0.08101	28.7928		0.037356	102.724		0.037335	102.787
0.071988	37.1016		0.071923	37.1782		0.082579	27.4037		0.082608	27.3819		0.080956	28.7715		0.077088	31.9745		0.038165	100.219		0.033335	115.581		0.039435	96.5639		0.081703	28.2232		0.081702	28.224		0.037676	101.75		0.037654	101.814
0.072598	36.4481		0.072532	36.5241		0.083279	26.8555		0.083308	26.834		0.081642	28.2072		0.077741	31.3731		0.038488	99.2567		0.033618	114.609		0.039769	95.6067		0.082396	27.6659		0.082395	27.6667		0.037995	100.787		0.037973	100.85
0.073208	35.8063		0.073142	35.8818		0.083979	26.3186		0.084008	26.2974		0.082328	27.6543		0.078395	30.7833		0.038812	98.3041		0.0339	113.646		0.040103	94.6591		0.083088	27.12		0.083087	27.1208		0.038314	99.8319		0.038292	99.8952
0.073818	35.1761		0.073751	35.251		0.084679	25.7928		0.084708	25.7718		0.083014	27.1126		0.079048	30.2048		0.039135	97.3606		0.034183	112.69		0.040437	93.7208		0.08378	26.5852		0.083779	26.586		0.038633	98.8863		0.038611	98.9496
0.074429	34.5572		0.074361	34.6315		0.085379	25.2779		0.085408	25.2572		0.0837	26.5818		0.079701	29.6374		0.039459	96.4263		0.034465	111.743		0.040771	92.7919		0.084473	26.0614		0.084472	26.0621		0.038953	97.9498		0.03893	98.0129
0.075039	33.9495		0.07497	34.0232		0.086079	24.7737		0.086108	24.7532		0.084386	26.0618		0.080354	29.081		0.039782	95.5009		0.034748	110.805		0.041106	91.8723		0.085165	25.5482		0.085164	25.549		0.039272	97.0221		0.039249	97.0852
0.075649	33.3528		0.07558	33.4259		0.086778	24.2798		0.086809	24.2597		0.085073	25.5523		0.081008	28.5353		0.040106	94.5844		0.03503	109.874		0.04144	90.9618		0.085858	25.0456		0.085857	25.0463		0.039591	96.1033		0.039568	96.1663
0.076259	32.7668		0.076189	32.8392		0.087478	23.7963		0.087509	23.7763		0.085759	25.0532		0.081661	28.0001		0.040429	93.6768		0.035313	108.951		0.041774	90.0603		0.08655	24.5532		0.086549	24.5539		0.039911	95.1932		0.039888	95.2561
0.076869	32.1913		0.076799	32.2631		0.088178	23.3227		0.088209	23.303		0.086445	24.5641		0.082314	27.4753		0.040752	92.7779		0.035595	108.037		0.042108	89.1679		0.087242	24.0709		0.087241	24.0716		0.04023	94.2918		0.040207	94.3546
0.077479	31.6262		0.077408	31.6974		0.088878	22.859		0.088909	22.8396		0.087131	24.085		0.082968	26.9605		0.041076	91.8877		0.035878	107.13		0.042442	88.2843		0.087935	23.5985		0.087934	23.5992		0.040549	93.3989		0.040526	93.4616
0.078089	31.0713		0.078018	31.1418		0.089578	22.4049		0.089609	22.3857		0.087817	23.6156		0.083621	26.4557		0.041399	91.0061		0.03616	106.23		0.042777	87.4096		0.088627	23.1358		0.088626	23.1364		0.040868	92.5145		0.040845	92.5771
0.078699	30.5264		0.078628	30.5962		0.090277	21.9602		0.090309	21.9413		0.088503	23.1558		0.084274	25.9606		0.041723	90.1329		0.036443	105.339		0.043111	86.5436		0.08932	22.6825		0.089319	22.6832		0.041188	91.6385		0.041164	91.701
0.079309	29.9912		0.079237	30.0604		0.090977	21.5248		0.091009	21.5061		0.089189	22.7053		0.084927	25.4751		0.042046	89.2682		0.036725	104.455		0.043445	85.6862		0.090012	22.2386		0.090011	22.2392		0.041507	90.7708		0.041483	90.8333
0.079919	29.4658		0.079847	29.5343		0.091677	21.0984		0.091709	21.08		0.089875	22.264		0.085581	24.999		0.04237	88.4118		0.037008	103.579		0.043779	84.8374		0.090704	21.8037		0.090703	21.8044		0.041826	89.9114		0.041802	89.9737
0.080529	28.9498		0.080456	29.0176		0.092377	20.6809		0.092409	20.6628		0.090561	21.8316		0.086234	24.5321		0.042693	87.5637		0.03729	102.71		0.044113	83.9972		0.091397	21.3778		0.091396	21.3784		0.042145	89.0602		0.042121	89.1224
0.081139	28.4431		0.081066	28.5102		0.093077	20.2721		0.093109	20.2542		0.091247	21.4081		0.086887	24.0742		0.043016	86.7238		0.037573	101.848		0.044448	83.1653		0.092089	20.9607		0.092088	20.9613		0.042465	88.217		0.04244	88.2791
0.081749	27.9455		0.081675	28.0119		0.093777	19.8718		0.093809	19.8541		0.091933	20.9931		0.087541	23.6252		0.04334	85.892		0.037855	100.994		0.044782	82.3418		0.092782	20.5521		0.092781	20.5527		0.042784	87.3819		0.04276	87.4439
0.082359	27.457		0.082285	27.5226		0.094476	19.4799		0.094509	19.4624		0.092619	20.5867		0.088194	23.1849		0.043663	85.0682		0.038138	100.147		0.045116	81.5266		0.093474	20.1519		0.093473	20.1525		0.043103	86.5548		0.043079	86.6166
0.08297	26.9772		0.082894	27.0421		0.095176	19.0961		0.095209	19.0789		0.093305	20.1885		0.088847	22.7531		0.043987	84.2525		0.03842	99.3066		0.04545	80.7195		0.094166	19.7599		0.094165	19.7605		0.043423	85.7355		0.043398	85.7973
0.08358	26.5061		0.083504	26.5703		0.095876	18.7203		0.095909	18.7033		0.093991	19.7984		0.0895	22.3297		0.04431	83.4446		0.038703	98.4737		0.045784	79.9206		0.094859	19.3761		0.094858	19.3766		0.043742	84.9241		0.043717	84.9857
0.08419	26.0435		0.084113	26.107		0.096576	18.3523		0.096609	18.3356		0.094677	19.4163		0.090154	21.9145		0.044634	82.6446		0.038985	97.6479		0.046119	79.1297		0.095551	19.0001		0.09555	19.0007		0.044061	84.1204		0.044036	84.1819
0.0848	25.5893		0.084723	25.652		0.097276	17.992		0.09731	17.9755		0.095364	19.042		0.090807	21.5074		0.044957	81.8524		0.039268	96.829		0.046453	78.3469		0.096244	18.6318		0.096243	18.6324		0.04438	83.3245		0.044355	83.3858
0.08541	25.1433		0.085332	25.2052		0.097976	17.6393		0.09801	17.623		0.09605	18.6753		0.09146	21.1081		0.04528	81.0678		0.03955	96.017		0.046787	77.5719		0.096936	18.2712		0.096935	18.2717		0.0447	82.5361		0.044674	82.5973
0.08602	24.7054		0.085942	24.7666		0.098675	17.2939		0.09871	17.2778		0.096736	18.3162		0.092114	20.7167		0.045604	80.291		0.039833	95.2119		0.047121	76.8047		0.097628	17.918		0.097627	17.9185		0.045019	81.7553		0.044993	81.8163
0.08663	24.2754		0.086551	24.3358		0.099375	16.9557		0.09941	16.9398		0.097422	17.9643		0.092767	20.3328		0.045927	79.5217		0.040115	94.4135		0.047455	76.0454		0.098321	17.572		0.09832	17.5726		0.045338	80.982		0.045312	81.0429
0.08724	23.8532		0.087161	23.9128		0.100075	16.6245		0.10011	16.6089		0.098108	17.6197		0.09342	19.9564		0.046251	78.7599		0.040398	93.6219		0.04779	75.2937		0.099013	17.2332		0.099012	17.2337		0.045658	80.2162		0.045631	80.2769
0.08785	23.4387		0.08777	23.4975		0.100775	16.3003		0.10081	16.2849		0.098794	17.2821		0.094073	19.5874		0.046574	78.0055		0.04068	92.8369		0.048124	74.5496		0.099706	16.9014		0.099705	16.9019		0.045977	79.4577		0.045951	79.5182
0.08846	23.0317		0.08838	23.0897		0.101475	15.9828		0.10151	15.9676		0.09948	16.9514		0.094727	19.2255		0.046898	77.2585		0.040963	92.0586		0.048458	73.8131		0.100398	16.5764		0.100397	16.5769		0.046296	78.7065		0.04627	78.7668
0.08907	22.632		0.088989	22.6893		0.102175	15.672		0.10221	15.657		0.100166	16.6274		0.09538	18.8706		0.047221	76.5189		0.041245	91.2867		0.048792	73.0841		0.10109	16.2581		0.101089	16.2586		0.046615	77.9625		0.046589	78.0227
0.08968	22.2397		0.089599	22.2961		0.102874	15.3676		0.10291	15.3529		0.100852	16.3101		0.096033	18.5227		0.047545	75.7864		0.041528	90.5214		0.049126	72.3625		0.101783	15.9463		0.101782	15.9468		0.046935	77.2257		0.046908	77.2858
0.09029	21.8544		0.090208	21.91		0.103574	15.0696		0.10361	15.0551		0.101538	15.9992		0.096687	18.1816		0.047868	75.0612		0.04181	89.7626		0.04946	71.6482		0.102475	15.641		0.102474	15.6415		0.047254	76.496		0.047227	76.5559
0.0909	21.4762		0.090818	21.531		0.104274	14.7779		0.10431	14.7635		0.102224	15.6947		0.09734	17.8471		0.048191	74.3431		0.042093	89.0101		0.049795	70.9412		0.103168	15.342		0.103166	15.3425		0.047573	75.7734		0.047546	75.8332
0.09151	21.1048		0.091427	21.1588		0.104974	14.4922		0.10501	14.478		0.10291	15.3965		0.097993	17.5191		0.048515	73.632		0.042375	88.264		0.050129	70.2414		0.10386	15.0491		0.103859	15.0496		0.047893	75.0578		0.047865	75.1174
0.092121	20.7402		0.092037	20.7934		0.105674	14.2124		0.10571	14.1985		0.103596	15.1043		0.098646	17.1975		0.048838	72.928		0.042658	87.5242		0.050463	69.5487		0.104552	14.7623		0.104551	14.7628		0.048212	74.3491		0.048184	74.4085
0.092731	20.3823		0.092646	20.4346		0.106373	13.9385		0.10641	13.9248		0.104282	14.8181		0.0993	16.8822		0.049162	72.2309		0.04294	86.7907		0.050797	68.8632		0.105245	14.4814		0.105244	14.4819		0.048531	73.6473		0.048503	73.7065
0.093341	20.0308		0.093256	20.0824		0.107073	13.6703		0.107111	13.6568		0.104969	14.5377		0.099953	16.573		0.049485	71.5406		0.043223	86.0633		0.051131	68.1846		0.105937	14.2063		0.105936	14.2067		0.04885	72.9523		0.048822	73.0113
0.093951	19.6858		0.093865	19.7365		0.107773	13.4077		0.107811	13.3944		0.105655	14.2631		0.100606	16.2699		0.049809	70.8571		0.043505	85.3421		0.051466	67.5129		0.10663	13.9368		0.106628	13.9372		0.04917	72.264		0.049142	72.3229
0.094561	19.347		0.094475	19.3969		0.108473	13.1506		0.108511	13.1374		0.106341	13.994		0.10126	15.9726		0.050132	70.1804		0.043788	84.627		0.0518	66.8481		0.107322	13.6729		0.107321	13.6733		0.049489	71.5825		0.049461	71.6411
0.095171	19.0144		0.095084	19.0635		0.109173	12.8988		0.109211	12.8858		0.107027	13.7305		0.101913	15.6812		0.050455	69.5104		0.04407	83.918		0.052134	66.1901		0.108015	13.4144		0.108013	13.4148		0.049808	70.9075		0.04978	70.966
0.095781	18.6879		0.095694	18.7362		0.109873	12.6522		0.109911	12.6395		0.107713	13.4723		0.102566	15.3954		0.050779	68.847		0.044353	83.215		0.052468	65.5388		0.108707	13.1612		0.108706	13.1616		0.050128	70.2391		0.050099	70.2974
0.096391	18.3673		0.096303	18.4148		0.110572	12.4108		0.110611	12.3983		0.108399	13.2194		0.103219	15.1152		0.051102	68.1901		0.044635	82.5179		0.052802	64.8942		0.109399	12.9132		0.109398	12.9136		0.050447	69.5773		0.050418	69.6353
0.097001	18.0526		0.096913	18.0993		0.111272	12.1745		0.111311	12.1621		0.109085	12.9717		0.103873	14.8405		0.051426	67.5397		0.044918	81.8268		0.053137	64.2561		0.110092	12.6703		0.11009	12.6708		0.050766	68.9218		0.050737	68.9797
0.097611	17.7437		0.097523	17.7895		0.111972	11.943		0.112011	11.9308		0.109771	12.729		0.104526	14.5711		0.051749	66.8958		0.0452	81.1415		0.053471	63.6246		0.110784	12.4325		0.110783	12.4329		0.051085	68.2728		0.051056	68.3305
0.098221	17.4403		0.098132	17.4854		0.112672	11.7163		0.112711	11.7043		0.110457	12.4913		0.105179	14.307		0.052073	66.2582		0.045483	80.4621		0.053805	62.9995		0.111477	12.1995		0.111475	12.1999		0.051405	67.6301		0.051375	67.6875
0.098831	17.1425		0.098742	17.1867		0.113372	11.4944		0.113411	11.4825		0.111143	12.2584		0.105833	14.048		0.052396	65.6269		0.045765	79.7885		0.054139	62.3809		0.112169	11.9712		0.112168	11.9716		0.051724	66.9936		0.051694	67.0509
0.099441	16.8502		0.099351	16.8936		0.114072	11.2771		0.114111	11.2654		0.111829	12.0302		0.106486	13.7941		0.052719	65.0019		0.046048	79.1206		0.054473	61.7685		0.112861	11.7477		0.11286	11.7481		0.052043	66.3634		0.052013	66.4204
0.100051	16.5632		0.099961	16.6057		0.114771	11.0642		0.114811	11.0527		0.112515	11.8067		0.107139	13.5451		0.053043	64.3831		0.04633	78.4584		0.054808	61.1624		0.113554	11.5288		0.113552	11.5292		0.052363	65.7393		0.052333	65.7962
0.100662	16.2814		0.10057	16.3231		0.115471	10.8558		0.115511	10.8445		0.113201	11.5877		0.107792	13.301		0.053366	63.7704		0.046613	77.8019		0.055142	60.5625		0.114246	11.3143		0.114245	11.3147		0.052682	65.1213		0.052652	65.1779
0.101272	16.0048		0.10118	16.0457		0.116171	10.6518		0.116211	10.6406		0.113887	11.3732		0.108446	13.0616		0.05369	63.1637		0.046895	77.151		0.055476	59.9688		0.114939	11.1042		0.114937	11.1046		0.053001	64.5094		0.052971	64.5658
0.101882	15.7332		0.101789	15.7733		0.116871	10.4519		0.116911	10.4409		0.114573	11.1631		0.109099	12.8268		0.054013	62.5631		0.047178	76.5057		0.05581	59.3811		0.115631	10.8985		0.11563	10.8989		0.05332	63.9034		0.05329	63.9596
0.102492	15.4666		0.102399	15.5058		0.117571	10.2562		0.117612	10.2454		0.11526	10.9572		0.109752	12.5967		0.054337	61.9684		0.04746	75.8659		0.056144	58.7993		0.116323	10.6969		0.116322	10.6973		0.05364	63.3033		0.053609	63.3593
0.103102	15.2048		0.103008	15.2433		0.118271	10.0646		0.118312	10.0539		0.115946	10.7555		0.110406	12.371		0.05466	61.3795		0.047743	75.2316		0.056479	58.2236		0.117016	10.4995		0.117014	10.4999		0.053959	62.7091		0.053928	62.7648
0.103712	14.9478		0.103618	14.9855		0.11897	9.8769		0.119012	9.86638		0.116632	10.5579		0.111059	12.1497		0.054983	60.7965		0.048025	74.6027		0.056813	57.6537		0.117708	10.3062		0.117707	10.3065		0.054278	62.1206		0.054247	62.1762
0.104322	14.6956		0.104227	14.7324		0.11967	9.69312		0.119712	9.68276		0.117318	10.3643		0.111712	11.9327		0.055307	60.2193		0.048308	73.9792		0.057147	57.0896		0.118401	10.1167		0.118399	10.1171		0.054598	61.538		0.054566	61.5933
0.104932	14.4479		0.104837	14.4839		0.12037	9.51314		0.120412	9.50293		0.118004	10.1746		0.112365	11.7199		0.05563	59.6478		0.048591	73.3611		0.057481	56.5312		0.119093	9.93119		0.119091	9.93153		0.054917	60.961		0.054885	61.0161
0.105542	14.2047		0.105446	14.2399		0.12107	9.33689		0.121112	9.32683		0.11869	9.98883		0.113019	11.5112		0.055954	59.0819		0.048873	72.7483		0.057815	55.9786		0.119785	9.74943		0.119784	9.74977		0.055236	60.3896		0.055204	60.4445
0.106152	13.966		0.106056	14.0004		0.12177	9.16428		0.121812	9.15438		0.119376	9.80678		0.113672	11.3066		0.056277	58.5216		0.049156	72.1408		0.058149	55.4315		0.120478	9.57139		0.120476	9.57172		0.055555	59.8238		0.055524	59.8785
0.106762	13.7316		0.106665	13.7652		0.122469	8.99525		0.122512	8.9855		0.120062	9.62843		0.114325	11.106		0.056601	57.9669		0.049438	71.5385		0.058484	54.8901		0.12117	9.39699		0.121169	9.39731		0.055875	59.2635		0.055843	59.318
0.107372	13.5015		0.107275	13.5343		0.123169	8.82971		0.123212	8.82011		0.120748	9.45369		0.114979	10.9092		0.056924	57.4176		0.049721	70.9414		0.058818	54.3541		0.121863	9.22614		0.121861	9.22646		0.056194	58.7087		0.056162	58.763
0.107982	13.2756		0.107884	13.3076		0.123869	8.66759		0.123912	8.65814		0.121434	9.28248		0.115632	10.7163		0.057247	56.8738		0.050003	70.3494		0.059152	53.8236		0.122555	9.05879		0.122553	9.0591		0.056513	58.1593		0.056481	58.2133
0.108592	13.0539		0.108494	13.0851		0.124569	8.50883		0.124612	8.49952		0.12212	9.11475		0.116285	10.5271		0.057571	56.3353		0.050286	69.7626		0.059486	53.2984		0.123247	8.89485		0.123246	8.89515		0.056833	57.6152		0.0568	57.669
0.109203	12.8361		0.109103	12.8665		0.125269	8.35335		0.125312	8.34417		0.122806	8.95041		0.116939	10.3416		0.057894	55.8021		0.050568	69.1808		0.05982	52.7786		0.12394	8.73425		0.123938	8.73455		0.057152	57.0764		0.057119	57.13
0.109813	12.6224		0.109713	12.652		0.125969	8.20108		0.126012	8.19204		0.123492	8.7894		0.117592	10.1597		0.058218	55.2741		0.050851	68.604		0.060155	52.2641		0.124632	8.57693		0.124631	8.57723		0.057471	56.5429		0.057438	56.5963
0.110423	12.4125		0.110322	12.4413		0.126668	8.05195		0.126712	8.04306		0.124178	8.63164		0.118245	9.98128		0.058541	54.7514		0.051133	68.0323		0.060489	51.7547		0.125325	8.42282		0.125323	8.42311		0.05779	56.0146		0.057757	56.0677
0.111033	12.2064		0.110932	12.2345		0.127368	7.90591		0.127413	7.89715		0.124865	8.47708		0.118898	9.80633		0.058865	54.2338		0.051416	67.4654		0.060823	51.2505		0.126017	8.27184		0.126015	8.27213		0.05811	55.4913		0.058076	55.5443
0.111643	12.0041		0.111541	12.0314		0.128068	7.76288		0.128113	7.75425		0.125551	8.32564		0.119552	9.63477		0.059188	53.7213		0.051698	66.9035		0.061157	50.7514		0.126709	8.12395		0.126708	8.12423		0.058429	54.9732		0.058395	55.0259
0.112253	11.8055		0.112151	11.832		0.128768	7.6228		0.128813	7.61431		0.126237	8.17726		0.120205	9.46652		0.059511	53.2138		0.051981	66.3464		0.061491	50.2574		0.127402	7.97907		0.1274	7.97934		0.058748	54.4601		0.058715	54.5126
0.112863	11.6105		0.11276	11.6362		0.129468	7.48562		0.129513	7.47726		0.126923	8.03188		0.120858	9.30153		0.059835	52.7113		0.052263	65.7942		0.061826	49.7683		0.128094	7.83714		0.128093	7.83741		0.059068	53.952		0.059034	54.0042
0.113473	11.4191		0.11337	11.444		0.130168	7.35127		0.130213	7.34304		0.127609	7.88944		0.121512	9.13973		0.060158	52.2137		0.052546	65.2467		0.06216	49.2841		0.128787	7.6981		0.128785	7.69836		0.059387	53.4487		0.059353	53.5008
0.114083	11.2311		0.113979	11.2552		0.130867	7.21969		0.130913	7.21159		0.128295	7.74988		0.122165	8.98106		0.060482	51.721		0.052828	64.7039		0.062494	48.8049		0.129479	7.56189		0.129477	7.56215		0.059706	52.9504		0.059672	53.0022
0.114693	11.0465		0.114589	11.0699		0.131567	7.09083		0.131613	7.08285		0.128981	7.61314		0.122818	8.82545		0.060805	51.2332		0.053111	64.1659		0.062828	48.3304		0.130171	7.42845		0.13017	7.42871		0.060025	52.4569		0.059991	52.5084
0.115303	10.8653		0.115198	10.8879		0.132267	6.96463		0.132313	6.95678		0.129667	7.47916		0.123471	8.67286		0.061129	50.7501		0.053393	63.6325		0.063162	47.8608		0.130864	7.29773		0.130862	7.29799		0.060345	51.9681		0.06031	52.0195
0.115913	10.6874		0.115808	10.7093		0.132967	6.84103		0.133013	6.8333		0.130353	7.34788		0.124125	8.5232		0.061452	50.2717		0.053676	63.1037		0.063497	47.3958		0.131556	7.16968		0.131555	7.16993		0.060664	51.4841		0.060629	51.5352
0.116523	10.5127		0.116418	10.5338		0.133667	6.71999		0.133713	6.71238		0.131039	7.21926		0.124778	8.37644		0.061776	49.798		0.053958	62.5795		0.063831	46.9355		0.132249	7.04423		0.132247	7.04447		0.060983	51.0047		0.060948	51.0556
0.117133	10.3412		0.117027	10.3616		0.134366	6.60144		0.134413	6.59395		0.131725	7.09324		0.125431	8.23252		0.062099	49.3289		0.054241	62.0598		0.064165	46.4799		0.132941	6.92133		0.132939	6.92157		0.061303	50.53		0.061267	50.5807
0.117743	10.1728		0.117637	10.1924		0.135066	6.48535		0.135113	6.47797		0.132411	6.96976		0.126085	8.09137		0.062422	48.8644		0.054523	61.5447		0.064499	46.0288		0.133633	6.80094		0.133632	6.80117		0.061622	50.0598		0.061586	50.1103
0.118354	10.0075		0.118246	10.0264		0.135766	6.37164		0.135813	6.36438		0.133097	6.84877		0.126738	7.95294		0.062746	48.4044		0.054806	61.0339		0.064833	45.5822		0.134326	6.68299		0.134324	6.68322		0.061941	49.5942		0.061906	49.6444
0.118964	9.84516		0.118856	9.86327		0.136466	6.26029		0.136513	6.25314		0.133783	6.73023		0.127391	7.81719		0.063069	47.9489		0.055088	60.5276		0.065168	45.1401		0.135018	6.56745		0.135017	6.56768		0.06226	49.1331		0.062225	49.1831
0.119574	9.68577		0.119465	9.70314		0.137166	6.15123		0.137213	6.1442		0.134469	6.61408		0.128044	7.68406		0.063393	47.4978		0.055371	60.0257		0.065502	44.7024		0.135711	6.45426		0.135709	6.45448		0.06258	48.6763		0.062544	48.7261
0.120184	9.52926		0.120075	9.5459		0.137866	6.04443		0.137914	6.03751		0.135156	6.50028		0.128698	7.5535		0.063716	47.0512		0.055653	59.5281		0.065836	44.269		0.136403	6.34337		0.136401	6.34359		0.062899	48.224		0.062863	48.2736
0.120794	9.3756		0.120684	9.3915		0.138565	5.93984		0.138614	5.93302		0.135842	6.38878		0.129351	7.42545		0.06404	46.6088		0.055936	59.0348		0.06617	43.84		0.137095	6.23474		0.137094	6.23495		0.063218	47.776		0.063182	47.8253
0.121404	9.22471		0.121294	9.23989		0.139265	5.8374		0.139314	5.8307		0.136528	6.27952		0.130004	7.29988		0.064363	46.1707		0.056218	58.5458		0.066504	43.4153		0.137788	6.12832		0.137786	6.12853		0.063538	47.3323		0.063501	47.3814
0.122014	9.07656		0.121903	9.09102		0.139965	5.73708		0.140014	5.73048		0.137214	6.17248		0.130658	7.17673		0.064686	45.7369		0.056501	58.061		0.066839	42.9948		0.13848	6.02407		0.138478	6.02428		0.063857	46.8929		0.06382	46.9417
0.122624	8.9311		0.122513	8.94484		0.140665	5.63883		0.140714	5.63234		0.1379	6.0676		0.131311	7.05595		0.06501	45.3073		0.056783	57.5804		0.067173	42.5786		0.139173	5.92194		0.139171	5.92214		0.064176	46.4576		0.064139	46.5063
0.123234	8.78826		0.123122	8.80129		0.141365	5.54262		0.141414	5.53623		0.138586	5.96483		0.131964	6.93751		0.065333	44.8819		0.057066	57.1039		0.067507	42.1664		0.139865	5.82189		0.139863	5.82209		0.064495	46.0266		0.064458	46.075
0.123844	8.64802		0.123732	8.66034		0.142065	5.44839		0.142114	5.4421		0.139272	5.86414		0.132617	6.82135		0.065657	44.4606		0.057348	56.6315		0.067841	41.7583		0.140557	5.72388		0.140556	5.72407		0.064815	45.5996		0.064777	45.6478
0.124454	8.51031		0.124341	8.52193		0.142764	5.35611		0.142814	5.34992		0.139958	5.76549		0.133271	6.70743		0.06598	44.0433		0.057631	56.1632		0.068175	41.3544		0.14125	5.62786		0.141248	5.62806		0.065134	45.1767		0.065097	45.2247
0.125064	8.37509		0.124951	8.38601		0.143464	5.26574		0.143514	5.25965		0.140644	5.66883		0.133924	6.59571		0.066304	43.6301		0.057913	55.699		0.068509	40.9544		0.141942	5.53381		0.14194	5.53399		0.065453	44.7579		0.065416	44.8056
0.125674	8.24233		0.12556	8.25255		0.144164	5.17724		0.144214	5.17125		0.14133	5.57413		0.134577	6.48614		0.066627	43.2208		0.058196	55.2387		0.068844	40.5584		0.142635	5.44166		0.142633	5.44185		0.065773	44.3431		0.065735	44.3906
0.126284	8.11196		0.12617	8.12149		0.144864	5.09057		0.144914	5.08468		0.142016	5.48134		0.135231	6.37869		0.06695	42.8156		0.058478	54.7824		0.069178	40.1663		0.143327	5.3514		0.143325	5.35158		0.066092	43.9322		0.066054	43.9795
0.126895	7.98395		0.126779	7.9928		0.145564	5.00569		0.145614	4.99989		0.142702	5.39042		0.135884	6.27331		0.067274	42.4142		0.058761	54.33		0.069512	39.7781		0.144019	5.26297		0.144018	5.26315		0.066411	43.5252		0.066373	43.5723
0.127505	7.85826		0.127389	7.86642		0.146264	4.92257		0.146314	4.91687		0.143388	5.30135		0.136537	6.16997		0.067597	42.0167		0.059043	53.8815		0.069846	39.3937		0.144712	5.17635		0.14471	5.17652		0.06673	43.1221		0.066692	43.1689
0.128115	7.73484		0.127998	7.74232		0.146963	4.84117		0.147014	4.83556		0.144074	5.21407		0.13719	6.06862		0.067921	41.623		0.059326	53.4368		0.07018	39.0132		0.145404	5.09149		0.145402	5.09166		0.06705	42.7228		0.067011	42.7694
0.128725	7.61366		0.128608	7.62046		0.147663	4.76146		0.147715	4.75594		0.144761	5.12856		0.137844	5.96922		0.068244	41.2331		0.059608	52.996		0.070515	38.6364		0.146097	5.00837		0.146095	5.00854		0.067369	42.3273		0.06733	42.3737
0.129335	7.49466		0.129217	7.5008		0.148363	4.6834		0.148415	4.67797		0.145447	5.04479		0.138497	5.87175		0.068568	40.8469		0.059891	52.559		0.070849	38.2634		0.146789	4.92694		0.146787	4.9271		0.067688	41.9356		0.067649	41.9818
0.129945	7.37782		0.129827	7.38329		0.149063	4.60695		0.149115	4.60161		0.146133	4.96271		0.13915	5.77616		0.068891	40.4645		0.060173	52.1257		0.071183	37.8941		0.147481	4.84717		0.14748	4.84733		0.068008	41.5476		0.067968	41.5936
0.130555	7.26309		0.130436	7.2679		0.149763	4.53209		0.149815	4.52684		0.146819	4.88228		0.139804	5.68241		0.069214	40.0857		0.060456	51.6961		0.071517	37.5284		0.148174	4.76903		0.148172	4.76919		0.068327	41.1633		0.068288	41.209
0.131165	7.15044		0.131046	7.15459		0.150462	4.45879		0.150515	4.45362		0.147505	4.80349		0.140457	5.59048		0.069538	39.7106		0.060738	51.2702		0.071851	37.1663		0.148866	4.69248		0.148864	4.69264		0.068646	40.7826		0.068607	40.8281
0.131775	7.03982		0.131655	7.04332		0.151162	4.387		0.151215	4.38191		0.148191	4.7263		0.14111	5.50032		0.069861	39.3391		0.061021	50.8479		0.072186	36.8078		0.149559	4.6175		0.149557	4.61765		0.068965	40.4056		0.068926	40.4508
0.132385	6.9312		0.132265	6.93406		0.151862	4.3167		0.151915	4.3117		0.148877	4.65067		0.141763	5.41191		0.070185	38.9711		0.061303	50.4292		0.07252	36.4528		0.150251	4.54405		0.150249	4.54419		0.069285	40.0321		0.069245	40.0771
0.132995	6.82455		0.132874	6.82676		0.152562	4.24786		0.152615	4.24294		0.149563	4.57657		0.142417	5.3252		0.070508	38.6066		0.061586	50.0141		0.072854	36.1014		0.150943	4.47209		0.150942	4.47224		0.069604	39.6621		0.069564	39.7069
0.133605	6.71982		0.133484	6.7214		0.153262	4.18044		0.153315	4.17561		0.150249	4.50397		0.14307	5.24017		0.070832	38.2457		0.061868	49.6026		0.073188	35.7534		0.151636	4.40161		0.151634	4.40175		0.069923	39.2956		0.069883	39.3403
0.134215	6.61699		0.134093	6.61794		0.153962	4.11443		0.154015	4.10967		0.150935	4.43284		0.143723	5.15678		0.071155	37.8882		0.062151	49.1946		0.073522	35.4089		0.152328	4.33257		0.152326	4.33271		0.070242	38.9326		0.070202	38.977
0.134825	6.51602		0.134703	6.51634		0.154661	4.04979		0.154715	4.04511		0.151621	4.36316		0.144377	5.07501		0.071478	37.5341		0.062433	48.79		0.073857	35.0677		0.153021	4.26493		0.153019	4.26507		0.070562	38.5731		0.070521	38.6172
0.135436	6.41687		0.135312	6.41657		0.155361	3.98649		0.155415	3.98188		0.152307	4.29489		0.14503	4.99482		0.071802	37.1835		0.062716	48.3889		0.074191	34.7299		0.153713	4.19868		0.153711	4.19882		0.070881	38.2169		0.07084	38.2609
0.136046	6.31952		0.135922	6.3186		0.156061	3.9245		0.156115	3.91997		0.152993	4.228		0.145683	4.91618		0.072125	36.8361		0.062998	47.9912		0.074525	34.3955		0.154405	4.13379		0.154404	4.13392		0.0712	37.8641		0.071159	37.9078
0.136656	6.22393		0.136532	6.22239		0.156761	3.8638		0.156815	3.85935		0.153679	4.16247		0.146336	4.83907		0.072449	36.4921		0.063281	47.5969		0.074859	34.0644		0.155098	4.07022		0.155096	4.07035		0.07152	37.5146		0.071479	37.5581
0.137266	6.13007		0.137141	6.12792		0.157461	3.80436		0.157515	3.79998		0.154365	4.09827		0.14699	4.76344		0.072772	36.1514		0.063563	47.2059		0.075193	33.7365		0.15579	4.00795		0.155788	4.00807		0.071839	37.1684		0.071798	37.2117
0.137876	6.0379		0.137751	6.03515		0.158161	3.74616		0.158216	3.74185		0.155052	4.03537		0.147643	4.68929		0.073096	35.814		0.063846	46.8183		0.075528	33.4118		0.156483	3.94695		0.156481	3.94707		0.072158	36.8255		0.072117	36.8686
0.138486	5.94741		0.13836	5.94406		0.15886	3.68916		0.158916	3.68493		0.155738	3.97375		0.148296	4.61656		0.073419	35.4797		0.064128	46.434		0.075862	33.0904		0.157175	3.8872		0.157173	3.88732		0.072477	36.4858		0.072436	36.5287
0.139096	5.85855		0.13897	5.85461		0.15956	3.63336		0.159616	3.62919		0.156424	3.91338		0.14895	4.54525		0.073743	35.1487		0.064411	46.0529		0.076196	32.7721		0.157867	3.82867		0.157865	3.82879		0.072797	36.1494		0.072755	36.192
0.139706	5.7713		0.139579	5.76677		0.16026	3.57871		0.160316	3.57461		0.15711	3.85424		0.149603	4.47532		0.074066	34.8208		0.064693	45.675		0.07653	32.457		0.15856	3.77134		0.158558	3.77146		0.073116	35.8161		0.073074	35.8585
0.140316	5.68563		0.140189	5.68051		0.16096	3.52519		0.161016	3.52117		0.157796	3.7963		0.150256	4.40675		0.074389	34.4961		0.064976	45.3004		0.076864	32.145		0.159252	3.71519		0.15925	3.7153		0.073435	35.4859		0.073393	35.5281
0.140926	5.60151		0.140798	5.59581		0.16166	3.47279		0.161716	3.46884		0.158482	3.73953		0.150909	4.33951		0.074713	34.1745		0.065258	44.9289		0.077198	31.836		0.159945	3.66018		0.159943	3.66029		0.073755	35.1588		0.073712	35.2008
0.141536	5.51892		0.141408	5.51264		0.16236	3.42148		0.162416	3.41759		0.159168	3.68392		0.151563	4.27357		0.075036	33.8559		0.065541	44.5605		0.077533	31.5301		0.160637	3.6063		0.160635	3.6064		0.074074	34.8349		0.074031	34.8767
0.142146	5.43782		0.142017	5.43098		0.163059	3.37124		0.163116	3.36741		0.159854	3.62944		0.152216	4.20891		0.07536	33.5404		0.065823	44.1953		0.077867	31.2273		0.161329	3.55352		0.161327	3.55362		0.074393	34.514		0.07435	34.5555
0.142756	5.35819		0.142627	5.35078		0.163759	3.32204		0.163816	3.31828		0.16054	3.57606		0.152869	4.1455		0.075683	33.2278		0.066106	43.8331		0.078201	30.9274		0.162022	3.50182		0.16202	3.50192		0.074712	34.1961		0.07467	34.2374
0.143366	5.28		0.143236	5.27203		0.164459	3.27386		0.164516	3.27017		0.161226	3.52377		0.153523	4.08333		0.076007	32.9183		0.066388	43.4741		0.078535	30.6304		0.162714	3.45117		0.162712	3.45127		0.075032	33.8812		0.074989	33.9223
0.143977	5.20324		0.143846	5.19471		0.165159	3.22669		0.165216	3.22305		0.161912	3.47254		0.154176	4.02236		0.07633	32.6117		0.066671	43.118		0.078869	30.3364		0.163407	3.40157		0.163405	3.40167		0.075351	33.5692		0.075308	33.6101
0.144587	5.12786		0.144455	5.11878		0.165859	3.18049		0.165916	3.17692		0.162598	3.42236		0.154829	3.96258		0.076653	32.3081		0.066953	42.7649		0.079204	30.0453		0.164099	3.35298		0.164097	3.35307		0.07567	33.2602		0.075627	33.3009
0.145197	5.05385		0.145065	5.04422		0.166558	3.13526		0.166616	3.13175		0.163284	3.37319		0.155482	3.90396		0.076977	32.0074		0.067236	42.4149		0.079538	29.7571		0.164791	3.30538		0.164789	3.30547		0.07599	32.9541		0.075946	32.9946
0.145807	4.98118		0.145674	4.97101		0.167258	3.09097		0.167316	3.08752		0.16397	3.32502		0.156136	3.84648		0.0773	31.7095		0.067518	42.0677		0.079872	29.4717		0.165484	3.25876		0.165482	3.25885		0.076309	32.6509		0.076265	32.6912
0.146417	4.90983		0.146284	4.89913		0.167958	3.0476		0.168017	3.0442		0.164657	3.27783		0.156789	3.79012		0.077624	31.4144		0.067801	41.7235		0.080206	29.1891		0.166176	3.21309		0.166174	3.21318		0.076628	32.3506		0.076584	32.3906
0.147027	4.83977		0.146893	4.82854		0.168658	3.00513		0.168717	3.00179		0.165343	3.2316		0.157442	3.73485		0.077947	31.1222		0.068083	41.3822		0.08054	28.9094		0.166869	3.16835		0.166867	3.16844		0.076947	32.053		0.076903	32.0929
0.147637	4.77099		0.147503	4.75923		0.169358	2.96354		0.169417	2.96026		0.166029	3.18631		0.158096	3.68066		0.078271	30.8328		0.068366	41.0438		0.080875	28.6324		0.167561	3.12453		0.167559	3.12462		0.077267	31.7583		0.077222	31.7979
0.148247	4.70345		0.148112	4.69117		0.170058	2.92282		0.170117	2.91959		0.166715	3.14194		0.158749	3.62752		0.078594	30.5462		0.068648	40.7082		0.081209	28.3581		0.168253	3.08161		0.168251	3.08169		0.077586	31.4663		0.077541	31.5058
0.148857	4.63715		0.148722	4.62435		0.170757	2.88294		0.170817	2.87977		0.167401	3.09847		0.159402	3.57541		0.078917	30.2622		0.068931	40.3754		0.081543	28.0865		0.168946	3.03956		0.168944	3.03965		0.077905	31.1771		0.077861	31.2164
0.149467	4.57204		0.149331	4.55873		0.171457	2.84389		0.171517	2.84078		0.168087	3.05588		0.160055	3.52432		0.079241	29.981		0.069213	40.0454		0.081877	27.8176		0.169638	2.99838		0.169636	2.99846		0.078225	30.8907		0.07818	30.9297
0.150077	4.50812		0.149941	4.4943		0.172157	2.80565		0.172217	2.80259		0.168773	3.01416		0.160709	3.47423		0.079564	29.7025		0.069496	39.7182		0.082211	27.5514		0.170331	2.95803		0.170329	2.95811		0.078544	30.6069		0.078499	30.6457
0.150687	4.44536		0.15055	4.43104		0.172857	2.76821		0.172917	2.7652		0.169459	2.97329		0.161362	3.42511		0.079888	29.4266		0.069778	39.3937		0.082546	27.2878		0.171023	2.91851		0.171021	2.91859		0.078863	30.3258		0.078818	30.3643
0.151297	4.38374		0.15116	4.36892		0.173557	2.73155		0.173617	2.72859		0.170145	2.93324		0.162015	3.37694		0.080211	29.1534		0.070061	39.072		0.08288	27.0268		0.171715	2.8798		0.171713	2.87988		0.079182	30.0473		0.079137	30.0857
0.151907	4.32324		0.151769	4.30793		0.174257	2.69564		0.174317	2.69274		0.170831	2.89401		0.162669	3.32971		0.080535	28.8828		0.070343	38.7529		0.083214	26.7684		0.172408	2.84188		0.172406	2.84195		0.079502	29.7714		0.079456	29.8096
0.152517	4.26384		0.152379	4.24805		0.174956	2.66048		0.175017	2.65763		0.171517	2.85558		0.163322	3.28341		0.080858	28.6148		0.070626	38.4365		0.083548	26.5126		0.1731	2.80473		0.173098	2.8048		0.079821	29.4982		0.079775	29.5362
0.153128	4.20552		0.152988	4.18924		0.175656	2.62605		0.175717	2.62324		0.172203	2.81792		0.163975	3.238		0.081181	28.3493		0.070908	38.1228		0.083882	26.2593		0.173793	2.76834		0.173791	2.76841		0.08014	29.2275		0.080094	29.2653
0.153738	4.14826		0.153598	4.13151		0.176356	2.59233		0.176417	2.58957		0.172889	2.78103		0.164629	3.19348		0.081505	28.0864		0.071191	37.8117		0.084217	26.0085		0.174485	2.7327		0.174483	2.73276		0.08046	28.9594		0.080413	28.997
0.154348	4.09204		0.154207	4.07482		0.177056	2.55931		0.177117	2.5566		0.173575	2.74489		0.165282	3.14982		0.081828	27.826		0.071473	37.5032		0.084551	25.7602		0.175177	2.69778		0.175175	2.69784		0.080779	28.6938		0.080732	28.7312
0.154958	4.03684		0.154817	4.01915		0.177756	2.52698		0.177817	2.52432		0.174261	2.70948		0.165935	3.10702		0.082152	27.5681		0.071756	37.1973		0.084885	25.5143		0.17587	2.66357		0.175868	2.66363		0.081098	28.4307		0.081052	28.4679
0.155568	3.98265		0.155427	3.9645		0.178455	2.49532		0.178518	2.4927		0.174948	2.67479		0.166588	3.06505		0.082475	27.3126		0.072038	36.8939		0.085219	25.2709		0.176562	2.63006		0.17656	2.63012		0.081417	28.1701		0.081371	28.2071
0.156178	3.92945		0.156036	3.91084		0.179155	2.46431		0.179218	2.46173		0.175634	2.6408		0.167242	3.0239		0.082799	27.0596		0.072321	36.5931		0.085553	25.0299		0.177255	2.59723		0.177252	2.59729		0.081737	27.912		0.08169	27.9487
0.156788	3.87721		0.156646	3.85815		0.179855	2.43394		0.179918	2.43141		0.17632	2.6075		0.167895	2.98354		0.083122	26.8091		0.072603	36.2948		0.085887	24.7912		0.177947	2.56507		0.177945	2.56513		0.082056	27.6563		0.082009	27.6928
0.157398	3.82593		0.157255	3.80642		0.180555	2.4042		0.180618	2.40171		0.177006	2.57488		0.168548	2.94398		0.083445	26.5609		0.072886	35.999		0.086222	24.555		0.178639	2.53357		0.178637	2.53363		0.082375	27.403		0.082328	27.4393
0.158008	3.77558		0.157865	3.75563		0.181255	2.37507		0.181318	2.37263		0.177692	2.54291		0.169202	2.90518		0.083769	26.3151		0.073168	35.7056		0.086556	24.3211		0.179332	2.50271		0.17933	2.50276		0.082695	27.1521		0.082647	27.1882
0.158618	3.72614		0.158474	3.70575		0.181955	2.34655		0.182018	2.34415		0.178378	2.51159		0.169855	2.86714		0.084092	26.0716		0.073451	35.4147		0.08689	24.0895		0.180024	2.47247		0.180022	2.47252		0.083014	26.9035		0.082966	26.9394
0.159228	3.67761		0.159084	3.65679		0.182654	2.31861		0.182718	2.31625		0.179064	2.4809		0.170508	2.82985		0.084416	25.8305		0.073733	35.1263		0.087224	23.8602		0.180717	2.44285		0.180714	2.4429		0.083333	26.6573		0.083285	26.693
0.159838	3.62996		0.159693	3.60871		0.183354	2.29125		0.183418	2.28894		0.17975	2.45084		0.171161	2.79327		0.084739	25.5917		0.074016	34.8402		0.087558	23.6332		0.181409	2.41383		0.181407	2.41388		0.083652	26.4135		0.083604	26.4489
0.160448	3.58318		0.160303	3.5615		0.184054	2.26446		0.184118	2.26218		0.180436	2.42138		0.171815	2.75741		0.085063	25.3552		0.074298	34.5566		0.087893	23.4084		0.182101	2.3854		0.182099	2.38545		0.083972	26.1719		0.083924	26.2072
0.161058	3.53725		0.160912	3.51516		0.184754	2.23821		0.184818	2.23598		0.181122	2.39252		0.172468	2.72225		0.085386	25.121		0.074581	34.2753		0.088227	23.1859		0.182794	2.35754		0.182792	2.35759		0.084291	25.9326		0.084243	25.9677
0.161669	3.49215		0.161522	3.46965		0.185454	2.21251		0.185518	2.21031		0.181808	2.36424		0.173121	2.68777		0.085709	24.889		0.074863	33.9963		0.088561	22.9656		0.183486	2.33025		0.183484	2.3303		0.08461	25.6956		0.084562	25.7305
0.162279	3.44788		0.162131	3.42497		0.186154	2.18734		0.186218	2.18517		0.182494	2.33652		0.173775	2.65397		0.086033	24.6592		0.075146	33.7197		0.088895	22.7474		0.184179	2.30352		0.184176	2.30356		0.08493	25.4608		0.084881	25.4955
0.162889	3.40442		0.162741	3.3811		0.186853	2.16268		0.186918	2.16055		0.18318	2.30937		0.174428	2.62082		0.086356	24.4317		0.075428	33.4454		0.089229	22.5315		0.184871	2.27732		0.184869	2.27736		0.085249	25.2283		0.0852	25.2627
0.163499	3.36175		0.16335	3.33803		0.187553	2.13853		0.187618	2.13644		0.183866	2.28277		0.175081	2.58831		0.08668	24.2063		0.075711	33.1734		0.089564	22.3177		0.185563	2.25165		0.185561	2.2517		0.085568	24.9979		0.085519	25.0322
0.164109	3.31985		0.16396	3.29574		0.188253	2.11487		0.188319	2.11282		0.184553	2.25669		0.175734	2.55644		0.087003	23.9831		0.075993	32.9037		0.089898	22.106		0.186256	2.22651		0.186254	2.22655		0.085887	24.7697		0.085838	24.8038
0.164719	3.27872		0.164569	3.25422		0.188953	2.0917		0.189019	2.08968		0.185239	2.23115		0.176388	2.52519		0.087327	23.762		0.076276	32.6362		0.090232	21.8964		0.186948	2.20187		0.186946	2.20191		0.086207	24.5437		0.086157	24.5776
0.165329	3.23834		0.165179	3.21345		0.189653	2.069		0.189719	2.06702		0.185925	2.20611		0.177041	2.49455		0.08765	23.5431		0.076558	32.3709		0.090566	21.6889		0.187641	2.17772		0.187638	2.17776		0.086526	24.3198		0.086476	24.3535
0.165939	3.19869		0.165788	3.17343		0.190353	2.04677		0.190419	2.04482		0.186611	2.18158		0.177694	2.4645		0.087974	23.3263		0.076841	32.1079		0.0909	21.4835		0.188333	2.15407		0.188331	2.1541		0.086845	24.0981		0.086795	24.1315
0.166549	3.15976		0.166398	3.13413		0.191052	2.02499		0.191119	2.02308		0.187297	2.15755		0.178348	2.43503		0.088297	23.1115		0.077123	31.847		0.091235	21.2801		0.189025	2.13089		0.189023	2.13092		0.087165	23.8784		0.087115	23.9117
0.167159	3.12155		0.167007	3.09554		0.191752	2.00366		0.191819	2.00178		0.187983	2.13399		0.179001	2.40614		0.08862	22.8988		0.077406	31.5884		0.091569	21.0788		0.189718	2.10817		0.189716	2.10821		0.087484	23.6608		0.087434	23.6939
0.167769	3.08403		0.167617	3.05766		0.192452	1.98276		0.192519	1.98091		0.188669	2.1109		0.179654	2.37781		0.088944	22.6882		0.077688	31.3318		0.091903	20.8794		0.19041	2.08591		0.190408	2.08595		0.087803	23.4453		0.087753	23.4782
0.168379	3.04719		0.168226	3.02046		0.193152	1.96229		0.193219	1.96047		0.189355	2.08828		0.180307	2.35002		0.089267	22.4796		0.077971	31.0775		0.092237	20.682		0.191103	2.0641		0.1911	2.06414		0.088122	23.2318		0.088072	23.2645
0.168989	3.01103		0.168836	2.98394		0.193852	1.94223		0.193919	1.94045		0.190041	2.06611		0.180961	2.32278		0.089591	22.273		0.078253	30.8252		0.092571	20.4866		0.191795	2.04273		0.191793	2.04276		0.088442	23.0204		0.088391	23.0529
0.169599	2.97552		0.169445	2.94808		0.194551	1.92258		0.194619	1.92083		0.190727	2.04438		0.181614	2.29606		0.089914	22.0684		0.078536	30.5751		0.092906	20.2932		0.192487	2.02179		0.192485	2.02182		0.088761	22.8109		0.08871	22.8432
0.17021	2.94066		0.170055	2.91288		0.195251	1.90333		0.195319	1.90161		0.191413	2.02309		0.182267	2.26987		0.090238	21.8657		0.078818	30.327		0.09324	20.1017		0.19318	2.00126		0.193177	2.00129		0.08908	22.6035		0.089029	22.6356
0.17082	2.90644		0.170664	2.87831		0.195951	1.88447		0.196019	1.88278		0.192099	2.00222		0.182921	2.24418		0.090561	21.6651		0.079101	30.0811		0.093574	19.9121		0.193872	1.98114		0.19387	1.98117		0.0894	22.398		0.089348	22.4299
0.17143	2.87283		0.171274	2.84437		0.196651	1.86599		0.196719	1.86433		0.192785	1.98176		0.183574	2.21898		0.090884	21.4663		0.079383	29.8371		0.093908	19.7244		0.194565	1.96143		0.194562	1.96146		0.089719	22.1945		0.089667	22.2262
0.17204	2.83984		0.171883	2.81104		0.197351	1.84789		0.197419	1.84626		0.193471	1.96172		0.184227	2.19428		0.091208	21.2695		0.079666	29.5953		0.094242	19.5385		0.195257	1.94211		0.195255	1.94214		0.090038	21.9929		0.089986	22.0244
0.17265	2.80745		0.172493	2.77833		0.198051	1.83015		0.198119	1.82855		0.194157	1.94207		0.18488	2.17005		0.091531	21.0745		0.079948	29.3554		0.094576	19.3545		0.195949	1.92317		0.195947	1.9232		0.090357	21.7932		0.090306	21.8245
0.17326	2.77565		0.173102	2.7462		0.19875	1.81277		0.19882	1.81119		0.194844	1.92281		0.185534	2.14629		0.091855	20.8815		0.080231	29.1175		0.094911	19.1724		0.196642	1.90461		0.196639	1.90464		0.090677	21.5954		0.090625	21.6265
0.17387	2.74442		0.173712	2.71466		0.19945	1.79574		0.19952	1.79419		0.19553	1.90393		0.186187	2.12299		0.092178	20.6903		0.080513	28.8817		0.095245	18.992		0.197334	1.88642		0.197332	1.88645		0.090996	21.3994		0.090944	21.4304
0.17448	2.71377		0.174321	2.68368		0.20015	1.77905		0.20022	1.77753		0.196216	1.88543		0.18684	2.10014		0.092502	20.5009		0.080796	28.6478		0.095579	18.8135		0.198027	1.86859		0.198024	1.86862		0.091315	21.2054		0.091263	21.2362
0.17509	2.68367		0.174931	2.65327		0.20085	1.7627		0.20092	1.7612		0.196902	1.86729		0.187494	2.07773		0.092825	20.3134		0.081078	28.4158		0.095913	18.6367		0.198719	1.85112		0.198717	1.85114		0.091635	21.0132		0.091582	21.0438
0.1757	2.65411		0.175541	2.62342		0.20155	1.74667		0.20162	1.7452		0.197588	1.84951		0.188147	2.05575		0.093148	20.1277		0.081361	28.1858		0.096247	18.4617		0.199411	1.83399		0.199409	1.83401		0.091954	20.8228		0.091901	20.8532
0.17631	2.6251		0.17615	2.5941		0.20225	1.73097		0.20232	1.72952		0.198274	1.83208		0.1888	2.0342		0.093472	19.9438		0.081643	27.9578		0.096582	18.2885		0.200104	1.81719		0.200101	1.81722		0.092273	20.6342		0.09222	20.6644
0.17692	2.59661		0.17676	2.56531		0.202949	1.71558		0.20302	1.71416		0.19896	1.81499		0.189453	2.01306		0.093795	19.7616		0.081926	27.7316		0.096916	18.117		0.200796	1.80073		0.200794	1.80075		0.092592	20.4475		0.092539	20.4775
0.17753	2.56863		0.177369	2.53705		0.203649	1.70049		0.20372	1.6991		0.199646	1.79824		0.190107	1.99233		0.094119	19.5812		0.082208	27.5073		0.09725	17.9472		0.201489	1.7846		0.201486	1.78462		0.092912	20.2624		0.092858	20.2923
0.17814	2.54117		0.177979	2.50929		0.204349	1.68571		0.20442	1.68434		0.200332	1.78182		0.19076	1.97199		0.094442	19.4026		0.082491	27.2849		0.097584	17.7791		0.202181	1.76878		0.202179	1.7688		0.093231	20.0792		0.093177	20.1089
0.17875	2.5142		0.178588	2.48204		0.205049	1.67122		0.20512	1.66987		0.201018	1.76572		0.191413	1.95205		0.094766	19.2257		0.082773	27.0644		0.097918	17.6126		0.202873	1.75327		0.202871	1.75329		0.09355	19.8977		0.093497	19.9272
0.179361	2.48772		0.179198	2.45528		0.205749	1.65702		0.20582	1.65569		0.201704	1.74994		0.192067	1.93249		0.095089	19.0505		0.083056	26.8457		0.098253	17.4479		0.203566	1.73806		0.203563	1.73808		0.09387	19.7179		0.093816	19.7472
0.179971	2.46172		0.179807	2.42901		0.206449	1.6431		0.20652	1.64179		0.20239	1.73446		0.19272	1.9133		0.095412	18.8769		0.083338	26.6288		0.098587	17.2848		0.204258	1.72315		0.204256	1.72317		0.094189	19.5399		0.094135	19.569
0.180581	2.43619		0.180417	2.4032		0.207148	1.62945		0.20722	1.62817		0.203076	1.71929		0.193373	1.89448		0.095736	18.7051		0.083621	26.4138		0.098921	17.1233		0.204951	1.70854		0.204948	1.70855		0.094508	19.3635		0.094454	19.3924
0.181191	2.41112		0.181026	2.37787		0.207848	1.61608		0.20792	1.61482		0.203762	1.70441		0.194026	1.87602		0.096059	18.5349		0.083903	26.2005		0.099255	16.9634		0.205643	1.69421		0.205641	1.69422		0.094827	19.1888		0.094773	19.2176
0.181801	2.3865		0.181636	2.35299		0.208548	1.60296		0.208621	1.60173		0.204449	1.68982		0.19468	1.85792		0.096383	18.3664		0.084186	25.9891		0.099589	16.8051		0.206335	1.68015		0.206333	1.68017		0.095147	19.0158		0.095092	19.0443
0.182411	2.36233		0.182245	2.32856		0.209248	1.59011		0.209321	1.58889		0.205135	1.67552		0.195333	1.84016		0.096706	18.1995		0.084468	25.7794		0.099924	16.6484		0.207028	1.66638		0.207025	1.66639		0.095466	18.8444		0.095411	18.8728
0.183021	2.3386		0.182855	2.30458		0.209948	1.57751		0.210021	1.57631		0.205821	1.66149		0.195986	1.82274		0.09703	18.0342		0.084751	25.5715		0.100258	16.4933		0.20772	1.65286		0.207718	1.65288		0.095785	18.6747		0.09573	18.7029
0.183631	2.31529		0.183464	2.28102		0.210647	1.56515		0.210721	1.56397		0.206507	1.64774		0.19664	1.80565		0.097353	17.8705		0.085033	25.3653		0.100592	16.3397		0.208413	1.63961		0.20841	1.63962		0.096105	18.5065		0.096049	18.5346
0.184241	2.2924		0.184074	2.25789		0.211347	1.55303		0.211421	1.55188		0.207193	1.63425		0.197293	1.78889		0.097676	17.7084		0.085316	25.1608		0.100926	16.1876		0.209105	1.62662		0.209103	1.62663		0.096424	18.34		0.096368	18.3679
0.184851	2.26993		0.184683	2.23517		0.212047	1.54116		0.212121	1.54002		0.207879	1.62102		0.197946	1.77244		0.098	17.5478		0.085598	24.9581		0.10126	16.0371		0.209797	1.61387		0.209795	1.61389		0.096743	18.1751		0.096688	18.2027
0.185461	2.24786		0.185293	2.21287		0.212747	1.52951		0.212821	1.52839		0.208565	1.60804		0.198599	1.75631		0.098323	17.3888		0.085881	24.7571		0.101595	15.8881		0.21049	1.60138		0.210487	1.60139		0.097062	18.0117		0.097007	18.0392
0.186071	2.22619		0.185902	2.19096		0.213447	1.51809		0.213521	1.51699		0.209251	1.59531		0.199253	1.74048		0.098647	17.2314		0.086163	24.5577		0.101929	15.7405		0.211182	1.58912		0.21118	1.58913		0.097382	17.8499		0.097326	17.8772
0.186681	2.2049		0.186512	2.16945		0.214147	1.50689		0.214221	1.50581		0.209937	1.58283		0.199906	1.72496		0.09897	17.0754		0.086446	24.3601		0.102263	15.5945		0.211875	1.57709		0.211872	1.5771		0.097701	17.6896		0.097645	17.7168
0.187291	2.184		0.187121	2.14832		0.214846	1.4959		0.214921	1.49484		0.210623	1.57059		0.200559	1.70973		0.099294	16.921		0.086728	24.164		0.102597	15.4499		0.212567	1.5653		0.212564	1.56531		0.09802	17.5309		0.097964	17.5578
0.187902	2.16348		0.187731	2.12758		0.215546	1.48513		0.215621	1.48408		0.211309	1.55858		0.201213	1.69478		0.099617	16.7681		0.087011	23.9697		0.102931	15.3067		0.213259	1.55373		0.213257	1.55374		0.098339	17.3737		0.098283	17.4004
0.188512	2.14332		0.18834	2.1072		0.216246	1.47456		0.216321	1.47354		0.211995	1.5468		0.201866	1.68012		0.09994	16.6166		0.087293	23.7769		0.103265	15.165		0.213952	1.54238		0.213949	1.54239		0.098659	17.2179		0.098602	17.2445
0.189122	2.12352		0.18895	2.08719		0.216946	1.4642		0.217021	1.46319		0.212681	1.53524		0.202519	1.66573		0.100264	16.4666		0.087576	23.5858		0.1036	15.0246		0.214644	1.53125		0.214642	1.53125		0.098978	17.0637		0.098921	17.0901
0.189732	2.10408		0.189559	2.06754		0.217646	1.45403		0.217721	1.45304		0.213367	1.52391		0.203172	1.65162		0.100587	16.3181		0.087858	23.3963		0.103934	14.8857		0.215337	1.52032		0.215334	1.52033		0.099297	16.9109		0.09924	16.9372
0.190342	2.08498		0.190169	2.04824		0.218346	1.44406		0.218421	1.44308		0.214053	1.51278		0.203826	1.63777		0.100911	16.171		0.088141	23.2084		0.104268	14.7482		0.216029	1.50961		0.216026	1.50961		0.099617	16.7596		0.099559	16.7857
0.190952	2.06623		0.190778	2.02929		0.219045	1.43428		0.219122	1.43332		0.21474	1.50187		0.204479	1.62418		0.101234	16.0253		0.088423	23.0221		0.104602	14.612		0.216721	1.49909		0.216719	1.4991		0.099936	16.6097		0.099879	16.6356
0.191562	2.04781		0.191388	2.01067		0.219745	1.42468		0.219822	1.42374		0.215426	1.49116		0.205132	1.61085		0.101558	15.881		0.088706	22.8373		0.104936	14.4772		0.217414	1.48878		0.217411	1.48878		0.100255	16.4612		0.100198	16.487
0.192172	2.02972		0.191997	1.99239		0.220445	1.41526		0.220522	1.41433		0.216112	1.48066		0.205786	1.59776		0.101881	15.7382		0.088988	22.6541		0.105271	14.3438		0.218106	1.47865		0.218104	1.47866		0.100574	16.3142		0.100517	16.3398
0.192782	2.01195		0.192607	1.97443		0.221145	1.40602		0.221222	1.40511		0.216798	1.47035		0.206439	1.58493		0.102205	15.5967		0.089271	22.4725		0.105605	14.2117		0.218799	1.46872		0.218796	1.46872		0.100894	16.1686		0.100836	16.194
0.193392	1.9945		0.193216	1.95679		0.221845	1.39696		0.221922	1.39606		0.217484	1.46023		0.207092	1.57233		0.102528	15.4565		0.089553	22.2923		0.105939	14.0808		0.219491	1.45897		0.219488	1.45897		0.101213	16.0243		0.101155	16.0496
0.194002	1.97736		0.193826	1.93946		0.222544	1.38806		0.222622	1.38718		0.21817	1.4503		0.207745	1.55996		0.102851	15.3178		0.089836	22.1137		0.106273	13.9513		0.220183	1.4494		0.220181	1.4494		0.101532	15.8814		0.101474	15.9065
0.194612	1.96052		0.194436	1.92245		0.223244	1.37933		0.223322	1.37846		0.218856	1.44056		0.208399	1.54783		0.103175	15.1803		0.090118	21.9366		0.106607	13.8231		0.220876	1.44001		0.220873	1.44001		0.101852	15.7399		0.101793	15.7649
0.195222	1.94398		0.195045	1.90573		0.223944	1.37076		0.224022	1.36991		0.219542	1.431		0.209052	1.53592		0.103498	15.0442		0.090401	21.761		0.106942	13.6962		0.221568	1.43079		0.221566	1.43079		0.102171	15.5998		0.102112	15.6245
0.195832	1.92773		0.195655	1.88931		0.224644	1.36235		0.224722	1.36151		0.220228	1.42161		0.209705	1.52423		0.103822	14.9094		0.090683	21.5868		0.107276	13.5705		0.222261	1.42174		0.222258	1.42175		0.10249	15.4609		0.102431	15.4855
0.196443	1.91177		0.196264	1.87318		0.225344	1.3541		0.225422	1.35327		0.220914	1.4124		0.210359	1.51276		0.104145	14.776		0.090966	21.4142		0.10761	13.4461		0.222953	1.41286		0.22295	1.41286		0.102809	15.3234		0.10275	15.3479
0.197053	1.89609		0.196874	1.85734		0.226044	1.346		0.226122	1.34518		0.2216	1.40336		0.211012	1.5015		0.104469	14.6438		0.091248	21.2429		0.107944	13.323		0.223645	1.40415		0.223643	1.40415		0.103129	15.1872		0.10307	15.2115
0.197663	1.88069		0.197483	1.84178		0.226743	1.33804		0.226822	1.33724		0.222286	1.39448		0.211665	1.49044		0.104792	14.5128		0.091531	21.0732		0.108278	13.201		0.224338	1.39559		0.224335	1.39559		0.103448	15.0523		0.103389	15.0765
0.198273	1.86556		0.198093	1.82649		0.227443	1.33023		0.227522	1.32945		0.222972	1.38577		0.212319	1.47959		0.105115	14.3832		0.091813	20.9048		0.108613	13.0803		0.22503	1.38718		0.225028	1.38718		0.103767	14.9187		0.103708	14.9427
0.198883	1.85069		0.198702	1.81147		0.228143	1.32257		0.228222	1.32179		0.223658	1.37721		0.212972	1.46895		0.105439	14.2548		0.092096	20.7379		0.108947	12.9608		0.225723	1.37893		0.22572	1.37893		0.104087	14.7864		0.104027	14.8102
0.199493	1.83609		0.199312	1.79672		0.228843	1.31504		0.228923	1.31428		0.224344	1.36881		0.213625	1.45849		0.105762	14.1276		0.092378	20.5724		0.109281	12.8424		0.226415	1.37083		0.226412	1.37083		0.104406	14.6553		0.104346	14.6789
0.200103	1.82174		0.199921	1.78223		0.229543	1.30765		0.229623	1.3069		0.225031	1.36056		0.214278	1.44823		0.106086	14.0017		0.092661	20.4083		0.109615	12.7253		0.227107	1.36287		0.227105	1.36287		0.104725	14.5255		0.104665	14.549
0.200713	1.80765		0.200531	1.76799		0.230243	1.30039		0.230323	1.29965		0.225717	1.35246		0.214932	1.43815		0.106409	13.877		0.092943	20.2455		0.109949	12.6093		0.2278	1.35506		0.227797	1.35506		0.105044	14.3969		0.104984	14.4202
0.201323	1.7938		0.20114	1.754		0.230942	1.29326		0.231023	1.29253		0.226403	1.34451		0.215585	1.42826		0.106733	13.7535		0.093226	20.0842		0.110284	12.4944		0.228492	1.34738		0.22849	1.34738		0.105364	14.2695		0.105303	14.2927
0.201933	1.78019		0.20175	1.74025		0.231642	1.28626		0.231723	1.28554		0.227089	1.33669		0.216238	1.41855		0.107056	13.6311		0.093508	19.9242		0.110618	12.3807		0.229185	1.33985		0.229182	1.33984		0.105683	14.1433		0.105622	14.1664
0.202543	1.76682		0.202359	1.72675		0.232342	1.27938		0.232423	1.27868		0.227775	1.32902		0.216892	1.40902		0.107379	13.51		0.093791	19.7655		0.110952	12.2682		0.229877	1.33244		0.229874	1.33244		0.106002	14.0184		0.105941	14.0412
0.203153	1.75368		0.202969	1.71348		0.233042	1.27262		0.233123	1.27193		0.228461	1.32149		0.217545	1.39965		0.107703	13.39		0.094073	19.6082		0.111286	12.1567		0.230569	1.32517		0.230567	1.32516		0.106322	13.8946		0.106261	13.9173
0.203763	1.74077		0.203578	1.70045		0.233742	1.26598		0.233823	1.2653		0.229147	1.31408		0.218198	1.39046		0.108026	13.2712		0.094356	19.4523		0.11162	12.0464		0.231262	1.31802		0.231259	1.31802		0.106641	13.772		0.10658	13.7946
0.204373	1.72808		0.204188	1.68764		0.234442	1.25946		0.234523	1.25879		0.229833	1.30681		0.218851	1.38143		0.10835	13.1535		0.094638	19.2976		0.111954	11.9372		0.231954	1.311		0.231951	1.311		0.10696	13.6506		0.106899	13.673
0.204984	1.71562		0.204797	1.67505		0.235141	1.25305		0.235223	1.25239		0.230519	1.29967		0.219505	1.37257		0.108673	13.037		0.094921	19.1443		0.112289	11.829		0.232647	1.3041		0.232644	1.3041		0.107279	13.5303		0.107218	13.5526
0.205594	1.70337		0.205407	1.66268		0.235841	1.24676		0.235923	1.24611		0.231205	1.29265		0.220158	1.36386		0.108997	12.9216		0.095203	18.9922		0.112623	11.7219		0.233339	1.29733		0.233336	1.29732		0.107599	13.4112		0.107537	13.4333
0.206204	1.69133		0.206016	1.65053		0.236541	1.24057		0.236623	1.23993		0.231891	1.28575		0.220811	1.35531		0.10932	12.8073		0.095486	18.8414		0.112957	11.6159		0.234031	1.29067		0.234029	1.29066		0.107918	13.2932		0.107856	13.3151
0.206814	1.67949		0.206626	1.63859		0.237241	1.23448		0.237323	1.23385		0.232577	1.27898		0.221465	1.34691		0.109643	12.6941		0.095768	18.6919		0.113291	11.511		0.234724	1.28412		0.234721	1.28411		0.108237	13.1763		0.108175	13.1981
0.207424	1.66787		0.207235	1.62685		0.237941	1.2285		0.238023	1.22788		0.233263	1.27232		0.222118	1.33866		0.109967	12.582		0.096051	18.5437		0.113625	11.407		0.235416	1.27769		0.235413	1.27768		0.108557	13.0605		0.108494	13.0822
0.208034	1.65644		0.207845	1.61532		0.23864	1.22263		0.238723	1.22202		0.233949	1.26577		0.222771	1.33056		0.11029	12.471		0.096334	18.3967		0.11396	11.3042		0.236109	1.27136		0.236106	1.27136		0.108876	12.9458		0.108813	12.9674
0.208644	1.6452		0.208454	1.60398		0.23934	1.21685		0.239424	1.21625		0.234636	1.25934		0.223424	1.3226		0.110614	12.361		0.096616	18.251		0.114294	11.2023		0.236801	1.26514		0.236798	1.26514		0.109195	12.8323		0.109132	12.8537
0.209254	1.63416		0.209064	1.59284		0.24004	1.21117		0.240124	1.21057		0.235322	1.25302		0.224078	1.31478		0.110937	12.2521		0.096899	18.1065		0.114628	11.1014		0.237493	1.25903		0.237491	1.25903		0.109514	12.7198		0.109452	12.741
0.209864	1.62331		0.209673	1.58189		0.24074	1.20558		0.240824	1.205		0.236008	1.2468		0.224731	1.3071		0.111261	12.1443		0.097181	17.9632		0.114962	11.0016		0.238186	1.25302		0.238183	1.25302		0.109834	12.6083		0.109771	12.6294
0.210474	1.61264		0.210283	1.57113		0.24144	1.20008		0.241524	1.19951		0.236694	1.24069		0.225384	1.29956		0.111584	12.0375		0.097464	17.8211		0.115296	10.9027		0.238878	1.24711		0.238875	1.24711		0.110153	12.498		0.11009	12.5189
0.211084	1.60215		0.210892	1.56056		0.24214	1.19468		0.242224	1.19411		0.23738	1.23468		0.226038	1.29214		0.111907	11.9317		0.097746	17.6802		0.115631	10.8049		0.239571	1.2413		0.239568	1.2413		0.110472	12.3886		0.110409	12.4095
0.211694	1.59184		0.211502	1.55016		0.242839	1.18936		0.242924	1.18881		0.238066	1.22877		0.226691	1.28486		0.112231	11.8269		0.098029	17.5405		0.115965	10.708		0.240263	1.23559		0.24026	1.23558		0.110792	12.2804		0.110728	12.301
0.212304	1.58171		0.212111	1.53994		0.243539	1.18414		0.243624	1.18358		0.238752	1.22297		0.227344	1.2777		0.112554	11.7232		0.098311	17.402		0.116299	10.612		0.240955	1.22997		0.240953	1.22996		0.111111	12.1731		0.111047	12.1936
0.212914	1.57174		0.212721	1.5299		0.244239	1.17899		0.244324	1.17845		0.239438	1.21725		0.227997	1.27067		0.112878	11.6204		0.098594	17.2647		0.116633	10.517		0.241648	1.22444		0.241645	1.22443		0.11143	12.0669		0.111366	12.0872
0.213524	1.56194		0.213331	1.52002		0.244939	1.17393		0.245024	1.17339		0.240124	1.21163		0.228651	1.26376		0.113201	11.5187		0.098876	17.1285		0.116967	10.423		0.24234	1.219		0.242337	1.21899		0.111749	11.9616		0.111685	11.9819
0.214135	1.55231		0.21394	1.51032		0.245639	1.16895		0.245724	1.16842		0.24081	1.20611		0.229304	1.25696		0.113525	11.4179		0.099159	16.9935		0.117302	10.3298		0.243033	1.21365		0.24303	1.21364		0.112069	11.8574		0.112004	11.8775
0.214745	1.54284		0.21455	1.50077		0.246339	1.16404		0.246424	1.16352		0.241496	1.20067		0.229957	1.25029		0.113848	11.3181		0.099441	16.8597		0.117636	10.2376		0.243725	1.20838		0.243722	1.20837		0.112388	11.7541		0.112323	11.7741
0.215355	1.53353		0.215159	1.49139		0.247038	1.15922		0.247124	1.15871		0.242182	1.19532		0.230611	1.24372		0.114172	11.2192		0.099724	16.7269		0.11797	10.1464		0.244417	1.2032		0.244415	1.20319		0.112707	11.6519		0.112643	11.6717
0.215965	1.52437		0.215769	1.48217		0.247738	1.15447		0.247824	1.15396		0.242868	1.19006		0.231264	1.23727		0.114495	11.1213		0.100006	16.5953		0.118304	10.056		0.24511	1.1981		0.245107	1.19809		0.113027	11.5506		0.112962	11.5703
0.216575	1.51536		0.216378	1.4731		0.248438	1.14979		0.248524	1.14929		0.243554	1.18488		0.231917	1.23093		0.114818	11.0243		0.100289	16.4648		0.118638	9.9665		0.245802	1.19308		0.245799	1.19307		0.113346	11.4502		0.113281	11.4698
0.217185	1.50651		0.216988	1.46418		0.249138	1.14519		0.249225	1.14469		0.24424	1.17978		0.23257	1.2247		0.115142	10.9283		0.100571	16.3354		0.118973	9.87791		0.246495	1.18814		0.246492	1.18813		0.113665	11.3509		0.1136	11.3703
0.217795	1.4978		0.217597	1.45541		0.249838	1.14065		0.249925	1.14017		0.244927	1.17477		0.233224	1.21857		0.115465	10.8332		0.100854	16.2071		0.119307	9.79019		0.247187	1.18328		0.247184	1.18327		0.113984	11.2524		0.113919	11.2717
0.218405	1.48923		0.218207	1.44679		0.250538	1.13619		0.250625	1.13571		0.245613	1.16983		0.233877	1.21254		0.115789	10.739		0.101136	16.0799		0.119641	9.70334		0.247879	1.17849		0.247876	1.17848		0.114304	11.1549		0.114238	11.1741
0.219015	1.48081		0.218816	1.43831		0.251237	1.13179		0.251325	1.13131		0.246299	1.16497		0.23453	1.20661		0.116112	10.6457		0.101419	15.9537		0.119975	9.61735		0.248572	1.17377		0.248569	1.17376		0.114623	11.0583		0.114557	11.0773
0.219625	1.47252		0.219426	1.42998		0.251937	1.12745		0.252025	1.12699		0.246985	1.16019		0.235184	1.20079		0.116436	10.5533		0.101701	15.8286		0.120309	9.53221		0.249264	1.16913		0.249261	1.16912		0.114942	10.9626		0.114876	10.9815
0.220235	1.46437		0.220035	1.42178		0.252637	1.12318		0.252725	1.12272		0.247671	1.15547		0.235837	1.19506		0.116759	10.4618		0.101984	15.7046		0.120644	9.44791		0.249957	1.16456		0.249954	1.16455		0.115262	10.8679		0.115195	10.8866
0.220845	1.45635		0.220645	1.41371		0.253337	1.11898		0.253425	1.11852		0.248357	1.15084		0.23649	1.18942		0.117082	10.3712		0.102266	15.5816		0.120978	9.36444		0.250649	1.16005		0.250646	1.16004		0.115581	10.774		0.115514	10.7926
0.221455	1.44846		0.221254	1.40578		0.254037	1.11483		0.254125	1.11438		0.249043	1.14627		0.237143	1.18388		0.117406	10.2814		0.102549	15.4597		0.121312	9.28181		0.251341	1.15561		0.251338	1.1556		0.1159	10.681		0.115834	10.6995
0.222065	1.4407		0.221864	1.39798		0.254736	1.11074		0.254825	1.1103		0.249729	1.14177		0.237797	1.17842		0.117729	10.1925		0.102831	15.3388		0.121646	9.19999		0.252034	1.15124		0.252031	1.15123		0.116219	10.5889		0.116153	10.6073
0.222676	1.43306		0.222473	1.39031		0.255436	1.10671		0.255525	1.10628		0.250415	1.13733		0.23845	1.17306		0.118053	10.1045		0.103114	15.2189		0.12198	9.11897		0.252726	1.14693		0.252723	1.14692		0.116539	10.4977		0.116472	10.5159
0.223286	1.42555		0.223083	1.38276		0.256136	1.10274		0.256225	1.10231		0.251101	1.13297		0.239103	1.16778		0.118376	10.0172		0.103396	15.1		0.122314	9.03876		0.253419	1.14269		0.253416	1.14268		0.116858	10.4073		0.116791	10.4254
0.223896	1.41815		0.223692	1.37533		0.256836	1.09883		0.256925	1.0984		0.251787	1.12866		0.239757	1.16259		0.1187	9.93088		0.103679	14.9822		0.122649	8.95935		0.254111	1.1385		0.254108	1.13849		0.117177	10.3178		0.11711	10.3358
0.224506	1.41088		0.224302	1.36803		0.257536	1.09496		0.257625	1.09454		0.252473	1.12442		0.24041	1.15748		0.119023	9.84534		0.103961	14.8653		0.122983	8.88071		0.254803	1.13438		0.2548	1.13437		0.117497	10.2291		0.117429	10.247
0.225116	1.40372		0.224911	1.36084		0.258236	1.09116		0.258325	1.09074		0.253159	1.12024		0.241063	1.15245		0.119346	9.76062		0.104244	14.7494		0.123317	8.80286		0.255496	1.13031		0.255493	1.1303		0.117816	10.1413		0.117748	10.159
0.225726	1.39668		0.225521	1.35377		0.258935	1.0874		0.259025	1.08699		0.253845	1.11613		0.241716	1.1475		0.11967	9.67672		0.104526	14.6345		0.123651	8.72577		0.256188	1.1263		0.256185	1.12629		0.118135	10.0543		0.118067	10.0719
0.226336	1.38974		0.22613	1.34682		0.259635	1.08369		0.259726	1.08329		0.254532	1.11207		0.24237	1.14264		0.119993	9.59361		0.104809	14.5206		0.123985	8.64945		0.256881	1.12235		0.256878	1.12234		0.118454	9.9681		0.118386	9.9856
0.226946	1.38292		0.22674	1.33997		0.260335	1.08003		0.260426	1.07963		0.255218	1.10806		0.243023	1.13784		0.120317	9.51131		0.105091	14.4077		0.12432	8.57387		0.257573	1.11845		0.25757	1.11844		0.118774	9.88273		0.118705	9.90012
0.227556	1.3762		0.227349	1.33324		0.261035	1.07642		0.261126	1.07603		0.255904	1.10412		0.243676	1.13312		0.12064	9.42979		0.105374	14.2956		0.124654	8.49905		0.258265	1.1146		0.258262	1.11459		0.119093	9.79817		0.119025	9.81543
0.228166	1.36959		0.227959	1.32661		0.261735	1.07286		0.261826	1.07247		0.25659	1.10023		0.24433	1.12848		0.120964	9.34905		0.105656	14.1846		0.124988	8.42497		0.258958	1.11081		0.258955	1.1108		0.119412	9.71441		0.119344	9.73155
0.228776	1.36308		0.228568	1.32009		0.262435	1.06935		0.262526	1.06896		0.257276	1.09639		0.244983	1.1239		0.121287	9.26909		0.105939	14.0745		0.125322	8.35161		0.25965	1.10706		0.259647	1.10705		0.119732	9.63144		0.119663	9.64846
0.229386	1.35667		0.229178	1.31367		0.263134	1.06587		0.263226	1.06549		0.257962	1.0926		0.245636	1.1194		0.12161	9.18989		0.106221	13.9653		0.125656	8.27898		0.260343	1.10337		0.26034	1.10336		0.120051	9.54925		0.119982	9.56615
0.229996	1.35036		0.229787	1.30735		0.263834	1.06244		0.263926	1.06207		0.258648	1.08887		0.246289	1.11497		0.121934	9.11145		0.106504	13.857		0.125991	8.20707		0.261035	1.09973		0.261032	1.09971		0.12037	9.46784		0.120301	9.48462
0.230606	1.34415		0.230397	1.30113		0.264534	1.05906		0.264626	1.05868		0.259334	1.08518		0.246943	1.1106		0.122257	9.03376		0.106786	13.7496		0.126325	8.13587		0.261727	1.09613		0.261724	1.09612		0.120689	9.3872		0.12062	9.40386
0.231217	1.33803		0.231006	1.29501		0.265234	1.05571		0.265326	1.05534		0.26002	1.08154		0.247596	1.1063		0.122581	8.95681		0.107069	13.6432		0.126659	8.06537		0.26242	1.09258		0.262417	1.09257		0.121009	9.30731		0.120939	9.32386
0.231827	1.33201		0.231616	1.28898		0.265934	1.05241		0.266026	1.05204		0.260706	1.07796		0.248249	1.10206		0.122904	8.88061		0.107351	13.5376		0.126993	7.99556		0.263112	1.08907		0.263109	1.08906		0.121328	9.22818		0.121258	9.24462
0.232437	1.32608		0.232225	1.28305		0.266633	1.04915		0.266726	1.04878		0.261392	1.07441		0.248903	1.09788		0.123228	8.80513		0.107634	13.433		0.127327	7.92645		0.263805	1.08561		0.263802	1.0856		0.121647	9.1498		0.121577	9.16612
0.233047	1.32024		0.232835	1.27721		0.267333	1.04592		0.267426	1.04556		0.262078	1.07092		0.249556	1.09377		0.123551	8.73037		0.107916	13.3292		0.127662	7.85802		0.264497	1.08219		0.264494	1.08218		0.121967	9.07216		0.121897	9.08836
0.233657	1.31448		0.233445	1.27146		0.268033	1.04273		0.268126	1.04238		0.262764	1.06746		0.250209	1.08972		0.123874	8.65633		0.108199	13.2263		0.127996	7.79026		0.265189	1.07881		0.265186	1.0788		0.122286	8.99524		0.122216	9.01133
0.234267	1.30881		0.234054	1.2658		0.268733	1.03958		0.268826	1.03923		0.26345	1.06406		0.250862	1.08573		0.124198	8.58299		0.108481	13.1242		0.12833	7.72317		0.265882	1.07548		0.265879	1.07546		0.122605	8.91906		0.122535	8.93503
0.234877	1.30323		0.234664	1.26022		0.269433	1.03647		0.269526	1.03612		0.264136	1.06069		0.251516	1.08179		0.124521	8.51036		0.108764	13.0231		0.128664	7.65674		0.266574	1.07218		0.266571	1.07217		0.122924	8.84359		0.122854	8.85945
0.235487	1.29773		0.235273	1.25473		0.270133	1.03338		0.270227	1.03304		0.264823	1.05736		0.252169	1.07791		0.124845	8.43842		0.109046	12.9227		0.128998	7.59097		0.267267	1.06892		0.267263	1.06891		0.123244	8.76883		0.123173	8.78458
0.236097	1.29231		0.235883	1.24932		0.270832	1.03034		0.270927	1.03		0.265509	1.05408		0.252822	1.07409		0.125168	8.36717		0.109329	12.8233		0.129333	7.52585		0.267959	1.0657		0.267956	1.06569		0.123563	8.69478		0.123492	8.71042
0.236707	1.28697		0.236492	1.244		0.271532	1.02732		0.271627	1.02699		0.266195	1.05083		0.253476	1.07032		0.125492	8.2966		0.109611	12.7246		0.129667	7.46137		0.268651	1.06252		0.268648	1.06251		0.123882	8.62142		0.123811	8.63695
0.237317	1.28171		0.237102	1.23875		0.272232	1.02434		0.272327	1.02401		0.266881	1.04763		0.254129	1.0666		0.125815	8.2267		0.109894	12.6268		0.130001	7.39752		0.269344	1.05938		0.269341	1.05937		0.124202	8.54876		0.12413	8.56418
0.237927	1.27652		0.237711	1.23359		0.272932	1.02139		0.273027	1.02106		0.267567	1.04446		0.254782	1.06294		0.126138	8.15748		0.110176	12.5298		0.130335	7.33431		0.270036	1.05627		0.270033	1.05626		0.124521	8.47678		0.124449	8.49209
0.238537	1.27141		0.238321	1.2285		0.273632	1.01848		0.273727	1.01815		0.268253	1.04133		0.255435	1.05932		0.126462	8.08891		0.110459	12.4337		0.130669	7.27172		0.270729	1.05319		0.270725	1.05318		0.12484	8.40548		0.124768	8.42068
0.239147	1.26637		0.23893	1.22348		0.274332	1.01559		0.274427	1.01526		0.268939	1.03823		0.256089	1.05576		0.126785	8.021		0.110741	12.3383		0.131003	7.20974		0.271421	1.05015		0.271418	1.05014		0.125159	8.33485		0.125088	8.34994
0.239757	1.26141		0.23954	1.21854		0.275031	1.01273		0.275127	1.0124		0.269625	1.03517		0.256742	1.05224		0.127109	7.95374		0.111024	12.2438		0.131338	7.14838		0.272113	1.04715		0.27211	1.04713		0.125479	8.26489		0.125407	8.27987
0.240368	1.25651		0.240149	1.21367		0.275731	1.0099		0.275827	1.00958		0.270311	1.03214		0.257395	1.04877		0.127432	7.88712		0.111306	12.15		0.131672	7.08762		0.272806	1.04417		0.272803	1.04416		0.125798	8.19558		0.125726	8.21045
0.240978	1.25169		0.240759	1.20887		0.276431	1.00709		0.276527	1.00678		0.270997	1.02914		0.258049	1.04535		0.127756	7.82114		0.111589	12.0571		0.132006	7.02746		0.273498	1.04123		0.273495	1.04121		0.126117	8.12693		0.126045	8.14169
0.241588	1.24693		0.241368	1.20415		0.277131	1.00432		0.277227	1.004		0.271683	1.02618		0.258702	1.04197		0.128079	7.75579		0.111871	11.9649		0.13234	6.9679		0.274191	1.03831		0.274187	1.0383		0.126436	8.05892		0.126364	8.07358
0.242198	1.24224		0.241978	1.19949		0.277831	1.00157		0.277927	1.00125		0.272369	1.02325		0.259355	1.03864		0.128403	7.69107		0.112154	11.8735		0.132674	6.90892		0.274883	1.03543		0.27488	1.03542		0.126756	7.99155		0.126683	8.00611
0.242808	1.23761		0.242587	1.19489		0.278531	0.998845		0.278627	0.998533		0.273055	1.02035		0.260009	1.03535		0.128726	7.62696		0.112436	11.7829		0.133009	6.85052		0.275575	1.03258		0.275572	1.03256		0.127075	7.92482		0.127002	7.93927
0.243418	1.23305		0.243197	1.19037		0.27923	0.996147		0.279327	0.995837		0.273741	1.01749		0.260662	1.0321		0.129049	7.56346		0.112719	11.693		0.133343	6.7927		0.276268	1.02975		0.276265	1.02974		0.127394	7.85871		0.127321	7.87306
0.244028	1.22855		0.243806	1.18591		0.27993	0.993473		0.280028	0.993165		0.274428	1.01465		0.261315	1.02889		0.129373	7.50057		0.113001	11.6039		0.133677	6.73545		0.27696	1.02695		0.276957	1.02694		0.127714	7.79323		0.12764	7.80747
0.244638	1.22411		0.244416	1.18151		0.28063	0.990822		0.280728	0.990517		0.275114	1.01184		0.261968	1.02573		0.129696	7.43828		0.113284	11.5155		0.134011	6.67877		0.277653	1.02418		0.277649	1.02417		0.128033	7.72836		0.127959	7.7425
0.245248	1.21973		0.245025	1.17717		0.28133	0.988195		0.281428	0.987892		0.2758	1.00905		0.262622	1.0226		0.13002	7.37659		0.113566	11.4279		0.134345	6.62264		0.278345	1.02144		0.278342	1.02143		0.128352	7.66411		0.128279	7.67815
0.245858	1.21541		0.245635	1.17289		0.28203	0.98559		0.282128	0.985289		0.276486	1.0063		0.263275	1.01951		0.130343	7.31548		0.113849	11.341		0.13468	6.56707		0.279037	1.01872		0.279034	1.01871		0.128671	7.60045		0.128598	7.61439
0.246468	1.21115		0.246244	1.16867		0.282729	0.983008		0.282828	0.982708		0.277172	1.00357		0.263928	1.01646		0.130667	7.25496		0.114131	11.2549		0.135014	6.51204		0.27973	1.01603		0.279727	1.01601		0.128991	7.5374		0.128917	7.55124
0.247078	1.20695		0.246854	1.16451		0.283429	0.980446		0.283528	0.980149		0.277858	1.00087		0.264582	1.01345		0.13099	7.19502		0.114414	11.1694		0.135348	6.45756		0.280422	1.01336		0.280419	1.01335		0.12931	7.47494		0.129236	7.48868
0.247688	1.2028		0.247463	1.16041		0.284129	0.977906		0.284228	0.977611		0.278544	0.99819		0.265235	1.01047		0.131313	7.13565		0.114696	11.0847		0.135682	6.40361		0.281115	1.01071		0.281111	1.0107		0.129629	7.41307		0.129555	7.42671
0.248298	1.1987		0.248073	1.15637		0.284829	0.975386		0.284928	0.975092		0.27923	0.995538		0.265888	1.00753		0.131637	7.07684		0.114979	11.0007		0.136016	6.3502		0.281807	1.00809		0.281804	1.00808		0.129949	7.35178		0.129874	7.36532
0.248909	1.19466		0.248682	1.15237		0.285529	0.972886		0.285628	0.972594		0.279916	0.99291		0.266541	1.00462		0.13196	7.0186		0.115261	10.9174		0.136351	6.29731		0.282499	1.00549		0.282496	1.00548		0.130268	7.29106		0.130193	7.3045
0.249519	1.19067		0.249292	1.14844		0.286229	0.970405		0.286328	0.970114		0.280602	0.990305		0.267195	1.00175		0.132284	6.96092		0.115544	10.8349		0.136685	6.24495		0.283192	1.00291		0.283189	1.0029		0.130587	7.23092		0.130512	7.24426
0.250129	1.18673		0.249901	1.14455		0.286928	0.967942		0.287028	0.967654		0.281288	0.987724		0.267848	0.99891		0.132607	6.90378		0.115826	10.753		0.137019	6.1931		0.283884	1.00036		0.283881	1.00035		0.130906	7.17134		0.130831	7.18459
0.250739	1.18284		0.250511	1.14072		0.287628	0.965498		0.287728	0.965211		0.281974	0.985165		0.268501	0.996102		0.132931	6.84719		0.116109	10.6717		0.137353	6.14176		0.284577	0.997825		0.284573	0.997814		0.131226	7.11233		0.13115	7.12548
0.251349	1.179		0.25112	1.13693		0.288328	0.963072		0.288428	0.962786		0.28266	0.982627		0.269155	0.993326		0.133254	6.79114		0.116391	10.5912		0.137687	6.09093		0.285269	0.995312		0.285266	0.9953		0.131545	7.05387		0.13147	7.06692
0.251959	1.1752		0.25173	1.1332		0.289028	0.960663		0.289128	0.960379		0.283346	0.980111		0.269808	0.99058		0.133577	6.73563		0.116674	10.5114		0.138022	6.0406		0.285961	0.992818		0.285958	0.992806		0.131864	6.99595		0.131789	7.00891
0.252569	1.17146		0.25234	1.12951		0.289728	0.958271		0.289828	0.957988		0.284032	0.977616		0.270461	0.987864		0.133901	6.68064		0.116956	10.4322		0.138356	5.99077		0.286654	0.990344		0.28665	0.990332		0.132184	6.93859		0.132108	6.95145
0.253179	1.16776		0.252949	1.12587		0.290428	0.955895		0.290529	0.955613		0.284719	0.975141		0.271114	0.985177		0.134224	6.62618		0.117239	10.3537		0.13869	5.94143		0.287346	0.987888		0.287343	0.987877		0.132503	6.88176		0.132427	6.89453
0.253789	1.1641		0.253559	1.12228		0.291127	0.953535		0.291229	0.953255		0.285405	0.972686		0.271768	0.98252		0.134548	6.57224		0.117521	10.2758		0.139024	5.89257		0.288039	0.985452		0.288035	0.98544		0.132822	6.82546		0.132746	6.83814
0.254399	1.16049		0.254168	1.11874		0.291827	0.95119		0.291929	0.950911		0.286091	0.970249		0.272421	0.97989		0.134871	6.51882		0.117804	10.1986		0.139358	5.8442		0.288731	0.983033		0.288728	0.983021		0.133141	6.7697		0.133065	6.78228
0.255009	1.15692		0.254778	1.11523		0.292527	0.948861		0.292629	0.948583		0.286777	0.967832		0.273074	0.977287		0.135195	6.46591		0.118086	10.1221		0.139692	5.79631		0.289423	0.980631		0.28942	0.98062		0.133461	6.71446		0.133384	6.72695
0.255619	1.1534		0.255387	1.11178		0.293227	0.946546		0.293329	0.946269		0.287463	0.965433		0.273728	0.974711		0.135518	6.4135		0.118369	10.0462		0.140027	5.74889		0.290116	0.978247		0.290112	0.978236		0.13378	6.65974		0.133703	6.67214
0.256229	1.14991		0.255997	1.10836		0.293927	0.944246		0.294029	0.94397		0.288149	0.963051		0.274381	0.972161		0.135841	6.36159		0.118651	9.97089		0.140361	5.70193		0.290808	0.97588		0.290805	0.975868		0.134099	6.60553		0.134022	6.61784
0.256839	1.14647		0.256606	1.10499		0.294627	0.941959		0.294729	0.941684		0.288835	0.960687		0.275034	0.969637		0.136165	6.31018		0.118934	9.89625		0.140695	5.65544		0.291501	0.973528		0.291497	0.973517		0.134419	6.55184		0.134341	6.56405
0.25745	1.14306		0.257216	1.10166		0.295326	0.939686		0.295429	0.939412		0.289521	0.95834		0.275687	0.967137		0.136488	6.25926		0.119216	9.82224		0.141029	5.60941		0.292193	0.971193		0.29219	0.971181		0.134738	6.49865		0.134661	6.51077
0.25806	1.1397		0.257825	1.09836		0.296026	0.937426		0.296129	0.937153		0.290207	0.956009		0.276341	0.964662		0.136812	6.20882		0.119499	9.74884		0.141363	5.56383		0.292885	0.968872		0.292882	0.968861		0.135057	6.44596		0.13498	6.45799
0.25867	1.13637		0.258435	1.09511		0.296726	0.935178		0.296829	0.934906		0.290893	0.953694		0.276994	0.96221		0.137135	6.15887		0.119781	9.67606		0.141698	5.5187		0.293578	0.966567		0.293574	0.966556		0.135376	6.39376		0.135299	6.40571
0.25928	1.13308		0.259044	1.0919		0.297426	0.932943		0.297529	0.932672		0.291579	0.951394		0.277647	0.959782		0.137459	6.10939		0.120064	9.6039		0.142032	5.47402		0.29427	0.964276		0.294267	0.964265		0.135696	6.34206		0.135618	6.35392
0.25989	1.12982		0.259654	1.08872		0.298126	0.930721		0.298229	0.93045		0.292265	0.94911		0.278301	0.957376		0.137782	6.06039		0.120346	9.53233		0.142366	5.42978		0.294963	0.962		0.294959	0.961989		0.136015	6.29084		0.135937	6.30261
0.2605	1.12661		0.260263	1.08558		0.298825	0.928509		0.298929	0.92824		0.292951	0.946841		0.278954	0.954992		0.138105	6.01185		0.120629	9.46137		0.1427	5.38598		0.295655	0.959737		0.295652	0.959726		0.136334	6.2401		0.136256	6.25179
0.26111	1.12342		0.260873	1.08248		0.299525	0.926309		0.299629	0.926041		0.293637	0.944586		0.279607	0.952629		0.138429	5.96378		0.120911	9.391		0.143034	5.3426		0.296347	0.957488		0.296344	0.957477		0.136654	6.18984		0.136575	6.20144
0.26172	1.12027		0.261482	1.07941		0.300225	0.924121		0.30033	0.923853		0.294324	0.942345		0.28026	0.950288		0.138752	5.91617		0.121194	9.32122		0.143369	5.29966		0.29704	0.955251		0.297036	0.95524		0.136973	6.14006		0.136894	6.15157
0.26233	1.11716		0.262092	1.07638		0.300925	0.921943		0.30103	0.921675		0.29501	0.940117		0.280914	0.947967		0.139076	5.86901		0.121476	9.25203		0.143703	5.25714		0.297732	0.953028		0.297729	0.953017		0.137292	6.09074		0.137213	6.10216
0.26294	1.11407		0.262701	1.07338		0.301625	0.919775		0.30173	0.919508		0.295696	0.937903		0.281567	0.945666		0.139399	5.82231		0.121759	9.18341		0.144037	5.21504		0.298425	0.950816		0.298421	0.950806		0.137611	6.04189		0.137532	6.05323
0.26355	1.11102		0.263311	1.07042		0.302325	0.917617		0.30243	0.917351		0.296382	0.935701		0.28222	0.943384		0.139723	5.77605		0.122041	9.11537		0.144371	5.17336		0.299117	0.948617		0.299114	0.948606		0.137931	5.99349		0.137852	6.00475
0.26416	1.108		0.26392	1.06748		0.303024	0.91547		0.30313	0.915204		0.297068	0.933513		0.282874	0.941121		0.140046	5.73023		0.122324	9.0479		0.144705	5.13209		0.299809	0.94643		0.299806	0.946419		0.13825	5.94555		0.138171	5.95672
0.26477	1.10501		0.26453	1.06458		0.303724	0.913332		0.30383	0.913067		0.297754	0.931336		0.283527	0.938877		0.14037	5.68485		0.122606	8.981		0.14504	5.09123		0.300502	0.944254		0.300498	0.944243		0.138569	5.89807		0.13849	5.90915
0.26538	1.10205		0.265139	1.06171		0.304424	0.911203		0.30453	0.910938		0.29844	0.929172		0.28418	0.936651		0.140693	5.6399		0.122889	8.91465		0.145374	5.05077		0.301194	0.942089		0.301191	0.942078		0.138889	5.85102		0.138809	5.86203
0.26599	1.09912		0.265749	1.05887		0.305124	0.909083		0.30523	0.908819		0.299126	0.927018		0.284833	0.934443		0.141016	5.59538		0.123171	8.84886		0.145708	5.01071		0.301887	0.939935		0.301883	0.939924		0.139208	5.80443		0.139128	5.81535
0.266601	1.09622		0.266358	1.05607		0.305824	0.906972		0.30593	0.906709		0.299812	0.924877		0.285487	0.932252		0.14134	5.55129		0.123454	8.78362		0.146042	4.97104		0.302579	0.937791		0.302575	0.937781		0.139527	5.75827		0.139447	5.7691
0.267211	1.09335		0.266968	1.05329		0.306524	0.90487		0.30663	0.904607		0.300498	0.922746		0.28614	0.930078		0.141663	5.50762		0.123736	8.71893		0.146376	4.93177		0.303271	0.935658		0.303268	0.935647		0.139846	5.71254		0.139766	5.7233
0.267821	1.0905		0.267577	1.05053		0.307223	0.902776		0.30733	0.902513		0.301184	0.920626		0.286793	0.92792		0.141987	5.46437		0.124019	8.65478		0.146711	4.89289		0.303964	0.933534		0.30396	0.933524		0.140166	5.66725		0.140085	5.67792
0.268431	1.08768		0.268187	1.04781		0.307923	0.90069		0.30803	0.900427		0.30187	0.918516		0.287447	0.925778		0.14231	5.42153		0.124301	8.59117		0.147045	4.85439		0.304656	0.93142		0.304653	0.93141		0.140485	5.62238		0.140404	5.63297
0.269041	1.08489		0.268796	1.04511		0.308623	0.898611		0.30873	0.898349		0.302556	0.916416		0.2881	0.923651		0.142634	5.3791		0.124584	8.52809		0.147379	4.81627		0.305349	0.929316		0.305345	0.929306		0.140804	5.57793		0.140723	5.58845
0.269651	1.08212		0.269406	1.04245		0.309323	0.896541		0.30943	0.896279		0.303242	0.914326		0.288753	0.92154		0.142957	5.33708		0.124866	8.46553		0.147713	4.77853		0.306041	0.927221		0.306037	0.92721		0.141124	5.5339		0.141043	5.54434
0.270261	1.07938		0.270015	1.0398		0.310023	0.894477		0.31013	0.894216		0.303928	0.912246		0.289406	0.919443		0.14328	5.29546		0.125149	8.4035		0.148047	4.74116		0.306733	0.925134		0.30673	0.925124		0.141443	5.49029		0.141362	5.50065
0.270871	1.07666		0.270625	1.03719		0.310723	0.892421		0.310831	0.89216		0.304615	0.910175		0.29006	0.917361		0.143604	5.25423		0.125431	8.34199		0.148381	4.70416		0.307426	0.923056		0.307422	0.923046		0.141762	5.44709		0.141681	5.45737
0.271481	1.07397		0.271234	1.03459		0.311422	0.890372		0.311531	0.890111		0.305301	0.908113		0.290713	0.915293		0.143927	5.21341		0.125714	8.281		0.148716	4.66753		0.308118	0.920987		0.308115	0.920977		0.142081	5.40429		0.142	5.41449
0.272091	1.0713		0.271844	1.03203		0.312122	0.888329		0.312231	0.888068		0.305987	0.906059		0.291366	0.913239		0.144251	5.17297		0.125996	8.22051		0.14905	4.63126		0.308811	0.918926		0.308807	0.918916		0.142401	5.3619		0.142319	5.37202
0.272701	1.06865		0.272454	1.02948		0.312822	0.886293		0.312931	0.886032		0.306673	0.904015		0.29202	0.911197		0.144574	5.13292		0.126279	8.16053		0.149384	4.59535		0.309503	0.916873		0.309499	0.916863		0.14272	5.3199		0.142638	5.32995
0.273311	1.06603		0.273063	1.02696		0.313522	0.884264		0.313631	0.884003		0.307359	0.901978		0.292673	0.909169		0.144898	5.09325		0.126561	8.10105		0.149718	4.55979		0.310195	0.914827		0.310192	0.914817		0.143039	5.27831		0.142957	5.28828
0.273921	1.06342		0.273673	1.02447		0.314222	0.88224		0.314331	0.88198		0.308045	0.89995		0.293326	0.907154		0.145221	5.05396		0.126844	8.04207		0.150052	4.52459		0.310888	0.912789		0.310884	0.912779		0.143359	5.2371		0.143276	5.24699
0.274531	1.06084		0.274282	1.02199		0.314921	0.880223		0.315031	0.879962		0.308731	0.897929		0.293979	0.905151		0.145544	5.01505		0.127126	7.98359		0.150387	4.48973		0.31158	0.910758		0.311577	0.910749		0.143678	5.19628		0.143595	5.2061
0.275142	1.05828		0.274892	1.01954		0.315621	0.878211		0.315731	0.877951		0.309417	0.895916		0.294633	0.90316		0.145868	4.97651		0.127409	7.92559		0.150721	4.45522		0.312273	0.908735		0.312269	0.908725		0.143997	5.15585		0.143914	5.16559
0.275752	1.05574		0.275501	1.01711		0.316321	0.876205		0.316431	0.875945		0.310103	0.893911		0.295286	0.90118		0.146191	4.93834		0.127691	7.86807		0.151055	4.42105		0.312965	0.906718		0.312961	0.906709		0.144316	5.1158		0.144234	5.12547
0.276362	1.05322		0.276111	1.0147		0.317021	0.874205		0.317131	0.873944		0.310789	0.891913		0.295939	0.899212		0.146515	4.90053		0.127974	7.81104		0.151389	4.38722		0.313657	0.904708		0.313654	0.904699		0.144636	5.07612		0.144553	5.08572
0.276972	1.05072		0.27672	1.01231		0.317721	0.87221		0.317831	0.871949		0.311475	0.889922		0.296593	0.897255		0.146838	4.86309		0.128256	7.75449		0.151723	4.35373		0.31435	0.902705		0.314346	0.902696		0.144955	5.03682		0.144872	5.04634
0.277582	1.04824		0.27733	1.00994		0.318421	0.87022		0.318531	0.869959		0.312161	0.887937		0.297246	0.895309		0.147162	4.82601		0.128539	7.6984		0.152058	4.32056		0.315042	0.900708		0.315039	0.900699		0.145274	4.99789		0.145191	5.00734
0.278192	1.04578		0.277939	1.00759		0.31912	0.868235		0.319231	0.867974		0.312847	0.885959		0.297899	0.893374		0.147485	4.78928		0.128821	7.64279		0.152392	4.28773		0.315735	0.898717		0.315731	0.898708		0.145594	4.95933		0.14551	4.9687
0.278802	1.04333		0.278549	1.00526		0.31982	0.866255		0.319931	0.865994		0.313533	0.883988		0.298552	0.891448		0.147808	4.7529		0.129104	7.58764		0.152726	4.25522		0.316427	0.896732		0.316423	0.896723		0.145913	4.92113		0.145829	4.93043
0.279412	1.04091		0.279158	1.00295		0.32052	0.864279		0.320632	0.864018		0.31422	0.882023		0.299206	0.889533		0.148132	4.71687		0.129386	7.53295		0.15306	4.22303		0.317119	0.894753		0.317116	0.894744		0.146232	4.88329		0.146148	4.89252
0.280022	1.0385		0.279768	1.00066		0.32122	0.862308		0.321332	0.862047		0.314906	0.880064		0.299859	0.887628		0.148455	4.68119		0.129669	7.47872		0.153394	4.19116		0.317812	0.89278		0.317808	0.892771		0.146551	4.8458		0.146467	4.85497
0.280632	1.03611		0.280377	0.99838		0.32192	0.860342		0.322032	0.860081		0.315592	0.878111		0.300512	0.885731		0.148779	4.64584		0.129951	7.42495		0.153729	4.15961		0.318504	0.890812		0.318501	0.890803		0.146871	4.80868		0.146786	4.81777
0.281242	1.03373		0.280987	0.996123		0.32262	0.85838		0.322732	0.858119		0.316278	0.876164		0.301166	0.883844		0.149102	4.61084		0.130234	7.37162		0.154063	4.12836		0.319197	0.888849		0.319193	0.88884		0.14719	4.7719		0.147105	4.78092
0.281852	1.03137		0.281596	0.993882		0.323319	0.856422		0.323432	0.856161		0.316964	0.874222		0.301819	0.881966		0.149426	4.57617		0.130516	7.31874		0.154397	4.09743		0.319889	0.886892		0.319885	0.886883		0.147509	4.73546		0.147425	4.74442
0.282462	1.02903		0.282206	0.991658		0.324019	0.854469		0.324132	0.854207		0.31765	0.872286		0.302472	0.880097		0.149749	4.54184		0.130799	7.2663		0.154731	4.06681		0.320581	0.88494		0.320578	0.884931		0.147829	4.69938		0.147744	4.70826
0.283072	1.0267		0.282815	0.989451		0.324719	0.852519		0.324832	0.852257		0.318336	0.870355		0.303126	0.878236		0.150072	4.50783		0.131081	7.2143		0.155065	4.03649		0.321274	0.882992		0.32127	0.882984		0.148148	4.66363		0.148063	4.67244
0.283683	1.02439		0.283425	0.987259		0.325419	0.850573		0.325532	0.850311		0.319022	0.868429		0.303779	0.876384		0.150396	4.47415		0.131364	7.16273		0.1554	4.00647		0.321966	0.88105		0.321962	0.881042		0.148467	4.62822		0.148382	4.63696
0.284293	1.02209		0.284034	0.985083		0.326119	0.848631		0.326232	0.848369		0.319708	0.866508		0.304432	0.874539		0.150719	4.44079		0.131646	7.11159		0.155734	3.97674		0.322659	0.879112		0.322655	0.879104		0.148786	4.59314		0.148701	4.60182
0.284903	1.01981		0.284644	0.982923		0.326818	0.846693		0.326932	0.84643		0.320394	0.864592		0.305085	0.872703		0.151043	4.40776		0.131929	7.06088		0.156068	3.94732		0.323351	0.877179		0.323347	0.877171		0.149106	4.5584		0.14902	4.56701
0.285513	1.01754		0.285253	0.980777		0.327518	0.844758		0.327632	0.844495		0.32108	0.862681		0.305739	0.870873		0.151366	4.37504		0.132211	7.0106		0.156402	3.91818		0.324044	0.87525		0.32404	0.875242		0.149425	4.52398		0.149339	4.53252
0.286123	1.01528		0.285863	0.978646		0.328218	0.842827		0.328332	0.842564		0.321766	0.860775		0.306392	0.869052		0.15169	4.34263		0.132494	6.96074		0.156736	3.88933		0.324736	0.873326		0.324732	0.873318		0.149744	4.48989		0.149658	4.49836
0.286733	1.01304		0.286472	0.976529		0.328918	0.840899		0.329032	0.840635		0.322452	0.858873		0.307045	0.867237		0.152013	4.31053		0.132776	6.91129		0.15707	3.86077		0.325428	0.871405		0.325424	0.871397		0.150064	4.45612		0.149977	4.46453
0.287343	1.01081		0.287082	0.974426		0.329618	0.838974		0.329732	0.83871		0.323138	0.856975		0.307699	0.86543		0.152336	4.27875		0.133059	6.86226		0.157405	3.83249		0.326121	0.869489		0.326117	0.869481		0.150383	4.42267		0.150296	4.43101
0.287953	1.00859		0.287691	0.972336		0.330318	0.837052		0.330432	0.836788		0.323824	0.855081		0.308352	0.863629		0.15266	4.24726		0.133341	6.81363		0.157739	3.80449		0.326813	0.867577		0.326809	0.867569		0.150702	4.38953		0.150616	4.39781
0.288563	1.00639		0.288301	0.97026		0.331017	0.835134		0.331133	0.83487		0.324511	0.853192		0.309005	0.861835		0.152983	4.21608		0.133624	6.76541		0.158073	3.77677		0.327506	0.865668		0.327502	0.865661		0.151021	4.35671		0.150935	4.36492
0.289173	1.0042		0.28891	0.968196		0.331717	0.833218		0.331833	0.832954		0.325197	0.851307		0.309658	0.860047		0.153307	4.1852		0.133906	6.7176		0.158407	3.74933		0.328198	0.863764		0.328194	0.863756		0.151341	4.3242		0.151254	4.33235
0.289783	1.00202		0.28952	0.966146		0.332417	0.831306		0.332533	0.831041		0.325883	0.849425		0.310312	0.858266		0.15363	4.15462		0.134189	6.67018		0.158741	3.72216		0.32889	0.861863		0.328886	0.861855		0.15166	4.29199		0.151573	4.30008
0.290393	0.99985		0.290129	0.964107		0.333117	0.829396		0.333233	0.829131		0.326569	0.847547		0.310965	0.856491		0.153954	4.12432		0.134471	6.62317		0.159076	3.69525		0.329583	0.859965		0.329579	0.859958		0.151979	4.26009		0.151892	4.26811
0.291003	0.997693		0.290739	0.962081		0.333817	0.82749		0.333933	0.827224		0.327255	0.845674		0.311618	0.854721		0.154277	4.09432		0.134754	6.57654		0.15941	3.66862		0.330275	0.858071		0.330271	0.858064		0.152299	4.22849		0.152211	4.23645
0.291613	0.995547		0.291349	0.960066		0.334517	0.825586		0.334633	0.82532		0.327941	0.843803		0.312272	0.852958		0.154601	4.06461		0.135036	6.5303		0.159744	3.64224		0.330968	0.856181		0.330964	0.856174		0.152618	4.19719		0.15253	4.20509
0.292224	0.993412		0.291958	0.958063		0.335216	0.823684		0.335333	0.823418		0.328627	0.841936		0.312925	0.8512		0.154924	4.03518		0.135319	6.48445		0.160078	3.61613		0.33166	0.854294		0.331656	0.854286		0.152937	4.16619		0.152849	4.17402
0.292834	0.991287		0.292568	0.956071		0.335916	0.821785		0.336033	0.821519		0.329313	0.840073		0.313578	0.849447		0.155247	4.00604		0.135601	6.43899		0.160412	3.59028		0.332352	0.85241		0.332348	0.852403		0.153256	4.13548		0.153168	4.14325
0.293444	0.989172		0.293177	0.95409		0.336616	0.819889		0.336733	0.819622		0.329999	0.838213		0.314231	0.8477		0.155571	3.97717		0.135884	6.3939		0.160747	3.56469		0.333045	0.850529		0.333041	0.850522		0.153576	4.10506		0.153487	4.11276
0.294054	0.987067		0.293787	0.952119		0.337316	0.817995		0.337433	0.817728		0.330685	0.836356		0.314885	0.845958		0.155894	3.94859		0.136166	6.34919		0.161081	3.53935		0.333737	0.848651		0.333733	0.848644		0.153895	4.07492		0.153807	4.08257
0.294664	0.984972		0.294396	0.950159		0.338016	0.816104		0.338133	0.815836		0.331371	0.834502		0.315538	0.844221		0.156218	3.92027		0.136449	6.30486		0.161415	3.51426		0.33443	0.846776		0.334426	0.84677		0.154214	4.04507		0.154126	4.05266
0.295274	0.982887		0.295006	0.948209		0.338716	0.814215		0.338833	0.813947		0.332057	0.832652		0.316191	0.842489		0.156541	3.89223		0.136731	6.26089		0.161749	3.48942		0.335122	0.844905		0.335118	0.844898		0.154533	4.01551		0.154445	4.02303
0.295884	0.980811		0.295615	0.946269		0.339415	0.812328		0.339533	0.81206		0.332743	0.830804		0.316845	0.840761		0.156865	3.86446		0.137014	6.2173		0.162083	3.46482		0.335814	0.843036		0.33581	0.843029		0.154853	3.98622		0.154764	3.99369
0.296494	0.978744		0.296225	0.944339		0.340115	0.810444		0.340233	0.810175		0.333429	0.828959		0.317498	0.839038		0.157188	3.83696		0.137296	6.17407		0.162418	3.44047		0.336507	0.841169		0.336503	0.841163		0.155172	3.95721		0.155083	3.96462
0.297104	0.976685		0.296834	0.942418		0.340815	0.808562		0.340934	0.808292		0.334116	0.827118		0.318151	0.83732		0.157511	3.80972		0.137579	6.1312		0.162752	3.41636		0.337199	0.839306		0.337195	0.839299		0.155491	3.92848		0.155402	3.93582
0.297714	0.974635		0.297444	0.940506		0.341515	0.806682		0.341634	0.806412		0.334802	0.825279		0.318804	0.835605		0.157835	3.78274		0.137861	6.08868		0.163086	3.3925		0.337892	0.837445		0.337888	0.837439		0.155811	3.90002		0.155721	3.9073
0.298324	0.972594		0.298053	0.938603		0.342215	0.804804		0.342334	0.804533		0.335488	0.823442		0.319458	0.833896		0.158158	3.75602		0.138144	6.04653		0.16342	3.36886		0.338584	0.835587		0.33858	0.835581		0.15613	3.87182		0.15604	3.87905
0.298934	0.970561		0.298663	0.936709		0.342914	0.802928		0.343034	0.802657		0.336174	0.821609		0.320111	0.83219		0.158482	3.72955		0.138426	6.00472		0.163754	3.34547		0.339276	0.833732		0.339272	0.833725		0.156449	3.84389		0.156359	3.85107
0.299544	0.968535		0.299272	0.934823		0.343614	0.801054		0.343734	0.800783		0.33686	0.819778		0.320764	0.830488		0.158805	3.70335		0.138709	5.96327		0.164089	3.3223		0.339969	0.831878		0.339965	0.831872		0.156768	3.81623		0.156678	3.82335
0.300154	0.966518		0.299882	0.932946		0.344314	0.799182		0.344434	0.798911		0.337546	0.817949		0.321418	0.82879		0.159129	3.67739		0.138991	5.92216		0.164423	3.29937		0.340661	0.830028		0.340657	0.830022		0.157088	3.78883		0.156998	3.79589
0.300764	0.964507		0.300491	0.931077		0.345014	0.797313		0.345134	0.79704		0.338232	0.816124		0.322071	0.827096		0.159452	3.65168		0.139274	5.8814		0.164757	3.27666		0.341354	0.82818		0.341349	0.828174		0.157407	3.76169		0.157317	3.76869
0.301375	0.962505		0.301101	0.929215		0.345714	0.795445		0.345834	0.795172		0.338918	0.8143		0.322724	0.825405		0.159775	3.62622		0.139556	5.84098		0.165091	3.25418		0.342046	0.826334		0.342042	0.826328		0.157726	3.73481		0.157636	3.74175
0.301985	0.960509		0.30171	0.927362		0.346414	0.793579		0.346534	0.793306		0.339604	0.812479		0.323377	0.823718		0.160099	3.60101		0.139839	5.80089		0.165425	3.23192		0.342738	0.82449		0.342734	0.824484		0.158046	3.70818		0.157955	3.71507
0.302595	0.95852		0.30232	0.925516		0.347113	0.791715		0.347234	0.791441		0.34029	0.81066		0.324031	0.822035		0.160422	3.57604		0.140121	5.76114		0.165759	3.20988		0.343431	0.822649		0.343427	0.822643		0.158365	3.6818		0.158274	3.68863
0.303205	0.956538		0.302929	0.923677		0.347813	0.789853		0.347934	0.789579		0.340976	0.808844		0.324684	0.820355		0.160746	3.5513		0.140404	5.72173		0.166094	3.18806		0.344123	0.82081		0.344119	0.820804		0.158684	3.65567		0.158593	3.66245
0.303815	0.954563		0.303539	0.921845		0.348513	0.787992		0.348634	0.787718		0.341662	0.80703		0.325337	0.818678		0.161069	3.52681		0.140686	5.68264		0.166428	3.16646		0.344816	0.818973		0.344811	0.818967		0.159003	3.62979		0.158912	3.63651
0.304425	0.952594		0.304148	0.920021		0.349213	0.786134		0.349334	0.785859		0.342348	0.805218		0.325991	0.817004		0.161393	3.50255		0.140969	5.64388		0.166762	3.14507		0.345508	0.817138		0.345504	0.817133		0.159323	3.60416		0.159231	3.61083
0.305035	0.950632		0.304758	0.918203		0.349913	0.784277		0.350034	0.784002		0.343034	0.803408		0.326644	0.815334		0.161716	3.47853		0.141251	5.60545		0.167096	3.12389		0.3462	0.815306		0.346196	0.8153		0.159642	3.57877		0.15955	3.58538
0.305645	0.948675		0.305367	0.916392		0.350613	0.782422		0.350734	0.782146		0.34372	0.8016		0.327297	0.813666		0.162039	3.45473		0.141534	5.56733		0.16743	3.10293		0.346893	0.813475		0.346889	0.81347		0.159961	3.55361		0.159869	3.56017
0.306255	0.946725		0.305977	0.914587		0.351312	0.780569		0.351435	0.780293		0.344407	0.799794		0.32795	0.812001		0.162363	3.43117		0.141816	5.52954		0.167765	3.08217		0.347585	0.811647		0.347581	0.811642		0.160281	3.5287		0.160189	3.53521
0.306865	0.94478		0.306586	0.912788		0.352012	0.778718		0.352135	0.778441		0.345093	0.797991		0.328604	0.81034		0.162686	3.40783		0.142099	5.49206		0.168099	3.06162		0.348278	0.80982		0.348273	0.809815		0.1606	3.50402		0.160508	3.51048
0.307475	0.942841		0.307196	0.910996		0.352712	0.776868		0.352835	0.77659		0.345779	0.796189		0.329257	0.808681		0.16301	3.38471		0.142381	5.4549		0.168433	3.04127		0.34897	0.807996		0.348966	0.807991		0.160919	3.47958		0.160827	3.48598
0.308085	0.940908		0.307805	0.909209		0.353412	0.77502		0.353535	0.774742		0.346465	0.79439		0.32991	0.807024		0.163333	3.36182		0.142664	5.41805		0.168767	3.02113		0.349662	0.806174		0.349658	0.806169		0.161238	3.45537		0.161146	3.46172
0.308695	0.938979		0.308415	0.907429		0.354112	0.773173		0.354235	0.772895		0.347151	0.792592		0.330564	0.805371		0.163657	3.33915		0.142946	5.3815		0.169101	3.00118		0.350355	0.804353		0.350351	0.804348		0.161558	3.43139		0.161465	3.43768
0.309305	0.937057		0.309024	0.905654		0.354812	0.771329		0.354935	0.77105		0.347837	0.790796		0.331217	0.80372		0.16398	3.31669		0.143229	5.34527		0.169436	2.98143		0.351047	0.802534		0.351043	0.80253		0.161877	3.40763		0.161784	3.41388
0.309916	0.935139		0.309634	0.903884		0.355511	0.769486		0.355635	0.769206		0.348523	0.789003		0.33187	0.802071		0.164303	3.29446		0.143511	5.30933		0.16977	2.96188		0.35174	0.800718		0.351735	0.800713		0.162196	3.3841		0.162103	3.3903
0.310526	0.933226		0.310244	0.90212		0.356211	0.767644		0.356335	0.767364		0.349209	0.787211		0.332523	0.800425		0.164627	3.27243		0.143794	5.2737		0.170104	2.94252		0.352432	0.798903		0.352428	0.798898		0.162516	3.36079		0.162422	3.36694
0.311136	0.931318		0.310853	0.900361		0.356911	0.765804		0.357035	0.765524		0.349895	0.78542		0.333177	0.798781		0.16495	3.25062		0.144076	5.23836		0.170438	2.92336		0.353124	0.79709		0.35312	0.797085		0.162835	3.33771		0.162741	3.3438
0.311746	0.929414		0.311463	0.898607		0.357611	0.763966		0.357735	0.763685		0.350581	0.783632		0.33383	0.79714		0.165274	3.22902		0.144359	5.20332		0.170772	2.90438		0.353817	0.795279		0.353813	0.795274		0.163154	3.31484		0.163061	3.32089
0.312356	0.927516		0.312072	0.896858		0.358311	0.762129		0.358435	0.761848		0.351267	0.781846		0.334483	0.795501		0.165597	3.20762		0.144642	5.16858		0.171107	2.88559		0.354509	0.793469		0.354505	0.793465		0.163473	3.29219		0.16338	3.29819
0.312966	0.925621		0.312682	0.895114		0.35901	0.760295		0.359135	0.760013		0.351953	0.780061		0.335137	0.793864		0.165921	3.18643		0.144924	5.13413		0.171441	2.86699		0.355202	0.791662		0.355197	0.791658		0.163793	3.26976		0.163699	3.2757
0.313576	0.923731		0.313291	0.893375		0.35971	0.758461		0.359835	0.758179		0.352639	0.778278		0.33579	0.792229		0.166244	3.16545		0.145207	5.09996		0.171775	2.84858		0.355894	0.789856		0.35589	0.789852		0.164112	3.24753		0.164018	3.25343
0.314186	0.921845		0.313901	0.89164		0.36041	0.756629		0.360535	0.756347		0.353325	0.776497		0.336443	0.790596		0.166567	3.14467		0.145489	5.06608		0.172109	2.83034		0.356586	0.788052		0.356582	0.788048		0.164431	3.22552		0.164337	3.23137
0.314796	0.919964		0.31451	0.88991		0.36111	0.754799		0.361236	0.754516		0.354012	0.774718		0.337096	0.788965		0.166891	3.12408		0.145772	5.03249		0.172443	2.81229		0.357279	0.78625		0.357274	0.786246		0.164751	3.20372		0.164656	3.20952
0.315406	0.918086		0.31512	0.888184		0.36181	0.752971		0.361936	0.752687		0.354698	0.77294		0.33775	0.787336		0.167214	3.1037		0.146054	4.99918		0.172778	2.79441		0.357971	0.78445		0.357967	0.784446		0.16507	3.18212		0.164975	3.18787
0.316016	0.916212		0.315729	0.886463		0.36251	0.751144		0.362636	0.750859		0.355384	0.771164		0.338403	0.78571		0.167538	3.08351		0.146337	4.96614		0.173112	2.77672		0.358664	0.782651		0.358659	0.782647		0.165389	3.16073		0.165294	3.16643
0.316626	0.914342		0.316339	0.884745		0.363209	0.749318		0.363336	0.749033		0.35607	0.769389		0.339056	0.784085		0.167861	3.06352		0.146619	4.93339		0.173446	2.75919		0.359356	0.780854		0.359352	0.78085		0.165708	3.13954		0.165613	3.1452
0.317236	0.912476		0.316948	0.883032		0.363909	0.747495		0.364036	0.747209		0.356756	0.767617		0.33971	0.782462		0.168185	3.04371		0.146902	4.9009		0.17378	2.74185		0.360048	0.779059		0.360044	0.779055		0.166028	3.11855		0.165932	3.12416
0.317846	0.910613		0.317558	0.881322		0.364609	0.745672		0.364736	0.745387		0.357442	0.765846		0.340363	0.78084		0.168508	3.0241		0.147184	4.86869		0.174114	2.72467		0.360741	0.777265		0.360736	0.777262		0.166347	3.09777		0.166252	3.10333
0.318457	0.908754		0.318167	0.879617		0.365309	0.743852		0.365436	0.743565		0.358128	0.764076		0.341016	0.779221		0.168832	3.00468		0.147467	4.83675		0.174448	2.70766		0.361433	0.775473		0.361429	0.77547		0.166666	3.07717		0.166571	3.08269
0.319067	0.906898		0.318777	0.877915		0.366009	0.742033		0.366136	0.741746		0.358814	0.762309		0.341669	0.777603		0.169155	2.98544		0.147749	4.80508		0.174783	2.69083		0.362126	0.773683		0.362121	0.77368		0.166986	3.05678		0.16689	3.06225
0.319677	0.905046		0.319386	0.876216		0.366709	0.740215		0.366836	0.739928		0.3595	0.760543		0.342323	0.775987		0.169478	2.96639		0.148032	4.77368		0.175117	2.67416		0.362818	0.771895		0.362814	0.771891		0.167305	3.03658		0.167209	3.042
0.320287	0.903197		0.319996	0.874521		0.367408	0.7384		0.367536	0.738112		0.360186	0.758778		0.342976	0.774373		0.169802	2.94752		0.148314	4.74254		0.175451	2.65765		0.36351	0.770108		0.363506	0.770105		0.167624	3.01656		0.167528	3.02194
0.320897	0.901351		0.320605	0.87283		0.368108	0.736586		0.368236	0.736297		0.360872	0.757015		0.343629	0.77276		0.170125	2.92884		0.148597	4.71166		0.175785	2.64131		0.364203	0.768323		0.364198	0.76832		0.167943	2.99674		0.167847	3.00208
0.321507	0.899508		0.321215	0.871142		0.368808	0.734773		0.368936	0.734484		0.361558	0.755254		0.344283	0.771149		0.170449	2.91033		0.148879	4.68103		0.176119	2.62513		0.364895	0.76654		0.364891	0.766537		0.168263	2.97711		0.168166	2.9824
0.322117	0.897668		0.321824	0.869457		0.369508	0.732962		0.369636	0.732673		0.362244	0.753495		0.344936	0.76954		0.170772	2.892		0.149162	4.65067		0.176454	2.60911		0.365588	0.764758		0.365583	0.764755		0.168582	2.95766		0.168485	2.96291
0.322727	0.895831		0.322434	0.867775		0.370208	0.731153		0.370336	0.730863		0.36293	0.751737		0.345589	0.767932		0.171096	2.87385		0.149444	4.62056		0.176788	2.59325		0.36628	0.762978		0.366276	0.762975		0.168901	2.9384		0.168804	2.9436
0.323337	0.893996		0.323043	0.866097		0.370907	0.729345		0.371036	0.729055		0.363616	0.74998		0.346242	0.766325		0.171419	2.85587		0.149727	4.5907		0.177122	2.57754		0.366972	0.7612		0.366968	0.761197		0.169221	2.91932		0.169123	2.92448
0.323947	0.892165		0.323653	0.864421		0.371607	0.727539		0.371737	0.727248		0.364303	0.748226		0.346896	0.76472		0.171742	2.83806		0.150009	4.5611		0.177456	2.56199		0.367665	0.759423		0.36766	0.75942		0.16954	2.90042		0.169443	2.90553
0.324557	0.890336		0.324262	0.862749		0.372307	0.725735		0.372437	0.725443		0.364989	0.746472		0.347549	0.763117		0.172066	2.82043		0.150292	4.53174		0.17779	2.5466		0.368357	0.757648		0.368353	0.757646		0.169859	2.8817		0.169762	2.88677
0.325167	0.88851		0.324872	0.861079		0.373007	0.723932		0.373137	0.72364		0.365675	0.744721		0.348202	0.761515		0.172389	2.80297		0.150574	4.50263		0.178125	2.53135		0.36905	0.755875		0.369045	0.755873		0.170178	2.86316		0.170081	2.86819
0.325777	0.886687		0.325481	0.859412		0.373707	0.722131		0.373837	0.721839		0.366361	0.742971		0.348856	0.759914		0.172713	2.78567		0.150857	4.47376		0.178459	2.51626		0.369742	0.754104		0.369738	0.754101		0.170498	2.84479		0.1704	2.84978
0.326387	0.884866		0.326091	0.857748		0.374407	0.720332		0.374537	0.720039		0.367047	0.741223		0.349509	0.758315		0.173036	2.76854		0.151139	4.44514		0.178793	2.50132		0.370434	0.752334		0.37043	0.752331		0.170817	2.8266		0.170719	2.83154
0.326997	0.883047		0.3267	0.856087		0.375106	0.718534		0.375237	0.718241		0.367733	0.739476		0.350162	0.756717		0.17336	2.75157		0.151422	4.41676		0.179127	2.48652		0.371127	0.750566		0.371122	0.750564		0.171136	2.80858		0.171038	2.81348
0.327608	0.881231		0.32731	0.854428		0.375806	0.716738		0.375937	0.716444		0.368419	0.737731		0.350816	0.755121		0.173683	2.73477		0.151704	4.38861		0.179461	2.47187		0.371819	0.7488		0.371815	0.748797		0.171456	2.79073		0.171357	2.79559
0.328218	0.879417		0.327919	0.852771		0.376506	0.714944		0.376637	0.71465		0.369105	0.735988		0.351469	0.753526		0.174006	2.71813		0.151987	4.3607		0.179796	2.45737		0.372512	0.747035		0.372507	0.747033		0.171775	2.77305		0.171676	2.77787
0.328828	0.877606		0.328529	0.851117		0.377206	0.713151		0.377337	0.712857		0.369791	0.734246		0.352122	0.751932		0.17433	2.70165		0.152269	4.33303		0.18013	2.44301		0.373204	0.745272		0.3732	0.74527		0.172094	2.75554		0.171995	2.76032
0.329438	0.875797		0.329138	0.849466		0.377906	0.71136		0.378037	0.711065		0.370477	0.732506		0.352775	0.750339		0.174653	2.68532		0.152552	4.30559		0.180464	2.42879		0.373896	0.743511		0.373892	0.743509		0.172413	2.73819		0.172314	2.74293
0.330048	0.87399		0.329748	0.847817		0.378606	0.709571		0.378737	0.709276		0.371163	0.730767		0.353429	0.748748		0.174977	2.66916		0.152834	4.27838		0.180798	2.41471		0.374589	0.741751		0.374584	0.741749		0.172733	2.72101		0.172634	2.72571
0.330658	0.872185		0.330358	0.84617		0.379305	0.707784		0.379437	0.707488		0.371849	0.72903		0.354082	0.747158		0.1753	2.65315		0.153117	4.2514		0.181132	2.40077		0.375281	0.739994		0.375277	0.739992		0.173052	2.70399		0.172953	2.70865
0.331268	0.870382		0.330967	0.844525		0.380005	0.705998		0.380137	0.705702		0.372535	0.727295		0.354735	0.74557		0.175624	2.63729		0.153399	4.22464		0.181467	2.38696		0.375974	0.738238		0.375969	0.738236		0.173371	2.68714		0.173272	2.69175
0.331878	0.868581		0.331577	0.842883		0.380705	0.704214		0.380837	0.703918		0.373221	0.725561		0.355389	0.743982		0.175947	2.62158		0.153682	4.19811		0.181801	2.3733		0.376666	0.736483		0.376661	0.736482		0.173691	2.67044		0.173591	2.67502
0.332488	0.866782		0.332186	0.841243		0.381405	0.702432		0.381538	0.702135		0.373907	0.723829		0.356042	0.742396		0.17627	2.60603		0.153964	4.1718		0.182135	2.35977		0.377358	0.734731		0.377354	0.734729		0.17401	2.6539		0.17391	2.65844
0.333098	0.864985		0.332796	0.839604		0.382105	0.700652		0.382238	0.700355		0.374594	0.722099		0.356695	0.740812		0.176594	2.59062		0.154247	4.14572		0.182469	2.34637		0.378051	0.73298		0.378046	0.732979		0.174329	2.63752		0.174229	2.64202
0.333708	0.86319		0.333405	0.837968		0.382805	0.698874		0.382938	0.698576		0.37528	0.72037		0.357348	0.739228		0.176917	2.57537		0.154529	4.11985		0.182803	2.3331		0.378743	0.731232		0.378739	0.73123		0.174648	2.62129		0.174548	2.62575
0.334318	0.861397		0.334015	0.836334		0.383504	0.697097		0.383638	0.696799		0.375966	0.718643		0.358002	0.737646		0.177241	2.56026		0.154812	4.0942		0.183138	2.31997		0.379436	0.729484		0.379431	0.729483		0.174968	2.60522		0.174867	2.60964
0.334928	0.859606		0.334624	0.834702		0.384204	0.695323		0.384338	0.695024		0.376652	0.716918		0.358655	0.736064		0.177564	2.54529		0.155094	4.06877		0.183472	2.30696		0.380128	0.727739		0.380123	0.727738		0.175287	2.5893		0.175186	2.59368
0.335538	0.857816		0.335234	0.833071		0.384904	0.69355		0.385038	0.693251		0.377338	0.715194		0.359308	0.734485		0.177888	2.53047		0.155377	4.04355		0.183806	2.29408		0.38082	0.725996		0.380816	0.725995		0.175606	2.57353		0.175505	2.57787
0.336149	0.856028		0.335843	0.831443		0.385604	0.691779		0.385738	0.691479		0.378024	0.713472		0.359962	0.732906		0.178211	2.51579		0.155659	4.01854		0.18414	2.28133		0.381513	0.724254		0.381508	0.724253		0.175926	2.5579		0.175825	2.56221
0.336759	0.854242		0.336453	0.829816		0.386304	0.69001		0.386438	0.68971		0.37871	0.711752		0.360615	0.731328		0.178534	2.50125		0.155942	3.99375		0.184474	2.26871		0.382205	0.722514		0.382201	0.722513		0.176245	2.54243		0.176144	2.5467
0.337369	0.852458		0.337062	0.828191		0.387003	0.688243		0.387138	0.687942		0.379396	0.710034		0.361268	0.729752		0.178858	2.48685		0.156224	3.96916		0.184808	2.25621		0.382898	0.720776		0.382893	0.720775		0.176564	2.52711		0.176463	2.53134
0.337979	0.850675		0.337672	0.826568		0.387703	0.686478		0.387838	0.686177		0.380082	0.708317		0.361921	0.728177		0.179181	2.47259		0.156507	3.94478		0.185143	2.24383		0.38359	0.71904		0.383585	0.719039		0.176883	2.51192		0.176782	2.51612
0.338589	0.848894		0.338281	0.824946		0.388403	0.684714		0.388538	0.684413		0.380768	0.706602		0.362575	0.726603		0.179505	2.45846		0.156789	3.92061		0.185477	2.23157		0.384282	0.717306		0.384278	0.717305		0.177203	2.49689		0.177101	2.50105
0.339199	0.847115		0.338891	0.823327		0.389103	0.682953		0.389238	0.682652		0.381454	0.704889		0.363228	0.72503		0.179828	2.44447		0.157072	3.89663		0.185811	2.21944		0.384975	0.715574		0.38497	0.715573		0.177522	2.48199		0.17742	2.48612
0.339809	0.845337		0.3395	0.821709		0.389803	0.681194		0.389938	0.680892		0.38214	0.703178		0.363881	0.723459		0.180152	2.43062		0.157354	3.87286		0.186145	2.20742		0.385667	0.713843		0.385663	0.713843		0.177841	2.46724		0.177739	2.47133
0.340419	0.84356		0.34011	0.820092		0.390503	0.679436		0.390638	0.679134		0.382826	0.701468		0.364535	0.721888		0.180475	2.41689		0.157637	3.84929		0.186479	2.19552		0.38636	0.712115		0.386355	0.712114		0.178161	2.45262		0.178058	2.45668
0.341029	0.841785		0.340719	0.818477		0.391202	0.677681		0.391338	0.677378		0.383512	0.69976		0.365188	0.720319		0.180799	2.4033		0.157919	3.82592		0.186814	2.18374		0.387052	0.710388		0.387047	0.710388		0.17848	2.43815		0.178377	2.44217
0.341639	0.840012		0.341329	0.816864		0.391902	0.675928		0.392039	0.675625		0.384199	0.698054		0.365841	0.718751		0.181122	2.38984		0.158202	3.80275		0.187148	2.17207		0.387744	0.708664		0.38774	0.708663		0.178799	2.42381		0.178696	2.42779
0.342249	0.83824		0.341938	0.815252		0.392602	0.674176		0.392739	0.673873		0.384885	0.69635		0.366494	0.717185		0.181445	2.37651		0.158484	3.77977		0.187482	2.16052		0.388437	0.706941		0.388432	0.706941		0.179118	2.40961		0.179016	2.41356
0.342859	0.83647		0.342548	0.813641		0.393302	0.672427		0.393439	0.672123		0.385571	0.694648		0.367148	0.715619		0.181769	2.3633		0.158767	3.75698		0.187816	2.14908		0.389129	0.70522		0.389125	0.70522		0.179438	2.39554		0.179335	2.39945
0.343469	0.834701		0.343157	0.812032		0.394002	0.67068		0.394139	0.670376		0.386257	0.692947		0.367801	0.714055		0.182092	2.35022		0.159049	3.73439		0.18815	2.13776		0.389822	0.703502		0.389817	0.703501		0.179757	2.3816		0.179654	2.38548
0.344079	0.832933		0.343767	0.810425		0.394702	0.668935		0.394839	0.66863		0.386943	0.691248		0.368454	0.712491		0.182416	2.33727		0.159332	3.71198		0.188485	2.12654		0.390514	0.701785		0.390509	0.701785		0.180076	2.3678		0.179973	2.37164
0.34469	0.831167		0.344376	0.808819		0.395401	0.667192		0.395539	0.666887		0.387629	0.689552		0.369108	0.710929		0.182739	2.32444		0.159614	3.68977		0.188819	2.11544		0.391206	0.70007		0.391202	0.70007		0.180396	2.35412		0.180292	2.35794
0.3453	0.829402		0.344986	0.807214		0.396101	0.665451		0.396239	0.665146		0.388315	0.687857		0.369761	0.709369		0.183063	2.31173		0.159897	3.66774		0.189153	2.10444		0.391899	0.698357		0.391894	0.698357		0.180715	2.34058		0.180611	2.34436
0.34591	0.827639		0.345595	0.805611		0.396801	0.663712		0.396939	0.663407		0.389001	0.686164		0.370414	0.707809		0.183386	2.29915		0.160179	3.6459		0.189487	2.09355		0.392591	0.696647		0.392587	0.696647		0.181034	2.32716		0.18093	2.33091
0.34652	0.825877		0.346205	0.804009		0.397501	0.661976		0.397639	0.66167		0.389687	0.684472		0.371067	0.706251		0.183709	2.28668		0.160462	3.62424		0.189821	2.08277		0.393284	0.694938		0.393279	0.694938		0.181353	2.31388		0.181249	2.31759
0.34713	0.824116		0.346814	0.802408		0.398201	0.660241		0.398339	0.659935		0.390373	0.682783		0.371721	0.704694		0.184033	2.27434		0.160744	3.60276		0.190156	2.0721		0.393976	0.693231		0.393971	0.693231		0.181673	2.30071		0.181568	2.30439
0.34774	0.822357		0.347424	0.800809		0.398901	0.658509		0.399039	0.658202		0.391059	0.681096		0.372374	0.703138		0.184356	2.26211		0.161027	3.58147		0.19049	2.06153		0.394668	0.691527		0.394664	0.691527		0.181992	2.28767		0.181887	2.29132
0.34835	0.820598		0.348033	0.799211		0.3996	0.656779		0.399739	0.656472		0.391745	0.679411		0.373027	0.701583		0.18468	2.25		0.161309	3.56035		0.190824	2.05106		0.395361	0.689824		0.395356	0.689825		0.182311	2.27476		0.182207	2.27837
0.34896	0.818842		0.348643	0.797614		0.4003	0.655051		0.400439	0.654744		0.392431	0.677727		0.373681	0.70003		0.185003	2.238		0.161592	3.53942		0.191158	2.04069		0.396053	0.688124		0.396048	0.688124		0.18263	2.26196		0.182526	2.26555
0.34957	0.817086		0.349253	0.796018		0.401	0.653325		0.401139	0.653018		0.393117	0.676046		0.374334	0.698478		0.185327	2.22612		0.161874	3.51866		0.191492	2.03043		0.396746	0.686426		0.396741	0.686426		0.18295	2.24929		0.182845	2.25284
0.35018	0.815332		0.349862	0.794424		0.4017	0.651602		0.40184	0.651294		0.393803	0.674367		0.374987	0.696927		0.18565	2.21435		0.162157	3.49807		0.191827	2.02026		0.397438	0.68473		0.397433	0.68473		0.183269	2.23674		0.183164	2.24026
0.35079	0.813579		0.350472	0.792831		0.4024	0.649881		0.40254	0.649573		0.39449	0.672689		0.37564	0.695377		0.185973	2.2027		0.162439	3.47766		0.192161	2.0102		0.39813	0.683036		0.398126	0.683036		0.183588	2.2243		0.183483	2.22779
0.3514	0.811827		0.351081	0.791239		0.403099	0.648162		0.40324	0.647854		0.395176	0.671014		0.376294	0.693829		0.186297	2.19115		0.162722	3.45742		0.192495	2.00023		0.398823	0.681344		0.398818	0.681344		0.183908	2.21198		0.183802	2.21544
0.35201	0.810077		0.351691	0.789649		0.403799	0.646445		0.40394	0.646137		0.395862	0.66934		0.376947	0.692282		0.18662	2.17972		0.163004	3.43735		0.192829	1.99036		0.399515	0.679654		0.39951	0.679655		0.184227	2.19978		0.184121	2.20321
0.35262	0.808327		0.3523	0.788059		0.404499	0.644731		0.40464	0.644422		0.396548	0.667669		0.3776	0.690736		0.186944	2.16839		0.163287	3.41745		0.193163	1.98059		0.400208	0.677967		0.400203	0.677967		0.184546	2.1877		0.18444	2.19109
0.35323	0.806579		0.35291	0.786471		0.405199	0.643019		0.40534	0.64271		0.397234	0.666		0.378254	0.689191		0.187267	2.15717		0.163569	3.39772		0.193497	1.97091		0.4009	0.676281		0.400895	0.676282		0.184865	2.17573		0.184759	2.17909
0.353841	0.804833		0.353519	0.784884		0.405899	0.64131		0.40604	0.641		0.39792	0.664333		0.378907	0.687648		0.187591	2.14606		0.163852	3.37815		0.193832	1.96132		0.401592	0.674598		0.401588	0.674599		0.185185	2.16387		0.185078	2.1672
0.354451	0.803087		0.354129	0.783298		0.406599	0.639602		0.40674	0.639293		0.398606	0.662668		0.37956	0.686106		0.187914	2.13506		0.164134	3.35875		0.194166	1.95183		0.402285	0.672918		0.40228	0.672918		0.185504	2.15212		0.185398	2.15543
0.355061	0.801343		0.354738	0.781714		0.407298	0.637898		0.40744	0.637588		0.399292	0.661005		0.380213	0.684565		0.188237	2.12416		0.164417	3.33951		0.1945	1.94243		0.402977	0.671239		0.402972	0.67124		0.185823	2.14048		0.185717	2.14376
0.355671	0.7996		0.355348	0.78013		0.407998	0.636195		0.40814	0.635885		0.399978	0.659344		0.380867	0.683026		0.188561	2.11336		0.164699	3.32043		0.194834	1.93313		0.40367	0.669563		0.403665	0.669564		0.186143	2.12895		0.186036	2.1322
0.356281	0.797858		0.355957	0.778548		0.408698	0.634495		0.40884	0.634184		0.400664	0.657685		0.38152	0.681488		0.188884	2.10267		0.164982	3.30152		0.195168	1.92391		0.404362	0.667889		0.404357	0.66789		0.186462	2.11754		0.186355	2.12076
0.356891	0.796118		0.356567	0.776967		0.409398	0.632797		0.40954	0.632487		0.40135	0.656029		0.382173	0.679952		0.189208	2.09207		0.165264	3.28276		0.195503	1.91478		0.405054	0.666217		0.40505	0.666218		0.186781	2.10623		0.186674	2.10942
0.357501	0.794378		0.357176	0.775387		0.410098	0.631102		0.41024	0.630791		0.402036	0.654375		0.382827	0.678416		0.189531	2.08158		0.165547	3.26417		0.195837	1.90574		0.405747	0.664547		0.405742	0.664549		0.1871	2.09502		0.186993	2.09818
0.358111	0.79264		0.357786	0.773808		0.410798	0.629409		0.41094	0.629098		0.402722	0.652722		0.38348	0.676882		0.189855	2.07119		0.165829	3.24573		0.196171	1.89679		0.406439	0.66288		0.406434	0.662882		0.18742	2.08392		0.187312	2.08706
0.358721	0.790903		0.358395	0.77223		0.411497	0.627719		0.41164	0.627408		0.403408	0.651072		0.384133	0.67535		0.190178	2.0609		0.166112	3.22744		0.196505	1.88793		0.407132	0.661215		0.407127	0.661217		0.187739	2.07293		0.187631	2.07603
0.359331	0.789167		0.359005	0.770653		0.412197	0.626031		0.412341	0.625719		0.404095	0.649425		0.384786	0.673819		0.190501	2.0507		0.166394	3.20931		0.196839	1.87915		0.407824	0.659553		0.407819	0.659554		0.188058	2.06204		0.18795	2.06512
0.359941	0.787433		0.359614	0.769078		0.412897	0.624346		0.413041	0.624034		0.404781	0.647779		0.38544	0.672289		0.190825	2.0406		0.166677	3.19133		0.197174	1.87046		0.408516	0.657893		0.408512	0.657894		0.188378	2.05125		0.188269	2.0543
0.360551	0.7857		0.360224	0.767503		0.413597	0.622663		0.413741	0.622351		0.405467	0.646136		0.386093	0.670761		0.191148	2.0306		0.166959	3.17351		0.197508	1.86185		0.409209	0.656235		0.409204	0.656237		0.188697	2.04056		0.188589	2.04359
0.361161	0.783968		0.360833	0.76593		0.414297	0.620983		0.414441	0.62067		0.406153	0.644495		0.386746	0.669234		0.191472	2.02069		0.167242	3.15583		0.197842	1.85333		0.409901	0.65458		0.409896	0.654581		0.189016	2.02998		0.188908	2.03297
0.361771	0.782237		0.361443	0.764357		0.414996	0.619305		0.415141	0.618992		0.406839	0.642856		0.3874	0.667709		0.191795	2.01088		0.167524	3.13831		0.198176	1.84488		0.410594	0.652927		0.410589	0.652928		0.189335	2.01949		0.189227	2.02246
0.362382	0.780507		0.362052	0.762786		0.415696	0.61763		0.415841	0.617317		0.407525	0.641219		0.388053	0.666185		0.192119	2.00116		0.167807	3.12093		0.19851	1.83652		0.411286	0.651276		0.411281	0.651278		0.189655	2.0091		0.189546	2.01204
0.362992	0.778779		0.362662	0.761216		0.416396	0.615957		0.416541	0.615644		0.408211	0.639585		0.388706	0.664662		0.192442	1.99153		0.168089	3.1037		0.198845	1.82824		0.411978	0.649628		0.411973	0.64963		0.189974	1.99881		0.189865	2.00173
0.363602	0.777052		0.363271	0.759647		0.417096	0.614287		0.417241	0.613974		0.408897	0.637953		0.389359	0.663141		0.192765	1.98199		0.168372	3.08661		0.199179	1.82004		0.412671	0.647982		0.412666	0.647984		0.190293	1.98862		0.190184	1.9915
0.364212	0.775326		0.363881	0.75808		0.417796	0.61262		0.417941	0.612306		0.409583	0.636323		0.390013	0.661621		0.193089	1.97254		0.168654	3.06967		0.199513	1.81192		0.413363	0.646339		0.413358	0.646341		0.190613	1.97852		0.190503	1.98138
0.364822	0.773602		0.36449	0.756513		0.418496	0.610955		0.418641	0.610641		0.410269	0.634696		0.390666	0.660103		0.193412	1.96319		0.168937	3.05287		0.199847	1.80388		0.414056	0.644698		0.414051	0.6447		0.190932	1.96852		0.190822	1.97135
0.365432	0.771878		0.3651	0.754947		0.419195	0.609293		0.419341	0.608979		0.410955	0.633071		0.391319	0.658587		0.193736	1.95392		0.169219	3.03621		0.200181	1.79591		0.414748	0.64306		0.414743	0.643062		0.191251	1.95861		0.191141	1.96142
0.366042	0.770156		0.365709	0.753383		0.419895	0.607633		0.420041	0.607319		0.411641	0.631449		0.391973	0.657072		0.194059	1.94474		0.169502	3.01969		0.200516	1.78802		0.41544	0.641424		0.415435	0.641426		0.19157	1.94879		0.19146	1.95157
0.366652	0.768435		0.366319	0.75182		0.420595	0.605976		0.420741	0.605662		0.412327	0.629828		0.392626	0.655558		0.194383	1.93564		0.169784	3.00331		0.20085	1.78021		0.416133	0.639791		0.416128	0.639793		0.19189	1.93906		0.19178	1.94182
0.367262	0.766716		0.366928	0.750257		0.421295	0.604322		0.421441	0.604008		0.413013	0.628211		0.393279	0.654046		0.194706	1.92663		0.170067	2.98707		0.201184	1.77247		0.416825	0.63816		0.41682	0.638162		0.192209	1.92943		0.192099	1.93216
0.367872	0.764998		0.367538	0.748696		0.421995	0.60267		0.422142	0.602356		0.413699	0.626595		0.393932	0.652536		0.19503	1.91771		0.170349	2.97097		0.201518	1.76481		0.417518	0.636532		0.417513	0.636534		0.192528	1.91989		0.192418	1.9226
0.368482	0.763281		0.368147	0.747136		0.422695	0.601021		0.422842	0.600707		0.414386	0.624982		0.394586	0.651027		0.195353	1.90887		0.170632	2.955		0.201852	1.75722		0.41821	0.634906		0.418205	0.634908		0.192848	1.91043		0.192737	1.91312
0.369092	0.761565		0.368757	0.745577		0.423394	0.599375		0.423542	0.59906		0.415072	0.623372		0.395239	0.649519		0.195676	1.90011		0.170914	2.93917		0.202186	1.74971		0.418902	0.633283		0.418897	0.633285		0.193167	1.90107		0.193056	1.90373
0.369702	0.759851		0.369367	0.74402		0.424094	0.597732		0.424242	0.597417		0.415758	0.621764		0.395892	0.648014		0.196	1.89144		0.171197	2.92347		0.202521	1.74226		0.419595	0.631662		0.41959	0.631665		0.193486	1.89179		0.193375	1.89443
0.370312	0.758138		0.369976	0.742463		0.424794	0.596091		0.424942	0.595776		0.416444	0.620158		0.396546	0.64651		0.196323	1.88284		0.171479	2.9079		0.202855	1.73489		0.420287	0.630044		0.420282	0.630047		0.193805	1.8826		0.193694	1.88521
0.370923	0.756426		0.370586	0.740908		0.425494	0.594453		0.425642	0.594138		0.41713	0.618555		0.397199	0.645007		0.196647	1.87433		0.171762	2.89246		0.203189	1.72759		0.42098	0.628429		0.420975	0.628431		0.194125	1.8735		0.194013	1.87608
0.371533	0.754716		0.371195	0.739353		0.426194	0.592818		0.426342	0.592502		0.417816	0.616954		0.397852	0.643506		0.19697	1.8659		0.172044	2.87716		0.203523	1.72036		0.421672	0.626816		0.421667	0.626819		0.194444	1.86448		0.194332	1.86704
0.372143	0.753007		0.371805	0.7378		0.426894	0.591185		0.427042	0.59087		0.418502	0.615356		0.398506	0.642007		0.197294	1.85755		0.172327	2.86198		0.203857	1.71319		0.422364	0.625206		0.422359	0.625209		0.194763	1.85554		0.194651	1.85808
0.372753	0.751299		0.372414	0.736248		0.427593	0.589556		0.427742	0.58924		0.419188	0.61376		0.399159	0.64051		0.197617	1.84928		0.172609	2.84693		0.204192	1.7061		0.423057	0.623598		0.423052	0.623601		0.195083	1.84669		0.194971	1.84921
0.373363	0.749593		0.373024	0.734697		0.428293	0.587929		0.428442	0.587613		0.419874	0.612167		0.399812	0.639014		0.19794	1.84108		0.172892	2.83201		0.204526	1.69907		0.423749	0.621993		0.423744	0.621996		0.195402	1.83792		0.19529	1.84041
0.373973	0.747888		0.373633	0.733148		0.428993	0.586305		0.429142	0.585989		0.42056	0.610576		0.400465	0.637519		0.198264	1.83296		0.173174	2.81721		0.20486	1.69211		0.424442	0.620391		0.424437	0.620394		0.195721	1.82923		0.195609	1.8317
0.374583	0.746184		0.374243	0.731599		0.429693	0.584684		0.429842	0.584368		0.421246	0.608988		0.401119	0.636027		0.198587	1.82492		0.173457	2.80254		0.205194	1.68522		0.425134	0.618792		0.425129	0.618794		0.19604	1.82063		0.195928	1.82308
0.375193	0.744482		0.374852	0.730052		0.430393	0.583065		0.430542	0.582749		0.421932	0.607402		0.401772	0.634536		0.198911	1.81696		0.173739	2.788		0.205528	1.67839		0.425826	0.617195		0.425821	0.617198		0.19636	1.8121		0.196247	1.81453
0.375803	0.742781		0.375462	0.728506		0.431092	0.58145		0.431242	0.581133		0.422618	0.605819		0.402425	0.633047		0.199234	1.80906		0.174022	2.77357		0.205863	1.67163		0.426519	0.6156		0.426514	0.615603		0.196679	1.80366		0.196566	1.80606
0.376413	0.741082		0.376071	0.726961		0.431792	0.579837		0.431942	0.579521		0.423304	0.604239		0.403079	0.63156		0.199558	1.80125		0.174304	2.75927		0.206197	1.66493		0.427211	0.614009		0.427206	0.614012		0.196998	1.79529		0.196885	1.79767
0.377023	0.739384		0.376681	0.725417		0.432492	0.578227		0.432643	0.577911		0.423991	0.602661		0.403732	0.630074		0.199881	1.7935		0.174587	2.74508		0.206531	1.6583		0.427904	0.61242		0.427899	0.612423		0.197318	1.787		0.197204	1.78936
0.377633	0.737687		0.37729	0.723875		0.433192	0.57662		0.433343	0.576303		0.424677	0.601086		0.404385	0.62859		0.200204	1.78583		0.174869	2.73102		0.206865	1.65173		0.428596	0.610834		0.428591	0.610837		0.197637	1.77879		0.197523	1.78112
0.378243	0.735992		0.3779	0.722333		0.433892	0.575016		0.434043	0.574699		0.425363	0.599513		0.405038	0.627108		0.200528	1.77823		0.175152	2.71707		0.207199	1.64522		0.429288	0.609251		0.429283	0.609254		0.197956	1.77065		0.197842	1.77297
0.378853	0.734298		0.378509	0.720793		0.434592	0.573415		0.434743	0.573098		0.426049	0.597943		0.405692	0.625628		0.200851	1.7707		0.175434	2.70325		0.207534	1.63878		0.429981	0.60767		0.429976	0.607673		0.198275	1.76259		0.198162	1.76488
0.379464	0.732606		0.379119	0.719255		0.435291	0.571816		0.435443	0.5715		0.426735	0.596376		0.406345	0.624149		0.201175	1.76324		0.175717	2.68953		0.207868	1.63239		0.430673	0.606092		0.430668	0.606095		0.198595	1.75461		0.198481	1.75688
0.380074	0.730915		0.379728	0.717717		0.435991	0.570221		0.436143	0.569904		0.427421	0.594811		0.406998	0.622673		0.201498	1.75585		0.175999	2.67594		0.208202	1.62607		0.431366	0.604517		0.43136	0.60452		0.198914	1.7467		0.1988	1.74895
0.380684	0.729226		0.380338	0.716181		0.436691	0.568628		0.436843	0.568312		0.428107	0.593249		0.407652	0.621198		0.201822	1.74853		0.176282	2.66246		0.208536	1.6198		0.432058	0.602945		0.432053	0.602948		0.199233	1.73886		0.199119	1.74109
0.381294	0.727538		0.380947	0.714646		0.437391	0.567039		0.437543	0.566722		0.428793	0.59169		0.408305	0.619725		0.202145	1.74128		0.176564	2.64909		0.20887	1.6136		0.43275	0.601375		0.432745	0.601379		0.199553	1.7311		0.199438	1.7333
0.381904	0.725852		0.381557	0.713112		0.438091	0.565452		0.438243	0.565135		0.429479	0.590133		0.408958	0.618253		0.202468	1.7341		0.176847	2.63583		0.209205	1.60745		0.433443	0.599808		0.433438	0.599812		0.199872	1.72341		0.199757	1.72559
0.382514	0.724167		0.382166	0.711579		0.438791	0.563869		0.438943	0.563552		0.430165	0.588579		0.409611	0.616784		0.202792	1.72698		0.177129	2.62269		0.209539	1.60136		0.434135	0.598244		0.43413	0.598248		0.200191	1.71579		0.200076	1.71795
0.383124	0.722484		0.382776	0.710048		0.43949	0.562288		0.439643	0.561971		0.430851	0.587028		0.410265	0.615316		0.203115	1.71993		0.177412	2.60966		0.209873	1.59533		0.434828	0.596683		0.434822	0.596687		0.20051	1.70824		0.200395	1.71038
0.383734	0.720802		0.383385	0.708518		0.44019	0.56071		0.440343	0.560393		0.431537	0.585479		0.410918	0.613851		0.203439	1.71294		0.177694	2.59673		0.210207	1.58936		0.43552	0.595125		0.435515	0.595129		0.20083	1.70076		0.200714	1.70288
0.384344	0.719122		0.383995	0.70699		0.44089	0.559136		0.441043	0.558818		0.432223	0.583933		0.411571	0.612387		0.203762	1.70602		0.177977	2.58392		0.210541	1.58344		0.436212	0.593569		0.436207	0.593573		0.201149	1.69335		0.201033	1.69545
0.384954	0.717444		0.384604	0.705462		0.44159	0.557564		0.441743	0.557247		0.432909	0.58239		0.412225	0.610925		0.204086	1.69917		0.178259	2.57121		0.210875	1.57758		0.436905	0.592017		0.4369	0.592021		0.201468	1.68601		0.201353	1.68809
0.385564	0.715767		0.385214	0.703936		0.44229	0.555995		0.442443	0.555678		0.433595	0.58085		0.412878	0.609465		0.204409	1.69238		0.178542	2.55861		0.21121	1.57177		0.437597	0.590467		0.437592	0.590471		0.201788	1.67873		0.201672	1.6808
0.386174	0.714091		0.385823	0.702412		0.44299	0.55443		0.443144	0.554112		0.434282	0.579312		0.413531	0.608007		0.204732	1.68565		0.178824	2.54612		0.211544	1.56602		0.43829	0.58892		0.438284	0.588924		0.202107	1.67153		0.201991	1.67357
0.386784	0.712418		0.386433	0.700889		0.443689	0.552867		0.443844	0.55255		0.434968	0.577777		0.414184	0.606551		0.205056	1.67898		0.179107	2.53373		0.211878	1.56032		0.438982	0.587376		0.438977	0.58738		0.202426	1.66439		0.20231	1.66641
0.387394	0.710746		0.387042	0.699367		0.444389	0.551307		0.444544	0.55099		0.435654	0.576245		0.414838	0.605097		0.205379	1.67238		0.179389	2.52144		0.212212	1.55468		0.439674	0.585835		0.439669	0.585839		0.202745	1.65731		0.202629	1.65932
0.388004	0.709075		0.387652	0.697846		0.445089	0.549751		0.445244	0.549433		0.43634	0.574716		0.415491	0.603645		0.205703	1.66583		0.179672	2.50926		0.212546	1.54909		0.440367	0.584296		0.440362	0.5843		0.203065	1.6503		0.202948	1.65229
0.388615	0.707406		0.388262	0.696327		0.445789	0.548197		0.445944	0.54788		0.437026	0.573189		0.416144	0.602195		0.206026	1.65935		0.179954	2.49718		0.212881	1.54355		0.441059	0.582761		0.441054	0.582765		0.203384	1.64336		0.203267	1.64533
0.389225	0.705739		0.388871	0.694809		0.446489	0.546647		0.446644	0.546329		0.437712	0.571665		0.416798	0.600747		0.20635	1.65293		0.180237	2.48521		0.213215	1.53806		0.441752	0.581228		0.441746	0.581233		0.203703	1.63648		0.203586	1.63843
0.389835	0.704073		0.389481	0.693293		0.447188	0.545099		0.447344	0.544782		0.438398	0.570144		0.417451	0.599301		0.206673	1.64657		0.180519	2.47333		0.213549	1.53262		0.442444	0.579699		0.442439	0.579703		0.204023	1.62967		0.203905	1.6316
0.390445	0.70241		0.39009	0.691778		0.447888	0.543555		0.448044	0.543237		0.439084	0.568626		0.418104	0.597856		0.206997	1.64026		0.180802	2.46155		0.213883	1.52724		0.443136	0.578172		0.443131	0.578176		0.204342	1.62291		0.204225	1.62483
0.391055	0.700747		0.3907	0.690264		0.448588	0.542013		0.448744	0.541696		0.43977	0.567111		0.418757	0.596414		0.20732	1.63402		0.181084	2.44988		0.214217	1.5219		0.443829	0.576648		0.443824	0.576653		0.204661	1.61622		0.204544	1.61812
0.391665	0.699087		0.391309	0.688752		0.449288	0.540475		0.449444	0.540158		0.440456	0.565598		0.419411	0.594974		0.207643	1.62783		0.181367	2.4383		0.214552	1.51662		0.444521	0.575128		0.444516	0.575132		0.20498	1.6096		0.204863	1.61147
0.392275	0.697428		0.391919	0.687241		0.449988	0.53894		0.450144	0.538623		0.441142	0.564089		0.420064	0.593536		0.207967	1.6217		0.181649	2.42681		0.214886	1.51138		0.445214	0.57361		0.445208	0.573614		0.2053	1.60303		0.205182	1.60488
0.392885	0.695771		0.392528	0.685732		0.450688	0.537408		0.450844	0.537091		0.441828	0.562582		0.420717	0.5921		0.20829	1.61562		0.181932	2.41543		0.21522	1.5062		0.445906	0.572095		0.445901	0.572099		0.205619	1.59652		0.205501	1.59836
0.393495	0.694116		0.393138	0.684224		0.451387	0.535879		0.451544	0.535562		0.442514	0.561078		0.421371	0.590666		0.208614	1.6096		0.182214	2.40414		0.215554	1.50106		0.446598	0.570583		0.446593	0.570587		0.205938	1.59007		0.20582	1.59189
0.394105	0.692462		0.393747	0.682718		0.452087	0.534353		0.452244	0.534036		0.4432	0.559577		0.422024	0.589234		0.208937	1.60364		0.182497	2.39294		0.215888	1.49597		0.447291	0.569074		0.447286	0.569078		0.206258	1.58369		0.206139	1.58549
0.394715	0.690811		0.394357	0.681213		0.452787	0.53283		0.452945	0.532513		0.443887	0.558079		0.422677	0.587804		0.209261	1.59773		0.182779	2.38184		0.216223	1.49092		0.447983	0.567568		0.447978	0.567572		0.206577	1.57736		0.206458	1.57914
0.395325	0.689161		0.394966	0.67971		0.453487	0.531311		0.453645	0.530994		0.444573	0.556583		0.42333	0.586377		0.209584	1.59188		0.183062	2.37083		0.216557	1.48593		0.448676	0.566064		0.44867	0.566069		0.206896	1.57109		0.206777	1.57285
0.395935	0.687513		0.395576	0.678208		0.454187	0.529794		0.454345	0.529477		0.445259	0.555091		0.423984	0.584951		0.209907	1.58608		0.183344	2.35991		0.216891	1.48098		0.449368	0.564564		0.449363	0.564569		0.207215	1.56487		0.207096	1.56662
0.396545	0.685866		0.396185	0.676708		0.454887	0.528281		0.455045	0.527964		0.445945	0.553602		0.424637	0.583528		0.210231	1.58033		0.183627	2.34909		0.217225	1.47607		0.45006	0.563067		0.450055	0.563072		0.207535	1.55872		0.207416	1.56045
0.397156	0.684222		0.396795	0.675209		0.455586	0.526771		0.455745	0.526454		0.446631	0.552115		0.42529	0.582106		0.210554	1.57464		0.183909	2.33835		0.217559	1.47121		0.450753	0.561573		0.450747	0.561578		0.207854	1.55262		0.207735	1.55433
0.397766	0.682579		0.397404	0.673712		0.456286	0.525264		0.456445	0.524947		0.447317	0.550631		0.425944	0.580687		0.210878	1.56899		0.184192	2.32771		0.217894	1.4664		0.451445	0.560082		0.45144	0.560087		0.208173	1.54657		0.208054	1.54827
0.398376	0.680938		0.398014	0.672216		0.456986	0.52376		0.457145	0.523443		0.448003	0.54915		0.426597	0.57927		0.211201	1.5634		0.184474	2.31716		0.218228	1.46163		0.452138	0.558594		0.452132	0.558598		0.208493	1.54059		0.208373	1.54227
0.398986	0.679299		0.398623	0.670722		0.457686	0.522259		0.457845	0.521942		0.448689	0.547673		0.42725	0.577855		0.211525	1.55786		0.184757	2.30669		0.218562	1.4569		0.45283	0.557109		0.452825	0.557113		0.208812	1.53465		0.208692	1.53632
0.399596	0.677662		0.399233	0.669229		0.458386	0.520762		0.458545	0.520445		0.449375	0.546198		0.427903	0.576442		0.211848	1.55237		0.185039	2.29631		0.218896	1.45222		0.453522	0.555627		0.453517	0.555631		0.209131	1.52877		0.209011	1.53042
0.400206	0.676027		0.399842	0.667738		0.459085	0.519267		0.459245	0.51895		0.450061	0.544726		0.428557	0.575032		0.212171	1.54694		0.185322	2.28602		0.21923	1.44758		0.454215	0.554147		0.454209	0.554152		0.20945	1.52295		0.20933	1.52458
0.400816	0.674394		0.400452	0.666249		0.459785	0.517776		0.459945	0.517459		0.450747	0.543257		0.42921	0.573624		0.212495	1.54155		0.185604	2.27581		0.219564	1.44298		0.454907	0.552671		0.454902	0.552676		0.20977	1.51718		0.209649	1.51879
0.401426	0.672762		0.401061	0.664761		0.460485	0.516288		0.460645	0.515971		0.451433	0.54179		0.429863	0.572217		0.212818	1.53621		0.185887	2.26569		0.219899	1.43843		0.4556	0.551198		0.455594	0.551203		0.210089	1.51146		0.209968	1.51306
0.402036	0.671133		0.401671	0.663275		0.461185	0.514803		0.461345	0.514486		0.452119	0.540327		0.430517	0.570813		0.213142	1.53092		0.186169	2.25566		0.220233	1.43391		0.456292	0.549728		0.456287	0.549733		0.210408	1.50579		0.210287	1.50737
0.402646	0.669506		0.40228	0.66179		0.461885	0.513321		0.462045	0.513005		0.452805	0.538867		0.43117	0.569412		0.213465	1.52567		0.186452	2.24571		0.220567	1.42944		0.456984	0.548261		0.456979	0.548266		0.210727	1.50017		0.210607	1.50174
0.403256	0.66788		0.40289	0.660307		0.462585	0.511843		0.462745	0.511526		0.453491	0.53741		0.431823	0.568012		0.213789	1.52048		0.186734	2.23584		0.220901	1.42501		0.457677	0.546798		0.457671	0.546803		0.211047	1.49461		0.210926	1.49616
0.403866	0.666256		0.403499	0.658826		0.463284	0.510368		0.463446	0.510051		0.454178	0.535956		0.432476	0.566615		0.214112	1.51533		0.187017	2.22606		0.221235	1.42062		0.458369	0.545337		0.458364	0.545342		0.211366	1.4891		0.211245	1.49063
0.404476	0.664635		0.404109	0.657346		0.463984	0.508895		0.464146	0.508579		0.454864	0.534504		0.43313	0.56522		0.214435	1.51023		0.187299	2.21635		0.22157	1.41627		0.459062	0.543879		0.459056	0.543884		0.211685	1.48363		0.211564	1.48516
0.405086	0.663015		0.404718	0.655868		0.464684	0.507427		0.464846	0.50711		0.45555	0.533056		0.433783	0.563827		0.214759	1.50518		0.187582	2.20673		0.221904	1.41196		0.459754	0.542424		0.459749	0.542429		0.212005	1.47822		0.211883	1.47973
0.405697	0.661397		0.405328	0.654392		0.465384	0.505961		0.465546	0.505645		0.456236	0.531611		0.434436	0.562437		0.215082	1.50017		0.187864	2.19719		0.222238	1.40769		0.460446	0.540973		0.460441	0.540978		0.212324	1.47285		0.212202	1.47435
0.406307	0.659782		0.405937	0.652918		0.466084	0.504498		0.466246	0.504182		0.456922	0.530168		0.43509	0.561048		0.215406	1.4952		0.188147	2.18773		0.222572	1.40345		0.461139	0.539524		0.461133	0.539529		0.212643	1.46754		0.212521	1.46902
0.406917	0.658168		0.406547	0.651445		0.466784	0.503039		0.466946	0.502723		0.457608	0.528729		0.435743	0.559662		0.215729	1.49028		0.188429	2.17834		0.222906	1.39926		0.461831	0.538078		0.461826	0.538084		0.212962	1.46227		0.21284	1.46374
0.407527	0.656557		0.407157	0.649973		0.467483	0.501583		0.467646	0.501267		0.458294	0.527293		0.436396	0.558279		0.216053	1.48541		0.188712	2.16904		0.223241	1.3951		0.462524	0.536636		0.462518	0.536641		0.213282	1.45705		0.213159	1.4585
0.408137	0.654947		0.407766	0.648504		0.468183	0.50013		0.468346	0.499814		0.45898	0.525859		0.437049	0.556897		0.216376	1.48058		0.188994	2.15981		0.223575	1.39098		0.463216	0.535197		0.463211	0.535202		0.213601	1.45188		0.213478	1.45331
0.408747	0.65334		0.408376	0.647036		0.468883	0.498681		0.469046	0.498365		0.459666	0.524429		0.437703	0.555518		0.216699	1.47579		0.189277	2.15066		0.223909	1.3869		0.463908	0.53376		0.463903	0.533766		0.21392	1.44675		0.213798	1.44817
0.409357	0.651734		0.408985	0.64557		0.469583	0.497234		0.469746	0.496919		0.460352	0.523002		0.438356	0.554141		0.217023	1.47105		0.189559	2.14159		0.224243	1.38286		0.464601	0.532327		0.464595	0.532333		0.21424	1.44167		0.214117	1.44308
0.409967	0.650131		0.409595	0.644106		0.470283	0.495791		0.470446	0.495476		0.461038	0.521578		0.439009	0.552767		0.217346	1.46635		0.189842	2.13259		0.224577	1.37885		0.465293	0.530897		0.465288	0.530903		0.214559	1.43664		0.214436	1.43803
0.410577	0.64853		0.410204	0.642644		0.470983	0.494351		0.471146	0.494036		0.461724	0.520156		0.439663	0.551395		0.21767	1.46169		0.190124	2.12367		0.224912	1.37488		0.465986	0.52947		0.46598	0.529476		0.214878	1.43165		0.214755	1.43303
0.411187	0.646931		0.410814	0.641183		0.471682	0.492915		0.471846	0.492599		0.46241	0.518738		0.440316	0.550025		0.217993	1.45707		0.190407	2.11482		0.225246	1.37094		0.466678	0.528046		0.466673	0.528052		0.215197	1.42671		0.215074	1.42808
0.411797	0.645334		0.411423	0.639724		0.472382	0.491481		0.472546	0.491166		0.463096	0.517323		0.440969	0.548657		0.218317	1.4525		0.190689	2.10605		0.22558	1.36704		0.46737	0.526625		0.467365	0.526631		0.215517	1.42181		0.215393	1.42316
0.412407	0.643739		0.412033	0.638267		0.473082	0.490051		0.473247	0.489736		0.463783	0.515911		0.441622	0.547292		0.21864	1.44797		0.190972	2.09734		0.225914	1.36317		0.468063	0.525208		0.468057	0.525213		0.215836	1.41696		0.215712	1.4183
0.413017	0.642146		0.412642	0.636811		0.473782	0.488624		0.473947	0.488309		0.464469	0.514502		0.442276	0.54593		0.218963	1.44347		0.191254	2.08872		0.226248	1.35934		0.468755	0.523793		0.46875	0.523799		0.216155	1.41215		0.216031	1.41347
0.413627	0.640556		0.413252	0.635358		0.474482	0.4872		0.474647	0.486886		0.465155	0.513096		0.442929	0.544569		0.219287	1.43902		0.191537	2.08016		0.226583	1.35554		0.469448	0.522382		0.469442	0.522387		0.216475	1.40738		0.21635	1.40869
0.414237	0.638967		0.413861	0.633906		0.475181	0.48578		0.475347	0.485465		0.465841	0.511693		0.443582	0.543211		0.21961	1.43461		0.191819	2.07167		0.226917	1.35178		0.47014	0.520973		0.470134	0.520979		0.216794	1.40266		0.216669	1.40396
0.414848	0.637381		0.414471	0.632456		0.475881	0.484363		0.476047	0.484048		0.466527	0.510293		0.444236	0.541856		0.219934	1.43023		0.192102	2.06326		0.227251	1.34805		0.470832	0.519568		0.470827	0.519574		0.217113	1.39798		0.216989	1.39926
0.415458	0.635797		0.41508	0.631008		0.476581	0.482949		0.476747	0.482635		0.467213	0.508896		0.444889	0.540502		0.220257	1.4259		0.192384	2.05491		0.227585	1.34435		0.471525	0.518166		0.471519	0.518172		0.217432	1.39334		0.217308	1.39461
0.416068	0.634215		0.41569	0.629562		0.477281	0.481538		0.477447	0.481224		0.467899	0.507502		0.445542	0.539151		0.220581	1.4216		0.192667	2.04664		0.227919	1.34069		0.472217	0.516767		0.472212	0.516773		0.217752	1.38874		0.217627	1.39
0.416678	0.632636		0.416299	0.628118		0.477981	0.480131		0.478147	0.479817		0.468585	0.506112		0.446196	0.537803		0.220904	1.41734		0.19295	2.03843		0.228253	1.33706		0.47291	0.515371		0.472904	0.515377		0.218071	1.38419		0.217946	1.38543
0.417288	0.631058		0.416909	0.626675		0.478681	0.478727		0.478847	0.478413		0.469271	0.504724		0.446849	0.536457		0.221228	1.41312		0.193232	2.03029		0.228588	1.33346		0.473602	0.513978		0.473596	0.513984		0.21839	1.37967		0.218265	1.3809
0.417898	0.629483		0.417518	0.625235		0.47938	0.477326		0.479547	0.477012		0.469957	0.503339		0.447502	0.535113		0.221551	1.40894		0.193515	2.02222		0.228922	1.32989		0.474294	0.512589		0.474289	0.512595		0.21871	1.3752		0.218584	1.37642
0.418508	0.62791		0.418128	0.623796		0.48008	0.475928		0.480247	0.475614		0.470643	0.501958		0.448155	0.533772		0.221874	1.40479		0.193797	2.01422		0.229256	1.32636		0.474987	0.511202		0.474981	0.511208		0.219029	1.37076		0.218903	1.37197
0.419118	0.626339		0.418737	0.622359		0.48078	0.474534		0.480947	0.47422		0.471329	0.500579		0.448809	0.532433		0.222198	1.40069		0.19408	2.00628		0.22959	1.32285		0.475679	0.509819		0.475674	0.509825		0.219348	1.36637		0.219222	1.36756
0.419728	0.624771		0.419347	0.620924		0.48148	0.473142		0.481647	0.472829		0.472015	0.499204		0.449462	0.531097		0.222521	1.39661		0.194362	1.99841		0.229924	1.31938		0.476372	0.508439		0.476366	0.508445		0.219667	1.36201		0.219541	1.36319
0.420338	0.623205		0.419956	0.619491		0.48218	0.471755		0.482347	0.471442		0.472701	0.497831		0.450115	0.529763		0.222845	1.39258		0.194645	1.9906		0.230259	1.31594		0.477064	0.507062		0.477058	0.507068		0.219987	1.3577		0.21986	1.35887
0.420948	0.621641		0.420566	0.61806		0.48288	0.47037		0.483047	0.470057		0.473387	0.496462		0.450769	0.528432		0.223168	1.38858		0.194927	1.98286		0.230593	1.31252		0.477756	0.505688		0.477751	0.505694		0.220306	1.35342		0.22018	1.35458
0.421558	0.620079		0.421175	0.616631		0.483579	0.468989		0.483748	0.468676		0.474074	0.495096		0.451422	0.527103		0.223492	1.38461		0.19521	1.97519		0.230927	1.30914		0.478449	0.504317		0.478443	0.504323		0.220625	1.34918		0.220499	1.35032
0.422168	0.61852		0.421785	0.615204		0.484279	0.467611		0.484448	0.467298		0.47476	0.493733		0.452075	0.525776		0.223815	1.38068		0.195492	1.96757		0.231261	1.30579		0.479141	0.502949		0.479136	0.502955		0.220945	1.34498		0.220818	1.34611
0.422778	0.616963		0.422394	0.613779		0.484979	0.466236		0.485148	0.465923		0.475446	0.492373		0.452728	0.524452		0.224138	1.37679		0.195775	1.96002		0.231595	1.30246		0.479834	0.501585		0.479828	0.501591		0.221264	1.34081		0.221137	1.34193
0.423389	0.615409		0.423004	0.612355		0.485679	0.464864		0.485848	0.464552		0.476132	0.491016		0.453382	0.52313		0.224462	1.37292		0.196057	1.95253		0.23193	1.29917		0.480526	0.500223		0.48052	0.500229		0.221583	1.33668		0.221456	1.33779
0.423999	0.613856		0.423613	0.610934		0.486379	0.463496		0.486548	0.463184		0.476818	0.489662		0.454035	0.521811		0.224785	1.3691		0.19634	1.94511		0.232264	1.2959		0.481218	0.498865		0.481213	0.498871		0.221902	1.33259		0.221775	1.33369
0.424609	0.612306		0.424223	0.609515		0.487079	0.462131		0.487248	0.461819		0.477504	0.488312		0.454688	0.520495		0.225109	1.3653		0.196622	1.93775		0.232598	1.29266		0.481911	0.49751		0.481905	0.497516		0.222222	1.32854		0.222094	1.32962
0.425219	0.610759		0.424832	0.608098		0.487778	0.460769		0.487948	0.460458		0.47819	0.486964		0.455342	0.51918		0.225432	1.36154		0.196905	1.93044		0.232932	1.28945		0.482603	0.496158		0.482598	0.496164		0.222541	1.32452		0.222413	1.32559
0.425829	0.609213		0.425442	0.606682		0.488478	0.459411		0.488648	0.459099		0.478876	0.485619		0.455995	0.517869		0.225756	1.35781		0.197187	1.9232		0.233266	1.28627		0.483296	0.494809		0.48329	0.494815		0.22286	1.32053		0.222732	1.3216
0.426439	0.60767		0.426051	0.605269		0.489178	0.458056		0.489348	0.457744		0.479562	0.484278		0.456648	0.516559		0.226079	1.35412		0.19747	1.91602		0.233601	1.28311		0.483988	0.493463		0.483982	0.493469		0.22318	1.31659		0.223051	1.31764
0.427049	0.60613		0.426661	0.603858		0.489878	0.456704		0.490048	0.456393		0.480248	0.48294		0.457301	0.515253		0.226402	1.35045		0.197752	1.90889		0.233935	1.27999		0.48468	0.492121		0.484675	0.492127		0.223499	1.31267		0.223371	1.31371
0.427659	0.604592		0.427271	0.602448		0.490578	0.455355		0.490748	0.455044		0.480934	0.481604		0.457955	0.513949		0.226726	1.34682		0.198035	1.90183		0.234269	1.27688		0.485373	0.490781		0.485367	0.490787		0.223818	1.30879		0.22369	1.30982
0.428269	0.603056		0.42788	0.601041		0.491277	0.45401		0.491448	0.453699		0.48162	0.480272		0.458608	0.512647		0.227049	1.34322		0.198317	1.89482		0.234603	1.27381		0.486065	0.489445		0.486059	0.489451		0.224137	1.30495		0.224009	1.30597
0.428879	0.601523		0.42849	0.599636		0.491977	0.452668		0.492148	0.452357		0.482306	0.478943		0.459261	0.511348		0.227373	1.33966		0.1986	1.88787		0.234937	1.27076		0.486758	0.488112		0.486752	0.488118		0.224457	1.30114		0.224328	1.30215
0.429489	0.599992		0.429099	0.598233		0.492677	0.451329		0.492848	0.451019		0.482992	0.477617		0.459915	0.510051		0.227696	1.33612		0.198882	1.88098		0.235272	1.26774		0.48745	0.486782		0.487444	0.486788		0.224776	1.29736		0.224647	1.29836
0.430099	0.598463		0.429709	0.596832		0.493377	0.449993		0.493549	0.449683		0.483679	0.476294		0.460568	0.508757		0.22802	1.33261		0.199165	1.87415		0.235606	1.26474		0.488142	0.485455		0.488137	0.485461		0.225095	1.29362		0.224966	1.29461
0.430709	0.596937		0.430318	0.595433		0.494077	0.448661		0.494249	0.448351		0.484365	0.474975		0.461221	0.507465		0.228343	1.32914		0.199447	1.86737		0.23594	1.26177		0.488835	0.484131		0.488829	0.484138		0.225415	1.28991		0.225285	1.29088
0.431319	0.595413		0.430928	0.594036		0.494777	0.447332		0.494949	0.447022		0.485051	0.473658		0.461874	0.506176		0.228666	1.32569		0.19973	1.86065		0.236274	1.25883		0.489527	0.482811		0.489521	0.482817		0.225734	1.28623		0.225604	1.28719
0.43193	0.593892		0.431537	0.592641		0.495476	0.446006		0.495649	0.445697		0.485737	0.472345		0.462528	0.50489		0.22899	1.32227		0.200012	1.85398		0.236608	1.25591		0.49022	0.481493		0.490214	0.4815		0.226053	1.28258		0.225923	1.28354
0.43254	0.592373		0.432147	0.591248		0.496176	0.444684		0.496349	0.444374		0.486423	0.471034		0.463181	0.503606		0.229313	1.31889		0.200295	1.84737		0.236943	1.25301		0.490912	0.480179		0.490906	0.480185		0.226372	1.27897		0.226242	1.27991
0.43315	0.590857		0.432756	0.589857		0.496876	0.443364		0.497049	0.443055		0.487109	0.469727		0.463834	0.502324		0.229637	1.31553		0.200577	1.84082		0.237277	1.25014		0.491604	0.478868		0.491599	0.478874		0.226692	1.27539		0.226562	1.27632
0.43376	0.589343		0.433366	0.588469		0.497576	0.442048		0.497749	0.44174		0.487795	0.468423		0.464488	0.501045		0.22996	1.3122		0.20086	1.83431		0.237611	1.2473		0.492297	0.47756		0.492291	0.477566		0.227011	1.27183		0.226881	1.27276
0.43437	0.587832		0.433975	0.587082		0.498276	0.440736		0.498449	0.440427		0.488481	0.467121		0.465141	0.499769		0.230284	1.3089		0.201142	1.82786		0.237945	1.24447		0.492989	0.476255		0.492983	0.476261		0.22733	1.26831		0.2272	1.26923
0.43498	0.586323		0.434585	0.585698		0.498976	0.439426		0.499149	0.439118		0.489167	0.465823		0.465794	0.498495		0.230607	1.30562		0.201425	1.82147		0.238279	1.24167		0.493682	0.474953		0.493676	0.47496		0.22765	1.26482		0.227519	1.26573
0.43559	0.584817		0.435194	0.584315		0.499675	0.43812		0.499849	0.437812		0.489853	0.464529		0.466447	0.497224		0.23093	1.30238		0.201707	1.81512		0.238613	1.2389		0.494374	0.473655		0.494368	0.473661		0.227969	1.26136		0.227838	1.26226
0.4362	0.583313		0.435804	0.582935		0.500375	0.436817		0.500549	0.436509		0.490539	0.463237		0.467101	0.495955		0.231254	1.29916		0.20199	1.80883		0.238948	1.23615		0.495066	0.472359		0.495061	0.472366		0.228288	1.25794		0.228157	1.25882
0.43681	0.581811		0.436413	0.581557		0.501075	0.435517		0.501249	0.43521		0.491225	0.461948		0.467754	0.494689		0.231577	1.29597		0.202272	1.80259		0.239282	1.23342		0.495759	0.471067		0.495753	0.471073		0.228607	1.25454		0.228476	1.25541
0.43742	0.580313		0.437023	0.580181		0.501775	0.434221		0.501949	0.433914		0.491911	0.460662		0.468407	0.493426		0.231901	1.29281		0.202555	1.7964		0.239616	1.23071		0.496451	0.469778		0.496445	0.469784		0.228927	1.25117		0.228795	1.25203
0.43803	0.578816		0.437632	0.578808		0.502475	0.432928		0.502649	0.432621		0.492597	0.45938		0.469061	0.492165		0.232224	1.28968		0.202837	1.79026		0.23995	1.22803		0.497144	0.468492		0.497138	0.468498		0.229246	1.24783		0.229114	1.24868
0.43864	0.577322		0.438242	0.577436		0.503175	0.431638		0.503349	0.431331		0.493283	0.458101		0.469714	0.490906		0.232548	1.28657		0.20312	1.78418		0.240284	1.22536		0.497836	0.467209		0.49783	0.467215		0.229565	1.24451		0.229433	1.24536
0.43925	0.575831		0.438851	0.576067		0.503874	0.430351		0.50405	0.430044		0.49397	0.456824		0.470367	0.489651		0.232871	1.28349		0.203402	1.77814		0.240619	1.22272		0.498528	0.465929		0.498523	0.465936		0.229885	1.24123		0.229753	1.24207
0.43986	0.574342		0.439461	0.574699		0.504574	0.429068		0.50475	0.428761		0.494656	0.455551		0.47102	0.488397		0.233194	1.28043		0.203685	1.77215		0.240953	1.22011		0.499221	0.464652		0.499215	0.464659		0.230204	1.23798		0.230072	1.23881
0.44047	0.572856		0.44007	0.573334		0.505274	0.427787		0.50545	0.427481		0.495342	0.454281		0.471674	0.487147		0.233518	1.2774		0.203967	1.76621		0.241287	1.21751		0.499913	0.463379		0.499907	0.463386		0.230523	1.23475		0.230391	1.23557
0.441081	0.571372		0.44068	0.571971		0.505974	0.426511		0.50615	0.426205		0.496028	0.453014		0.472327	0.485899		0.233841	1.27439		0.20425	1.76032		0.241621	1.21493		0.500606	0.462108		0.5006	0.462115		0.230842	1.23155		0.23071	1.23236
0.441691	0.569891		0.441289	0.570611		0.506674	0.425237		0.50685	0.424931		0.496714	0.45175		0.47298	0.484653		0.234165	1.27141		0.204532	1.75448		0.241955	1.21238		0.501298	0.460841		0.501292	0.460848		0.231162	1.22838		0.231029	1.22918
0.442301	0.568413		0.441899	0.569252		0.507373	0.423966		0.50755	0.423661		0.4974	0.450489		0.473634	0.48341		0.234488	1.26846		0.204815	1.74868		0.24229	1.20985		0.50199	0.459577		0.501985	0.459584		0.231481	1.22524		0.231348	1.22603
0.442911	0.566937		0.442508	0.567896		0.508073	0.422699		0.50825	0.422394		0.498086	0.449232		0.474287	0.48217		0.234812	1.26553		0.205097	1.74293		0.242624	1.20733		0.502683	0.458316		0.502677	0.458323		0.2318	1.22212		0.231667	1.2229
0.443521	0.565464		0.443118	0.566542		0.508773	0.421435		0.50895	0.42113		0.498772	0.447977		0.47494	0.480932		0.235135	1.26262		0.20538	1.73723		0.242958	1.20484		0.503375	0.457058		0.503369	0.457065		0.23212	1.21903		0.231986	1.2198
0.444131	0.563993		0.443727	0.56519		0.509473	0.420174		0.50965	0.41987		0.499458	0.446725		0.475593	0.479697		0.235459	1.25974		0.205662	1.73158		0.243292	1.20237		0.504068	0.455803		0.504062	0.45581		0.232439	1.21596		0.232305	1.21673
0.444741	0.562525		0.444337	0.56384		0.510173	0.418917		0.51035	0.418612		0.500144	0.445477		0.476247	0.478465		0.235782	1.25689		0.205945	1.72597		0.243626	1.19992		0.50476	0.454552		0.504754	0.454558		0.232758	1.21293		0.232624	1.21368
0.445351	0.561059		0.444946	0.562493		0.510873	0.417663		0.51105	0.417358		0.50083	0.444232		0.4769	0.477235		0.236105	1.25405		0.206227	1.72041		0.243961	1.19748		0.505452	0.453303		0.505446	0.45331		0.233077	1.20991		0.232944	1.21066
0.445961	0.559596		0.445556	0.561148		0.511572	0.416411		0.51175	0.416108		0.501516	0.442989		0.477553	0.476008		0.236429	1.25124		0.20651	1.71489		0.244295	1.19507		0.506145	0.452058		0.506139	0.452065		0.233397	1.20693		0.233263	1.20767
0.446571	0.558136		0.446166	0.559805		0.512272	0.415164		0.51245	0.41486		0.502202	0.44175		0.478207	0.474783		0.236752	1.24846		0.206792	1.70942		0.244629	1.19268		0.506837	0.450815		0.506831	0.450822		0.233716	1.20397		0.233582	1.2047
0.447181	0.556678		0.446775	0.558464		0.512972	0.413919		0.51315	0.413616		0.502888	0.440514		0.47886	0.473561		0.237076	1.24569		0.207075	1.70399		0.244963	1.1903		0.50753	0.449576		0.507524	0.449583		0.234035	1.20103		0.233901	1.20176
0.447791	0.555223		0.447385	0.557125		0.513672	0.412678		0.513851	0.412374		0.503575	0.439281		0.479513	0.472341		0.237399	1.24295		0.207357	1.69861		0.245297	1.18795		0.508222	0.44834		0.508216	0.448347		0.234355	1.19812		0.23422	1.19884
0.448401	0.55377		0.447994	0.555789		0.514372	0.411439		0.514551	0.411136		0.504261	0.438051		0.480166	0.471125		0.237723	1.24023		0.20764	1.69327		0.245632	1.18561		0.508914	0.447107		0.508908	0.447114		0.234674	1.19523		0.234539	1.19594
0.449011	0.55232		0.448604	0.554455		0.515072	0.410204		0.515251	0.409902		0.504947	0.436825		0.48082	0.46991		0.238046	1.23754		0.207922	1.68797		0.245966	1.1833		0.509607	0.445877		0.509601	0.445884		0.234993	1.19237		0.234858	1.19307
0.449622	0.550873		0.449213	0.553123		0.515771	0.408973		0.515951	0.40867		0.505633	0.435601		0.481473	0.468699		0.238369	1.23486		0.208205	1.68272		0.2463	1.181		0.510299	0.44465		0.510293	0.444657		0.235312	1.18953		0.235177	1.19023
0.450232	0.549428		0.449823	0.551794		0.516471	0.407744		0.516651	0.407442		0.506319	0.43438		0.482126	0.46749		0.238693	1.23221		0.208487	1.67751		0.246634	1.17871		0.510992	0.443426		0.510986	0.443434		0.235632	1.18672		0.235496	1.18741
0.450842	0.547986		0.450432	0.550466		0.517171	0.406519		0.517351	0.406217		0.507005	0.433163		0.48278	0.466283		0.239016	1.22958		0.20877	1.67234		0.246968	1.17645		0.511684	0.442206		0.511678	0.442213		0.235951	1.18393		0.235815	1.18461
0.451452	0.546547		0.451042	0.549142		0.517871	0.405296		0.518051	0.404995		0.507691	0.431948		0.483433	0.46508		0.23934	1.22697		0.209052	1.66722		0.247302	1.17421		0.512376	0.440988		0.51237	0.440995		0.23627	1.18116		0.236135	1.18183
0.452062	0.54511		0.451651	0.547819		0.518571	0.404077		0.518751	0.403776		0.508377	0.430737		0.484086	0.463879		0.239663	1.22439		0.209335	1.66213		0.247637	1.17198		0.513069	0.439774		0.513063	0.439781		0.23659	1.17842		0.236454	1.17908
0.452672	0.543676		0.452261	0.546498		0.51927	0.402862		0.519451	0.402561		0.509063	0.429528		0.484739	0.46268		0.239987	1.22182		0.209617	1.65709		0.247971	1.16977		0.513761	0.438562		0.513755	0.43857		0.236909	1.1757		0.236773	1.17636
0.453282	0.542245		0.45287	0.54518		0.51997	0.401649		0.520151	0.401349		0.509749	0.428323		0.485393	0.461484		0.24031	1.21928		0.2099	1.65209		0.248305	1.16757		0.514454	0.437354		0.514448	0.437361		0.237228	1.173		0.237092	1.17365
0.453892	0.540816		0.45348	0.543865		0.52067	0.40044		0.520851	0.400139		0.510435	0.427121		0.486046	0.460291		0.240633	1.21675		0.210182	1.64712		0.248639	1.1654		0.515146	0.436149		0.51514	0.436156		0.237547	1.17033		0.237411	1.17097
0.454502	0.53939		0.454089	0.542551		0.52137	0.399234		0.521551	0.398934		0.511121	0.425922		0.486699	0.4591		0.240957	1.21425		0.210465	1.6422		0.248973	1.16324		0.515838	0.434947		0.515832	0.434954		0.237867	1.16768		0.23773	1.16831
0.455112	0.537967		0.454699	0.54124		0.52207	0.398031		0.522251	0.397731		0.511807	0.424726		0.487353	0.457912		0.24128	1.21176		0.210747	1.63732		0.249308	1.16109		0.516531	0.433748		0.516525	0.433755		0.238186	1.16505		0.238049	1.16567
0.455722	0.536546		0.455308	0.539931		0.52277	0.396831		0.522951	0.396531		0.512493	0.423533		0.488006	0.456727		0.241604	1.2093		0.21103	1.63248		0.249642	1.15897		0.517223	0.432552		0.517217	0.432559		0.238505	1.16244		0.238368	1.16305
0.456332	0.535128		0.455918	0.538624		0.523469	0.395634		0.523651	0.395335		0.513179	0.422343		0.488659	0.455544		0.241927	1.20685		0.211312	1.62767		0.249976	1.15686		0.517916	0.431359		0.51791	0.431366		0.238824	1.15985		0.238687	1.16046
0.456942	0.533713		0.456527	0.53732		0.524169	0.394441		0.524352	0.394142		0.513866	0.421156		0.489312	0.454364		0.242251	1.20443		0.211595	1.62291		0.25031	1.15476		0.518608	0.430169		0.518602	0.430176		0.239144	1.15729		0.239006	1.15789
0.457552	0.5323		0.457137	0.536018		0.524869	0.39325		0.525052	0.392952		0.514552	0.419972		0.489966	0.453187		0.242574	1.20202		0.211877	1.61818		0.250644	1.15269		0.5193	0.428982		0.519294	0.42899		0.239463	1.15474		0.239326	1.15534
0.458163	0.53089		0.457746	0.534718		0.525569	0.392063		0.525752	0.391765		0.515238	0.418791		0.490619	0.452012		0.242897	1.19964		0.21216	1.61349		0.250979	1.15062		0.519993	0.427799		0.519987	0.427806		0.239782	1.15222		0.239645	1.15281
0.458773	0.529483		0.458356	0.533421		0.526269	0.390879		0.526452	0.390581		0.515924	0.417613		0.491272	0.45084		0.243221	1.19727		0.212442	1.60884		0.251313	1.14858		0.520685	0.426618		0.520679	0.426625		0.240102	1.14972		0.239964	1.1503
0.459383	0.528078		0.458965	0.532126		0.526969	0.389698		0.527152	0.389401		0.51661	0.416438		0.491926	0.44967		0.243544	1.19492		0.212725	1.60423		0.251647	1.14654		0.521378	0.42544		0.521372	0.425448		0.240421	1.14723		0.240283	1.14781
0.459993	0.526676		0.459575	0.530833		0.527668	0.388521		0.527852	0.388223		0.517296	0.415267		0.492579	0.448503		0.243868	1.19259		0.213007	1.59965		0.251981	1.14453		0.52207	0.424266		0.522064	0.424273		0.24074	1.14477		0.240602	1.14534
0.460603	0.525277		0.460184	0.529543		0.528368	0.387346		0.528552	0.387049		0.517982	0.414098		0.493232	0.447339		0.244191	1.19028		0.21329	1.59511		0.252315	1.14253		0.522762	0.423094		0.522756	0.423102		0.241059	1.14233		0.240921	1.14289
0.461213	0.523881		0.460794	0.528255		0.529068	0.386175		0.529252	0.385878		0.518668	0.412933		0.493886	0.446177		0.244515	1.18798		0.213572	1.59061		0.25265	1.14054		0.523455	0.421926		0.523449	0.421933		0.241379	1.13991		0.24124	1.14046
0.461823	0.522487		0.461403	0.526969		0.529768	0.385006		0.529952	0.38471		0.519354	0.41177		0.494539	0.445018		0.244838	1.18571		0.213855	1.58614		0.252984	1.13857		0.524147	0.42076		0.524141	0.420768		0.241698	1.13751		0.241559	1.13806
0.462433	0.521096		0.462013	0.525686		0.530468	0.383841		0.530652	0.383545		0.52004	0.41061		0.495192	0.443862		0.245161	1.18345		0.214137	1.58171		0.253318	1.13661		0.52484	0.419598		0.524833	0.419606		0.242017	1.13513		0.241878	1.13567
0.463043	0.519708		0.462622	0.524405		0.531168	0.382679		0.531352	0.382384		0.520726	0.409454		0.495845	0.442708		0.245485	1.18121		0.21442	1.57731		0.253652	1.13467		0.525532	0.418439		0.525526	0.418446		0.242337	1.13276		0.242197	1.1333
0.463653	0.518322		0.463232	0.523126		0.531867	0.381521		0.532052	0.381225		0.521412	0.4083		0.496499	0.441557		0.245808	1.17899		0.214702	1.57295		0.253986	1.13274		0.526224	0.417282		0.526218	0.41729		0.242656	1.13042		0.242517	1.13095
0.464263	0.516939		0.463841	0.52185		0.532567	0.380365		0.532752	0.38007		0.522098	0.40715		0.497152	0.440408		0.246132	1.17678		0.214985	1.56863		0.254321	1.13083		0.526917	0.416129		0.526911	0.416137		0.242975	1.12809		0.242836	1.12862
0.464873	0.515559		0.464451	0.520576		0.533267	0.379212		0.533452	0.378917		0.522784	0.406002		0.497805	0.439262		0.246455	1.17459		0.215267	1.56434		0.254655	1.12893		0.527609	0.414979		0.527603	0.414986		0.243294	1.12579		0.243155	1.12631
0.465483	0.514182		0.46506	0.519304		0.533967	0.378063		0.534153	0.377768		0.52347	0.404858		0.498459	0.438119		0.246779	1.17242		0.21555	1.56008		0.254989	1.12704		0.528302	0.413832		0.528295	0.413839		0.243614	1.1235		0.243474	1.12401
0.466093	0.512807		0.46567	0.518035		0.534667	0.376917		0.534853	0.376622		0.524157	0.403717		0.499112	0.436978		0.247102	1.17027		0.215832	1.55586		0.255323	1.12517		0.528994	0.412687		0.528988	0.412695		0.243933	1.12123		0.243793	1.12174
0.466704	0.511435		0.46628	0.516768		0.535366	0.375773		0.535553	0.375479		0.524843	0.402578		0.499765	0.43584		0.247426	1.16813		0.216115	1.55167		0.255657	1.12331		0.529686	0.411546		0.52968	0.411554		0.244252	1.11898		0.244112	1.11948
0.467314	0.510066		0.466889	0.515504		0.536066	0.374633		0.536253	0.37434		0.525529	0.401443		0.500418	0.434705		0.247749	1.16601		0.216397	1.54751		0.255991	1.12147		0.530379	0.410408		0.530373	0.410415		0.244572	1.11675		0.244431	1.11724
0.467924	0.5087		0.467499	0.514242		0.536766	0.373496		0.536953	0.373203		0.526215	0.40031		0.501072	0.433572		0.248072	1.1639		0.21668	1.54339		0.256326	1.11964		0.531071	0.409273		0.531065	0.40928		0.244891	1.11454		0.24475	1.11502
0.468534	0.507336		0.468108	0.512982		0.537466	0.372362		0.537653	0.372069		0.526901	0.399181		0.501725	0.432442		0.248396	1.16181		0.216962	1.5393		0.25666	1.11782		0.531764	0.40814		0.531757	0.408148		0.24521	1.11234		0.245069	1.11282
0.469144	0.505975		0.468718	0.511725		0.538166	0.371231		0.538353	0.370939		0.527587	0.398055		0.502378	0.431315		0.248719	1.15974		0.217245	1.53524		0.256994	1.11601		0.532456	0.407011		0.53245	0.407019		0.245529	1.11016		0.245389	1.11063
0.469754	0.504617		0.469327	0.51047		0.538866	0.370104		0.539053	0.369811		0.528273	0.396931		0.503032	0.43019		0.249043	1.15768		0.217527	1.53122		0.257328	1.11422		0.533148	0.405885		0.533142	0.405893		0.245849	1.108		0.245708	1.10847
0.470364	0.503261		0.469937	0.509217		0.539565	0.368979		0.539753	0.368687		0.528959	0.395811		0.503685	0.429068		0.249366	1.15564		0.21781	1.52722		0.257662	1.11244		0.533841	0.404762		0.533835	0.404769		0.246168	1.10585		0.246027	1.10632
0.470974	0.501909		0.470546	0.507967		0.540265	0.367858		0.540453	0.367566		0.529645	0.394693		0.504338	0.427948		0.24969	1.15361		0.218092	1.52326		0.257997	1.11067		0.534533	0.403641		0.534527	0.403649		0.246487	1.10373		0.246346	1.10418
0.471584	0.500559		0.471156	0.506719		0.540965	0.366739		0.541153	0.366448		0.530331	0.393579		0.504991	0.426831		0.250013	1.1516		0.218375	1.51933		0.258331	1.10891		0.535226	0.402524		0.535219	0.402532		0.246807	1.10162		0.246665	1.10207
0.472194	0.499211		0.471765	0.505473		0.541665	0.365624		0.541853	0.365333		0.531017	0.392467		0.505645	0.425717		0.250336	1.1496		0.218657	1.51543		0.258665	1.10717		0.535918	0.40141		0.535912	0.401418		0.247126	1.09952		0.246984	1.09997
0.472804	0.497867		0.472375	0.50423		0.542365	0.364511		0.542553	0.364221		0.531703	0.391359		0.506298	0.424605		0.25066	1.14762		0.21894	1.51157		0.258999	1.10544		0.53661	0.400299		0.536604	0.400306		0.247445	1.09744		0.247303	1.09788
0.473414	0.496525		0.472984	0.50299		0.543065	0.363402		0.543253	0.363112		0.532389	0.390253		0.506951	0.423496		0.250983	1.14565		0.219222	1.50773		0.259333	1.10372		0.537303	0.39919		0.537297	0.399198		0.247764	1.09538		0.247622	1.09582
0.474024	0.495186		0.473594	0.501751		0.543764	0.362296		0.543953	0.362006		0.533075	0.389151		0.507605	0.422389		0.251307	1.1437		0.219505	1.50392		0.259668	1.10201		0.537995	0.398085		0.537989	0.398093		0.248084	1.09334		0.247941	1.09377
0.474634	0.49385		0.474203	0.500515		0.544464	0.361193		0.544654	0.360903		0.533762	0.388051		0.508258	0.421286		0.25163	1.14176		0.219787	1.50014		0.260002	1.10032		0.538688	0.396982		0.538681	0.39699		0.248403	1.09131		0.24826	1.09173
0.475244	0.492516		0.474813	0.499282		0.545164	0.360093		0.545354	0.359804		0.534448	0.386955		0.508911	0.420184		0.251954	1.13984		0.22007	1.4964		0.260336	1.09863		0.53938	0.395883		0.539374	0.395891		0.248722	1.08929		0.24858	1.08971
0.475855	0.491186		0.475422	0.498051		0.545864	0.358996		0.546054	0.358707		0.535134	0.385861		0.509564	0.419086		0.252277	1.13793		0.220352	1.49268		0.26067	1.09696		0.540073	0.394786		0.540066	0.394794		0.249042	1.0873		0.248899	1.08771
0.476465	0.489858		0.476032	0.496822		0.546564	0.357902		0.546754	0.357613		0.53582	0.38477		0.510218	0.41799		0.2526	1.13604		0.220635	1.48899		0.261004	1.0953		0.540765	0.393693		0.540758	0.393701		0.249361	1.08531		0.249218	1.08572
0.477075	0.488533		0.476641	0.495596		0.547264	0.356811		0.547454	0.356523		0.536506	0.383682		0.510871	0.416897		0.252924	1.13415		0.220917	1.48533		0.261339	1.09365		0.541457	0.392602		0.541451	0.39261		0.24968	1.08335		0.249537	1.08375
0.477685	0.48721		0.477251	0.494372		0.547963	0.355723		0.548154	0.355435		0.537192	0.382598		0.511524	0.415806		0.253247	1.13229		0.2212	1.4817		0.261673	1.09201		0.54215	0.391515		0.542143	0.391522		0.249999	1.0814		0.249856	1.08179
0.478295	0.485891		0.47786	0.49315		0.548663	0.354638		0.548854	0.354351		0.537878	0.381516		0.512178	0.414718		0.253571	1.13043		0.221482	1.4781		0.262007	1.09038		0.542842	0.39043		0.542836	0.390438		0.250319	1.07946		0.250175	1.07985
0.478905	0.484574		0.47847	0.491931		0.549363	0.353556		0.549554	0.353269		0.538564	0.380437		0.512831	0.413632		0.253894	1.12859		0.221765	1.47452		0.262341	1.08876		0.543535	0.389348		0.543528	0.389356		0.250638	1.07754		0.250494	1.07792
0.479515	0.48326		0.479079	0.490714		0.550063	0.352478		0.550254	0.352191		0.53925	0.379361		0.513484	0.412549		0.254218	1.12676		0.222047	1.47097		0.262675	1.08716		0.544227	0.388269		0.54422	0.388277		0.250957	1.07563		0.250813	1.07601
0.480125	0.481948		0.479689	0.4895		0.550763	0.351402		0.550954	0.351115		0.539936	0.378288		0.514137	0.411469		0.254541	1.12495		0.22233	1.46746		0.26301	1.08556		0.544919	0.387193		0.544913	0.387201		0.251277	1.07374		0.251132	1.07411
0.480735	0.48064		0.480298	0.488288		0.551462	0.350329		0.551654	0.350043		0.540622	0.377218		0.514791	0.410391		0.254864	1.12315		0.222612	1.46397		0.263344	1.08397		0.545612	0.38612		0.545605	0.386128		0.251596	1.07186		0.251451	1.07223
0.481345	0.479334		0.480908	0.487078		0.552162	0.349259		0.552354	0.348974		0.541308	0.37615		0.515444	0.409316		0.255188	1.12136		0.222895	1.4605		0.263678	1.0824		0.546304	0.38505		0.546298	0.385058		0.251915	1.06999		0.251771	1.07036
0.481955	0.478031		0.481517	0.485871		0.552862	0.348193		0.553054	0.347907		0.541994	0.375086		0.516097	0.408244		0.255511	1.11958		0.223177	1.45707		0.264012	1.08083		0.546997	0.383983		0.54699	0.383991		0.252234	1.06814		0.25209	1.06851
0.482565	0.47673		0.482127	0.484667		0.553562	0.347129		0.553754	0.346844		0.54268	0.374025		0.516751	0.407174		0.255835	1.11782		0.22346	1.45366		0.264346	1.07928		0.547689	0.382918		0.547682	0.382926		0.252554	1.06631		0.252409	1.06667
0.483175	0.475433		0.482736	0.483464		0.554262	0.346068		0.554455	0.345783		0.543366	0.372966		0.517404	0.406107		0.256158	1.11607		0.223742	1.45027		0.26468	1.07773		0.548381	0.381857		0.548375	0.381865		0.252873	1.06449		0.252728	1.06484
0.483785	0.474138		0.483346	0.482265		0.554962	0.34501		0.555155	0.344726		0.544053	0.371911		0.518057	0.405042		0.256482	1.11433		0.224025	1.44692		0.265015	1.0762		0.549074	0.380798		0.549067	0.380806		0.253192	1.06268		0.253047	1.06303
0.484396	0.472846		0.483955	0.481067		0.555661	0.343956		0.555855	0.343672		0.544739	0.370858		0.51871	0.40398		0.256805	1.1126		0.224307	1.44358		0.265349	1.07467		0.549766	0.379743		0.54976	0.379751		0.253512	1.06088		0.253366	1.06123
0.485006	0.471557		0.484565	0.479872		0.556361	0.342904		0.556555	0.34262		0.545425	0.369808		0.519364	0.402921		0.257128	1.11089		0.22459	1.44028		0.265683	1.07316		0.550459	0.37869		0.550452	0.378698		0.253831	1.0591		0.253685	1.05944
0.485616	0.47027		0.485175	0.478679		0.557061	0.341855		0.557255	0.341572		0.546111	0.368761		0.520017	0.401864		0.257452	1.10919		0.224872	1.437		0.266017	1.07165		0.551151	0.37764		0.551144	0.377648		0.25415	1.05733		0.254004	1.05767
0.486226	0.468987		0.485784	0.477489		0.557761	0.340809		0.557955	0.340526		0.546797	0.367717		0.52067	0.40081		0.257775	1.10749		0.225155	1.43375		0.266351	1.07016		0.551843	0.376593		0.551837	0.376601		0.254469	1.05558		0.254323	1.05591
0.486836	0.467706		0.486394	0.476301		0.558461	0.339766		0.558655	0.339484		0.547483	0.366676		0.521324	0.399758		0.258099	1.10582		0.225437	1.43052		0.266686	1.06867		0.552536	0.375549		0.552529	0.375557		0.254789	1.05384		0.254642	1.05417
0.487446	0.466428		0.487003	0.475116		0.559161	0.338726		0.559355	0.338444		0.548169	0.365638		0.521977	0.398709		0.258422	1.10415		0.22572	1.42731		0.26702	1.06719		0.553228	0.374508		0.553222	0.374516		0.255108	1.05211		0.254962	1.05243
0.488056	0.465152		0.487613	0.473933		0.55986	0.337689		0.560055	0.337407		0.548855	0.364603		0.52263	0.397662		0.258746	1.10249		0.226002	1.42413		0.267354	1.06572		0.553921	0.37347		0.553914	0.373478		0.255427	1.05039		0.255281	1.05071
0.488666	0.46388		0.488222	0.472752		0.56056	0.336655		0.560755	0.336374		0.549541	0.36357		0.523283	0.396619		0.259069	1.10085		0.226285	1.42098		0.267688	1.06426		0.554613	0.372434		0.554606	0.372442		0.255747	1.04869		0.2556	1.049
0.489276	0.46261		0.488832	0.471574		0.56126	0.335624		0.561455	0.335343		0.550227	0.362541		0.523937	0.395577		0.259392	1.09921		0.226567	1.41785		0.268022	1.06281		0.555305	0.371401		0.555299	0.371409		0.256066	1.047		0.255919	1.04731
0.489886	0.461343		0.489441	0.470398		0.56196	0.334596		0.562155	0.334315		0.550913	0.361514		0.52459	0.394539		0.259716	1.09759		0.22685	1.41474		0.268357	1.06137		0.555998	0.370372		0.555991	0.37038		0.256385	1.04532		0.256238	1.04563
0.490496	0.460078		0.490051	0.469225		0.56266	0.333571		0.562855	0.333291		0.551599	0.36049		0.525243	0.393502		0.260039	1.09598		0.227132	1.41166		0.268691	1.05994		0.55669	0.369345		0.556684	0.369353		0.256704	1.04365		0.256557	1.04395
0.491106	0.458817		0.49066	0.468054		0.563359	0.332549		0.563555	0.332269		0.552285	0.359469		0.525897	0.392469		0.260363	1.09438		0.227415	1.4086		0.269025	1.05851		0.557383	0.368321		0.557376	0.368329		0.257024	1.042		0.256876	1.0423
0.491716	0.457558		0.49127	0.466886		0.564059	0.33153		0.564255	0.33125		0.552971	0.358451		0.52655	0.391438		0.260686	1.09279		0.227697	1.40557		0.269359	1.0571		0.558075	0.367299		0.558068	0.367307		0.257343	1.04035		0.257195	1.04065
0.492326	0.456302		0.491879	0.46572		0.564759	0.330513		0.564956	0.330234		0.553658	0.357436		0.527203	0.390409		0.26101	1.09121		0.22798	1.40256		0.269693	1.05569		0.558767	0.366281		0.558761	0.366289		0.257662	1.03872		0.257514	1.03901
0.492937	0.455049		0.492489	0.464556		0.565459	0.3295		0.565656	0.329221		0.554344	0.356423		0.527856	0.389384		0.261333	1.08964		0.228262	1.39957		0.270028	1.05429		0.55946	0.365265		0.559453	0.365273		0.257982	1.0371		0.257833	1.03739
0.493547	0.453798		0.493098	0.463395		0.566159	0.328489		0.566356	0.328211		0.55503	0.355414		0.52851	0.38836		0.261657	1.08808		0.228545	1.3966		0.270362	1.0529		0.560152	0.364253		0.560145	0.364261		0.258301	1.0355		0.258153	1.03578
0.494157	0.45255		0.493708	0.462236		0.566859	0.327481		0.567056	0.327203		0.555716	0.354407		0.529163	0.38734		0.26198	1.08653		0.228827	1.39366		0.270696	1.05151		0.560845	0.363243		0.560838	0.363251		0.25862	1.0339		0.258472	1.03418
0.494767	0.451305		0.494317	0.461079		0.567558	0.326477		0.567756	0.326199		0.556402	0.353403		0.529816	0.386322		0.262303	1.085		0.22911	1.39074		0.27103	1.05014		0.561537	0.362235		0.56153	0.362244		0.258939	1.03232		0.258791	1.03259
0.495377	0.450063		0.494927	0.459925		0.568258	0.325475		0.568456	0.325197		0.557088	0.352402		0.53047	0.385306		0.262627	1.08347		0.229392	1.38784		0.271364	1.04877		0.562229	0.361231		0.562223	0.361239		0.259259	1.03074		0.25911	1.03102
0.495987	0.448824		0.495536	0.458774		0.568958	0.324476		0.569156	0.324199		0.557774	0.351404		0.531123	0.384293		0.26295	1.08195		0.229675	1.38496		0.271699	1.04741		0.562922	0.36023		0.562915	0.360238		0.259578	1.02918		0.259429	1.02945
0.496597	0.447587		0.496146	0.457625		0.569658	0.32348		0.569856	0.323203		0.55846	0.350408		0.531776	0.383283		0.263274	1.08044		0.229957	1.38211		0.272033	1.04606		0.563614	0.359231		0.563607	0.359239		0.259897	1.02763		0.259748	1.02789
0.497207	0.446353		0.496755	0.456478		0.570358	0.322487		0.570556	0.32221		0.559146	0.349415		0.532429	0.382275		0.263597	1.07894		0.23024	1.37928		0.272367	1.04472		0.564307	0.358235		0.5643	0.358243		0.260217	1.02609		0.260067	1.02635
0.497817	0.445122		0.497365	0.455333		0.571058	0.321496		0.571256	0.321221		0.559832	0.348426		0.533083	0.38127		0.263921	1.07745		0.230522	1.37646		0.272701	1.04338		0.564999	0.357242		0.564992	0.35725		0.260536	1.02456		0.260386	1.02482
0.498427	0.443893		0.497974	0.454191		0.571757	0.320509		0.571956	0.320233		0.560518	0.347438		0.533736	0.380267		0.264244	1.07598		0.230805	1.37367		0.273035	1.04205		0.565691	0.356251		0.565685	0.35626		0.260855	1.02304		0.260705	1.02329
0.499037	0.442668		0.498584	0.453052		0.572457	0.319525		0.572656	0.319249		0.561204	0.346454		0.534389	0.379267		0.264567	1.0745		0.231087	1.37091		0.273369	1.04073		0.566384	0.355264		0.566377	0.355272		0.261174	1.02153		0.261024	1.02178
0.499647	0.441445		0.499193	0.451915		0.573157	0.318543		0.573356	0.318268		0.56189	0.345473		0.535043	0.378269		0.264891	1.07304		0.23137	1.36816		0.273704	1.03942		0.567076	0.354279		0.567069	0.354287		0.261494	1.02003		0.261344	1.02028
0.500257	0.440224		0.499803	0.45078		0.573857	0.317564		0.574056	0.31729		0.562576	0.344494		0.535696	0.377274		0.265214	1.07159		0.231652	1.36543		0.274038	1.03811		0.567769	0.353297		0.567762	0.353305		0.261813	1.01855		0.261663	1.01879
0.500867	0.439007		0.500412	0.449648		0.574557	0.316588		0.574757	0.316314		0.563262	0.343518		0.536349	0.376281		0.265538	1.07015		0.231935	1.36272		0.274372	1.03681		0.568461	0.352318		0.568454	0.352326		0.262132	1.01707		0.261982	1.01731
0.501477	0.437792		0.501022	0.448518		0.575257	0.315615		0.575457	0.315341		0.563949	0.342545		0.537003	0.375291		0.265861	1.06872		0.232217	1.36004		0.274706	1.03552		0.569153	0.351341		0.569147	0.35135		0.262452	1.0156		0.262301	1.01584
0.502088	0.43658		0.501631	0.44739		0.575956	0.314645		0.576157	0.314371		0.564635	0.341575		0.537656	0.374304		0.266185	1.06729		0.2325	1.35737		0.27504	1.03423		0.569846	0.350368		0.569839	0.350376		0.262771	1.01414		0.26262	1.01438
0.502698	0.435371		0.502241	0.446265		0.576656	0.313677		0.576857	0.313404		0.565321	0.340607		0.538309	0.373319		0.266508	1.06588		0.232782	1.35472		0.275375	1.03296		0.570538	0.349397		0.570531	0.349405		0.26309	1.0127		0.262939	1.01293
0.503308	0.434165		0.50285	0.445143		0.577356	0.312713		0.577557	0.31244		0.566007	0.339643		0.538962	0.372336		0.266831	1.06447		0.233065	1.3521		0.275709	1.03168		0.571231	0.348428		0.571224	0.348437		0.263409	1.01126		0.263258	1.01149
0.503918	0.432961		0.50346	0.444022		0.578056	0.311751		0.578257	0.311479		0.566693	0.338681		0.539616	0.371357		0.267155	1.06307		0.233347	1.34949		0.276043	1.03042		0.571923	0.347463		0.571916	0.347471		0.263729	1.00983		0.263577	1.01006
0.504528	0.43176		0.50407	0.442905		0.578756	0.310792		0.578957	0.31052		0.567379	0.337721		0.540269	0.370379		0.267478	1.06168		0.23363	1.3469		0.276377	1.02916		0.572615	0.3465		0.572609	0.346508		0.264048	1.00841		0.263896	1.00863
0.505138	0.430562		0.504679	0.441789		0.579455	0.309836		0.579657	0.309565		0.568065	0.336765		0.540922	0.369404		0.267802	1.0603		0.233912	1.34434		0.276711	1.02791		0.573308	0.34554		0.573301	0.345548		0.264367	1.007		0.264215	1.00722
0.505748	0.429366		0.505289	0.440676		0.580155	0.308883		0.580357	0.308612		0.568751	0.335811		0.541576	0.368432		0.268125	1.05892		0.234195	1.34179		0.277046	1.02666		0.574	0.344583		0.573993	0.344591		0.264687	1.0056		0.264535	1.00582
0.506358	0.428173		0.505898	0.439565		0.580855	0.307932		0.581057	0.307662		0.569437	0.33486		0.542229	0.367462		0.268449	1.05756		0.234477	1.33926		0.27738	1.02543		0.574693	0.343628		0.574686	0.343637		0.265006	1.00421		0.264854	1.00443
0.506968	0.426983		0.506508	0.438457		0.581555	0.306984		0.581757	0.306714		0.570123	0.333912		0.542882	0.366495		0.268772	1.0562		0.23476	1.33675		0.277714	1.02419		0.575385	0.342677		0.575378	0.342685		0.265325	1.00283		0.265173	1.00304
0.507578	0.425796		0.507117	0.437351		0.582255	0.30604		0.582457	0.30577		0.570809	0.332966		0.543535	0.36553		0.269095	1.05485		0.235042	1.33425		0.278048	1.02297		0.576077	0.341727		0.576071	0.341736		0.265644	1.00146		0.265492	1.00167
0.508188	0.424611		0.507727	0.436248		0.582955	0.305097		0.583157	0.304828		0.571495	0.332024		0.544189	0.364568		0.269419	1.05351		0.235325	1.33178		0.278382	1.02175		0.57677	0.340781		0.576763	0.340789		0.265964	1.0001		0.265811	1.0003
0.508798	0.423429		0.508336	0.435147		0.583654	0.304158		0.583857	0.303889		0.572181	0.331084		0.544842	0.363608		0.269742	1.05218		0.235607	1.32932		0.278717	1.02053		0.577462	0.339837		0.577455	0.339845		0.266283	0.998743		0.26613	0.998945
0.509408	0.42225		0.508946	0.434048		0.584354	0.303222		0.584557	0.302953		0.572867	0.330146		0.545495	0.362651		0.270066	1.05085		0.23589	1.32689		0.279051	1.01933		0.578155	0.338896		0.578148	0.338904		0.266602	0.997398		0.266449	0.997597
0.510018	0.421074		0.509555	0.432952		0.585054	0.302288		0.585258	0.30202		0.573554	0.329212		0.546149	0.361696		0.270389	1.04954		0.236172	1.32447		0.279385	1.01812		0.578847	0.337958		0.57884	0.337966		0.266921	0.996061		0.266768	0.996257
0.510629	0.4199		0.510165	0.431858		0.585754	0.301357		0.585958	0.301089		0.57424	0.32828		0.546802	0.360744		0.270713	1.04823		0.236455	1.32207		0.279719	1.01693		0.579539	0.337022		0.579532	0.337031		0.267241	0.994733		0.267087	0.994926
0.511239	0.418729		0.510774	0.430767		0.586454	0.300429		0.586658	0.300161		0.574926	0.327351		0.547455	0.359794		0.271036	1.04692		0.236737	1.31968		0.280053	1.01574		0.580232	0.336089		0.580225	0.336098		0.26756	0.993414		0.267406	0.993604
0.511849	0.417561		0.511384	0.429678		0.587154	0.299503		0.587358	0.299236		0.575612	0.326424		0.548108	0.358847		0.271359	1.04563		0.23702	1.31731		0.280388	1.01455		0.580924	0.335159		0.580917	0.335167		0.267879	0.992102		0.267726	0.99229
0.512459	0.416395		0.511993	0.428591		0.587853	0.298581		0.588058	0.298314		0.576298	0.3255		0.548762	0.357902		0.271683	1.04434		0.237302	1.31497		0.280722	1.01338		0.581617	0.334232		0.58161	0.33424		0.268199	0.9908		0.268045	0.990985
0.513069	0.415232		0.512603	0.427507		0.588553	0.297661		0.588758	0.297394		0.576984	0.324579		0.549415	0.35696		0.272006	1.04306		0.237585	1.31263		0.281056	1.0122		0.582309	0.333307		0.582302	0.333315		0.268518	0.989505		0.268364	0.989688
0.513679	0.414072		0.513212	0.426425		0.589253	0.296744		0.589458	0.296478		0.57767	0.323661		0.550068	0.35602		0.27233	1.04179		0.237867	1.31032		0.28139	1.01104		0.583001	0.332384		0.582994	0.332393		0.268837	0.988219		0.268683	0.988399
0.514289	0.412915		0.513822	0.425345		0.589953	0.295829		0.590158	0.295564		0.578356	0.322745		0.550722	0.355083		0.272653	1.04052		0.23815	1.30802		0.281724	1.00987		0.583694	0.331465		0.583687	0.331473		0.269156	0.98694		0.269002	0.987118
0.514899	0.41176		0.514431	0.424268		0.590653	0.294917		0.590858	0.294652		0.579042	0.321832		0.551375	0.354148		0.272977	1.03926		0.238432	1.30574		0.282058	1.00872		0.584386	0.330548		0.584379	0.330556		0.269476	0.98567		0.269321	0.985845
0.515509	0.410608		0.515041	0.423194		0.591353	0.294008		0.591558	0.293744		0.579728	0.320922		0.552028	0.353216		0.2733	1.03801		0.238715	1.30347		0.282393	1.00757		0.585079	0.329634		0.585072	0.329642		0.269795	0.984408		0.26964	0.98458
0.516119	0.409459		0.51565	0.422121		0.592052	0.293102		0.592258	0.292838		0.580414	0.320014		0.552681	0.352286		0.273623	1.03676		0.238997	1.30123		0.282727	1.00642		0.585771	0.328722		0.585764	0.32873		0.270114	0.983153		0.269959	0.983323
0.516729	0.408312		0.51626	0.421051		0.592752	0.292199		0.592958	0.291935		0.5811	0.319109		0.553335	0.351359		0.273947	1.03553		0.23928	1.29899		0.283061	1.00528		0.586463	0.327813		0.586456	0.327821		0.270434	0.981906		0.270278	0.982074
0.517339	0.407168		0.516869	0.419984		0.593452	0.291298		0.593658	0.291034		0.581786	0.318207		0.553988	0.350434		0.27427	1.03429		0.239562	1.29678		0.283395	1.00415		0.587156	0.326907		0.587149	0.326915		0.270753	0.980667		0.270597	0.980832
0.517949	0.406027		0.517479	0.418919		0.594152	0.2904		0.594358	0.290137		0.582472	0.317307		0.554641	0.349511		0.274594	1.03307		0.239845	1.29458		0.283729	1.00302		0.587848	0.326003		0.587841	0.326011		0.271072	0.979435		0.270917	0.979598
0.518559	0.404888		0.518088	0.417856		0.594852	0.289504		0.595059	0.289242		0.583158	0.31641		0.555295	0.348591		0.274917	1.03185		0.240127	1.29239		0.284064	1.00189		0.588541	0.325102		0.588534	0.32511		0.271391	0.978211		0.271236	0.978372
0.51917	0.403753		0.518698	0.416795		0.595551	0.288612		0.595759	0.28835		0.583845	0.315516		0.555948	0.347674		0.275241	1.03064		0.24041	1.29022		0.284398	1.00077		0.589233	0.324203		0.589226	0.324212		0.271711	0.976994		0.271555	0.977153
0.51978	0.402619		0.519307	0.415737		0.596251	0.287722		0.596459	0.28746		0.584531	0.314624		0.556601	0.346759		0.275564	1.02943		0.240693	1.28807		0.284732	0.999655		0.589925	0.323307		0.589918	0.323316		0.27203	0.975785		0.271874	0.975941
0.52039	0.401489		0.519917	0.414682		0.596951	0.286835		0.597159	0.286573		0.585217	0.313735		0.557254	0.345846		0.275888	1.02823		0.240975	1.28593		0.285066	0.998545		0.590618	0.322414		0.590611	0.322422		0.272349	0.974582		0.272193	0.974736
0.521	0.400361		0.520526	0.413628		0.597651	0.28595		0.597859	0.285689		0.585903	0.312848		0.557908	0.344936		0.276211	1.02704		0.241258	1.28381		0.2854	0.99744		0.59131	0.321524		0.591303	0.321532		0.272669	0.973387		0.272512	0.973539
0.52161	0.399236		0.521136	0.412577		0.598351	0.285068		0.598559	0.284807		0.586589	0.311965		0.558561	0.344028		0.276534	1.02585		0.24154	1.28171		0.285735	0.996339		0.592003	0.320636		0.591996	0.320644		0.272988	0.972199		0.272831	0.972349
0.52222	0.398113		0.521745	0.411529		0.599051	0.284189		0.599259	0.283929		0.587275	0.311083		0.559214	0.343123		0.276858	1.02467		0.241823	1.27961		0.286069	0.995243		0.592695	0.31975		0.592688	0.319758		0.273307	0.971018		0.27315	0.971166
0.52283	0.396994		0.522355	0.410482		0.59975	0.283312		0.599959	0.283052		0.587961	0.310205		0.559868	0.34222		0.277181	1.0235		0.242105	1.27754		0.286403	0.994152		0.593387	0.318867		0.59338	0.318876		0.273626	0.969844		0.273469	0.969989
0.52344	0.395876		0.522964	0.409438		0.60045	0.282438		0.600659	0.282179		0.588647	0.309329		0.560521	0.34132		0.277505	1.02233		0.242388	1.27547		0.286737	0.993065		0.59408	0.317987		0.594073	0.317995		0.273946	0.968676		0.273788	0.96882
0.52405	0.394762		0.523574	0.408397		0.60115	0.281567		0.601359	0.281308		0.589333	0.308456		0.561174	0.340422		0.277828	1.02117		0.24267	1.27343		0.287071	0.991983		0.594772	0.317109		0.594765	0.317118		0.274265	0.967516		0.274108	0.967657
0.52466	0.39365		0.524184	0.407358		0.60185	0.280699		0.602059	0.28044		0.590019	0.307585		0.561827	0.339526		0.278152	1.02001		0.242953	1.27139		0.287406	0.990905		0.595465	0.316234		0.595457	0.316242		0.274584	0.966362		0.274427	0.966501
0.52527	0.392541		0.524793	0.406321		0.60255	0.279833		0.602759	0.279574		0.590705	0.306717		0.562481	0.338633		0.278475	1.01886		0.243235	1.26937		0.28774	0.989832		0.596157	0.315362		0.59615	0.31537		0.274904	0.965215		0.274746	0.965352
0.52588	0.391435		0.525403	0.405287		0.60325	0.278969		0.603459	0.278712		0.591391	0.305851		0.563134	0.337742		0.278798	1.01771		0.243518	1.26737		0.288074	0.988763		0.596849	0.314492		0.596842	0.3145		0.275223	0.964074		0.275065	0.96421
0.52649	0.390331		0.526012	0.404255		0.603949	0.278109		0.604159	0.277851		0.592077	0.304988		0.563787	0.336854		0.279122	1.01657		0.2438	1.26538		0.288408	0.987698		0.597542	0.313624		0.597535	0.313633		0.275542	0.96294		0.275384	0.963073
0.5271	0.389229		0.526622	0.403225		0.604649	0.277251		0.604859	0.276994		0.592763	0.304128		0.564441	0.335968		0.279445	1.01544		0.244083	1.2634		0.288742	0.986638		0.598234	0.312759		0.598227	0.312768		0.275861	0.961812		0.275703	0.961944
0.52771	0.388131		0.527231	0.402197		0.605349	0.276395		0.60556	0.276139		0.59345	0.30327		0.565094	0.335085		0.279769	1.01431		0.244365	1.26144		0.289077	0.985581		0.598927	0.311897		0.598919	0.311905		0.276181	0.96069		0.276022	0.96082
0.528321	0.387035		0.527841	0.401172		0.606049	0.275543		0.60626	0.275286		0.594136	0.302415		0.565747	0.334204		0.280092	1.01319		0.244648	1.25949		0.289411	0.984529		0.599619	0.311037		0.599612	0.311046		0.2765	0.959575		0.276341	0.959703
0.528931	0.385942		0.52845	0.40015		0.606749	0.274692		0.60696	0.274437		0.594822	0.301562		0.5664	0.333325		0.280416	1.01207		0.24493	1.25755		0.289745	0.983481		0.600311	0.31018		0.600304	0.310189		0.276819	0.958466		0.27666	0.958593
0.529541	0.384851		0.52906	0.399129		0.607448	0.273845		0.60766	0.27359		0.595508	0.300712		0.567054	0.332449		0.280739	1.01096		0.245213	1.25563		0.290079	0.982437		0.601004	0.309326		0.600997	0.309334		0.277139	0.957363		0.276979	0.957488
0.530151	0.383763		0.529669	0.398111		0.608148	0.273		0.60836	0.272745		0.596194	0.299864		0.567707	0.331575		0.281062	1.00985		0.245495	1.25372		0.290413	0.981398		0.601696	0.308473		0.601689	0.308482		0.277458	0.956266		0.277299	0.956389
0.530761	0.382678		0.530279	0.397096		0.608848	0.272158		0.60906	0.271903		0.59688	0.29902		0.56836	0.330704		0.281386	1.00875		0.245778	1.25183		0.290747	0.980362		0.602389	0.307624		0.602381	0.307632		0.277777	0.955175		0.277618	0.955297
0.531371	0.381595		0.530888	0.396082		0.609548	0.271318		0.60976	0.271064		0.597566	0.298177		0.569014	0.329835		0.281709	1.00765		0.24606	1.24995		0.291082	0.979329		0.603081	0.306777		0.603074	0.306785		0.278096	0.954091		0.277937	0.95421
0.531981	0.380515		0.531498	0.395071		0.610248	0.270481		0.61046	0.270227		0.598252	0.297337		0.569667	0.328968		0.282033	1.00656		0.246343	1.24808		0.291416	0.978301		0.603773	0.305932		0.603766	0.30594		0.278416	0.953011		0.278256	0.953129
0.532591	0.379438		0.532107	0.394063		0.610948	0.269646		0.61116	0.269393		0.598938	0.2965		0.57032	0.328104		0.282356	1.00547		0.246625	1.24622		0.29175	0.977277		0.604466	0.30509		0.604459	0.305098		0.278735	0.951938		0.278575	0.952054
0.533201	0.378363		0.532717	0.393056		0.611647	0.268814		0.61186	0.268562		0.599624	0.295665		0.570973	0.327242		0.28268	1.00439		0.246908	1.24438		0.292084	0.976256		0.605158	0.304251		0.605151	0.304259		0.279054	0.950871		0.278894	0.950985
0.533811	0.377291		0.533326	0.392052		0.612347	0.267985		0.61256	0.267733		0.60031	0.294833		0.571627	0.326383		0.283003	1.00331		0.24719	1.24255		0.292418	0.975239		0.605851	0.303414		0.605843	0.303422		0.279374	0.949809		0.279213	0.949922
0.534421	0.376221		0.533936	0.391051		0.613047	0.267158		0.61326	0.266906		0.600996	0.294003		0.57228	0.325526		0.283326	1.00224		0.247473	1.24073		0.292753	0.974226		0.606543	0.302579		0.606536	0.302587		0.279693	0.948752		0.279532	0.948864
0.535031	0.375154		0.534545	0.390051		0.613747	0.266334		0.61396	0.266082		0.601682	0.293176		0.572933	0.324671		0.28365	1.00117		0.247755	1.23892		0.293087	0.973216		0.607235	0.301747		0.607228	0.301755		0.280012	0.947701		0.279851	0.947811
0.535641	0.37409		0.535155	0.389054		0.614447	0.265512		0.61466	0.265261		0.602368	0.292351		0.573587	0.323818		0.283973	1.00011		0.248038	1.23713		0.293421	0.97221		0.607928	0.300917		0.607921	0.300926		0.280331	0.946656		0.28017	0.946764
0.536251	0.373028		0.535764	0.388059		0.615147	0.264693		0.61536	0.264443		0.603054	0.291529		0.57424	0.322968		0.284297	0.999053		0.24832	1.23534		0.293755	0.971207		0.60862	0.30009		0.608613	0.300099		0.280651	0.945616		0.28049	0.945723
0.536862	0.371969		0.536374	0.387067		0.615846	0.263877		0.616061	0.263626		0.603741	0.29071		0.574893	0.322121		0.28462	0.998		0.248603	1.23357		0.294089	0.970208		0.609313	0.299266		0.609305	0.299274		0.28097	0.944582		0.280809	0.944687
0.537472	0.370912		0.536983	0.386077		0.616546	0.263063		0.616761	0.262813		0.604427	0.289893		0.575546	0.321276		0.284944	0.996952		0.248885	1.23182		0.294424	0.969212		0.610005	0.298444		0.609998	0.298452		0.281289	0.943552		0.281128	0.943656
0.538082	0.369858		0.537593	0.385089		0.617246	0.262251		0.617461	0.262002		0.605113	0.289078		0.5762	0.320433		0.285267	0.995907		0.249168	1.23007		0.294758	0.96822		0.610697	0.297624		0.61069	0.297632		0.281609	0.942528		0.281447	0.942631
0.538692	0.368807		0.538202	0.384104		0.617946	0.261442		0.618161	0.261193		0.605799	0.288266		0.576853	0.319592		0.28559	0.994868		0.24945	1.22834		0.295092	0.967231		0.61139	0.296807		0.611383	0.296815		0.281928	0.941509		0.281766	0.941611
0.539302	0.367758		0.538812	0.383121		0.618646	0.260636		0.618861	0.260387		0.606485	0.287456		0.577506	0.318754		0.285914	0.993832		0.249733	1.22661		0.295426	0.966245		0.612082	0.295992		0.612075	0.296		0.282247	0.940496		0.282085	0.940595
0.539912	0.366711		0.539421	0.38214		0.619346	0.259832		0.619561	0.259584		0.607171	0.286649		0.57816	0.317918		0.286237	0.992802		0.250015	1.2249		0.29576	0.965263		0.612775	0.29518		0.612767	0.295188		0.282566	0.939487		0.282404	0.939585
0.540522	0.365668		0.540031	0.381161		0.620045	0.259031		0.620261	0.258783		0.607857	0.285844		0.578813	0.317085		0.286561	0.991775		0.250298	1.2232		0.296095	0.964284		0.613467	0.29437		0.61346	0.294378		0.282886	0.938483		0.282723	0.93858
0.541132	0.364627		0.54064	0.380185		0.620745	0.258232		0.620961	0.257985		0.608543	0.285042		0.579466	0.316253		0.286884	0.990753		0.25058	1.22152		0.296429	0.963308		0.614159	0.293563		0.614152	0.293571		0.283205	0.937484		0.283042	0.93758
0.541742	0.363588		0.54125	0.379211		0.621445	0.257436		0.621661	0.257189		0.609229	0.284243		0.580119	0.315425		0.287208	0.989735		0.250863	1.21984		0.296763	0.962335		0.614852	0.292758		0.614844	0.292766		0.283524	0.93649		0.283362	0.936585
0.542352	0.362552		0.541859	0.378239		0.622145	0.256642		0.622361	0.256395		0.609915	0.283445		0.580773	0.314598		0.287531	0.988721		0.251145	1.21817		0.297097	0.961365		0.615544	0.291955		0.615537	0.291963		0.283844	0.935501		0.283681	0.935595
0.542962	0.361519		0.542469	0.37727		0.622845	0.255851		0.623061	0.255605		0.610601	0.282651		0.581426	0.313774		0.287855	0.987711		0.251428	1.21652		0.297431	0.960398		0.616237	0.291155		0.616229	0.291163		0.284163	0.934517		0.284	0.934609
0.543572	0.360488		0.543079	0.376303		0.623544	0.255062		0.623761	0.254816		0.611287	0.281858		0.582079	0.312952		0.288178	0.986705		0.25171	1.21487		0.297766	0.959435		0.616929	0.290357		0.616922	0.290366		0.284482	0.933537		0.284319	0.933628
0.544182	0.35946		0.543688	0.375338		0.624244	0.254276		0.624461	0.25403		0.611973	0.281068		0.582733	0.312133		0.288501	0.985703		0.251993	1.21324		0.2981	0.958474		0.617621	0.289562		0.617614	0.28957		0.284801	0.932562		0.284638	0.932652
0.544792	0.358434		0.544298	0.374375		0.624944	0.253492		0.625161	0.253247		0.612659	0.280281		0.583386	0.311315		0.288825	0.984705		0.252275	1.21162		0.298434	0.957516		0.618314	0.288769		0.618306	0.288778		0.285121	0.931592		0.284957	0.931681
0.545403	0.357411		0.544907	0.373415		0.625644	0.25271		0.625862	0.252466		0.613346	0.279496		0.584039	0.310501		0.289148	0.983711		0.252558	1.21001		0.298768	0.956561		0.619006	0.287979		0.618999	0.287987		0.28544	0.930626		0.285276	0.930714
0.546013	0.35639		0.545517	0.372457		0.626344	0.251932		0.626562	0.251688		0.614032	0.278713		0.584693	0.309688		0.289472	0.982721		0.25284	1.2084		0.299102	0.955609		0.619699	0.287191		0.619691	0.287199		0.285759	0.929665		0.285595	0.929751
0.546623	0.355372		0.546126	0.371502		0.627044	0.251155		0.627262	0.250912		0.614718	0.277933		0.585346	0.308878		0.289795	0.981735		0.253123	1.20681		0.299437	0.95466		0.620391	0.286405		0.620384	0.286414		0.286079	0.928708		0.285914	0.928794
0.547233	0.354357		0.546736	0.370548		0.627743	0.250381		0.627962	0.250138		0.615404	0.277156		0.585999	0.30807		0.290119	0.980753		0.253405	1.20523		0.299771	0.953714		0.621083	0.285622		0.621076	0.28563		0.286398	0.927756		0.286233	0.92784
0.547843	0.353344		0.547345	0.369597		0.628443	0.24961		0.628662	0.249367		0.61609	0.27638		0.586652	0.307264		0.290442	0.979774		0.253688	1.20366		0.300105	0.95277		0.621776	0.284841		0.621768	0.28485		0.286717	0.926808		0.286553	0.926891
0.548453	0.352333		0.547955	0.368648		0.629143	0.248841		0.629362	0.248598		0.616776	0.275608		0.587306	0.306461		0.290765	0.978799		0.25397	1.2021		0.300439	0.951829		0.622468	0.284063		0.622461	0.284071		0.287036	0.925864		0.286872	0.925946
0.549063	0.351326		0.548564	0.367702		0.629843	0.248074		0.630062	0.247832		0.617462	0.274837		0.587959	0.30566		0.291089	0.977827		0.254253	1.20055		0.300773	0.950891		0.623161	0.283287		0.623153	0.283295		0.287356	0.924924		0.287191	0.925006
0.549673	0.35032		0.549174	0.366757		0.630543	0.24731		0.630762	0.247069		0.618148	0.274069		0.588612	0.304861		0.291412	0.976859		0.254535	1.19901		0.301107	0.949956		0.623853	0.282513		0.623846	0.282521		0.287675	0.923989		0.28751	0.924069
0.550283	0.349317		0.549783	0.365815		0.631243	0.246548		0.631462	0.246307		0.618834	0.273304		0.589266	0.304065		0.291736	0.975895		0.254818	1.19748		0.301442	0.949023		0.624545	0.281742		0.624538	0.28175		0.287994	0.923058		0.287829	0.923137
0.550893	0.348317		0.550393	0.364875		0.631942	0.245789		0.632162	0.245549		0.61952	0.272541		0.589919	0.303271		0.292059	0.974934		0.2551	1.19596		0.301776	0.948092		0.625238	0.280973		0.62523	0.280981		0.288314	0.922131		0.288148	0.922209
0.551503	0.347319		0.551002	0.363938		0.632642	0.245032		0.632862	0.244792		0.620206	0.27178		0.590572	0.302479		0.292383	0.973977		0.255383	1.19445		0.30211	0.947164		0.62593	0.280206		0.625923	0.280214		0.288633	0.921208		0.288467	0.921285
0.552113	0.346324		0.551612	0.363003		0.633342	0.244278		0.633562	0.244038		0.620892	0.271021		0.591225	0.301689		0.292706	0.973023		0.255665	1.19295		0.302444	0.946239		0.626623	0.279442		0.626615	0.27945		0.288952	0.920289		0.288786	0.920365
0.552723	0.345331		0.552221	0.36207		0.634042	0.243526		0.634262	0.243287		0.621578	0.270265		0.591879	0.300902		0.293029	0.972072		0.255948	1.19145		0.302778	0.945316		0.627315	0.27868		0.627308	0.278688		0.289271	0.919374		0.289105	0.919449
0.553333	0.344341		0.552831	0.361139		0.634742	0.242777		0.634962	0.242538		0.622264	0.269512		0.592532	0.300117		0.293353	0.971125		0.25623	1.18997		0.303113	0.944396		0.628007	0.277921		0.628	0.277929		0.289591	0.918463		0.289424	0.918537
0.553944	0.343353		0.55344	0.36021		0.635442	0.242029		0.635662	0.241791		0.62295	0.26876		0.593185	0.299334		0.293676	0.970181		0.256513	1.1885		0.303447	0.943478		0.6287	0.277163		0.628692	0.277172		0.28991	0.917555		0.289744	0.917629
0.554554	0.342368		0.55405	0.359284		0.636141	0.241285		0.636363	0.241047		0.623637	0.268012		0.593839	0.298553		0.294	0.969241		0.256795	1.18703		0.303781	0.942562		0.629392	0.276409		0.629385	0.276417		0.290229	0.916652		0.290063	0.916725
0.555164	0.341385		0.554659	0.35836		0.636841	0.240542		0.637063	0.240305		0.624323	0.267265		0.594492	0.297775		0.294323	0.968303		0.257078	1.18558		0.304115	0.941649		0.630085	0.275656		0.630077	0.275664		0.290549	0.915752		0.290382	0.915825
0.555774	0.340405		0.555269	0.357438		0.637541	0.239802		0.637763	0.239565		0.625009	0.266521		0.595145	0.296999		0.294647	0.967369		0.25736	1.18413		0.304449	0.940738		0.630777	0.274906		0.63077	0.274914		0.290868	0.914856		0.290701	0.914928
0.556384	0.339427		0.555878	0.356518		0.638241	0.239065		0.638463	0.238828		0.625695	0.265779		0.595798	0.296225		0.29497	0.966438		0.257643	1.18269		0.304784	0.93983		0.631469	0.274158		0.631462	0.274166		0.291187	0.913964		0.29102	0.914035
0.556994	0.338451		0.556488	0.355601		0.638941	0.23833		0.639163	0.238093		0.626381	0.26504		0.596452	0.295454		0.295293	0.96551		0.257925	1.18127		0.305118	0.938923		0.632162	0.273412		0.632154	0.273421		0.291506	0.913076		0.291339	0.913146
0.557604	0.337479		0.557097	0.354686		0.63964	0.237597		0.639863	0.237361		0.627067	0.264303		0.597105	0.294685		0.295617	0.964585		0.258208	1.17985		0.305452	0.938019		0.632854	0.272669		0.632847	0.272677		0.291826	0.912191		0.291658	0.91226
0.558214	0.336508		0.557707	0.353773		0.64034	0.236867		0.640563	0.236631		0.627753	0.263568		0.597758	0.293918		0.29594	0.963663		0.25849	1.17844		0.305786	0.937118		0.633547	0.271928		0.633539	0.271936		0.292145	0.911309		0.291977	0.911378
0.558824	0.33554		0.558316	0.352862		0.64104	0.236139		0.641263	0.235903		0.628439	0.262836		0.598412	0.293153		0.296264	0.962744		0.258773	1.17703		0.30612	0.936218		0.634239	0.27119		0.634231	0.271198		0.292464	0.910431		0.292296	0.910499
0.559434	0.334575		0.558926	0.351954		0.64174	0.235413		0.641963	0.235178		0.629125	0.262106		0.599065	0.29239		0.296587	0.961828		0.259055	1.17564		0.306455	0.93532		0.634931	0.270453		0.634924	0.270462		0.292784	0.909557		0.292615	0.909624
0.560044	0.333612		0.559535	0.351048		0.64244	0.23469		0.642663	0.234455		0.629811	0.261378		0.599718	0.29163		0.296911	0.960915		0.259338	1.17425		0.306789	0.934425		0.635624	0.269719		0.635616	0.269727		0.293103	0.908686		0.292935	0.908752
0.560654	0.332651		0.560145	0.350144		0.64314	0.233969		0.643363	0.233735		0.630497	0.260653		0.600371	0.290872		0.297234	0.960004		0.25962	1.17288		0.307123	0.933532		0.636316	0.268987		0.636309	0.268996		0.293422	0.907818		0.293254	0.907884
0.561264	0.331693		0.560754	0.349242		0.643839	0.23325		0.644063	0.233017		0.631183	0.259929		0.601025	0.290116		0.297557	0.959097		0.259903	1.17151		0.307457	0.93264		0.637009	0.268258		0.637001	0.268266		0.293741	0.906954		0.293573	0.907019
0.561874	0.330738		0.561364	0.348342		0.644539	0.232534		0.644763	0.232301		0.631869	0.259209		0.601678	0.289362		0.297881	0.958192		0.260185	1.17015		0.307791	0.931751		0.637701	0.267531		0.637693	0.267539		0.294061	0.906093		0.293892	0.906158
0.562484	0.329784		0.561973	0.347445		0.645239	0.23182		0.645463	0.231587		0.632555	0.25849		0.602331	0.288611		0.298204	0.957291		0.260468	1.1688		0.308126	0.930864		0.638393	0.266806		0.638386	0.266814		0.29438	0.905235		0.294211	0.9053
0.563095	0.328834		0.562583	0.346549		0.645939	0.231108		0.646164	0.230876		0.633242	0.257774		0.602985	0.287862		0.298528	0.956391		0.26075	1.16745		0.30846	0.929979		0.639086	0.266083		0.639078	0.266091		0.294699	0.904381		0.29453	0.904445
0.563705	0.327885		0.563193	0.345656		0.646639	0.230399		0.646864	0.230167		0.633928	0.25706		0.603638	0.287115		0.298851	0.955495		0.261033	1.16612		0.308794	0.929095		0.639778	0.265363		0.639771	0.265371		0.295018	0.90353		0.294849	0.903593
0.564315	0.32694		0.563802	0.344766		0.647339	0.229692		0.647564	0.229461		0.634614	0.256349		0.604291	0.28637		0.299175	0.954601		0.261315	1.16479		0.309128	0.928214		0.640471	0.264645		0.640463	0.264653		0.295338	0.902682		0.295168	0.902744
0.564925	0.325996		0.564412	0.343877		0.648038	0.228988		0.648264	0.228757		0.6353	0.25564		0.604944	0.285628		0.299498	0.95371		0.261598	1.16347		0.309462	0.927335		0.641163	0.263929		0.641155	0.263937		0.295657	0.901837		0.295487	0.901899
0.565535	0.325055		0.565021	0.342991		0.648738	0.228285		0.648964	0.228055		0.635986	0.254933		0.605598	0.284887		0.299821	0.952822		0.26188	1.16215		0.309796	0.926457		0.641855	0.263215		0.641848	0.263223		0.295976	0.900995		0.295806	0.901056
0.566145	0.324117		0.565631	0.342106		0.649438	0.227585		0.649664	0.227355		0.636672	0.254228		0.606251	0.284149		0.300145	0.951936		0.262163	1.16085		0.310131	0.925581		0.642548	0.262504		0.64254	0.262512		0.296296	0.900156		0.296126	0.900217
0.566755	0.32318		0.56624	0.341224		0.650138	0.226888		0.650364	0.226658		0.637358	0.253526		0.606904	0.283413		0.300468	0.951052		0.262445	1.15955		0.310465	0.924707		0.64324	0.261795		0.643233	0.261803		0.296615	0.89932		0.296445	0.899381
0.567365	0.322247		0.56685	0.340345		0.650838	0.226192		0.651064	0.225963		0.638044	0.252826		0.607558	0.282679		0.300792	0.950171		0.262728	1.15826		0.310799	0.923835		0.643933	0.261088		0.643925	0.261096		0.296934	0.898488		0.296764	0.898548
0.567975	0.321315		0.567459	0.339467		0.651538	0.225499		0.651764	0.22527		0.63873	0.252128		0.608211	0.281948		0.301115	0.949293		0.26301	1.15698		0.311133	0.922965		0.644625	0.260383		0.644617	0.260391		0.297253	0.897658		0.297083	0.897717
0.568585	0.320386		0.568069	0.338591		0.652237	0.224808		0.652464	0.22458		0.639416	0.251432		0.608864	0.281218		0.301439	0.948417		0.263293	1.15571		0.311467	0.922097		0.645317	0.259681		0.64531	0.259689		0.297573	0.896831		0.297402	0.89689
0.569195	0.31946		0.568678	0.337718		0.652937	0.22412		0.653164	0.223892		0.640102	0.250739		0.609517	0.280491		0.301762	0.947543		0.263575	1.15444		0.311802	0.92123		0.64601	0.25898		0.646002	0.258989		0.297892	0.896007		0.297721	0.896066
0.569805	0.318536		0.569288	0.336847		0.653637	0.223434		0.653864	0.223206		0.640788	0.250048		0.610171	0.279766		0.302086	0.946672		0.263858	1.15318		0.312136	0.920365		0.646702	0.258282		0.646695	0.258291		0.298211	0.895186		0.29804	0.895244
0.570415	0.317614		0.569897	0.335978		0.654337	0.22275		0.654564	0.222523		0.641474	0.249359		0.610824	0.279043		0.302409	0.945803		0.26414	1.15192		0.31247	0.919501		0.647395	0.257587		0.647387	0.257595		0.298531	0.894367		0.298359	0.894425
0.571025	0.316695		0.570507	0.335111		0.655037	0.222068		0.655264	0.221841		0.64216	0.248673		0.611477	0.278323		0.302732	0.944937		0.264423	1.15068		0.312804	0.91864		0.648087	0.256893		0.648079	0.256901		0.29885	0.893551		0.298678	0.893609
0.571636	0.315778		0.571116	0.334247		0.655736	0.221389		0.655964	0.221162		0.642846	0.247988		0.612131	0.277604		0.303056	0.944072		0.264705	1.14944		0.313138	0.91778		0.648779	0.256202		0.648772	0.25621		0.299169	0.892738		0.298997	0.892796
0.572246	0.314863		0.571726	0.333384		0.656436	0.220711		0.656665	0.220486		0.643533	0.247306		0.612784	0.276888		0.303379	0.94321		0.264988	1.14821		0.313473	0.916921		0.649472	0.255513		0.649464	0.255521		0.299488	0.891928		0.299317	0.891985
0.572856	0.313951		0.572335	0.332524		0.657136	0.220037		0.657365	0.219811		0.644219	0.246626		0.613437	0.276174		0.303703	0.942351		0.26527	1.14698		0.313807	0.916064		0.650164	0.254826		0.650156	0.254834		0.299808	0.891121		0.299636	0.891177
0.573466	0.313041		0.572945	0.331666		0.657836	0.219364		0.658065	0.219139		0.644905	0.245949		0.61409	0.275462		0.304026	0.941493		0.265553	1.14576		0.314141	0.915209		0.650857	0.254141		0.650849	0.254149		0.300127	0.890316		0.299955	0.890372
0.574076	0.312134		0.573554	0.33081		0.658536	0.218693		0.658765	0.218469		0.645591	0.245273		0.614744	0.274752		0.30435	0.940638		0.265835	1.14455		0.314475	0.914356		0.651549	0.253458		0.651541	0.253466		0.300446	0.889513		0.300274	0.889569
0.574686	0.311229		0.574164	0.329956		0.659236	0.218025		0.659465	0.217801		0.646277	0.2446		0.615397	0.274044		0.304673	0.939784		0.266118	1.14335		0.314809	0.913503		0.652241	0.252778		0.652234	0.252786		0.300766	0.888714		0.300593	0.888769
0.575296	0.310326		0.574773	0.329104		0.659935	0.217359		0.660165	0.217136		0.646963	0.243929		0.61605	0.273338		0.304996	0.938933		0.2664	1.14215		0.315144	0.912653		0.652934	0.252099		0.652926	0.252108		0.301085	0.887916		0.300912	0.887972
0.575906	0.309426		0.575383	0.328254		0.660635	0.216696		0.660865	0.216473		0.647649	0.243261		0.616704	0.272635		0.30532	0.938084		0.266683	1.14096		0.315478	0.911804		0.653626	0.251423		0.653618	0.251431		0.301404	0.887122		0.301231	0.887177
0.576516	0.308528		0.575992	0.327407		0.661335	0.216034		0.661565	0.215812		0.648335	0.242594		0.617357	0.271934		0.305643	0.937237		0.266965	1.13977		0.315812	0.910956		0.654319	0.250749		0.654311	0.250757		0.301723	0.886329		0.30155	0.886384
0.577126	0.307632		0.576602	0.326562		0.662035	0.215375		0.662265	0.215153		0.649021	0.24193		0.61801	0.271234		0.305967	0.936392		0.267248	1.1386		0.316146	0.91011		0.655011	0.250078		0.655003	0.250086		0.302043	0.88554		0.301869	0.885594
0.577736	0.306739		0.577211	0.325719		0.662735	0.214718		0.662965	0.214496		0.649707	0.241268		0.618663	0.270537		0.30629	0.935549		0.26753	1.13742		0.31648	0.909265		0.655703	0.249408		0.655696	0.249416		0.302362	0.884752		0.302188	0.884807
0.578346	0.305848		0.577821	0.324878		0.663435	0.214063		0.663665	0.213842		0.650393	0.240608		0.619317	0.269842		0.306614	0.934708		0.267813	1.13626		0.316815	0.908422		0.656396	0.24874		0.656388	0.248749		0.302681	0.883967		0.302508	0.884022
0.578956	0.30496		0.57843	0.324039		0.664134	0.213411		0.664365	0.21319		0.651079	0.23995		0.61997	0.26915		0.306937	0.933869		0.268095	1.1351		0.317149	0.90758		0.657088	0.248075		0.65708	0.248083		0.303001	0.883185		0.302827	0.883239
0.579566	0.304073		0.57904	0.323202		0.664834	0.21276		0.665065	0.21254		0.651765	0.239295		0.620623	0.268459		0.30726	0.933032		0.268378	1.13395		0.317483	0.906739		0.657781	0.247412		0.657773	0.24742		0.30332	0.882404		0.303146	0.882458
0.580177	0.303189		0.579649	0.322367		0.665534	0.212112		0.665765	0.211892		0.652451	0.238641		0.621277	0.267771		0.307584	0.932197		0.26866	1.1328		0.317817	0.9059		0.658473	0.246751		0.658465	0.246759		0.303639	0.881626		0.303465	0.88168
0.580787	0.302308		0.580259	0.321535		0.666234	0.211466		0.666466	0.211246		0.653138	0.23799		0.62193	0.267084		0.307907	0.931364		0.268943	1.13166		0.318151	0.905062		0.659165	0.246092		0.659158	0.2461		0.303958	0.880851		0.303784	0.880904
0.581397	0.301429		0.580868	0.320704		0.666934	0.210822		0.667166	0.210603		0.653824	0.237341		0.622583	0.2664		0.308231	0.930532		0.269225	1.13052		0.318485	0.904226		0.659858	0.245435		0.65985	0.245443		0.304278	0.880077		0.304103	0.880131
0.582007	0.300552		0.581478	0.319876		0.667633	0.21018		0.667866	0.209962		0.65451	0.236694		0.623236	0.265718		0.308554	0.929703		0.269508	1.12939		0.31882	0.903391		0.66055	0.24478		0.660542	0.244789		0.304597	0.879306		0.304422	0.879359
0.582617	0.299677		0.582088	0.31905		0.668333	0.209541		0.668566	0.209322		0.655196	0.23605		0.62389	0.265037		0.308878	0.928875		0.26979	1.12827		0.319154	0.902557		0.661243	0.244128		0.661235	0.244136		0.304916	0.878537		0.304741	0.87859
0.583227	0.298805		0.582697	0.318226		0.669033	0.208904		0.669266	0.208686		0.655882	0.235407		0.624543	0.264359		0.309201	0.928049		0.270073	1.12715		0.319488	0.901724		0.661935	0.243477		0.661927	0.243486		0.305236	0.87777		0.30506	0.877823
0.583837	0.297935		0.583307	0.317404		0.669733	0.208268		0.669966	0.208051		0.656568	0.234767		0.625196	0.263684		0.309524	0.927225		0.270355	1.12604		0.319822	0.900893		0.662627	0.242829		0.66262	0.242837		0.305555	0.877005		0.305379	0.877058
0.584447	0.297067		0.583916	0.316584		0.670433	0.207636		0.670666	0.207418		0.657254	0.234128		0.62585	0.26301		0.309848	0.926402		0.270638	1.12494		0.320156	0.900063		0.66332	0.242183		0.663312	0.242191		0.305874	0.876242		0.305699	0.876296
0.585057	0.296202		0.584526	0.315766		0.671133	0.207005		0.671366	0.206788		0.65794	0.233492		0.626503	0.262338		0.310171	0.925582		0.27092	1.12384		0.320491	0.899234		0.664012	0.241539		0.664004	0.241547		0.306193	0.875482		0.306018	0.875535
0.585667	0.295339		0.585135	0.314951		0.671832	0.206376		0.672066	0.20616		0.658626	0.232858		0.627156	0.261668		0.310495	0.924762		0.271203	1.12274		0.320825	0.898406		0.664705	0.240897		0.664697	0.240905		0.306513	0.874723		0.306337	0.874777
0.586277	0.294478		0.585745	0.314137		0.672532	0.20575		0.672766	0.205534		0.659312	0.232227		0.627809	0.261001		0.310818	0.923945		0.271485	1.12165		0.321159	0.89758		0.665397	0.240257		0.665389	0.240265		0.306832	0.873967		0.306656	0.87402
0.586887	0.293619		0.586354	0.313325		0.673232	0.205125		0.673466	0.20491		0.659998	0.231597		0.628463	0.260335		0.311142	0.923129		0.271768	1.12057		0.321493	0.896754		0.666089	0.239619		0.666082	0.239627		0.307151	0.873212		0.306975	0.873266
0.587497	0.292763		0.586964	0.312516		0.673932	0.204503		0.674166	0.204288		0.660684	0.230969		0.629116	0.259672		0.311465	0.922315		0.27205	1.11949		0.321827	0.89593		0.666782	0.238983		0.666774	0.238991		0.307471	0.87246		0.307294	0.872513
0.588107	0.291909		0.587573	0.311709		0.674632	0.203883		0.674866	0.203668		0.66137	0.230344		0.629769	0.259011		0.311788	0.921503		0.272333	1.11842		0.322162	0.895107		0.667474	0.238349		0.667466	0.238357		0.30779	0.871709		0.307613	0.871763
0.588717	0.291057		0.588183	0.310904		0.675332	0.203265		0.675566	0.203051		0.662056	0.22972		0.630423	0.258351		0.312112	0.920692		0.272615	1.11735		0.322496	0.894285		0.668167	0.237718		0.668159	0.237726		0.308109	0.870961		0.307932	0.871014
0.589328	0.290208		0.588792	0.3101		0.676031	0.202649		0.676266	0.202435		0.662742	0.229099		0.631076	0.257694		0.312435	0.919883		0.272898	1.11629		0.32283	0.893465		0.668859	0.237088		0.668851	0.237096		0.308428	0.870214		0.308251	0.870267
0.589938	0.289361		0.589402	0.309299		0.676731	0.202035		0.676967	0.201822		0.663429	0.22848		0.631729	0.257039		0.312759	0.919075		0.27318	1.11523		0.323164	0.892645		0.669551	0.236461		0.669543	0.236469		0.308748	0.869469		0.30857	0.869523
0.590548	0.288516		0.590011	0.3085		0.677431	0.201424		0.677667	0.201211		0.664115	0.227863		0.632383	0.256386		0.313082	0.918269		0.273463	1.11418		0.323498	0.891827		0.670244	0.235835		0.670236	0.235843		0.309067	0.868726		0.30889	0.86878
0.591158	0.287673		0.590621	0.307703		0.678131	0.200814		0.678367	0.200602		0.664801	0.227248		0.633036	0.255735		0.313406	0.917464		0.273745	1.11314		0.323833	0.891009		0.670936	0.235212		0.670928	0.23522		0.309386	0.867985		0.309209	0.868039
0.591768	0.286833		0.59123	0.306909		0.678831	0.200207		0.679067	0.199995		0.665487	0.226635		0.633689	0.255086		0.313729	0.916661		0.274028	1.1121		0.324167	0.890193		0.671629	0.23459		0.671621	0.234598		0.309706	0.867246		0.309528	0.867299
0.592378	0.285995		0.59184	0.306116		0.679531	0.199601		0.679767	0.19939		0.666173	0.226025		0.634342	0.254439		0.314053	0.915859		0.27431	1.11106		0.324501	0.889377		0.672321	0.233971		0.672313	0.233979		0.310025	0.866508		0.309847	0.866562
0.592988	0.285159		0.592449	0.305325		0.68023	0.198998		0.680467	0.198787		0.666859	0.225416		0.634996	0.253794		0.314376	0.915059		0.274593	1.11003		0.324835	0.888563		0.673013	0.233354		0.673005	0.233362		0.310344	0.865773		0.310166	0.865826
0.593598	0.284325		0.593059	0.304536		0.68093	0.198397		0.681167	0.198186		0.667545	0.22481		0.635649	0.253152		0.314699	0.91426		0.274875	1.109		0.325169	0.88775		0.673706	0.232738		0.673698	0.232746		0.310663	0.865039		0.310485	0.865092
0.594208	0.283494		0.593668	0.30375		0.68163	0.197798		0.681867	0.197588		0.668231	0.224205		0.636302	0.252511		0.315023	0.913462		0.275158	1.10798		0.325504	0.886938		0.674398	0.232125		0.67439	0.232133		0.310983	0.864306		0.310804	0.86436
0.594818	0.282665		0.594278	0.302965		0.68233	0.197201		0.682567	0.196991		0.668917	0.223603		0.636956	0.251872		0.315346	0.912666		0.27544	1.10696		0.325838	0.886126		0.675091	0.231514		0.675083	0.231522		0.311302	0.863576		0.311123	0.86363
0.595428	0.281838		0.594887	0.302183		0.68303	0.196606		0.683267	0.196397		0.669603	0.223002		0.637609	0.251235		0.31567	0.911872		0.275723	1.10595		0.326172	0.885316		0.675783	0.230905		0.675775	0.230913		0.311621	0.862847		0.311442	0.862901
0.596038	0.281013		0.595497	0.301402		0.683729	0.196013		0.683967	0.195804		0.670289	0.222404		0.638262	0.250601		0.315993	0.911078		0.276005	1.10495		0.326506	0.884507		0.676475	0.230298		0.676467	0.230306		0.311941	0.86212		0.311761	0.862174
0.596648	0.280191		0.596106	0.300624		0.684429	0.195423		0.684667	0.195214		0.670975	0.221808		0.638915	0.249968		0.316317	0.910286		0.276288	1.10394		0.32684	0.883698		0.677168	0.229692		0.67716	0.2297		0.31226	0.861394		0.312081	0.861449
0.597258	0.279371		0.596716	0.299847		0.685129	0.194834		0.685367	0.194626		0.671661	0.221214		0.639569	0.249337		0.31664	0.909496		0.27657	1.10295		0.327174	0.882891		0.67786	0.229089		0.677852	0.229097		0.312579	0.86067		0.3124	0.860725
0.597869	0.278553		0.597325	0.299073		0.685829	0.194247		0.686067	0.19404		0.672347	0.220621		0.640222	0.248709		0.316963	0.908706		0.276853	1.10195		0.327509	0.882084		0.678553	0.228488		0.678545	0.228496		0.312898	0.859948		0.312719	0.860003
0.598479	0.277737		0.597935	0.298301		0.686529	0.193663		0.686768	0.193456		0.673033	0.220031		0.640875	0.248082		0.317287	0.907918		0.277135	1.10097		0.327843	0.881279		0.679245	0.227889		0.679237	0.227897		0.313218	0.859227		0.313038	0.859282
0.599089	0.276923		0.598544	0.29753		0.687229	0.19308		0.687468	0.192873		0.67372	0.219443		0.641529	0.247458		0.31761	0.907132		0.277418	1.09998		0.328177	0.880474		0.679937	0.227292		0.679929	0.2273		0.313537	0.858508		0.313357	0.858563
0.599699	0.276112		0.599154	0.296762		0.687928	0.1925		0.688168	0.192293		0.674406	0.218857		0.642182	0.246835		0.317934	0.906346		0.2777	1.099		0.328511	0.87967		0.68063	0.226697		0.680622	0.226705		0.313856	0.85779		0.313676	0.857846
0.600309	0.275302		0.599763	0.295996		0.688628	0.191921		0.688868	0.191715		0.675092	0.218273		0.642835	0.246215		0.318257	0.905562		0.277983	1.09803		0.328845	0.878868		0.681322	0.226103		0.681314	0.226111		0.314176	0.857074		0.313995	0.85713
0.600919	0.274495		0.600373	0.295232		0.689328	0.191345		0.689568	0.191139		0.675778	0.217691		0.643488	0.245596		0.318581	0.904779		0.278265	1.09706		0.32918	0.878066		0.682015	0.225512		0.682007	0.22552		0.314495	0.856359		0.314314	0.856415
0.601529	0.273691		0.600983	0.294469		0.690028	0.190771		0.690268	0.190565		0.676464	0.217112		0.644142	0.244979		0.318904	0.903997		0.278548	1.09609		0.329514	0.877264		0.682707	0.224923		0.682699	0.224931		0.314814	0.855646		0.314633	0.855702
0.602139	0.272888		0.601592	0.293709		0.690728	0.190198		0.690968	0.189993		0.67715	0.216534		0.644795	0.244365		0.319227	0.903216		0.27883	1.09513		0.329848	0.876464		0.683399	0.224336		0.683391	0.224344		0.315133	0.854934		0.314952	0.854991
0.602749	0.272087		0.602202	0.292951		0.691428	0.189628		0.691668	0.189424		0.677836	0.215958		0.645448	0.243752		0.319551	0.902437		0.279113	1.09417		0.330182	0.875665		0.684092	0.22375		0.684084	0.223758		0.315453	0.854224		0.315272	0.854281
0.603359	0.271289		0.602811	0.292195		0.692127	0.18906		0.692368	0.188856		0.678522	0.215384		0.646102	0.243142		0.319874	0.901658		0.279395	1.09322		0.330516	0.874866		0.684784	0.223167		0.684776	0.223175		0.315772	0.853515		0.315591	0.853572
0.603969	0.270493		0.603421	0.291441		0.692827	0.188493		0.693068	0.18829		0.679208	0.214812		0.646755	0.242533		0.320198	0.900881		0.279678	1.09227		0.330851	0.874068		0.685477	0.222586		0.685469	0.222594		0.316091	0.852808		0.31591	0.852865
0.604579	0.269699		0.60403	0.290689		0.693527	0.187929		0.693768	0.187726		0.679894	0.214242		0.647408	0.241927		0.320521	0.900105		0.27996	1.09132		0.331185	0.873271		0.686169	0.222006		0.686161	0.222014		0.316411	0.852102		0.316229	0.85216
0.605189	0.268907		0.60464	0.289938		0.694227	0.187367		0.694468	0.187164		0.68058	0.213674		0.648061	0.241322		0.320845	0.89933		0.280243	1.09038		0.331519	0.872475		0.686861	0.221429		0.686853	0.221437		0.31673	0.851397		0.316548	0.851455
0.605799	0.268118		0.605249	0.28919		0.694927	0.186807		0.695168	0.186604		0.681266	0.213108		0.648715	0.240719		0.321168	0.898557		0.280525	1.08944		0.331853	0.87168		0.687554	0.220853		0.687546	0.220861		0.317049	0.850694		0.316867	0.850752
0.60641	0.26733		0.605859	0.288444		0.695627	0.186248		0.695868	0.186046		0.681952	0.212545		0.649368	0.240119		0.321491	0.897784		0.280808	1.08851		0.332187	0.870885		0.688246	0.220279		0.688238	0.220287		0.317368	0.849992		0.317186	0.850051
0.60702	0.266545		0.606468	0.2877		0.696326	0.185692		0.696568	0.18549		0.682638	0.211983		0.650021	0.23952		0.321815	0.897012		0.28109	1.08758		0.332522	0.870092		0.688939	0.219708		0.68893	0.219716		0.317688	0.849291		0.317505	0.84935
0.60763	0.265762		0.607078	0.286958		0.697026	0.185138		0.697269	0.184936		0.683325	0.211423		0.650675	0.238923		0.322138	0.896242		0.281373	1.08666		0.332856	0.869299		0.689631	0.219138		0.689623	0.219146		0.318007	0.848592		0.317824	0.848651
0.60824	0.264981		0.607687	0.286218		0.697726	0.184585		0.697969	0.184385		0.684011	0.210865		0.651328	0.238328		0.322462	0.895472		0.281655	1.08573		0.33319	0.868506		0.690323	0.21857		0.690315	0.218578		0.318326	0.847894		0.318143	0.847954
0.60885	0.264202		0.608297	0.28548		0.698426	0.184035		0.698669	0.183835		0.684697	0.210309		0.651981	0.237735		0.322785	0.894704		0.281938	1.08482		0.333524	0.867715		0.691016	0.218004		0.691008	0.218012		0.318646	0.847197		0.318463	0.847257
0.60946	0.263425		0.608906	0.284743		0.699126	0.183486		0.699369	0.183287		0.685383	0.209755		0.652634	0.237144		0.323109	0.893936		0.28222	1.0839		0.333858	0.866924		0.691708	0.21744		0.6917	0.217448		0.318965	0.846502		0.318782	0.846562
0.61007	0.26265		0.609516	0.284009		0.699825	0.18294		0.700069	0.182741		0.686069	0.209203		0.653288	0.236556		0.323432	0.89317		0.282503	1.08299		0.334193	0.866134		0.692401	0.216878		0.692392	0.216886		0.319284	0.845807		0.319101	0.845868
0.61068	0.261878		0.610125	0.283277		0.700525	0.182395		0.700769	0.182196		0.686755	0.208653		0.653941	0.235969		0.323755	0.892404		0.282785	1.08209		0.334527	0.865345		0.693093	0.216318		0.693085	0.216326		0.319603	0.845114		0.31942	0.845175
0.61129	0.261108		0.610735	0.282547		0.701225	0.181853		0.701469	0.181654		0.687441	0.208104		0.654594	0.235384		0.324079	0.89164		0.283068	1.08118		0.334861	0.864556		0.693785	0.215759		0.693777	0.215767		0.319923	0.844423		0.319739	0.844484
0.6119	0.260339		0.611344	0.281818		0.701925	0.181312		0.702169	0.181114		0.688127	0.207558		0.655248	0.2348		0.324402	0.890876		0.28335	1.08028		0.335195	0.863768		0.694478	0.215203		0.69447	0.215211		0.320242	0.843732		0.320058	0.843794
0.61251	0.259573		0.611954	0.281092		0.702625	0.180774		0.702869	0.180576		0.688813	0.207014		0.655901	0.234219		0.324726	0.890114		0.283633	1.07939		0.335529	0.862981		0.69517	0.214649		0.695162	0.214656		0.320561	0.843042		0.320377	0.843105
0.61312	0.258809		0.612563	0.280367		0.703325	0.180237		0.703569	0.18004		0.689499	0.206472		0.656554	0.23364		0.325049	0.889352		0.283915	1.0785		0.335863	0.862194		0.695863	0.214096		0.695854	0.214104		0.320881	0.842354		0.320696	0.842417
0.61373	0.258047		0.613173	0.279645		0.704024	0.179702		0.704269	0.179505		0.690185	0.205931		0.657207	0.233063		0.325373	0.888591		0.284198	1.07761		0.336198	0.861408		0.696555	0.213545		0.696547	0.213553		0.3212	0.841667		0.321015	0.84173
0.61434	0.257287		0.613782	0.278925		0.704724	0.179169		0.704969	0.178973		0.690871	0.205393		0.657861	0.232487		0.325696	0.887831		0.28448	1.07672		0.336532	0.860623		0.697247	0.212996		0.697239	0.213004		0.321519	0.840981		0.321334	0.841044
0.614951	0.25653		0.614392	0.278206		0.705424	0.178639		0.705669	0.178442		0.691557	0.204856		0.658514	0.231914		0.326019	0.887073		0.284763	1.07584		0.336866	0.859839		0.69794	0.212449		0.697932	0.212457		0.321838	0.840296		0.321654	0.84036
0.615561	0.255774		0.615001	0.277489		0.706124	0.17811		0.706369	0.177914		0.692243	0.204322		0.659167	0.231342		0.326343	0.886315		0.285045	1.07496		0.3372	0.859055		0.698632	0.211904		0.698624	0.211912		0.322158	0.839612		0.321973	0.839677
0.616171	0.255021		0.615611	0.276775		0.706824	0.177582		0.70707	0.177387		0.692929	0.203789		0.659821	0.230773		0.326666	0.885558		0.285328	1.07409		0.337534	0.858272		0.699325	0.211361		0.699316	0.211369		0.322477	0.83893		0.322292	0.838994
0.616781	0.254269		0.61622	0.276062		0.707524	0.177057		0.70777	0.176862		0.693616	0.203258		0.660474	0.230205		0.32699	0.884801		0.28561	1.07322		0.337869	0.857489		0.700017	0.21082		0.700009	0.210827		0.322796	0.838248		0.322611	0.838313
0.617391	0.25352		0.61683	0.275351		0.708223	0.176534		0.70847	0.17634		0.694302	0.202729		0.661127	0.229639		0.327313	0.884046		0.285893	1.07235		0.338203	0.856707		0.700709	0.21028		0.700701	0.210288		0.323115	0.837568		0.32293	0.837633
0.618001	0.252773		0.617439	0.274643		0.708923	0.176013		0.70917	0.175819		0.694988	0.202203		0.66178	0.229075		0.327637	0.883292		0.286175	1.07148		0.338537	0.855926		0.701402	0.209742		0.701394	0.20975		0.323435	0.836888		0.323249	0.836954
0.618611	0.252027		0.618049	0.273936		0.709623	0.175493		0.70987	0.1753		0.695674	0.201678		0.662434	0.228513		0.32796	0.882538		0.286458	1.07062		0.338871	0.855145		0.702094	0.209206		0.702086	0.209214		0.323754	0.83621		0.323568	0.836276
0.619221	0.251284		0.618658	0.273231		0.710323	0.174976		0.71057	0.174782		0.69636	0.201154		0.663087	0.227953		0.328284	0.881785		0.28674	1.06976		0.339205	0.854365		0.702787	0.208672		0.702778	0.20868		0.324073	0.835532		0.323887	0.835599
0.619831	0.250543		0.619268	0.272528		0.711023	0.17446		0.71127	0.174267		0.697046	0.200633		0.66374	0.227395		0.328607	0.881033		0.287023	1.06891		0.33954	0.853586		0.703479	0.20814		0.703471	0.208148		0.324393	0.834856		0.324206	0.834923
0.620441	0.249804		0.619877	0.271827		0.711722	0.173946		0.71197	0.173754		0.697732	0.200114		0.664394	0.226839		0.32893	0.880282		0.287305	1.06806		0.339874	0.852807		0.704171	0.20761		0.704163	0.207618		0.324712	0.83418		0.324526	0.834248
0.621051	0.249067		0.620487	0.271128		0.712422	0.173434		0.71267	0.173242		0.698418	0.199596		0.665047	0.226285		0.329254	0.879532		0.287588	1.06721		0.340208	0.852029		0.704864	0.207081		0.704856	0.207089		0.325031	0.833506		0.324845	0.833574
0.621661	0.248332		0.621097	0.27043		0.713122	0.172924		0.71337	0.172733		0.699104	0.199081		0.6657	0.225732		0.329577	0.878782		0.28787	1.06636		0.340542	0.851251		0.705556	0.206555		0.705548	0.206563		0.32535	0.832832		0.325164	0.832901
0.622271	0.2476		0.621706	0.269735		0.713822	0.172416		0.71407	0.172225		0.69979	0.198567		0.666353	0.225182		0.329901	0.878033		0.288153	1.06552		0.340876	0.850474		0.706249	0.20603		0.70624	0.206038		0.32567	0.83216		0.325483	0.832229
0.622881	0.246869		0.622316	0.269042		0.714522	0.17191		0.71477	0.171719		0.700476	0.198055		0.667007	0.224633		0.330224	0.877285		0.288435	1.06468		0.341211	0.849697		0.706941	0.205507		0.706933	0.205515		0.325989	0.831488		0.325802	0.831558
0.623491	0.24614		0.622925	0.26835		0.715222	0.171406		0.71547	0.171215		0.701162	0.197545		0.66766	0.224086		0.330548	0.876538		0.288718	1.06384		0.341545	0.848922		0.707633	0.204986		0.707625	0.204993		0.326308	0.830818		0.326121	0.830888
0.624102	0.245413		0.623535	0.267661		0.715921	0.170903		0.71617	0.170713		0.701848	0.197037		0.668313	0.223541		0.330871	0.875791		0.289001	1.06301		0.341879	0.848146		0.708326	0.204466		0.708317	0.204474		0.326628	0.830148		0.32644	0.830219
0.624712	0.244689		0.624144	0.266973		0.716621	0.170402		0.71687	0.170213		0.702534	0.196531		0.668967	0.222998		0.331194	0.875046		0.289283	1.06218		0.342213	0.847371		0.709018	0.203949		0.70901	0.203956		0.326947	0.829479		0.326759	0.829551
0.625322	0.243966		0.624754	0.266287		0.717321	0.169904		0.717571	0.169714		0.703221	0.196026		0.66962	0.222457		0.331518	0.8743		0.289566	1.06135		0.342547	0.846597		0.709711	0.203433		0.709702	0.203441		0.327266	0.828812		0.327078	0.828884
0.625932	0.243245		0.625363	0.265604		0.718021	0.169407		0.718271	0.169218		0.703907	0.195524		0.670273	0.221917		0.331841	0.873556		0.289848	1.06052		0.342882	0.845824		0.710403	0.202919		0.710395	0.202926		0.327585	0.828145		0.327397	0.828217
0.626542	0.242527		0.625973	0.264922		0.718721	0.168911		0.718971	0.168723		0.704593	0.195023		0.670926	0.22138		0.332165	0.872813		0.290131	1.0597		0.343216	0.84505		0.711095	0.202406		0.711087	0.202414		0.327905	0.827479		0.327717	0.827552
0.627152	0.24181		0.626582	0.264242		0.719421	0.168418		0.719671	0.16823		0.705279	0.194524		0.67158	0.220844		0.332488	0.87207		0.290413	1.05888		0.34355	0.844278		0.711788	0.201896		0.711779	0.201904		0.328224	0.826813		0.328036	0.826887
0.627762	0.241096		0.627192	0.263563		0.72012	0.167927		0.720371	0.167739		0.705965	0.194027		0.672233	0.22031		0.332812	0.871328		0.290696	1.05806		0.343884	0.843506		0.71248	0.201387		0.712472	0.201395		0.328543	0.826149		0.328355	0.826223
0.628372	0.240383		0.627801	0.262887		0.72082	0.167437		0.721071	0.16725		0.706651	0.193532		0.672886	0.219778		0.333135	0.870586		0.290978	1.05725		0.344218	0.842734		0.713173	0.20088		0.713164	0.200888		0.328863	0.825486		0.328674	0.82556
0.628982	0.239672		0.628411	0.262213		0.72152	0.166949		0.721771	0.166762		0.707337	0.193039		0.67354	0.219248		0.333458	0.869845		0.291261	1.05644		0.344552	0.841963		0.713865	0.200375		0.713857	0.200383		0.329182	0.824823		0.328993	0.824898
0.629592	0.238964		0.62902	0.26154		0.72222	0.166463		0.722471	0.166277		0.708023	0.192547		0.674193	0.21872		0.333782	0.869105		0.291543	1.05563		0.344887	0.841193		0.714557	0.199872		0.714549	0.19988		0.329501	0.824161		0.329312	0.824237
0.630202	0.238257		0.62963	0.26087		0.72292	0.165979		0.723171	0.165793		0.708709	0.192058		0.674846	0.218194		0.334105	0.868366		0.291826	1.05482		0.345221	0.840423		0.71525	0.19937		0.715241	0.199378		0.32982	0.8235		0.329631	0.823577
0.630812	0.237553		0.630239	0.260201		0.72362	0.165497		0.723871	0.165311		0.709395	0.19157		0.675499	0.217669		0.334429	0.867627		0.292108	1.05402		0.345555	0.839654		0.715942	0.198871		0.715934	0.198878		0.33014	0.82284		0.32995	0.822917
0.631422	0.23685		0.630849	0.259534		0.724319	0.165016		0.724571	0.164831		0.710081	0.191084		0.676153	0.217147		0.334752	0.866889		0.292391	1.05322		0.345889	0.838885		0.716635	0.198372		0.716626	0.19838		0.330459	0.822181		0.330269	0.822258
0.632032	0.23615		0.631458	0.258869		0.725019	0.164537		0.725271	0.164352		0.710767	0.190599		0.676806	0.216626		0.335076	0.866151		0.292673	1.05242		0.346223	0.838116		0.717327	0.197876		0.717319	0.197884		0.330778	0.821522		0.330588	0.8216
0.632643	0.235451		0.632068	0.258206		0.725719	0.16406		0.725971	0.163876		0.711453	0.190117		0.677459	0.216107		0.335399	0.865414		0.292956	1.05162		0.346558	0.837348		0.718019	0.197381		0.718011	0.197389		0.331098	0.820864		0.330908	0.820943
0.633253	0.234754		0.632677	0.257545		0.726419	0.163585		0.726671	0.163401		0.712139	0.189636		0.678113	0.215589		0.335722	0.864678		0.293238	1.05083		0.346892	0.836581		0.718712	0.196889		0.718703	0.196896		0.331417	0.820207		0.331227	0.820286
0.633863	0.23406		0.633287	0.256885		0.727119	0.163112		0.727372	0.162928		0.712825	0.189158		0.678766	0.215074		0.336046	0.863942		0.293521	1.05004		0.347226	0.835814		0.719404	0.196398		0.719396	0.196405		0.331736	0.819551		0.331546	0.819631
0.634473	0.233367		0.633896	0.256228		0.727818	0.16264		0.728072	0.162457		0.713512	0.188681		0.679419	0.21456		0.336369	0.863207		0.293803	1.04925		0.34756	0.835048		0.720097	0.195908		0.720088	0.195916		0.332055	0.818895		0.331865	0.818976
0.635083	0.232676		0.634506	0.255572		0.728518	0.16217		0.728772	0.161987		0.714198	0.188205		0.680073	0.214049		0.336693	0.862473		0.294086	1.04846		0.347894	0.834282		0.720789	0.19542		0.720781	0.195428		0.332375	0.818241		0.332184	0.818322
0.635693	0.231988		0.635115	0.254918		0.729218	0.161702		0.729472	0.16152		0.714884	0.187732		0.680726	0.213539		0.337016	0.861739		0.294368	1.04768		0.348229	0.833516		0.721481	0.194935		0.721473	0.194942		0.332694	0.817587		0.332503	0.817668
0.636303	0.231301		0.635725	0.254266		0.729918	0.161236		0.730172	0.161054		0.71557	0.18726		0.681379	0.213031		0.33734	0.861006		0.294651	1.0469		0.348563	0.832751		0.722174	0.19445		0.722165	0.194458		0.333013	0.816933		0.332822	0.817016
0.636913	0.230616		0.636334	0.253616		0.730618	0.160771		0.730872	0.16059		0.716256	0.18679		0.682032	0.212524		0.337663	0.860273		0.294933	1.04612		0.348897	0.831987		0.722866	0.193968		0.722858	0.193975		0.333333	0.816281		0.333141	0.816364
0.637523	0.229933		0.636944	0.252968		0.731318	0.160309		0.731572	0.160127		0.716942	0.186322		0.682686	0.21202		0.337986	0.859541		0.295216	1.04534		0.349231	0.831223		0.723559	0.193487		0.72355	0.193495		0.333652	0.815629		0.33346	0.815712
0.638133	0.229252		0.637553	0.252321		0.732017	0.159848		0.732272	0.159667		0.717628	0.185856		0.683339	0.211517		0.33831	0.85881		0.295498	1.04456		0.349565	0.830459		0.724251	0.193008		0.724242	0.193016		0.333971	0.814978		0.333779	0.815062
0.638743	0.228573		0.638163	0.251677		0.732717	0.159388		0.732972	0.159208		0.718314	0.185391		0.683992	0.211016		0.338633	0.858079		0.295781	1.04379		0.3499	0.829696		0.724943	0.192531		0.724935	0.192538		0.33429	0.814327		0.334099	0.814412
0.639353	0.227896		0.638772	0.251034		0.733417	0.158931		0.733672	0.158751		0.719	0.184928		0.684646	0.210517		0.338957	0.857349		0.296063	1.04302		0.350234	0.828933		0.725636	0.192055		0.725627	0.192063		0.33461	0.813677		0.334418	0.813763
0.639963	0.227221		0.639382	0.250393		0.734117	0.158475		0.734372	0.158296		0.719686	0.184467		0.685299	0.21002		0.33928	0.856619		0.296346	1.04225		0.350568	0.828171		0.726328	0.191581		0.72632	0.191589		0.334929	0.813028		0.334737	0.813114
0.640573	0.226547		0.639992	0.249754		0.734817	0.158021		0.735072	0.157842		0.720372	0.184008		0.685952	0.209524		0.339604	0.85589		0.296628	1.04149		0.350902	0.827409		0.727021	0.191109		0.727012	0.191116		0.335248	0.81238		0.335056	0.812466
0.641184	0.225876		0.640601	0.249117		0.735517	0.157569		0.735772	0.15739		0.721058	0.18355		0.686605	0.209031		0.339927	0.855161		0.296911	1.04072		0.351236	0.826648		0.727713	0.190638		0.727704	0.190646		0.335568	0.811732		0.335375	0.811819
0.641794	0.225207		0.641211	0.248481		0.736216	0.157118		0.736472	0.15694		0.721744	0.183094		0.687259	0.208539		0.34025	0.854433		0.297193	1.03996		0.351571	0.825887		0.728405	0.190169		0.728397	0.190177		0.335887	0.811085		0.335694	0.811173
0.642404	0.224539		0.64182	0.247848		0.736916	0.15667		0.737172	0.156491		0.72243	0.18264		0.687912	0.208048		0.340574	0.853705		0.297476	1.0392		0.351905	0.825127		0.729098	0.189702		0.729089	0.189709		0.336206	0.810438		0.336013	0.810527
0.643014	0.223874		0.64243	0.247216		0.737616	0.156223		0.737873	0.156045		0.723117	0.182188		0.688565	0.20756		0.340897	0.852978		0.297758	1.03844		0.352239	0.824367		0.72979	0.189236		0.729782	0.189244		0.336525	0.809792		0.336332	0.809882
0.643624	0.22321		0.643039	0.246586		0.738316	0.155777		0.738573	0.1556		0.723803	0.181737		0.689219	0.207073		0.341221	0.852252		0.298041	1.03769		0.352573	0.823608		0.730483	0.188772		0.730474	0.18878		0.336845	0.809147		0.336651	0.809237
0.644234	0.222548		0.643649	0.245958		0.739016	0.155334		0.739273	0.155157		0.724489	0.181289		0.689872	0.206589		0.341544	0.851526		0.298323	1.03694		0.352907	0.822848		0.731175	0.18831		0.731166	0.188318		0.337164	0.808502		0.33697	0.808593
0.644844	0.221889		0.644258	0.245331		0.739716	0.154892		0.739973	0.154715		0.725175	0.180841		0.690525	0.206106		0.341868	0.8508		0.298606	1.03618		0.353242	0.82209		0.731867	0.18785		0.731859	0.187857		0.337483	0.807858		0.33729	0.80795
0.645454	0.221231		0.644868	0.244707		0.740415	0.154451		0.740673	0.154275		0.725861	0.180396		0.691178	0.205624		0.342191	0.850075		0.298888	1.03544		0.353576	0.821332		0.73256	0.187391		0.732551	0.187398		0.337803	0.807215		0.337609	0.807307
0.646064	0.220575		0.645477	0.244084		0.741115	0.154013		0.741373	0.153837		0.726547	0.179952		0.691832	0.205145		0.342515	0.849351		0.299171	1.03469		0.35391	0.820574		0.733252	0.186933		0.733244	0.186941		0.338122	0.806572		0.337928	0.806665
0.646674	0.21992		0.646087	0.243463		0.741815	0.153576		0.742073	0.153401		0.727233	0.17951		0.692485	0.204667		0.342838	0.848627		0.299453	1.03394		0.354244	0.819817		0.733945	0.186478		0.733936	0.186485		0.338441	0.80593		0.338247	0.806024
0.647284	0.219268		0.646696	0.242844		0.742515	0.153141		0.742773	0.152966		0.727919	0.17907		0.693138	0.204191		0.343161	0.847903		0.299736	1.0332		0.354578	0.81906		0.734637	0.186024		0.734628	0.186031		0.33876	0.805289		0.338566	0.805383
0.647894	0.218618		0.647306	0.242227		0.743215	0.152708		0.743473	0.152533		0.728605	0.178631		0.693792	0.203717		0.343485	0.84718		0.300018	1.03246		0.354912	0.818303		0.735329	0.185571		0.735321	0.185579		0.33908	0.804648		0.338885	0.804742
0.648504	0.217969		0.647915	0.241611		0.743914	0.152276		0.744173	0.152102		0.729291	0.178194		0.694445	0.203244		0.343808	0.846458		0.300301	1.03172		0.355247	0.817547		0.736022	0.185121		0.736013	0.185128		0.339399	0.804007		0.339204	0.804103
0.649114	0.217323		0.648525	0.240998		0.744614	0.151846		0.744873	0.151672		0.729977	0.177759		0.695098	0.202773		0.344132	0.845736		0.300583	1.03098		0.355581	0.816791		0.736714	0.184672		0.736706	0.184679		0.339718	0.803367		0.339523	0.803464
0.649724	0.216678		0.649134	0.240386		0.745314	0.151417		0.745573	0.151244		0.730663	0.177326		0.695751	0.202304		0.344455	0.845014		0.300866	1.03024		0.355915	0.816036		0.737407	0.184224		0.737398	0.184232		0.340038	0.802728		0.339842	0.802825
0.650335	0.216035		0.649744	0.239775		0.746014	0.150991		0.746273	0.150818		0.731349	0.176894		0.696405	0.201837		0.344779	0.844293		0.301148	1.02951		0.356249	0.815281		0.738099	0.183778		0.73809	0.183786		0.340357	0.802089		0.340161	0.802187
0.650945	0.215394		0.650353	0.239167		0.746714	0.150566		0.746973	0.150393		0.732035	0.176464		0.697058	0.201371		0.345102	0.843573		0.301431	1.02878		0.356583	0.814527		0.738791	0.183334		0.738783	0.183342		0.340676	0.801451		0.340481	0.801549
0.651555	0.214755		0.650963	0.23856		0.747414	0.150142		0.747674	0.14997		0.732721	0.176035		0.697711	0.200908		0.345425	0.842852		0.301713	1.02805		0.356918	0.813773		0.739484	0.182892		0.739475	0.182899		0.340995	0.800813		0.3408	0.800913
0.652165	0.214117		0.651572	0.237956		0.748113	0.149721		0.748374	0.149549		0.733408	0.175609		0.698365	0.200445		0.345749	0.842133		0.301996	1.02732		0.357252	0.813019		0.740176	0.182451		0.740168	0.182458		0.341315	0.800176		0.341119	0.800276
0.652775	0.213482		0.652182	0.237353		0.748813	0.149301		0.749074	0.149129		0.734094	0.175184		0.699018	0.199985		0.346072	0.841414		0.302278	1.02659		0.357586	0.812266		0.740869	0.182011		0.74086	0.182019		0.341634	0.79954		0.341438	0.79964
0.653385	0.212848		0.652791	0.236751		0.749513	0.148882		0.749774	0.148711		0.73478	0.17476		0.699671	0.199526		0.346396	0.840695		0.302561	1.02587		0.35792	0.811514		0.741561	0.181573		0.741552	0.181581		0.341953	0.798904		0.341757	0.799005
0.653995	0.212216		0.653401	0.236152		0.750213	0.148466		0.750474	0.148295		0.735466	0.174338		0.700324	0.19907		0.346719	0.839976		0.302843	1.02514		0.358254	0.810761		0.742253	0.181137		0.742245	0.181145		0.342273	0.798268		0.342076	0.79837
0.654605	0.211586		0.65401	0.235554		0.750913	0.14805		0.751174	0.14788		0.736152	0.173918		0.700978	0.198614		0.347043	0.839258		0.303126	1.02442		0.358589	0.810009		0.742946	0.180703		0.742937	0.18071		0.342592	0.797633		0.342395	0.797736
0.655215	0.210958		0.65462	0.234958		0.751613	0.147637		0.751874	0.147467		0.736838	0.1735		0.701631	0.198161		0.347366	0.838541		0.303408	1.0237		0.358923	0.809258		0.743638	0.18027		0.743629	0.180277		0.342911	0.796999		0.342714	0.797102
0.655825	0.210332		0.655229	0.234364		0.752312	0.147225		0.752574	0.147055		0.737524	0.173083		0.702284	0.197709		0.347689	0.837824		0.303691	1.02298		0.359257	0.808507		0.744331	0.179838		0.744322	0.179846		0.34323	0.796365		0.343033	0.796469
0.656435	0.209707		0.655839	0.233771		0.753012	0.146815		0.753274	0.146646		0.73821	0.172668		0.702938	0.197259		0.348013	0.837107		0.303973	1.02226		0.359591	0.807756		0.745023	0.179408		0.745014	0.179416		0.34355	0.795731		0.343352	0.795836
0.657045	0.209085		0.656448	0.233181		0.753712	0.146407		0.753974	0.146237		0.738896	0.172255		0.703591	0.196811		0.348336	0.836391		0.304256	1.02155		0.359925	0.807005		0.745715	0.17898		0.745707	0.178988		0.343869	0.795098		0.343672	0.795204
0.657655	0.208464		0.657058	0.232592		0.754412	0.146		0.754674	0.145831		0.739582	0.171843		0.704244	0.196364		0.34866	0.835676		0.304538	1.02083		0.36026	0.806255		0.746408	0.178553		0.746399	0.178561		0.344188	0.794466		0.343991	0.794572
0.658265	0.207845		0.657667	0.232004		0.755112	0.145594		0.755374	0.145426		0.740268	0.171433		0.704897	0.195919		0.348983	0.83496		0.304821	1.02012		0.360594	0.805506		0.7471	0.178128		0.747091	0.178136		0.344508	0.793834		0.34431	0.793941
0.658876	0.207227		0.658277	0.231419		0.755811	0.145191		0.756074	0.145023		0.740954	0.171024		0.705551	0.195476		0.349307	0.834245		0.305103	1.01941		0.360928	0.804757		0.747793	0.177705		0.747784	0.177712		0.344827	0.793202		0.344629	0.79331
0.659486	0.206612		0.658886	0.230835		0.756511	0.144789		0.756774	0.144621		0.74164	0.170617		0.706204	0.195035		0.34963	0.833531		0.305386	1.0187		0.361262	0.804008		0.748485	0.177283		0.748476	0.17729		0.345146	0.792571		0.344948	0.79268
0.660096	0.205998		0.659496	0.230253		0.757211	0.144388		0.757474	0.144221		0.742326	0.170212		0.706857	0.194595		0.349953	0.832817		0.305668	1.01799		0.361596	0.80326		0.749177	0.176862		0.749169	0.17687		0.345465	0.791941		0.345267	0.79205
0.660706	0.205386		0.660106	0.229673		0.757911	0.143989		0.758175	0.143822		0.743013	0.169808		0.707511	0.194157		0.350277	0.832103		0.305951	1.01729		0.361931	0.802512		0.74987	0.176443		0.749861	0.176451		0.345785	0.791311		0.345586	0.791421
0.661316	0.204776		0.660715	0.229095		0.758611	0.143592		0.758875	0.143426		0.743699	0.169406		0.708164	0.19372		0.3506	0.83139		0.306233	1.01658		0.362265	0.801764		0.750562	0.176026		0.750553	0.176034		0.346104	0.790681		0.345905	0.790792
0.661926	0.204168		0.661325	0.228518		0.759311	0.143196		0.759575	0.14303		0.744385	0.169006		0.708817	0.193285		0.350924	0.830677		0.306516	1.01588		0.362599	0.801017		0.751255	0.17561		0.751246	0.175618		0.346423	0.790052		0.346224	0.790164
0.662536	0.203562		0.661934	0.227943		0.76001	0.142802		0.760275	0.142637		0.745071	0.168607		0.70947	0.192852		0.351247	0.829965		0.306798	1.01518		0.362933	0.80027		0.751947	0.175196		0.751938	0.175203		0.346743	0.789423		0.346543	0.789536
0.663146	0.202957		0.662544	0.227369		0.76071	0.14241		0.760975	0.142245		0.745757	0.16821		0.710124	0.192421		0.351571	0.829253		0.307081	1.01448		0.363267	0.799524		0.752639	0.174783		0.752631	0.174791		0.347062	0.788795		0.346863	0.788908
0.663756	0.202354		0.663153	0.226798		0.76141	0.142019		0.761675	0.141854		0.746443	0.167815		0.710777	0.191991		0.351894	0.828541		0.307363	1.01378		0.363601	0.798778		0.753332	0.174372		0.753323	0.17438		0.347381	0.788167		0.347182	0.788281
0.664366	0.201753		0.663763	0.226228		0.76211	0.14163		0.762375	0.141465		0.747129	0.167421		0.71143	0.191563		0.352217	0.82783		0.307646	1.01308		0.363936	0.798032		0.754024	0.173963		0.754015	0.17397		0.3477	0.78754		0.347501	0.787655
0.664976	0.201154		0.664372	0.22566		0.76281	0.141242		0.763075	0.141078		0.747815	0.167028		0.712084	0.191137		0.352541	0.827119		0.307928	1.01239		0.36427	0.797287		0.754717	0.173554		0.754708	0.173562		0.34802	0.786913		0.34782	0.787028
0.665586	0.200556		0.664982	0.225093		0.76351	0.140856		0.763775	0.140692		0.748501	0.166637		0.712737	0.190712		0.352864	0.826408		0.308211	1.01169		0.364604	0.796542		0.755409	0.173148		0.7554	0.173155		0.348339	0.786286		0.348139	0.786403
0.666196	0.19996		0.665591	0.224529		0.764209	0.140471		0.764475	0.140308		0.749187	0.166248		0.71339	0.190289		0.353188	0.825698		0.308493	1.011		0.364938	0.795798		0.756102	0.172743		0.756093	0.17275		0.348658	0.78566		0.348458	0.785777
0.666806	0.199366		0.666201	0.223966		0.764909	0.140089		0.765175	0.139925		0.749873	0.165861		0.714043	0.189868		0.353511	0.824989		0.308776	1.0103		0.365272	0.795054		0.756794	0.172339		0.756785	0.172346		0.348978	0.785035		0.348777	0.785153
0.667417	0.198774		0.66681	0.223404		0.765609	0.139707		0.765875	0.139544		0.750559	0.165475		0.714697	0.189448		0.353835	0.824279		0.309058	1.00961		0.365607	0.79431		0.757486	0.171937		0.757477	0.171944		0.349297	0.78441		0.349096	0.784528
0.668027	0.198183		0.66742	0.222845		0.766309	0.139327		0.766575	0.139165		0.751245	0.16509		0.71535	0.18903		0.354158	0.823571		0.309341	1.00892		0.365941	0.793567		0.758179	0.171537		0.75817	0.171544		0.349616	0.783785		0.349415	0.783904
0.668637	0.197594		0.668029	0.222287		0.767009	0.138949		0.767275	0.138787		0.751931	0.164708		0.716003	0.188613		0.354482	0.822862		0.309623	1.00824		0.366275	0.792824		0.758871	0.171137		0.758862	0.171145		0.349935	0.78316		0.349734	0.783281
0.669247	0.197007		0.668639	0.221731		0.767709	0.138572		0.767976	0.13841		0.752617	0.164326		0.716657	0.188199		0.354805	0.822154		0.309906	1.00755		0.366609	0.792081		0.759564	0.17074		0.759555	0.170747		0.350255	0.782537		0.350054	0.782657
0.669857	0.196422		0.669248	0.221176		0.768408	0.138197		0.768676	0.138035		0.753304	0.163947		0.71731	0.187786		0.355128	0.821446		0.310188	1.00686		0.366943	0.791339		0.760256	0.170344		0.760247	0.170351		0.350574	0.781913		0.350373	0.782035
0.670467	0.195838		0.669858	0.220623		0.769108	0.137823		0.769376	0.137662		0.75399	0.163568		0.717963	0.187374		0.355452	0.820739		0.310471	1.00618		0.367278	0.790597		0.760948	0.169949		0.760939	0.169956		0.350893	0.78129		0.350692	0.781412
0.671077	0.195256		0.670467	0.220072		0.769808	0.137451		0.770076	0.13729		0.754676	0.163192		0.718616	0.186964		0.355775	0.820032		0.310753	1.0055		0.367612	0.789856		0.761641	0.169556		0.761632	0.169563		0.351212	0.780667		0.351011	0.78079
0.671687	0.194676		0.671077	0.219523		0.770508	0.137081		0.770776	0.13692		0.755362	0.162817		0.71927	0.186556		0.356099	0.819325		0.311036	1.00481		0.367946	0.789115		0.762333	0.169165		0.762324	0.169172		0.351532	0.780045		0.35133	0.780169
0.672297	0.194098		0.671686	0.218975		0.771208	0.136712		0.771476	0.136551		0.756048	0.162444		0.719923	0.18615		0.356422	0.818619		0.311318	1.00413		0.36828	0.788374		0.763026	0.168774		0.763016	0.168782		0.351851	0.779423		0.351649	0.779548
0.672907	0.193521		0.672296	0.218429		0.771907	0.136344		0.772176	0.136184		0.756734	0.162072		0.720576	0.185745		0.356746	0.817913		0.311601	1.00345		0.368614	0.787634		0.763718	0.168386		0.763709	0.168393		0.35217	0.778802		0.351968	0.778927
0.673517	0.192946		0.672905	0.217885		0.772607	0.135978		0.772876	0.135819		0.75742	0.161701		0.72123	0.185341		0.357069	0.817207		0.311883	1.00277		0.368949	0.786894		0.76441	0.167998		0.764401	0.168006		0.35249	0.77818		0.352287	0.778307
0.674127	0.192373		0.673515	0.217342		0.773307	0.135614		0.773576	0.135454		0.758106	0.161333		0.721883	0.18494		0.357392	0.816502		0.312166	1.0021		0.369283	0.786155		0.765103	0.167613		0.765094	0.16762		0.352809	0.77756		0.352606	0.777687
0.674737	0.191801		0.674124	0.216801		0.774007	0.135251		0.774276	0.135092		0.758792	0.160965		0.722536	0.18454		0.357716	0.815797		0.312448	1.00142		0.369617	0.785416		0.765795	0.167228		0.765786	0.167236		0.353128	0.776939		0.352925	0.777067
0.675347	0.191231		0.674734	0.216262		0.774707	0.134889		0.774976	0.134731		0.759478	0.1606		0.72319	0.184141		0.358039	0.815093		0.312731	1.00075		0.369951	0.784677		0.766488	0.166846		0.766478	0.166853		0.353447	0.776319		0.353245	0.776448
0.675957	0.190663		0.675343	0.215724		0.775407	0.134529		0.775676	0.134371		0.760164	0.160235		0.723843	0.183745		0.358363	0.814388		0.313013	1.00007		0.370285	0.783939		0.76718	0.166464		0.767171	0.166471		0.353767	0.7757		0.353564	0.775829
0.676568	0.190096		0.675953	0.215188		0.776106	0.134171		0.776376	0.134013		0.76085	0.159873		0.724496	0.18335		0.358686	0.813685		0.313296	0.999398		0.37062	0.783201		0.767872	0.166084		0.767863	0.166092		0.354086	0.775081		0.353883	0.775211
0.677178	0.189531		0.676562	0.214654		0.776806	0.133814		0.777076	0.133657		0.761536	0.159512		0.725149	0.182956		0.35901	0.812981		0.313578	0.998726		0.370954	0.782463		0.768565	0.165706		0.768556	0.165713		0.354405	0.774462		0.354202	0.774593
0.677788	0.188968		0.677172	0.214121		0.777506	0.133459		0.777776	0.133301		0.762222	0.159152		0.725803	0.182564		0.359333	0.812278		0.313861	0.998056		0.371288	0.781726		0.769257	0.165329		0.769248	0.165336		0.354725	0.773844		0.354521	0.773975
0.678398	0.188407		0.677781	0.21359		0.778206	0.133105		0.778477	0.132948		0.762909	0.158794		0.726456	0.182174		0.359656	0.811576		0.314143	0.997386		0.371622	0.780989		0.76995	0.164953		0.76994	0.16496		0.355044	0.773225		0.35484	0.773358
0.679008	0.187847		0.678391	0.213061		0.778906	0.132752		0.779177	0.132596		0.763595	0.158438		0.727109	0.181785		0.35998	0.810873		0.314426	0.996717		0.371956	0.780253		0.770642	0.164579		0.770633	0.164586		0.355363	0.772608		0.355159	0.772741
0.679618	0.187289		0.679001	0.212533		0.779606	0.132401		0.779877	0.132245		0.764281	0.158083		0.727763	0.181398		0.360303	0.810171		0.314708	0.99605		0.37229	0.779517		0.771334	0.164206		0.771325	0.164214		0.355682	0.77199		0.355478	0.772125
0.680228	0.186733		0.67961	0.212007		0.780305	0.132052		0.780577	0.131896		0.764967	0.157729		0.728416	0.181013		0.360627	0.80947		0.314991	0.995383		0.372625	0.778781		0.772027	0.163835		0.772018	0.163842		0.356002	0.771374		0.355797	0.771509
0.680838	0.186178		0.68022	0.211483		0.781005	0.131704		0.781277	0.131548		0.765653	0.157377		0.729069	0.180629		0.36095	0.808768		0.315273	0.994717		0.372959	0.778046		0.772719	0.163465		0.77271	0.163472		0.356321	0.770757		0.356116	0.770893
0.681448	0.185625		0.680829	0.21096		0.781705	0.131357		0.781977	0.131202		0.766339	0.157027		0.729722	0.180246		0.361274	0.808067		0.315556	0.994053		0.373293	0.777311		0.773412	0.163097		0.773402	0.163104		0.35664	0.770141		0.356436	0.770277
0.682058	0.185073		0.681439	0.210439		0.782405	0.131012		0.782677	0.130858		0.767025	0.156678		0.730376	0.179866		0.361597	0.807367		0.315838	0.993389		0.373627	0.776577		0.774104	0.16273		0.774095	0.162737		0.35696	0.769525		0.356755	0.769662
0.682668	0.184524		0.682048	0.209919		0.783105	0.130669		0.783377	0.130514		0.767711	0.15633		0.731029	0.179487		0.36192	0.806666		0.316121	0.992727		0.373961	0.775843		0.774796	0.162364		0.774787	0.162371		0.357279	0.768909		0.357074	0.769048
0.683278	0.183975		0.682658	0.209401		0.783805	0.130327		0.784077	0.130173		0.768397	0.155984		0.731682	0.179109		0.362244	0.805967		0.316403	0.992065		0.374296	0.775109		0.775489	0.162		0.77548	0.162007		0.357598	0.768294		0.357393	0.768433
0.683888	0.183429		0.683267	0.208885		0.784504	0.129986		0.784777	0.129832		0.769083	0.15564		0.732336	0.178733		0.362567	0.805267		0.316686	0.991404		0.37463	0.774376		0.776181	0.161637		0.776172	0.161644		0.357917	0.767679		0.357712	0.767819
0.684498	0.182884		0.683877	0.208371		0.785204	0.129647		0.785477	0.129494		0.769769	0.155297		0.732989	0.178359		0.362891	0.804568		0.316968	0.990745		0.374964	0.773643		0.776874	0.161276		0.776864	0.161283		0.358237	0.767065		0.358031	0.767206
0.685109	0.182341		0.684486	0.207858		0.785904	0.129309		0.786177	0.129156		0.770455	0.154955		0.733642	0.177986		0.363214	0.803869		0.317251	0.990086		0.375298	0.772911		0.777566	0.160916		0.777557	0.160923		0.358556	0.766451		0.35835	0.766592
0.685719	0.181799		0.685096	0.207346		0.786604	0.128973		0.786877	0.12882		0.771141	0.154615		0.734295	0.177615		0.363538	0.80317		0.317533	0.989428		0.375632	0.772178		0.778258	0.160557		0.778249	0.160564		0.358875	0.765837		0.358669	0.76598
0.686329	0.18126		0.685705	0.206837		0.787304	0.128638		0.787577	0.128486		0.771827	0.154276		0.734949	0.177245		0.363861	0.802472		0.317816	0.988771		0.375967	0.771447		0.778951	0.1602		0.778941	0.160207		0.359195	0.765224		0.358988	0.765367
0.686939	0.180721		0.686315	0.206329		0.788003	0.128305		0.788277	0.128153		0.772513	0.153939		0.735602	0.176877		0.364184	0.801774		0.318098	0.988115		0.376301	0.770715		0.779643	0.159844		0.779634	0.159851		0.359514	0.764611		0.359307	0.764755
0.687549	0.180185		0.686924	0.205822		0.788703	0.127973		0.788978	0.127821		0.7732	0.153604		0.736255	0.176511		0.364508	0.801077		0.318381	0.98746		0.376635	0.769984		0.780336	0.159489		0.780326	0.159496		0.359833	0.763998		0.359627	0.764143
0.688159	0.17965		0.687534	0.205317		0.789403	0.127643		0.789678	0.127491		0.773886	0.15327		0.736909	0.176146		0.364831	0.80038		0.318663	0.986806		0.376969	0.769254		0.781028	0.159136		0.781019	0.159143		0.360152	0.763386		0.359946	0.763531
0.688769	0.179116		0.688143	0.204814		0.790103	0.127313		0.790378	0.127162		0.774572	0.152937		0.737562	0.175783		0.365155	0.799683		0.318946	0.986152		0.377303	0.768524		0.78172	0.158785		0.781711	0.158792		0.360472	0.762774		0.360265	0.76292
0.689379	0.178584		0.688753	0.204313		0.790803	0.126986		0.791078	0.126835		0.775258	0.152606		0.738215	0.175421		0.365478	0.798986		0.319228	0.9855		0.377638	0.767794		0.782413	0.158434		0.782403	0.158441		0.360791	0.762162		0.360584	0.762309
0.689989	0.178054		0.689362	0.203813		0.791503	0.12666		0.791778	0.126509		0.775944	0.152276		0.738868	0.175061		0.365802	0.79829		0.319511	0.984848		0.377972	0.767065		0.783105	0.158085		0.783096	0.158092		0.36111	0.761551		0.360903	0.761699
0.690599	0.177526		0.689972	0.203314		0.792202	0.126335		0.792478	0.126185		0.77663	0.151947		0.739522	0.174702		0.366125	0.797594		0.319793	0.984197		0.378306	0.766336		0.783798	0.157738		0.783788	0.157745		0.36143	0.76094		0.361222	0.761088
0.691209	0.176999		0.690581	0.202818		0.792902	0.126012		0.793178	0.125862		0.777316	0.151621		0.740175	0.174345		0.366448	0.796899		0.320076	0.983547		0.37864	0.765607		0.78449	0.157391		0.784481	0.157398		0.361749	0.760329		0.361541	0.760479
0.691819	0.176473		0.691191	0.202322		0.793602	0.12569		0.793878	0.12554		0.778002	0.151295		0.740828	0.17399		0.366772	0.796204		0.320358	0.982898		0.378974	0.764879		0.785182	0.157046		0.785173	0.157053		0.362068	0.759718		0.36186	0.759869
0.692429	0.175949		0.6918	0.201829		0.794302	0.125369		0.794578	0.12522		0.778688	0.150971		0.741482	0.173636		0.367095	0.795509		0.320641	0.982249		0.379309	0.764151		0.785875	0.156703		0.785865	0.15671		0.362387	0.759108		0.362179	0.75926
0.693039	0.175427		0.69241	0.201337		0.795002	0.12505		0.795278	0.124901		0.779374	0.150649		0.742135	0.173283		0.367419	0.794815		0.320923	0.981601		0.379643	0.763424		0.786567	0.156361		0.786558	0.156368		0.362707	0.758499		0.362498	0.758651
0.69365	0.174907		0.693019	0.200846		0.795702	0.124733		0.795978	0.124584		0.78006	0.150328		0.742788	0.172932		0.367742	0.794121		0.321206	0.980955		0.379977	0.762697		0.78726	0.15602		0.78725	0.156027		0.363026	0.757889		0.362818	0.758042
0.69426	0.174387		0.693629	0.200358		0.796401	0.124416		0.796678	0.124268		0.780746	0.150008		0.743441	0.172583		0.368066	0.793427		0.321488	0.980309		0.380311	0.761971		0.787952	0.15568		0.787943	0.155687		0.363345	0.75728		0.363137	0.757434
0.69487	0.17387		0.694238	0.19987		0.797101	0.124102		0.797378	0.123954		0.781432	0.14969		0.744095	0.172235		0.368389	0.792733		0.321771	0.979663		0.380645	0.761244		0.788644	0.155342		0.788635	0.155349		0.363665	0.756672		0.363456	0.756826
0.69548	0.173354		0.694848	0.199385		0.797801	0.123788		0.798078	0.12364		0.782118	0.149373		0.744748	0.171889		0.368713	0.79204		0.322053	0.979019		0.380979	0.760519		0.789337	0.155005		0.789327	0.155012		0.363984	0.756063		0.363775	0.756219
0.69609	0.17284		0.695457	0.198901		0.798501	0.123476		0.798779	0.123329		0.782805	0.149058		0.745401	0.171544		0.369036	0.791348		0.322336	0.978375		0.381314	0.759793		0.790029	0.15467		0.79002	0.154677		0.364303	0.755455		0.364094	0.755611
0.6967	0.172327		0.696067	0.198418		0.799201	0.123165		0.799479	0.123018		0.783491	0.148744		0.746055	0.171201		0.369359	0.790655		0.322618	0.977732		0.381648	0.759068		0.790722	0.154335		0.790712	0.154342		0.364622	0.754848		0.364413	0.755005
0.69731	0.171816		0.696676	0.197937		0.7999	0.122856		0.800179	0.122709		0.784177	0.148431		0.746708	0.17086		0.369683	0.789963		0.322901	0.97709		0.381982	0.758344		0.791414	0.154003		0.791405	0.15401		0.364942	0.75424		0.364732	0.754398
0.69792	0.171306		0.697286	0.197458		0.8006	0.122548		0.800879	0.122402		0.784863	0.14812		0.747361	0.17052		0.370006	0.789271		0.323183	0.976448		0.382316	0.75762		0.792106	0.153671		0.792097	0.153678		0.365261	0.753633		0.365051	0.753792
0.69853	0.170798		0.697896	0.19698		0.8013	0.122242		0.801579	0.122096		0.785549	0.14781		0.748014	0.170181		0.37033	0.78858		0.323466	0.975807		0.38265	0.756896		0.792799	0.153341		0.792789	0.153348		0.36558	0.753026		0.36537	0.753186
0.69914	0.170292		0.698505	0.196504		0.802	0.121937		0.802279	0.121791		0.786235	0.147502		0.748668	0.169844		0.370653	0.787889		0.323748	0.975167		0.382985	0.756173		0.793491	0.153012		0.793482	0.153019		0.3659	0.75242		0.36569	0.75258
0.69975	0.169787		0.699115	0.19603		0.8027	0.121633		0.802979	0.121487		0.786921	0.147195		0.749321	0.169508		0.370977	0.787198		0.324031	0.974527		0.383319	0.75545		0.794184	0.152684		0.794174	0.152691		0.366219	0.751814		0.366009	0.751975
0.70036	0.169283		0.699724	0.195557		0.8034	0.12133		0.803679	0.121185		0.787607	0.14689		0.749974	0.169174		0.3713	0.786508		0.324313	0.973889		0.383653	0.754727		0.794876	0.152358		0.794867	0.152365		0.366538	0.751208		0.366328	0.75137
0.70097	0.168782		0.700334	0.195085		0.804099	0.121029		0.804379	0.120885		0.788293	0.146586		0.750628	0.168842		0.371623	0.785818		0.324596	0.973251		0.383987	0.754005		0.795568	0.152033		0.795559	0.15204		0.366857	0.750602		0.366647	0.750765
0.70158	0.168281		0.700943	0.194615		0.804799	0.12073		0.805079	0.120585		0.788979	0.146283		0.751281	0.168511		0.371947	0.785128		0.324878	0.972613		0.384321	0.753284		0.796261	0.151709		0.796251	0.151716		0.367177	0.749997		0.366966	0.750161
0.702191	0.167782		0.701553	0.194147		0.805499	0.120432		0.805779	0.120287		0.789665	0.145982		0.751934	0.168182		0.37227	0.784439		0.325161	0.971976		0.384656	0.752563		0.796953	0.151387		0.796944	0.151394		0.367496	0.749392		0.367285	0.749557
0.702801	0.167285		0.702162	0.19368		0.806199	0.120135		0.806479	0.119991		0.790351	0.145682		0.752587	0.167854		0.372594	0.78375		0.325443	0.97134		0.38499	0.751842		0.797646	0.151066		0.797636	0.151073		0.367815	0.748788		0.367604	0.748953
0.703411	0.166789		0.702772	0.193215		0.806899	0.119839		0.807179	0.119695		0.791037	0.145383		0.753241	0.167527		0.372917	0.783061		0.325726	0.970705		0.385324	0.751121		0.798338	0.150746		0.798328	0.150753		0.368135	0.748184		0.367923	0.74835
0.704021	0.166295		0.703381	0.192751		0.807599	0.119545		0.807879	0.119402		0.791723	0.145086		0.753894	0.167202		0.373241	0.782373		0.326008	0.97007		0.385658	0.750401		0.79903	0.150427		0.799021	0.150434		0.368454	0.74758		0.368242	0.747747
0.704631	0.165803		0.703991	0.192289		0.808298	0.119252		0.808579	0.119109		0.792409	0.14479		0.754547	0.166879		0.373564	0.781685		0.326291	0.969436		0.385992	0.749682		0.799723	0.15011		0.799713	0.150117		0.368773	0.746976		0.368561	0.747144
0.705241	0.165311		0.7046	0.191828		0.808998	0.11896		0.80928	0.118818		0.793096	0.144496		0.755201	0.166557		0.373887	0.780997		0.326573	0.968802		0.386327	0.748963		0.800415	0.149794		0.800406	0.149801		0.369092	0.746373		0.368881	0.746542
0.705851	0.164822		0.70521	0.191369		0.809698	0.11867		0.80998	0.118528		0.793782	0.144203		0.755854	0.166237		0.374211	0.78031		0.326856	0.968169		0.386661	0.748244		0.801108	0.149479		0.801098	0.149486		0.369412	0.74577		0.3692	0.745939
0.706461	0.164334		0.705819	0.190912		0.810398	0.118382		0.81068	0.118239		0.794468	0.143912		0.756507	0.165918		0.374534	0.779623		0.327138	0.967537		0.386995	0.747526		0.8018	0.149166		0.80179	0.149173		0.369731	0.745167		0.369519	0.745338
0.707071	0.163847		0.706429	0.190456		0.811098	0.118094		0.81138	0.117952		0.795154	0.143621		0.75716	0.1656		0.374858	0.778936		0.327421	0.966905		0.387329	0.746808		0.802492	0.148854		0.802483	0.148861		0.37005	0.744565		0.369838	0.744736
0.707681	0.163362		0.707038	0.190002		0.811798	0.117808		0.81208	0.117666		0.79584	0.143332		0.757814	0.165284		0.375181	0.77825		0.327703	0.966274		0.387663	0.74609		0.803185	0.148543		0.803175	0.14855		0.37037	0.743963		0.370157	0.744135
0.708291	0.162878		0.707648	0.189549		0.812497	0.117523		0.81278	0.117382		0.796526	0.143045		0.758467	0.16497		0.375505	0.777564		0.327986	0.965644		0.387998	0.745373		0.803877	0.148233		0.803868	0.14824		0.370689	0.743361		0.370476	0.743534
0.708901	0.162396		0.708257	0.189097		0.813197	0.11724		0.81348	0.117099		0.797212	0.142759		0.75912	0.164657		0.375828	0.776878		0.328268	0.965014		0.388332	0.744657		0.80457	0.147925		0.80456	0.147932		0.371008	0.74276		0.370795	0.742933
0.709511	0.161915		0.708867	0.188647		0.813897	0.116957		0.81418	0.116817		0.797898	0.142474		0.759774	0.164346		0.376151	0.776193		0.328551	0.964385		0.388666	0.743941		0.805262	0.147618		0.805252	0.147624		0.371327	0.742159		0.371114	0.742333
0.710121	0.161436		0.709476	0.188199		0.814597	0.116677		0.81488	0.116536		0.798584	0.142191		0.760427	0.164036		0.376475	0.775508		0.328833	0.963756		0.389	0.743225		0.805954	0.147312		0.805945	0.147319		0.371647	0.741558		0.371433	0.741733
0.710731	0.160959		0.710086	0.187752		0.815297	0.116397		0.81558	0.116257		0.79927	0.141909		0.76108	0.163727		0.376798	0.774824		0.329116	0.963128		0.389334	0.74251		0.806647	0.147007		0.806637	0.147014		0.371966	0.740958		0.371752	0.741134
0.711342	0.160482		0.710695	0.187307		0.815996	0.116119		0.81628	0.115979		0.799956	0.141628		0.761733	0.16342		0.377122	0.774139		0.329398	0.9625		0.389668	0.741795		0.807339	0.146704		0.80733	0.146711		0.372285	0.740358		0.372072	0.740534
0.711952	0.160008		0.711305	0.186863		0.816696	0.115842		0.81698	0.115702		0.800642	0.141349		0.762387	0.163115		0.377445	0.773455		0.329681	0.961873		0.390003	0.741081		0.808032	0.146402		0.808022	0.146408		0.372605	0.739758		0.372391	0.739935
0.712562	0.159534		0.711914	0.186421		0.817396	0.115566		0.81768	0.115427		0.801328	0.141071		0.76304	0.162811		0.377769	0.772772		0.329963	0.961246		0.390337	0.740367		0.808724	0.146101		0.808714	0.146107		0.372924	0.739158		0.37271	0.739337
0.713172	0.159063		0.712524	0.18598		0.818096	0.115292		0.81838	0.115153		0.802014	0.140794		0.763693	0.162508		0.378092	0.772089		0.330246	0.96062		0.390671	0.739653		0.809416	0.145801		0.809407	0.145808		0.373243	0.738559		0.373029	0.738738
0.713782	0.158592		0.713133	0.185541		0.818796	0.115019		0.819081	0.114881		0.802701	0.140519		0.764347	0.162207		0.378415	0.771406		0.330528	0.959995		0.391005	0.73894		0.810109	0.145503		0.810099	0.145509		0.373562	0.73796		0.373348	0.73814
0.714392	0.158123		0.713743	0.185103		0.819496	0.114748		0.819781	0.114609		0.803387	0.140245		0.765	0.161907		0.378739	0.770724		0.330811	0.95937		0.391339	0.738227		0.810801	0.145205		0.810792	0.145212		0.373882	0.737362		0.373667	0.737543
0.715002	0.157656		0.714352	0.184667		0.820195	0.114477		0.820481	0.114339		0.804073	0.139972		0.765653	0.161609		0.379062	0.770041		0.331093	0.958746		0.391674	0.737515		0.811494	0.144909		0.811484	0.144916		0.374201	0.736764		0.373986	0.736945
0.715612	0.15719		0.714962	0.184232		0.820895	0.114208		0.821181	0.11407		0.804759	0.139701		0.766306	0.161313		0.379386	0.76936		0.331376	0.958122		0.392008	0.736803		0.812186	0.144615		0.812176	0.144621		0.37452	0.736166		0.374305	0.736348
0.716222	0.156725		0.715571	0.183799		0.821595	0.11394		0.821881	0.113803		0.805445	0.139431		0.76696	0.161017		0.379709	0.768678		0.331658	0.957498		0.392342	0.736092		0.812878	0.144321		0.812869	0.144328		0.37484	0.735568		0.374624	0.735751
0.716832	0.156262		0.716181	0.183368		0.822295	0.113674		0.822581	0.113537		0.806131	0.139162		0.767613	0.160724		0.380033	0.767997		0.331941	0.956876		0.392676	0.735381		0.813571	0.144029		0.813561	0.144035		0.375159	0.734971		0.374943	0.735155
0.717442	0.155801		0.71679	0.182937		0.822995	0.113409		0.823281	0.113272		0.806817	0.138895		0.768266	0.160431		0.380356	0.767316		0.332223	0.956253		0.39301	0.734671		0.814263	0.143737		0.814254	0.143744		0.375478	0.734374		0.375263	0.734558
0.718052	0.155341		0.7174	0.182509		0.823695	0.113145		0.823981	0.113008		0.807503	0.138629		0.76892	0.160141		0.38068	0.766636		0.332506	0.955631		0.393345	0.733961		0.814956	0.143448		0.814946	0.143454		0.375797	0.733777		0.375582	0.733963
0.718662	0.154882		0.71801	0.182081		0.824394	0.112882		0.824681	0.112746		0.808189	0.138364		0.769573	0.159851		0.381003	0.765956		0.332788	0.95501		0.393679	0.733251		0.815648	0.143159		0.815638	0.143166		0.376117	0.733181		0.375901	0.733367
0.719272	0.154425		0.718619	0.181656		0.825094	0.112621		0.825381	0.112485		0.808875	0.1381		0.770226	0.159563		0.381326	0.765277		0.333071	0.954389		0.394013	0.732542		0.81634	0.142871		0.816331	0.142878		0.376436	0.732585		0.37622	0.732772
0.719883	0.153969		0.719229	0.181231		0.825794	0.112361		0.826081	0.112225		0.809561	0.137838		0.77088	0.159277		0.38165	0.764597		0.333353	0.953769		0.394347	0.731833		0.817033	0.142585		0.817023	0.142592		0.376755	0.731989		0.376539	0.732177
0.720493	0.153514		0.719838	0.180809		0.826494	0.112102		0.826781	0.111966		0.810247	0.137578		0.771533	0.158992		0.381973	0.763918		0.333636	0.953149		0.394681	0.731125		0.817725	0.1423		0.817715	0.142307		0.377075	0.731393		0.376858	0.731582
0.721103	0.153061		0.720448	0.180387		0.827194	0.111845		0.827481	0.111709		0.810933	0.137318		0.772186	0.158708		0.382297	0.76324		0.333918	0.952529		0.395016	0.730418		0.818418	0.142016		0.818408	0.142023		0.377394	0.730798		0.377177	0.730988
0.721713	0.15261		0.721057	0.179968		0.827894	0.111588		0.828181	0.111453		0.811619	0.13706		0.772839	0.158426		0.38262	0.762562		0.334201	0.95191		0.39535	0.72971		0.81911	0.141733		0.8191	0.14174		0.377713	0.730203		0.377496	0.730394
0.722323	0.152159		0.721667	0.179549		0.828593	0.111333		0.828881	0.111198		0.812305	0.136803		0.773493	0.158146		0.382944	0.761884		0.334483	0.951292		0.395684	0.729004		0.819802	0.141452		0.819793	0.141458		0.378032	0.729609		0.377815	0.7298
0.722933	0.151711		0.722276	0.179132		0.829293	0.11108		0.829582	0.110945		0.812992	0.136548		0.774146	0.157866		0.383267	0.761206		0.334766	0.950674		0.396018	0.728297		0.820495	0.141171		0.820485	0.141178		0.378352	0.729015		0.378134	0.729207
0.723543	0.151263		0.722886	0.178717		0.829993	0.110827		0.830282	0.110693		0.813678	0.136293		0.774799	0.157589		0.38359	0.760529		0.335048	0.950056		0.396352	0.727591		0.821187	0.140892		0.821177	0.140899		0.378671	0.728421		0.378454	0.728614
0.724153	0.150817		0.723495	0.178303		0.830693	0.110576		0.830982	0.110442		0.814364	0.13604		0.775453	0.157312		0.383914	0.759852		0.335331	0.949439		0.396687	0.726886		0.82188	0.140614		0.82187	0.140621		0.37899	0.727827		0.378773	0.728021
0.724763	0.150373		0.724105	0.177891		0.831393	0.110326		0.831682	0.110192		0.81505	0.135789		0.776106	0.157037		0.384237	0.759176		0.335613	0.948822		0.397021	0.726181		0.822572	0.140337		0.822562	0.140344		0.379309	0.727234		0.379092	0.727429
0.725373	0.149929		0.724714	0.17748		0.832092	0.110077		0.832382	0.109944		0.815736	0.135538		0.776759	0.156764		0.384561	0.7585		0.335896	0.948206		0.397355	0.725477		0.823264	0.140062		0.823255	0.140068		0.379629	0.726641		0.379411	0.726836
0.725983	0.149488		0.725324	0.17707		0.832792	0.10983		0.833082	0.109697		0.816422	0.135289		0.777412	0.156492		0.384884	0.757824		0.336178	0.94759		0.397689	0.724773		0.823957	0.139787		0.823947	0.139794		0.379948	0.726049		0.37973	0.726245
0.726593	0.149047		0.725933	0.176662		0.833492	0.109584		0.833782	0.109451		0.817108	0.135042		0.778066	0.156221		0.385208	0.757149		0.336461	0.946974		0.398023	0.724069		0.824649	0.139514		0.824639	0.13952		0.380267	0.725456		0.380049	0.725653
0.727203	0.148608		0.726543	0.176256		0.834192	0.109339		0.834482	0.109206		0.817794	0.134795		0.778719	0.155952		0.385531	0.756474		0.336743	0.946359		0.398357	0.723366		0.825342	0.139241		0.825332	0.139248		0.380587	0.724864		0.380368	0.725062
0.727813	0.14817		0.727152	0.17585		0.834892	0.109095		0.835182	0.108962		0.81848	0.13455		0.779372	0.155684		0.385854	0.7558		0.337026	0.945744		0.398692	0.722663		0.826034	0.13897		0.826024	0.138977		0.380906	0.724273		0.380687	0.724471
0.728424	0.147734		0.727762	0.175447		0.835592	0.108853		0.835882	0.10872		0.819166	0.134306		0.780026	0.155418		0.386178	0.755126		0.337309	0.94513		0.399026	0.721961		0.826726	0.138701		0.826717	0.138707		0.381225	0.723682		0.381006	0.723881
0.729034	0.147299		0.728371	0.175044		0.836291	0.108611		0.836582	0.108479		0.819852	0.134063		0.780679	0.155153		0.386501	0.754452		0.337591	0.944516		0.39936	0.72126		0.827419	0.138432		0.827409	0.138438		0.381544	0.723091		0.381325	0.72329
0.729644	0.146866		0.728981	0.174644		0.836991	0.108371		0.837282	0.108239		0.820538	0.133822		0.781332	0.15489		0.386825	0.753778		0.337874	0.943903		0.399694	0.720558		0.828111	0.138164		0.828101	0.138171		0.381864	0.7225		0.381645	0.722701
0.730254	0.146434		0.72959	0.174244		0.837691	0.108133		0.837982	0.108001		0.821224	0.133582		0.781985	0.154627		0.387148	0.753105		0.338156	0.94329		0.400028	0.719858		0.828804	0.137898		0.828794	0.137904		0.382183	0.721909		0.381964	0.722111
0.730864	0.146003		0.7302	0.173846		0.838391	0.107895		0.838682	0.107764		0.82191	0.133343		0.782639	0.154367		0.387472	0.752433		0.338439	0.942677		0.400363	0.719157		0.829496	0.137633		0.829486	0.137639		0.382502	0.721319		0.382283	0.721522
0.731474	0.145573		0.730809	0.17345		0.839091	0.107659		0.839383	0.107528		0.822596	0.133105		0.783292	0.154108		0.387795	0.75176		0.338721	0.942065		0.400697	0.718458		0.830188	0.137368		0.830179	0.137375		0.382822	0.72073		0.382602	0.720933
0.732084	0.145145		0.731419	0.173055		0.839791	0.107424		0.840083	0.107293		0.823283	0.132869		0.783945	0.15385		0.388118	0.751088		0.339004	0.941453		0.401031	0.717758		0.830881	0.137105		0.830871	0.137112		0.383141	0.72014		0.382921	0.720344
0.732694	0.144719		0.732028	0.172661		0.84049	0.10719		0.840783	0.107059		0.823969	0.132634		0.784599	0.153593		0.388442	0.750417		0.339286	0.940842		0.401365	0.71706		0.831573	0.136844		0.831563	0.13685		0.38346	0.719551		0.38324	0.719756
0.733304	0.144293		0.732638	0.172269		0.84119	0.106957		0.841483	0.106827		0.824655	0.1324		0.785252	0.153339		0.388765	0.749746		0.339569	0.940231		0.401699	0.716361		0.832266	0.136583		0.832256	0.136589		0.383779	0.718962		0.383559	0.719168
0.733914	0.143869		0.733247	0.171879		0.84189	0.106726		0.842183	0.106596		0.825341	0.132167		0.785905	0.153085		0.389089	0.749075		0.339851	0.93962		0.402034	0.715664		0.832958	0.136323		0.832948	0.13633		0.384099	0.718374		0.383878	0.71858
0.734524	0.143447		0.733857	0.171489		0.84259	0.106495		0.842883	0.106366		0.826027	0.131936		0.786558	0.152833		0.389412	0.748405		0.340134	0.93901		0.402368	0.714966		0.83365	0.136065		0.83364	0.136071		0.384418	0.717786		0.384197	0.717993
0.735134	0.143025		0.734466	0.171101		0.84329	0.106266		0.843583	0.106137		0.826713	0.131706		0.787212	0.152582		0.389736	0.747735		0.340416	0.9384		0.402702	0.714269		0.834343	0.135807		0.834333	0.135814		0.384737	0.717198		0.384516	0.717406
0.735744	0.142605		0.735076	0.170715		0.84399	0.106039		0.844283	0.105909		0.827399	0.131477		0.787865	0.152333		0.390059	0.747065		0.340699	0.93779		0.403036	0.713573		0.835035	0.135551		0.835025	0.135558		0.385057	0.716611		0.384836	0.716819
0.736354	0.142186		0.735685	0.17033		0.844689	0.105812		0.844983	0.105683		0.828085	0.131249		0.788518	0.152085		0.390382	0.746396		0.340981	0.937181		0.40337	0.712877		0.835728	0.135296		0.835718	0.135303		0.385376	0.716024		0.385155	0.716233
0.736964	0.141769		0.736295	0.169946		0.845389	0.105587		0.845683	0.105458		0.828771	0.131023		0.789172	0.151838		0.390706	0.745727		0.341264	0.936572		0.403705	0.712182		0.83642	0.135042		0.83641	0.135049		0.385695	0.715437		0.385474	0.715647
0.737575	0.141353		0.736905	0.169564		0.846089	0.105363		0.846383	0.105234		0.829457	0.130798		0.789825	0.151593		0.391029	0.745058		0.341546	0.935963		0.404039	0.711487		0.837112	0.134789		0.837102	0.134796		0.386014	0.71485		0.385793	0.715061
0.738185	0.140938		0.737514	0.169184		0.846789	0.10514		0.847083	0.105011		0.830143	0.130574		0.790478	0.151349		0.391353	0.74439		0.341829	0.935355		0.404373	0.710793		0.837805	0.134537		0.837795	0.134544		0.386334	0.714264		0.386112	0.714476
0.738795	0.140525		0.738124	0.168804		0.847489	0.104918		0.847783	0.10479		0.830829	0.130351		0.791131	0.151107		0.391676	0.743723		0.342111	0.934747		0.404707	0.710099		0.838497	0.134287		0.838487	0.134293		0.386653	0.713678		0.386431	0.713891
0.739405	0.140113		0.738733	0.168426		0.848188	0.104697		0.848483	0.104569		0.831515	0.13013		0.791785	0.150866		0.392	0.743055		0.342394	0.93414		0.405041	0.709406		0.83919	0.134037		0.83918	0.134044		0.386972	0.713093		0.38675	0.713306
0.740015	0.139702		0.739343	0.16805		0.848888	0.104478		0.849183	0.10435		0.832201	0.12991		0.792438	0.150627		0.392323	0.742389		0.342676	0.933533		0.405376	0.708713		0.839882	0.133789		0.839872	0.133795		0.387292	0.712508		0.387069	0.712722
0.740625	0.139293		0.739952	0.167675		0.849588	0.10426		0.849884	0.104132		0.832888	0.129691		0.793091	0.150389		0.392646	0.741722		0.342959	0.932926		0.40571	0.70802		0.840574	0.133541		0.840564	0.133548		0.387611	0.711923		0.387388	0.712138
0.741235	0.138885		0.740562	0.167301		0.850288	0.104043		0.850584	0.103915		0.833574	0.129473		0.793745	0.150152		0.39297	0.741056		0.343241	0.93232		0.406044	0.707328		0.841267	0.133295		0.841257	0.133301		0.38793	0.711338		0.387707	0.711554
0.741845	0.138478		0.741171	0.166929		0.850988	0.103827		0.851284	0.1037		0.83426	0.129257		0.794398	0.149917		0.393293	0.74039		0.343524	0.931714		0.406378	0.706637		0.841959	0.13305		0.841949	0.133056		0.388249	0.710754		0.388027	0.710971
0.742455	0.138072		0.741781	0.166558		0.851688	0.103612		0.851984	0.103485		0.834946	0.129042		0.795051	0.149683		0.393617	0.739725		0.343806	0.931108		0.406712	0.705946		0.842652	0.132806		0.842642	0.132812		0.388569	0.71017		0.388346	0.710388
0.743065	0.137668		0.74239	0.166188		0.852387	0.103399		0.852684	0.103272		0.835632	0.128828		0.795704	0.14945		0.39394	0.73906		0.344089	0.930502		0.407046	0.705256		0.843344	0.132563		0.843334	0.132569		0.388888	0.709587		0.388665	0.709805
0.743675	0.137265		0.743	0.16582		0.853087	0.103186		0.853384	0.10306		0.836318	0.128615		0.796358	0.149219		0.394264	0.738396		0.344371	0.929897		0.407381	0.704566		0.844036	0.132321		0.844026	0.132327		0.389207	0.709004		0.388984	0.709223
0.744285	0.136863		0.743609	0.165454		0.853787	0.102975		0.854084	0.102849		0.837004	0.128403		0.797011	0.148989		0.394587	0.737732		0.344654	0.929292		0.407715	0.703877		0.844729	0.13208		0.844719	0.132086		0.389527	0.708421		0.389303	0.708641
0.744895	0.136463		0.744219	0.165088		0.854487	0.102765		0.854784	0.102639		0.83769	0.128193		0.797664	0.148761		0.394911	0.737068		0.344936	0.928688		0.408049	0.703188		0.845421	0.13184		0.845411	0.131846		0.389846	0.707839		0.389622	0.708059
0.745505	0.136064		0.744828	0.164724		0.855187	0.102557		0.855484	0.102431		0.838376	0.127984		0.798318	0.148534		0.395234	0.736405		0.345219	0.928084		0.408383	0.7025		0.846114	0.131601		0.846104	0.131608		0.390165	0.707256		0.389941	0.707477
0.746116	0.135666		0.745438	0.164362		0.855887	0.102349		0.856184	0.102223		0.839062	0.127776		0.798971	0.148308		0.395557	0.735742		0.345501	0.92748		0.408717	0.701812		0.846806	0.131364		0.846796	0.13137		0.390484	0.706675		0.39026	0.706896
0.746726	0.135269		0.746047	0.164001		0.856586	0.102143		0.856884	0.102017		0.839748	0.127569		0.799624	0.148084		0.395881	0.735079		0.345784	0.926876		0.409052	0.701125		0.847498	0.131127		0.847488	0.131134		0.390804	0.706093		0.390579	0.706316
0.747336	0.134874		0.746657	0.163641		0.857286	0.101937		0.857584	0.101812		0.840434	0.127363		0.800277	0.147861		0.396204	0.734417		0.346066	0.926273		0.409386	0.700438		0.848191	0.130892		0.848181	0.130898		0.391123	0.705512		0.390898	0.705735
0.747946	0.13448		0.747266	0.163283		0.857986	0.101733		0.858284	0.101608		0.84112	0.127159		0.800931	0.147639		0.396528	0.733756		0.346349	0.92567		0.40972	0.699752		0.848883	0.130657		0.848873	0.130664		0.391442	0.704931		0.391218	0.705155
0.748556	0.134087		0.747876	0.162926		0.858686	0.10153		0.858984	0.101406		0.841806	0.126956		0.801584	0.147419		0.396851	0.733094		0.346631	0.925067		0.410054	0.699066		0.849576	0.130424		0.849566	0.13043		0.391762	0.704351		0.391537	0.704576
0.749166	0.133696		0.748485	0.16257		0.859386	0.101329		0.859685	0.101204		0.842492	0.126754		0.802237	0.1472		0.397175	0.732434		0.346914	0.924465		0.410388	0.698381		0.850268	0.130192		0.850258	0.130198		0.392081	0.703771		0.391856	0.703996
0.749776	0.133305		0.749095	0.162216		0.860085	0.101128		0.860385	0.101004		0.843179	0.126553		0.802891	0.146983		0.397498	0.731773		0.347196	0.923863		0.410723	0.697696		0.85096	0.12996		0.85095	0.129967		0.3924	0.703191		0.392175	0.703417
0.750386	0.132916		0.749704	0.161863		0.860785	0.100928		0.861085	0.100804		0.843865	0.126354		0.803544	0.146767		0.397821	0.731113		0.347479	0.923261		0.411057	0.697012		0.851653	0.12973		0.851643	0.129736		0.392719	0.702612		0.392494	0.702839
0.750996	0.132529		0.750314	0.161512		0.861485	0.10073		0.861785	0.100606		0.844551	0.126156		0.804197	0.146552		0.398145	0.730454		0.347761	0.92266		0.411391	0.696329		0.852345	0.129501		0.852335	0.129507		0.393039	0.702033		0.392813	0.70226
0.751606	0.132142		0.750923	0.161161		0.862185	0.100533		0.862485	0.100409		0.845237	0.125958		0.80485	0.146339		0.398468	0.729794		0.348044	0.922059		0.411725	0.695646		0.853038	0.129273		0.853027	0.129279		0.393358	0.701454		0.393132	0.701682
0.752216	0.131757		0.751533	0.160813		0.862885	0.100337		0.863185	0.100214		0.845923	0.125763		0.805504	0.146127		0.398792	0.729136		0.348326	0.921458		0.412059	0.694963		0.85373	0.129046		0.85372	0.129052		0.393677	0.700875		0.393451	0.701105
0.752826	0.131373		0.752142	0.160465		0.863585	0.100142		0.863885	0.100019		0.846609	0.125568		0.806157	0.145917		0.399115	0.728477		0.348609	0.920858		0.412394	0.694281		0.854422	0.12882		0.854412	0.128826		0.393997	0.700297		0.39377	0.700528
0.753436	0.13099		0.752752	0.160119		0.864284	0.0999485		0.864585	0.0998254		0.847295	0.125374		0.80681	0.145707		0.399439	0.727819		0.348891	0.920257		0.412728	0.6936		0.855115	0.128595		0.855105	0.128601		0.394316	0.69972		0.394089	0.699951
0.754046	0.130608		0.753361	0.159775		0.864984	0.0997559		0.865285	0.0996331		0.847981	0.125182		0.807464	0.1455		0.399762	0.727162		0.349174	0.919657		0.413062	0.692919		0.855807	0.128371		0.855797	0.128377		0.394635	0.699142		0.394409	0.699374
0.754657	0.130228		0.753971	0.159431		0.865684	0.0995645		0.865985	0.0994419		0.848667	0.124991		0.808117	0.145293		0.400085	0.726505		0.349456	0.919058		0.413396	0.692238		0.8565	0.128148		0.856489	0.128154		0.394954	0.698566		0.394728	0.698798
0.755267	0.129849		0.75458	0.159089		0.866384	0.0993742		0.866685	0.0992518		0.849353	0.124801		0.80877	0.145088		0.400409	0.725848		0.349739	0.918458		0.41373	0.691558		0.857192	0.127926		0.857182	0.127933		0.395274	0.697989		0.395047	0.698222
0.755877	0.129471		0.75519	0.158749		0.867084	0.0991851		0.867385	0.0990628		0.850039	0.124612		0.809423	0.144884		0.400732	0.725192		0.350021	0.917859		0.414065	0.690879		0.857884	0.127705		0.857874	0.127712		0.395593	0.697413		0.395366	0.697647
0.756487	0.129094		0.755799	0.15841		0.867784	0.098997		0.868085	0.098875		0.850725	0.124424		0.810077	0.144682		0.401056	0.724536		0.350304	0.91726		0.414399	0.6902		0.858577	0.127486		0.858567	0.127492		0.395912	0.696837		0.395685	0.697071
0.757097	0.128719		0.756409	0.158072		0.868483	0.0988102		0.868785	0.0986883		0.851411	0.124238		0.81073	0.144481		0.401379	0.723881		0.350586	0.916662		0.414733	0.689522		0.859269	0.127267		0.859259	0.127273		0.396232	0.696261		0.396004	0.696497
0.757707	0.128345		0.757019	0.157735		0.869183	0.0986244		0.869485	0.0985028		0.852097	0.124052		0.811383	0.144281		0.401703	0.723226		0.350869	0.916063		0.415067	0.688844		0.859962	0.127049		0.859951	0.127055		0.396551	0.695686		0.396323	0.695922
0.758317	0.127972		0.757628	0.1574		0.869883	0.0984398		0.870186	0.0983184		0.852784	0.123868		0.812037	0.144083		0.402026	0.722572		0.351151	0.915465		0.415401	0.688167		0.860654	0.126832		0.860644	0.126839		0.39687	0.695111		0.396642	0.695348
0.758927	0.1276		0.758238	0.157066		0.870583	0.0982563		0.870886	0.0981351		0.85347	0.123685		0.81269	0.143886		0.402349	0.721918		0.351434	0.914868		0.415736	0.687491		0.861346	0.126617		0.861336	0.126623		0.397189	0.694537		0.396961	0.694774
0.759537	0.127229		0.758847	0.156734		0.871283	0.098074		0.871586	0.0979529		0.854156	0.123504		0.813343	0.143691		0.402673	0.721264		0.351716	0.91427		0.41607	0.686815		0.862039	0.126402		0.862029	0.126408		0.397509	0.693963		0.39728	0.694201
0.760147	0.12686		0.759457	0.156403		0.871983	0.0978928		0.872286	0.0977719		0.854842	0.123323		0.813996	0.143496		0.402996	0.720611		0.351999	0.913673		0.416404	0.686139		0.862731	0.126188		0.862721	0.126195		0.397828	0.693389		0.3976	0.693628
0.760757	0.126492		0.760066	0.156073		0.872682	0.0977127		0.872986	0.097592		0.855528	0.123144		0.81465	0.143304		0.40332	0.719958		0.352281	0.913076		0.416738	0.685464		0.863424	0.125976		0.863413	0.125982		0.398147	0.692816		0.397919	0.693055
0.761367	0.126125		0.760676	0.155744		0.873382	0.0975337		0.873686	0.0974132		0.856214	0.122965		0.815303	0.143112		0.403643	0.719306		0.352564	0.912479		0.417072	0.68479		0.864116	0.125764		0.864106	0.12577		0.398467	0.692243		0.398238	0.692483
0.761977	0.125759		0.761285	0.155417		0.874082	0.0973558		0.874386	0.0972355		0.8569	0.122788		0.815956	0.142922		0.403967	0.718654		0.352846	0.911883		0.417406	0.684116		0.864808	0.125553		0.864798	0.12556		0.398786	0.69167		0.398557	0.691911
0.762587	0.125394		0.761895	0.155091		0.874782	0.0971791		0.875086	0.0970589		0.857586	0.122612		0.81661	0.142733		0.40429	0.718003		0.353129	0.911287		0.417741	0.683443		0.865501	0.125344		0.865491	0.12535		0.399105	0.691098		0.398876	0.69134
0.763197	0.125031		0.762504	0.154767		0.875482	0.0970034		0.875786	0.0968835		0.858272	0.122438		0.817263	0.142546		0.404613	0.717352		0.353411	0.910691		0.418075	0.68277		0.866193	0.125135		0.866183	0.125141		0.399424	0.690526		0.399195	0.690769
0.763808	0.124668		0.763114	0.154444		0.876181	0.0968289		0.876486	0.0967091		0.858958	0.122264		0.817916	0.142359		0.404937	0.716701		0.353694	0.910095		0.418409	0.682098		0.866886	0.124927		0.866875	0.124934		0.399744	0.689954		0.399514	0.690198
0.764418	0.124307		0.763723	0.154122		0.876881	0.0966555		0.877186	0.0965359		0.859644	0.122091		0.81857	0.142175		0.40526	0.716051		0.353976	0.9095		0.418743	0.681426		0.867578	0.124721		0.867568	0.124727		0.400063	0.689383		0.399833	0.689627
0.765028	0.123947		0.764333	0.153801		0.877581	0.0964832		0.877886	0.0963638		0.86033	0.12192		0.819223	0.141991		0.405584	0.715402		0.354259	0.908905		0.419077	0.680755		0.86827	0.124515		0.86826	0.124521		0.400382	0.688812		0.400152	0.689057
0.765638	0.123588		0.764942	0.153482		0.878281	0.096312		0.878586	0.0961928		0.861016	0.12175		0.819876	0.141809		0.405907	0.714752		0.354541	0.90831		0.419412	0.680085		0.868963	0.124311		0.868953	0.124317		0.400702	0.688242		0.400471	0.688487
0.766248	0.123231		0.765552	0.153164		0.878981	0.0961419		0.879286	0.0960229		0.861702	0.121581		0.820529	0.141629		0.406231	0.714104		0.354824	0.907716		0.419746	0.679415		0.869655	0.124107		0.869645	0.124113		0.401021	0.687672		0.400791	0.687918
0.766858	0.122874		0.766161	0.152848		0.879681	0.095973		0.879987	0.0958541		0.862388	0.121413		0.821183	0.141449		0.406554	0.713455		0.355106	0.907121		0.42008	0.678745		0.870348	0.123904		0.870337	0.12391		0.40134	0.687102		0.40111	0.687349
0.767468	0.122519		0.766771	0.152533		0.88038	0.0958051		0.880687	0.0956864		0.863075	0.121247		0.821836	0.141271		0.406877	0.712808		0.355389	0.906527		0.420414	0.678077		0.87104	0.123703		0.87103	0.123709		0.401659	0.686533		0.401429	0.686781
0.768078	0.122165		0.76738	0.152219		0.88108	0.0956383		0.881387	0.0955198		0.863761	0.121081		0.822489	0.141094		0.407201	0.71216		0.355671	0.905933		0.420748	0.677408		0.871732	0.123502		0.871722	0.123508		0.401979	0.685964		0.401748	0.686212
0.768688	0.121812		0.76799	0.151906		0.88178	0.0954727		0.882087	0.0953543		0.864447	0.120917		0.823143	0.140919		0.407524	0.711513		0.355954	0.90534		0.421083	0.676741		0.872425	0.123302		0.872414	0.123308		0.402298	0.685395		0.402067	0.685644
0.769298	0.12146		0.768599	0.151595		0.88248	0.0953081		0.882787	0.0951899		0.865133	0.120753		0.823796	0.140745		0.407848	0.710867		0.356236	0.904747		0.421417	0.676074		0.873117	0.123103		0.873107	0.12311		0.402617	0.684827		0.402386	0.685077
0.769908	0.121109		0.769209	0.151285		0.88318	0.0951447		0.883487	0.0950266		0.865819	0.120591		0.824449	0.140572		0.408171	0.710221		0.356519	0.904153		0.421751	0.675407		0.87381	0.122906		0.873799	0.122912		0.402937	0.684259		0.402705	0.68451
0.770518	0.12076		0.769818	0.150976		0.88388	0.0949823		0.884187	0.0948644		0.866505	0.12043		0.825102	0.140401		0.408495	0.709575		0.356801	0.903561		0.422085	0.674741		0.874502	0.122709		0.874492	0.122715		0.403256	0.683692		0.403024	0.683943
0.771128	0.120411		0.770428	0.150669		0.884579	0.094821		0.884887	0.0947033		0.867191	0.12027		0.825756	0.140231		0.408818	0.70893		0.357084	0.902968		0.422419	0.674076		0.875194	0.122513		0.875184	0.122519		0.403575	0.683125		0.403343	0.683377
0.771738	0.120064		0.771037	0.150363		0.885279	0.0946608		0.885587	0.0945433		0.867877	0.120112		0.826409	0.140062		0.409142	0.708286		0.357366	0.902376		0.422754	0.673411		0.875887	0.122318		0.875876	0.122325		0.403894	0.682558		0.403662	0.682811
0.772349	0.119718		0.771647	0.150058		0.885979	0.0945018		0.886287	0.0943844		0.868563	0.119954		0.827062	0.139895		0.409465	0.707642		0.357649	0.901784		0.423088	0.672747		0.876579	0.122124		0.876569	0.122131		0.404214	0.681992		0.403982	0.682245
0.772959	0.119373		0.772256	0.149755		0.886679	0.0943438		0.886987	0.0942266		0.869249	0.119798		0.827716	0.139729		0.409788	0.706998		0.357931	0.901192		0.423422	0.672083		0.877272	0.121932		0.877261	0.121938		0.404533	0.681426		0.404301	0.68168
0.773569	0.119029		0.772866	0.149453		0.887379	0.0941869		0.887687	0.0940698		0.869935	0.119643		0.828369	0.139564		0.410112	0.706355		0.358214	0.9006		0.423756	0.67142		0.877964	0.12174		0.877954	0.121746		0.404852	0.68086		0.40462	0.681115
0.774179	0.118686		0.773475	0.149152		0.888079	0.094031		0.888387	0.0939141		0.870621	0.119488		0.829022	0.139401		0.410435	0.705712		0.358496	0.900009		0.42409	0.670757		0.878656	0.121549		0.878646	0.121555		0.405172	0.680295		0.404939	0.680551
0.774789	0.118345		0.774085	0.148852		0.888778	0.0938763		0.889087	0.0937596		0.871307	0.119335		0.829675	0.139239		0.410759	0.70507		0.358779	0.899418		0.424425	0.670095		0.879349	0.121359		0.879338	0.121365		0.405491	0.679731		0.405258	0.679987
0.775399	0.118004		0.774694	0.148554		0.889478	0.0937227		0.889787	0.0936061		0.871993	0.119184		0.830329	0.139079		0.411082	0.704428		0.359061	0.898827		0.424759	0.669434		0.880041	0.12117		0.880031	0.121176		0.40581	0.679166		0.405577	0.679423
0.776009	0.117665		0.775304	0.148257		0.890178	0.0935701		0.890488	0.0934537		0.87268	0.119033		0.830982	0.138919		0.411406	0.703787		0.359344	0.898237		0.425093	0.668773		0.880734	0.120982		0.880723	0.120988		0.406129	0.678602		0.405896	0.67886
0.776619	0.117326		0.775914	0.147961		0.890878	0.0934186		0.891188	0.0933023		0.873366	0.118883		0.831635	0.138761		0.411729	0.703146		0.359626	0.897646		0.425427	0.668113		0.881426	0.120794		0.881416	0.120801		0.406449	0.678039		0.406215	0.678297
0.777229	0.116989		0.776523	0.147667		0.891578	0.0932682		0.891888	0.0931521		0.874052	0.118735		0.832289	0.138605		0.412052	0.702506		0.359909	0.897056		0.425761	0.667453		0.882118	0.120608		0.882108	0.120615		0.406768	0.677475		0.406534	0.677735
0.777839	0.116653		0.777133	0.147374		0.892277	0.0931189		0.892588	0.0930029		0.874738	0.118588		0.832942	0.138449		0.412376	0.701866		0.360191	0.896466		0.426095	0.666794		0.882811	0.120423		0.8828	0.120429		0.407087	0.676913		0.406854	0.677173
0.778449	0.116318		0.777742	0.147082		0.892977	0.0929706		0.893288	0.0928548		0.875424	0.118441		0.833595	0.138295		0.412699	0.701226		0.360474	0.895877		0.42643	0.666136		0.883503	0.120239		0.883493	0.120245		0.407406	0.67635		0.407173	0.676611
0.779059	0.115984		0.778352	0.146792		0.893677	0.0928235		0.893988	0.0927078		0.87611	0.118296		0.834248	0.138143		0.413023	0.700587		0.360756	0.895287		0.426764	0.665478		0.884196	0.120056		0.884185	0.120062		0.407726	0.675788		0.407492	0.676049
0.779669	0.115652		0.778961	0.146502		0.894377	0.0926774		0.894688	0.0925619		0.876796	0.118152		0.834902	0.137991		0.413346	0.699949		0.361039	0.894698		0.427098	0.664821		0.884888	0.119873		0.884878	0.119879		0.408045	0.675227		0.407811	0.675489
0.780279	0.11532		0.779571	0.146214		0.895077	0.0925324		0.895388	0.092417		0.877482	0.118009		0.835555	0.137842		0.41367	0.699311		0.361321	0.894109		0.427432	0.664164		0.88558	0.119692		0.88557	0.119698		0.408364	0.674665		0.40813	0.674928
0.78089	0.114989		0.78018	0.145928		0.895777	0.0923884		0.896088	0.0922732		0.878168	0.117868		0.836208	0.137693		0.413993	0.698673		0.361604	0.89352		0.427766	0.663508		0.886273	0.119511		0.886262	0.119517		0.408684	0.674105		0.408449	0.674368
0.7815	0.11466		0.78079	0.145642		0.896476	0.0922455		0.896788	0.0921304		0.878854	0.117727		0.836862	0.137546		0.414316	0.698036		0.361886	0.892932		0.428101	0.662853		0.886965	0.119332		0.886955	0.119338		0.409003	0.673544		0.408768	0.673808
0.78211	0.114331		0.781399	0.145358		0.897176	0.0921037		0.897488	0.0919888		0.87954	0.117588		0.837515	0.1374		0.41464	0.6974		0.362169	0.892344		0.428435	0.662198		0.887658	0.119153		0.887647	0.119159		0.409322	0.672984		0.409087	0.673249
0.78272	0.114004		0.782009	0.145075		0.897876	0.091963		0.898188	0.0918482		0.880226	0.117449		0.838168	0.137255		0.414963	0.696764		0.362451	0.891756		0.428769	0.661544		0.88835	0.118975		0.888339	0.118982		0.409641	0.672425		0.409406	0.67269
0.78333	0.113678		0.782618	0.144794		0.898576	0.0918233		0.898888	0.0917087		0.880912	0.117312		0.838821	0.137112		0.415287	0.696128		0.362734	0.891168		0.429103	0.66089		0.889042	0.118799		0.889032	0.118805		0.409961	0.671865		0.409725	0.672131
0.78394	0.113352		0.783228	0.144513		0.899276	0.0916847		0.899588	0.0915702		0.881598	0.117176		0.839475	0.13697		0.41561	0.695493		0.363016	0.890581		0.429437	0.660237		0.889735	0.118623		0.889724	0.118629		0.41028	0.671307		0.410045	0.671573
0.78455	0.113028		0.783837	0.144234		0.899976	0.0915472		0.900289	0.0914328		0.882284	0.117041		0.840128	0.136829		0.415934	0.694859		0.363299	0.889994		0.429772	0.659584		0.890427	0.118448		0.890417	0.118454		0.410599	0.670748		0.410364	0.671016
0.78516	0.112705		0.784447	0.143957		0.900675	0.0914107		0.900989	0.0912965		0.882971	0.116907		0.840781	0.13669		0.416257	0.694225		0.363581	0.889407		0.430106	0.658932		0.89112	0.118274		0.891109	0.11828		0.410919	0.67019		0.410683	0.670458
0.78577	0.112383		0.785056	0.14368		0.901375	0.0912753		0.901689	0.0911612		0.883657	0.116774		0.841435	0.136552		0.41658	0.693591		0.363864	0.88882		0.43044	0.658281		0.891812	0.118101		0.891801	0.118107		0.411238	0.669633		0.411002	0.669901
0.78638	0.112062		0.785666	0.143405		0.902075	0.091141		0.902389	0.091027		0.884343	0.116643		0.842088	0.136415		0.416904	0.692958		0.364146	0.888233		0.430774	0.657631		0.892504	0.117929		0.892494	0.117935		0.411557	0.669076		0.411321	0.669345
0.78699	0.111742		0.786275	0.143131		0.902775	0.0910077		0.903089	0.0908938		0.885029	0.116512		0.842741	0.13628		0.417227	0.692325		0.364429	0.887647		0.431108	0.65698		0.893197	0.117758		0.893186	0.117764		0.411876	0.668519		0.41164	0.668789
0.7876	0.111424		0.786885	0.142858		0.903475	0.0908755		0.903789	0.0907617		0.885715	0.116383		0.843394	0.136146		0.417551	0.691693		0.364711	0.887061		0.431443	0.656331		0.893889	0.117588		0.893879	0.117594		0.412196	0.667962		0.411959	0.668233
0.78821	0.111106		0.787494	0.142587		0.904174	0.0907443		0.904489	0.0906307		0.886401	0.116254		0.844048	0.136013		0.417874	0.691062		0.364994	0.886475		0.431777	0.655682		0.894582	0.117418		0.894571	0.117424		0.412515	0.667407		0.412278	0.667678
0.78882	0.110789		0.788104	0.142316		0.904874	0.0906142		0.905189	0.0905007		0.887087	0.116127		0.844701	0.135882		0.418198	0.69043		0.365276	0.88589		0.432111	0.655034		0.895274	0.11725		0.895263	0.117256		0.412834	0.666851		0.412597	0.667123
0.789431	0.110473		0.788713	0.142048		0.905574	0.0904851		0.905889	0.0903718		0.887773	0.116001		0.845354	0.135751		0.418521	0.6898		0.365559	0.885304		0.432445	0.654386		0.895966	0.117082		0.895956	0.117089		0.413154	0.666296		0.412916	0.666569
0.790041	0.110159		0.789323	0.14178		0.906274	0.0903572		0.906589	0.0902439		0.888459	0.115876		0.846008	0.135623		0.418844	0.68917		0.365841	0.884719		0.432779	0.653739		0.896659	0.116916		0.896648	0.116922		0.413473	0.665741		0.413236	0.666015
0.790651	0.109845		0.789932	0.141513		0.906974	0.0902302		0.907289	0.0901171		0.889145	0.115752		0.846661	0.135495		0.419168	0.68854		0.366124	0.884134		0.433114	0.653093		0.897351	0.11675		0.897341	0.116756		0.413792	0.665187		0.413555	0.665461
0.791261	0.109533		0.790542	0.141248		0.907674	0.0901043		0.907989	0.0899914		0.889831	0.115629		0.847314	0.135369		0.419491	0.687911		0.366406	0.88355		0.433448	0.652447		0.898044	0.116586		0.898033	0.116592		0.414111	0.664633		0.413874	0.664908
0.791871	0.109221		0.791151	0.140984		0.908373	0.0899795		0.908689	0.0898666		0.890517	0.115508		0.847967	0.135245		0.419815	0.687282		0.366689	0.882965		0.433782	0.651802		0.898736	0.116422		0.898725	0.116428		0.414431	0.66408		0.414193	0.664355
0.792481	0.108911		0.791761	0.140722		0.909073	0.0898557		0.909389	0.089743		0.891203	0.115387		0.848621	0.135121		0.420138	0.686654		0.366971	0.882381		0.434116	0.651157		0.899428	0.116259		0.899418	0.116265		0.41475	0.663527		0.414512	0.663803
0.793091	0.108601		0.79237	0.14046		0.909773	0.089733		0.910089	0.0896204		0.891889	0.115268		0.849274	0.134999		0.420462	0.686027		0.367254	0.881797		0.43445	0.650513		0.900121	0.116097		0.90011	0.116103		0.415069	0.662974		0.414831	0.663251
0.793701	0.108293		0.79298	0.1402		0.910473	0.0896113		0.91079	0.0894988		0.892576	0.115149		0.849927	0.134878		0.420785	0.6854		0.367536	0.881213		0.434784	0.64987		0.900813	0.115936		0.900803	0.115942		0.415389	0.662422		0.41515	0.662699
0.794311	0.107985		0.793589	0.139941		0.911173	0.0894907		0.91149	0.0893783		0.893262	0.115032		0.850581	0.134759		0.421109	0.684773		0.367819	0.88063		0.435119	0.649227		0.901506	0.115775		0.901495	0.115782		0.415708	0.66187		0.415469	0.662148
0.794921	0.107679		0.794199	0.139683		0.911873	0.0893711		0.91219	0.0892588		0.893948	0.114916		0.851234	0.134641		0.421432	0.684147		0.368101	0.880047		0.435453	0.648585		0.902198	0.115616		0.902187	0.115622		0.416027	0.661319		0.415788	0.661597
0.795531	0.107374		0.794809	0.139427		0.912572	0.0892526		0.91289	0.0891404		0.894634	0.114801		0.851887	0.134524		0.421755	0.683522		0.368384	0.879464		0.435787	0.647943		0.90289	0.115458		0.90288	0.115464		0.416346	0.660768		0.416107	0.661047
0.796141	0.107069		0.795418	0.139171		0.913272	0.0891351		0.91359	0.089023		0.89532	0.114687		0.85254	0.134409		0.422079	0.682897		0.368666	0.878881		0.436121	0.647303		0.903583	0.1153		0.903572	0.115306		0.416666	0.660217		0.416427	0.660497
0.796751	0.106766		0.796028	0.138917		0.913972	0.0890186		0.91429	0.0889067		0.896006	0.114574		0.853194	0.134295		0.422402	0.682272		0.368949	0.878299		0.436455	0.646662		0.904275	0.115144		0.904265	0.11515		0.416985	0.659667		0.416746	0.659948
0.797361	0.106463		0.796637	0.138665		0.914672	0.0889032		0.91499	0.0887914		0.896692	0.114463		0.853847	0.134182		0.422726	0.681648		0.369231	0.877716		0.43679	0.646023		0.904968	0.114988		0.904957	0.114994		0.417304	0.659118		0.417065	0.659399
0.797971	0.106162		0.797247	0.138413		0.915372	0.0887889		0.91569	0.0886772		0.897378	0.114352		0.8545	0.13407		0.423049	0.681025		0.369514	0.877134		0.437124	0.645384		0.90566	0.114833		0.905649	0.114839		0.417624	0.658569		0.417384	0.65885
0.798582	0.105862		0.797856	0.138163		0.916072	0.0886756		0.91639	0.088564		0.898064	0.114242		0.855154	0.13396		0.423373	0.680402		0.369796	0.876553		0.437458	0.644745		0.906352	0.114679		0.906342	0.114685		0.417943	0.65802		0.417703	0.658302
0.799192	0.105562		0.798466	0.137914		0.916771	0.0885633		0.91709	0.0884518		0.89875	0.114134		0.855807	0.133851		0.423696	0.679779		0.370079	0.875971		0.437792	0.644107		0.907045	0.114526		0.907034	0.114532		0.418262	0.657471		0.418022	0.657755
0.799802	0.105264		0.799075	0.137666		0.917471	0.0884521		0.91779	0.0883407		0.899436	0.114027		0.85646	0.133744		0.424019	0.679157		0.370361	0.87539		0.438126	0.64347		0.907737	0.114374		0.907726	0.11438		0.418581	0.656924		0.418341	0.657207
0.800412	0.104967		0.799685	0.137419		0.918171	0.0883419		0.91849	0.0882306		0.900122	0.11392		0.857113	0.133638		0.424343	0.678536		0.370644	0.874809		0.438461	0.642834		0.90843	0.114223		0.908419	0.114229		0.418901	0.656376		0.41866	0.656661
0.801022	0.10467		0.800294	0.137174		0.918871	0.0882328		0.91919	0.0881216		0.900808	0.113815		0.857767	0.133533		0.424666	0.677915		0.370926	0.874228		0.438795	0.642198		0.909122	0.114073		0.909111	0.114079		0.41922	0.655829		0.418979	0.656114
0.801632	0.104375		0.800904	0.13693		0.919571	0.0881247		0.91989	0.0880135		0.901494	0.113711		0.85842	0.133429		0.42499	0.677295		0.371209	0.873647		0.439129	0.641563		0.909814	0.113923		0.909804	0.113929		0.419539	0.655282		0.419298	0.655568
0.802242	0.104081		0.801513	0.136687		0.92027	0.0880176		0.920591	0.0879066		0.90218	0.113608		0.859073	0.133327		0.425313	0.676675		0.371491	0.873067		0.439463	0.640928		0.910507	0.113775		0.910496	0.113781		0.419859	0.654736		0.419618	0.655023
0.802852	0.103787		0.802123	0.136445		0.92097	0.0879116		0.921291	0.0878007		0.902867	0.113506		0.859727	0.133226		0.425637	0.676056		0.371774	0.872487		0.439797	0.640294		0.911199	0.113627		0.911188	0.113633		0.420178	0.654191		0.419937	0.654478
0.803462	0.103495		0.802732	0.136204		0.92167	0.0878066		0.921991	0.0876958		0.903553	0.113406		0.86038	0.133127		0.42596	0.675437		0.372056	0.871907		0.440132	0.639661		0.911892	0.11348		0.911881	0.113486		0.420497	0.653645		0.420256	0.653933
0.804072	0.103203		0.803342	0.135965		0.92237	0.0877027		0.922691	0.0875919		0.904239	0.113306		0.861033	0.133029		0.426283	0.674819		0.372339	0.871327		0.440466	0.639028		0.912584	0.113334		0.912573	0.11334		0.420816	0.6531		0.420575	0.653389
0.804682	0.102913		0.803951	0.135727		0.92307	0.0875997		0.923391	0.0874891		0.904925	0.113207		0.861686	0.132932		0.426607	0.674201		0.372621	0.870748		0.4408	0.638396		0.913276	0.113189		0.913266	0.113195		0.421136	0.652556		0.420894	0.652845
0.805292	0.102623		0.804561	0.13549		0.92377	0.0874979		0.924091	0.0873873		0.905611	0.11311		0.86234	0.132836		0.42693	0.673584		0.372904	0.870169		0.441134	0.637764		0.913969	0.113045		0.913958	0.113051		0.421455	0.652012		0.421213	0.652302
0.805902	0.102335		0.80517	0.135255		0.924469	0.087397		0.924791	0.0872865		0.906297	0.113014		0.862993	0.132742		0.427254	0.672967		0.373186	0.86959		0.441468	0.637133		0.914661	0.112902		0.91465	0.112908		0.421774	0.651469		0.421532	0.651759
0.806512	0.102047		0.80578	0.13502		0.925169	0.0872972		0.925491	0.0871868		0.906983	0.112918		0.863646	0.132649		0.427577	0.672351		0.373469	0.869011		0.441803	0.636503		0.915354	0.112759		0.915343	0.112765		0.422094	0.650926		0.421851	0.651216
0.807123	0.10176		0.806389	0.134787		0.925869	0.0871984		0.926191	0.0870881		0.907669	0.112824		0.8643	0.132558		0.427901	0.671735		0.373751	0.868433		0.442137	0.635874		0.916046	0.112618		0.916035	0.112624		0.422413	0.650383		0.42217	0.650674
0.807733	0.101475		0.806999	0.134555		0.926569	0.0871007		0.926891	0.0869905		0.908355	0.112731		0.864953	0.132468		0.428224	0.67112		0.374034	0.867855		0.442471	0.635245		0.916738	0.112477		0.916728	0.112483		0.422732	0.649841		0.422489	0.650133
0.808343	0.10119		0.807608	0.134324		0.927269	0.087004		0.927591	0.0868939		0.909041	0.112639		0.865606	0.132379		0.428547	0.670506		0.374316	0.867277		0.442805	0.634616		0.917431	0.112337		0.91742	0.112343		0.423051	0.649299		0.422809	0.649592
0.808953	0.100906		0.808218	0.134095		0.927969	0.0869083		0.928291	0.0867983		0.909727	0.112548		0.86626	0.132291		0.428871	0.669892		0.374599	0.866699		0.443139	0.633989		0.918123	0.112198		0.918112	0.112205		0.423371	0.648758		0.423128	0.649051
0.809563	0.100623		0.808827	0.133866		0.928668	0.0868137		0.928991	0.0867037		0.910413	0.112458		0.866913	0.132205		0.429194	0.669279		0.374881	0.866122		0.443473	0.633362		0.918816	0.11206		0.918805	0.112066		0.42369	0.648217		0.423447	0.648511
0.810173	0.100342		0.809437	0.133639		0.929368	0.0867201		0.929691	0.0866102		0.911099	0.11237		0.867566	0.13212		0.429518	0.668666		0.375164	0.865545		0.443808	0.632735		0.919508	0.111923		0.919497	0.111929		0.424009	0.647677		0.423766	0.647971
0.810783	0.100061		0.810046	0.133413		0.930068	0.0866275		0.930391	0.0865177		0.911785	0.112282		0.868219	0.132037		0.429841	0.668053		0.375446	0.864968		0.444142	0.63211		0.9202	0.111787		0.92019	0.111793		0.424329	0.647137		0.424085	0.647432
0.811393	0.0997806		0.810656	0.133188		0.930768	0.086536		0.931092	0.0864262		0.912472	0.112196		0.868873	0.131955		0.430165	0.667441		0.375729	0.864391		0.444476	0.631485		0.920893	0.111652		0.920882	0.111658		0.424648	0.646597		0.424404	0.646893
0.812003	0.0995016		0.811265	0.132965		0.931468	0.0864455		0.931792	0.0863358		0.913158	0.11211		0.869526	0.131874		0.430488	0.66683		0.376011	0.863815		0.44481	0.63086		0.921585	0.111517		0.921574	0.111523		0.424967	0.646058		0.424723	0.646354
0.812613	0.0992234		0.811875	0.132742		0.932168	0.086356		0.932492	0.0862464		0.913844	0.112026		0.870179	0.131795		0.430811	0.66622		0.376294	0.863239		0.445144	0.630236		0.922278	0.111383		0.922267	0.111389		0.425286	0.64552		0.425042	0.645816
0.813223	0.0989463		0.812484	0.132521		0.932867	0.0862675		0.933192	0.086158		0.91453	0.111943		0.870833	0.131716		0.431135	0.665609		0.376576	0.862663		0.445479	0.629613		0.92297	0.11125		0.922959	0.111256		0.425606	0.644981		0.425361	0.645279
0.813833	0.09867		0.813094	0.132301		0.933567	0.0861801		0.933892	0.0860706		0.915216	0.111861		0.871486	0.13164		0.431458	0.665		0.376859	0.862087		0.445813	0.628991		0.923662	0.111118		0.923652	0.111124		0.425925	0.644444		0.42568	0.644742
0.814443	0.0983947		0.813703	0.132083		0.934267	0.0860937		0.934592	0.0859843		0.915902	0.11178		0.872139	0.131564		0.431782	0.664391		0.377141	0.861511		0.446147	0.628369		0.924355	0.110987		0.924344	0.110993		0.426244	0.643907		0.426	0.644205
0.815053	0.0981203		0.814313	0.131865		0.934967	0.0860083		0.935292	0.085899		0.916588	0.1117		0.872792	0.13149		0.432105	0.663782		0.377424	0.860936		0.446481	0.627748		0.925047	0.110857		0.925036	0.110863		0.426564	0.64337		0.426319	0.643669
0.815664	0.0978468		0.814923	0.131649		0.935667	0.085924		0.935992	0.0858147		0.917274	0.111621		0.873446	0.131417		0.432429	0.663174		0.377706	0.860361		0.446815	0.627127		0.92574	0.110728		0.925729	0.110734		0.426883	0.642834		0.426638	0.643133
0.816274	0.0975742		0.815532	0.131434		0.936366	0.0858407		0.936692	0.0857315		0.91796	0.111543		0.874099	0.131346		0.432752	0.662567		0.377989	0.859787		0.44715	0.626507		0.926432	0.110599		0.926421	0.110605		0.427202	0.642298		0.426957	0.642598
0.816884	0.0973026		0.816142	0.13122		0.937066	0.0857584		0.937392	0.0856493		0.918646	0.111466		0.874752	0.131276		0.433075	0.66196		0.378271	0.859212		0.447484	0.625888		0.927124	0.110472		0.927113	0.110478		0.427521	0.641762		0.427276	0.642064
0.817494	0.0970319		0.816751	0.131007		0.937766	0.0856772		0.938092	0.0855681		0.919332	0.111391		0.875406	0.131207		0.433399	0.661354		0.378554	0.858638		0.447818	0.625269		0.927817	0.110345		0.927806	0.110351		0.427841	0.641228		0.427595	0.641529
0.818104	0.096762		0.817361	0.130795		0.938466	0.0855969		0.938792	0.0854879		0.920018	0.111316		0.876059	0.13114		0.433722	0.660748		0.378836	0.858064		0.448152	0.624651		0.928509	0.110219		0.928498	0.110225		0.42816	0.640693		0.427914	0.640995
0.818714	0.0964931		0.81797	0.130585		0.939166	0.0855177		0.939492	0.0854088		0.920704	0.111243		0.876712	0.131074		0.434046	0.660143		0.379119	0.857491		0.448486	0.624034		0.929202	0.110094		0.929191	0.1101		0.428479	0.640159		0.428233	0.640462
0.819324	0.0962251		0.81858	0.130376		0.939866	0.0854396		0.940192	0.0853307		0.92139	0.111171		0.877365	0.131009		0.434369	0.659538		0.379401	0.856917		0.448821	0.623417		0.929894	0.109969		0.929883	0.109975		0.428799	0.639626		0.428552	0.639929
0.819934	0.095958		0.819189	0.130168		0.940565	0.0853624		0.940893	0.0852536		0.922076	0.111099		0.878019	0.130945		0.434693	0.658934		0.379684	0.856344		0.449155	0.622801		0.930586	0.109846		0.930575	0.109852		0.429118	0.639093		0.428871	0.639397
0.820544	0.0956918		0.819799	0.129961		0.941265	0.0852863		0.941593	0.0851775		0.922763	0.111029		0.878672	0.130883		0.435016	0.65833		0.379966	0.855771		0.449489	0.622186		0.931279	0.109723		0.931268	0.109729		0.429437	0.63856		0.429191	0.638865
0.821154	0.0954265		0.820408	0.129755		0.941965	0.0852112		0.942293	0.0851025		0.923449	0.11096		0.879325	0.130823		0.43534	0.657727		0.380249	0.855199		0.449823	0.621571		0.931971	0.109602		0.93196	0.109608		0.429756	0.638028		0.42951	0.638333
0.821764	0.095162		0.821018	0.129551		0.942665	0.0851372		0.942993	0.0850285		0.924135	0.110892		0.879979	0.130764		0.435663	0.657125		0.380531	0.854626		0.450157	0.620957		0.932664	0.109481		0.932653	0.109487		0.430076	0.637496		0.429829	0.637802
0.822374	0.0948985		0.821627	0.129347		0.943365	0.0850641		0.943693	0.0849555		0.924821	0.110826		0.880632	0.130706		0.435986	0.656523		0.380814	0.854054		0.450492	0.620344		0.933356	0.109361		0.933345	0.109367		0.430395	0.636965		0.430148	0.637272
0.822984	0.0946359		0.822237	0.129145		0.944065	0.0849921		0.944393	0.0848835		0.925507	0.11076		0.881285	0.130649		0.43631	0.655922		0.381096	0.853482		0.450826	0.619731		0.934048	0.109242		0.934037	0.109248		0.430714	0.636435		0.430467	0.636742
0.823594	0.0943741		0.822846	0.128944		0.944764	0.0849211		0.945093	0.0848126		0.926193	0.110695		0.881938	0.130594		0.436633	0.655321		0.381379	0.852911		0.45116	0.619119		0.934741	0.109124		0.93473	0.10913		0.431034	0.635904		0.430786	0.636212
0.824204	0.0941133		0.823456	0.128745		0.945464	0.0848512		0.945793	0.0847427		0.926879	0.110632		0.882592	0.13054		0.436957	0.654721		0.381661	0.852339		0.451494	0.618508		0.935433	0.109006		0.935422	0.109012		0.431353	0.635375		0.431105	0.635683
0.824815	0.0938533		0.824065	0.128546		0.946164	0.0847823		0.946493	0.0846738		0.927565	0.110569		0.883245	0.130487		0.43728	0.654121		0.381944	0.851768		0.451828	0.617897		0.936126	0.10889		0.936115	0.108896		0.431672	0.634845		0.431424	0.635154
0.825425	0.0935941		0.824675	0.128349		0.946864	0.0847144		0.947193	0.0846059		0.928251	0.110508		0.883898	0.130436		0.437604	0.653522		0.382226	0.851198		0.452162	0.617287		0.936818	0.108774		0.936807	0.10878		0.431991	0.634317		0.431743	0.634626
0.826035	0.0933359		0.825284	0.128153		0.947564	0.0846475		0.947893	0.0845391		0.928937	0.110448		0.884552	0.130386		0.437927	0.652924		0.382509	0.850627		0.452497	0.616678		0.93751	0.108659		0.937499	0.108665		0.432311	0.633788		0.432062	0.634098
0.826645	0.0930785		0.825894	0.127958		0.948263	0.0845816		0.948593	0.0844733		0.929623	0.110389		0.885205	0.130338		0.43825	0.652326		0.382791	0.850057		0.452831	0.616069		0.938203	0.108545		0.938192	0.108551		0.43263	0.633261		0.432382	0.633571
0.827255	0.0928221		0.826503	0.127764		0.948963	0.0845168		0.949293	0.0844085		0.930309	0.110331		0.885858	0.130291		0.438574	0.651728		0.383074	0.849487		0.453165	0.615461		0.938895	0.108432		0.938884	0.108438		0.432949	0.632733		0.432701	0.633044
0.827865	0.0925664		0.827113	0.127571		0.949663	0.084453		0.949993	0.0843448		0.930995	0.110274		0.886511	0.130245		0.438897	0.651131		0.383356	0.848917		0.453499	0.614853		0.939588	0.108319		0.939577	0.108325		0.433268	0.632206		0.43302	0.632518
0.828475	0.0923117		0.827722	0.12738		0.950363	0.0843902		0.950693	0.084282		0.931681	0.110218		0.887165	0.130201		0.439221	0.650535		0.383639	0.848348		0.453833	0.614246		0.94028	0.108208		0.940269	0.108214		0.433588	0.63168		0.433339	0.631992
0.829085	0.0920578		0.828332	0.127189		0.951063	0.0843285		0.951394	0.0842203		0.932368	0.110163		0.887818	0.130158		0.439544	0.64994		0.383921	0.847778		0.454168	0.61364		0.940972	0.108097		0.940961	0.108103		0.433907	0.631154		0.433658	0.631467
0.829695	0.0918047		0.828941	0.127		0.951763	0.0842678		0.952094	0.0841596		0.933054	0.11011		0.888471	0.130116		0.439868	0.649345		0.384204	0.84721		0.454502	0.613035		0.941665	0.107987		0.941654	0.107993		0.434226	0.630629		0.433977	0.630942
0.830305	0.0915525		0.829551	0.126812		0.952462	0.0842081		0.952794	0.0841		0.93374	0.110057		0.889125	0.130076		0.440191	0.64875		0.384486	0.846641		0.454836	0.61243		0.942357	0.107878		0.942346	0.107884		0.434546	0.630104		0.434296	0.630417
0.830915	0.0913012		0.83016	0.126625		0.953162	0.0841494		0.953494	0.0840413		0.934426	0.110006		0.889778	0.130037		0.440514	0.648156		0.384769	0.846073		0.45517	0.611826		0.94305	0.10777		0.943038	0.107776		0.434865	0.629579		0.434615	0.629894
0.831525	0.0910507		0.83077	0.12644		0.953862	0.0840918		0.954194	0.0839837		0.935112	0.109955		0.890431	0.13		0.440838	0.647563		0.385052	0.845504		0.455504	0.611223		0.943742	0.107663		0.943731	0.107669		0.435184	0.629055		0.434934	0.62937
0.832135	0.0908011		0.831379	0.126255		0.954562	0.0840352		0.954894	0.0839272		0.935798	0.109906		0.891084	0.129963		0.441161	0.64697		0.385334	0.844937		0.455839	0.61062		0.944434	0.107556		0.944423	0.107562		0.435503	0.628532		0.435253	0.628847
0.832745	0.0905523		0.831989	0.126072		0.955262	0.0839796		0.955594	0.0838716		0.936484	0.109858		0.891738	0.129929		0.441485	0.646378		0.385617	0.844369		0.456173	0.610018		0.945127	0.107451		0.945116	0.107457		0.435823	0.628009		0.435573	0.628325
0.833356	0.0903044		0.832598	0.12589		0.955962	0.0839251		0.956294	0.0838171		0.93717	0.109811		0.892391	0.129895		0.441808	0.645786		0.385899	0.843802		0.456507	0.609416		0.945819	0.107346		0.945808	0.107352		0.436142	0.627486		0.435892	0.627803
0.833966	0.0900573		0.833208	0.125709		0.956661	0.0838715		0.956994	0.0837636		0.937856	0.109765		0.893044	0.129863		0.442132	0.645195		0.386182	0.843235		0.456841	0.608815		0.946512	0.107242		0.9465	0.107248		0.436461	0.626964		0.436211	0.627281
0.834576	0.089811		0.833818	0.125529		0.957361	0.083819		0.957694	0.0837111		0.938542	0.10972		0.893698	0.129833		0.442455	0.644605		0.386464	0.842668		0.457175	0.608215		0.947204	0.107139		0.947193	0.107145		0.436781	0.626443		0.43653	0.62676
0.835186	0.0895656		0.834427	0.125351		0.958061	0.0837676		0.958394	0.0836597		0.939228	0.109677		0.894351	0.129803		0.442778	0.644015		0.386747	0.842102		0.45751	0.607616		0.947896	0.107037		0.947885	0.107043		0.4371	0.625922		0.436849	0.62624
0.835796	0.089321		0.835037	0.125173		0.958761	0.0837171		0.959094	0.0836092		0.939914	0.109634		0.895004	0.129776		0.443102	0.643425		0.387029	0.841536		0.457844	0.607017		0.948589	0.106935		0.948578	0.106941		0.437419	0.625401		0.437168	0.62572
0.836406	0.0890772		0.835646	0.124997		0.959461	0.0836677		0.959794	0.0835598		0.9406	0.109593		0.895657	0.129749		0.443425	0.642837		0.387312	0.84097		0.458178	0.606419		0.949281	0.106835		0.94927	0.106841		0.437738	0.624881		0.437487	0.6252
0.837016	0.0888343		0.836256	0.124822		0.960161	0.0836194		0.960494	0.0835115		0.941286	0.109552		0.896311	0.129724		0.443749	0.642249		0.387594	0.840404		0.458512	0.605822		0.949974	0.106735		0.949962	0.106741		0.438058	0.624361		0.437806	0.624681
0.837626	0.0885922		0.836865	0.124648		0.96086	0.083572		0.961194	0.0834641		0.941972	0.109513		0.896964	0.1297		0.444072	0.641661		0.387877	0.839839		0.458846	0.605225		0.950666	0.106636		0.950655	0.106642		0.438377	0.623842		0.438125	0.624163
0.838236	0.0883509		0.837475	0.124475		0.96156	0.0835257		0.961895	0.0834178		0.942659	0.109475		0.897617	0.129678		0.444396	0.641074		0.388159	0.839274		0.459181	0.604629		0.951358	0.106538		0.951347	0.106544		0.438696	0.623324		0.438444	0.623645
0.838846	0.0881104		0.838084	0.124303		0.96226	0.0834804		0.962595	0.0833726		0.943345	0.109438		0.898271	0.129657		0.444719	0.640488		0.388442	0.838709		0.459515	0.604033		0.952051	0.106441		0.95204	0.106447		0.439016	0.622806		0.438764	0.623127
0.839456	0.0878708		0.838694	0.124133		0.96296	0.0834362		0.963295	0.0833283		0.944031	0.109402		0.898924	0.129638		0.445042	0.639902		0.388724	0.838145		0.459849	0.603439		0.952743	0.106344		0.952732	0.10635		0.439335	0.622288		0.439083	0.62261
0.840066	0.087632		0.839303	0.123964		0.96366	0.0833929		0.963995	0.0832851		0.944717	0.109367		0.899577	0.129619		0.445366	0.639317		0.389007	0.83758		0.460183	0.602845		0.953436	0.106249		0.953424	0.106255		0.439654	0.621771		0.439402	0.622094
0.840676	0.087394		0.839913	0.123796		0.964359	0.0833508		0.964695	0.0832429		0.945403	0.109334		0.90023	0.129603		0.445689	0.638732		0.389289	0.837017		0.460517	0.602251		0.954128	0.106154		0.954117	0.10616		0.439973	0.621254		0.439721	0.621577
0.841286	0.0871568		0.840522	0.123629		0.965059	0.0833096		0.965395	0.0832018		0.946089	0.109301		0.900884	0.129587		0.446013	0.638148		0.389572	0.836453		0.460851	0.601659		0.95482	0.10606		0.954809	0.106066		0.440293	0.620738		0.44004	0.621062
0.841897	0.0869204		0.841132	0.123463		0.965759	0.0832695		0.966095	0.0831617		0.946775	0.10927		0.901537	0.129573		0.446336	0.637564		0.389854	0.83589		0.461186	0.601067		0.955513	0.105967		0.955502	0.105973		0.440612	0.620223		0.440359	0.620547
0.842507	0.0866848		0.841741	0.123298		0.966459	0.0832304		0.966795	0.0831226		0.947461	0.109239		0.90219	0.129561		0.44666	0.636981		0.390137	0.835327		0.46152	0.600475		0.956205	0.105875		0.956194	0.105881		0.440931	0.619708		0.440678	0.620032
0.843117	0.08645		0.842351	0.123135		0.967159	0.0831923		0.967495	0.0830845		0.948147	0.10921		0.902844	0.12955		0.446983	0.636399		0.390419	0.834764		0.461854	0.599885		0.956898	0.105783		0.956886	0.105789		0.441251	0.619193		0.440997	0.619518
0.843727	0.086216		0.84296	0.122972		0.967859	0.0831553		0.968195	0.0830475		0.948833	0.109182		0.903497	0.12954		0.447307	0.635817		0.390702	0.834202		0.462188	0.599295		0.95759	0.105693		0.957579	0.105699		0.44157	0.618679		0.441316	0.619005
0.844337	0.0859828		0.84357	0.122811		0.968558	0.0831193		0.968895	0.0830115		0.949519	0.109155		0.90415	0.129532		0.44763	0.635236		0.390984	0.833639		0.462522	0.598705		0.958282	0.105603		0.958271	0.105609		0.441889	0.618165		0.441635	0.618492
0.844947	0.0857504		0.844179	0.122651		0.969258	0.0830844		0.969595	0.0829765		0.950205	0.109129		0.904803	0.129525		0.447953	0.634656		0.391267	0.833078		0.462857	0.598117		0.958975	0.105514		0.958964	0.10552		0.442208	0.617652		0.441955	0.617979
0.845557	0.0855188		0.844789	0.122492		0.969958	0.0830505		0.970295	0.0829426		0.950891	0.109104		0.905457	0.129519		0.448277	0.634076		0.391549	0.832516		0.463191	0.597529		0.959667	0.105426		0.959656	0.105432		0.442528	0.61714		0.442274	0.617467
0.846167	0.085288		0.845398	0.122334		0.970658	0.0830176		0.970995	0.0829097		0.951577	0.109081		0.90611	0.129515		0.4486	0.633497		0.391832	0.831955		0.463525	0.596941		0.96036	0.105339		0.960348	0.105345		0.442847	0.616628		0.442593	0.616955
0.846777	0.085058		0.846008	0.122178		0.971358	0.0829858		0.971696	0.0828779		0.952264	0.109058		0.906763	0.129513		0.448924	0.632918		0.392114	0.831394		0.463859	0.596355		0.961052	0.105252		0.961041	0.105258		0.443166	0.616116		0.442912	0.616444
0.847387	0.0848288		0.846617	0.122022		0.972058	0.082955		0.972396	0.0828471		0.95295	0.109037		0.907417	0.129511		0.449247	0.63234		0.392397	0.830833		0.464193	0.595769		0.961744	0.105167		0.961733	0.105173		0.443486	0.615605		0.443231	0.615934
0.847997	0.0846003		0.847227	0.121868		0.972757	0.0829252		0.973096	0.0828173		0.953636	0.109017		0.90807	0.129512		0.449571	0.631762		0.392679	0.830273		0.464528	0.595184		0.962437	0.105082		0.962425	0.105088		0.443805	0.615094		0.44355	0.615424
0.848607	0.0843727		0.847836	0.121715		0.973457	0.0828965		0.973796	0.0827886		0.954322	0.108998		0.908723	0.129513		0.449894	0.631185		0.392962	0.829713		0.464862	0.594599		0.963129	0.104998		0.963118	0.105004		0.444124	0.614584		0.443869	0.614914
0.849217	0.0841458		0.848446	0.121563		0.974157	0.0828688		0.974496	0.0827609		0.955008	0.10898		0.909377	0.129516		0.450217	0.630609		0.393244	0.829153		0.465196	0.594015		0.963822	0.104915		0.96381	0.104921		0.444443	0.614075		0.444188	0.614405
0.849827	0.0839197		0.849055	0.121412		0.974857	0.0828422		0.975196	0.0827342		0.955694	0.108963		0.91003	0.129521		0.450541	0.630033		0.393527	0.828594		0.46553	0.593432		0.964514	0.104833		0.964503	0.104839		0.444763	0.613566		0.444507	0.613897
0.850437	0.0836943		0.849665	0.121263		0.975557	0.0828166		0.975896	0.0827086		0.95638	0.108948		0.910683	0.129527		0.450864	0.629458		0.393809	0.828035		0.465864	0.592849		0.965206	0.104751		0.965195	0.104757		0.445082	0.613057		0.444827	0.613389
0.851048	0.0834698		0.850274	0.121114		0.976257	0.082792		0.976596	0.0826841		0.957066	0.108933		0.911336	0.129534		0.451188	0.628883		0.394092	0.827476		0.466199	0.592268		0.965899	0.104671		0.965887	0.104677		0.445401	0.612549		0.445146	0.612881
0.851658	0.083246		0.850884	0.120967		0.976956	0.0827685		0.977296	0.0826605		0.957752	0.10892		0.91199	0.129543		0.451511	0.628309		0.394374	0.826917		0.466533	0.591686		0.966591	0.104591		0.96658	0.104597		0.445721	0.612042		0.445465	0.612374
0.852268	0.083023		0.851493	0.12082		0.977656	0.0827461		0.977996	0.082638		0.958438	0.108907		0.912643	0.129553		0.451835	0.627736		0.394657	0.826359		0.466867	0.591106		0.967284	0.104512		0.967272	0.104518		0.44604	0.611535		0.445784	0.611868
0.852878	0.0828007		0.852103	0.120675		0.978356	0.0827247		0.978696	0.0826166		0.959124	0.108896		0.913296	0.129564		0.452158	0.627163		0.394939	0.825801		0.467201	0.590526		0.967976	0.104434		0.967965	0.10444		0.446359	0.611028		0.446103	0.611362
0.853488	0.0825792		0.852712	0.120532		0.979056	0.0827043		0.979396	0.0825962		0.95981	0.108886		0.91395	0.129578		0.452481	0.626591		0.395222	0.825244		0.467535	0.589947		0.968668	0.104357		0.968657	0.104363		0.446678	0.610522		0.446422	0.610856
0.854098	0.0823585		0.853322	0.120389		0.979756	0.082685		0.980096	0.0825769		0.960496	0.108878		0.914603	0.129592		0.452805	0.62602		0.395504	0.824686		0.46787	0.589369		0.969361	0.104281		0.969349	0.104287		0.446998	0.610017		0.446741	0.610351
0.854708	0.0821385		0.853932	0.120247		0.980455	0.0826667		0.980796	0.0825585		0.961182	0.10887		0.915256	0.129608		0.453128	0.625449		0.395787	0.824129		0.468204	0.588791		0.970053	0.104205		0.970042	0.104211		0.447317	0.609512		0.44706	0.609847
0.855318	0.0819193		0.854541	0.120107		0.981155	0.0826495		0.981496	0.0825413		0.961868	0.108863		0.915909	0.129625		0.453452	0.624878		0.396069	0.823573		0.468538	0.588214		0.970746	0.10413		0.970734	0.104136		0.447636	0.609007		0.447379	0.609343
0.855928	0.0817008		0.855151	0.119967		0.981855	0.0826333		0.982197	0.0825251		0.962555	0.108858		0.916563	0.129644		0.453775	0.624308		0.396352	0.823016		0.468872	0.587638		0.971438	0.104056		0.971427	0.104062		0.447956	0.608503		0.447698	0.608839
0.856538	0.0814831		0.85576	0.119829		0.982555	0.0826182		0.982897	0.0825099		0.963241	0.108854		0.917216	0.129665		0.454099	0.623739		0.396634	0.82246		0.469206	0.587062		0.972131	0.103983		0.972119	0.103989		0.448275	0.608		0.448018	0.608337
0.857148	0.0812661		0.85637	0.119692		0.983255	0.0826041		0.983597	0.0824958		0.963927	0.108851		0.917869	0.129686		0.454422	0.623171		0.396917	0.821905		0.469541	0.586487		0.972823	0.103911		0.972811	0.103917		0.448594	0.607497		0.448337	0.607834
0.857758	0.0810499		0.856979	0.119556		0.983955	0.0825911		0.984297	0.0824827		0.964613	0.108849		0.918523	0.12971		0.454745	0.622603		0.397199	0.821349		0.469875	0.585913		0.973515	0.10384		0.973504	0.103846		0.448913	0.606995		0.448656	0.607332
0.858368	0.0808344		0.857589	0.119422		0.984654	0.0825791		0.984997	0.0824707		0.965299	0.108848		0.919176	0.129734		0.455069	0.622036		0.397482	0.820794		0.470209	0.585339		0.974208	0.103769		0.974196	0.103775		0.449233	0.606493		0.448975	0.606831
0.858978	0.0806196		0.858198	0.119288		0.985354	0.0825682		0.985697	0.0824598		0.965985	0.108848		0.919829	0.129761		0.455392	0.621469		0.397764	0.820239		0.470543	0.584766		0.9749	0.1037		0.974889	0.103706		0.449552	0.605992		0.449294	0.60633
0.859589	0.0804056		0.858808	0.119156		0.986054	0.0825583		0.986397	0.0824499		0.966671	0.10885		0.920482	0.129788		0.455716	0.620903		0.398047	0.819685		0.470877	0.584194		0.975593	0.103631		0.975581	0.103637		0.449871	0.605491		0.449613	0.60583
0.860199	0.0801924		0.859417	0.119024		0.986754	0.0825495		0.987097	0.0824411		0.967357	0.108853		0.921136	0.129817		0.456039	0.620337		0.398329	0.819131		0.471211	0.583622		0.976285	0.103563		0.976273	0.103569		0.450191	0.604991		0.449932	0.60533
0.860809	0.0799798		0.860027	0.118894		0.987454	0.0825418		0.987797	0.0824333		0.968043	0.108857		0.921789	0.129848		0.456363	0.619772		0.398612	0.818577		0.471546	0.583051		0.976977	0.103496		0.976966	0.103502		0.45051	0.604491		0.450251	0.604831
0.861419	0.079768		0.860636	0.118765		0.988154	0.0825351		0.988497	0.0824265		0.968729	0.108862		0.922442	0.12988		0.456686	0.619208		0.398894	0.818024		0.47188	0.582481		0.97767	0.103429		0.977658	0.103435		0.450829	0.603992		0.45057	0.604332
0.862029	0.079557		0.861246	0.118638		0.988853	0.0825295		0.989197	0.0824209		0.969415	0.108868		0.923096	0.129913		0.457009	0.618644		0.399177	0.817471		0.472214	0.581912		0.978362	0.103364		0.978351	0.10337		0.451148	0.603493		0.450889	0.603834
0.862639	0.0793466		0.861855	0.118511		0.989553	0.082525		0.989897	0.0824163		0.970101	0.108875		0.923749	0.129949		0.457333	0.618081		0.399459	0.816918		0.472548	0.581343		0.979055	0.103299		0.979043	0.103305		0.451468	0.602995		0.451209	0.603336
0.863249	0.079137		0.862465	0.118385		0.990253	0.0825215		0.990597	0.0824127		0.970787	0.108884		0.924402	0.129985		0.457656	0.617519		0.399742	0.816365		0.472882	0.580775		0.979747	0.103235		0.979735	0.103241		0.451787	0.602497		0.451528	0.602839
0.863859	0.0789281		0.863074	0.118261		0.990953	0.082519		0.991297	0.0824102		0.971473	0.108894		0.925055	0.130023		0.45798	0.616957		0.400024	0.815813		0.473217	0.580207		0.980439	0.103172		0.980428	0.103178		0.452106	0.602		0.451847	0.602342
0.864469	0.0787199		0.863684	0.118138		0.991653	0.0825177		0.991998	0.0824088		0.972159	0.108905		0.925709	0.130062		0.458303	0.616396		0.400307	0.815261		0.473551	0.579641		0.981132	0.10311		0.98112	0.103116		0.452426	0.601503		0.452166	0.601846
0.865079	0.0785125		0.864293	0.118016		0.992352	0.0825174		0.992698	0.0824084		0.972846	0.108917		0.926362	0.130103		0.458627	0.615835		0.400589	0.81471		0.473885	0.579075		0.981824	0.103049		0.981812	0.103055		0.452745	0.601007		0.452485	0.601351
0.865689	0.0783058		0.864903	0.117895		0.993052	0.0825181		0.993398	0.0824092		0.973532	0.10893		0.927015	0.130146		0.45895	0.615275		0.400872	0.814159		0.474219	0.578509		0.982517	0.102988		0.982505	0.102994		0.453064	0.600512		0.452804	0.600856
0.866299	0.0780997		0.865512	0.117775		0.993752	0.08252		0.994098	0.0824109		0.974218	0.108944		0.927669	0.13019		0.459273	0.614716		0.401154	0.813608		0.474553	0.577945		0.983209	0.102929		0.983197	0.102935		0.453383	0.600017		0.453123	0.600361
0.866909	0.0778944		0.866122	0.117656		0.994452	0.0825229		0.994798	0.0824138		0.974904	0.10896		0.928322	0.130235		0.459597	0.614157		0.401437	0.813057		0.474888	0.577381		0.983901	0.10287		0.98389	0.102876		0.453703	0.599522		0.453442	0.599867
0.867519	0.0776898		0.866731	0.117539		0.995152	0.0825269		0.995498	0.0824177		0.97559	0.108977		0.928975	0.130282		0.45992	0.613599		0.401719	0.812507		0.475222	0.576817		0.984594	0.102812		0.984582	0.102818		0.454022	0.599028		0.453761	0.599374
0.86813	0.0774859		0.867341	0.117422		0.995852	0.0825319		0.996198	0.0824227		0.976276	0.108995		0.929628	0.130331		0.460244	0.613041		0.402002	0.811957		0.475556	0.576255		0.985286	0.102755		0.985274	0.102761		0.454341	0.598535		0.45408	0.598881
0.86874	0.0772827		0.86795	0.117307		0.996551	0.082538		0.996898	0.0824287		0.976962	0.109014		0.930282	0.130381		0.460567	0.612484		0.402284	0.811408		0.47589	0.575693		0.985979	0.102699		0.985967	0.102705		0.454661	0.598042		0.4544	0.598388
0.86935	0.0770803		0.86856	0.117193		0.997251	0.0825452		0.997598	0.0824359		0.977648	0.109034		0.930935	0.130432		0.460891	0.611928		0.402567	0.810859		0.476224	0.575132		0.986671	0.102643		0.986659	0.102649		0.45498	0.59755		0.454719	0.597896
0.86996	0.0768785		0.869169	0.11708		0.997951	0.0825535		0.998298	0.0824441		0.978334	0.109056		0.931588	0.130485		0.461214	0.611372		0.402849	0.81031		0.476559	0.574571		0.987363	0.102589		0.987352	0.102595		0.455299	0.597058		0.455038	0.597405
0.87057	0.0766774		0.869779	0.116969		0.998651	0.0825629		0.998998	0.0824534		0.97902	0.109079		0.932242	0.13054		0.461538	0.610817		0.403132	0.809762		0.476893	0.574011		0.988056	0.102535		0.988044	0.102541		0.455618	0.596567		0.455357	0.596914
0.87118	0.076477		0.870388	0.116858		0.999351	0.0825733		0.999698	0.0824637		0.979706	0.109103		0.932895	0.130596		0.461861	0.610263		0.403414	0.809213		0.477227	0.573452		0.988748	0.102482		0.988736	0.102488		0.455938	0.596076		0.455676	0.596424
0.87179	0.0762773		0.870998	0.116748		1.00005	0.0825848		1.0004	0.0824752		0.980392	0.109128		0.933548	0.130654		0.462184	0.609709		0.403697	0.808666		0.477561	0.572894		0.989441	0.10243		0.989429	0.102436		0.456257	0.595586		0.455995	0.595934
0.8724	0.0760783		0.871607	0.11664		1.00075	0.0825974		1.0011	0.0824877		0.981078	0.109154		0.934201	0.130713		0.462508	0.609156		0.403979	0.808118		0.477895	0.572336		0.990133	0.102379		0.990121	0.102385		0.456576	0.595096		0.456314	0.595445
0.87301	0.07588		0.872217	0.116533		1.00145	0.0826111		1.0018	0.0825013		0.981764	0.109182		0.934855	0.130773		0.462831	0.608603		0.404262	0.807571		0.47823	0.571779		0.990825	0.102329		0.990814	0.102335		0.456896	0.594607		0.456633	0.594956
0.87362	0.0756824		0.872827	0.116427		1.00215	0.0826259		1.0025	0.082516		0.982451	0.109211		0.935508	0.130836		0.463155	0.608051		0.404544	0.807025		0.478564	0.571223		0.991518	0.102279		0.991506	0.102285		0.457215	0.594118		0.456952	0.594468
0.87423	0.0754855		0.873436	0.116322		1.00285	0.0826418		1.0032	0.0825318		0.983137	0.109241		0.936161	0.130899		0.463478	0.6075		0.404827	0.806478		0.478898	0.570667		0.99221	0.102231		0.992198	0.102237		0.457534	0.59363		0.457271	0.59398
0.87484	0.0752892		0.874046	0.116218		1.00355	0.0826587		1.0039	0.0825487		0.983823	0.109272		0.936815	0.130965		0.463802	0.606949		0.405109	0.805932		0.479232	0.570112		0.992903	0.102183		0.992891	0.102189		0.457853	0.593142		0.457591	0.593493
0.87545	0.0750937		0.874655	0.116116		1.00425	0.0826768		1.0046	0.0825666		0.984509	0.109304		0.937468	0.131032		0.464125	0.606399		0.405392	0.805386		0.479566	0.569558		0.993595	0.102136		0.993583	0.102142		0.458173	0.592655		0.45791	0.593007
0.87606	0.0748988		0.875265	0.116014		1.00495	0.0826959		1.0053	0.0825857		0.985195	0.109338		0.938121	0.1311		0.464448	0.605849		0.405674	0.804841		0.4799	0.569004		0.994287	0.10209		0.994276	0.102096		0.458492	0.592169		0.458229	0.592521
0.876671	0.0747046		0.875874	0.115914		1.00565	0.0827161		1.006	0.0826058		0.985881	0.109373		0.938774	0.13117		0.464772	0.6053		0.405957	0.804296		0.480235	0.568451		0.99498	0.102045		0.994968	0.102051		0.458811	0.591683		0.458548	0.592035
0.877281	0.074511		0.876484	0.115815		1.00635	0.0827375		1.0067	0.082627		0.986567	0.109409		0.939428	0.131241		0.465095	0.604752		0.406239	0.803751		0.480569	0.567899		0.995672	0.102001		0.99566	0.102007		0.459131	0.591198		0.458867	0.59155
0.877891	0.0743182		0.877093	0.115717		1.00705	0.0827599		1.0074	0.0826494		0.987253	0.109446		0.940081	0.131315		0.465419	0.604205		0.406522	0.803207		0.480903	0.567348		0.996365	0.101957		0.996353	0.101963		0.45945	0.590713		0.459186	0.591066
0.878501	0.074126		0.877703	0.11562		1.00775	0.0827834		1.0081	0.0826728		0.987939	0.109485		0.940734	0.131389		0.465742	0.603658		0.406804	0.802663		0.481237	0.566797		0.997057	0.101915		0.997045	0.101921		0.459769	0.590228		0.459505	0.590582
0.879111	0.0739345		0.878312	0.115525		1.00845	0.082808		1.0088	0.0826973		0.988625	0.109525		0.941388	0.131465		0.466066	0.603111		0.407087	0.80212		0.481571	0.566247		0.997749	0.101873		0.997738	0.101879		0.460088	0.589745		0.459824	0.590099
0.879721	0.0737436		0.878922	0.11543		1.00915	0.0828338		1.0095	0.0827229		0.989311	0.109566		0.942041	0.131543		0.466389	0.602565		0.407369	0.801577		0.481906	0.565697		0.998442	0.101832		0.99843	0.101838		0.460408	0.589261		0.460143	0.589616
0.880331	0.0735534		0.879531	0.115337		1.00985	0.0828606		1.0102	0.0827497		0.989997	0.109608		0.942694	0.131623		0.466712	0.60202		0.407652	0.801034		0.48224	0.565148		0.999134	0.101792		0.999122	0.101798		0.460727	0.588779		0.460462	0.589134
0.880941	0.0733639		0.880141	0.115245		1.01055	0.0828885		1.0109	0.0827775		0.990683	0.109651		0.943347	0.131704		0.467036	0.601476		0.407934	0.800491		0.482574	0.5646		0.999827	0.101753		0.999815	0.101759		0.461046	0.588297		0.460782	0.588652
0.881551	0.0731751		0.88075	0.115154		1.01125	0.0829176		1.0116	0.0828064		0.991369	0.109696		0.944001	0.131786		0.467359	0.600932		0.408217	0.799949		0.482908	0.564053		1.00052	0.101715		1.00051	0.101721		0.461365	0.587815		0.461101	0.588171
0.882161	0.0729868		0.88136	0.115064		1.01195	0.0829477		1.0123	0.0828365		0.992055	0.109742		0.944654	0.13187		0.467683	0.600389		0.408499	0.799407		0.483242	0.563507		1.00121	0.101677		1.0012	0.101683		0.461685	0.587334		0.46142	0.58769
0.882771	0.0727993		0.881969	0.114975		1.01265	0.082979		1.013	0.0828677		0.992742	0.109789		0.945307	0.131956		0.468006	0.599846		0.408782	0.798866		0.483577	0.562961		1.0019	0.101641		1.00189	0.101647		0.462004	0.586853		0.461739	0.58721
0.883381	0.0726124		0.882579	0.114888		1.01335	0.0830114		1.0137	0.0828999		0.993428	0.109838		0.945961	0.132043		0.46833	0.599304		0.409064	0.798325		0.483911	0.562415		1.0026	0.101605		1.00258	0.101611		0.462323	0.586373		0.462058	0.586731
0.883991	0.0724262		0.883188	0.114801		1.01405	0.0830449		1.0144	0.0829333		0.994114	0.109888		0.946614	0.132132		0.468653	0.598763		0.409347	0.797784		0.484245	0.561871		1.00329	0.10157		1.00328	0.101576		0.462643	0.585894		0.462377	0.586252
0.884601	0.0722406		0.883798	0.114716		1.01475	0.0830795		1.0151	0.0829678		0.9948	0.109939		0.947267	0.132223		0.468976	0.598222		0.409629	0.797244		0.484579	0.561327		1.00398	0.101536		1.00397	0.101542		0.462962	0.585415		0.462696	0.585773
0.885211	0.0720557		0.884407	0.114632		1.01545	0.0831152		1.0158	0.0830034		0.995486	0.109991		0.94792	0.132315		0.4693	0.597682		0.409912	0.796704		0.484913	0.560784		1.00467	0.101503		1.00466	0.101509		0.463281	0.584937		0.463015	0.585295
0.885822	0.0718714		0.885017	0.114549		1.01615	0.0831521		1.0165	0.0830402		0.996172	0.110044		0.948574	0.132409		0.469623	0.597142		0.410194	0.796164		0.485248	0.560241		1.00537	0.101471		1.00535	0.101477		0.4636	0.584459		0.463334	0.584818
0.886432	0.0716877		0.885626	0.114467		1.01685	0.08319		1.0172	0.083078		0.996858	0.110099		0.949227	0.132504		0.469947	0.596603		0.410477	0.795625		0.485582	0.5597		1.00606	0.10144		1.00605	0.101446		0.46392	0.583982		0.463653	0.584341
0.887042	0.0715047		0.886236	0.114387		1.01755	0.0832291		1.0179	0.083117		0.997544	0.110155		0.94988	0.132601		0.47027	0.596065		0.410759	0.795086		0.485916	0.559158		1.00675	0.101409		1.00674	0.101415		0.464239	0.583505		0.463973	0.583865
0.887652	0.0713224		0.886845	0.114307		1.01825	0.0832694		1.0186	0.0831571		0.99823	0.110213		0.950534	0.1327		0.470594	0.595528		0.411042	0.794548		0.48625	0.558618		1.00744	0.10138		1.00743	0.101386		0.464558	0.583029		0.464292	0.583389
0.888262	0.0711406		0.887455	0.114229		1.01895	0.0833107		1.0193	0.0831984		0.998916	0.110271		0.951187	0.1328		0.470917	0.594991		0.411324	0.79401		0.486584	0.558078		1.00814	0.101351		1.00812	0.101357		0.464878	0.582553		0.464611	0.582914
0.888872	0.0709596		0.888064	0.114152		1.01965	0.0833532		1.02	0.0832407		0.999602	0.110331		0.95184	0.132902		0.47124	0.594454		0.411607	0.793472		0.486919	0.557539		1.00883	0.101323		1.00882	0.101329		0.465197	0.582078		0.46493	0.582439
0.889482	0.0707791		0.888674	0.114076		1.02035	0.0833969		1.0207	0.0832842		1.00029	0.110392		0.952493	0.133005		0.471564	0.593918		0.411889	0.792935		0.487253	0.557001		1.00952	0.101296		1.00951	0.101302		0.465516	0.581604		0.465249	0.581965
0.890092	0.0705993		0.889283	0.114001		1.02104	0.0834416		1.0214	0.0833289		1.00097	0.110455		0.953147	0.13311		0.471887	0.593383		0.412172	0.792398		0.487587	0.556464		1.01021	0.10127		1.0102	0.101276		0.465835	0.58113		0.465568	0.581492
0.890702	0.0704201		0.889893	0.113927		1.02174	0.0834875		1.0221	0.0833746		1.00166	0.110518		0.9538	0.133217		0.472211	0.592849		0.412454	0.791861		0.487921	0.555927		1.0109	0.101245		1.01089	0.101251		0.466155	0.580656		0.465887	0.581019
0.891312	0.0702416		0.890502	0.113855		1.02245	0.0835346		1.0228	0.0834215		1.00235	0.110583		0.954453	0.133326		0.472534	0.592315		0.412737	0.791325		0.488255	0.55539		1.0116	0.101221		1.01158	0.101227		0.466474	0.580183		0.466206	0.580546
0.891922	0.0700636		0.891112	0.113784		1.02314	0.0835827		1.0235	0.0834696		1.00303	0.11065		0.955107	0.133436		0.472858	0.591782		0.413019	0.790789		0.488589	0.554855		1.01229	0.101198		1.01228	0.101204		0.466793	0.579711		0.466525	0.580074
0.892532	0.0698863		0.891722	0.113714		1.02384	0.0836321		1.0242	0.0835188		1.00372	0.110717		0.95576	0.133548		0.473181	0.591249		0.413302	0.790254		0.488924	0.55432		1.01298	0.101175		1.01297	0.101181		0.467113	0.579239		0.466844	0.579603
0.893142	0.0697096		0.892331	0.113645		1.02454	0.0836825		1.0249	0.0835691		1.0044	0.110786		0.956413	0.133661		0.473504	0.590717		0.413584	0.789719		0.489258	0.553786		1.01368	0.101154		1.01366	0.10116		0.467432	0.578768		0.467164	0.579132
0.893752	0.0695336		0.892941	0.113577		1.02524	0.0837342		1.0256	0.0836206		1.00509	0.110857		0.957067	0.133776		0.473828	0.590186		0.413867	0.789184		0.489592	0.553253		1.01437	0.101133		1.01435	0.101139		0.467751	0.578297		0.467483	0.578662
0.894363	0.0693582		0.89355	0.11351		1.02594	0.0837869		1.0263	0.0836732		1.00578	0.110928		0.95772	0.133893		0.474151	0.589655		0.414149	0.78865		0.489926	0.55272		1.01506	0.101113		1.01505	0.101119		0.46807	0.577827		0.467802	0.578192
0.894973	0.0691833		0.89416	0.113445		1.02664	0.0838409		1.027	0.083727		1.00646	0.111001		0.958373	0.134011		0.474475	0.589125		0.414432	0.788116		0.49026	0.552188		1.01575	0.101094		1.01574	0.1011		0.46839	0.577358		0.468121	0.577723
0.895583	0.0690091		0.894769	0.11338		1.02734	0.0838959		1.0277	0.0837819		1.00715	0.111075		0.959026	0.134131		0.474798	0.588596		0.414714	0.787583		0.490595	0.551657		1.01644	0.101076		1.01643	0.101082		0.468709	0.576889		0.46844	0.577254
0.896193	0.0688355		0.895379	0.113317		1.02804	0.0839522		1.0284	0.083838		1.00784	0.111151		0.95968	0.134253		0.475122	0.588067		0.414997	0.78705		0.490929	0.551126		1.01714	0.101059		1.01712	0.101065		0.469028	0.57642		0.468759	0.576786
0.896803	0.0686626		0.895988	0.113255		1.02874	0.0840096		1.0291	0.0838953		1.00852	0.111227		0.960333	0.134377		0.475445	0.587539		0.415279	0.786517		0.491263	0.550596		1.01783	0.101043		1.01782	0.101049		0.469348	0.575952		0.469078	0.576319
0.897413	0.0684902		0.896598	0.113195		1.02944	0.0840682		1.0298	0.0839537		1.00921	0.111305		0.960986	0.134502		0.475769	0.587012		0.415562	0.785985		0.491597	0.550067		1.01852	0.101028		1.01851	0.101034		0.469667	0.575485		0.469397	0.575852
0.898023	0.0683184		0.897207	0.113135		1.03014	0.0841279		1.0305	0.0840133		1.00989	0.111385		0.96164	0.134629		0.476092	0.586485		0.415844	0.785453		0.491931	0.549538		1.01921	0.101013		1.0192	0.10102		0.469986	0.575018		0.469716	0.575386
0.898633	0.0681473		0.897817	0.113077		1.03084	0.0841888		1.0312	0.084074		1.01058	0.111466		0.962293	0.134758		0.476415	0.585959		0.416127	0.784921		0.492266	0.549011		1.01991	0.101		1.01989	0.101006		0.470305	0.574552		0.470035	0.57492
0.899243	0.0679767		0.898426	0.11302		1.03154	0.0842509		1.0319	0.084136		1.01127	0.111548		0.962946	0.134888		0.476739	0.585433		0.416409	0.78439		0.4926	0.548483		1.0206	0.100987		1.02059	0.100994		0.470625	0.574086		0.470355	0.574455
0.899853	0.0678068		0.899036	0.112964		1.03224	0.0843141		1.0326	0.084199		1.01195	0.111631		0.963599	0.13502		0.477062	0.584908		0.416692	0.783859		0.492934	0.547957		1.02129	0.100976		1.02128	0.100982		0.470944	0.573621		0.470674	0.57399
0.900463	0.0676374		0.899645	0.112909		1.03294	0.0843785		1.0333	0.0842633		1.01264	0.111716		0.964253	0.135154		0.477386	0.584384		0.416974	0.783329		0.493268	0.547431		1.02198	0.100965		1.02197	0.100971		0.471263	0.573157		0.470993	0.573526
0.901073	0.0674687		0.900255	0.112855		1.03364	0.0844441		1.034	0.0843287		1.01332	0.111802		0.964906	0.135289		0.477709	0.58386		0.417257	0.782799		0.493602	0.546906		1.02268	0.100955		1.02266	0.100961		0.471583	0.572693		0.471312	0.573062
0.901683	0.0673005		0.900864	0.112803		1.03434	0.0845109		1.0347	0.0843954		1.01401	0.11189		0.965559	0.135427		0.478033	0.583337		0.417539	0.782269		0.493937	0.546382		1.02337	0.100946		1.02336	0.100953		0.471902	0.572229		0.471631	0.572599
0.902293	0.067133		0.901474	0.112751		1.03504	0.0845789		1.0354	0.0844632		1.0147	0.111979		0.966213	0.135565		0.478356	0.582814		0.417822	0.78174		0.494271	0.545858		1.02406	0.100938		1.02405	0.100945		0.472221	0.571766		0.47195	0.572137
0.902904	0.066966		0.902083	0.112701		1.03574	0.084648		1.0361	0.0845321		1.01538	0.112069		0.966866	0.135706		0.478679	0.582293		0.418104	0.781211		0.494605	0.545335		1.02475	0.100931		1.02474	0.100938		0.47254	0.571304		0.472269	0.571675
0.903514	0.0667997		0.902693	0.112652		1.03644	0.0847184		1.0368	0.0846023		1.01607	0.11216		0.967519	0.135849		0.479003	0.581772		0.418387	0.780683		0.494939	0.544813		1.02544	0.100925		1.02543	0.100931		0.47286	0.570842		0.472588	0.571213
0.904124	0.0666339		0.903302	0.112605		1.03714	0.0847899		1.0375	0.0846737		1.01675	0.112253		0.968172	0.135993		0.479326	0.581251		0.418669	0.780155		0.495273	0.544291		1.02614	0.10092		1.02613	0.100926		0.473179	0.570381		0.472907	0.570752
0.904734	0.0664687		0.903912	0.112558		1.03784	0.0848626		1.0382	0.0847462		1.01744	0.112348		0.968826	0.136139		0.47965	0.580731		0.418952	0.779627		0.495608	0.543771		1.02683	0.100916		1.02682	0.100922		0.473498	0.56992		0.473226	0.570292
0.905344	0.0663041		0.904521	0.112513		1.03854	0.0849365		1.0389	0.08482		1.01813	0.112443		0.969479	0.136287		0.479973	0.580212		0.419234	0.7791		0.495942	0.54325		1.02752	0.100913		1.02751	0.100919		0.473818	0.56946		0.473546	0.569832
0.905954	0.0661401		0.905131	0.112468		1.03924	0.0850117		1.0396	0.0848949		1.01881	0.112541		0.970132	0.136436		0.480297	0.579693		0.419517	0.778573		0.496276	0.542731		1.02822	0.10091		1.0282	0.100916		0.474137	0.569001		0.473865	0.569373
0.906564	0.0659766		0.90574	0.112426		1.03994	0.085088		1.0403	0.0849711		1.0195	0.112639		0.970786	0.136587		0.48062	0.579175		0.419799	0.778047		0.49661	0.542212		1.02891	0.100909		1.02889	0.100915		0.474456	0.568542		0.474184	0.568915
0.907174	0.0658138		0.90635	0.112384		1.04064	0.0851655		1.041	0.0850484		1.02018	0.112739		0.971439	0.13674		0.480943	0.578658		0.420082	0.777521		0.496944	0.541694		1.0296	0.100908		1.02959	0.100914		0.474775	0.568083		0.474503	0.568457
0.907784	0.0656515		0.906959	0.112343		1.04134	0.0852443		1.0417	0.085127		1.02087	0.11284		0.972092	0.136895		0.481267	0.578141		0.420364	0.776996		0.497278	0.541177		1.03029	0.100909		1.03028	0.100915		0.475095	0.567625		0.474822	0.567999
0.908394	0.0654898		0.907569	0.112304		1.04204	0.0853242		1.0424	0.0852067		1.02156	0.112943		0.972745	0.137052		0.48159	0.577625		0.420647	0.776471		0.497613	0.54066		1.03099	0.10091		1.03097	0.100916		0.475414	0.567168		0.475141	0.567542
0.909004	0.0653287		0.908178	0.112266		1.04274	0.0854054		1.0431	0.0852877		1.02224	0.113047		0.973399	0.13721		0.481914	0.57711		0.420929	0.775946		0.497947	0.540144		1.03168	0.100912		1.03167	0.100919		0.475733	0.566711		0.47546	0.567086
0.909614	0.0651681		0.908788	0.112229		1.04344	0.0854877		1.0438	0.0853699		1.02293	0.113152		0.974052	0.13737		0.482237	0.576595		0.421212	0.775422		0.498281	0.539629		1.03237	0.100916		1.03236	0.100922		0.476053	0.566255		0.475779	0.56663
0.910224	0.0650082		0.909397	0.112193		1.04414	0.0855713		1.0445	0.0854533		1.02361	0.113259		0.974705	0.137532		0.482561	0.576081		0.421494	0.774898		0.498615	0.539114		1.03306	0.10092		1.03305	0.100926		0.476372	0.5658		0.476098	0.566175
0.910834	0.0648487		0.910007	0.112158		1.04484	0.0856562		1.0452	0.0855379		1.0243	0.113367		0.975359	0.137696		0.482884	0.575568		0.421777	0.774374		0.498949	0.5386		1.03375	0.100925		1.03374	0.100931		0.476691	0.565344		0.476417	0.56572
0.911444	0.0646899		0.910616	0.112125		1.04554	0.0857422		1.0459	0.0856238		1.02499	0.113477		0.976012	0.137862		0.483207	0.575055		0.422059	0.773851		0.499284	0.538087		1.03445	0.100931		1.03443	0.100937		0.47701	0.56489		0.476737	0.565266
0.912055	0.0645316		0.911226	0.112093		1.04624	0.0858295		1.0466	0.0857109		1.02567	0.113588		0.976665	0.138029		0.483531	0.574543		0.422342	0.773328		0.499618	0.537574		1.03514	0.100938		1.03513	0.100944		0.47733	0.564436		0.477056	0.564813
0.912665	0.0643739		0.911836	0.112062		1.04694	0.085918		1.0473	0.0857992		1.02636	0.113701		0.977318	0.138199		0.483854	0.574031		0.422624	0.772806		0.499952	0.537063		1.03583	0.100946		1.03582	0.100952		0.477649	0.563983		0.477375	0.56436
0.913275	0.0642168		0.912445	0.112032		1.04764	0.0860077		1.048	0.0858887		1.02704	0.113815		0.977972	0.13837		0.484178	0.57352		0.422907	0.772284		0.500286	0.536552		1.03652	0.100955		1.03651	0.100961		0.477968	0.56353		0.477694	0.563907
0.913885	0.0640602		0.913055	0.112004		1.04834	0.0860987		1.0487	0.0859795		1.02773	0.11393		0.978625	0.138543		0.484501	0.57301		0.423189	0.771763		0.50062	0.536041		1.03722	0.100965		1.0372	0.100971		0.478288	0.563078		0.478013	0.563456
0.914495	0.0639042		0.913664	0.111977		1.04904	0.0861909		1.0494	0.0860715		1.02842	0.114047		0.979278	0.138717		0.484825	0.5725		0.423472	0.771242		0.500955	0.535531		1.03791	0.100976		1.0379	0.100982		0.478607	0.562626		0.478332	0.563004
0.915105	0.0637487		0.914274	0.111951		1.04974	0.0862844		1.0501	0.0861648		1.0291	0.114165		0.979932	0.138894		0.485148	0.571991		0.423754	0.770721		0.501289	0.535022		1.0386	0.100988		1.03859	0.100994		0.478926	0.562175		0.478651	0.562554
0.915715	0.0635938		0.914883	0.111926		1.05044	0.0863791		1.0508	0.0862593		1.02979	0.114285		0.980585	0.139073		0.485471	0.571483		0.424037	0.770201		0.501623	0.534514		1.03929	0.101001		1.03928	0.101007		0.479245	0.561724		0.47897	0.562103
0.916325	0.0634395		0.915493	0.111902		1.05114	0.0864751		1.0515	0.086355		1.03048	0.114406		0.981238	0.139253		0.485795	0.570975		0.424319	0.769682		0.501957	0.534006		1.03999	0.101015		1.03997	0.101021		0.479565	0.561274		0.479289	0.561654
0.916935	0.0632857		0.916102	0.11188		1.05184	0.0865723		1.0522	0.086452		1.03116	0.114529		0.981891	0.139435		0.486118	0.570468		0.424602	0.769162		0.502291	0.533499		1.04068	0.101029		1.04067	0.101036		0.479884	0.560825		0.479608	0.561205
0.917545	0.0631324		0.916712	0.111859		1.05254	0.0866708		1.0529	0.0865503		1.03185	0.114653		0.982545	0.139619		0.486442	0.569961		0.424884	0.768643		0.502626	0.532993		1.04137	0.101045		1.04136	0.101052		0.480203	0.560376		0.479928	0.560756
0.918155	0.0629797		0.917321	0.111839		1.05324	0.0867705		1.0536	0.0866498		1.03253	0.114779		0.983198	0.139805		0.486765	0.569456		0.425167	0.768125		0.50296	0.532488		1.04206	0.101062		1.04205	0.101068		0.480523	0.559928		0.480247	0.560308
0.918765	0.0628276		0.917931	0.11182		1.05394	0.0868715		1.0543	0.0867506		1.03322	0.114906		0.983851	0.139993		0.487089	0.56895		0.425449	0.767607		0.503294	0.531983		1.04276	0.10108		1.04274	0.101086		0.480842	0.55948		0.480566	0.559861
0.919375	0.062676		0.91854	0.111802		1.05464	0.0869738		1.055	0.0868526		1.03391	0.115034		0.984505	0.140183		0.487412	0.568446		0.425732	0.767089		0.503628	0.531479		1.04345	0.101099		1.04343	0.101105		0.481161	0.559033		0.480885	0.559414
0.919985	0.0625249		0.91915	0.111786		1.05534	0.0870773		1.0557	0.086956		1.03459	0.115164		0.985158	0.140374		0.487736	0.567942		0.426014	0.766572		0.503962	0.530975		1.04414	0.101118		1.04413	0.101125		0.48148	0.558586		0.481204	0.558968
0.920596	0.0623744		0.919759	0.111771		1.05604	0.0871821		1.0564	0.0870605		1.03528	0.115296		0.985811	0.140568		0.488059	0.567439		0.426297	0.766055		0.504297	0.530472		1.04483	0.101139		1.04482	0.101145		0.4818	0.55814		0.481523	0.558523
0.921206	0.0622244		0.920369	0.111757		1.05674	0.0872882		1.0571	0.0871664		1.03596	0.115429		0.986464	0.140763		0.488382	0.566936		0.426579	0.765539		0.504631	0.52997		1.04553	0.101161		1.04551	0.101167		0.482119	0.557695		0.481842	0.558077
0.921816	0.062075		0.920978	0.111745		1.05744	0.0873956		1.0578	0.0872735		1.03665	0.115563		0.987118	0.140961		0.488706	0.566434		0.426862	0.765023		0.504965	0.529469		1.04622	0.101184		1.04621	0.10119		0.482438	0.55725		0.482161	0.557633
0.922426	0.0619261		0.921588	0.111734		1.05814	0.0875042		1.0585	0.087382		1.03734	0.115699		0.987771	0.14116		0.489029	0.565933		0.427144	0.764508		0.505299	0.528968		1.04691	0.101207		1.0469	0.101214		0.482758	0.556806		0.48248	0.557189
0.923036	0.0617778		0.922197	0.111724		1.05884	0.0876142		1.0592	0.0874917		1.03802	0.115837		0.988424	0.141361		0.489353	0.565432		0.427427	0.763993		0.505633	0.528468		1.0476	0.101232		1.04759	0.101238		0.483077	0.556362		0.482799	0.556746
0.923646	0.0616299		0.922807	0.111715		1.05954	0.0877254		1.0599	0.0876027		1.03871	0.115976		0.989078	0.141565		0.489676	0.564932		0.427709	0.763478		0.505967	0.527969		1.04829	0.101258		1.04828	0.101264		0.483396	0.555919		0.483119	0.556303
0.924256	0.0614827		0.923416	0.111707		1.06024	0.0878379		1.0606	0.087715		1.03939	0.116116		0.989731	0.14177		0.49	0.564433		0.427992	0.762964		0.506302	0.52747		1.04899	0.101285		1.04897	0.101291		0.483715	0.555476		0.483438	0.555861
0.924866	0.0613359		0.924026	0.111701		1.06093	0.0879518		1.0613	0.0878286		1.04008	0.116258		0.990384	0.141977		0.490323	0.563934		0.428274	0.76245		0.506636	0.526972		1.04968	0.101312		1.04967	0.101319		0.484035	0.555034		0.483757	0.555419
0.925476	0.0611897		0.924635	0.111696		1.06164	0.0880669		1.062	0.0879434		1.04077	0.116402		0.991037	0.142186		0.490646	0.563436		0.428557	0.761937		0.50697	0.526475		1.05037	0.101341		1.05036	0.101348		0.484354	0.554593		0.484076	0.554978
0.926086	0.061044		0.925245	0.111692		1.06234	0.0881833		1.0627	0.0880596		1.04145	0.116547		0.991691	0.142397		0.49097	0.562939		0.428839	0.761424		0.507304	0.525979		1.05106	0.101371		1.05105	0.101377		0.484673	0.554152		0.484395	0.554537
0.926696	0.0608988		0.925854	0.11169		1.06303	0.0883011		1.0634	0.0881771		1.04214	0.116694		0.992344	0.14261		0.491293	0.562442		0.429122	0.760912		0.507638	0.525483		1.05176	0.101402		1.05174	0.101408		0.484993	0.553712		0.484714	0.554097
0.927306	0.0607542		0.926464	0.111688		1.06374	0.0884201		1.06411	0.0882959		1.04282	0.116842		0.992997	0.142824		0.491617	0.561946		0.429404	0.7604		0.507973	0.524988		1.05245	0.101434		1.05244	0.10144		0.485312	0.553272		0.485033	0.553658
0.927916	0.0606101		0.927073	0.111688		1.06444	0.0885405		1.06481	0.088416		1.04351	0.116992		0.993651	0.143041		0.49194	0.56145		0.429687	0.759888		0.508307	0.524493		1.05314	0.101467		1.05313	0.101473		0.485631	0.552833		0.485352	0.553219
0.928526	0.0604665		0.927683	0.11169		1.06513	0.0886622		1.0655	0.0885375		1.0442	0.117143		0.994304	0.14326		0.492264	0.560955		0.429969	0.759377		0.508641	0.523999		1.05383	0.101501		1.05382	0.101507		0.48595	0.552394		0.485671	0.552781
0.929137	0.0603234		0.928292	0.111692		1.06583	0.0887852		1.06621	0.0886603		1.04488	0.117296		0.994957	0.143481		0.492587	0.560461		0.430252	0.758867		0.508975	0.523506		1.05453	0.101536		1.05451	0.101542		0.48627	0.551956		0.485991	0.552343
0.929747	0.0601808		0.928902	0.111696		1.06653	0.0889095		1.0669	0.0887843		1.04557	0.11745		0.99561	0.143704		0.49291	0.559967		0.430534	0.758357		0.509309	0.523014		1.05522	0.101572		1.05521	0.101578		0.486589	0.551519		0.48631	0.551906
0.930357	0.0600388		0.929511	0.111701		1.06723	0.0890352		1.0676	0.0889098		1.04625	0.117606		0.996264	0.143929		0.493234	0.559474		0.430817	0.757847		0.509644	0.522522		1.05591	0.101609		1.0559	0.101615		0.486908	0.551082		0.486629	0.55147
0.930967	0.0598973		0.930121	0.111707		1.06793	0.0891622		1.06831	0.0890365		1.04694	0.117764		0.996917	0.144156		0.493557	0.558982		0.431099	0.757338		0.509978	0.522031		1.0566	0.101647		1.05659	0.101653		0.487228	0.550645		0.486948	0.551034
0.931577	0.0597563		0.930731	0.111715		1.06863	0.0892906		1.069	0.0891646		1.04763	0.117923		0.99757	0.144385		0.493881	0.55849		0.431382	0.756829		0.510312	0.521541		1.0573	0.101686		1.05728	0.101693		0.487547	0.55021		0.487267	0.550598
0.932187	0.0596158		0.93134	0.111724		1.06933	0.0894203		1.0697	0.089294		1.04831	0.118084		0.998224	0.144615		0.494204	0.557999		0.431664	0.75632		0.510646	0.521051		1.05799	0.101726		1.05798	0.101733		0.487866	0.549774		0.487586	0.550163
0.932797	0.0594758		0.93195	0.111734		1.07003	0.0895513		1.07041	0.0894248		1.049	0.118246		0.998877	0.144848		0.494528	0.557509		0.431947	0.755812		0.51098	0.520563		1.05868	0.101768		1.05867	0.101774		0.488185	0.54934		0.487905	0.549729
0.933407	0.0593363		0.932559	0.111746		1.07073	0.0896837		1.0711	0.0895569		1.04968	0.11841		0.99953	0.145083		0.494851	0.557019		0.432229	0.755305		0.511315	0.520074		1.05937	0.10181		1.05936	0.101816		0.488505	0.548906		0.488224	0.549295
0.934017	0.0591974		0.933169	0.111759		1.07143	0.0898175		1.0718	0.0896904		1.05037	0.118576		1.00018	0.14532		0.495174	0.55653		0.432512	0.754798		0.511649	0.519587		1.06007	0.101853		1.06005	0.10186		0.488824	0.548472		0.488543	0.548862
0.934627	0.0590589		0.933778	0.111773		1.07213	0.0899526		1.07251	0.0898252		1.05106	0.118743		1.00084	0.14556		0.495498	0.556042		0.432794	0.754291		0.511983	0.5191		1.06076	0.101898		1.06075	0.101904		0.489143	0.548039		0.488862	0.54843
0.935237	0.058921		0.934388	0.111788		1.07283	0.0900891		1.07321	0.0899614		1.05174	0.118912		1.00149	0.145801		0.495821	0.555554		0.433077	0.753785		0.512317	0.518614		1.06145	0.101943		1.06144	0.10195		0.489462	0.547607		0.489182	0.547998
0.935847	0.0587835		0.934997	0.111805		1.07353	0.0902269		1.07391	0.090099		1.05243	0.119082		1.00214	0.146044		0.496145	0.555067		0.43336	0.753279		0.512651	0.518128		1.06214	0.10199		1.06213	0.101997		0.489782	0.547175		0.489501	0.547566
0.936457	0.0586466		0.935607	0.111823		1.07423	0.0903661		1.07461	0.0902379		1.05312	0.119254		1.0028	0.146289		0.496468	0.55458		0.433642	0.752774		0.512986	0.517644		1.06283	0.102038		1.06282	0.102044		0.490101	0.546744		0.48982	0.547136
0.937067	0.0585101		0.936216	0.111842		1.07493	0.0905067		1.07531	0.0903782		1.0538	0.119428		1.00345	0.146537		0.496792	0.554094		0.433925	0.752269		0.51332	0.517159		1.06353	0.102087		1.06351	0.102093		0.49042	0.546314		0.490139	0.546705
0.937677	0.0583742		0.936826	0.111862		1.07563	0.0906487		1.07601	0.0905199		1.05449	0.119603		1.0041	0.146786		0.497115	0.553609		0.434207	0.751765		0.513654	0.516676		1.06422	0.102137		1.06421	0.102143		0.49074	0.545884		0.490458	0.546276
0.938288	0.0582388		0.937435	0.111884		1.07633	0.090792		1.07671	0.090663		1.05517	0.11978		1.00476	0.147038		0.497438	0.553124		0.43449	0.751261		0.513988	0.516193		1.06491	0.102188		1.0649	0.102194		0.491059	0.545454		0.490777	0.545847
0.938898	0.0581038		0.938045	0.111908		1.07703	0.0909368		1.07741	0.0908075		1.05586	0.119959		1.00541	0.147291		0.497762	0.55264		0.434772	0.750758		0.514322	0.515711		1.0656	0.10224		1.06559	0.102246		0.491378	0.545025		0.491096	0.545418
0.939508	0.0579694		0.938654	0.111932		1.07773	0.0910829		1.07811	0.0909533		1.05655	0.120139		1.00606	0.147547		0.498085	0.552157		0.435055	0.750255		0.514656	0.51523		1.0663	0.102293		1.06628	0.102299		0.491697	0.544597		0.491415	0.54499
0.940118	0.0578354		0.939264	0.111958		1.07843	0.0912304		1.07881	0.0911005		1.05723	0.120321		1.00672	0.147805		0.498409	0.551675		0.435337	0.749752		0.514991	0.514749		1.06699	0.102347		1.06698	0.102354		0.492017	0.544169		0.491734	0.544563
0.940728	0.057702		0.939873	0.111985		1.07913	0.0913794		1.07951	0.0912492		1.05792	0.120504		1.00737	0.148065		0.498732	0.551192		0.43562	0.74925		0.515325	0.514269		1.06768	0.102403		1.06767	0.102409		0.492336	0.543742		0.492053	0.544136
0.941338	0.057569		0.940483	0.112014		1.07983	0.0915297		1.08021	0.0913992		1.0586	0.12069		1.00802	0.148327		0.499056	0.550711		0.435902	0.748748		0.515659	0.51379		1.06837	0.102459		1.06836	0.102466		0.492655	0.543315		0.492373	0.54371
0.941948	0.0574365		0.941092	0.112043		1.08053	0.0916815		1.08091	0.0915507		1.05929	0.120877		1.00868	0.148592		0.499379	0.55023		0.436185	0.748247		0.515993	0.513312		1.06907	0.102517		1.06905	0.102523		0.492975	0.542889		0.492692	0.543284
0.942558	0.0573045		0.941702	0.112075		1.08123	0.0918347		1.08161	0.0917036		1.05998	0.121065		1.00933	0.148858		0.499702	0.54975		0.436467	0.747747		0.516327	0.512834		1.06976	0.102575		1.06975	0.102582		0.493294	0.542464		0.493011	0.542859
0.943168	0.057173		0.942311	0.112107		1.08193	0.0919893		1.08231	0.0918578		1.06066	0.121256		1.00998	0.149127		0.500026	0.549271		0.43675	0.747246		0.516662	0.512357		1.07045	0.102635		1.07044	0.102642		0.493613	0.542039		0.49333	0.542434
0.943778	0.057042		0.942921	0.112141		1.08263	0.0921453		1.08301	0.0920136		1.06135	0.121448		1.01064	0.149398		0.500349	0.548792		0.437032	0.746747		0.516996	0.51188		1.07114	0.102696		1.07113	0.102703		0.493932	0.541615		0.493649	0.54201
0.944388	0.0569114		0.94353	0.112176		1.08333	0.0923027		1.08371	0.0921707		1.06204	0.121641		1.01129	0.149671		0.500673	0.548314		0.437315	0.746247		0.51733	0.511404		1.07184	0.102758		1.07182	0.102765		0.494252	0.541191		0.493968	0.541587
0.944998	0.0567814		0.94414	0.112213		1.08403	0.0924616		1.08441	0.0923293		1.06272	0.121837		1.01194	0.149946		0.500996	0.547836		0.437597	0.745749		0.517664	0.510929		1.07253	0.102822		1.07252	0.102828		0.494571	0.540768		0.494287	0.541164
0.945608	0.0566518		0.944749	0.11225		1.08473	0.0926219		1.08511	0.0924893		1.06341	0.122034		1.0126	0.150223		0.50132	0.547359		0.43788	0.74525		0.517998	0.510455		1.07322	0.102886		1.07321	0.102893		0.49489	0.540345		0.494606	0.540742
0.946218	0.0565227		0.945359	0.11229		1.08543	0.0927837		1.08581	0.0926507		1.06409	0.122233		1.01325	0.150503		0.501643	0.546883		0.438162	0.744752		0.518333	0.509981		1.07391	0.102952		1.0739	0.102958		0.49521	0.539923		0.494925	0.54032
0.946829	0.0563941		0.945968	0.11233		1.08613	0.0929469		1.08651	0.0928136		1.06478	0.122434		1.0139	0.150784		0.501967	0.546408		0.438445	0.744255		0.518667	0.509508		1.07461	0.103018		1.07459	0.103025		0.495529	0.539502		0.495244	0.539899
0.947439	0.056266		0.946578	0.112372		1.08683	0.0931115		1.08721	0.0929779		1.06547	0.122636		1.01456	0.151068		0.50229	0.545933		0.438727	0.743758		0.519001	0.509036		1.0753	0.103086		1.07529	0.103093		0.495848	0.539081		0.495564	0.539479
0.948049	0.0561383		0.947187	0.112415		1.08753	0.0932776		1.08791	0.0931437		1.06615	0.12284		1.01521	0.151354		0.502613	0.545458		0.43901	0.743261		0.519335	0.508564		1.07599	0.103155		1.07598	0.103162		0.496167	0.538661		0.495883	0.539059
0.948659	0.0560111		0.947797	0.11246		1.08823	0.0934452		1.08861	0.093311		1.06684	0.123046		1.01586	0.151643		0.502937	0.544985		0.439292	0.742765		0.519669	0.508093		1.07668	0.103225		1.07667	0.103232		0.496487	0.538241		0.496202	0.538639
0.949269	0.0558844		0.948406	0.112506		1.08893	0.0936143		1.08931	0.0934797		1.06752	0.123254		1.01652	0.151933		0.50326	0.544512		0.439575	0.74227		0.520004	0.507622		1.07737	0.103297		1.07736	0.103303		0.496806	0.537822		0.496521	0.538221
0.949879	0.0557582		0.949016	0.112554		1.08963	0.0937848		1.09001	0.0936499		1.06821	0.123463		1.01717	0.152226		0.503584	0.544039		0.439857	0.741775		0.520338	0.507153		1.07807	0.103369		1.07805	0.103376		0.497125	0.537403		0.49684	0.537802
0.950489	0.0556324		0.949626	0.112602		1.09033	0.0939568		1.09071	0.0938215		1.06889	0.123674		1.01782	0.152522		0.503907	0.543568		0.44014	0.74128		0.520672	0.506684		1.07876	0.103443		1.07875	0.10345		0.497445	0.536985		0.497159	0.537385
0.951099	0.0555071		0.950235	0.112652		1.09103	0.0941303		1.09141	0.0939947		1.06958	0.123887		1.01848	0.152819		0.504231	0.543097		0.440422	0.740786		0.521006	0.506216		1.07945	0.103518		1.07944	0.103525		0.497764	0.536568		0.497478	0.536968
0.951709	0.0553822		0.950845	0.112704		1.09173	0.0943052		1.09211	0.0941693		1.07027	0.124102		1.01913	0.153119		0.504554	0.542626		0.440705	0.740292		0.52134	0.505748		1.08014	0.103594		1.08013	0.103601		0.498083	0.536151		0.497797	0.536551
0.952319	0.0552579		0.951454	0.112757		1.09243	0.0944817		1.09281	0.0943454		1.07095	0.124319		1.01978	0.153421		0.504877	0.542156		0.440987	0.739799		0.521675	0.505281		1.08084	0.103671		1.08082	0.103678		0.498402	0.535735		0.498116	0.536135
0.952929	0.055134		0.952064	0.112811		1.09313	0.0946596		1.09351	0.094523		1.07164	0.124537		1.02043	0.153725		0.505201	0.541687		0.44127	0.739307		0.522009	0.504815		1.08153	0.10375		1.08152	0.103756		0.498722	0.535319		0.498435	0.53572
0.953539	0.0550105		0.952673	0.112867		1.09383	0.0948391		1.09421	0.0947021		1.07233	0.124757		1.02109	0.154031		0.505524	0.541219		0.441552	0.738814		0.522343	0.504349		1.08222	0.103829		1.08221	0.103836		0.499041	0.534904		0.498755	0.535305
0.954149	0.0548875		0.953283	0.112924		1.09453	0.09502		1.09491	0.0948827		1.07301	0.124979		1.02174	0.15434		0.505848	0.540751		0.441835	0.738323		0.522677	0.503885		1.08292	0.10391		1.0829	0.103917		0.49936	0.53449		0.499074	0.534891
0.954759	0.054765		0.953892	0.112983		1.09523	0.0952025		1.09561	0.0950648		1.0737	0.125203		1.02239	0.154651		0.506171	0.540284		0.442117	0.737831		0.523011	0.50342		1.08361	0.103992		1.08359	0.103999		0.49968	0.534076		0.499393	0.534477
0.95537	0.0546429		0.954502	0.113043		1.09593	0.0953865		1.09631	0.0952485		1.07438	0.125428		1.02305	0.154965		0.506495	0.539817		0.4424	0.737341		0.523345	0.502957		1.0843	0.104075		1.08429	0.104082		0.499999	0.533663		0.499712	0.534064
0.95598	0.0545213		0.955111	0.113104		1.09663	0.095572		1.09701	0.0954336		1.07507	0.125656		1.0237	0.155281		0.506818	0.539351		0.442682	0.73685		0.52368	0.502494		1.08499	0.10416		1.08498	0.104167		0.500318	0.53325		0.500031	0.533652
0.95659	0.0544002		0.955721	0.113167		1.09733	0.095759		1.09771	0.0956203		1.07576	0.125885		1.02435	0.155599		0.507141	0.538886		0.442965	0.73636		0.524014	0.502032		1.08568	0.104246		1.08567	0.104252		0.500637	0.532838		0.50035	0.53324
0.9572	0.0542795		0.95633	0.113231		1.09803	0.0959476		1.09841	0.0958085		1.07644	0.126116		1.02501	0.155919		0.507465	0.538421		0.443247	0.735871		0.524348	0.501571		1.08638	0.104333		1.08636	0.104339		0.500957	0.532426		0.500669	0.532829
0.95781	0.0541593		0.95694	0.113297		1.09873	0.0961377		1.09911	0.0959982		1.07713	0.126349		1.02566	0.156242		0.507788	0.537957		0.44353	0.735382		0.524682	0.50111		1.08707	0.104421		1.08706	0.104428		0.501276	0.532015		0.500988	0.532418
0.95842	0.0540395		0.957549	0.113364		1.09943	0.0963294		1.09981	0.0961895		1.07781	0.126584		1.02632	0.156567		0.508112	0.537494		0.443812	0.734894		0.525016	0.50065		1.08776	0.10451		1.08775	0.104517		0.501595	0.531604		0.501307	0.532008
0.95903	0.0539202		0.958159	0.113432		1.10013	0.0965226		1.10051	0.0963824		1.0785	0.126821		1.02697	0.156895		0.508435	0.537031		0.444095	0.734406		0.525351	0.50019		1.08845	0.104601		1.08844	0.104608		0.501915	0.531195		0.501626	0.531598
0.95964	0.0538013		0.958768	0.113502		1.10082	0.0967173		1.10121	0.0965767		1.07919	0.12706		1.02762	0.157225		0.508759	0.536569		0.444377	0.733918		0.525685	0.499732		1.08915	0.104693		1.08913	0.1047		0.502234	0.530785		0.501946	0.531189
0.96025	0.0536828		0.959378	0.113574		1.10153	0.0969136		1.10191	0.0967727		1.07987	0.1273		1.02828	0.157557		0.509082	0.536107		0.44466	0.733431		0.526019	0.499274		1.08984	0.104786		1.08983	0.104793		0.502553	0.530377		0.502265	0.530781
0.96086	0.0535649		0.959987	0.113646		1.10223	0.0971115		1.10261	0.0969702		1.08056	0.127543		1.02893	0.157892		0.509405	0.535647		0.444942	0.732945		0.526353	0.498816		1.09053	0.10488		1.09052	0.104887		0.502872	0.529968		0.502584	0.530373
0.96147	0.0534473		0.960597	0.113721		1.10292	0.097311		1.10331	0.0971692		1.08124	0.127787		1.02958	0.158229		0.509729	0.535186		0.445225	0.732459		0.526687	0.49836		1.09122	0.104976		1.09121	0.104983		0.503192	0.529561		0.502903	0.529966
0.96208	0.0533302		0.961206	0.113796		1.10363	0.097512		1.10401	0.0973699		1.08193	0.128033		1.03024	0.158569		0.510052	0.534727		0.445507	0.731974		0.527022	0.497904		1.09192	0.105073		1.0919	0.10508		0.503511	0.529154		0.503222	0.529559
0.96269	0.0532136		0.961816	0.113874		1.10433	0.0977146		1.10471	0.0975721		1.08262	0.128281		1.03089	0.158911		0.510376	0.534268		0.44579	0.731489		0.527356	0.497448		1.09261	0.105171		1.09259	0.105178		0.50383	0.528747		0.503541	0.529153
0.9633	0.0530974		0.962425	0.113952		1.10502	0.0979188		1.10541	0.0977759		1.0833	0.128531		1.03154	0.159255		0.510699	0.53381		0.446072	0.731004		0.52769	0.496994		1.0933	0.105271		1.09329	0.105278		0.50415	0.528342		0.50386	0.528747
0.963911	0.0529816		0.963035	0.114032		1.10572	0.0981246		1.10611	0.0979813		1.08399	0.128784		1.03219	0.159602		0.511023	0.533352		0.446355	0.73052		0.528024	0.49654		1.09399	0.105371		1.09398	0.105378		0.504469	0.527936		0.504179	0.528343
0.964521	0.0528663		0.963644	0.114114		1.10642	0.098332		1.10681	0.0981883		1.08468	0.129037		1.03285	0.159951		0.511346	0.532895		0.446637	0.730037		0.528358	0.496087		1.09468	0.105474		1.09467	0.10548		0.504788	0.527532		0.504498	0.527938
0.965131	0.0527514		0.964254	0.114197		1.10712	0.098541		1.10751	0.0983969		1.08536	0.129293		1.0335	0.160303		0.511669	0.532439		0.44692	0.729553		0.528693	0.495634		1.09538	0.105577		1.09536	0.105584		0.505107	0.527127		0.504817	0.527534
0.965741	0.052637		0.964863	0.114282		1.10782	0.0987516		1.10821	0.0986071		1.08605	0.129551		1.03415	0.160657		0.511993	0.531983		0.447202	0.729071		0.529027	0.495182		1.09607	0.105682		1.09606	0.105688		0.505427	0.526724		0.505137	0.527131
0.966351	0.0525229		0.965473	0.114368		1.10852	0.0989638		1.10891	0.0988189		1.08673	0.129811		1.03481	0.161014		0.512316	0.531528		0.447485	0.728589		0.529361	0.494731		1.09676	0.105788		1.09675	0.105794		0.505746	0.526321		0.505456	0.526728
0.966961	0.0524094		0.966082	0.114455		1.10922	0.0991776		1.10961	0.0990324		1.08742	0.130073		1.03546	0.161373		0.51264	0.531074		0.447767	0.728107		0.529695	0.49428		1.09746	0.105895		1.09744	0.105902		0.506065	0.525919		0.505775	0.526326
0.967571	0.0522962		0.966692	0.114544		1.10992	0.0993931		1.11031	0.0992474		1.08811	0.130337		1.03611	0.161735		0.512963	0.53062		0.44805	0.727626		0.530029	0.49383		1.09815	0.106004		1.09813	0.10601		0.506385	0.525517		0.506094	0.525925
0.968181	0.0521835		0.967301	0.114635		1.11062	0.0996102		1.11101	0.0994641		1.08879	0.130603		1.03677	0.162099		0.513287	0.530167		0.448332	0.727146		0.530364	0.493381		1.09884	0.106113		1.09883	0.10612		0.506704	0.525116		0.506413	0.525524
0.968791	0.0520713		0.967911	0.114727		1.11132	0.0998289		1.11171	0.0996825		1.08948	0.13087		1.03742	0.162466		0.51361	0.529715		0.448615	0.726666		0.530698	0.492933		1.09953	0.106225		1.09952	0.106232		0.507023	0.524715		0.506732	0.525124
0.969401	0.0519594		0.96852	0.114821		1.11202	0.100049		1.11241	0.0999025		1.09016	0.13114		1.03807	0.162835		0.513933	0.529263		0.448897	0.726186		0.531032	0.492485		1.10023	0.106337		1.10021	0.106344		0.507342	0.524315		0.507051	0.524724
0.970011	0.051848		0.96913	0.114916		1.11272	0.100271		1.11311	0.100124		1.09085	0.131412		1.03873	0.163207		0.514257	0.528812		0.44918	0.725707		0.531366	0.492038		1.10092	0.106451		1.1009	0.106458		0.507662	0.523915		0.50737	0.524325
0.970621	0.051737		0.96974	0.115012		1.11342	0.100495		1.11381	0.100347		1.09153	0.131686		1.03938	0.163582		0.51458	0.528361		0.449462	0.725228		0.5317	0.491591		1.10161	0.106567		1.1016	0.106574		0.507981	0.523517		0.507689	0.523926
0.971231	0.0516265		0.970349	0.115111		1.11412	0.10072		1.11451	0.100572		1.09222	0.131962		1.04003	0.163959		0.514904	0.527911		0.449745	0.72475		0.532035	0.491145		1.1023	0.106683		1.10229	0.10669		0.5083	0.523118		0.508008	0.523528
0.971841	0.0515163		0.970959	0.11521		1.11482	0.100947		1.11521	0.100799		1.09291	0.13224		1.04069	0.164338		0.515227	0.527462		0.450027	0.724272		0.532369	0.4907		1.10299	0.106801		1.10298	0.106808		0.50862	0.52272		0.508328	0.523131
0.972451	0.0514066		0.971568	0.115312		1.11552	0.101176		1.11591	0.101027		1.09359	0.132519		1.04134	0.16472		0.515551	0.527013		0.45031	0.723795		0.532703	0.490256		1.10369	0.106921		1.10367	0.106928		0.508939	0.522323		0.508647	0.522734
0.973062	0.0512973		0.972178	0.115414		1.11622	0.101407		1.11661	0.101257		1.09428	0.132801		1.04199	0.165105		0.515874	0.526565		0.450592	0.723319		0.533037	0.489812		1.10438	0.107041		1.10437	0.107048		0.509258	0.521927		0.508966	0.522338
0.973672	0.0511885		0.972787	0.115519		1.11692	0.101639		1.11731	0.101489		1.09497	0.133086		1.04265	0.165492		0.516198	0.526118		0.450875	0.722843		0.533371	0.489369		1.10507	0.107164		1.10506	0.107171		0.509577	0.521531		0.509285	0.521942
0.974282	0.05108		0.973397	0.115625		1.11762	0.101872		1.11801	0.101722		1.09565	0.133372		1.0433	0.165882		0.516521	0.525671		0.451157	0.722367		0.533705	0.488927		1.10576	0.107287		1.10575	0.107294		0.509897	0.521135		0.509604	0.521547
0.974892	0.050972		0.974006	0.115732		1.11832	0.102108		1.11871	0.101957		1.09634	0.13366		1.04395	0.166275		0.516844	0.525225		0.45144	0.721892		0.53404	0.488485		1.10646	0.107412		1.10644	0.107419		0.510216	0.52074		0.509923	0.521152
0.975502	0.0508644		0.974616	0.115841		1.11902	0.102345		1.11941	0.102194		1.09702	0.13395		1.04461	0.16667		0.517168	0.52478		0.451722	0.721417		0.534374	0.488044		1.10715	0.107538		1.10714	0.107545		0.510535	0.520346		0.510242	0.520758
0.976112	0.0507572		0.975225	0.115952		1.11972	0.102584		1.12011	0.102432		1.09771	0.134243		1.04526	0.167068		0.517491	0.524335		0.452005	0.720943		0.534708	0.487603		1.10784	0.107666		1.10783	0.107673		0.510855	0.519952		0.510561	0.520365
0.976722	0.0506505		0.975835	0.116064		1.12042	0.102825		1.12081	0.102673		1.0984	0.134537		1.04591	0.167468		0.517815	0.523891		0.452287	0.72047		0.535042	0.487164		1.10853	0.107795		1.10852	0.107802		0.511174	0.519559		0.51088	0.519972
0.977332	0.0505441		0.976444	0.116178		1.12112	0.103067		1.12151	0.102915		1.09908	0.134834		1.04657	0.167871		0.518138	0.523447		0.45257	0.719996		0.535376	0.486725		1.10923	0.107926		1.10921	0.107933		0.511493	0.519167		0.511199	0.51958
0.977942	0.0504382		0.977054	0.116293		1.12182	0.103311		1.12221	0.103158		1.09977	0.135133		1.04722	0.168277		0.518462	0.523005		0.452852	0.719524		0.535711	0.486286		1.10992	0.108057		1.1099	0.108065		0.511812	0.518775		0.511519	0.519188
0.978552	0.0503327		0.977663	0.11641		1.12252	0.103557		1.12291	0.103404		1.10045	0.135434		1.04787	0.168685		0.518785	0.522562		0.453135	0.719052		0.536045	0.485848		1.11061	0.108191		1.1106	0.108198		0.512132	0.518383		0.511838	0.518797
0.979162	0.0502276		0.978273	0.116529		1.12322	0.103805		1.12361	0.103651		1.10114	0.135737		1.04853	0.169096		0.519108	0.522121		0.453417	0.71858		0.536379	0.485411		1.1113	0.108326		1.11129	0.108333		0.512451	0.517993		0.512157	0.518406
0.979772	0.0501229		0.978882	0.116649		1.12392	0.104054		1.12431	0.1039		1.10183	0.136042		1.04918	0.16951		0.519432	0.52168		0.4537	0.718109		0.536713	0.484975		1.112	0.108462		1.11198	0.108469		0.51277	0.517602		0.512476	0.518017
0.980382	0.0500186		0.979492	0.116771		1.12462	0.104305		1.12501	0.10415		1.10251	0.136349		1.04983	0.169927		0.519755	0.52124		0.453982	0.717638		0.537047	0.484539		1.11269	0.1086		1.11268	0.108607		0.51309	0.517213		0.512795	0.517627
0.980992	0.0499147		0.980101	0.116894		1.12532	0.104558		1.12571	0.104403		1.1032	0.136659		1.05049	0.170346		0.520079	0.5208		0.454265	0.717168		0.537382	0.484104		1.11338	0.108739		1.11337	0.108746		0.513409	0.516824		0.513114	0.517238
0.981603	0.0498112		0.980711	0.117019		1.12602	0.104813		1.12641	0.104657		1.10389	0.13697		1.05114	0.170768		0.520402	0.520361		0.454547	0.716699		0.537716	0.48367		1.11407	0.108879		1.11406	0.108886		0.513728	0.516435		0.513433	0.51685
0.982213	0.0497082		0.98132	0.117146		1.12672	0.105069		1.12711	0.104913		1.10457	0.137284		1.05179	0.171193		0.520726	0.519923		0.45483	0.71623		0.53805	0.483236		1.11477	0.109021		1.11475	0.109029		0.514047	0.516047		0.513752	0.516463
0.982823	0.0496055		0.98193	0.117274		1.12742	0.105327		1.12781	0.105171		1.10526	0.137601		1.05245	0.17162		0.521049	0.519485		0.455112	0.715761		0.538384	0.482803		1.11546	0.109165		1.11544	0.109172		0.514367	0.51566		0.514071	0.516076
0.983433	0.0495032		0.982539	0.117404		1.12812	0.105587		1.12851	0.10543		1.10594	0.137919		1.0531	0.172051		0.521372	0.519048		0.455395	0.715293		0.538718	0.482371		1.11615	0.10931		1.11614	0.109317		0.514686	0.515273		0.51439	0.515689
0.984043	0.0494014		0.983149	0.117536		1.12882	0.105849		1.12921	0.105691		1.10663	0.138239		1.05375	0.172484		0.521696	0.518611		0.455677	0.714826		0.539053	0.481939		1.11684	0.109457		1.11683	0.109464		0.515005	0.514887		0.51471	0.515303
0.984653	0.0492999		0.983758	0.117669		1.12952	0.106113		1.12991	0.105955		1.10732	0.138562		1.05441	0.17292		0.522019	0.518175		0.45596	0.714359		0.539387	0.481508		1.11753	0.109605		1.11752	0.109612		0.515325	0.514501		0.515029	0.514918
0.985263	0.0491989		0.984368	0.117804		1.13022	0.106378		1.13061	0.10622		1.108	0.138887		1.05506	0.173358		0.522343	0.51774		0.456242	0.713892		0.539721	0.481078		1.11823	0.109754		1.11821	0.109761		0.515644	0.514116		0.515348	0.514533
0.985873	0.0490983		0.984977	0.117941		1.13092	0.106646		1.13131	0.106486		1.10869	0.139214		1.05571	0.1738		0.522666	0.517306		0.456525	0.713426		0.540055	0.480648		1.11892	0.109905		1.11891	0.109912		0.515963	0.513732		0.515667	0.514149
0.986483	0.048998		0.985587	0.118079		1.13162	0.106915		1.13201	0.106755		1.10937	0.139544		1.05637	0.174244		0.52299	0.516872		0.456807	0.712961		0.540389	0.480219		1.11961	0.110058		1.1196	0.110065		0.516282	0.513348		0.515986	0.513765
0.987093	0.0488982		0.986196	0.118219		1.13232	0.107186		1.13271	0.107025		1.11006	0.139876		1.05702	0.174691		0.523313	0.516438		0.45709	0.712496		0.540724	0.479791		1.1203	0.110212		1.12029	0.110219		0.516602	0.512965		0.516305	0.513382
0.987703	0.0487987		0.986806	0.118361		1.13302	0.107458		1.13341	0.107298		1.11075	0.14021		1.05767	0.175141		0.523636	0.516006		0.457372	0.712031		0.541058	0.479363		1.121	0.110367		1.12098	0.110375		0.516921	0.512582		0.516624	0.513
0.988313	0.0486997		0.987415	0.118504		1.13372	0.107733		1.13411	0.107572		1.11143	0.140546		1.05833	0.175594		0.52396	0.515574		0.457655	0.711567		0.541392	0.478936		1.12169	0.110524		1.12168	0.110532		0.51724	0.5122		0.516943	0.512618
0.988923	0.048601		0.988025	0.118649		1.13442	0.10801		1.13481	0.107848		1.11212	0.140885		1.05898	0.176049		0.524283	0.515142		0.457937	0.711104		0.541726	0.47851		1.12238	0.110683		1.12237	0.11069		0.517559	0.511819		0.517262	0.512237
0.989533	0.0485027		0.988635	0.118796		1.13512	0.108288		1.13551	0.108126		1.1128	0.141226		1.05963	0.176508		0.524607	0.514712		0.45822	0.710641		0.54206	0.478084		1.12307	0.110843		1.12306	0.110851		0.517879	0.511438		0.517581	0.511856
0.990144	0.0484049		0.989244	0.118945		1.13582	0.108568		1.13621	0.108406		1.11349	0.141569		1.06029	0.176969		0.52493	0.514281		0.458502	0.710178		0.542394	0.477659		1.12377	0.111005		1.12375	0.111012		0.518198	0.511057		0.517901	0.511476
0.990754	0.0483074		0.989854	0.119095		1.13652	0.10885		1.13691	0.108687		1.11418	0.141914		1.06094	0.177434		0.525254	0.513852		0.458785	0.709716		0.542729	0.477235		1.12446	0.111168		1.12444	0.111176		0.518517	0.510677		0.51822	0.511097
0.991364	0.0482103		0.990463	0.119247		1.13722	0.109134		1.13761	0.108971		1.11486	0.142262		1.06159	0.177901		0.525577	0.513423		0.459067	0.709255		0.543063	0.476811		1.12515	0.111333		1.12514	0.111341		0.518837	0.510298		0.518539	0.510718
0.991974	0.0481136		0.991073	0.119401		1.13792	0.10942		1.13831	0.109256		1.11555	0.142613		1.06225	0.178371		0.5259	0.512995		0.45935	0.708794		0.543397	0.476388		1.12584	0.1115		1.12583	0.111507		0.519156	0.50992		0.518858	0.510339
0.992584	0.0480173		0.991682	0.119556		1.13862	0.109708		1.13901	0.109544		1.11623	0.142965		1.0629	0.178844		0.526224	0.512567		0.459632	0.708334		0.543731	0.475966		1.12654	0.111668		1.12652	0.111675		0.519475	0.509541		0.519177	0.509962
0.993194	0.0479214		0.992292	0.119713		1.13932	0.109998		1.13971	0.109833		1.11692	0.14332		1.06355	0.17932		0.526547	0.512141		0.459915	0.707874		0.544065	0.475544		1.12723	0.111838		1.12722	0.111845		0.519794	0.509164		0.519496	0.509584
0.993804	0.0478259		0.992901	0.119872		1.14002	0.11029		1.14041	0.110124		1.11761	0.143677		1.06421	0.179799		0.526871	0.511714		0.460197	0.707415		0.5444	0.475123		1.12792	0.112009		1.12791	0.112016		0.520114	0.508787		0.519815	0.509208
0.994414	0.0477307		0.993511	0.120033		1.14071	0.110583		1.14111	0.110417		1.11829	0.144037		1.06486	0.180281		0.527194	0.511289		0.46048	0.706956		0.544734	0.474703		1.12861	0.112182		1.1286	0.112189		0.520433	0.508411		0.520134	0.508832
0.995024	0.047636		0.99412	0.120196		1.14142	0.110879		1.14181	0.110712		1.11898	0.144399		1.06551	0.180766		0.527518	0.510864		0.460762	0.706498		0.545068	0.474283		1.12931	0.112356		1.12929	0.112364		0.520752	0.508035		0.520453	0.508456
0.995634	0.0475416		0.99473	0.12036		1.14211	0.111176		1.14251	0.111009		1.11966	0.144764		1.06617	0.181254		0.527841	0.510439		0.461045	0.70604		0.545402	0.473864		1.13	0.112532		1.12998	0.11254		0.521072	0.50766		0.520772	0.508081
0.996244	0.0474476		0.995339	0.120526		1.14281	0.111476		1.14321	0.111308		1.12035	0.145131		1.06682	0.181745		0.528165	0.510015		0.461327	0.705583		0.545736	0.473445		1.13069	0.11271		1.13068	0.112718		0.521391	0.507285		0.521092	0.507707
0.996854	0.047354		0.995949	0.120694		1.14352	0.111777		1.14391	0.111609		1.12104	0.1455		1.06747	0.182239		0.528488	0.509592		0.46161	0.705126		0.546071	0.473028		1.13138	0.11289		1.13137	0.112897		0.52171	0.506911		0.521411	0.507333
0.997464	0.0472608		0.996558	0.120864		1.14421	0.112081		1.14461	0.111912		1.12172	0.145872		1.06812	0.182736		0.528811	0.50917		0.461892	0.70467		0.546405	0.472611		1.13207	0.113071		1.13206	0.113078		0.522029	0.506538		0.52173	0.50696
0.998074	0.0471679		0.997168	0.121035		1.14491	0.112386		1.14531	0.112217		1.12241	0.146246		1.06878	0.183236		0.529135	0.508748		0.462175	0.704214		0.546739	0.472194		1.13277	0.113253		1.13275	0.113261		0.522349	0.506165		0.522049	0.506587
0.998684	0.0470754		0.997777	0.121209		1.14561	0.112694		1.14601	0.112523		1.12309	0.146623		1.06943	0.183739		0.529458	0.508327		0.462457	0.703759		0.547073	0.471779		1.13346	0.113438		1.13345	0.113445		0.522668	0.505793		0.522368	0.506215
0.999295	0.0469834		0.998387	0.121384		1.14631	0.113003		1.14671	0.112832		1.12378	0.147002		1.07008	0.184245		0.529782	0.507906		0.46274	0.703304		0.547407	0.471364		1.13415	0.113624		1.13414	0.113631		0.522987	0.505421		0.522687	0.505844
0.999905	0.0468916		0.998996	0.121561		1.14701	0.113314		1.14741	0.113143		1.12447	0.147384		1.07074	0.184754		0.530105	0.507486		0.463022	0.70285		0.547742	0.470949		1.13485	0.113812		1.13483	0.113819		0.523307	0.50505		0.523006	0.505473
1.00052	0.0468003		0.999606	0.12174		1.14771	0.113628		1.14811	0.113456		1.12515	0.147768		1.07139	0.185267		0.530429	0.507067		0.463305	0.702396		0.548076	0.470535		1.13554	0.114001		1.13552	0.114009		0.523626	0.504679		0.523325	0.505103
1.00113	0.0467093		1.00022	0.121921		1.14841	0.113943		1.14881	0.113771		1.12584	0.148154		1.07204	0.185782		0.530752	0.506648		0.463587	0.701943		0.54841	0.470122		1.13623	0.114192		1.13622	0.1142		0.523945	0.504309		0.523644	0.504733
1.00174	0.0466188		1.00083	0.122103		1.14911	0.114261		1.14951	0.114087		1.12652	0.148543		1.0727	0.1863		0.531075	0.50623		0.46387	0.701491		0.548744	0.46971		1.13692	0.114385		1.13691	0.114393		0.524264	0.50394		0.523963	0.504364
1.00235	0.0465285		1.00143	0.122288		1.14981	0.11458		1.15021	0.114406		1.12721	0.148935		1.07335	0.186822		0.531399	0.505813		0.464152	0.701039		0.549078	0.469298		1.13761	0.11458		1.1376	0.114587		0.524584	0.503571		0.524283	0.503995
1.00296	0.0464387		1.00204	0.122474		1.15051	0.114901		1.15091	0.114727		1.1279	0.149329		1.07401	0.187347		0.531722	0.505396		0.464435	0.700587		0.549413	0.468887		1.13831	0.114776		1.13829	0.114784		0.524903	0.503203		0.524602	0.503627
1.00357	0.0463492		1.00265	0.122662		1.15121	0.115225		1.15161	0.11505		1.12858	0.149726		1.07466	0.187875		0.532046	0.50498		0.464717	0.700136		0.549747	0.468477		1.139	0.114974		1.13899	0.114982		0.525222	0.502835		0.524921	0.50326
1.00418	0.0462601		1.00326	0.122852		1.15191	0.115551		1.15231	0.115375		1.12927	0.150125		1.07531	0.188406		0.532369	0.504564		0.465	0.699686		0.550081	0.468067		1.13969	0.115174		1.13968	0.115182		0.525542	0.502468		0.52524	0.502893
1.00479	0.0461714		1.00387	0.123044		1.15261	0.115878		1.15301	0.115702		1.12996	0.150527		1.07597	0.18894		0.532693	0.504149		0.465282	0.699236		0.550415	0.467658		1.14038	0.115375		1.14037	0.115383		0.525861	0.502101		0.525559	0.502527
1.0054	0.0460831		1.00448	0.123238		1.15331	0.116208		1.15371	0.116032		1.13064	0.150932		1.07662	0.189478		0.533016	0.503735		0.465565	0.698787		0.550749	0.467249		1.14108	0.115579		1.14106	0.115586		0.52618	0.501736		0.525878	0.502161
1.00601	0.0459951		1.00509	0.123434		1.15401	0.11654		1.15441	0.116363		1.13133	0.151339		1.07727	0.190018		0.533339	0.503321		0.465847	0.698338		0.551083	0.466841		1.14177	0.115784		1.14176	0.115791		0.526499	0.50137		0.526197	0.501796
1.00662	0.0459075		1.0057	0.123632		1.15471	0.116874		1.15511	0.116696		1.13201	0.151748		1.07793	0.190562		0.533663	0.502908		0.46613	0.697889		0.551418	0.466434		1.14246	0.115991		1.14245	0.115998		0.526819	0.501005		0.526516	0.501432
1.00723	0.0458202		1.00631	0.123832		1.15541	0.11721		1.15581	0.117032		1.1327	0.152161		1.07858	0.191109		0.533986	0.502496		0.466412	0.697442		0.551752	0.466028		1.14315	0.116199		1.14314	0.116207		0.527138	0.500641		0.526835	0.501068
1.00784	0.0457333		1.00692	0.124033		1.15611	0.117548		1.15651	0.117369		1.13339	0.152575		1.07923	0.19166		0.53431	0.502084		0.466695	0.696994		0.552086	0.465622		1.14385	0.11641		1.14383	0.116417		0.527457	0.500278		0.527155	0.500704
1.00845	0.0456468		1.00753	0.124237		1.15681	0.117889		1.15721	0.117709		1.13407	0.152993		1.07988	0.192213		0.534633	0.501673		0.466977	0.696548		0.55242	0.465217		1.14454	0.116622		1.14453	0.11663		0.527777	0.499915		0.527474	0.500342
1.00906	0.0455606		1.00814	0.124443		1.15751	0.118231		1.15791	0.118051		1.13476	0.153413		1.08054	0.19277		0.534957	0.501263		0.46726	0.696101		0.552754	0.464812		1.14523	0.116836		1.14522	0.116844		0.528096	0.499552		0.527793	0.499979
1.00967	0.0454748		1.00875	0.12465		1.15821	0.118576		1.15861	0.118395		1.13544	0.153836		1.08119	0.19333		0.53528	0.500853		0.467542	0.695656		0.553089	0.464408		1.14592	0.117052		1.14591	0.11706		0.528415	0.49919		0.528112	0.499618
1.01028	0.0453894		1.00936	0.12486		1.15891	0.118923		1.15931	0.118741		1.13613	0.154261		1.08184	0.193894		0.535603	0.500444		0.467825	0.695211		0.553423	0.464005		1.14661	0.117269		1.1466	0.117277		0.528734	0.498829		0.528431	0.499257
1.01089	0.0453043		1.00997	0.125071		1.15961	0.119272		1.16001	0.119089		1.13682	0.154689		1.0825	0.194461		0.535927	0.500035		0.468107	0.694766		0.553757	0.463603		1.14731	0.117489		1.14729	0.117497		0.529054	0.498468		0.52875	0.498896
1.0115	0.0452196		1.01058	0.125285		1.16031	0.119623		1.16071	0.11944		1.1375	0.15512		1.08315	0.195031		0.53625	0.499627		0.46839	0.694322		0.554091	0.463201		1.148	0.11771		1.14799	0.117718		0.529373	0.498108		0.529069	0.498536
1.01211	0.0451353		1.01119	0.125501		1.16101	0.119976		1.16141	0.119793		1.13819	0.155554		1.0838	0.195604		0.536574	0.49922		0.468672	0.693878		0.554425	0.462799		1.14869	0.117934		1.14868	0.117941		0.529692	0.497748		0.529388	0.498177
1.01272	0.0450513		1.0118	0.125718		1.16171	0.120331		1.16211	0.120147		1.13887	0.15599		1.08446	0.196181		0.536897	0.498813		0.468955	0.693435		0.55476	0.462399		1.14939	0.118159		1.14937	0.118167		0.530012	0.497389		0.529707	0.497818
1.01333	0.0449676		1.01241	0.125938		1.16241	0.120689		1.16281	0.120504		1.13956	0.156429		1.08511	0.196761		0.537221	0.498407		0.469237	0.692993		0.555094	0.461999		1.15008	0.118386		1.15006	0.118394		0.530331	0.497031		0.530026	0.49746
[truncated: 1,339 more rows]

## Sheet: Laplacian
Distance	3		Distance	4		Distance	5(1)		Distance	5(2)		Distance	6-bent		Distance	6-linear		Distance	7a		Distance	7b		Distance	8		Distance	A(1)		Distance	A(2)		Distance	B(1)		Distance	B(2)
[truncated: 3,000 more rows]

[truncated: 1 more sheets: Ellipticity]
