# Supplementary material for: Isolation, bonding and reactivity of a monomeric stibine oxide
Source: Nat Chem. 2023 Mar 23;15(5):633–40. doi: 10.1038/s41557-023-01160-x (PMC10159848; doi:10.1038/s41557-023-01160-x)
Supplement: Supplementary file 6 — Source data for graphs in Supplementary Fig. 87. [file 41557_2023_1160_MOESM6_ESM.xlsx]

## Sheet: Density
Distance	2a-b1		Distance	2a-b2		Distance	2a-t1		Distance	2b-b1		Distance	2b-b2		Distance	2b-b3		Distance	2b-t1		Distance	2b-t2		Distance	2b-t3		Distance	2c-b1		Distance	2c-b2		Distance	2c-b3		Distance	2c-t1		Distance	2c-t2		Distance	2c-t3
0.000763	325.737		0.000697	325.737		0.000787	325.737		0.000756	325.623		0.000763	325.623		0.00079	325.623		0.000845	325.623		0.000807	325.623		0.000817	325.623		0.000756	325.414		0.000775	325.414		0.000787	325.414		0.000845	325.414		0.000788	325.414		0.000814	325.414
0.001526	323.338		0.001393	323.728		0.001574	323.184		0.001511	323.271		0.001525	323.228		0.001579	323.06		0.00169	322.689		0.001614	322.941		0.001635	322.872		0.001511	323.062		0.00155	322.944		0.001574	322.867		0.001691	322.478		0.001575	322.856		0.001628	322.686
0.00229	316.781		0.00209	318.156		0.002361	316.257		0.002267	316.833		0.002288	316.682		0.002369	316.101		0.002535	314.848		0.002421	315.703		0.002452	315.47		0.002267	316.624		0.002324	316.215		0.002362	315.948		0.002536	314.636		0.002363	315.923		0.002442	315.34
0.003053	307.654		0.002787	310.18		0.003147	306.72		0.003022	307.841		0.00305	307.57		0.003158	306.528		0.00338	304.337		0.003228	305.828		0.00327	305.418		0.003023	307.634		0.003099	306.898		0.003149	306.42		0.003382	304.125		0.00315	306.382		0.003256	305.35
0.003816	297.718		0.003483	301.173		0.003934	296.474		0.003778	298.01		0.003813	297.646		0.003948	296.258		0.004226	293.409		0.004035	295.338		0.004087	294.804		0.003779	297.807		0.003874	296.821		0.003936	296.186		0.004227	293.2		0.003938	296.135		0.00407	294.781
0.004579	288.236		0.00418	292.253		0.004721	286.818		0.004533	288.589		0.004575	288.171		0.004737	286.593		0.005071	283.408		0.004841	285.555		0.004905	284.957		0.004534	288.389		0.004649	287.263		0.004723	286.543		0.005073	283.203		0.004725	286.483		0.004885	284.961
0.005343	279.745		0.004877	284.043		0.005508	278.24		0.005289	280.128		0.005338	279.684		0.005527	278.016		0.005916	274.66		0.005648	276.916		0.005722	276.287		0.00529	279.934		0.005424	278.739		0.005511	277.978		0.005918	274.459		0.005513	277.91		0.005699	276.306
0.006106	272.22		0.005573	276.697		0.006295	270.643		0.006044	272.626		0.0061	272.163		0.006316	270.42		0.006761	266.885		0.006455	269.262		0.006539	268.601		0.006046	272.435		0.006198	271.188		0.006298	270.394		0.006764	266.688		0.0063	270.317		0.006513	268.635
0.006869	265.38		0.00627	270.077		0.007082	263.703		0.0068	265.817		0.006863	265.326		0.007106	263.477		0.007606	259.678		0.007262	262.237		0.007357	261.528		0.006802	265.63		0.006973	264.309		0.007085	263.464		0.007609	259.483		0.007088	263.379		0.007327	261.581
0.007632	258.937		0.006967	263.949		0.007868	257.125		0.007555	259.416		0.007625	258.888		0.007896	256.891		0.008451	252.756		0.008069	255.544		0.008174	254.773		0.007557	259.231		0.007748	257.808		0.007872	256.895		0.008455	252.562		0.007875	256.801		0.008141	254.85
0.008396	252.704		0.007663	258.109		0.008655	250.738		0.008311	253.232		0.008388	252.661		0.008685	250.494		0.009296	245.999		0.008876	249.03		0.008992	248.193		0.008313	253.05		0.008523	251.508		0.008659	250.518		0.0093	245.808		0.008663	250.414		0.008955	248.295
0.009159	246.604		0.00836	252.43		0.009442	244.484		0.009066	247.183		0.00915	246.566		0.009475	244.231		0.010141	239.395		0.009683	242.653		0.009809	241.752		0.009069	247.003		0.009298	245.34		0.009447	244.273		0.010146	239.205		0.00945	244.161		0.009769	241.878
0.009922	240.627		0.009057	246.86		0.010229	238.365		0.009822	241.253		0.009913	240.595		0.010264	238.104		0.010986	232.968		0.01049	236.425		0.010627	235.467		0.009824	241.076		0.010072	239.301		0.010234	238.163		0.010991	232.78		0.010238	238.043		0.010583	235.614
0.010685	234.79		0.009753	241.392		0.011016	232.404		0.010577	235.458		0.010675	234.762		0.011054	232.137		0.011832	226.743		0.011297	230.369		0.011444	229.363		0.01058	235.283		0.010847	233.41		0.011021	232.211		0.011837	226.557		0.011025	232.083		0.011397	229.529
0.011449	229.114		0.01045	236.038		0.011803	226.621		0.011333	229.818		0.011438	229.09		0.011843	226.349		0.012677	220.734		0.012104	224.505		0.012261	223.458		0.011336	229.645		0.011622	227.687		0.011808	226.436		0.012682	220.55		0.011813	226.301		0.012211	223.64
0.012212	223.611		0.011147	230.815		0.012589	221.025		0.012088	224.347		0.0122	223.591		0.012633	220.75		0.013522	214.94		0.012911	218.839		0.013079	217.755		0.012092	224.177		0.012397	222.145		0.012596	220.848		0.013528	214.759		0.012601	220.706		0.013025	217.953
0.012975	218.285		0.011843	225.734		0.013376	215.616		0.012844	219.049		0.012963	218.269		0.013422	215.339		0.014367	209.351		0.013718	213.366		0.013896	212.25		0.012847	218.881		0.013172	216.785		0.013383	215.448		0.014373	209.172		0.013388	215.299		0.01384	212.461
0.013738	213.132		0.01254	220.8		0.014163	210.386		0.013599	213.921		0.013725	213.119		0.014212	210.106		0.015212	203.952		0.014524	208.077		0.014714	206.93		0.013603	213.756		0.013946	211.6		0.01417	210.226		0.015219	203.775		0.014176	210.071		0.014654	207.154
0.014502	208.142		0.013237	216.013		0.01495	205.322		0.014355	208.955		0.014488	208.132		0.015001	205.041		0.016057	198.724		0.015331	202.957		0.015531	201.78		0.014359	208.792		0.014721	206.58		0.014957	205.17		0.016064	198.549		0.014963	205.009		0.015468	202.017
0.015265	203.302		0.013933	211.367		0.015737	200.411		0.01511	204.139		0.01525	203.295		0.015791	200.128		0.016902	193.651		0.016138	197.991		0.016348	196.784		0.015115	203.978		0.015496	201.712		0.015744	200.267		0.01691	193.477		0.015751	200.099		0.016282	197.033
0.016028	198.6		0.01463	206.853		0.016524	195.639		0.015866	199.46		0.016013	198.596		0.016581	195.354		0.017747	188.718		0.016945	193.163		0.017166	191.927		0.01587	199.301		0.016271	196.981		0.016532	195.502		0.017755	188.547		0.016538	195.328		0.017096	192.188
0.016791	194.023		0.015327	202.461		0.01731	190.993		0.016622	194.906		0.016775	194.022		0.01737	190.706		0.018592	183.915		0.017752	188.463		0.017983	187.198		0.016626	194.749		0.017046	192.376		0.017319	190.863		0.0186	183.746		0.017326	190.684		0.01791	187.471
0.017555	189.561		0.016023	198.183		0.018097	186.463		0.017377	190.466		0.017538	189.563		0.01816	186.174		0.019437	179.233		0.018559	183.88		0.018801	182.588		0.017382	190.312		0.01782	187.886		0.018106	186.34		0.019446	179.066		0.018113	186.155		0.018724	182.872
0.018318	185.206		0.01672	194.008		0.018884	182.042		0.018133	186.133		0.0183	185.21		0.018949	181.75		0.020283	174.667		0.019366	179.407		0.019618	178.089		0.018137	185.981		0.018595	183.504		0.018893	181.925		0.020291	174.501		0.018901	181.735		0.019538	178.384
0.019081	180.951		0.017417	189.929		0.019671	177.723		0.018888	181.899		0.019063	180.958		0.019739	177.43		0.021128	170.214		0.020173	175.041		0.020436	173.698		0.018893	181.749		0.01937	179.222		0.019681	177.613		0.021137	170.05		0.019688	177.418		0.020352	174.003
0.019844	176.791		0.018113	185.94		0.020458	173.504		0.019644	177.759		0.019825	176.8		0.020528	173.209		0.021973	165.871		0.02098	170.777		0.021253	169.411		0.019649	177.611		0.020145	175.038		0.020468	173.401		0.021982	165.709		0.020476	173.201		0.021166	169.727
0.020608	172.724		0.01881	182.035		0.021245	169.381		0.020399	173.711		0.020588	172.736		0.021318	169.086		0.022818	161.637		0.021787	166.614		0.02207	165.228		0.020405	173.565		0.02092	170.949		0.021255	169.285		0.022828	161.477		0.021263	169.08		0.021981	165.552
0.021371	168.748		0.019507	178.21		0.022032	165.355		0.021155	169.752		0.02135	168.762		0.022107	165.058		0.023663	157.513		0.022594	162.551		0.022888	161.147		0.02116	169.608		0.021694	166.952		0.022042	165.264		0.023673	157.354		0.022051	165.055		0.022795	161.479
0.022134	164.861		0.020203	174.463		0.022818	161.423		0.02191	165.881		0.022113	164.877		0.022897	161.126		0.024508	153.495		0.023401	158.587		0.023705	157.167		0.021916	165.739		0.022469	163.048		0.022829	161.338		0.024519	153.339		0.022839	161.125		0.023609	157.507
0.022897	161.063		0.0209	170.792		0.023605	157.585		0.022666	162.098		0.022875	161.082		0.023687	157.288		0.025353	149.585		0.024207	154.722		0.024523	153.288		0.022672	161.957		0.023244	159.234		0.023617	157.506		0.025364	149.431		0.023626	157.289		0.024423	153.635
0.02366	157.354		0.021597	167.197		0.024392	153.841		0.023421	158.401		0.023638	157.374		0.024476	153.544		0.026198	145.78		0.025014	150.954		0.02534	149.509		0.023428	158.262		0.024019	155.512		0.024404	153.767		0.02621	145.627		0.024414	153.546		0.025237	149.861
0.024424	153.732		0.022293	163.676		0.025179	150.189		0.024177	154.79		0.0244	153.754		0.025266	149.893		0.027043	142.078		0.025821	147.283		0.026158	145.828		0.024183	154.654		0.024794	151.879		0.025191	150.121		0.027055	141.927		0.025201	149.896		0.026051	146.186
0.025187	150.197		0.02299	160.229		0.025966	146.628		0.024932	151.265		0.025163	150.221		0.026055	146.334		0.027889	138.477		0.026628	143.707		0.026975	142.244		0.024939	151.13		0.025569	148.335		0.025978	146.566		0.027901	138.328		0.025989	146.338		0.026865	142.606
0.02595	146.748		0.023687	156.856		0.026753	143.158		0.025688	147.824		0.025925	146.773		0.026845	142.865		0.028734	134.974		0.027435	140.223		0.027792	138.755		0.025695	147.691		0.026343	144.88		0.026766	143.101		0.028746	134.828		0.026776	142.87		0.027679	139.121
0.026713	143.384		0.024383	153.555		0.027539	139.775		0.026443	144.467		0.026688	143.41		0.027634	139.485		0.029579	131.567		0.028242	136.831		0.02861	135.357		0.02645	144.335		0.027118	141.51		0.027553	139.724		0.029592	131.423		0.027564	139.489		0.028493	135.727
0.027477	140.102		0.02508	150.327		0.028326	136.479		0.027199	141.191		0.02745	140.13		0.028424	136.19		0.030424	128.252		0.029049	133.527		0.029427	132.05		0.027206	141.061		0.027893	138.225		0.02834	136.432		0.030437	128.11		0.028351	136.195		0.029307	132.423
0.02824	136.901		0.025777	147.171		0.029113	133.266		0.027954	137.995		0.028213	136.93		0.029213	132.98		0.031269	125.027		0.029856	130.309		0.030245	128.829		0.027962	137.867		0.028668	135.022		0.029127	133.225		0.031283	124.887		0.029139	132.985		0.030121	129.205
0.029003	133.78		0.026474	144.085		0.0299	130.135		0.02871	134.877		0.028975	133.809		0.030003	129.851		0.032114	121.888		0.030663	127.174		0.031062	125.693		0.028718	134.751		0.029443	131.899		0.029914	130.098		0.032128	121.749		0.029926	129.856		0.030936	126.071
0.029766	130.735		0.02717	141.069		0.030687	127.083		0.029465	131.835		0.029738	130.766		0.030793	126.801		0.032959	118.832		0.03147	124.12		0.03188	122.637		0.029473	131.711		0.030217	128.854		0.030702	127.051		0.032974	118.695		0.030714	126.807		0.03175	123.018
0.03053	127.764		0.027867	138.12		0.031474	124.108		0.030221	128.868		0.0305	127.796		0.031582	123.828		0.033804	115.856		0.032277	121.144		0.032697	119.661		0.030229	128.745		0.030992	125.884		0.031489	124.08		0.033819	115.722		0.031501	123.833		0.032564	120.043
0.031293	124.866		0.028564	135.238		0.03226	121.206		0.030977	125.972		0.031263	124.899		0.032372	120.929		0.034649	112.958		0.033084	118.242		0.033514	116.76		0.030985	125.851		0.031767	122.987		0.032276	121.183		0.034665	112.825		0.032289	120.934		0.033378	117.144
0.032056	122.038		0.02926	132.421		0.033047	118.376		0.031732	123.145		0.032025	122.071		0.033161	118.102		0.035495	110.135		0.03389	115.414		0.034332	113.932		0.031741	123.026		0.032542	120.161		0.033063	118.357		0.03551	110.004		0.033076	118.106		0.034192	114.318
0.032819	119.277		0.029957	129.668		0.033834	115.615		0.032488	120.385		0.032788	119.312		0.033951	115.343		0.03634	107.383		0.034697	112.656		0.035149	111.175		0.032496	120.268		0.033317	117.403		0.033851	115.6		0.036356	107.254		0.033864	115.348		0.035006	111.562
0.033583	116.582		0.030654	126.975		0.034621	112.921		0.033243	117.691		0.03355	116.618		0.03474	112.652		0.037185	104.702		0.035504	109.965		0.035967	108.487		0.033252	117.575		0.034091	114.712		0.034638	112.909		0.037201	104.575		0.034652	112.656		0.03582	108.875
0.034346	113.951		0.03135	124.343		0.035408	110.291		0.033999	115.06		0.034313	113.987		0.03553	110.025		0.03803	102.089		0.036311	107.34		0.036784	105.865		0.034008	114.945		0.034866	112.084		0.035425	110.284		0.038046	101.963		0.035439	110.029		0.036634	106.254
0.035109	111.381		0.032047	121.768		0.036195	107.725		0.034754	112.489		0.035075	111.417		0.036319	107.461		0.038875	99.5409		0.037118	104.78		0.037602	103.307		0.034763	112.377		0.035641	109.518		0.036212	107.721		0.038892	99.4172		0.036227	107.464		0.037448	103.697
0.035872	108.87		0.032744	119.25		0.036982	105.219		0.03551	109.978		0.035838	108.907		0.037109	104.958		0.03972	97.0571		0.037925	102.28		0.038419	100.812		0.035519	109.867		0.036416	107.013		0.036999	105.219		0.039737	96.9352		0.037014	104.961		0.038262	101.202
0.036636	106.417		0.03344	116.787		0.037768	102.772		0.036265	107.524		0.0366	106.455		0.037898	102.513		0.040565	94.6356		0.038732	99.8415		0.039236	98.3771		0.036275	107.415		0.037191	104.565		0.037787	102.775		0.040583	94.5154		0.037802	102.516		0.039076	98.7672
0.037399	104.021		0.034137	114.376		0.038555	100.383		0.037021	105.126		0.037363	104.059		0.038688	100.127		0.04141	92.2746		0.039539	97.4611		0.040054	96.0014		0.037031	105.018		0.037965	102.175		0.038574	100.389		0.041428	92.1562		0.038589	100.129		0.039891	96.3915
0.038162	101.679		0.034834	112.017		0.039342	98.0492		0.037776	102.783		0.038125	101.718		0.039478	97.7962		0.042255	89.9728		0.040346	95.1376		0.040871	93.6834		0.037786	102.676		0.03874	99.8395		0.039361	98.0588		0.042274	89.8561		0.039377	97.798		0.040705	94.0733
0.038925	99.39		0.03553	109.708		0.040129	95.7702		0.038532	100.492		0.038888	99.4295		0.040267	95.52		0.0431	87.7287		0.041153	92.8697		0.041689	91.4215		0.038542	100.387		0.039515	97.5578		0.040148	95.7829		0.043119	87.6137		0.040164	95.5214		0.041519	91.8109
0.039689	97.153		0.036227	107.448		0.040916	93.5444		0.039287	98.2522		0.03965	97.193		0.041057	93.2971		0.043946	85.5409		0.04196	90.6561		0.042506	89.2144		0.039298	98.1486		0.04029	95.3285		0.040936	93.5601		0.043965	85.4277		0.040952	93.2979		0.042333	89.6032
0.040452	94.9666		0.036924	105.235		0.041703	91.3705		0.040043	96.0629		0.040413	95.0071		0.041846	91.1262		0.044791	83.4082		0.042767	88.4955		0.043324	87.0609		0.040054	95.9607		0.041065	93.1504		0.041723	91.3891		0.04481	83.2967		0.041739	91.1264		0.043147	87.4488
0.041215	92.8296		0.03762	103.069		0.042489	89.2474		0.040798	93.9226		0.041175	92.8706		0.042636	89.006		0.045636	81.3294		0.043573	86.3866		0.044141	84.9597		0.040809	93.8218		0.041839	91.0223		0.04251	89.2687		0.045656	81.2195		0.042527	89.0056		0.043961	85.3466
0.041978	90.741		0.038317	100.947		0.043276	87.1739		0.041554	91.8302		0.041938	90.7823		0.043425	86.9356		0.046481	79.3031		0.04438	84.3285		0.044958	82.9098		0.041565	91.7308		0.042614	88.943		0.043297	87.1979		0.046501	79.1949		0.043314	86.9345		0.044775	83.2954
0.042742	88.6996		0.039014	98.8696		0.044063	85.1489		0.042309	89.7847		0.0427	88.7413		0.044215	84.9137		0.047326	77.3282		0.045187	82.3198		0.045776	80.9099		0.042321	89.6866		0.043389	86.9116		0.044084	85.1755		0.047347	77.2217		0.044102	84.9119		0.045589	81.294
0.043505	86.7045		0.03971	96.8351		0.04485	83.1714		0.043065	87.785		0.043463	86.7464		0.045004	82.9394		0.048171	75.4036		0.045994	80.3597		0.046593	78.9591		0.043076	87.6883		0.044164	84.927		0.044872	83.2005		0.048192	75.2988		0.04489	82.9368		0.046403	79.3415
0.044268	84.7546		0.040407	94.8426		0.045637	81.2405		0.04382	85.8302		0.044225	84.7969		0.045794	81.0116		0.049016	73.5281		0.046801	78.4471		0.047411	77.0561		0.043832	85.7348		0.044939	82.9882		0.045659	81.272		0.049038	73.4249		0.045677	81.0083		0.047217	77.4368
0.045031	82.8491		0.041104	92.8913		0.046424	79.355		0.044576	83.9194		0.044988	82.8916		0.046584	79.1294		0.049861	71.7005		0.047608	76.5808		0.048228	75.2001		0.044588	83.8254		0.045713	81.0943		0.046446	79.3888		0.049883	71.599		0.046465	79.1253		0.048031	75.5787
0.045794	80.9871		0.0418	90.9804		0.04721	77.5142		0.045331	82.0517		0.04575	81.0298		0.047373	77.2919		0.050706	69.9198		0.048415	74.76		0.049045	73.3898		0.045344	81.9589		0.046488	79.2443		0.047233	77.5502		0.050729	69.8198		0.047252	77.2869		0.048846	73.7663
0.046558	79.1676		0.042497	89.1089		0.047997	75.717		0.046087	80.2262		0.046513	79.2105		0.048163	75.4979		0.051552	68.1847		0.049222	72.9836		0.049863	71.6244		0.046099	80.1347		0.047263	77.4374		0.048021	75.7551		0.051574	68.0864		0.04804	75.4921		0.04966	71.9986
0.047321	77.3898		0.043194	87.2763		0.048784	73.9624		0.046843	78.4421		0.047275	77.4329		0.048952	73.7468		0.052397	66.4942		0.050029	71.2506		0.05068	69.9027		0.046855	78.3519		0.048038	75.6726		0.048808	74.0027		0.05242	66.3975		0.048827	73.74		0.050474	70.2745
0.048084	75.6529		0.04389	85.4816		0.049571	72.2497		0.047598	76.6985		0.048038	75.6961		0.049742	72.0374		0.053242	64.8472		0.050836	69.56		0.051498	68.2237		0.047611	76.6095		0.048813	73.9491		0.049595	72.2919		0.053265	64.752		0.049615	72.0296		0.051288	68.593
0.048847	73.9559		0.044587	83.7242		0.050358	70.5778		0.048354	74.9946		0.0488	73.9992		0.050531	70.3689		0.054087	63.2425		0.051643	67.9109		0.052315	66.5865		0.048367	74.9069		0.049587	72.2659		0.050382	70.6219		0.054111	63.1489		0.050402	70.3602		0.052102	66.9532
0.049611	72.2981		0.045284	82.0034		0.051145	68.9459		0.049109	73.3296		0.049563	72.3415		0.051321	68.7403		0.054932	61.6791		0.052449	66.3022		0.053133	64.9901		0.049122	73.2431		0.050362	70.6223		0.051169	68.9918		0.054956	61.5871		0.05119	68.7307		0.052916	65.3539
0.050374	70.6787		0.04598	80.3185		0.051931	67.353		0.049865	71.7027		0.050325	70.7221		0.05211	67.1508		0.055777	60.156		0.053256	64.7331		0.05395	63.4333		0.049878	71.6174		0.051137	69.0173		0.051957	67.4006		0.055801	60.0655		0.051977	67.1402		0.05373	63.7944
0.051137	69.0967		0.046677	78.6689		0.052718	65.7982		0.05062	70.113		0.051088	69.1401		0.0529	65.5995		0.056622	58.672		0.054063	63.2026		0.054767	61.9154		0.050634	70.0289		0.051912	67.45		0.052744	65.8475		0.056647	58.583		0.052765	65.5879		0.054544	62.2735
0.0519	67.5514		0.047374	77.0538		0.053505	64.2807		0.051376	68.5598		0.05185	67.5948		0.05369	64.0854		0.057467	57.2261		0.05487	61.7097		0.055585	60.4352		0.051389	68.4768		0.052687	65.9197		0.053531	64.3316		0.057492	57.1386		0.053552	64.0728		0.055358	60.7903
0.052664	66.0419		0.04807	75.4727		0.054292	62.7996		0.052131	67.0422		0.052613	66.0854		0.054479	62.6077		0.058312	55.8173		0.055677	60.2535		0.056402	58.9918		0.052145	66.9605		0.053461	64.4254		0.054318	62.852		0.058338	55.7313		0.05434	62.5941		0.056172	59.3439
0.053427	64.5675		0.048767	73.9249		0.055079	61.354		0.052887	65.5595		0.053375	64.6109		0.055269	61.1655		0.059158	54.4446		0.056484	58.833		0.05722	57.5844		0.052901	65.4789		0.054236	62.9664		0.055106	61.4079		0.059183	54.36		0.055127	61.1508		0.056986	57.9333
0.05419	63.1273		0.049464	72.4097		0.055866	59.943		0.053642	64.111		0.054138	63.1707		0.056058	59.7578		0.060003	53.107		0.057291	57.4474		0.058037	56.2118		0.053657	64.0315		0.055011	61.5418		0.055893	59.9983		0.060029	53.0238		0.055915	59.7422		0.057801	56.5576
0.054953	61.7206		0.05016	70.9266		0.056653	58.5658		0.054398	62.6957		0.0549	61.7639		0.056848	58.384		0.060848	51.8035		0.058098	56.0958		0.058855	54.8733		0.054412	62.6173		0.055786	60.1508		0.05668	58.6224		0.060874	51.7218		0.056703	58.3674		0.058615	55.216
0.055717	60.3465		0.050857	69.4748		0.057439	57.2216		0.055153	61.3129		0.055663	60.3897		0.057637	57.0431		0.061693	50.5332		0.058905	54.7772		0.059672	53.568		0.055168	61.2357		0.056561	58.7925		0.057467	57.2794		0.06172	50.4529		0.05749	57.0255		0.059429	53.9074
0.05648	59.0043		0.051554	68.0538		0.058226	55.9095		0.055909	59.962		0.056425	59.0475		0.058427	55.7342		0.062538	49.2953		0.059712	53.4909		0.060489	52.2949		0.055924	59.8858		0.057335	57.4662		0.058254	55.9685		0.062565	49.2163		0.058278	55.7158		0.060243	52.631
0.057243	57.6932		0.05225	66.6629		0.059013	54.6287		0.056664	58.6421		0.057188	57.7363		0.059216	54.4567		0.063383	48.0887		0.060519	52.236		0.061307	51.0532		0.05668	58.567		0.05811	56.1711		0.059042	54.6888		0.063411	48.0111		0.059065	54.4373		0.061057	51.3861
0.058006	56.4125		0.052947	65.3015		0.0598	53.3784		0.05742	57.3524		0.05795	56.4554		0.060006	53.2096		0.064228	46.9127		0.061326	51.0116		0.062124	49.8421		0.057435	57.2784		0.058885	54.9063		0.059829	53.4396		0.064256	46.8364		0.059853	53.1893		0.061871	50.1717
0.05877	55.1614		0.053644	63.9691		0.060587	52.1579		0.058175	56.0924		0.058713	55.2042		0.060795	51.9922		0.065073	45.7664		0.062132	49.8171		0.062942	48.6608		0.058191	56.0193		0.05966	53.6713		0.060616	52.2201		0.065102	45.6915		0.06064	51.9711		0.062685	48.987
0.059533	53.9392		0.05434	62.6649		0.061374	50.9664		0.058931	54.8612		0.059475	53.9819		0.061585	50.8038		0.065918	44.649		0.062939	48.6515		0.063759	47.5084		0.058947	54.7891		0.060435	52.4651		0.061403	51.0294		0.065947	44.5754		0.061428	50.7818		0.063499	47.8313
0.060296	52.7451		0.055037	61.3884		0.06216	49.8031		0.059686	53.6581		0.060238	52.7877		0.062375	49.6436		0.066764	43.5598		0.063746	47.5141		0.064577	46.3843		0.059702	53.5871		0.061209	51.2871		0.062191	49.867		0.066793	43.4874		0.062215	49.6207		0.064313	46.7038
0.061059	51.5785		0.055734	60.1391		0.062947	48.6673		0.060442	52.4825		0.061	51.621		0.063164	48.5109		0.067609	42.4979		0.064553	46.4042		0.065394	45.2876		0.060458	52.4124		0.061984	50.1366		0.062978	48.7321		0.067638	42.4268		0.063003	48.4872		0.065127	45.6038
0.061823	50.4388		0.05643	58.9162		0.063734	47.5583		0.061197	51.3336		0.061763	50.4811		0.063954	47.4049		0.068454	41.4626		0.06536	45.3211		0.066211	44.2177		0.061214	51.2646		0.062759	49.0129		0.063765	47.6239		0.068484	41.3927		0.06379	47.3804		0.065942	44.5305
0.062586	49.3251		0.057127	57.7192		0.064521	46.4755		0.061953	50.2109		0.062525	49.3673		0.064743	46.325		0.069299	40.4533		0.066167	44.264		0.067029	43.1737		0.06197	50.1428		0.063534	47.9152		0.064552	46.5417		0.069329	40.3846		0.064578	46.2998		0.066756	43.4832
0.063349	48.237		0.057824	56.5476		0.065308	45.4181		0.062709	49.1137		0.063288	48.279		0.065533	45.2706		0.070144	39.4691		0.066974	43.2324		0.067846	42.1552		0.062725	49.0465		0.064309	46.843		0.065339	45.485		0.070175	39.4017		0.065365	45.2446		0.06757	42.4613
0.064112	47.1737		0.05852	55.4007		0.066095	44.3856		0.063464	48.0413		0.06405	47.2156		0.066322	44.2409		0.070989	38.5096		0.067781	42.2255		0.068664	41.1614		0.063481	47.9751		0.065083	45.7957		0.066127	44.4531		0.07102	38.4434		0.066153	44.2142		0.068384	41.4641
0.064876	46.1346		0.059217	54.2781		0.066881	43.3772		0.06422	46.9932		0.064813	46.1764		0.067112	43.2354		0.071834	37.574		0.068588	41.2427		0.069481	40.1916		0.064237	46.9279		0.065858	44.7725		0.066914	43.4453		0.071866	37.5089		0.06694	43.208		0.069198	40.491
0.065639	45.1192		0.059914	53.1791		0.067668	42.3925		0.064975	45.9687		0.065575	45.1609		0.067901	42.2535		0.072679	36.6617		0.069395	40.2835		0.070299	39.2453		0.064993	45.9044		0.066633	43.7729		0.067701	42.4611		0.072711	36.5978		0.067728	42.2253		0.070012	39.5413
0.066402	44.1269		0.06061	52.1033		0.068455	41.4307		0.065731	44.9674		0.066338	44.1684		0.068691	41.2945		0.073524	35.7721		0.070202	39.3471		0.071116	38.3218		0.065748	44.9039		0.067408	42.7963		0.068488	41.4998		0.073557	35.7094		0.068516	41.2657		0.070826	38.6145
0.067165	43.157		0.061307	51.0502		0.069242	40.4914		0.066486	43.9885		0.0671	43.1984		0.069481	40.3579		0.074369	34.9047		0.071009	38.4331		0.071933	37.4206		0.066504	43.9259		0.068183	41.8421		0.069276	40.5609		0.074402	34.843		0.069303	40.3284		0.07164	37.7099
0.067928	42.2091		0.062004	50.0191		0.070029	39.574		0.067242	43.0316		0.067863	42.2503		0.07027	39.4431		0.075215	34.0588		0.071815	37.5408		0.072751	36.5412		0.06726	42.9699		0.068957	40.9099		0.070063	39.6439		0.075247	33.9983		0.070091	39.4131		0.072454	36.8271
0.068692	41.2827		0.0627	49.0096		0.070816	38.6779		0.067997	42.0962		0.068625	41.3237		0.07106	38.5496		0.07606	33.234		0.072622	36.6698		0.073568	35.6829		0.068015	42.0353		0.069732	39.999		0.07085	38.7481		0.076093	33.1745		0.070878	38.519		0.073268	35.9655
0.069455	40.3771		0.063397	48.0212		0.071603	37.8026		0.068753	41.1817		0.069388	40.418		0.071849	37.677		0.076905	32.4296		0.073429	35.8196		0.074386	34.8454		0.068771	41.1216		0.070507	39.1089		0.071637	37.8732		0.076938	32.3713		0.071666	37.6458		0.074082	35.1246
0.070218	39.492		0.064094	47.0535		0.072389	36.9477		0.069508	40.2876		0.07015	39.5327		0.072639	36.8246		0.07775	31.6453		0.074236	34.9895		0.075203	34.0279		0.069527	40.2284		0.071282	38.2392		0.072424	37.0185		0.077784	31.588		0.072453	36.7928		0.074897	34.3038
0.070981	38.6268		0.06479	46.106		0.073176	36.1126		0.070264	39.4136		0.070913	38.6674		0.073428	35.992		0.078595	30.8804		0.075043	34.1792		0.076021	33.2302		0.070283	39.3551		0.072057	37.3894		0.073212	36.1836		0.078629	30.8242		0.073241	35.9597		0.075711	33.5027
0.071745	37.781		0.065487	45.1781		0.073963	35.2968		0.071019	38.5589		0.071675	37.8215		0.074218	35.1787		0.07944	30.1346		0.07585	33.3881		0.076838	32.4516		0.071038	38.5013		0.072832	36.5589		0.073999	35.3681		0.079475	30.0794		0.074028	35.1459		0.076525	32.7208
0.072508	36.9543		0.066184	44.2696		0.07475	34.5		0.071775	37.7234		0.072438	36.9946		0.075007	34.3843		0.080285	29.4074		0.076657	32.6158		0.077655	31.6917		0.071794	37.6665		0.073606	35.7474		0.074786	34.5714		0.08032	29.3532		0.074816	34.351		0.077339	31.9576
0.073271	36.1461		0.06688	43.3799		0.075537	33.7216		0.07253	36.9064		0.0732	36.1863		0.075797	33.6083		0.08113	28.6982		0.077464	31.8618		0.078473	30.9502		0.07255	36.8503		0.074381	34.9544		0.075573	33.7931		0.081166	28.645		0.075603	33.5745		0.078153	31.2127
0.074034	35.3561		0.067577	42.5086		0.076324	32.9612		0.073286	36.1076		0.073963	35.3961		0.076587	32.8504		0.081975	28.0067		0.078271	31.1258		0.07929	30.2264		0.073306	36.0523		0.075156	34.1794		0.076361	33.0329		0.082011	27.9545		0.076391	32.8161		0.078967	30.4857
0.074798	34.5838		0.068274	41.6553		0.07711	32.2185		0.074041	35.3266		0.074725	34.6236		0.077376	32.11		0.082821	27.3324		0.079078	30.4072		0.080108	29.5201		0.074061	35.272		0.075931	33.4221		0.077148	32.2902		0.082857	27.2812		0.077178	32.0752		0.079781	29.7761
0.075561	33.8288		0.06897	40.8197		0.077897	31.4929		0.074797	34.5629		0.075488	33.8684		0.078166	31.3867		0.083666	26.6749		0.079885	29.7057		0.080925	28.8309		0.074817	34.509		0.076706	32.682		0.077935	31.5647		0.083702	26.6246		0.077966	31.3515		0.080595	29.0835
0.076324	33.0907		0.069667	40.0013		0.078684	30.7842		0.075552	33.8161		0.07625	33.1302		0.078955	30.6803		0.084511	26.0338		0.080692	29.0209		0.081742	28.1582		0.075573	33.763		0.07748	31.9588		0.078722	30.8559		0.084548	25.9845		0.078754	30.6447		0.081409	28.4075
0.077087	32.3692		0.070364	39.1998		0.079471	30.0918		0.076308	33.086		0.077013	32.4085		0.079745	29.9902		0.085356	25.4088		0.081498	28.3524		0.08256	27.5017		0.076328	33.0336		0.078255	31.252		0.079509	30.1636		0.085393	25.3604		0.079541	29.9542		0.082223	27.7478
0.077851	31.6639		0.07106	38.4147		0.080258	29.4156		0.077064	32.372		0.077775	31.703		0.080534	29.3161		0.086201	24.7993		0.082305	27.6998		0.083377	26.8611		0.077084	32.3203		0.07903	30.5613		0.080297	29.4872		0.086239	24.7518		0.080329	29.2797		0.083037	27.1039
0.078614	30.9744		0.071757	37.6459		0.081045	28.755		0.077819	31.674		0.078538	31.0133		0.081324	28.6577		0.087046	24.2051		0.083112	27.0627		0.084195	26.2359		0.07784	31.6229		0.079805	29.8864		0.081084	28.8266		0.087084	24.1585		0.081116	28.6209		0.083852	26.4755
0.079377	30.3003		0.072454	36.8928		0.081831	28.1097		0.078575	30.9914		0.0793	30.3391		0.082113	28.0146		0.087891	23.6257		0.083919	26.4408		0.085012	25.6258		0.078596	30.941		0.08058	29.2268		0.081871	28.1812		0.08793	23.5801		0.081904	27.9774		0.084666	25.8622
0.08014	29.6413		0.07315	36.1551		0.082618	27.4794		0.07933	30.3239		0.080063	29.68		0.082903	27.3864		0.088736	23.0609		0.084726	25.8338		0.08583	25.0305		0.079351	30.2743		0.081354	28.5823		0.082658	27.5508		0.088775	23.0161		0.082691	27.3489		0.08548	25.2637
0.080904	28.9972		0.073847	35.4327		0.083405	26.8637		0.080086	29.6713		0.080825	29.0356		0.083692	26.7729		0.089581	22.5102		0.085533	25.2412		0.086647	24.4496		0.080107	29.6223		0.082129	27.9525		0.083446	26.9349		0.089621	22.4663		0.083479	26.7349		0.086294	24.6795
0.081667	28.3675		0.074544	34.725		0.084192	26.2623		0.080841	29.0332		0.081588	28.4058		0.084482	26.1736		0.090427	21.9733		0.08634	24.6627		0.087464	23.8827		0.080863	28.9849		0.082904	27.337		0.084233	26.3334		0.090466	21.9302		0.084266	26.1353		0.087108	24.1095
0.08243	27.7519		0.07524	34.0319		0.084979	25.675		0.081597	28.4093		0.08235	27.79		0.085272	25.5882		0.091272	21.4499		0.087147	24.0981		0.088282	23.3296		0.081619	28.3616		0.083679	26.7356		0.08502	25.7458		0.091312	21.4077		0.085054	25.5496		0.087922	23.5532
0.083193	27.1502		0.075937	33.3529		0.085766	25.1013		0.082352	27.7992		0.083113	27.1881		0.086061	25.0165		0.092117	20.9397		0.087954	23.547		0.089099	22.7898		0.082374	27.7522		0.084454	26.1479		0.085807	25.1719		0.092157	20.8982		0.085841	24.9776		0.088736	23.0103
0.083957	26.562		0.076634	32.6879		0.086552	24.5409		0.083108	27.2028		0.083875	26.5998		0.086851	24.4582		0.092962	20.4422		0.088761	23.0091		0.089917	22.2632		0.08313	27.1563		0.085228	25.5737		0.086594	24.6113		0.093002	20.4016		0.086629	24.4189		0.08955	22.4806
0.08472	25.987		0.07733	32.0366		0.087339	23.9936		0.083863	26.6196		0.084638	26.0246		0.08764	23.9128		0.093807	19.9573		0.089568	22.484		0.090734	21.7493		0.083886	26.5738		0.086003	25.0125		0.087382	24.0638		0.093848	19.9175		0.087416	23.8733		0.090364	21.9636
0.085483	25.425		0.078027	31.3985		0.088126	23.4591		0.084619	26.0494		0.0854	25.4624		0.08843	23.3802		0.094652	19.4845		0.090374	21.9716		0.091552	21.248		0.084641	26.0042		0.086778	24.4643		0.088169	23.529		0.094693	19.4455		0.088204	23.3404		0.091178	21.4592
0.086246	24.8756		0.078724	30.7736		0.088913	22.937		0.085374	25.4919		0.086163	24.9129		0.089219	22.86		0.095497	19.0237		0.091181	21.4714		0.092369	20.7588		0.085397	25.4473		0.087553	23.9286		0.088956	23.0066		0.095539	18.9854		0.088991	22.82		0.091992	20.967
0.08701	24.3387		0.079421	30.1615		0.0897	22.4271		0.08613	24.9469		0.086925	24.3758		0.090009	22.352		0.096342	18.5745		0.091988	20.9832		0.093186	20.2815		0.086153	24.9028		0.088328	23.4051		0.089743	22.4964		0.096384	18.5369		0.089779	22.3117		0.092807	20.4867
0.087773	23.8138		0.080117	29.5619		0.090487	21.9292		0.086885	24.414		0.087688	23.8507		0.090798	21.8559		0.097187	18.1365		0.092795	20.5068		0.094004	19.8158		0.086909	24.3705		0.089102	22.8937		0.090531	21.9981		0.09723	18.0998		0.090567	21.8153		0.093621	20.018
0.088536	23.3008		0.080814	28.9747		0.091274	21.4428		0.087641	23.893		0.08845	23.3375		0.091588	21.3713		0.098032	17.7096		0.093602	20.0418		0.094821	19.3615		0.087664	23.8501		0.089877	22.394		0.091318	21.5115		0.098075	17.6736		0.091354	21.3305		0.094435	19.5607
0.089299	22.7994		0.081511	28.3995		0.09206	20.9679		0.088396	23.3837		0.089213	22.8359		0.092378	20.8982		0.098878	17.2935		0.094409	19.5879		0.095639	18.9182		0.08842	23.3413		0.090652	21.9058		0.092105	21.0362		0.098921	17.2582		0.092142	20.8571		0.095249	19.1145
0.090062	22.3093		0.082207	27.8361		0.092847	20.5041		0.089152	22.8858		0.089975	22.3457		0.093167	20.4361		0.099723	16.8878		0.095216	19.145		0.096456	18.4858		0.089176	22.844		0.091427	21.4288		0.092892	20.572		0.099766	16.8532		0.092929	20.3949		0.096063	18.6791
0.090826	21.8303		0.082904	27.2843		0.093634	20.0511		0.089907	22.399		0.090738	21.8665		0.093957	19.9848		0.100568	16.4924		0.096023	18.7127		0.097274	18.0638		0.089932	22.3577		0.092202	20.9628		0.093679	20.1186		0.100612	16.4585		0.093717	19.9434		0.096877	18.2543
0.091589	21.3621		0.083601	26.7438		0.094421	19.6088		0.090663	21.9231		0.0915	21.3982		0.094746	19.5442		0.101413	16.107		0.09683	18.2908		0.098091	17.6522		0.090687	21.8823		0.092976	20.5075		0.094467	19.6759		0.101457	16.0737		0.094504	19.5025		0.097691	17.8398
0.092352	20.9045		0.084297	26.2145		0.095208	19.1768		0.091418	21.4579		0.092263	20.9404		0.095536	19.1138		0.102258	15.7312		0.097637	17.8791		0.098908	17.2506		0.091443	21.4176		0.093751	20.0626		0.095254	19.2435		0.102303	15.6986		0.095292	19.072		0.098505	17.4353
0.093115	20.4573		0.084994	25.696		0.095995	18.7549		0.092174	21.0031		0.093025	20.493		0.096325	18.6936		0.103103	15.3649		0.098444	17.4773		0.099726	16.8588		0.092199	20.9634		0.094526	19.628		0.096041	18.8212		0.103148	15.333		0.096079	18.6516		0.099319	17.0407
0.093879	20.0202		0.085691	25.1882		0.096781	18.343		0.09293	20.5585		0.093788	20.0558		0.097115	18.2832		0.103948	15.0079		0.099251	17.0852		0.100543	16.4765		0.092954	20.5193		0.095301	19.2034		0.096828	18.4088		0.103994	14.9766		0.096867	18.2411		0.100133	16.6557
0.094642	19.5931		0.086387	24.6909		0.097568	17.9407		0.093685	20.1239		0.09455	19.6285		0.097904	17.8825		0.104793	14.6599		0.100057	16.7025		0.101361	16.1036		0.09371	20.0851		0.096076	18.7886		0.097616	18.0061		0.104839	14.6292		0.097654	17.8402		0.100948	16.28
0.095405	19.1756		0.087084	24.2039		0.098355	17.5478		0.094441	19.699		0.095313	19.2108		0.098694	17.4912		0.105638	14.3206		0.100864	16.329		0.102178	15.7398		0.094466	19.6608		0.09685	18.3834		0.098403	17.6128		0.105685	14.2906		0.098442	17.4488		0.101762	15.9135
0.096168	18.7676		0.087781	23.7269		0.099142	17.1642		0.095196	19.2837		0.096075	18.8027		0.099484	17.109		0.106484	13.9899		0.101671	15.9646		0.102996	15.3848		0.095222	19.2459		0.097625	17.9875		0.09919	17.2287		0.10653	13.9605		0.099229	17.0665		0.102576	15.5558
0.096932	18.3688		0.088477	23.2597		0.099929	16.7896		0.095952	18.8777		0.096838	18.4038		0.100273	16.7359		0.107329	13.6675		0.102478	15.6089		0.103813	15.0385		0.095977	18.8404		0.0984	17.6007		0.099977	16.8536		0.107376	13.6387		0.100017	16.6933		0.10339	15.2069
0.097695	17.9791		0.089174	22.8022		0.100716	16.4238		0.096707	18.4809		0.0976	18.0139		0.101063	16.3715		0.108174	13.3532		0.103285	15.2617		0.10463	14.7007		0.096733	18.444		0.099175	17.2229		0.100764	16.4873		0.108221	13.325		0.100805	16.3288		0.104204	14.8664
0.098458	17.5983		0.089871	22.3542		0.101502	16.0666		0.097463	18.0929		0.098363	17.6329		0.101852	16.0157		0.109019	13.0468		0.104092	14.923		0.105448	14.3711		0.097489	18.0565		0.09995	16.8537		0.101552	16.1295		0.109067	13.0192		0.101592	15.9729		0.105018	14.5342
0.099221	17.2261		0.090567	21.9154		0.102289	15.7177		0.098218	17.7137		0.099125	17.2606		0.102642	15.6682		0.109864	12.7481		0.104899	14.5923		0.106265	14.0495		0.098245	17.6778		0.100724	16.4931		0.102339	15.7802		0.109912	12.7211		0.10238	15.6254		0.105832	14.2101
0.099985	16.8624		0.091264	21.4857		0.103076	15.3771		0.098974	17.343		0.099888	16.8967		0.103431	15.3289		0.110709	12.457		0.105706	14.2697		0.107083	13.7358		0.099	17.3075		0.101499	16.1408		0.103126	15.439		0.110757	12.4305		0.103167	15.286		0.106646	13.8938
0.100748	16.5069		0.091961	21.0649		0.103863	15.0444		0.099729	16.9807		0.10065	16.5411		0.104221	14.9976		0.111554	12.1732		0.106513	13.9548		0.1079	13.4297		0.099756	16.9456		0.102274	15.7966		0.103913	15.1058		0.111603	12.1472		0.103955	14.9546		0.10746	13.5853
0.101511	16.1595		0.092657	20.6529		0.10465	14.7196		0.100485	16.6265		0.101413	16.1935		0.10501	14.674		0.112399	11.8965		0.10732	13.6475		0.108718	13.131		0.100512	16.5918		0.103049	15.4604		0.104701	14.7804		0.112448	11.871		0.104742	14.631		0.108274	13.2842
0.102274	15.8199		0.093354	20.2493		0.105437	14.4023		0.10124	16.2803		0.102175	15.8538		0.1058	14.3581		0.113244	11.6267		0.108127	13.3476		0.109535	12.8397		0.101267	16.246		0.103824	15.1319		0.105488	14.4627		0.113294	11.6018		0.10553	14.3151		0.109088	12.9904
0.103038	15.4881		0.094051	19.8542		0.106224	14.0926		0.101996	15.9418		0.102938	15.5219		0.10659	14.0495		0.11409	11.3637		0.108934	13.0549		0.110352	12.5554		0.102023	15.908		0.104598	14.811		0.106275	14.1523		0.114139	11.3393		0.106317	14.0065		0.109903	12.7037
0.103801	15.1638		0.094747	19.4672		0.10701	13.7901		0.102751	15.611		0.1037	15.1975		0.107379	13.7482		0.114935	11.1073		0.10974	12.7692		0.11117	12.278		0.102779	15.5776		0.105373	14.4975		0.107062	13.8493		0.114985	11.0835		0.107105	13.7052		0.110717	12.424
0.104564	14.8469		0.095444	19.0882		0.107797	13.4946		0.103507	15.2876		0.104463	14.8804		0.108169	13.454		0.11578	10.8574		0.110547	12.4904		0.111987	12.0074		0.103535	15.2546		0.106148	14.1912		0.107849	13.5533		0.11583	10.834		0.107892	13.411		0.111531	12.1511
0.105327	14.5372		0.096141	18.7172		0.108584	13.2062		0.104262	14.9715		0.105225	14.5706		0.108958	13.1666		0.116625	10.6137		0.111354	12.2183		0.112805	11.7434		0.10429	14.9388		0.106923	13.8919		0.108637	13.2642		0.116676	10.5908		0.10868	13.1237		0.112345	11.8847
0.106091	14.2345		0.096837	18.3538		0.109371	12.9244		0.105018	14.6625		0.105988	14.2677		0.109748	12.886		0.11747	10.3761		0.112161	11.9527		0.113622	11.4858		0.105046	14.6302		0.107698	13.5996		0.109424	12.9819		0.117521	10.3537		0.109467	12.8431		0.113159	11.6248
0.106854	13.9387		0.097534	17.998		0.110158	12.6493		0.105773	14.3604		0.10675	13.9718		0.110537	12.612		0.118315	10.1445		0.112968	11.6935		0.114439	11.2344		0.105802	14.3285		0.108472	13.314		0.110211	12.7062		0.118367	10.1226		0.110255	12.5691		0.113973	11.3713
0.107617	13.6495		0.098231	17.6495		0.110945	12.3806		0.106529	14.0652		0.107513	13.6826		0.111327	12.3444		0.11916	9.9187		0.113775	11.4406		0.115257	10.9892		0.106558	14.0336		0.109247	13.0349		0.110998	12.4369		0.119212	9.8972		0.111042	12.3015		0.114787	11.1238
0.10838	13.367		0.098927	17.3083		0.111731	12.1182		0.107284	13.7765		0.108275	13.3999		0.112116	12.083		0.120005	9.69853		0.114582	11.1936		0.116074	10.7499		0.107313	13.7453		0.110022	12.7623		0.111786	12.1739		0.120058	9.67749		0.11183	12.0403		0.115601	10.8823
0.109144	13.0908		0.099624	16.9742		0.112518	11.862		0.10804	13.4943		0.109038	13.1236		0.112906	11.8278		0.12085	9.48387		0.115389	10.9527		0.116892	10.5164		0.108069	13.4635		0.110797	12.496		0.112573	11.9171		0.120903	9.46327		0.112618	11.7851		0.116415	10.6467
0.109907	12.8209		0.100321	16.647		0.113305	11.6117		0.108796	13.2185		0.1098	12.8536		0.113695	11.5785		0.121696	9.27458		0.116196	10.7174		0.117709	10.2885		0.108825	13.188		0.111572	12.2357		0.11336	11.6662		0.121749	9.25441		0.113405	11.5359		0.117229	10.4168
0.11067	12.5571		0.101017	16.3267		0.114092	11.3673		0.109551	12.9489		0.110563	12.5897		0.114485	11.3351		0.122541	9.07053		0.117003	10.4879		0.118527	10.0662		0.10958	12.9187		0.112346	11.9815		0.114147	11.4212		0.122594	9.05078		0.114193	11.2926		0.118043	10.1924
0.111433	12.2993		0.101714	16.0129		0.114879	11.1287		0.110307	12.6853		0.111325	12.3317		0.115275	11.0973		0.123386	8.87157		0.11781	10.2638		0.119344	9.84932		0.110336	12.6555		0.113121	11.7331		0.114934	11.1819		0.12344	8.85224		0.11498	11.0549		0.118858	9.97341
0.112196	12.0473		0.102411	15.7057		0.115666	10.8955		0.111062	12.4276		0.112088	12.0796		0.116064	10.8651		0.124231	8.67759		0.118617	10.0451		0.120161	9.63765		0.111092	12.3981		0.113896	11.4904		0.115722	10.9481		0.124285	8.65866		0.115768	10.8228		0.119672	9.75973
0.11296	11.801		0.103107	15.4049		0.116452	10.6679		0.111818	12.1757		0.11285	11.8332		0.116854	10.6383		0.125076	8.48845		0.119423	9.83158		0.120979	9.43111		0.111848	12.1465		0.114671	11.2532		0.116509	10.7198		0.125131	8.46992		0.116555	10.5962		0.120486	9.5512
0.113723	11.5603		0.103804	15.1104		0.117239	10.4455		0.112573	11.9295		0.113613	11.5924		0.117643	10.4168		0.125921	8.30404		0.12023	9.6232		0.121796	9.22957		0.112603	11.9006		0.115446	11.0215		0.117296	10.4969		0.125976	8.2859		0.117343	10.3748		0.1213	9.3477
0.114486	11.325		0.104501	14.8219		0.118026	10.2284		0.113329	11.6887		0.114375	11.357		0.118433	10.2005		0.126766	8.12423		0.121037	9.4198		0.122614	9.03291		0.113359	11.6601		0.11622	10.7952		0.118083	10.2791		0.126822	8.10647		0.11813	10.1587		0.122114	9.1491
0.115249	11.095		0.105197	14.5394		0.118813	10.0163		0.114084	11.4534		0.115138	11.127		0.119222	9.98921		0.127611	7.94891		0.121844	9.22126		0.123431	8.841		0.114115	11.4251		0.116995	10.574		0.118871	10.0663		0.127667	7.93153		0.118918	9.94754		0.122928	8.95529
0.116013	10.8702		0.105894	14.2628		0.1196	9.80912		0.11484	11.2233		0.1159	10.9021		0.120012	9.78285		0.128456	7.77796		0.122651	9.02747		0.124249	8.65374		0.114871	11.1953		0.11777	10.3578		0.119658	9.85852		0.128513	7.76095		0.119705	9.74134		0.123742	8.76615
0.116776	10.6505		0.106591	13.992		0.120387	9.6068		0.115595	10.9983		0.116663	10.6823		0.120801	9.5813		0.129301	7.61128		0.123458	8.83831		0.125066	8.471		0.115626	10.9706		0.118545	10.1466		0.120445	9.65555		0.129358	7.59463		0.120493	9.53997		0.124556	8.58157
0.117539	10.4358		0.107287	13.7268		0.121173	9.40919		0.116351	10.7784		0.117425	10.4675		0.121591	9.38443		0.130147	7.44876		0.124265	8.65366		0.125883	8.29268		0.116382	10.751		0.11932	9.9403		0.121232	9.4573		0.130203	7.43246		0.12128	9.34329		0.12537	8.40143
0.118302	10.2259		0.107984	13.467		0.12196	9.21619		0.117106	10.5634		0.118188	10.2575		0.122381	9.19215		0.130992	7.2903		0.125072	8.47342		0.126701	8.11868		0.117138	10.5363		0.120095	9.73867		0.12202	9.26364		0.131049	7.27435		0.122068	9.1512		0.126184	8.22563
0.119066	10.0207		0.108681	13.2127		0.122747	9.02768		0.117862	10.3532		0.11895	10.0522		0.12317	9.00434		0.131837	7.13579		0.125879	8.29748		0.127518	7.94887		0.117893	10.3264		0.120869	9.54165		0.122807	9.07448		0.131894	7.12017		0.122855	8.96359		0.126998	8.05406
0.119829	9.82011		0.109377	12.9636		0.123534	8.84356		0.118617	10.1477		0.119713	9.85158		0.12396	8.8209		0.132682	6.98513		0.126686	8.12575		0.128336	7.78317		0.118649	10.1211		0.121644	9.34913		0.123594	8.8897		0.13274	6.96985		0.123643	8.78035		0.127813	7.88661
0.120592	9.62407		0.110074	12.7197		0.124321	8.66372		0.119373	9.94681		0.120475	9.65546		0.124749	8.64173		0.133527	6.83823		0.127493	7.9581		0.129153	7.62147		0.119405	9.92048		0.122419	9.16102		0.124381	8.70921		0.133585	6.82328		0.124431	8.60139		0.128627	7.7232
0.121355	9.43244		0.110771	12.4808		0.125108	8.48807		0.120128	9.75037		0.121238	9.46376		0.125539	8.46671		0.134372	6.695		0.1283	7.79446		0.129971	7.46367		0.120161	9.72431		0.123194	8.9772		0.125168	8.5329		0.134431	6.68037		0.125218	8.4266		0.129441	7.56371
0.122119	9.24511		0.111467	12.2469		0.125895	8.3165		0.120884	9.55832		0.122	9.27637		0.126328	8.29577		0.135217	6.55534		0.129106	7.63472		0.130788	7.30969		0.120916	9.5325		0.123969	8.79758		0.125956	8.36067		0.135276	6.54102		0.126006	8.25589		0.130255	7.40807
0.122882	9.06201		0.112164	12.0179		0.126681	8.14893		0.121639	9.37054		0.122763	9.09319		0.127118	8.12879		0.136062	6.41917		0.129913	7.47879		0.131605	7.15942		0.121672	9.34498		0.124743	8.62205		0.126743	8.19243		0.136122	6.40515		0.126793	8.08915		0.131069	7.25616
0.123645	8.88301		0.112861	11.7935		0.127468	7.98525		0.122395	9.18695		0.123525	8.91414		0.127907	7.96569		0.136907	6.28639		0.13072	7.32658		0.132423	7.01278		0.122428	9.16163		0.125518	8.45054		0.12753	8.02809		0.136967	6.27267		0.127581	7.92629		0.131883	7.10791
0.124408	8.70804		0.113557	11.5738		0.128255	7.82537		0.12315	9.00745		0.124288	8.73911		0.128697	7.80638		0.137753	6.15693		0.131527	7.17799		0.13324	6.86969		0.123184	8.98237		0.126293	8.28293		0.128317	7.86755		0.137813	6.1435		0.128368	7.76723		0.132697	6.96322
0.125172	8.53701		0.114254	11.3587		0.129042	7.66921		0.123906	8.83195		0.12505	8.56801		0.129487	7.65077		0.138598	6.0307		0.132334	7.03295		0.134058	6.73005		0.123939	8.8071		0.127068	8.11915		0.129105	7.71072		0.138658	6.01756		0.129156	7.61187		0.133511	6.82202
0.125935	8.36981		0.114951	11.148		0.129829	7.51669		0.124662	8.66035		0.125813	8.40076		0.130276	7.49876		0.139443	5.90762		0.133141	6.89137		0.134875	6.59378		0.124695	8.63573		0.127843	7.9591		0.129892	7.55753		0.139504	5.89476		0.129943	7.46013		0.134325	6.68421
0.126698	8.20637		0.115647	10.9417		0.130616	7.3677		0.125417	8.49257		0.126575	8.23726		0.131066	7.35029		0.140288	5.78761		0.133948	6.75316		0.135693	6.4608		0.125451	8.46818		0.128617	7.8027		0.130679	7.40788		0.140349	5.77503		0.130731	7.31192		0.135139	6.54971
0.127461	8.0466		0.116344	10.7396		0.131402	7.22218		0.126173	8.32853		0.127338	8.07743		0.131855	7.20526		0.141133	5.6706		0.134755	6.61825		0.13651	6.33103		0.126207	8.30435		0.129392	7.64987		0.131466	7.26169		0.141195	5.65829		0.131518	7.16717		0.135954	6.41845
0.128225	7.89041		0.117041	10.5417		0.132189	7.08004		0.126928	8.16813		0.1281	7.9212		0.132645	7.06359		0.141978	5.55651		0.135562	6.48656		0.137327	6.2044		0.126962	8.14417		0.130167	7.50051		0.132253	7.11888		0.14204	5.54446		0.132306	7.02578		0.136768	6.29035
0.128988	7.73773		0.117737	10.3478		0.132976	6.9412		0.127684	8.0113		0.128863	7.76846		0.133434	6.92521		0.142823	5.44528		0.136369	6.358		0.138145	6.08083		0.127718	7.98755		0.130942	7.35456		0.133041	6.97938		0.142886	5.43348		0.133093	6.88768		0.137582	6.16533
0.129751	7.58847		0.118434	10.158		0.133763	6.80558		0.128439	7.85795		0.129625	7.61916		0.134224	6.79004		0.143668	5.33682		0.137176	6.23251		0.138962	5.96024		0.128474	7.83441		0.131717	7.21194		0.133828	6.8431		0.143731	5.32528		0.133881	6.7528		0.138396	6.04331
0.130514	7.44256		0.119131	9.9721		0.13455	6.67312		0.129195	7.70801		0.130388	7.47321		0.135013	6.658		0.144513	5.23107		0.137982	6.11002		0.13978	5.84257		0.129229	7.68468		0.132491	7.07256		0.134615	6.70997		0.144577	5.21978		0.134669	6.62106		0.13921	5.92424
0.131277	7.29993		0.119827	9.79002		0.135337	6.54374		0.12995	7.56141		0.13115	7.33053		0.135803	6.52903		0.145359	5.12797		0.138789	5.99045		0.140597	5.72774		0.129985	7.53827		0.133266	6.93636		0.135402	6.57992		0.145422	5.11692		0.135456	6.49239		0.140024	5.80802
0.132041	7.16049		0.120524	9.61169		0.136123	6.41736		0.130706	7.41806		0.131913	7.19105		0.136592	6.40305		0.146204	5.02744		0.139596	5.87373		0.141414	5.61569		0.130741	7.39512		0.134041	6.80326		0.13619	6.45288		0.146268	5.01663		0.136244	6.36671		0.140838	5.69461
0.132804	7.02418		0.121221	9.43704		0.13691	6.29392		0.131461	7.2779		0.132675	7.0547		0.137382	6.27999		0.147049	4.92943		0.140403	5.75979		0.142232	5.50635		0.131497	7.25515		0.134816	6.67319		0.136977	6.32877		0.147113	4.91885		0.137031	6.24396		0.141652	5.58393
0.133567	6.89092		0.121917	9.26598		0.137697	6.17335		0.132217	7.14085		0.133438	6.9214		0.138172	6.15978		0.147894	4.83387		0.14121	5.64858		0.143049	5.39965		0.132252	7.11829		0.135591	6.54609		0.137764	6.20754		0.147958	4.82352		0.137819	6.12407		0.142466	5.47591
0.13433	6.76066		0.122614	9.09844		0.138484	6.05558		0.132972	7.00684		0.1342	6.7911		0.138961	6.04236		0.148739	4.7407		0.142017	5.54002		0.143867	5.29553		0.133008	6.98447		0.136365	6.42188		0.138551	6.08911		0.148804	4.73057		0.138606	6.00697		0.14328	5.37049
0.135094	6.63331		0.123311	8.93435		0.139271	5.94055		0.133728	6.87581		0.134963	6.66372		0.139751	5.92767		0.149584	4.64987		0.142824	5.43405		0.144684	5.19393		0.133764	6.85362		0.13714	6.3005		0.139338	5.97342		0.149649	4.63995		0.139394	5.89259		0.144094	5.26761
0.135857	6.50882		0.124007	8.77364		0.140058	5.82819		0.134483	6.74769		0.135725	6.53919		0.14054	5.81564		0.150429	4.56131		0.143631	5.33061		0.145502	5.09479		0.13452	6.72568		0.137915	6.18188		0.140126	5.8604		0.150495	4.5516		0.140181	5.78089		0.144909	5.16721
0.13662	6.38712		0.124704	8.61623		0.140845	5.71845		0.135239	6.62242		0.136488	6.41746		0.14133	5.70621		0.151274	4.47496		0.144438	5.22964		0.146319	4.99806		0.135275	6.60058		0.13869	6.06596		0.140913	5.75		0.15134	4.46546		0.140969	5.67178		0.145723	5.06924
0.137383	6.26815		0.125401	8.46206		0.141631	5.61125		0.135994	6.49993		0.137251	6.29846		0.142119	5.59931		0.152119	4.39078		0.145245	5.13109		0.147136	4.90366		0.136031	6.47826		0.139465	5.95269		0.1417	5.64215		0.152186	4.38148		0.141756	5.56522		0.146537	4.97362
0.138147	6.15185		0.126097	8.31106		0.142418	5.50655		0.13675	6.38015		0.138013	6.18212		0.142909	5.4949		0.152964	4.30871		0.146052	5.03489		0.147954	4.81155		0.136787	6.35866		0.140239	5.84199		0.142487	5.5368		0.153031	4.29961		0.142544	5.46114		0.147351	4.88031
0.13891	6.03816		0.126794	8.16316		0.143205	5.40429		0.137505	6.26304		0.138776	6.0684		0.143698	5.39291		0.15381	4.22869		0.146859	4.94099		0.148771	4.72167		0.137542	6.24171		0.141014	5.73382		0.143275	5.43389		0.153877	4.21979		0.143331	5.35949		0.148165	4.78925
0.139673	5.92701		0.127491	8.01831		0.143992	5.30441		0.138261	6.14853		0.139538	5.95723		0.144488	5.29329		0.154655	4.15068		0.147665	4.84934		0.149589	4.63397		0.138298	6.12736		0.141789	5.62811		0.144062	5.33336		0.154722	4.14197		0.144119	5.26021		0.148979	4.70038
0.140436	5.81836		0.128187	7.87642		0.144779	5.20685		0.139017	6.03656		0.140301	5.84855		0.145278	5.19598		0.1555	4.07463		0.148472	4.75987		0.150406	4.54839		0.139054	6.01555		0.142564	5.52481		0.144849	5.23515		0.155568	4.0661		0.144906	5.16325		0.149793	4.61366
0.1412	5.71215		0.128884	7.73745		0.145566	5.11156		0.139772	5.92708		0.141063	5.74231		0.146067	5.10094		0.156345	4.00048		0.149279	4.67255		0.151224	4.46489		0.13981	5.90623		0.143339	5.42387		0.145636	5.13922		0.156413	3.99213		0.145694	5.06855		0.150607	4.52903
0.141963	5.60831		0.129581	7.60134		0.146352	5.0185		0.140528	5.82003		0.141826	5.63845		0.146857	5.0081		0.15719	3.92819		0.150086	4.58732		0.152041	4.38341		0.140565	5.79933		0.144113	5.32523		0.146423	5.04551		0.157259	3.92002		0.146482	4.97605		0.151421	4.44645
0.142726	5.50681		0.130277	7.46802		0.147139	4.9276		0.141283	5.71536		0.142588	5.53692		0.147646	4.91741		0.158035	3.85772		0.150893	4.50413		0.152858	4.30391		0.141321	5.69481		0.144888	5.22883		0.147211	4.95397		0.158104	3.84971		0.147269	4.88572		0.152235	4.36586
0.143489	5.40759		0.130974	7.33744		0.147926	4.83881		0.142039	5.61302		0.143351	5.43767		0.148436	4.82883		0.15888	3.78901		0.1517	4.42292		0.153676	4.22634		0.142077	5.59262		0.145663	5.13464		0.147998	4.86455		0.15895	3.78117		0.148057	4.7975		0.153049	4.28722
0.144253	5.31059		0.131671	7.20954		0.148713	4.7521		0.142794	5.51295		0.144113	5.34065		0.149225	4.74232		0.159725	3.72202		0.152507	4.34367		0.154493	4.15065		0.142833	5.49269		0.146438	5.04259		0.148785	4.7772		0.159795	3.71435		0.148844	4.71133		0.153864	4.21047
0.145016	5.21577		0.132368	7.08427		0.1495	4.66741		0.14355	5.4151		0.144876	5.24581		0.150015	4.65781		0.16057	3.65672		0.153314	4.26631		0.155311	4.0768		0.143588	5.39499		0.147213	4.95264		0.149572	4.69187		0.160641	3.64921		0.149632	4.62718		0.154678	4.13558
0.145779	5.12308		0.133064	6.96156		0.150287	4.58469		0.144305	5.31943		0.145638	5.1531		0.150804	4.57526		0.161416	3.59305		0.154121	4.1908		0.156128	4.00474		0.144344	5.29945		0.147987	4.86474		0.15036	4.60852		0.161486	3.5857		0.150419	4.545		0.155492	4.0625
0.146542	5.03246		0.133761	6.84138		0.151073	4.5039		0.145061	5.22588		0.146401	5.06246		0.151594	4.49464		0.162261	3.53098		0.154928	4.11711		0.156946	3.93443		0.1451	5.20605		0.148762	4.77885		0.151147	4.52711		0.162332	3.52378		0.151207	4.46473		0.156306	3.99119
0.147306	4.94389		0.134458	6.72366		0.15186	4.42499		0.145816	5.13442		0.147163	4.97387		0.152384	4.41589		0.163106	3.47047		0.155735	4.04518		0.157763	3.86583		0.145855	5.11471		0.149537	4.69492		0.151934	4.44758		0.163177	3.46342		0.151994	4.38635		0.15712	3.9216
0.148069	4.8573		0.135154	6.60836		0.152647	4.34793		0.146572	5.04499		0.147926	4.88726		0.153173	4.33897		0.163951	3.41147		0.156542	3.97497		0.15858	3.79889		0.146611	5.02541		0.150312	4.6129		0.152721	4.36989		0.164023	3.40457		0.152782	4.30979		0.157934	3.85369
0.148832	4.77266		0.135851	6.49543		0.153434	4.27266		0.147327	4.95754		0.148688	4.8026		0.153963	4.26384		0.164796	3.35396		0.157348	3.90644		0.159398	3.73358		0.147367	4.9381		0.151087	4.53276		0.153508	4.29401		0.164868	3.34719		0.153569	4.23503		0.158748	3.78742
0.149595	4.68992		0.136548	6.38481		0.154221	4.19915		0.148083	4.87205		0.149451	4.71984		0.154752	4.19045		0.165641	3.29789		0.158155	3.83956		0.160215	3.66985		0.148123	4.85273		0.151861	4.45445		0.154296	4.21988		0.165714	3.29126		0.154357	4.16201		0.159562	3.72276
0.150359	4.60904		0.137244	6.27647		0.155008	4.12735		0.148838	4.78845		0.150213	4.63894		0.155542	4.11878		0.166486	3.24322		0.158962	3.77428		0.161033	3.60768		0.148878	4.76926		0.152636	4.37792		0.155083	4.14748		0.166559	3.23672		0.155144	4.0907		0.160376	3.65966
0.151122	4.52997		0.137941	6.17035		0.155794	4.05723		0.149594	4.70671		0.150976	4.55986		0.156331	4.04877		0.167331	3.18992		0.159769	3.71057		0.16185	3.54701		0.149634	4.68765		0.153411	4.30314		0.15587	4.07675		0.167404	3.18356		0.155932	4.02106		0.16119	3.59808
0.151885	4.45269		0.138638	6.06641		0.156581	3.98875		0.150349	4.6268		0.151738	4.48256		0.157121	3.98039		0.168176	3.13796		0.160576	3.64839		0.162668	3.48782		0.15039	4.60785		0.154186	4.23007		0.156657	4.00766		0.16825	3.13173		0.15672	3.95305		0.162004	3.538
0.152648	4.37714		0.139334	5.9646		0.157368	3.92186		0.151105	4.54866		0.152501	4.407		0.15791	3.9136		0.169022	3.0873		0.161383	3.58769		0.163485	3.43006		0.151146	4.52983		0.154961	4.15867		0.157445	3.94018		0.169095	3.08119		0.157507	3.88663		0.162819	3.47936
0.153411	4.30329		0.140031	5.86488		0.158155	3.85654		0.15186	4.47226		0.153263	4.33313		0.1587	3.84836		0.169867	3.03791		0.16219	3.52845		0.164302	3.37371		0.151901	4.45355		0.155735	4.0889		0.158232	3.87426		0.169941	3.03192		0.158295	3.82176		0.163633	3.42215
0.154175	4.23109		0.140728	5.76721		0.158942	3.79274		0.152616	4.39756		0.154026	4.26093		0.159489	3.78464		0.170712	2.98976		0.162997	3.47063		0.16512	3.31872		0.152657	4.37896		0.15651	4.02072		0.159019	3.80987		0.170786	2.98389		0.159082	3.75842		0.164447	3.36632
0.154938	4.16053		0.141424	5.67155		0.159729	3.73043		0.153371	4.32452		0.154788	4.19034		0.160279	3.72241		0.171557	2.94281		0.163804	3.4142		0.165937	3.26507		0.153413	4.30604		0.157285	3.9541		0.159806	3.74698		0.171632	2.93705		0.15987	3.69655		0.165261	3.31183
0.155701	4.09155		0.142121	5.57785		0.160516	3.66958		0.154127	4.25311		0.155551	4.12135		0.161069	3.66162		0.172402	2.89704		0.164611	3.35912		0.166755	3.21272		0.154168	4.23474		0.15806	3.88901		0.160593	3.68554		0.172477	2.89139		0.160657	3.63613		0.166075	3.25867
0.156464	4.02412		0.142818	5.48608		0.161302	3.61015		0.154883	4.1833		0.156313	4.05391		0.161858	3.60225		0.173247	2.85241		0.165418	3.30536		0.167572	3.16165		0.154924	4.16502		0.158835	3.8254		0.161381	3.62553		0.173323	2.84687		0.161445	3.57713		0.166889	3.20678
0.157228	3.95821		0.143514	5.39619		0.162089	3.55211		0.155638	4.11503		0.157076	3.98798		0.162648	3.54425		0.174092	2.8089		0.166225	3.25289		0.16839	3.11181		0.15568	4.09687		0.159609	3.76324		0.162168	3.56691		0.174168	2.80347		0.162232	3.51951		0.167703	3.15616
0.157991	3.89378		0.144211	5.30815		0.162876	3.49542		0.156394	4.04829		0.157838	3.92354		0.163437	3.48761		0.174937	2.76647		0.167031	3.20168		0.169207	3.06318		0.156436	4.03023		0.160384	3.7025		0.162955	3.50965		0.175014	2.76114		0.16302	3.46324		0.168517	3.10675
0.158754	3.8308		0.144908	5.22192		0.163663	3.44005		0.157149	3.98303		0.158601	3.86055		0.164227	3.43228		0.175782	2.7251		0.167838	3.15169		0.170024	3.01573		0.157191	3.96507		0.161159	3.64315		0.163742	3.45371		0.175859	2.71988		0.163807	3.40828		0.169331	3.05854
0.159517	3.76924		0.145604	5.13746		0.16445	3.38598		0.157905	3.91922		0.159363	3.79897		0.165016	3.37824		0.176628	2.68477		0.168645	3.1029		0.170842	2.96944		0.157947	3.90136		0.161934	3.58516		0.16453	3.39908		0.176705	2.67964		0.164595	3.35462		0.170145	3.01149
0.160281	3.70906		0.146301	5.05474		0.165237	3.33317		0.15866	3.85684		0.160126	3.73878		0.165806	3.32546		0.177473	2.64544		0.169452	3.05528		0.171659	2.92426		0.158703	3.83908		0.162709	3.52849		0.165317	3.34571		0.17755	2.64041		0.165382	3.3022		0.170959	2.96558
0.161044	3.65023		0.146998	4.97372		0.166023	3.28159		0.159416	3.79585		0.160888	3.67995		0.166595	3.2739		0.178318	2.60709		0.170259	3.0088		0.172477	2.88018		0.159459	3.77818		0.163483	3.47312		0.166104	3.29357		0.178396	2.60215		0.16617	3.25102		0.171774	2.92077
0.161807	3.59273		0.147694	4.89437		0.16681	3.23122		0.160171	3.73621		0.161651	3.62243		0.167385	3.22354		0.179163	2.56969		0.171066	2.96344		0.173294	2.83717		0.160214	3.71864		0.164258	3.41901		0.166891	3.24265		0.179241	2.56484		0.166957	3.20103		0.172588	2.87705
0.16257	3.53652		0.148391	4.81664		0.167597	3.18202		0.160927	3.6779		0.162413	3.56621		0.168175	3.17435		0.180008	2.53323		0.171873	2.91915		0.174111	2.79519		0.16097	3.66043		0.165033	3.36613		0.167678	3.1929		0.180087	2.52847		0.167745	3.15221		0.173402	2.83438
0.163334	3.48158		0.149088	4.74052		0.168384	3.13397		0.161682	3.62089		0.163176	3.51126		0.168964	3.1263		0.180853	2.49767		0.17268	2.87593		0.174929	2.75424		0.161726	3.60351		0.165808	3.31447		0.168466	3.14431		0.180932	2.49299		0.168533	3.10453		0.174216	2.79273
0.164097	3.42787		0.149784	4.66596		0.169171	3.08704		0.162438	3.56515		0.163938	3.45754		0.169754	3.07937		0.181698	2.463		0.173487	2.83374		0.175746	2.71427		0.162481	3.54786		0.166583	3.26398		0.169253	3.09684		0.181778	2.4584		0.16932	3.05797		0.17503	2.75209
0.16486	3.37537		0.150481	4.59294		0.169958	3.04121		0.163193	3.51066		0.164701	3.40502		0.170543	3.03353		0.182543	2.42918		0.174294	2.79256		0.176564	2.67527		0.163237	3.49345		0.167358	3.21464		0.17004	3.05047		0.182623	2.42467		0.170108	3.01249		0.175844	2.71243
0.165623	3.32405		0.151178	4.52142		0.170744	2.99644		0.163949	3.45737		0.165463	3.35369		0.171333	2.98875		0.183388	2.3962		0.175101	2.75236		0.177381	2.63721		0.163993	3.44025		0.168132	3.16643		0.170827	3.00518		0.183469	2.39177		0.170895	2.96808		0.176658	2.67372
0.166387	3.27388		0.151874	4.45137		0.171531	2.95271		0.164704	3.40527		0.166226	3.30351		0.172122	2.945		0.184233	2.36404		0.175908	2.71312		0.178199	2.60007		0.164749	3.38824		0.168907	3.11932		0.171615	2.96093		0.184314	2.35968		0.171683	2.9247		0.177472	2.63594
0.16715	3.22484		0.152571	4.38277		0.172318	2.91001		0.16546	3.35433		0.166988	3.25446		0.172912	2.90227		0.185079	2.33268		0.176714	2.67482		0.179016	2.56383		0.165504	3.33738		0.169682	3.07328		0.172402	2.9177		0.185159	2.32839		0.17247	2.88234		0.178286	2.59907
0.167913	3.1769		0.153268	4.31557		0.173105	2.8683		0.166215	3.30452		0.167751	3.20651		0.173701	2.86054		0.185924	2.30209		0.177521	2.63743		0.179833	2.52846		0.16626	3.28766		0.170457	3.0283		0.173189	2.87547		0.186005	2.29787		0.173258	2.84096		0.1791	2.56308
0.168676	3.13004		0.153964	4.24976		0.173892	2.82755		0.166971	3.25582		0.168513	3.15964		0.174491	2.81976		0.186769	2.27225		0.178328	2.60093		0.180651	2.49394		0.167016	3.23904		0.171232	2.98433		0.173976	2.83422		0.18685	2.2681		0.174045	2.80055		0.179915	2.52796
0.16944	3.08423		0.154661	4.18531		0.174679	2.78776		0.167726	3.20821		0.169276	3.11382		0.175281	2.77993		0.187614	2.24315		0.179135	2.5653		0.181468	2.46025		0.167772	3.1915		0.172006	2.94137		0.174763	2.79392		0.187696	2.23907		0.174833	2.76108		0.180729	2.49368
0.170203	3.03945		0.155358	4.12218		0.175466	2.74889		0.168482	3.16165		0.170038	3.06902		0.17607	2.74103		0.188459	2.21477		0.179942	2.53051		0.182286	2.42737		0.168527	3.14503		0.172781	2.89939		0.175551	2.75455		0.188541	2.21075		0.17562	2.72254		0.181543	2.46022
0.170966	2.99568		0.156054	4.06035		0.176252	2.71092		0.169237	3.11613		0.170801	3.02524		0.17686	2.70302		0.189304	2.18708		0.180749	2.49656		0.183103	2.39528		0.169283	3.09958		0.173556	2.85836		0.176338	2.71609		0.189387	2.18312		0.176408	2.68488		0.182357	2.42755
0.171729	2.95288		0.156751	3.9998		0.177039	2.67384		0.169993	3.07162		0.171563	2.98243		0.177649	2.66588		0.190149	2.16007		0.181556	2.4634		0.183921	2.36396		0.170039	3.05514		0.174331	2.81826		0.177125	2.67851		0.190232	2.15618		0.177195	2.64811		0.183171	2.39567
0.172493	2.91105		0.157448	3.94049		0.177826	2.63761		0.170749	3.0281		0.172326	2.94058		0.178439	2.62961		0.190994	2.13372		0.182363	2.43104		0.184738	2.33339		0.170794	3.0117		0.175106	2.77908		0.177912	2.6418		0.191078	2.12989		0.177983	2.61219		0.183985	2.36455
0.173256	2.87015		0.158144	3.88241		0.178613	2.60223		0.171504	2.98554		0.173088	2.89967		0.179228	2.59417		0.191839	2.10802		0.18317	2.39944		0.185555	2.30355		0.17155	2.96921		0.17588	2.74078		0.1787	2.60593		0.191923	2.10424		0.17877	2.57711		0.184799	2.33417
0.174019	2.83017		0.158841	3.82552		0.1794	2.56766		0.17226	2.94393		0.173851	2.85968		0.180018	2.55955		0.192685	2.08295		0.183977	2.36859		0.186373	2.27443		0.172306	2.92767		0.176655	2.70335		0.179487	2.57089		0.192769	2.07922		0.179558	2.54283		0.185613	2.30452
0.174782	2.79108		0.159538	3.7698		0.180187	2.53389		0.173015	2.90324		0.174613	2.82058		0.180807	2.52572		0.19353	2.05848		0.184784	2.33847		0.18719	2.246		0.173062	2.88705		0.17743	2.66678		0.180274	2.53665		0.193614	2.05481		0.180346	2.50936		0.186427	2.27557
0.175545	2.75287		0.160234	3.71523		0.180973	2.50091		0.173771	2.86345		0.175376	2.78236		0.181597	2.49267		0.194375	2.03462		0.18559	2.30906		0.188008	2.21825		0.173817	2.84734		0.178205	2.63103		0.181061	2.50319		0.19446	2.031		0.181133	2.47666		0.187241	2.2473
0.176309	2.71551		0.160931	3.66179		0.18176	2.46869		0.174526	2.82454		0.176138	2.74499		0.182386	2.46039		0.19522	2.01133		0.186397	2.28035		0.188825	2.19116		0.174573	2.8085		0.17898	2.59609		0.181848	2.47051		0.195305	2.00776		0.181921	2.44472		0.188055	2.21971
0.177072	2.67899		0.161628	3.60944		0.182547	2.43721		0.175282	2.7865		0.176901	2.70845		0.183176	2.42884		0.196065	1.9886		0.187204	2.25231		0.189643	2.16472		0.175329	2.77052		0.179754	2.56194		0.182636	2.43857		0.196151	1.98508		0.182708	2.41352		0.18887	2.19277
0.177835	2.64328		0.162324	3.55818		0.183334	2.40645		0.176037	2.7493		0.177663	2.67273		0.183966	2.39801		0.19691	1.96643		0.188011	2.22494		0.19046	2.1389		0.176085	2.73339		0.180529	2.52857		0.183423	2.40736		0.196996	1.96296		0.183496	2.38303		0.189684	2.16647
0.178598	2.60837		0.163021	3.50797		0.184121	2.37641		0.176793	2.71292		0.178426	2.6378		0.184755	2.3679		0.197755	1.94479		0.188818	2.1982		0.191277	2.1137		0.17684	2.69707		0.181304	2.49595		0.18421	2.37687		0.197842	1.94136		0.184283	2.35326		0.190498	2.14079
0.179362	2.57424		0.163718	3.45879		0.184908	2.34705		0.177548	2.67734		0.179188	2.60366		0.185545	2.33847		0.1986	1.92368		0.189625	2.17209		0.192095	2.08909		0.177596	2.66156		0.182079	2.46406		0.184997	2.34707		0.198687	1.92029		0.185071	2.32416		0.191312	2.11572
0.180125	2.54087		0.164414	3.41063		0.185694	2.31838		0.178304	2.64255		0.179951	2.57027		0.186334	2.30971		0.199445	1.90307		0.190432	2.1466		0.192912	2.06507		0.178352	2.62683		0.182854	2.43289		0.185785	2.31796		0.199533	1.89972		0.185858	2.29574		0.192126	2.09124
0.180888	2.50824		0.165111	3.36346		0.186481	2.29036		0.179059	2.60853		0.180713	2.53763		0.187124	2.28161		0.200291	1.88295		0.191239	2.1217		0.19373	2.04161		0.179107	2.59287		0.183628	2.40243		0.186572	2.2895		0.200378	1.87965		0.186646	2.26798		0.19294	2.06733
0.181651	2.47634		0.165808	3.31726		0.187268	2.26298		0.179815	2.57526		0.181476	2.50571		0.187913	2.25415		0.201136	1.86332		0.192046	2.09739		0.194547	2.01871		0.179863	2.55966		0.184403	2.37265		0.187359	2.2617		0.201224	1.86005		0.187433	2.24085		0.193754	2.04398
0.182415	2.44514		0.166504	3.27201		0.188055	2.23623		0.18057	2.54272		0.182238	2.47451		0.188703	2.22731		0.201981	1.84416		0.192853	2.07364		0.195365	1.99634		0.180619	2.52718		0.185178	2.34354		0.188146	2.23452		0.202069	1.84093		0.188221	2.21434		0.194568	2.02118
0.183178	2.41464		0.167201	3.22769		0.188842	2.21009		0.181326	2.51089		0.183001	2.44399		0.189492	2.20109		0.202826	1.82545		0.19366	2.05044		0.196182	1.9745		0.181375	2.49542		0.185953	2.31508		0.188933	2.20796		0.202914	1.82226		0.189008	2.18845		0.195382	1.99892
0.183941	2.38482		0.167898	3.18428		0.189629	2.18455		0.182081	2.47977		0.183763	2.41415		0.190282	2.17546		0.203671	1.80719		0.194467	2.02779		0.196999	1.95317		0.18213	2.46436		0.186728	2.28727		0.189721	2.18201		0.20376	1.80403		0.189796	2.16314		0.196196	1.97717
0.184704	2.35566		0.168594	3.14177		0.190415	2.15959		0.182837	2.44933		0.184526	2.38497		0.191072	2.15041		0.204516	1.78936		0.195273	2.00566		0.197817	1.93234		0.182886	2.43397		0.187502	2.26007		0.190508	2.15664		0.204605	1.78623		0.190584	2.13842		0.19701	1.95594
0.185468	2.32714		0.169291	3.10013		0.191202	2.1352		0.183592	2.41956		0.185288	2.35644		0.191861	2.12593		0.205361	1.77195		0.19608	1.98404		0.198634	1.912		0.183642	2.40426		0.188277	2.23349		0.191295	2.13185		0.205451	1.76886		0.191371	2.11426		0.197825	1.93519
0.186231	2.29925		0.169988	3.05934		0.191989	2.11136		0.184348	2.39044		0.186051	2.32853		0.192651	2.102		0.206206	1.75496		0.196887	1.96293		0.199452	1.89213		0.184398	2.3752		0.189052	2.20749		0.192082	2.10761		0.206296	1.75189		0.192159	2.09064		0.198639	1.91493
0.186994	2.27198		0.170684	3.01939		0.192776	2.08807		0.185104	2.36196		0.186813	2.30125		0.19344	2.07861		0.207051	1.73836		0.197694	1.9423		0.200269	1.87273		0.185153	2.34677		0.189827	2.18208		0.19287	2.08392		0.207142	1.73533		0.192946	2.06757		0.199453	1.89514
0.187757	2.24532		0.171381	2.98027		0.193563	2.0653		0.185859	2.3341		0.187576	2.27456		0.19423	2.05575		0.207896	1.72215		0.198501	1.92215		0.201087	1.85377		0.185909	2.31897		0.190602	2.15724		0.193657	2.06077		0.207987	1.71915		0.193734	2.04502		0.200267	1.8758
0.188521	2.21923		0.172078	2.94195		0.19435	2.04305		0.186615	2.30685		0.188338	2.24846		0.195019	2.03341		0.208742	1.70633		0.199308	1.90246		0.201904	1.83525		0.186665	2.29177		0.191376	2.13294		0.194444	2.03813		0.208833	1.70335		0.194521	2.02299		0.201081	1.85691
0.189284	2.19373		0.172774	2.90441		0.195137	2.0213		0.18737	2.2802		0.189101	2.22294		0.195809	2.01156		0.209587	1.69087		0.200115	1.88322		0.202721	1.81716		0.18742	2.26517		0.192151	2.10919		0.195231	2.01601		0.209678	1.68791		0.195309	2.00145		0.201895	1.83846
0.190047	2.16878		0.173471	2.86764		0.195923	2.00005		0.188126	2.25413		0.189863	2.19797		0.196598	1.99021		0.210432	1.67577		0.200922	1.86442		0.203539	1.79949		0.188176	2.23915		0.192926	2.08597		0.196018	1.99437		0.210524	1.67284		0.196096	1.9804		0.202709	1.82043
0.19081	2.14438		0.174168	2.83163		0.19671	1.97927		0.188881	2.22862		0.190626	2.17355		0.197388	1.96933		0.211277	1.66102		0.201729	1.84606		0.204356	1.78223		0.188932	2.2137		0.193701	2.06325		0.196806	1.97323		0.211369	1.65811		0.196884	1.95982		0.203523	1.80281
0.191574	2.12052		0.174864	2.79636		0.197497	1.95896		0.189637	2.20367		0.191388	2.14967		0.198178	1.94892		0.212122	1.64661		0.202536	1.82811		0.205174	1.76536		0.189688	2.1888		0.194476	2.04105		0.197593	1.95255		0.212215	1.64372		0.197671	1.93971		0.204337	1.78559
0.192337	2.09718		0.175561	2.7618		0.198284	1.9391		0.190392	2.17926		0.192151	2.12631		0.198967	1.92896		0.212967	1.63253		0.203343	1.81057		0.205991	1.74887		0.190443	2.16444		0.19525	2.01933		0.19838	1.93233		0.21306	1.62967		0.198459	1.92005		0.205151	1.76877
0.1931	2.07435		0.176258	2.72796		0.199071	1.91969		0.191148	2.15538		0.192913	2.10346		0.199757	1.90945		0.213812	1.61877		0.20415	1.79343		0.206808	1.73277		0.191199	2.14061		0.196025	1.99809		0.199167	1.91257		0.213906	1.61593		0.199246	1.90083		0.205965	1.75233
0.193863	2.05202		0.176954	2.69481		0.199858	1.90071		0.191903	2.13202		0.193676	2.08111		0.200546	1.89037		0.214657	1.60533		0.204956	1.77668		0.207626	1.71703		0.191955	2.11729		0.1968	1.97732		0.199955	1.89324		0.214751	1.60251		0.200034	1.88204		0.20678	1.73627
0.194627	2.03017		0.177651	2.66233		0.200644	1.88216		0.192659	2.10916		0.194438	2.05924		0.201336	1.87172		0.215502	1.5922		0.205763	1.7603		0.208443	1.70164		0.192711	2.09449		0.197575	1.957		0.200742	1.87434		0.215597	1.58939		0.200821	1.86368		0.207594	1.72056
0.19539	2.0088		0.178348	2.63052		0.201431	1.86402		0.193414	2.0868		0.195201	2.03785		0.202125	1.85347		0.216348	1.57936		0.20657	1.7443		0.209261	1.68661		0.193466	2.07217		0.19835	1.93713		0.201529	1.85586		0.216442	1.57657		0.201609	1.84572		0.208408	1.70521
0.196153	1.9879		0.179044	2.59936		0.202218	1.84628		0.19417	2.06492		0.195963	2.01692		0.202915	1.83563		0.217193	1.56682		0.207377	1.72865		0.210078	1.67191		0.194222	2.05033		0.199124	1.91769		0.202316	1.83778		0.217288	1.56404		0.202397	1.82816		0.209222	1.69021
0.196916	1.96744		0.179741	2.56883		0.203005	1.82893		0.194925	2.04351		0.196726	1.99645		0.203704	1.81818		0.218038	1.55455		0.208184	1.71335		0.210896	1.65754		0.194978	2.02897		0.199899	1.89868		0.203103	1.82011		0.218133	1.55179		0.203184	1.81099		0.210036	1.67554
0.197679	1.94743		0.180438	2.53893		0.203792	1.81197		0.195681	2.02256		0.197488	1.97641		0.204494	1.80112		0.218883	1.54256		0.208991	1.6984		0.211713	1.6435		0.195733	2.00806		0.200674	1.88009		0.203891	1.80282		0.218979	1.53982		0.203972	1.7942		0.21085	1.6612
0.198443	1.92786		0.181134	2.50963		0.204579	1.79538		0.196436	2.00206		0.198251	1.95681		0.205283	1.78443		0.219728	1.53084		0.209798	1.68378		0.21253	1.62977		0.196489	1.98761		0.201449	1.86189		0.204678	1.78591		0.219824	1.52811		0.204759	1.77778		0.211664	1.64718
0.199206	1.9087		0.181831	2.48094		0.205365	1.77916		0.197192	1.98199		0.199013	1.93763		0.206073	1.7681		0.220573	1.51938		0.210605	1.66948		0.213348	1.61635		0.197245	1.96759		0.202224	1.8441		0.205465	1.76937		0.22067	1.51666		0.205547	1.76172		0.212478	1.63347
0.199969	1.88996		0.182528	2.45282		0.206152	1.76329		0.197947	1.96236		0.199776	1.91887		0.206863	1.75213		0.221418	1.50817		0.211412	1.6555		0.214165	1.60322		0.198001	1.948		0.202998	1.82669		0.206252	1.75319		0.221515	1.50547		0.206334	1.74602		0.213292	1.62007
0.200732	1.87162		0.183224	2.42528		0.206939	1.74777		0.198703	1.94315		0.200538	1.9005		0.207652	1.73651		0.222263	1.49721		0.212219	1.64183		0.214983	1.59039		0.198756	1.92883		0.203773	1.80965		0.20704	1.73736		0.22236	1.49452		0.207122	1.73066		0.214106	1.60696
0.201496	1.85368		0.183921	2.39829		0.207726	1.73259		0.199458	1.92434		0.201301	1.88253		0.208442	1.72122		0.223108	1.48649		0.213026	1.62846		0.2158	1.57783		0.199512	1.91007		0.204548	1.79298		0.207827	1.72187		0.223206	1.48381		0.207909	1.71564		0.214921	1.59414
0.202259	1.83612		0.184618	2.37186		0.208513	1.71774		0.200214	1.90594		0.202063	1.86494		0.209231	1.70627		0.223954	1.476		0.213833	1.61538		0.216618	1.56556		0.200268	1.8917		0.205323	1.77667		0.208614	1.70672		0.224051	1.47333		0.208697	1.70094		0.215735	1.5816
0.203022	1.81893		0.185315	2.34596		0.2093	1.70321		0.20097	1.88792		0.202826	1.84773		0.210021	1.69164		0.224799	1.46574		0.214639	1.60259		0.217435	1.55355		0.201024	1.87373		0.206098	1.76071		0.209401	1.6919		0.224897	1.46308		0.209484	1.68657		0.216549	1.56933
0.203785	1.80211		0.186011	2.32058		0.210087	1.689		0.201725	1.87029		0.203588	1.83088		0.21081	1.67732		0.225644	1.4557		0.215446	1.59008		0.218252	1.5418		0.201779	1.85614		0.206872	1.7451		0.210188	1.6774		0.225742	1.45305		0.210272	1.6725		0.217363	1.55733
0.204549	1.78565		0.186708	2.29571		0.210873	1.67509		0.202481	1.85303		0.204351	1.81439		0.2116	1.66331		0.226489	1.44588		0.216253	1.57783		0.21907	1.53031		0.202535	1.83892		0.207647	1.72981		0.210976	1.6632		0.226588	1.44323		0.211059	1.65874		0.218177	1.54559
0.205312	1.76954		0.187405	2.27135		0.21166	1.66148		0.203236	1.83613		0.205113	1.79825		0.212389	1.6496		0.227334	1.43627		0.21706	1.56586		0.219887	1.51907		0.203291	1.82206		0.208422	1.71485		0.211763	1.64931		0.227433	1.43363		0.211847	1.64528		0.218991	1.5341
0.206075	1.75376		0.188101	2.24748		0.212447	1.64816		0.203992	1.81959		0.205876	1.78245		0.213179	1.63618		0.228179	1.42686		0.217867	1.55414		0.220705	1.50807		0.204046	1.80556		0.209197	1.70021		0.21255	1.63572		0.228279	1.42422		0.212635	1.6321		0.219805	1.52286
0.206838	1.73833		0.188798	2.22409		0.213234	1.63513		0.204747	1.80339		0.206638	1.76699		0.213969	1.62305		0.229024	1.41765		0.218674	1.54267		0.221522	1.4973		0.204802	1.7894		0.209972	1.68588		0.213337	1.62242		0.229124	1.41502		0.213422	1.61921		0.220619	1.51186
0.207602	1.72321		0.189495	2.20117		0.214021	1.62238		0.205503	1.78753		0.207401	1.75184		0.214758	1.61019		0.229869	1.40863		0.219481	1.53145		0.22234	1.48677		0.205558	1.77358		0.210746	1.67185		0.214125	1.60939		0.22997	1.40601		0.21421	1.60659		0.221433	1.5011
0.208365	1.70842		0.190191	2.17872		0.214808	1.60989		0.206258	1.77201		0.208163	1.73702		0.215548	1.59761		0.230714	1.3998		0.220288	1.52046		0.223157	1.47646		0.206314	1.7581		0.211521	1.65812		0.214912	1.59665		0.230815	1.39718		0.214997	1.59424		0.222247	1.49056
0.209128	1.69393		0.190888	2.15671		0.215594	1.59767		0.207014	1.75681		0.208926	1.7225		0.216337	1.58529		0.23156	1.39116		0.221095	1.50971		0.223974	1.46636		0.207069	1.74293		0.212296	1.64468		0.215699	1.58417		0.231661	1.38854		0.215785	1.58215		0.223061	1.48025
0.209891	1.67975		0.191585	2.13514		0.216381	1.58571		0.207769	1.74192		0.209688	1.70829		0.217127	1.57323		0.232405	1.38269		0.221902	1.49918		0.224792	1.45648		0.207825	1.72809		0.213071	1.63151		0.216486	1.57195		0.232506	1.38008		0.216572	1.57032		0.223876	1.47015
0.210655	1.66587		0.192281	2.11401		0.217168	1.574		0.208525	1.72734		0.210451	1.69437		0.217916	1.56142		0.23325	1.37439		0.222709	1.48888		0.225609	1.44681		0.208581	1.71355		0.213846	1.61863		0.217273	1.55999		0.233352	1.37179		0.21736	1.55874		0.22469	1.46026
0.211418	1.65227		0.192978	2.0933		0.217955	1.56253		0.20928	1.71307		0.211213	1.68074		0.218706	1.54986		0.234095	1.36627		0.223515	1.47879		0.226427	1.43734		0.209337	1.69931		0.214621	1.60601		0.218061	1.54828		0.234197	1.36366		0.218147	1.5474		0.225504	1.45058
0.212181	1.63896		0.193675	2.073		0.218742	1.55131		0.210036	1.69909		0.211976	1.6674		0.219495	1.53854		0.23494	1.35831		0.224322	1.46891		0.227244	1.42806		0.210092	1.68536		0.215395	1.59365		0.218848	1.53681		0.235043	1.3557		0.218935	1.53629		0.226318	1.4411
0.212944	1.62592		0.194371	2.05311		0.219529	1.54031		0.210791	1.68539		0.212738	1.65432		0.220285	1.52745		0.235785	1.3505		0.225129	1.45924		0.228062	1.41898		0.210848	1.67171		0.21617	1.58155		0.219635	1.52558		0.235888	1.3479		0.219722	1.52542		0.227132	1.43181
0.213708	1.61315		0.195068	2.03361		0.220315	1.52955		0.211547	1.67198		0.213501	1.64152		0.221075	1.51659		0.23663	1.34286		0.225936	1.44976		0.228879	1.41008		0.211604	1.65833		0.216945	1.56969		0.220422	1.51458		0.236734	1.34026		0.22051	1.51477		0.227946	1.42272
0.214471	1.60064		0.195765	2.0145		0.221102	1.519		0.212302	1.65884		0.214263	1.62898		0.221864	1.50595		0.237475	1.33536		0.226743	1.44048		0.229696	1.40136		0.212359	1.64522		0.21772	1.55808		0.22121	1.50381		0.237579	1.33276		0.221297	1.50434		0.22876	1.4138
0.215234	1.58839		0.196461	1.99577		0.221889	1.50867		0.213058	1.64597		0.215026	1.61669		0.222654	1.49553		0.23832	1.32801		0.22755	1.43139		0.230514	1.39282		0.213115	1.63239		0.218495	1.54671		0.221997	1.49325		0.238425	1.32541		0.222085	1.49413		0.229574	1.40507
0.215997	1.57638		0.197158	1.97741		0.222676	1.49856		0.213813	1.63336		0.215788	1.60465		0.223443	1.48532		0.239165	1.32081		0.228357	1.42248		0.231331	1.38445		0.213871	1.61981		0.219269	1.53557		0.222784	1.48292		0.23927	1.31821		0.222872	1.48412		0.230388	1.39652
0.216761	1.56463		0.197855	1.95942		0.223463	1.48864		0.214569	1.621		0.216551	1.59286		0.224233	1.47532		0.240011	1.31374		0.229164	1.41375		0.232149	1.37625		0.214627	1.60749		0.220044	1.52466		0.223571	1.47279		0.240115	1.31114		0.22366	1.47432		0.231202	1.38814
0.217524	1.55311		0.198551	1.94177		0.22425	1.47893		0.215324	1.6089		0.217313	1.5813		0.225022	1.46551		0.240856	1.30681		0.229971	1.4052		0.232966	1.36821		0.215382	1.59542		0.220819	1.51397		0.224358	1.46286		0.240961	1.3042		0.224448	1.46472		0.232016	1.37992
0.218287	1.54183		0.199248	1.92448		0.225036	1.46941		0.21608	1.59704		0.218076	1.56998		0.225812	1.45591		0.241701	1.30001		0.230778	1.39682		0.233784	1.36034		0.216138	1.5836		0.221594	1.50349		0.225146	1.45314		0.241806	1.2974		0.225235	1.45531		0.232831	1.37187
0.21905	1.53077		0.199945	1.90753		0.225823	1.46009		0.216836	1.58541		0.218838	1.55889		0.226601	1.4465		0.242546	1.29333		0.231585	1.3886		0.234601	1.35261		0.216894	1.57201		0.222369	1.49322		0.225933	1.44361		0.242652	1.29073		0.226023	1.44608		0.233645	1.36397
0.219813	1.51993		0.200641	1.89091		0.22661	1.45095		0.217591	1.57402		0.219601	1.54801		0.227391	1.43727		0.243391	1.28679		0.232392	1.38055		0.235418	1.34504		0.21765	1.56065		0.223143	1.48316		0.22672	1.43427		0.243497	1.28418		0.22681	1.43705		0.234459	1.35623
0.220577	1.50931		0.201338	1.87462		0.227397	1.44199		0.218347	1.56286		0.220363	1.53736		0.22818	1.42823		0.244236	1.28036		0.233198	1.37265		0.236236	1.33761		0.218405	1.54952		0.223918	1.4733		0.227507	1.42512		0.244343	1.27775		0.227598	1.42819		0.235273	1.34864
0.22134	1.49891		0.202035	1.85864		0.228184	1.43321		0.219102	1.55192		0.221126	1.52691		0.22897	1.41936		0.245081	1.27405		0.234005	1.36491		0.237053	1.33033		0.219161	1.53861		0.224693	1.46363		0.228295	1.41614		0.245188	1.27143		0.228385	1.4195		0.236087	1.34119
0.222103	1.48871		0.202731	1.84298		0.228971	1.4246		0.219858	1.54119		0.221888	1.51667		0.22976	1.41067		0.245926	1.26785		0.234812	1.35731		0.237871	1.32318		0.219917	1.52791		0.225468	1.45415		0.229082	1.40735		0.246034	1.26523		0.229173	1.41099		0.236901	1.33389
0.222866	1.47871		0.203428	1.82762		0.229758	1.41616		0.220613	1.53067		0.222651	1.50663		0.230549	1.40214		0.246771	1.26177		0.235619	1.34987		0.238688	1.31618		0.220672	1.51743		0.226243	1.44486		0.229869	1.39872		0.246879	1.25915		0.22996	1.40265		0.237715	1.32672
0.22363	1.46891		0.204125	1.81256		0.230544	1.40788		0.221369	1.52037		0.223413	1.49679		0.231339	1.39379		0.247617	1.25579		0.236426	1.34256		0.239505	1.3093		0.221428	1.50715		0.227017	1.43576		0.230656	1.39026		0.247725	1.25317		0.230748	1.39446		0.238529	1.31969
0.224393	1.4593		0.204821	1.79779		0.231331	1.39976		0.222124	1.51026		0.224176	1.48714		0.232128	1.38559		0.248462	1.24992		0.237233	1.33539		0.240323	1.30255		0.222184	1.49708		0.227792	1.42683		0.231443	1.38197		0.24857	1.24729		0.231535	1.38643		0.239343	1.31279
0.225156	1.44988		0.205518	1.78331		0.232118	1.3918		0.22288	1.50035		0.224938	1.47768		0.232918	1.37755		0.249307	1.24415		0.23804	1.32836		0.24114	1.29593		0.22294	1.4872		0.228567	1.41807		0.232231	1.37383		0.249416	1.24152		0.232323	1.37856		0.240157	1.30602
0.225919	1.44064		0.206215	1.76911		0.232905	1.38399		0.223635	1.49063		0.225701	1.4684		0.233707	1.36966		0.250152	1.23848		0.238847	1.32146		0.241958	1.28942		0.223695	1.47751		0.229342	1.40948		0.233018	1.36585		0.250261	1.23584		0.23311	1.37084		0.240971	1.29938
0.226683	1.43159		0.206911	1.75518		0.233692	1.37633		0.224391	1.4811		0.226463	1.4593		0.234497	1.36192		0.250997	1.23291		0.239654	1.31468		0.242775	1.28304		0.224451	1.46802		0.230117	1.40105		0.233805	1.35803		0.251107	1.23026		0.233898	1.36326		0.241786	1.29285
0.227446	1.4227		0.207608	1.74152		0.234479	1.36881		0.225146	1.47175		0.227226	1.45037		0.235286	1.35433		0.251842	1.22743		0.240461	1.30803		0.243593	1.27677		0.225207	1.4587		0.230891	1.39279		0.234592	1.35035		0.251952	1.22478		0.234686	1.35583		0.2426	1.28644
0.228209	1.41399		0.208305	1.72812		0.235265	1.36143		0.225902	1.46258		0.227988	1.44162		0.236076	1.34688		0.252687	1.22204		0.241268	1.3015		0.24441	1.27061		0.225963	1.44956		0.231666	1.38468		0.23538	1.34281		0.252798	1.21938		0.235473	1.34854		0.243414	1.28015
0.228972	1.40544		0.209001	1.71498		0.236052	1.35419		0.226657	1.45359		0.228751	1.43303		0.236866	1.33957		0.253532	1.21674		0.242075	1.29509		0.245227	1.26457		0.226718	1.4406		0.232441	1.37673		0.236167	1.33542		0.253643	1.21407		0.236261	1.34138		0.244228	1.27397
0.229736	1.39706		0.209698	1.70209		0.236839	1.34709		0.227413	1.44477		0.229513	1.4246		0.237655	1.33239		0.254377	1.21152		0.242881	1.28879		0.246045	1.25862		0.227474	1.43181		0.233216	1.36892		0.236954	1.32816		0.254489	1.20885		0.237048	1.33435		0.245042	1.2679
0.230499	1.38883		0.210395	1.68945		0.237626	1.34011		0.228168	1.43611		0.230276	1.41633		0.238445	1.32534		0.255223	1.20639		0.243688	1.28261		0.246862	1.25279		0.22823	1.42318		0.233991	1.36126		0.237741	1.32103		0.255334	1.20371		0.237836	1.32745		0.245856	1.26193
0.231262	1.38076		0.211091	1.67704		0.238413	1.33326		0.228924	1.42762		0.231038	1.40821		0.239234	1.31842		0.256068	1.20134		0.244495	1.27653		0.24768	1.24705		0.228985	1.41471		0.234765	1.35375		0.238528	1.31404		0.25618	1.19866		0.238623	1.32068		0.24667	1.25607
0.232025	1.37285		0.211788	1.66487		0.2392	1.32653		0.229679	1.41928		0.231801	1.40024		0.240024	1.31163		0.256913	1.19637		0.245302	1.27056		0.248497	1.24141		0.229741	1.40641		0.23554	1.34637		0.239316	1.30718		0.257025	1.19368		0.239411	1.31403		0.247484	1.25031
0.232789	1.36507		0.212485	1.65293		0.239986	1.31993		0.230435	1.4111		0.232563	1.39243		0.240813	1.30496		0.257758	1.19147		0.246109	1.26469		0.249315	1.23586		0.230497	1.39826		0.236315	1.33912		0.240103	1.30043		0.257871	1.18878		0.240198	1.3075		0.248298	1.24465
0.233552	1.35745		0.213181	1.64122		0.240773	1.31344		0.231191	1.40307		0.233326	1.38475		0.241603	1.29841		0.258603	1.18665		0.246916	1.25893		0.250132	1.23041		0.231253	1.39026		0.23709	1.33201		0.24089	1.29381		0.258716	1.18395		0.240986	1.30108		0.249112	1.23908
0.234315	1.34996		0.213878	1.62972		0.24156	1.30707		0.231946	1.39519		0.234088	1.37722		0.242392	1.29197		0.259448	1.1819		0.247723	1.25326		0.250949	1.22505		0.232008	1.38241		0.237865	1.32503		0.241677	1.28731		0.259561	1.17919		0.241773	1.29478		0.249926	1.2336
0.235078	1.34261		0.214575	1.61844		0.242347	1.3008		0.232702	1.38745		0.234851	1.36982		0.243182	1.28565		0.260293	1.17722		0.24853	1.24768		0.251767	1.21977		0.232764	1.3747		0.238639	1.31817		0.242465	1.28092		0.260407	1.17451		0.242561	1.28859		0.250741	1.22821
0.235842	1.33539		0.215271	1.60737		0.243134	1.29465		0.233457	1.37985		0.235613	1.36255		0.243972	1.27943		0.261138	1.17261		0.249337	1.2422		0.252584	1.21459		0.23352	1.36713		0.239414	1.31143		0.243252	1.27464		0.261252	1.16989		0.243348	1.2825		0.251555	1.22291
0.236605	1.32831		0.215968	1.59651		0.243921	1.2886		0.234213	1.3724		0.236376	1.35542		0.244761	1.27333		0.261983	1.16807		0.250144	1.23681		0.253402	1.20948		0.234276	1.3597		0.240189	1.30482		0.244039	1.26848		0.262098	1.16533		0.244136	1.27652		0.252369	1.2177
0.237368	1.32135		0.216665	1.58585		0.244708	1.28266		0.234968	1.36507		0.237138	1.34841		0.245551	1.26732		0.262828	1.16359		0.250951	1.2315		0.254219	1.20445		0.235031	1.35241		0.240964	1.29832		0.244826	1.26241		0.262943	1.16084		0.244923	1.27065		0.253183	1.21256
0.238131	1.31452		0.217361	1.57538		0.245494	1.27681		0.235724	1.35788		0.237901	1.34153		0.24634	1.26142		0.263674	1.15917		0.251758	1.22628		0.255037	1.1995		0.235787	1.34524		0.241739	1.29193		0.245613	1.25646		0.263789	1.15642		0.245711	1.26487		0.253997	1.20751
0.238895	1.3078		0.218058	1.56511		0.246281	1.27107		0.236479	1.35081		0.238663	1.33476		0.24713	1.25562		0.264519	1.15481		0.252564	1.22115		0.255854	1.19463		0.236543	1.3382		0.242513	1.28565		0.246401	1.2506		0.264634	1.15205		0.246499	1.25918		0.254811	1.20254
0.239658	1.30121		0.218755	1.55503		0.247068	1.26542		0.237235	1.34387		0.239426	1.32812		0.247919	1.24992		0.265364	1.15051		0.253371	1.21609		0.256671	1.18984		0.237298	1.33129		0.243288	1.27948		0.247188	1.24484		0.26548	1.14774		0.247286	1.2536		0.255625	1.19764
0.240421	1.29473		0.219451	1.54513		0.247855	1.25986		0.23799	1.33705		0.240188	1.32159		0.248709	1.24431		0.266209	1.14627		0.254178	1.21111		0.257489	1.18511		0.238054	1.3245		0.244063	1.27342		0.247975	1.23918		0.266325	1.14349		0.248074	1.2481		0.256439	1.19282
0.241184	1.28837		0.220148	1.53541		0.248642	1.25439		0.238746	1.33035		0.240951	1.31517		0.249498	1.23879		0.267054	1.14208		0.254985	1.20621		0.258306	1.18045		0.23881	1.31783		0.244838	1.26746		0.248762	1.23361		0.267171	1.1393		0.248861	1.24269		0.257253	1.18807
0.241947	1.28211		0.220845	1.52587		0.249429	1.24901		0.239501	1.32376		0.241713	1.30886		0.250288	1.23336		0.267899	1.13794		0.255792	1.20139		0.259124	1.17587		0.239566	1.31127		0.245613	1.2616		0.24955	1.22814		0.268016	1.13515		0.249649	1.23737		0.258067	1.18338
0.242711	1.27596		0.221541	1.5165		0.250215	1.24372		0.240257	1.31729		0.242476	1.30266		0.251077	1.22802		0.268744	1.13386		0.256599	1.19663		0.259941	1.17134		0.240321	1.30483		0.246387	1.25583		0.250337	1.22275		0.268862	1.13106		0.250436	1.23214		0.258882	1.17877
0.243474	1.26992		0.222238	1.50731		0.251002	1.23851		0.241012	1.31093		0.243238	1.29657		0.251867	1.22276		0.269589	1.12983		0.257406	1.19195		0.260759	1.16689		0.241077	1.29849		0.247162	1.25017		0.251124	1.21745		0.269707	1.12702		0.251224	1.22698		0.259696	1.17422
0.244237	1.26398		0.222935	1.49827		0.251789	1.23338		0.241768	1.30468		0.244001	1.29057		0.252657	1.21759		0.270434	1.12585		0.258213	1.18733		0.261576	1.16249		0.241833	1.29227		0.247937	1.24459		0.251911	1.21223		0.270553	1.12303		0.252011	1.22191		0.26051	1.16974
0.245	1.25814		0.223631	1.4894		0.252576	1.22833		0.242523	1.29853		0.244763	1.28467		0.253446	1.21249		0.27128	1.12191		0.25902	1.18278		0.262393	1.15816		0.242589	1.28615		0.248712	1.23911		0.252698	1.2071		0.271398	1.11908		0.252799	1.21692		0.261324	1.16532
0.245764	1.25239		0.224328	1.48069		0.253363	1.22336		0.243279	1.29248		0.245526	1.27888		0.254236	1.20748		0.272125	1.11802		0.259827	1.1783		0.263211	1.15388		0.243344	1.28013		0.249487	1.23371		0.253486	1.20204		0.272244	1.11518		0.253586	1.212		0.262138	1.16096
0.246527	1.24674		0.225025	1.47213		0.25415	1.21846		0.244034	1.28654		0.246288	1.27317		0.255025	1.20254		0.27297	1.11417		0.260634	1.17387		0.264028	1.14966		0.2441	1.27421		0.250261	1.2284		0.254273	1.19706		0.273089	1.11133		0.254374	1.20715		0.262952	1.15666
0.24729	1.24119		0.225721	1.46372		0.254936	1.21364		0.24479	1.28069		0.247051	1.26756		0.255815	1.19767		0.273815	1.11037		0.261441	1.16951		0.264846	1.1455		0.244856	1.26839		0.251036	1.22317		0.25506	1.19216		0.273935	1.10752		0.255161	1.20238		0.263766	1.15242
0.248053	1.23572		0.226418	1.45546		0.255723	1.20888		0.245545	1.27494		0.247813	1.26204		0.256604	1.19288		0.27466	1.10661		0.262247	1.16521		0.265663	1.14139		0.245611	1.26266		0.251811	1.21802		0.255847	1.18734		0.27478	1.10374		0.255949	1.19768		0.26458	1.14823
0.248817	1.23034		0.227115	1.44735		0.25651	1.2042		0.246301	1.26928		0.248576	1.2566		0.257394	1.18816		0.275505	1.10289		0.263054	1.16097		0.26648	1.13733		0.246367	1.25703		0.252586	1.21296		0.256635	1.18258		0.275626	1.10001		0.256736	1.19304		0.265394	1.14409
0.24958	1.22505		0.227811	1.43938		0.257297	1.19958		0.247057	1.26371		0.249338	1.25125		0.258183	1.18351		0.27635	1.09921		0.263861	1.15678		0.267298	1.13333		0.247123	1.25149		0.253361	1.20797		0.257422	1.1779		0.276471	1.09632		0.257524	1.18848		0.266208	1.14001
0.250343	1.21984		0.228508	1.43154		0.258084	1.19503		0.247812	1.25823		0.250101	1.24598		0.258973	1.17892		0.277195	1.09556		0.264668	1.15264		0.268115	1.12937		0.247879	1.24604		0.254135	1.20306		0.258209	1.17328		0.277316	1.09267		0.258312	1.18397		0.267022	1.13598
0.251106	1.21471		0.229205	1.42385		0.258871	1.19054		0.248568	1.25283		0.250863	1.2408		0.259763	1.1744		0.27804	1.09196		0.265475	1.14856		0.268933	1.12547		0.248634	1.24067		0.25491	1.19822		0.258996	1.16873		0.278162	1.08905		0.259099	1.17953		0.267837	1.132
0.25187	1.20966		0.229901	1.41628		0.259657	1.18612		0.249323	1.24753		0.251626	1.23569		0.260552	1.16994		0.278886	1.08839		0.266282	1.14453		0.26975	1.1216		0.24939	1.23539		0.255685	1.19345		0.259783	1.16424		0.279007	1.08547		0.259887	1.17515		0.268651	1.12807
0.252633	1.20469		0.230598	1.40884		0.260444	1.18175		0.250079	1.2423		0.252388	1.23066		0.261342	1.16555		0.279731	1.08485		0.267089	1.14055		0.270568	1.11779		0.250146	1.23019		0.25646	1.18875		0.260571	1.15982		0.279853	1.08193		0.260674	1.17083		0.269465	1.12418
0.253396	1.1998		0.231295	1.40154		0.261231	1.17745		0.250834	1.23715		0.253151	1.22571		0.262131	1.16121		0.280576	1.08135		0.267896	1.13662		0.271385	1.11401		0.250902	1.22507		0.257235	1.18412		0.261358	1.15546		0.280698	1.07842		0.261462	1.16657		0.270279	1.12034
0.254159	1.19498		0.231991	1.39435		0.262018	1.1732		0.25159	1.23208		0.253913	1.22083		0.262921	1.15694		0.281421	1.07788		0.268703	1.13274		0.272202	1.11028		0.251657	1.22002		0.258009	1.17955		0.262145	1.15116		0.281544	1.07494		0.262249	1.16237		0.271093	1.11655
0.254923	1.19023		0.232688	1.38729		0.262805	1.169		0.252345	1.22709		0.254676	1.21602		0.26371	1.15272		0.282266	1.07444		0.26951	1.1289		0.27302	1.1066		0.252413	1.21506		0.258784	1.17506		0.262932	1.14692		0.282389	1.07149		0.263037	1.15822		0.271907	1.11279
0.255686	1.18555		0.233385	1.38034		0.263592	1.16487		0.253101	1.22217		0.255438	1.21128		0.2645	1.14855		0.283111	1.07103		0.270317	1.1251		0.273837	1.10295		0.253169	1.21017		0.259559	1.17062		0.26372	1.14273		0.283235	1.06807		0.263824	1.15412		0.272721	1.10908
0.256449	1.18094		0.234081	1.37351		0.264379	1.16078		0.253856	1.21732		0.256201	1.20661		0.265289	1.14444		0.283956	1.06765		0.271123	1.12135		0.274655	1.09934		0.253924	1.20535		0.260334	1.16624		0.264507	1.1386		0.28408	1.06468		0.264612	1.15007		0.273535	1.10541
0.257212	1.17639		0.234778	1.3668		0.265165	1.15674		0.254612	1.21255		0.256963	1.202		0.266079	1.14038		0.284801	1.0643		0.27193	1.11764		0.275472	1.09577		0.25468	1.2006		0.261109	1.16193		0.265294	1.13452		0.284926	1.06132		0.265399	1.14608		0.274349	1.10178
0.257976	1.17191		0.235475	1.36019		0.265952	1.15276		0.255367	1.20784		0.257726	1.19746		0.266869	1.13637		0.285646	1.06097		0.272737	1.11397		0.27629	1.09223		0.255436	1.19592		0.261884	1.15767		0.266081	1.1305		0.285771	1.05798		0.266187	1.14213		0.275163	1.09818
0.258739	1.16749		0.236171	1.3537		0.266739	1.14882		0.256123	1.2032		0.258488	1.19298		0.267658	1.13242		0.286492	1.05768		0.273544	1.11034		0.277107	1.08873		0.256192	1.19131		0.262658	1.15347		0.266868	1.12653		0.286617	1.05468		0.266974	1.13824		0.275977	1.09463
0.259502	1.16314		0.236868	1.34731		0.267526	1.14493		0.256878	1.19863		0.259251	1.18857		0.268448	1.12851		0.287337	1.0544		0.274351	1.10675		0.277924	1.08527		0.256947	1.18676		0.263433	1.14932		0.267656	1.1226		0.287462	1.0514		0.267762	1.13438		0.276792	1.0911
0.260265	1.15885		0.237565	1.34102		0.268313	1.14108		0.257634	1.19412		0.260013	1.18421		0.269237	1.12465		0.288182	1.05116		0.275158	1.1032		0.278742	1.08183		0.257703	1.18227		0.264208	1.14523		0.268443	1.11872		0.288308	1.04814		0.26855	1.13058		0.277606	1.08762
0.261029	1.15461		0.238262	1.33484		0.2691	1.13728		0.258389	1.18967		0.260776	1.17991		0.270027	1.12083		0.289027	1.04793		0.275965	1.09968		0.279559	1.07843		0.258459	1.17785		0.264983	1.14119		0.26923	1.11489		0.289153	1.04491		0.269337	1.12681		0.27842	1.08416
0.261792	1.15043		0.238958	1.32875		0.269886	1.13353		0.259145	1.18529		0.261538	1.17567		0.270816	1.11706		0.289872	1.04474		0.276772	1.0962		0.280377	1.07507		0.259215	1.17349		0.265758	1.1372		0.270017	1.11111		0.289999	1.0417		0.270125	1.12309		0.279234	1.08074
0.262555	1.14631		0.239655	1.32276		0.270673	1.12981		0.2599	1.18096		0.262301	1.17148		0.271606	1.11333		0.290717	1.04156		0.277579	1.09275		0.281194	1.07173		0.25997	1.16919		0.266532	1.13326		0.270805	1.10737		0.290844	1.03851		0.270912	1.11941		0.280048	1.07735
0.263318	1.14224		0.240352	1.31687		0.27146	1.12614		0.260656	1.17669		0.263063	1.16735		0.272395	1.10964		0.291562	1.0384		0.278386	1.08933		0.282012	1.06842		0.260726	1.16495		0.267307	1.12937		0.271592	1.10367		0.29169	1.03535		0.2717	1.11577		0.280862	1.07399
0.264081	1.13822		0.241048	1.31107		0.272247	1.1225		0.261411	1.17247		0.263826	1.16327		0.273185	1.10599		0.292407	1.03527		0.279193	1.08594		0.282829	1.06514		0.261482	1.16076		0.268082	1.12553		0.272379	1.10002		0.292535	1.03221		0.272487	1.11217		0.281676	1.07066
0.264845	1.13425		0.241745	1.30535		0.273034	1.11891		0.262167	1.16832		0.264588	1.15923		0.273975	1.10239		0.293252	1.03216		0.28	1.08259		0.283646	1.06189		0.262237	1.15663		0.268857	1.12173		0.273166	1.0964		0.293381	1.02908		0.273275	1.10861		0.28249	1.06736
0.265608	1.13034		0.242442	1.29973		0.273821	1.11535		0.262923	1.16421		0.265351	1.15525		0.274764	1.09882		0.294097	1.02906		0.280806	1.07927		0.284464	1.05866		0.262993	1.15255		0.269632	1.11797		0.273953	1.09283		0.294226	1.02598		0.274062	1.10509		0.283304	1.06409
0.266371	1.12647		0.243138	1.2942		0.274607	1.11183		0.263678	1.16016		0.266113	1.15132		0.275554	1.09529		0.294943	1.02599		0.281613	1.07597		0.285281	1.05546		0.263749	1.14852		0.270406	1.11426		0.274741	1.08929		0.295071	1.0229		0.27485	1.1016		0.284118	1.06084
0.267134	1.12265		0.243835	1.28874		0.275394	1.10834		0.264434	1.15615		0.266876	1.14744		0.276343	1.0918		0.295788	1.02293		0.28242	1.07271		0.286099	1.05229		0.264505	1.14454		0.271181	1.11059		0.275528	1.08579		0.295917	1.01983		0.275637	1.09814		0.284932	1.05762
0.267898	1.11888		0.244532	1.28338		0.276181	1.10489		0.265189	1.1522		0.267638	1.1436		0.277133	1.08834		0.296633	1.01989		0.283227	1.06947		0.286916	1.04914		0.26526	1.14061		0.271956	1.10696		0.276315	1.08233		0.296762	1.01678		0.276425	1.09472		0.285747	1.05443
0.268661	1.11515		0.245228	1.27809		0.276968	1.10147		0.265945	1.14829		0.268401	1.1398		0.277922	1.08491		0.297478	1.01687		0.284034	1.06625		0.287734	1.04601		0.266016	1.13673		0.272731	1.10338		0.277102	1.0789		0.297608	1.01375		0.277212	1.09133		0.286561	1.05126
0.269424	1.11147		0.245925	1.27288		0.277755	1.09808		0.2667	1.14443		0.269163	1.13605		0.278712	1.08152		0.298323	1.01386		0.284841	1.06307		0.288551	1.04291		0.266772	1.1329		0.273506	1.09983		0.27789	1.07551		0.298453	1.01074		0.278	1.08797		0.287375	1.04811
0.270187	1.10783		0.246622	1.26775		0.278542	1.09472		0.267456	1.14062		0.269926	1.13234		0.279501	1.07817		0.299168	1.01087		0.285648	1.0599		0.289368	1.03982		0.267528	1.12911		0.27428	1.09631		0.278677	1.07215		0.299299	1.00774		0.278787	1.08465		0.288189	1.04499
0.270951	1.10423		0.247318	1.26269		0.279329	1.0914		0.268211	1.13685		0.270688	1.12868		0.280291	1.07484		0.300013	1.0079		0.286455	1.05677		0.290186	1.03676		0.268283	1.12537		0.275055	1.09284		0.279464	1.06882		0.300144	1.00475		0.279575	1.08135		0.289003	1.04189
0.271714	1.10067		0.248015	1.25771		0.280115	1.0881		0.268967	1.13313		0.271451	1.12505		0.28108	1.07154		0.300858	1.00494		0.287262	1.05365		0.291003	1.03372		0.269039	1.12167		0.27583	1.0894		0.280251	1.06553		0.30099	1.00179		0.280363	1.07808		0.289817	1.03881
0.272477	1.09715		0.248712	1.2528		0.280902	1.08483		0.269722	1.12944		0.272213	1.12146		0.28187	1.06828		0.301703	1.002		0.288069	1.05056		0.291821	1.0307		0.269795	1.11801		0.276605	1.08599		0.281038	1.06226		0.301835	0.998833		0.28115	1.07484		0.290631	1.03575
0.27324	1.09366		0.249408	1.24796		0.281689	1.08159		0.270478	1.1258		0.272976	1.11791		0.28266	1.06504		0.302549	0.999066		0.288876	1.04749		0.292638	1.0277		0.27055	1.11439		0.27738	1.08262		0.281826	1.05903		0.302681	0.995894		0.281938	1.07163		0.291445	1.03272
0.274004	1.09022		0.250105	1.24319		0.282476	1.07838		0.271233	1.1222		0.273739	1.1144		0.283449	1.06183		0.303394	0.996148		0.289683	1.04444		0.293456	1.02472		0.271306	1.11082		0.278154	1.07928		0.282613	1.05582		0.303526	0.992968		0.282725	1.06845		0.292259	1.0297
0.274767	1.08681		0.250802	1.23848		0.283263	1.0752		0.271989	1.11863		0.274501	1.11092		0.284239	1.05865		0.304239	0.993244		0.290489	1.04141		0.294273	1.02176		0.272062	1.10728		0.278929	1.07597		0.2834	1.05264		0.304372	0.990054		0.283513	1.06529		0.293073	1.0267
0.27553	1.08344		0.251498	1.23385		0.28405	1.07203		0.272744	1.11511		0.275264	1.10748		0.285028	1.0555		0.305084	0.990351		0.291296	1.0384		0.29509	1.01881		0.272818	1.10378		0.279704	1.0727		0.284187	1.04949		0.305217	0.987154		0.2843	1.06215		0.293888	1.02372
0.276293	1.0801		0.252195	1.22927		0.284836	1.0689		0.2735	1.11162		0.276026	1.10407		0.285818	1.05237		0.305929	0.987471		0.292103	1.03541		0.295908	1.01588		0.273573	1.10031		0.280479	1.06945		0.284975	1.04637		0.306063	0.984265		0.285088	1.05904		0.294702	1.02076
0.277057	1.07679		0.252892	1.22476		0.285623	1.06579		0.274255	1.10817		0.276789	1.10069		0.286607	1.04926		0.306774	0.984603		0.29291	1.03244		0.296725	1.01297		0.274329	1.09689		0.281254	1.06623		0.285762	1.04327		0.306908	0.981388		0.285875	1.05596		0.295516	1.01781
0.27782	1.07352		0.253588	1.22031		0.28641	1.0627		0.275011	1.10475		0.277551	1.09735		0.287397	1.04618		0.307619	0.981746		0.293717	1.02949		0.297543	1.01007		0.275085	1.09349		0.282028	1.06304		0.286549	1.0402		0.307754	0.978523		0.286663	1.05289		0.29633	1.01488
0.278583	1.07028		0.254285	1.21592		0.287197	1.05963		0.275766	1.10136		0.278314	1.09404		0.288186	1.04313		0.308464	0.978899		0.294524	1.02655		0.29836	1.00719		0.275841	1.09014		0.282803	1.05988		0.287336	1.03715		0.308599	0.975668		0.28745	1.04985		0.297144	1.01197
0.279346	1.06706		0.254982	1.21159		0.287984	1.05658		0.276522	1.09801		0.279076	1.09075		0.288976	1.04009		0.309309	0.976063		0.295331	1.02364		0.299177	1.00433		0.276596	1.08681		0.283578	1.05675		0.288123	1.03412		0.309445	0.972824		0.288238	1.04683		0.297958	1.00907
0.28011	1.06388		0.255678	1.20731		0.288771	1.05356		0.277277	1.09469		0.279839	1.0875		0.289766	1.03708		0.310155	0.973237		0.296138	1.02073		0.299995	1.00147		0.277352	1.08352		0.284353	1.05364		0.288911	1.03112		0.31029	0.96999		0.289025	1.04383		0.298772	1.00619
0.280873	1.06073		0.256375	1.20309		0.289557	1.05056		0.278033	1.09141		0.280601	1.08428		0.290555	1.03409		0.311	0.970421		0.296945	1.01785		0.300812	0.998636		0.278108	1.08025		0.285128	1.05056		0.289698	1.02814		0.311136	0.967166		0.289813	1.04085		0.299586	1.00332
0.281636	1.05761		0.257072	1.19893		0.290344	1.04757		0.278789	1.08815		0.281364	1.08108		0.291345	1.03112		0.311845	0.967614		0.297752	1.01498		0.30163	0.995811		0.278863	1.07702		0.285902	1.0475		0.290485	1.02518		0.311981	0.964351		0.290601	1.03789		0.3004	1.00047
0.282399	1.05451		0.257768	1.19482		0.291131	1.04461		0.279544	1.08492		0.282126	1.07792		0.292134	1.02818		0.31269	0.964816		0.298559	1.01212		0.302447	0.992999		0.279619	1.07382		0.286677	1.04447		0.291272	1.02224		0.312827	0.961546		0.291388	1.03495		0.301214	0.997628
0.283163	1.05144		0.258465	1.19076		0.291918	1.04166		0.2803	1.08172		0.282889	1.07477		0.292924	1.02525		0.313535	0.962027		0.299366	1.00928		0.303265	0.990199		0.280375	1.07065		0.287452	1.04145		0.29206	1.01932		0.313672	0.958749		0.292176	1.03202		0.302028	0.994801
0.283926	1.0484		0.259162	1.18675		0.292705	1.03874		0.281055	1.07855		0.283651	1.07166		0.293713	1.02234		0.31438	0.959247		0.300172	1.00645		0.304082	0.987411		0.281131	1.0675		0.288227	1.03846		0.292847	1.01642		0.314517	0.955961		0.292963	1.02912		0.302843	0.991987
0.284689	1.04538		0.259858	1.18279		0.293492	1.03583		0.281811	1.07541		0.284414	1.06857		0.294503	1.01945		0.315225	0.956474		0.300979	1.00363		0.304899	0.984635		0.281886	1.06438		0.289002	1.0355		0.293634	1.01354		0.315363	0.953181		0.293751	1.02623		0.303657	0.989185
0.285452	1.04238		0.260555	1.17888		0.294278	1.03293		0.282566	1.07229		0.285176	1.0655		0.295292	1.01657		0.31607	0.95371		0.301786	1.00083		0.305717	0.981871		0.282642	1.06129		0.289776	1.03255		0.294421	1.01068		0.316208	0.950409		0.294538	1.02336		0.304471	0.986395
0.286215	1.03941		0.261252	1.17502		0.295065	1.03006		0.283322	1.0692		0.285939	1.06246		0.296082	1.01372		0.316915	0.950953		0.302593	0.998042		0.306534	0.979117		0.283398	1.05822		0.290551	1.02963		0.295208	1.00784		0.317054	0.947645		0.295326	1.0205		0.305285	0.983617
0.286979	1.03647		0.261948	1.1712		0.295852	1.0272		0.284077	1.06613		0.286701	1.05944		0.296872	1.01088		0.31776	0.948203		0.3034	0.995265		0.307352	0.976373		0.284154	1.05518		0.291326	1.02672		0.295996	1.00501		0.317899	0.944888		0.296113	1.01766		0.306099	0.98085
0.287742	1.03354		0.262645	1.16743		0.296639	1.02435		0.284833	1.06309		0.287464	1.05644		0.297661	1.00805		0.318606	0.945461		0.304207	0.992499		0.308169	0.97364		0.284909	1.05217		0.292101	1.02384		0.296783	1.0022		0.318745	0.942139		0.296901	1.01484		0.306913	0.978093
0.288505	1.03064		0.263342	1.1637		0.297426	1.02152		0.285588	1.06007		0.288226	1.05346		0.298451	1.00525		0.319451	0.942725		0.305014	0.989745		0.308987	0.970917		0.285665	1.04917		0.292876	1.02097		0.29757	0.99941		0.31959	0.939396		0.297688	1.01203		0.307727	0.975347
0.289268	1.02776		0.264038	1.16001		0.298213	1.0187		0.286344	1.05708		0.288989	1.05051		0.29924	1.00246		0.320296	0.939996		0.305821	0.987001		0.309804	0.968203		0.286421	1.0462		0.29365	1.01812		0.298357	0.996633		0.320436	0.93666		0.298476	1.00923		0.308541	0.972611
0.290032	1.0249		0.264735	1.15637		0.299	1.0159		0.287099	1.0541		0.289751	1.04757		0.30003	0.99968		0.321141	0.937273		0.306628	0.984268		0.310621	0.965498		0.287176	1.04325		0.294425	1.01529		0.299145	0.993872		0.321281	0.93393		0.299263	1.00645		0.309355	0.969885
0.290795	1.02206		0.265432	1.15276		0.299786	1.01311		0.287855	1.05115		0.290514	1.04466		0.300819	0.996917		0.321986	0.934557		0.307435	0.981545		0.311439	0.962802		0.287932	1.04033		0.2952	1.01248		0.299932	0.991125		0.322127	0.931207		0.300051	1.00368		0.310169	0.967168
0.291558	1.01924		0.266128	1.1492		0.300573	1.01034		0.28861	1.04822		0.291276	1.04176		0.301609	0.994169		0.322831	0.931846		0.308242	0.978832		0.312256	0.960115		0.288688	1.03742		0.295975	1.00968		0.300719	0.988393		0.322972	0.92849		0.300838	1.00093		0.310983	0.96446
0.292321	1.01643		0.266825	1.14568		0.30136	1.00758		0.289366	1.04531		0.292039	1.03888		0.302398	0.991435		0.323676	0.929141		0.309049	0.976128		0.313074	0.957436		0.289444	1.03454		0.29675	1.0069		0.301506	0.985676		0.323818	0.925779		0.301626	0.998183		0.311798	0.961761
0.293085	1.01365		0.267522	1.14219		0.302147	1.00483		0.290121	1.04242		0.292801	1.03602		0.303188	0.988713		0.324521	0.926442		0.309855	0.973434		0.313891	0.954765		0.290199	1.03167		0.297524	1.00413		0.302293	0.982971		0.324663	0.923073		0.302414	0.995451		0.312612	0.95907
0.293848	1.01088		0.268218	1.13874		0.302934	1.00209		0.290877	1.03955		0.293564	1.03318		0.303977	0.986005		0.325366	0.923748		0.310662	0.970748		0.314709	0.952101		0.290955	1.02883		0.298299	1.00138		0.303081	0.98028		0.325509	0.920373		0.303201	0.992731		0.313426	0.956388
0.294611	1.00813		0.268915	1.13533		0.303721	0.99936		0.291632	1.0367		0.294326	1.03036		0.304767	0.983309		0.326212	0.921059		0.311469	0.968072		0.315526	0.949445		0.291711	1.026		0.299074	0.998648		0.303868	0.977602		0.326354	0.917678		0.303989	0.990023		0.31424	0.953713
0.295374	1.0054		0.269612	1.13195		0.304507	0.996645		0.292388	1.03387		0.295089	1.02755		0.305557	0.980624		0.327057	0.918376		0.312276	0.965403		0.316343	0.946796		0.292467	1.02319		0.299849	0.995927		0.304655	0.974936		0.3272	0.914989		0.304776	0.987325		0.315054	0.951047
0.296138	1.00269		0.270308	1.1286		0.305294	0.99394		0.293144	1.03105		0.295851	1.02476		0.306346	0.977952		0.327902	0.915697		0.313083	0.962742		0.317161	0.944155		0.293222	1.0204		0.300624	0.993221		0.305442	0.972282		0.328045	0.912304		0.305564	0.984638		0.315868	0.948387
0.296901	0.999987		0.271005	1.12529		0.306081	0.991245		0.293899	1.02825		0.296614	1.02198		0.307136	0.975291		0.328747	0.913023		0.31389	0.960089		0.317978	0.941519		0.293978	1.01763		0.301398	0.990528		0.30623	0.969639		0.328891	0.909624		0.306351	0.981961		0.316682	0.945735
0.297664	0.997302		0.271702	1.12202		0.306868	0.98856		0.294655	1.02547		0.297376	1.01922		0.307925	0.97264		0.329592	0.910354		0.314697	0.957444		0.318796	0.938891		0.294734	1.01488		0.302173	0.987847		0.307017	0.967008		0.329736	0.906949		0.307139	0.979294		0.317496	0.94309
0.298427	0.994633		0.272398	1.11877		0.307655	0.985886		0.29541	1.02271		0.298139	1.01648		0.308715	0.97		0.330437	0.90769		0.315504	0.954806		0.319613	0.936268		0.295489	1.01214		0.302948	0.98518		0.307804	0.964388		0.330582	0.904279		0.307926	0.976636		0.31831	0.940451
0.299191	0.991977		0.273095	1.11556		0.308442	0.98322		0.296166	1.01996		0.298901	1.01374		0.309504	0.967371		0.331282	0.905029		0.316311	0.952175		0.320431	0.933652		0.296245	1.00941		0.303723	0.982525		0.308591	0.961778		0.331427	0.901613		0.308714	0.973988		0.319124	0.937819
0.299954	0.989336		0.273792	1.11237		0.309228	0.980564		0.296921	1.01722		0.299664	1.01103		0.310294	0.964751		0.332127	0.902373		0.317118	0.94955		0.321248	0.931042		0.297001	1.0067		0.304498	0.979882		0.309378	0.959179		0.332272	0.898952		0.309501	0.971349		0.319938	0.935193
0.300717	0.986709		0.274488	1.10922		0.310015	0.977917		0.297677	1.0145		0.300426	1.00832		0.311083	0.962141		0.332972	0.899721		0.317925	0.946933		0.322065	0.928437		0.297757	1.00401		0.305272	0.977251		0.310166	0.95659		0.333118	0.896294		0.310289	0.968718		0.320753	0.932573
0.30148	0.984095		0.275185	1.10609		0.310802	0.975278		0.298432	1.0118		0.301189	1.00563		0.311873	0.959541		0.333818	0.897073		0.318731	0.944321		0.322883	0.925838		0.298512	1.00133		0.306047	0.97463		0.310953	0.95401		0.333963	0.893641		0.311076	0.966096		0.321567	0.92996
0.302244	0.981494		0.275882	1.10299		0.311589	0.972647		0.299188	1.00911		0.301951	1.00295		0.312663	0.956949		0.334663	0.894429		0.319538	0.941716		0.3237	0.923244		0.299268	0.998664		0.306822	0.972021		0.31174	0.95144		0.334809	0.890992		0.311864	0.963482		0.322381	0.927351
0.303007	0.978905		0.276578	1.09992		0.312376	0.970025		0.299943	1.00643		0.302714	1.00029		0.313452	0.954366		0.335508	0.891789		0.320345	0.939116		0.324518	0.920655		0.300024	0.996012		0.307597	0.969422		0.312527	0.948879		0.335654	0.888347		0.312651	0.960875		0.323195	0.924749
0.30377	0.976328		0.277275	1.09688		0.313163	0.96741		0.300699	1.00377		0.303476	0.997631		0.314242	0.951792		0.336353	0.889152		0.321152	0.936523		0.325335	0.918071		0.30078	0.993373		0.308372	0.966834		0.313315	0.946326		0.3365	0.885705		0.313439	0.958277		0.324009	0.922152
0.304533	0.973763		0.277972	1.09386		0.31395	0.964803		0.301454	1.00112		0.304239	0.994988		0.315031	0.949226		0.337198	0.886519		0.321959	0.933934		0.326153	0.915492		0.301535	0.990748		0.309147	0.964255		0.314102	0.943782		0.337345	0.883068		0.314227	0.955685		0.324823	0.919559
0.305297	0.971209		0.278668	1.09087		0.314736	0.962203		0.30221	0.99848		0.305001	0.992356		0.315821	0.946668		0.338043	0.88389		0.322766	0.931352		0.32697	0.912918		0.302291	0.988135		0.309921	0.961686		0.314889	0.941246		0.338191	0.880434		0.315014	0.953101		0.325637	0.916972
0.30606	0.968667		0.279365	1.0879		0.315523	0.959609		0.302965	0.995853		0.305764	0.989735		0.31661	0.944117		0.338888	0.881264		0.323573	0.928774		0.327787	0.910348		0.303047	0.985533		0.310696	0.959126		0.315676	0.938719		0.339036	0.877803		0.315802	0.950524		0.326451	0.91439
0.306823	0.966135		0.280062	1.08496		0.31631	0.957023		0.303721	0.993239		0.306526	0.987125		0.3174	0.941574		0.339733	0.878641		0.32438	0.926202		0.328605	0.907783		0.303802	0.982944		0.311471	0.956576		0.316463	0.936199		0.339882	0.875176		0.316589	0.947953		0.327265	0.911813
0.307586	0.963614		0.280758	1.08204		0.317097	0.954444		0.304476	0.990636		0.307289	0.984525		0.318189	0.939039		0.340578	0.876022		0.325187	0.923634		0.329422	0.905222		0.304558	0.980366		0.312246	0.954034		0.317251	0.933686		0.340727	0.872553		0.317377	0.945389		0.328079	0.90924
0.308349	0.961102		0.281455	1.07914		0.317884	0.95187		0.305232	0.988044		0.308051	0.981935		0.318979	0.936511		0.341424	0.873406		0.325994	0.921071		0.33024	0.902665		0.305314	0.977799		0.313021	0.951501		0.318038	0.931181		0.341573	0.869933		0.318164	0.942831		0.328894	0.906671
0.309113	0.958601		0.282152	1.07627		0.318671	0.949303		0.305987	0.985463		0.308814	0.979355		0.319769	0.933989		0.342269	0.870793		0.326801	0.918513		0.331057	0.900112		0.30607	0.975243		0.313795	0.948976		0.318825	0.928683		0.342418	0.867316		0.318952	0.940279		0.329708	0.904107
0.309876	0.956109		0.282848	1.07342		0.319457	0.946742		0.306743	0.982892		0.309576	0.976784		0.320558	0.931474		0.343114	0.868184		0.327608	0.915959		0.331874	0.897563		0.306825	0.972697		0.31457	0.946459		0.319612	0.926192		0.343264	0.864703		0.319739	0.937733		0.330522	0.901547
0.310639	0.953626		0.283545	1.07058		0.320244	0.944187		0.307498	0.980331		0.310339	0.974222		0.321348	0.928966		0.343959	0.865577		0.328414	0.913409		0.332692	0.895018		0.307581	0.970162		0.315345	0.943949		0.3204	0.923708		0.344109	0.862092		0.320527	0.935192		0.331336	0.898992
0.311402	0.951152		0.284242	1.06777		0.321031	0.941637		0.308254	0.97778		0.311101	0.971669		0.322137	0.926463		0.344804	0.862974		0.329221	0.910864		0.333509	0.892477		0.308337	0.967636		0.31612	0.941448		0.321187	0.92123		0.344955	0.859485		0.321314	0.932658		0.33215	0.89644
0.312166	0.948687		0.284938	1.06498		0.321818	0.939093		0.30901	0.975239		0.311864	0.969124		0.322927	0.923967		0.345649	0.860374		0.330028	0.908322		0.334327	0.889939		0.309093	0.965119		0.316895	0.938953		0.321974	0.918758		0.3458	0.856881		0.322102	0.930128		0.332964	0.893892
0.312929	0.94623		0.285635	1.06221		0.322605	0.936554		0.309765	0.972707		0.312626	0.966588		0.323716	0.921477		0.346494	0.857776		0.330835	0.905785		0.335144	0.887405		0.309848	0.962612		0.317669	0.936466		0.322761	0.916292		0.346646	0.85428		0.322889	0.927604		0.333778	0.891348
0.313692	0.943782		0.286332	1.05946		0.323392	0.93402		0.310521	0.970184		0.313389	0.96406		0.324506	0.918993		0.347339	0.855182		0.331642	0.903252		0.335962	0.884874		0.310604	0.960114		0.318444	0.933985		0.323548	0.913833		0.347491	0.851682		0.323677	0.925084		0.334592	0.888807
0.314455	0.941341		0.287028	1.05673		0.324178	0.931491		0.311276	0.96767		0.314151	0.961539		0.325295	0.916514		0.348184	0.85259		0.332449	0.900722		0.336779	0.882347		0.31136	0.957625		0.319219	0.931512		0.324336	0.911379		0.348337	0.849087		0.324465	0.92257		0.335406	0.886271
0.315219	0.938908		0.287725	1.05401		0.324965	0.928967		0.312032	0.965164		0.314914	0.959027		0.326085	0.91404		0.349029	0.850001		0.333256	0.898196		0.337596	0.879822		0.312115	0.955144		0.319994	0.929044		0.325123	0.90893		0.349182	0.846495		0.325252	0.92006		0.33622	0.883737
0.315982	0.936483		0.288422	1.05131		0.325752	0.926447		0.312787	0.962666		0.315676	0.956521		0.326874	0.911572		0.349875	0.847415		0.334063	0.895673		0.338414	0.877302		0.312871	0.952671		0.320769	0.926584		0.32591	0.906487		0.350028	0.843906		0.32604	0.917555		0.337034	0.881208
0.316745	0.934065		0.289118	1.04863		0.326539	0.923933		0.313543	0.960176		0.316439	0.954023		0.327664	0.909109		0.35072	0.844832		0.33487	0.893154		0.339231	0.874784		0.313627	0.950207		0.321543	0.924129		0.326697	0.90405		0.350873	0.84132		0.326827	0.915054		0.337849	0.878681
0.317508	0.931653		0.289815	1.04597		0.327326	0.921422		0.314298	0.957694		0.317201	0.951532		0.328454	0.906651		0.351565	0.842252		0.335677	0.890639		0.340049	0.872269		0.314383	0.94775		0.322318	0.92168		0.327485	0.901617		0.351718	0.838737		0.327615	0.912558		0.338663	0.876158
0.318272	0.929249		0.290512	1.04332		0.328113	0.918916		0.315054	0.95522		0.317964	0.949047		0.329243	0.904198		0.35241	0.839674		0.336484	0.888126		0.340866	0.869758		0.315138	0.9453		0.323093	0.919237		0.328272	0.899189		0.352564	0.836157		0.328402	0.910066		0.339477	0.873638
0.319035	0.926851		0.291209	1.04069		0.328899	0.916414		0.315809	0.952753		0.318726	0.946569		0.330033	0.901749		0.353255	0.8371		0.337291	0.885617		0.341684	0.867249		0.315894	0.942858		0.323868	0.916799		0.329059	0.896767		0.353409	0.83358		0.32919	0.907578		0.340291	0.871122
0.319798	0.92446		0.291905	1.03807		0.329686	0.913916		0.316565	0.950292		0.319489	0.944097		0.330822	0.899306		0.3541	0.834528		0.338097	0.883111		0.342501	0.864743		0.31665	0.940423		0.324643	0.914367		0.329846	0.894349		0.354255	0.831005		0.329977	0.905094		0.341105	0.868608
0.320561	0.922075		0.292602	1.03547		0.330473	0.911421		0.31732	0.947839		0.320251	0.941631		0.331612	0.896866		0.354945	0.831958		0.338904	0.880609		0.343318	0.86224		0.317406	0.937994		0.325417	0.91194		0.330633	0.891935		0.3551	0.828434		0.330765	0.902613		0.341919	0.866097
0.321325	0.919696		0.293299	1.03288		0.33126	0.908931		0.318076	0.945393		0.321014	0.939172		0.332401	0.894431		0.35579	0.829392		0.339711	0.878109		0.344136	0.85974		0.318161	0.935573		0.326192	0.909519		0.331421	0.889527		0.355946	0.825865		0.331552	0.900137		0.342733	0.86359
0.322088	0.917323		0.293995	1.03031		0.332047	0.906445		0.318831	0.942953		0.321776	0.936718		0.333191	0.892		0.356635	0.826828		0.340518	0.875612		0.344953	0.857243		0.318917	0.933158		0.326967	0.907102		0.332208	0.887122		0.356791	0.823299		0.33234	0.897664		0.343547	0.861085
0.322851	0.914956		0.294692	1.02775		0.332834	0.903962		0.319587	0.940519		0.322539	0.93427		0.33398	0.889574		0.357481	0.824267		0.341325	0.873118		0.345771	0.854749		0.319673	0.930749		0.327742	0.90469		0.332995	0.884722		0.357637	0.820736		0.333127	0.895195		0.344361	0.858584
0.323614	0.912594		0.295389	1.0252		0.333621	0.901482		0.320342	0.938091		0.323301	0.931827		0.33477	0.887151		0.358326	0.821709		0.342132	0.870627		0.346588	0.852257		0.320428	0.928346		0.328517	0.902283		0.333782	0.882326		0.358482	0.818176		0.333915	0.892729		0.345175	0.856085
0.324378	0.910238		0.296085	1.02267		0.334407	0.899006		0.321098	0.93567		0.324064	0.92939		0.33556	0.884733		0.359171	0.819154		0.342939	0.868139		0.347406	0.849768		0.321184	0.925949		0.329291	0.899881		0.33457	0.879934		0.359328	0.815619		0.334702	0.890267		0.345989	0.853589
0.325141	0.907886		0.296782	1.02015		0.335194	0.896534		0.321853	0.933254		0.324826	0.926957		0.336349	0.882318		0.360016	0.816601		0.343746	0.865654		0.348223	0.847281		0.32194	0.923558		0.330066	0.897483		0.335357	0.877546		0.360173	0.813064		0.33549	0.887808		0.346804	0.851096
0.325904	0.905541		0.297479	1.01764		0.335981	0.894064		0.322609	0.930843		0.325589	0.92453		0.337139	0.879907		0.360861	0.814051		0.344553	0.863171		0.34904	0.844797		0.322696	0.921173		0.330841	0.895089		0.336144	0.875161		0.361019	0.810512		0.336278	0.885352		0.347618	0.848606
0.326667	0.9032		0.298175	1.01515		0.336768	0.891598		0.323364	0.928439		0.326351	0.922108		0.337928	0.8775		0.361706	0.811504		0.34536	0.860691		0.349858	0.842316		0.323451	0.918793		0.331616	0.8927		0.336931	0.872781		0.361864	0.807964		0.337065	0.8829		0.348432	0.846118
0.327431	0.900863		0.298872	1.01266		0.337555	0.889135		0.32412	0.926039		0.327114	0.919691		0.338718	0.875097		0.362551	0.808959		0.346167	0.858214		0.350675	0.839837		0.324207	0.916418		0.332391	0.890315		0.337718	0.870404		0.36271	0.805418		0.337853	0.880451		0.349246	0.843633
0.328194	0.898532		0.299569	1.01019		0.338342	0.886676		0.324876	0.923645		0.327876	0.917278		0.339507	0.872697		0.363396	0.806417		0.346974	0.855739		0.351493	0.837361		0.324963	0.914049		0.333165	0.887934		0.338506	0.868031		0.363555	0.802875		0.33864	0.878004		0.35006	0.841151
0.328957	0.896205		0.300265	1.00773		0.339128	0.884219		0.325631	0.921256		0.328639	0.91487		0.340297	0.8703		0.364241	0.803879		0.34778	0.853267		0.35231	0.834888		0.325719	0.911684		0.33394	0.885557		0.339293	0.865662		0.364401	0.800335		0.339428	0.875561		0.350874	0.838672
0.32972	0.893883		0.300962	1.00528		0.339915	0.881765		0.326387	0.918871		0.329401	0.912466		0.341086	0.867907		0.365087	0.801343		0.348587	0.850798		0.353128	0.832417		0.326474	0.909325		0.334715	0.883184		0.34008	0.863295		0.365246	0.797798		0.340215	0.873121		0.351688	0.836195
0.330483	0.891565		0.301659	1.00284		0.340702	0.879314		0.327142	0.916492		0.330164	0.910067		0.341876	0.865518		0.365932	0.798809		0.349394	0.848331		0.353945	0.829948		0.32723	0.90697		0.33549	0.880814		0.340867	0.860933		0.366092	0.795263		0.341003	0.870683		0.352502	0.833721
0.331247	0.889251		0.302355	1.00041		0.341489	0.876866		0.327898	0.914117		0.330926	0.907671		0.342666	0.863132		0.366777	0.796279		0.350201	0.845867		0.354762	0.827482		0.327986	0.90462		0.336265	0.878449		0.341655	0.858573		0.366937	0.792732		0.34179	0.868249		0.353316	0.831249
0.33201	0.886942		0.303052	0.997986		0.342276	0.874421		0.328653	0.911746		0.331689	0.90528		0.343455	0.860748		0.367622	0.793751		0.351008	0.843405		0.35558	0.825019		0.328741	0.902274		0.337039	0.876087		0.342442	0.856217		0.367783	0.790204		0.342578	0.865817		0.35413	0.82878
0.332773	0.884636		0.303749	0.995576		0.343063	0.871979		0.329409	0.90938		0.332451	0.902893		0.344245	0.858369		0.368467	0.791227		0.351815	0.840946		0.356397	0.822558		0.329497	0.899933		0.337814	0.873728		0.343229	0.853865		0.368628	0.787678		0.343365	0.863388		0.354944	0.826314
0.333536	0.882334		0.304445	0.993174		0.343849	0.869539		0.330164	0.907019		0.333214	0.90051		0.345034	0.855992		0.369312	0.788705		0.352622	0.838489		0.357215	0.8201		0.330253	0.897596		0.338589	0.871373		0.344016	0.851515		0.369473	0.785156		0.344153	0.860962		0.355759	0.82385
0.3343	0.880037		0.305142	0.990782		0.344636	0.867102		0.33092	0.904661		0.333976	0.89813		0.345824	0.853618		0.370157	0.786186		0.353429	0.836035		0.358032	0.817644		0.331009	0.895263		0.339364	0.869021		0.344803	0.849168		0.370319	0.782637		0.34494	0.858538		0.356573	0.821389
0.335063	0.877743		0.305839	0.988398		0.345423	0.864668		0.331675	0.902308		0.334739	0.895755		0.346613	0.851248		0.371002	0.78367		0.354236	0.833583		0.358849	0.81519		0.331764	0.892934		0.340139	0.866673		0.345591	0.846825		0.371164	0.780121		0.345728	0.856117		0.357387	0.818931
0.335826	0.875452		0.306535	0.986024		0.34621	0.862236		0.332431	0.899958		0.335501	0.893383		0.347403	0.84888		0.371847	0.781157		0.355043	0.831133		0.359667	0.812739		0.33252	0.89061		0.340913	0.864328		0.346378	0.844485		0.37201	0.777607		0.346516	0.853699		0.358201	0.816475
0.336589	0.873166		0.307232	0.983657		0.346997	0.859807		0.333186	0.897613		0.336264	0.891014		0.348192	0.846516		0.372692	0.778647		0.35585	0.828686		0.360484	0.810291		0.333276	0.888289		0.341688	0.861986		0.347165	0.842147		0.372855	0.775097		0.347303	0.851283		0.359015	0.814022
0.337353	0.870883		0.307929	0.981299		0.347784	0.85738		0.333942	0.895271		0.337026	0.888649		0.348982	0.844154		0.373538	0.776141		0.356656	0.826242		0.361302	0.807845		0.334032	0.885972		0.342463	0.859648		0.347952	0.839813		0.373701	0.77259		0.348091	0.84887		0.359829	0.811571
0.338116	0.868603		0.308625	0.978948		0.34857	0.854956		0.334697	0.892933		0.337789	0.886288		0.349771	0.841795		0.374383	0.773637		0.357463	0.8238		0.362119	0.805402		0.334787	0.883658		0.343238	0.857312		0.34874	0.837481		0.374546	0.770087		0.348878	0.846459		0.360643	0.809123
0.338879	0.866326		0.309322	0.976606		0.349357	0.852535		0.335453	0.890599		0.338551	0.883929		0.350561	0.83944		0.375228	0.771136		0.35827	0.821361		0.362937	0.802961		0.335543	0.881349		0.344013	0.85498		0.349527	0.835153		0.375392	0.767586		0.349666	0.844051		0.361457	0.806678
0.339642	0.864053		0.310019	0.974271		0.350144	0.850116		0.336208	0.888268		0.339314	0.881574		0.351351	0.837087		0.376073	0.768638		0.359077	0.818923		0.363754	0.800522		0.336299	0.879042		0.344787	0.85265		0.350314	0.832827		0.376237	0.765089		0.350453	0.841645		0.362271	0.804235
0.340406	0.861784		0.310715	0.971943		0.350931	0.8477		0.336964	0.885941		0.340076	0.879223		0.35214	0.834737		0.376918	0.766144		0.359884	0.816489		0.364571	0.798087		0.337054	0.87674		0.345562	0.850324		0.351101	0.830504		0.377083	0.762595		0.351241	0.839242		0.363085	0.801795
0.341169	0.859517		0.311412	0.969622		0.351718	0.845286		0.337719	0.883617		0.340839	0.876874		0.35293	0.832389		0.377763	0.763653		0.360691	0.814057		0.365389	0.795654		0.33781	0.874441		0.346337	0.848		0.351888	0.828183		0.377928	0.760104		0.352028	0.836842		0.363899	0.799357
0.341932	0.857253		0.312109	0.967308		0.352505	0.842874		0.338475	0.881297		0.341601	0.874529		0.353719	0.830045		0.378608	0.761165		0.361498	0.811627		0.366206	0.793223		0.338566	0.872145		0.347112	0.845679		0.352676	0.825866		0.378774	0.757616		0.352816	0.834443		0.364714	0.796923
0.342695	0.854993		0.312805	0.965		0.353292	0.840465		0.339231	0.87898		0.342364	0.872187		0.354509	0.827703		0.379453	0.75868		0.362305	0.8092		0.367024	0.790795		0.339322	0.869852		0.347887	0.843362		0.353463	0.823551		0.379619	0.755132		0.353603	0.832048		0.365528	0.79449
0.343459	0.852736		0.313502	0.962699		0.354078	0.838058		0.339986	0.876666		0.343126	0.869847		0.355298	0.825364		0.380298	0.756198		0.363112	0.806775		0.367841	0.78837		0.340077	0.867562		0.348661	0.841047		0.35425	0.821239		0.380465	0.752651		0.354391	0.829654		0.366342	0.792061
0.344222	0.850481		0.314199	0.960405		0.354865	0.835654		0.340742	0.874355		0.343889	0.867511		0.356088	0.823028		0.381144	0.75372		0.363919	0.804353		0.368659	0.785947		0.340833	0.865276		0.349436	0.838734		0.355037	0.81893		0.38131	0.750173		0.355178	0.827263		0.367156	0.789634
0.344985	0.84823		0.314895	0.958116		0.355652	0.833252		0.341497	0.872048		0.344651	0.865178		0.356877	0.820694		0.381989	0.751245		0.364726	0.801933		0.369476	0.783527		0.341589	0.862993		0.350211	0.836425		0.355825	0.816624		0.382156	0.747699		0.355966	0.824875		0.36797	0.78721
0.345748	0.845981		0.315592	0.955834		0.356439	0.830853		0.342253	0.869743		0.345414	0.862847		0.357667	0.818364		0.382834	0.748773		0.365533	0.799516		0.370293	0.78111		0.342345	0.860713		0.350986	0.834118		0.356612	0.81432		0.383001	0.745229		0.356753	0.822489		0.368784	0.784789
0.346512	0.843735		0.316289	0.953557		0.357226	0.828456		0.343008	0.867442		0.346176	0.86052		0.358457	0.816036		0.383679	0.746305		0.366339	0.797102		0.371111	0.778695		0.3431	0.858436		0.351761	0.831814		0.357399	0.812019		0.383847	0.742762		0.357541	0.820105		0.369598	0.78237
0.347275	0.841492		0.316985	0.951286		0.358013	0.826061		0.343764	0.865143		0.346939	0.858195		0.359246	0.81371		0.384524	0.74384		0.367146	0.79469		0.371928	0.776283		0.343856	0.856161		0.352535	0.829513		0.358186	0.80972		0.384692	0.740298		0.358329	0.817724		0.370412	0.779955
0.348038	0.839252		0.317682	0.949021		0.358799	0.823669		0.344519	0.862847		0.347701	0.855873		0.360036	0.811388		0.385369	0.741379		0.367953	0.792281		0.372746	0.773874		0.344612	0.85389		0.35331	0.827214		0.358974	0.807424		0.385538	0.737838		0.359116	0.815346		0.371226	0.777542
0.348801	0.837014		0.318379	0.946761		0.359586	0.821279		0.345275	0.860555		0.348464	0.853553		0.360825	0.809068		0.386214	0.738921		0.36876	0.789874		0.373563	0.771468		0.345367	0.851622		0.354085	0.824918		0.359761	0.805131		0.386383	0.735381		0.359904	0.812969		0.37204	0.775132
0.349564	0.83478		0.319075	0.944506		0.360373	0.818892		0.34603	0.858265		0.349226	0.851237		0.361615	0.80675		0.387059	0.736467		0.369567	0.78747		0.374381	0.769064		0.346123	0.849356		0.35486	0.822625		0.360548	0.80284		0.387228	0.732929		0.360691	0.810595		0.372855	0.772724
0.350328	0.832548		0.319772	0.942256		0.36116	0.816507		0.346786	0.855978		0.349989	0.848923		0.362404	0.804436		0.387904	0.734016		0.370374	0.785068		0.375198	0.766664		0.346879	0.847093		0.355635	0.820334		0.361335	0.800552		0.388074	0.730479		0.361479	0.808224		0.373669	0.77032
0.351091	0.830318		0.320469	0.940011		0.361947	0.814124		0.347541	0.853693		0.350751	0.846612		0.363194	0.802124		0.38875	0.731569		0.371181	0.782669		0.376015	0.764266		0.347635	0.844833		0.35641	0.818046		0.362122	0.798267		0.388919	0.728034		0.362266	0.805855		0.374483	0.767918
0.351854	0.828091		0.321165	0.937771		0.362734	0.811744		0.348297	0.851412		0.351514	0.844303		0.363983	0.799815		0.389595	0.729126		0.371988	0.780273		0.376833	0.761871		0.34839	0.842576		0.357184	0.81576		0.36291	0.795984		0.389765	0.725592		0.363054	0.803488		0.375297	0.76552
0.352617	0.825867		0.321862	0.935536		0.36352	0.809367		0.349052	0.849133		0.352276	0.841998		0.364773	0.797508		0.39044	0.726686		0.372795	0.77788		0.37765	0.759479		0.349146	0.840321		0.357959	0.813477		0.363697	0.793704		0.39061	0.723154		0.363841	0.801124		0.376111	0.763124
0.353381	0.823645		0.322559	0.933305		0.364307	0.806992		0.349808	0.846857		0.353039	0.839694		0.365563	0.795204		0.391285	0.72425		0.373602	0.775489		0.378468	0.757089		0.349902	0.838069		0.358734	0.811197		0.364484	0.791427		0.391456	0.72072		0.364629	0.798763		0.376925	0.760731
0.354144	0.821426		0.323255	0.931079		0.365094	0.804619		0.350563	0.844583		0.353801	0.837394		0.366352	0.792903		0.39213	0.721818		0.374409	0.773101		0.379285	0.754703		0.350658	0.835819		0.359509	0.808919		0.365271	0.789152		0.392301	0.718289		0.365416	0.796404		0.377739	0.758342
0.354907	0.819209		0.323952	0.928857		0.365881	0.802249		0.351319	0.842313		0.354564	0.835095		0.367142	0.790605		0.392975	0.719389		0.375216	0.770716		0.380103	0.75232		0.351413	0.833573		0.360284	0.806644		0.366059	0.78688		0.393147	0.715863		0.366204	0.794047		0.378553	0.755955
0.35567	0.816995		0.324649	0.926639		0.366668	0.799881		0.352074	0.840044		0.355326	0.8328		0.367931	0.788309		0.39382	0.716964		0.376022	0.768333		0.38092	0.74994		0.352169	0.831328		0.361058	0.804371		0.366846	0.78461		0.393992	0.71344		0.366991	0.791693		0.379367	0.753571
0.356434	0.814784		0.325345	0.924425		0.367455	0.797516		0.35283	0.837779		0.356089	0.830507		0.368721	0.786016		0.394665	0.714544		0.376829	0.765954		0.381737	0.747563		0.352925	0.829087		0.361833	0.802101		0.367633	0.782344		0.394838	0.711022		0.367779	0.789342		0.380181	0.751191
0.357197	0.812575		0.326042	0.922215		0.368242	0.795154		0.353585	0.835516		0.356851	0.828217		0.36951	0.783726		0.39551	0.712127		0.377636	0.763577		0.382555	0.745189		0.35368	0.826848		0.362608	0.799833		0.36842	0.780079		0.395683	0.708607		0.368566	0.786993		0.380995	0.748813
0.35796	0.810368		0.326739	0.920009		0.369028	0.792794		0.354341	0.833255		0.357614	0.825929		0.3703	0.781438		0.396356	0.709713		0.378443	0.761203		0.383372	0.742818		0.354436	0.824611		0.363383	0.797568		0.369207	0.777818		0.396529	0.706196		0.369354	0.784646		0.38181	0.746439
0.358723	0.808164		0.327435	0.917807		0.369815	0.790436		0.355097	0.830997		0.358376	0.823643		0.371089	0.779154		0.397201	0.707304		0.37925	0.758833		0.38419	0.74045		0.355192	0.822377		0.364158	0.795306		0.369995	0.775559		0.397374	0.703789		0.370142	0.782303		0.382624	0.744068
0.359487	0.805962		0.328132	0.915609		0.370602	0.788081		0.355852	0.828742		0.359139	0.821361		0.371879	0.776872		0.398046	0.704899		0.380057	0.756465		0.385007	0.738085		0.355948	0.820146		0.364932	0.793046		0.370782	0.773303		0.39822	0.701387		0.370929	0.779961		0.383438	0.741699
0.36025	0.803763		0.328829	0.913414		0.371389	0.785729		0.356608	0.826489		0.359901	0.81908		0.372668	0.774593		0.398891	0.702498		0.380864	0.7541		0.385825	0.735724		0.356703	0.817916		0.365707	0.790789		0.371569	0.77105		0.399065	0.698988		0.371717	0.777623		0.384252	0.739335
0.361013	0.801566		0.329525	0.911223		0.372176	0.783379		0.357363	0.824238		0.360664	0.816803		0.373458	0.772316		0.399736	0.700101		0.381671	0.751738		0.386642	0.733366		0.357459	0.81569		0.366482	0.788534		0.372356	0.768799		0.399911	0.696594		0.372504	0.775287		0.385066	0.736973
0.361776	0.799372		0.330222	0.909036		0.372963	0.781032		0.358119	0.821991		0.361426	0.814527		0.374248	0.770043		0.400581	0.697708		0.382478	0.749379		0.387459	0.731011		0.358215	0.813466		0.367257	0.786282		0.373144	0.766551		0.400756	0.694204		0.373292	0.772954		0.38588	0.734615
0.36254	0.79718		0.330919	0.906851		0.373749	0.778688		0.358874	0.819745		0.362189	0.812255		0.375037	0.767772		0.401426	0.695319		0.383285	0.747023		0.388277	0.728659		0.358971	0.811244		0.368032	0.784032		0.373931	0.764306		0.401602	0.691818		0.374079	0.770623		0.386694	0.73226
0.363303	0.794991		0.331615	0.90467		0.374536	0.776346		0.35963	0.817502		0.362951	0.809984		0.375827	0.765504		0.402271	0.692935		0.384092	0.74467		0.389094	0.726311		0.359726	0.809025		0.368806	0.781785		0.374718	0.762063		0.402447	0.689436		0.374867	0.768296		0.387508	0.729908
0.364066	0.792804		0.332312	0.902493		0.375323	0.774007		0.360385	0.815262		0.363714	0.807717		0.376616	0.763239		0.403116	0.690554		0.384899	0.742321		0.389912	0.723966		0.360482	0.806808		0.369581	0.779541		0.375505	0.759824		0.403293	0.687058		0.375654	0.76597		0.388322	0.72756
0.364829	0.79062		0.333009	0.900318		0.37611	0.771671		0.361141	0.813024		0.364476	0.805452		0.377406	0.760977		0.403961	0.688178		0.385705	0.739974		0.390729	0.721624		0.361238	0.804594		0.370356	0.777299		0.376292	0.757587		0.404138	0.684685		0.376442	0.763648		0.389136	0.725215
0.365593	0.788438		0.333705	0.898147		0.376897	0.769338		0.361896	0.810789		0.365239	0.803189		0.378195	0.758718		0.404807	0.685806		0.386512	0.737631		0.391546	0.719286		0.361994	0.802382		0.371131	0.77506		0.37708	0.755353		0.404984	0.682316		0.377229	0.761329		0.38995	0.722874
0.366356	0.786258		0.334402	0.895978		0.377684	0.767007		0.362652	0.808556		0.366001	0.800929		0.378985	0.756462		0.405652	0.683439		0.387319	0.735291		0.392364	0.716951		0.362749	0.800173		0.371906	0.772824		0.377867	0.753121		0.405829	0.679952		0.378017	0.759012		0.390765	0.720536
0.367119	0.784081		0.335099	0.893813		0.37847	0.764679		0.363407	0.806326		0.366764	0.798672		0.379774	0.754208		0.406497	0.681075		0.388126	0.732954		0.393181	0.71462		0.363505	0.797966		0.37268	0.77059		0.378654	0.750893		0.406674	0.677592		0.378804	0.756698		0.391579	0.718201
0.367882	0.781906		0.335795	0.89165		0.379257	0.762354		0.364163	0.804098		0.367526	0.796417		0.380564	0.751958		0.407342	0.678716		0.388933	0.73062		0.393999	0.712292		0.364261	0.795762		0.373455	0.768359		0.379441	0.748667		0.40752	0.675236		0.379592	0.754387		0.392393	0.71587
0.368646	0.779734		0.336492	0.88949		0.380044	0.760032		0.364918	0.801872		0.368289	0.794164		0.381354	0.749711		0.408187	0.676362		0.38974	0.72829		0.394816	0.709968		0.365016	0.79356		0.37423	0.766131		0.380229	0.746445		0.408365	0.672885		0.38038	0.752079		0.393207	0.713543
0.369409	0.777565		0.337189	0.887333		0.380831	0.757713		0.365674	0.799649		0.369051	0.791915		0.382143	0.747466		0.409032	0.674012		0.390547	0.725963		0.395634	0.707648		0.365772	0.79136		0.375005	0.763905		0.381016	0.744225		0.409211	0.670538		0.381167	0.749774		0.394021	0.711219
0.370172	0.775398		0.337885	0.885179		0.381618	0.755396		0.366429	0.797429		0.369814	0.789668		0.382933	0.745225		0.409877	0.671666		0.391354	0.723639		0.396451	0.705331		0.366528	0.789163		0.37578	0.761682		0.381803	0.742008		0.410056	0.668196		0.381955	0.747471		0.394835	0.708899
0.370935	0.773233		0.338582	0.883028		0.382405	0.753083		0.367185	0.795211		0.370576	0.787423		0.383722	0.742986		0.410722	0.669325		0.392161	0.721319		0.397268	0.703017		0.367284	0.786969		0.376554	0.759462		0.38259	0.739794		0.410902	0.665858		0.382742	0.745172		0.395649	0.706582
0.371698	0.771071		0.339279	0.880879		0.383191	0.750772		0.36794	0.792996		0.371339	0.785181		0.384512	0.740751		0.411567	0.666988		0.392968	0.719002		0.398086	0.700708		0.368039	0.784777		0.377329	0.757245		0.383377	0.737583		0.411747	0.663525		0.38353	0.742876		0.396463	0.704269
0.372462	0.768911		0.339975	0.878733		0.383978	0.748465		0.368696	0.790783		0.372101	0.782942		0.385301	0.738519		0.412413	0.664656		0.393775	0.716689		0.398903	0.698402		0.368795	0.782587		0.378104	0.75503		0.384165	0.735375		0.412593	0.661197		0.384317	0.740582		0.397277	0.70196
0.373225	0.766754		0.340672	0.876589		0.384765	0.746161		0.369451	0.788573		0.372864	0.780705		0.386091	0.73629		0.413258	0.662329		0.394582	0.714379		0.399721	0.6961		0.369551	0.7804		0.378879	0.752818		0.384952	0.73317		0.413438	0.658873		0.385105	0.738292		0.398091	0.699655
0.373988	0.7646		0.341369	0.874448		0.385552	0.743859		0.370207	0.786365		0.373626	0.778471		0.38688	0.734064		0.414103	0.660006		0.395388	0.712073		0.400538	0.693801		0.370307	0.778215		0.379654	0.750609		0.385739	0.730968		0.414284	0.656554		0.385892	0.736005		0.398905	0.697353
0.374751	0.762448		0.342065	0.872309		0.386339	0.741561		0.370963	0.78416		0.374389	0.77624		0.38767	0.731841		0.414948	0.657688		0.396195	0.70977		0.401356	0.691507		0.371062	0.776033		0.380428	0.748403		0.386526	0.728769		0.415129	0.654239		0.38668	0.733721		0.39972	0.695055
0.375515	0.760299		0.342762	0.870173		0.387126	0.739266		0.371718	0.781957		0.375151	0.774011		0.38846	0.729622		0.415793	0.655374		0.397002	0.707471		0.402173	0.689216		0.371818	0.773854		0.381203	0.7462		0.387314	0.726574		0.415975	0.65193		0.387467	0.73144		0.400534	0.692761
0.376278	0.758152		0.343459	0.868039		0.387913	0.736974		0.372474	0.779757		0.375914	0.771785		0.389249	0.727405		0.416638	0.653065		0.397809	0.705175		0.40299	0.686929		0.372574	0.771677		0.381978	0.743999		0.388101	0.724381		0.41682	0.649625		0.388255	0.729162		0.401348	0.690471
0.377041	0.756008		0.344156	0.865908		0.388699	0.734685		0.373229	0.77756		0.376676	0.769562		0.390039	0.725192		0.417483	0.650761		0.398616	0.702883		0.403808	0.684646		0.373329	0.769502		0.382753	0.741802		0.388888	0.722191		0.417666	0.647325		0.389042	0.726888		0.402162	0.688185
0.377804	0.753866		0.344852	0.863779		0.389486	0.732399		0.373985	0.775365		0.377439	0.767342		0.390828	0.722982		0.418328	0.648462		0.399423	0.700595		0.404625	0.682367		0.374085	0.76733		0.383528	0.739607		0.389675	0.720005		0.418511	0.64503		0.38983	0.724616		0.402976	0.685902
0.378568	0.751727		0.345549	0.861652		0.390273	0.730116		0.37474	0.773173		0.378201	0.765124		0.391618	0.720776		0.419173	0.646167		0.40023	0.698311		0.405443	0.680092		0.374841	0.765161		0.384302	0.737415		0.390462	0.717822		0.419357	0.642739		0.390617	0.722348		0.40379	0.683624
0.379331	0.749591		0.346246	0.859527		0.39106	0.727837		0.375496	0.770983		0.378964	0.762909		0.392407	0.718572		0.420019	0.643878		0.401037	0.69603		0.40626	0.677821		0.375597	0.762995		0.385077	0.735226		0.39125	0.715641		0.420202	0.640454		0.391405	0.720083		0.404604	0.681349
0.380094	0.747457		0.346942	0.857405		0.391847	0.725561		0.376251	0.768796		0.379726	0.760697		0.393197	0.716372		0.420864	0.641593		0.401844	0.693753		0.407078	0.675554		0.376352	0.760831		0.385852	0.73304		0.392037	0.713465		0.421048	0.638173		0.392193	0.717821		0.405418	0.679079
0.380857	0.745327		0.347639	0.855285		0.392634	0.723288		0.377007	0.766612		0.380489	0.758487		0.393986	0.714176		0.421709	0.639313		0.402651	0.69148		0.407895	0.673291		0.377108	0.758669		0.386627	0.730858		0.392824	0.711291		0.421893	0.635897		0.39298	0.715563		0.406232	0.676813
0.381621	0.743198		0.348336	0.853167		0.39342	0.721019		0.377762	0.764431		0.381251	0.756281		0.394776	0.711982		0.422554	0.637037		0.403458	0.68921		0.408712	0.671032		0.377864	0.75651		0.387402	0.728678		0.393611	0.70912		0.422739	0.633626		0.393768	0.713308		0.407046	0.67455
0.382384	0.741073		0.349032	0.851052		0.394207	0.718753		0.378518	0.762252		0.382014	0.754077		0.395565	0.709792		0.423399	0.634767		0.404264	0.686944		0.40953	0.668777		0.37862	0.754354		0.388176	0.726501		0.394399	0.706953		0.423584	0.63136		0.394555	0.711057		0.407861	0.672292
0.383147	0.73895		0.349729	0.848938		0.394994	0.71649		0.379273	0.760076		0.382776	0.751876		0.396355	0.707606		0.424244	0.632502		0.405071	0.684683		0.410347	0.666526		0.379375	0.752201		0.388951	0.724327		0.395186	0.704789		0.424429	0.6291		0.395343	0.708808		0.408675	0.670038
0.38391	0.73683		0.350426	0.846827		0.395781	0.714231		0.380029	0.757902		0.383539	0.749679		0.397145	0.705423		0.425089	0.630242		0.405878	0.682425		0.411165	0.664279		0.380131	0.75005		0.389726	0.722157		0.395973	0.702629		0.425275	0.626844		0.39613	0.706564		0.409489	0.667788
0.384674	0.734713		0.351122	0.844718		0.396568	0.711975		0.380784	0.755732		0.384301	0.747484		0.397934	0.703243		0.425934	0.627986		0.406685	0.680171		0.411982	0.662037		0.380887	0.747902		0.390501	0.719989		0.39676	0.700472		0.42612	0.624593		0.396918	0.704323		0.410303	0.665542
0.385437	0.732599		0.351819	0.842611		0.397355	0.709723		0.38154	0.753564		0.385064	0.745292		0.398724	0.701067		0.426779	0.625736		0.407492	0.677921		0.4128	0.659799		0.381642	0.745757		0.391276	0.717825		0.397547	0.698318		0.426966	0.622347		0.397705	0.702085		0.411117	0.6633
0.3862	0.730487		0.352516	0.840506		0.398141	0.707474		0.382295	0.751399		0.385826	0.743103		0.399513	0.698895		0.427624	0.623491		0.408299	0.675675		0.413617	0.657565		0.382398	0.743614		0.39205	0.715663		0.398335	0.696168		0.427811	0.620107		0.398493	0.699851		0.411931	0.661063
0.386963	0.728379		0.353212	0.838404		0.398928	0.705229		0.383051	0.749237		0.386589	0.740916		0.400303	0.696726		0.42847	0.621251		0.409106	0.673433		0.414434	0.655335		0.383154	0.741474		0.392825	0.713505		0.399122	0.694021		0.428657	0.617871		0.39928	0.69762		0.412745	0.65883
0.387727	0.726273		0.353909	0.836303		0.399715	0.702987		0.383806	0.747077		0.387351	0.738733		0.401092	0.69456		0.429315	0.619016		0.409913	0.671196		0.415252	0.65311		0.38391	0.739337		0.3936	0.71135		0.399909	0.691877		0.429502	0.615641		0.400068	0.695393		0.413559	0.656601
0.38849	0.72417		0.354606	0.834205		0.400502	0.700749		0.384562	0.744921		0.388114	0.736553		0.401882	0.692398		0.43016	0.616786		0.41072	0.668962		0.416069	0.650889		0.384665	0.737203		0.394375	0.709199		0.400696	0.689737		0.430348	0.613416		0.400855	0.693169		0.414373	0.654376
0.389253	0.72207		0.355302	0.832108		0.401289	0.698515		0.385318	0.742767		0.388876	0.734376		0.402671	0.69024		0.431005	0.614561		0.411527	0.666732		0.416887	0.648672		0.385421	0.735072		0.39515	0.70705		0.401484	0.6876		0.431193	0.611196		0.401643	0.690949		0.415187	0.652156
0.390016	0.719972		0.355999	0.830014		0.402076	0.696284		0.386073	0.740616		0.389639	0.732202		0.403461	0.688085		0.43185	0.612341		0.412334	0.664507		0.417704	0.64646		0.386177	0.732943		0.395924	0.704905		0.402271	0.685467		0.432039	0.608981		0.402431	0.688733		0.416001	0.64994
0.39078	0.717878		0.356696	0.827921		0.402863	0.694057		0.386829	0.738468		0.390401	0.730031		0.404251	0.685934		0.432695	0.610127		0.413141	0.662285		0.418522	0.644252		0.386933	0.730817		0.396699	0.702763		0.403058	0.683338		0.432884	0.606771		0.403218	0.686521		0.416816	0.647729
0.391543	0.715787		0.357392	0.825831		0.403649	0.691833		0.387584	0.736323		0.391164	0.727864		0.40504	0.683787		0.43354	0.607917		0.413947	0.660068		0.419339	0.642048		0.387688	0.728694		0.397474	0.700625		0.403845	0.681212		0.43373	0.604567		0.404006	0.684312		0.41763	0.645522
0.392306	0.713699		0.358089	0.823743		0.404436	0.689613		0.38834	0.734181		0.391926	0.725699		0.40583	0.681643		0.434385	0.605713		0.414754	0.657855		0.420156	0.639849		0.388444	0.726575		0.398249	0.698489		0.404632	0.67909		0.434575	0.602368		0.404793	0.682107		0.418444	0.643319
0.393069	0.711613		0.358786	0.821657		0.405223	0.687397		0.389095	0.732042		0.392689	0.723537		0.406619	0.679503		0.43523	0.603514		0.415561	0.655647		0.420974	0.637654		0.3892	0.724458		0.399024	0.696357		0.40542	0.676971		0.435421	0.600174		0.405581	0.679905		0.419258	0.641121
0.393832	0.709531		0.359482	0.819573		0.40601	0.685185		0.389851	0.729906		0.393451	0.721379		0.407409	0.677367		0.436076	0.601321		0.416368	0.653442		0.421791	0.635464		0.389955	0.722344		0.399798	0.694229		0.406207	0.674856		0.436266	0.597985		0.406368	0.677708		0.420072	0.638927
0.394596	0.707452		0.360179	0.817491		0.406797	0.682976		0.390606	0.727773		0.394214	0.719224		0.408198	0.675235		0.436921	0.599132		0.417175	0.651242		0.422609	0.633279		0.390711	0.720232		0.400573	0.692104		0.406994	0.672744		0.437112	0.595802		0.407156	0.675514		0.420886	0.636738
0.395359	0.705376		0.360876	0.815411		0.407584	0.680772		0.391362	0.725643		0.394976	0.717072		0.408988	0.673106		0.437766	0.596949		0.417982	0.649046		0.423426	0.631098		0.391467	0.718124		0.401348	0.689982		0.407781	0.670636		0.437957	0.593624		0.407943	0.673324		0.4217	0.634553
0.396122	0.703303		0.361572	0.813333		0.40837	0.678571		0.392117	0.723516		0.395739	0.714923		0.409777	0.670982		0.438611	0.594771		0.418789	0.646855		0.424243	0.628921		0.392223	0.716019		0.402123	0.687864		0.408569	0.668532		0.438803	0.591452		0.408731	0.671138		0.422514	0.632373
0.396885	0.701233		0.362269	0.811257		0.409157	0.676374		0.392873	0.721393		0.396501	0.712778		0.410567	0.668861		0.439456	0.592599		0.419596	0.644667		0.425061	0.626749		0.392978	0.713917		0.402898	0.685749		0.409356	0.666432		0.439648	0.589284		0.409518	0.668956		0.423328	0.630198
0.397649	0.699166		0.362966	0.809183		0.409944	0.674181		0.393628	0.719272		0.397264	0.710636		0.411357	0.666744		0.440301	0.590432		0.420403	0.642485		0.425878	0.624582		0.393734	0.711818		0.403673	0.683638		0.410143	0.664335		0.440494	0.587123		0.410306	0.666778		0.424142	0.628027
0.398412	0.697102		0.363662	0.807111		0.410731	0.671992		0.394384	0.717154		0.398026	0.708497		0.412146	0.664631		0.441146	0.58827		0.42121	0.640306		0.426696	0.62242		0.39449	0.709722		0.404447	0.68153		0.41093	0.662242		0.441339	0.584966		0.411093	0.664604		0.424956	0.625861
0.399175	0.695042		0.364359	0.805041		0.411518	0.669807		0.395139	0.71504		0.398789	0.706362		0.412936	0.662521		0.441991	0.586114		0.422017	0.638132		0.427513	0.620262		0.395246	0.707629		0.405222	0.679426		0.411717	0.660153		0.442184	0.582815		0.411881	0.662433		0.425771	0.623699
0.399938	0.692984		0.365056	0.802974		0.412305	0.667626		0.395895	0.712928		0.399551	0.70423		0.413725	0.660416		0.442836	0.583963		0.422824	0.635963		0.428331	0.618108		0.396001	0.70554		0.405997	0.677326		0.412505	0.658068		0.44303	0.58067		0.412668	0.660267		0.426585	0.621542
0.400702	0.69093		0.365752	0.800908		0.413091	0.665449		0.39665	0.71082		0.400314	0.702101		0.414515	0.658315		0.443682	0.581818		0.42363	0.633798		0.429148	0.61596		0.396757	0.703453		0.406772	0.675229		0.413292	0.655987		0.443875	0.57853		0.413456	0.658105		0.427399	0.61939
0.401465	0.688879		0.366449	0.798844		0.413878	0.663276		0.397406	0.708715		0.401076	0.699976		0.415304	0.656217		0.444527	0.579677		0.424437	0.631638		0.429965	0.613816		0.397513	0.70137		0.407547	0.673135		0.414079	0.653909		0.444721	0.576395		0.414244	0.655947		0.428213	0.617242
0.402228	0.686832		0.367146	0.796783		0.414665	0.661107		0.398161	0.706614		0.401839	0.697854		0.416094	0.654124		0.445372	0.577543		0.425244	0.629482		0.430783	0.611677		0.398268	0.699289		0.408321	0.671045		0.414866	0.651835		0.445566	0.574266		0.415031	0.653792		0.429027	0.615099
0.402991	0.684787		0.367842	0.794724		0.415452	0.658942		0.398917	0.704515		0.402601	0.695735		0.416883	0.652035		0.446217	0.575414		0.426051	0.62733		0.4316	0.609543		0.399024	0.697212		0.409096	0.668959		0.415654	0.649766		0.446412	0.572142		0.415819	0.651642		0.429841	0.612961
0.403755	0.682746		0.368539	0.792666		0.416239	0.656781		0.399672	0.70242		0.403364	0.69362		0.417673	0.649949		0.447062	0.57329		0.426858	0.625183		0.432418	0.607413		0.39978	0.695138		0.409871	0.666877		0.416441	0.6477		0.447257	0.570024		0.416606	0.649496		0.430655	0.610827
0.404518	0.680708		0.369236	0.790611		0.417026	0.654624		0.400428	0.700328		0.404126	0.691509		0.418462	0.647868		0.447907	0.571172		0.427665	0.623041		0.433235	0.605288		0.400536	0.693068		0.410646	0.664798		0.417228	0.645638		0.448103	0.567911		0.417394	0.647355		0.431469	0.608699
0.405281	0.678674		0.369932	0.788558		0.417812	0.652471		0.401184	0.69824		0.404889	0.689401		0.419252	0.645791		0.448752	0.569059		0.428472	0.620903		0.434053	0.603168		0.401291	0.691		0.411421	0.662723		0.418015	0.64358		0.448948	0.565804		0.418181	0.645217		0.432283	0.606575
0.406044	0.676643		0.370629	0.786507		0.418599	0.650323		0.401939	0.696154		0.405651	0.687296		0.420042	0.643718		0.449597	0.566952		0.429279	0.61877		0.43487	0.601053		0.402047	0.688936		0.412195	0.660651		0.418802	0.641526		0.449794	0.563702		0.418969	0.643083		0.433097	0.604456
0.406808	0.674615		0.371326	0.784459		0.419386	0.648179		0.402695	0.694073		0.406414	0.685196		0.420831	0.641649		0.450442	0.56485		0.430086	0.616642		0.435687	0.598943		0.402803	0.686876		0.41297	0.658584		0.41959	0.639476		0.450639	0.561606		0.419756	0.640954		0.433911	0.602342
0.407571	0.672591		0.372022	0.782412		0.420173	0.646039		0.40345	0.691994		0.407176	0.683098		0.421621	0.639584		0.451288	0.562754		0.430893	0.614518		0.436505	0.596837		0.403559	0.684818		0.413745	0.65652		0.420377	0.63743		0.451485	0.559516		0.420544	0.638829		0.434726	0.600232
0.408334	0.67057		0.372719	0.780367		0.42096	0.643903		0.404206	0.689919		0.407939	0.681005		0.42241	0.637523		0.452133	0.560663		0.4317	0.612399		0.437322	0.594737		0.404314	0.682764		0.41452	0.65446		0.421164	0.635387		0.45233	0.557431		0.421331	0.636708		0.43554	0.598128
0.409097	0.668553		0.373416	0.778325		0.421747	0.641771		0.404961	0.687847		0.408701	0.678914		0.4232	0.635467		0.452978	0.558578		0.432507	0.610285		0.43814	0.592641		0.40507	0.680713		0.415295	0.652404		0.421951	0.63335		0.453176	0.555351		0.422119	0.634592		0.436354	0.596028
0.409861	0.666539		0.374112	0.776285		0.422534	0.639644		0.405717	0.685779		0.409464	0.676828		0.423989	0.633414		0.453823	0.556498		0.433313	0.608175		0.438957	0.590551		0.405826	0.678666		0.416069	0.650351		0.422739	0.631316		0.454021	0.553277		0.422906	0.632479		0.437168	0.593933
0.410624	0.664528		0.374809	0.774247		0.42332	0.637521		0.406472	0.683714		0.410227	0.674745		0.424779	0.631366		0.454668	0.554424		0.43412	0.60607		0.439775	0.588465		0.406581	0.676622		0.416844	0.648303		0.423526	0.629286		0.454867	0.551209		0.423694	0.630371		0.437982	0.591844
0.411387	0.662521		0.375506	0.772211		0.424107	0.635403		0.407228	0.681653		0.410989	0.672666		0.425568	0.629322		0.455513	0.552356		0.434927	0.60397		0.440592	0.586384		0.407337	0.674581		0.417619	0.646258		0.424313	0.62726		0.455712	0.549147		0.424481	0.628268		0.438796	0.589759
0.41215	0.660518		0.376202	0.770178		0.424894	0.633288		0.407983	0.679595		0.411752	0.670591		0.426358	0.627282		0.456358	0.550293		0.435734	0.601875		0.441409	0.584308		0.408093	0.672544		0.418394	0.644218		0.4251	0.625239		0.456558	0.54709		0.425269	0.626168		0.43961	0.587679
0.412914	0.658518		0.376899	0.768147		0.425681	0.631178		0.408739	0.677541		0.412514	0.668519		0.427148	0.625247		0.457203	0.548236		0.436541	0.599784		0.442227	0.582237		0.408849	0.670511		0.419169	0.642181		0.425887	0.623221		0.457403	0.545038		0.426057	0.624073		0.440424	0.585604
0.413677	0.656521		0.377596	0.766118		0.426468	0.629073		0.409494	0.67549		0.413277	0.666451		0.427937	0.623216		0.458048	0.546184		0.437348	0.597699		0.443044	0.580171		0.409604	0.66848		0.419943	0.640148		0.426675	0.621208		0.458249	0.542993		0.426844	0.621983		0.441238	0.583534
0.41444	0.654528		0.378292	0.764091		0.427255	0.626972		0.41025	0.673443		0.414039	0.664387		0.428727	0.621189		0.458893	0.544138		0.438155	0.595618		0.443862	0.57811		0.41036	0.666454		0.420718	0.638119		0.427462	0.619199		0.459094	0.540952		0.427632	0.619896		0.442052	0.581469
0.415203	0.652539		0.378989	0.762067		0.428041	0.624875		0.411005	0.671399		0.414802	0.662327		0.429516	0.619166		0.459739	0.542098		0.438962	0.593542		0.444679	0.576055		0.411116	0.664431		0.421493	0.636094		0.428249	0.617194		0.45994	0.538918		0.428419	0.617815		0.442866	0.579409
0.415966	0.650554		0.379686	0.760045		0.428828	0.622783		0.411761	0.669359		0.415564	0.66027		0.430306	0.617148		0.460584	0.540063		0.439769	0.59147		0.445497	0.574004		0.411872	0.662411		0.422268	0.634073		0.429036	0.615193		0.460785	0.536889		0.429207	0.615737		0.443681	0.577354
0.41673	0.648572		0.380382	0.758025		0.429615	0.620695		0.412516	0.667323		0.416327	0.658217		0.431095	0.615134		0.461429	0.538034		0.440576	0.589404		0.446314	0.571958		0.412627	0.660395		0.423043	0.632056		0.429824	0.613197		0.46163	0.534866		0.429994	0.613664		0.444495	0.575304
0.417493	0.646593		0.381079	0.756007		0.430402	0.618611		0.413272	0.66529		0.417089	0.656168		0.431885	0.613125		0.462274	0.536011		0.441383	0.587342		0.447131	0.569917		0.413383	0.658383		0.423817	0.630043		0.430611	0.611204		0.462476	0.532849		0.430782	0.611596		0.445309	0.573259
0.418256	0.644619		0.381776	0.753992		0.431189	0.616533		0.414027	0.663261		0.417852	0.654123		0.432674	0.61112		0.463119	0.533993		0.44219	0.585286		0.447949	0.567882		0.414139	0.656374		0.424592	0.628034		0.431398	0.609216		0.463321	0.530837		0.431569	0.609532		0.446123	0.571219
0.419019	0.642648		0.382472	0.751979		0.431976	0.614458		0.414783	0.661235		0.418614	0.652082		0.433464	0.609119		0.463964	0.531981		0.442996	0.583234		0.448766	0.565851		0.414894	0.654369		0.425367	0.626029		0.432185	0.607233		0.464167	0.528831		0.432357	0.607473		0.446937	0.569184
0.419783	0.64068		0.383169	0.749969		0.432762	0.612388		0.415538	0.659214		0.419377	0.650045		0.434254	0.607122		0.464809	0.529974		0.443803	0.581187		0.449584	0.563826		0.41565	0.652367		0.426142	0.624028		0.432972	0.605253		0.465012	0.52683		0.433144	0.605418		0.447751	0.567154
0.420546	0.638717		0.383866	0.747961		0.433549	0.610323		0.416294	0.657195		0.420139	0.648011		0.435043	0.60513		0.465654	0.527973		0.44461	0.579145		0.450401	0.561805		0.416406	0.650369		0.426917	0.622032		0.43376	0.603278		0.465858	0.524835		0.433932	0.603367		0.448565	0.56513
0.421309	0.636757		0.384562	0.745955		0.434336	0.608262		0.41705	0.655181		0.420902	0.645982		0.435833	0.603143		0.466499	0.525978		0.445417	0.577109		0.451219	0.55979		0.417162	0.648375		0.427691	0.620039		0.434547	0.601307		0.466703	0.522846		0.434719	0.601322		0.449379	0.56311
0.422072	0.634801		0.385259	0.743952		0.435123	0.606206		0.417805	0.653171		0.421664	0.643956		0.436622	0.60116		0.467345	0.523989		0.446224	0.575077		0.452036	0.55778		0.417917	0.646384		0.428466	0.618051		0.435334	0.599341		0.467549	0.520863		0.435507	0.59928		0.450193	0.561096
0.422836	0.632848		0.385956	0.741951		0.43591	0.604154		0.418561	0.651164		0.422427	0.641935		0.437412	0.599181		0.46819	0.522005		0.447031	0.57305		0.452853	0.555775		0.418673	0.644397		0.429241	0.616066		0.436121	0.597378		0.468394	0.518885		0.436295	0.597244		0.451007	0.559086
0.423599	0.6309		0.386652	0.739953		0.436697	0.602107		0.419316	0.649161		0.423189	0.639917		0.438201	0.597207		0.469035	0.520027		0.447838	0.571028		0.453671	0.553775		0.419429	0.642414		0.430016	0.614086		0.436909	0.595421		0.46924	0.516913		0.437082	0.595211		0.451822	0.557082
0.424362	0.628955		0.387349	0.737957		0.437484	0.600065		0.420072	0.647162		0.423952	0.637904		0.438991	0.595237		0.46988	0.518055		0.448645	0.569011		0.454488	0.55178		0.420185	0.640435		0.430791	0.61211		0.437696	0.593467		0.470085	0.514947		0.43787	0.593184		0.452636	0.555083
0.425125	0.627014		0.388046	0.735964		0.43827	0.598027		0.420827	0.645166		0.424714	0.635894		0.43978	0.593272		0.470725	0.516088		0.449452	0.566999		0.455306	0.549791		0.42094	0.638459		0.431565	0.610138		0.438483	0.591518		0.470931	0.512986		0.438657	0.591161		0.45345	0.553089
0.425889	0.625077		0.388742	0.733973		0.439057	0.595994		0.421583	0.643175		0.425477	0.633889		0.44057	0.591311		0.47157	0.514127		0.450259	0.564992		0.456123	0.547807		0.421696	0.636487		0.43234	0.60817		0.43927	0.589573		0.471776	0.511032		0.439445	0.589143		0.454264	0.5511
0.426652	0.623144		0.389439	0.731985		0.439844	0.593966		0.422338	0.641187		0.426239	0.631887		0.441359	0.589355		0.472415	0.512172		0.451066	0.56299		0.45694	0.545827		0.422452	0.634519		0.433115	0.606207		0.440057	0.587633		0.472622	0.509082		0.440232	0.587129		0.455078	0.549117
0.427415	0.621214		0.390136	0.729999		0.440631	0.591942		0.423094	0.639203		0.427002	0.62989		0.442149	0.587403		0.47326	0.510222		0.451872	0.560993		0.457758	0.543854		0.423207	0.632555		0.43389	0.604248		0.440845	0.585697		0.473467	0.507139		0.44102	0.585121		0.455892	0.547138
0.428178	0.619289		0.390832	0.728016		0.441418	0.589923		0.423849	0.637223		0.427764	0.627897		0.442939	0.585456		0.474105	0.508278		0.452679	0.559001		0.458575	0.541885		0.423963	0.630595		0.434665	0.602293		0.441632	0.583766		0.474313	0.505201		0.441807	0.583116		0.456706	0.545165
0.428942	0.617367		0.391529	0.726035		0.442205	0.587909		0.424605	0.635247		0.428527	0.625907		0.443728	0.583514		0.474951	0.50634		0.453486	0.557014		0.459393	0.539921		0.424719	0.628638		0.435439	0.600342		0.442419	0.581839		0.475158	0.503269		0.442595	0.581117		0.45752	0.543197
0.429705	0.615449		0.392226	0.724057		0.442991	0.585899		0.42536	0.633275		0.429289	0.623922		0.444518	0.581575		0.475796	0.504408		0.454293	0.555032		0.46021	0.537963		0.425475	0.626685		0.436214	0.598396		0.443206	0.579916		0.476004	0.501343		0.443382	0.579122		0.458334	0.541234
0.430468	0.613536		0.392922	0.722082		0.443778	0.583894		0.426116	0.631306		0.430052	0.621941		0.445307	0.579642		0.476641	0.502481		0.4551	0.553056		0.461028	0.53601		0.42623	0.624736		0.436989	0.596453		0.443994	0.577998		0.476849	0.499423		0.44417	0.577132		0.459148	0.539277
0.431231	0.611626		0.393619	0.720109		0.444565	0.581894		0.426871	0.629342		0.430814	0.619964		0.446097	0.577713		0.477486	0.50056		0.455907	0.551084		0.461845	0.534062		0.426986	0.622792		0.437764	0.594516		0.444781	0.576085		0.477695	0.497508		0.444957	0.575147		0.459962	0.537324
0.431995	0.60972		0.394316	0.718139		0.445352	0.579898		0.427627	0.627382		0.431577	0.617992		0.446886	0.575789		0.478331	0.498645		0.456714	0.549118		0.462662	0.532119		0.427742	0.62085		0.438539	0.592582		0.445568	0.574175		0.47854	0.495599		0.445745	0.573166		0.460777	0.535377
0.432758	0.607818		0.395012	0.716171		0.446139	0.577908		0.428382	0.625425		0.432339	0.616023		0.447676	0.573869		0.479176	0.496735		0.457521	0.547156		0.46348	0.530182		0.428498	0.618913		0.439313	0.590653		0.446355	0.572271		0.479385	0.493695		0.446532	0.57119		0.461591	0.533435
0.433521	0.60592		0.395709	0.714207		0.446926	0.575922		0.429138	0.623473		0.433102	0.614059		0.448465	0.571954		0.480021	0.494831		0.458328	0.5452		0.464297	0.52825		0.429253	0.61698		0.440088	0.588728		0.447142	0.570371		0.480231	0.491798		0.44732	0.569219		0.462405	0.531498
0.434284	0.604026		0.396406	0.712245		0.447712	0.573941		0.429893	0.621525		0.433864	0.612099		0.449255	0.570044		0.480866	0.492933		0.459135	0.543249		0.465115	0.526323		0.430009	0.615051		0.440863	0.586807		0.44793	0.568475		0.481076	0.489906		0.448108	0.567252		0.463219	0.529566
0.435048	0.602136		0.397103	0.710285		0.448499	0.571964		0.430649	0.61958		0.434627	0.610143		0.450045	0.568138		0.481711	0.491041		0.459942	0.541303		0.465932	0.524401		0.430765	0.613125		0.441638	0.584891		0.448717	0.566584		0.481922	0.48802		0.448895	0.565291		0.464033	0.52764
0.435811	0.60025		0.397799	0.708329		0.449286	0.569993		0.431404	0.61764		0.435389	0.608191		0.450834	0.566237		0.482556	0.489154		0.460749	0.539362		0.46675	0.522485		0.43152	0.611204		0.442413	0.582979		0.449504	0.564697		0.482767	0.486139		0.449683	0.563334		0.464847	0.525719
0.436574	0.598368		0.398496	0.706375		0.450073	0.568026		0.43216	0.615704		0.436152	0.606244		0.451624	0.56434		0.483402	0.487273		0.461555	0.537426		0.467567	0.520573		0.432276	0.609287		0.443187	0.581071		0.450291	0.562815		0.483613	0.484264		0.45047	0.561382		0.465661	0.523803
0.437337	0.59649		0.399193	0.704424		0.45086	0.566064		0.432916	0.613771		0.436914	0.6043		0.452413	0.562448		0.484247	0.485398		0.462362	0.535495		0.468384	0.518668		0.433032	0.607373		0.443962	0.579168		0.451079	0.560938		0.484458	0.482395		0.451258	0.559435		0.466475	0.521892
0.4381	0.594616		0.399889	0.702475		0.451647	0.564107		0.433671	0.611843		0.437677	0.602361		0.453203	0.560561		0.485092	0.483528		0.463169	0.53357		0.469202	0.516767		0.433788	0.605464		0.444737	0.577269		0.451866	0.559065		0.485304	0.480532		0.452045	0.557493		0.467289	0.519987
0.438864	0.592746		0.400586	0.70053		0.452433	0.562155		0.434427	0.609919		0.438439	0.600427		0.453992	0.558678		0.485937	0.481664		0.463976	0.53165		0.470019	0.514872		0.434543	0.603559		0.445512	0.575375		0.452653	0.557197		0.486149	0.478674		0.452833	0.555555		0.468103	0.518087
0.439627	0.59088		0.401283	0.698587		0.45322	0.560207		0.435182	0.607999		0.439202	0.598496		0.454782	0.556801		0.486782	0.479806		0.464783	0.529734		0.470837	0.512982		0.435299	0.601657		0.446287	0.573485		0.45344	0.555333		0.486995	0.476822		0.45362	0.553622		0.468917	0.516192
0.44039	0.589018		0.401979	0.696648		0.454007	0.558265		0.435938	0.606083		0.439964	0.59657		0.455571	0.554927		0.487627	0.477953		0.46559	0.527824		0.471654	0.511097		0.436055	0.59976		0.447061	0.5716		0.454227	0.553474		0.48784	0.474976		0.454408	0.551694		0.469732	0.514302
0.441153	0.587161		0.402676	0.694711		0.454794	0.556327		0.436693	0.604172		0.440727	0.594648		0.456361	0.553059		0.488472	0.476107		0.466397	0.525919		0.472472	0.509217		0.436811	0.597867		0.447836	0.569719		0.455015	0.551619		0.488686	0.473136		0.455195	0.549771		0.470546	0.512418
0.441917	0.585307		0.403373	0.692777		0.455581	0.554395		0.437449	0.602264		0.441489	0.592731		0.457151	0.551195		0.489317	0.474266		0.467204	0.52402		0.473289	0.507343		0.437566	0.595978		0.448611	0.567842		0.455802	0.549769		0.489531	0.471301		0.455983	0.547853		0.47136	0.510539
0.44268	0.583458		0.404069	0.690845		0.456368	0.552467		0.438204	0.60036		0.442252	0.590818		0.45794	0.549336		0.490162	0.47243		0.468011	0.522125		0.474106	0.505474		0.438322	0.594093		0.449386	0.56597		0.456589	0.547924		0.490377	0.469472		0.45677	0.54594		0.472174	0.508665
0.443443	0.581613		0.404766	0.688917		0.457155	0.550544		0.43896	0.598461		0.443014	0.588909		0.45873	0.547481		0.491008	0.470601		0.468818	0.520236		0.474924	0.503611		0.439078	0.592212		0.450161	0.564102		0.457376	0.546083		0.491222	0.467649		0.457558	0.544031		0.472988	0.506797
0.444206	0.579772		0.405463	0.686992		0.457941	0.548625		0.439715	0.596566		0.443777	0.587004		0.459519	0.545632		0.491853	0.468777		0.469625	0.518352		0.475741	0.501752		0.439833	0.590335		0.450936	0.562239		0.458164	0.544247		0.492068	0.465831		0.458346	0.542128		0.473802	0.504933
0.44497	0.577935		0.406159	0.68507		0.458728	0.546712		0.440471	0.594675		0.444539	0.585104		0.460309	0.543787		0.492698	0.466958		0.470432	0.516473		0.476559	0.499899		0.440589	0.588462		0.45171	0.56038		0.458951	0.542415		0.492913	0.464019		0.459133	0.540229		0.474616	0.503076
0.445733	0.576102		0.406856	0.68315		0.459515	0.544804		0.441226	0.592788		0.445302	0.583208		0.461098	0.541947		0.493543	0.465146		0.471238	0.514599		0.477376	0.498051		0.441345	0.586594		0.452485	0.558525		0.459738	0.540588		0.493759	0.462213		0.459921	0.538335		0.47543	0.501223
0.446496	0.574273		0.407553	0.681234		0.460302	0.542901		0.441982	0.590906		0.446064	0.581317		0.461888	0.540111		0.494388	0.463339		0.472045	0.51273		0.478194	0.496209		0.442101	0.584729		0.45326	0.556676		0.460525	0.538766		0.494604	0.460412		0.460708	0.536446		0.476244	0.499375
0.447259	0.572449		0.408249	0.67932		0.461089	0.541002		0.442737	0.589027		0.446827	0.57943		0.462677	0.53828		0.495233	0.461538		0.472852	0.510867		0.479011	0.494372		0.442856	0.582869		0.454035	0.55483		0.461312	0.536948		0.49545	0.458617		0.461496	0.534562		0.477058	0.497533
0.448023	0.570628		0.408946	0.67741		0.461876	0.539109		0.443493	0.587153		0.447589	0.577547		0.463467	0.536454		0.496078	0.459742		0.473659	0.509009		0.479828	0.49254		0.443612	0.581013		0.45481	0.552989		0.4621	0.535135		0.496295	0.456828		0.462283	0.532683		0.477872	0.495696
0.448786	0.568812		0.409643	0.675503		0.462662	0.53722		0.444248	0.585283		0.448352	0.575669		0.464257	0.534633		0.496923	0.457952		0.474466	0.507156		0.480646	0.490713		0.444368	0.579161		0.455584	0.551153		0.462887	0.533327		0.497141	0.455044		0.463071	0.530809		0.478687	0.493865
0.449549	0.567		0.410339	0.673598		0.463449	0.535336		0.445004	0.583417		0.449114	0.573795		0.465046	0.532816		0.497768	0.456168		0.475273	0.505308		0.481463	0.488892		0.445124	0.577313		0.456359	0.549321		0.463674	0.531523		0.497986	0.453266		0.463858	0.52894		0.479501	0.492039
0.450312	0.565192		0.411036	0.671697		0.464236	0.533458		0.445759	0.581556		0.449877	0.571926		0.465836	0.531004		0.498614	0.454389		0.47608	0.503465		0.482281	0.487076		0.445879	0.57547		0.457134	0.547494		0.464461	0.529724		0.498831	0.451494		0.464646	0.527075		0.480315	0.490218
0.451076	0.563389		0.411733	0.669799		0.465023	0.531584		0.446515	0.579698		0.450639	0.570061		0.466625	0.529197		0.499459	0.452616		0.476887	0.501628		0.483098	0.485266		0.446635	0.57363		0.457909	0.545671		0.465249	0.527929		0.499677	0.449727		0.465433	0.525216		0.481129	0.488402
0.451839	0.561589		0.412429	0.667904		0.46581	0.529715		0.447271	0.577845		0.451402	0.5682		0.467415	0.527395		0.500304	0.450849		0.477694	0.499795		0.483915	0.48346		0.447391	0.571795		0.458684	0.543853		0.466036	0.526139		0.500522	0.447966		0.466221	0.523361		0.481943	0.486591
0.452602	0.559794		0.413126	0.666012		0.466597	0.527851		0.448026	0.575997		0.452164	0.566344		0.468204	0.525597		0.501149	0.449088		0.478501	0.497968		0.484733	0.48166		0.448146	0.569964		0.459458	0.542039		0.466823	0.524354		0.501368	0.446211		0.467008	0.521512		0.482757	0.484786
0.453365	0.558003		0.413823	0.664123		0.467383	0.525992		0.448782	0.574152		0.452927	0.564493		0.468994	0.523805		0.501994	0.447332		0.479308	0.496146		0.48555	0.479865		0.448902	0.568137		0.460233	0.54023		0.46761	0.522574		0.502213	0.444461		0.467796	0.519667		0.483571	0.482986
0.454129	0.556217		0.414519	0.662237		0.46817	0.524138		0.449537	0.572312		0.453689	0.562645		0.469783	0.522016		0.502839	0.445581		0.480115	0.49433		0.486368	0.478076		0.449658	0.566314		0.461008	0.538425		0.468397	0.520798		0.503059	0.442717		0.468583	0.517827		0.484385	0.481192
0.454892	0.554434		0.415216	0.660355		0.468957	0.522289		0.450293	0.570476		0.454452	0.560803		0.470573	0.520233		0.503684	0.443836		0.480921	0.492518		0.487185	0.476292		0.450414	0.564496		0.461783	0.536625		0.469185	0.519027		0.503904	0.440979		0.469371	0.515993		0.485199	0.479402
0.455655	0.552656		0.415913	0.658475		0.469744	0.520445		0.451048	0.568645		0.455214	0.558964		0.471362	0.518455		0.504529	0.442097		0.481728	0.490712		0.488003	0.474513		0.451169	0.562682		0.462558	0.534829		0.469972	0.51726		0.50475	0.439246		0.470159	0.514163		0.486013	0.477618
0.456418	0.550882		0.416609	0.656599		0.470531	0.518606		0.451804	0.566817		0.455977	0.55713		0.472152	0.516681		0.505374	0.440364		0.482535	0.488911		0.48882	0.472739		0.451925	0.560872		0.463332	0.533038		0.470759	0.515498		0.505595	0.437518		0.470946	0.512338		0.486828	0.475839
0.457182	0.549113		0.417306	0.654726		0.471318	0.516772		0.452559	0.564994		0.456739	0.555301		0.472942	0.514912		0.50622	0.438636		0.483342	0.487115		0.489637	0.470971		0.452681	0.559067		0.464107	0.531252		0.471546	0.513741		0.506441	0.435797		0.471734	0.510518		0.487642	0.474066
0.457945	0.547347		0.418003	0.652856		0.472105	0.514943		0.453315	0.563176		0.457502	0.553476		0.473731	0.513148		0.507065	0.436914		0.484149	0.485325		0.490455	0.469208		0.453437	0.557265		0.464882	0.52947		0.472334	0.511989		0.507286	0.434081		0.472521	0.508703		0.488456	0.472297
0.458708	0.545586		0.418699	0.65099		0.472891	0.513119		0.45407	0.561361		0.458264	0.551656		0.474521	0.511388		0.50791	0.435197		0.484956	0.483539		0.491272	0.46745		0.454192	0.555468		0.465657	0.527693		0.473121	0.510241		0.508132	0.43237		0.473309	0.506893		0.48927	0.470534
0.459471	0.543829		0.419396	0.649127		0.473678	0.5113		0.454826	0.559551		0.459027	0.54984		0.47531	0.509634		0.508755	0.433486		0.485763	0.481759		0.49209	0.465698		0.454948	0.553675		0.466432	0.52592		0.473908	0.508498		0.508977	0.430666		0.474096	0.505088		0.490084	0.468777
0.460234	0.542077		0.420093	0.647267		0.474465	0.509485		0.455581	0.557746		0.459789	0.548029		0.4761	0.507884		0.5096	0.43178		0.48657	0.479984		0.492907	0.46395		0.455704	0.551887		0.467206	0.524152		0.474695	0.50676		0.509823	0.428966		0.474884	0.503288		0.490898	0.467024
0.460998	0.540328		0.420789	0.64541		0.475252	0.507676		0.456337	0.555944		0.460552	0.546222		0.476889	0.506138		0.510445	0.430081		0.487377	0.478214		0.493725	0.462208		0.456459	0.550103		0.467981	0.522388		0.475482	0.505026		0.510668	0.427273		0.475671	0.501492		0.491712	0.465277
0.461761	0.538584		0.421486	0.643556		0.476039	0.505872		0.457092	0.554147		0.461314	0.544419		0.477679	0.504398		0.51129	0.428386		0.488184	0.476449		0.494542	0.460472		0.457215	0.548323		0.468756	0.520629		0.47627	0.503297		0.511514	0.425584		0.476459	0.499702		0.492526	0.463535
0.462524	0.536845		0.422183	0.641706		0.476826	0.504073		0.457848	0.552355		0.462077	0.542621		0.478468	0.502663		0.512135	0.426697		0.488991	0.47469		0.495359	0.45874		0.457971	0.546547		0.469531	0.518875		0.477057	0.501572		0.512359	0.423902		0.477246	0.497917		0.49334	0.461798
0.463287	0.535109		0.422879	0.639859		0.477612	0.502279		0.458603	0.550566		0.462839	0.540828		0.479258	0.500932		0.51298	0.425014		0.489797	0.472936		0.496177	0.457014		0.458727	0.544776		0.470306	0.517125		0.477844	0.499853		0.513205	0.422225		0.478034	0.496137		0.494154	0.460067
0.464051	0.533378		0.423576	0.638016		0.478399	0.500489		0.459359	0.548783		0.463602	0.539039		0.480048	0.499206		0.513825	0.423336		0.490604	0.471187		0.496994	0.455293		0.459482	0.543009		0.47108	0.51538		0.478631	0.498138		0.51405	0.420553		0.478821	0.494361		0.494968	0.45834
0.464814	0.531652		0.424273	0.636176		0.479186	0.498705		0.460114	0.547003		0.464364	0.537255		0.480837	0.497484		0.514671	0.421664		0.491411	0.469443		0.497812	0.453578		0.460238	0.541246		0.471855	0.513639		0.479419	0.496427		0.514896	0.418887		0.479609	0.492591		0.495783	0.456619
0.465577	0.529929		0.424969	0.634339		0.479973	0.496926		0.46087	0.545228		0.465127	0.535475		0.481627	0.495768		0.515516	0.419998		0.492218	0.467704		0.498629	0.451867		0.460994	0.539488		0.47263	0.511903		0.480206	0.494722		0.515741	0.417227		0.480396	0.490825		0.496597	0.454904
0.46634	0.528211		0.425666	0.632505		0.48076	0.495152		0.461625	0.543457		0.465889	0.5337		0.482416	0.494056		0.516361	0.418337		0.493025	0.465971		0.499447	0.450162		0.46175	0.537734		0.473405	0.510172		0.480993	0.493021		0.516586	0.415572		0.481184	0.489065		0.497411	0.453193
0.467104	0.526497		0.426363	0.630675		0.481547	0.493382		0.462381	0.541691		0.466652	0.531929		0.483206	0.492349		0.517206	0.416681		0.493832	0.464242		0.500264	0.448462		0.462505	0.535984		0.47418	0.508445		0.48178	0.491325		0.517432	0.413922		0.481972	0.487309		0.498225	0.451488
0.467867	0.524788		0.427059	0.628849		0.482333	0.491618		0.463137	0.539929		0.467414	0.530163		0.483995	0.490647		0.518051	0.415031		0.494639	0.462519		0.501081	0.446768		0.463261	0.534238		0.474954	0.506723		0.482567	0.489633		0.518277	0.412278		0.482759	0.485559		0.499039	0.449788
0.46863	0.523082		0.427756	0.627025		0.48312	0.489859		0.463892	0.538171		0.468177	0.528401		0.484785	0.48895		0.518896	0.413386		0.495446	0.460801		0.501899	0.445078		0.464017	0.532497		0.475729	0.505005		0.483355	0.487946		0.519123	0.41064		0.483547	0.483813		0.499853	0.448093
0.469393	0.521382		0.428453	0.625205		0.483907	0.488104		0.464648	0.536418		0.468939	0.526644		0.485574	0.487257		0.519741	0.411747		0.496253	0.459088		0.502716	0.443394		0.464772	0.530761		0.476504	0.503292		0.484142	0.486264		0.519968	0.409007		0.484334	0.482072		0.500667	0.446403
0.470157	0.519685		0.429149	0.623389		0.484694	0.486355		0.465403	0.534669		0.469702	0.524892		0.486364	0.485569		0.520586	0.410114		0.49706	0.45738		0.503534	0.441715		0.465528	0.529028		0.477279	0.501584		0.484929	0.484587		0.520814	0.407379		0.485122	0.480337		0.501481	0.444719
0.47092	0.517993		0.429846	0.621576		0.485481	0.484611		0.466159	0.532924		0.470464	0.523144		0.487154	0.483886		0.521431	0.408485		0.497867	0.455678		0.504351	0.440041		0.466284	0.5273		0.478054	0.49988		0.485716	0.482914		0.521659	0.405757		0.485909	0.478606		0.502295	0.443039
0.471683	0.516305		0.430543	0.619766		0.486268	0.482871		0.466914	0.531184		0.471227	0.5214		0.487943	0.482208		0.522277	0.406863		0.498674	0.45398		0.505169	0.438373		0.46704	0.525576		0.478828	0.49818		0.486504	0.481246		0.522505	0.404141		0.486697	0.47688		0.503109	0.441365
0.472446	0.514621		0.431239	0.61796		0.487054	0.481137		0.46767	0.529449		0.471989	0.519661		0.488733	0.480534		0.523122	0.405246		0.49948	0.452288		0.505986	0.436709		0.467795	0.523857		0.479603	0.496486		0.487291	0.479582		0.52335	0.40253		0.487484	0.475159		0.503923	0.439696
0.47321	0.512942		0.431936	0.616157		0.487841	0.479407		0.468425	0.527717		0.472752	0.517927		0.489522	0.478865		0.523967	0.403634		0.500287	0.450601		0.506803	0.435051		0.468551	0.522142		0.480378	0.494796		0.488078	0.477923		0.524196	0.400924		0.488272	0.473443		0.504738	0.438033
0.473973	0.511267		0.432633	0.614358		0.488628	0.477683		0.469181	0.525991		0.473514	0.516197		0.490312	0.477201		0.524812	0.402027		0.501094	0.448919		0.507621	0.433398		0.469307	0.520431		0.481153	0.49311		0.488865	0.476269		0.525041	0.399324		0.489059	0.471732		0.505552	0.436374
0.474736	0.509597		0.433329	0.612563		0.489415	0.475963		0.469936	0.524268		0.474277	0.514472		0.491101	0.475542		0.525657	0.400427		0.501901	0.447242		0.508438	0.43175		0.470063	0.518725		0.481928	0.491429		0.489652	0.47462		0.525887	0.397729		0.489847	0.470026		0.506366	0.434721
0.475499	0.50793		0.434026	0.61077		0.490202	0.474249		0.470692	0.52255		0.475039	0.512751		0.491891	0.473887		0.526502	0.398831		0.502708	0.445571		0.509256	0.430108		0.470818	0.517023		0.482702	0.489753		0.49044	0.472975		0.526732	0.396139		0.490634	0.468325		0.50718	0.433073
0.476263	0.506268		0.434723	0.608982		0.490989	0.472539		0.471447	0.520837		0.475802	0.511035		0.49268	0.472237		0.527347	0.397241		0.503515	0.443904		0.510073	0.428471		0.471574	0.515325		0.483477	0.488081		0.491227	0.471335		0.527578	0.394555		0.491422	0.466629		0.507994	0.43143
0.477026	0.504611		0.435419	0.607197		0.491776	0.470835		0.472203	0.519127		0.476564	0.509323		0.49347	0.470592		0.528192	0.395656		0.504322	0.442243		0.510891	0.426838		0.47233	0.513632		0.484252	0.486414		0.492014	0.469699		0.528423	0.392977		0.49221	0.464937		0.508808	0.429792
0.477789	0.502958		0.436116	0.605415		0.492562	0.469135		0.472958	0.517423		0.477327	0.507616		0.494259	0.468952		0.529037	0.394077		0.505129	0.440586		0.511708	0.425211		0.473085	0.511943		0.485027	0.484752		0.492801	0.468069		0.529269	0.391403		0.492997	0.463251		0.509622	0.428159
0.478552	0.501309		0.436813	0.603637		0.493349	0.467441		0.473714	0.515722		0.478089	0.505914		0.495049	0.467316		0.529883	0.392503		0.505936	0.438935		0.512525	0.423589		0.473841	0.510258		0.485802	0.483094		0.493589	0.466443		0.530114	0.389835		0.493785	0.46157		0.510436	0.426531
0.479316	0.499664		0.437509	0.601863		0.494136	0.465751		0.474469	0.514026		0.478852	0.504216		0.495839	0.465685		0.530728	0.390934		0.506743	0.437289		0.513343	0.421973		0.474597	0.508578		0.486576	0.48144		0.494376	0.464821		0.53096	0.388273		0.494572	0.459893		0.51125	0.424909
0.480079	0.498024		0.438206	0.600092		0.494923	0.464066		0.475225	0.512335		0.479614	0.502522		0.496628	0.464059		0.531573	0.389371		0.50755	0.435648		0.51416	0.420361		0.475353	0.506902		0.487351	0.479792		0.495163	0.463204		0.531805	0.386715		0.49536	0.458221		0.512064	0.423292
0.480842	0.496388		0.438903	0.598324		0.49571	0.462386		0.47598	0.510648		0.480377	0.500833		0.497418	0.462438		0.532418	0.387813		0.508357	0.434012		0.514978	0.418755		0.476108	0.505231		0.488126	0.478147		0.49595	0.461592		0.532651	0.385164		0.496147	0.456555		0.512878	0.421679
0.481605	0.494757		0.439599	0.59656		0.496497	0.460711		0.476736	0.508965		0.481139	0.499149		0.498207	0.460821		0.533263	0.386261		0.509163	0.432381		0.515795	0.417153		0.476864	0.503564		0.488901	0.476508		0.496737	0.459985		0.533496	0.383617		0.496935	0.454893		0.513693	0.420072
0.482368	0.493129		0.440296	0.5948		0.497283	0.459042		0.477491	0.507286		0.481902	0.497469		0.498997	0.459209		0.534108	0.384714		0.50997	0.430756		0.516612	0.415557		0.47762	0.501901		0.489676	0.474873		0.497525	0.458382		0.534341	0.382076		0.497722	0.453236		0.514507	0.41847
0.483132	0.491507		0.440993	0.593044		0.49807	0.457377		0.478247	0.505613		0.482664	0.495794		0.499786	0.457602		0.534953	0.383172		0.510777	0.429135		0.51743	0.413966		0.478376	0.500243		0.49045	0.473242		0.498312	0.456783		0.535187	0.38054		0.49851	0.451584		0.515321	0.416873
0.483895	0.489888		0.441689	0.591291		0.498857	0.455717		0.479003	0.503943		0.483427	0.494123		0.500576	0.455999		0.535798	0.381635		0.511584	0.427519		0.518247	0.41238		0.479131	0.498589		0.491225	0.471617		0.499099	0.45519		0.536032	0.379009		0.499297	0.449937		0.516135	0.415282
0.484658	0.488274		0.442386	0.589541		0.499644	0.454062		0.479758	0.502278		0.484189	0.492457		0.501365	0.454401		0.536643	0.380104		0.512391	0.425909		0.519065	0.410799		0.479887	0.496939		0.492	0.469995		0.499886	0.453601		0.536878	0.377484		0.500085	0.448295		0.516949	0.413695
0.485421	0.486664		0.443083	0.587796		0.500431	0.452411		0.480514	0.500617		0.484952	0.490796		0.502155	0.452808		0.537488	0.378578		0.513198	0.424303		0.519882	0.409223		0.480643	0.495294		0.492775	0.468379		0.500674	0.452016		0.537723	0.375964		0.500872	0.446658		0.517763	0.412113
0.486185	0.485058		0.443779	0.586053		0.501218	0.450766		0.481269	0.498961		0.485714	0.489139		0.502945	0.451219		0.538334	0.377057		0.514005	0.422703		0.5207	0.407653		0.481398	0.493653		0.49355	0.466767		0.501461	0.450437		0.538569	0.374449		0.50166	0.445025		0.518577	0.410537
0.486948	0.483457		0.444476	0.584315		0.502004	0.449126		0.482025	0.497309		0.486477	0.487486		0.503734	0.449636		0.539179	0.375542		0.514812	0.421107		0.521517	0.406087		0.482154	0.492016		0.494324	0.465159		0.502248	0.448862		0.539414	0.372939		0.502447	0.443398		0.519391	0.408965
0.487711	0.48186		0.445173	0.58258		0.502791	0.44749		0.48278	0.495662		0.487239	0.485838		0.504524	0.448056		0.540024	0.374032		0.515619	0.419517		0.522334	0.404526		0.48291	0.490384		0.495099	0.463556		0.503035	0.447291		0.54026	0.371435		0.503235	0.441775		0.520205	0.407399
0.488474	0.480268		0.445869	0.580849		0.503578	0.44586		0.483536	0.494019		0.488002	0.484195		0.505313	0.446482		0.540869	0.372527		0.516426	0.417932		0.523152	0.402971		0.483666	0.488756		0.495874	0.461958		0.503822	0.445725		0.541105	0.369936		0.504023	0.440157		0.521019	0.405838
0.489238	0.47868		0.446566	0.579121		0.504365	0.444234		0.484291	0.492381		0.488764	0.482556		0.506103	0.444912		0.541714	0.371027		0.517233	0.416352		0.523969	0.40142		0.484421	0.487133		0.496649	0.460364		0.50461	0.444164		0.541951	0.368442		0.50481	0.438545		0.521834	0.404281
0.490001	0.477096		0.447263	0.577397		0.505152	0.442614		0.485047	0.490746		0.489527	0.480922		0.506892	0.443347		0.542559	0.369533		0.51804	0.414776		0.524787	0.399875		0.485177	0.485514		0.497424	0.458774		0.505397	0.442607		0.542796	0.366953		0.505598	0.436936		0.522648	0.40273
0.490764	0.475516		0.447959	0.575677		0.505939	0.440998		0.485802	0.489117		0.490289	0.479292		0.507682	0.441787		0.543404	0.368044		0.518846	0.413206		0.525604	0.398335		0.485933	0.483899		0.498199	0.45719		0.506184	0.441055		0.543642	0.36547		0.506385	0.435333		0.523462	0.401184
0.491527	0.473941		0.448656	0.573961		0.506726	0.439387		0.486558	0.487491		0.491052	0.477666		0.508471	0.440231		0.544249	0.36656		0.519653	0.411641		0.526422	0.396799		0.486689	0.482289		0.498973	0.455609		0.506971	0.439508		0.544487	0.363991		0.507173	0.433735		0.524276	0.399642
0.492291	0.47237		0.449353	0.572248		0.507512	0.437781		0.487313	0.48587		0.491814	0.476046		0.509261	0.43868		0.545094	0.365081		0.52046	0.41008		0.527239	0.395269		0.487444	0.480683		0.499748	0.454034		0.507759	0.437965		0.545333	0.362518		0.50796	0.432142		0.52509	0.398106
0.493054	0.470803		0.45005	0.570539		0.508299	0.43618		0.488069	0.484254		0.492577	0.474429		0.510051	0.437133		0.54594	0.363607		0.521267	0.408525		0.528056	0.393744		0.4882	0.479081		0.500523	0.452462		0.508546	0.436426		0.546178	0.36105		0.508748	0.430553		0.525904	0.396575
0.493817	0.469241		0.450746	0.568833		0.509086	0.434584		0.488824	0.482642		0.493339	0.472818		0.51084	0.435591		0.546785	0.362139		0.522074	0.406975		0.528874	0.392223		0.488956	0.477484		0.501298	0.450896		0.509333	0.434892		0.547024	0.359588		0.509535	0.428969		0.526718	0.395049
0.49458	0.467683		0.451443	0.567132		0.509873	0.432992		0.48958	0.481034		0.494102	0.471211		0.51163	0.434054		0.54763	0.360675		0.522881	0.405429		0.529691	0.390708		0.489711	0.475891		0.502073	0.449334		0.51012	0.433363		0.547869	0.35813		0.510323	0.42739		0.527532	0.393527
0.495344	0.466129		0.45214	0.565434		0.51066	0.431406		0.490335	0.479431		0.494864	0.469608		0.512419	0.432522		0.548475	0.359217		0.523688	0.403889		0.530509	0.389198		0.490467	0.474302		0.502847	0.447776		0.510907	0.431839		0.548715	0.356677		0.51111	0.425816		0.528346	0.392011
0.496107	0.46458		0.452836	0.563739		0.511447	0.429824		0.491091	0.477832		0.495627	0.46801		0.513209	0.430994		0.54932	0.357764		0.524495	0.402354		0.531326	0.387693		0.491223	0.472718		0.503622	0.446223		0.511695	0.430318		0.54956	0.35523		0.511898	0.424247		0.52916	0.3905
0.49687	0.463035		0.453533	0.562049		0.512233	0.428247		0.491846	0.476237		0.496389	0.466416		0.513998	0.42947		0.550165	0.356316		0.525302	0.400823		0.532144	0.386192		0.491979	0.471138		0.504397	0.444674		0.512482	0.428803		0.550406	0.353788		0.512685	0.422682		0.529974	0.388993
0.497633	0.461494		0.45423	0.560362		0.51302	0.426675		0.492602	0.474647		0.497152	0.464827		0.514788	0.427952		0.55101	0.354874		0.526109	0.399298		0.532961	0.384697		0.492734	0.469562		0.505172	0.44313		0.513269	0.427292		0.551251	0.352351		0.513473	0.421122		0.530789	0.387492
0.498397	0.459957		0.454926	0.558679		0.513807	0.425108		0.493358	0.473061		0.497914	0.463242		0.515577	0.426437		0.551855	0.353436		0.526916	0.397777		0.533778	0.383206		0.49349	0.467991		0.505947	0.441591		0.514056	0.425785		0.552097	0.350918		0.514261	0.419567		0.531603	0.385995
0.49916	0.458425		0.455623	0.556999		0.514594	0.423546		0.494113	0.47148		0.498677	0.461662		0.516367	0.424928		0.5527	0.352003		0.527723	0.396261		0.534596	0.381721		0.494246	0.466424		0.506721	0.440056		0.514844	0.424283		0.552942	0.349491		0.515048	0.418017		0.532417	0.384504
0.499923	0.456897		0.45632	0.555324		0.515381	0.421988		0.494869	0.469903		0.499439	0.460086		0.517156	0.423423		0.553546	0.350576		0.528529	0.39475		0.535413	0.38024		0.495002	0.464861		0.507496	0.438525		0.515631	0.422786		0.553787	0.348069		0.515836	0.416472		0.533231	0.383017
0.500686	0.455374		0.457016	0.553652		0.516168	0.420436		0.495624	0.46833		0.500202	0.458515		0.517946	0.421923		0.554391	0.349153		0.529336	0.393245		0.536231	0.378765		0.495757	0.463303		0.508271	0.436999		0.516418	0.421293		0.554633	0.346653		0.516623	0.414931		0.534045	0.381536
0.50145	0.453854		0.457713	0.551984		0.516954	0.418888		0.49638	0.466762		0.500964	0.456948		0.518736	0.420427		0.555236	0.347736		0.530143	0.391744		0.537048	0.377294		0.496513	0.461749		0.509046	0.435478		0.517205	0.419805		0.555478	0.345241		0.517411	0.413395		0.534859	0.380059
0.502213	0.452339		0.45841	0.550319		0.517741	0.417345		0.497135	0.465198		0.501727	0.455386		0.519525	0.418936		0.556081	0.346324		0.53095	0.390248		0.537866	0.375828		0.497269	0.460199		0.509821	0.43396		0.517992	0.418321		0.556324	0.343834		0.518198	0.411864		0.535673	0.378587
0.502976	0.450828		0.459106	0.548659		0.518528	0.415807		0.497891	0.463639		0.502489	0.453828		0.520315	0.417449		0.556926	0.344916		0.531757	0.388756		0.538683	0.374367		0.498024	0.458654		0.510595	0.432448		0.51878	0.416841		0.557169	0.342432		0.518986	0.410338		0.536487	0.37712
0.503739	0.449322		0.459803	0.547002		0.519315	0.414273		0.498646	0.462084		0.503252	0.452275		0.521104	0.415967		0.557771	0.343514		0.532564	0.38727		0.5395	0.372911		0.49878	0.457113		0.51137	0.43094		0.519567	0.415367		0.558015	0.341035		0.519773	0.408817		0.537301	0.375658
0.504502	0.447819		0.4605	0.545348		0.520102	0.412745		0.499402	0.460533		0.504014	0.450726		0.521894	0.414489		0.558616	0.342117		0.533371	0.385789		0.540318	0.37146		0.499536	0.455576		0.512145	0.429436		0.520354	0.413896		0.55886	0.339643		0.520561	0.4073		0.538115	0.3742
0.505266	0.446321		0.461196	0.543699		0.520889	0.411221		0.500157	0.458986		0.504777	0.449182		0.522683	0.413016		0.559461	0.340725		0.534178	0.384312		0.541135	0.370014		0.500292	0.454044		0.51292	0.427937		0.521141	0.41243		0.559706	0.338257		0.521348	0.405788		0.538929	0.372748
0.506029	0.444827		0.461893	0.542054		0.521675	0.409701		0.500913	0.457444		0.505539	0.447642		0.523473	0.411548		0.560306	0.339337		0.534985	0.38284		0.541953	0.368573		0.501047	0.452516		0.513695	0.426442		0.521929	0.410969		0.560551	0.336875		0.522136	0.40428		0.539744	0.3713
0.506792	0.443338		0.46259	0.540412		0.522462	0.408187		0.501668	0.455907		0.506302	0.446107		0.524262	0.410084		0.561152	0.337955		0.535792	0.381373		0.54277	0.367136		0.501803	0.450992		0.514469	0.424952		0.522716	0.409512		0.561397	0.335498		0.522923	0.402778		0.540558	0.369858
0.507555	0.441853		0.463286	0.538774		0.523249	0.406678		0.502424	0.454373		0.507064	0.444576		0.525052	0.408624		0.561997	0.336578		0.536599	0.379911		0.543588	0.365704		0.502559	0.449472		0.515244	0.423466		0.523503	0.408059		0.562242	0.334126		0.523711	0.40128		0.541372	0.36842
0.508319	0.440371		0.463983	0.537139		0.524036	0.405173		0.503179	0.452844		0.507827	0.443049		0.525842	0.40717		0.562842	0.335205		0.537405	0.378454		0.544405	0.364278		0.503315	0.447957		0.516019	0.421984		0.52429	0.406611		0.563088	0.332759		0.524498	0.399787		0.542186	0.366986
0.509082	0.438895		0.46468	0.535509		0.524823	0.403673		0.503935	0.451319		0.508589	0.441527		0.526631	0.405719		0.563687	0.333838		0.538212	0.377001		0.545222	0.362855		0.50407	0.446446		0.516794	0.420507		0.525077	0.405167		0.563933	0.331397		0.525286	0.398298		0.543	0.365558
0.509845	0.437422		0.465376	0.533882		0.52561	0.402177		0.50469	0.449799		0.509352	0.440009		0.527421	0.404273		0.564532	0.332475		0.539019	0.375554		0.54604	0.361438		0.504826	0.444939		0.517569	0.419035		0.525865	0.403728		0.564779	0.33004		0.526074	0.396814		0.543814	0.364135
0.510608	0.435954		0.466073	0.532259		0.526397	0.400687		0.505446	0.448283		0.510114	0.438496		0.52821	0.402832		0.565377	0.331118		0.539826	0.374111		0.546857	0.360026		0.505582	0.443437		0.518343	0.417566		0.526652	0.402294		0.565624	0.328687		0.526861	0.395335		0.544628	0.362716
0.511372	0.434489		0.46677	0.53064		0.527183	0.399201		0.506201	0.446771		0.510877	0.436987		0.529	0.401395		0.566222	0.329765		0.540633	0.372673		0.547675	0.358618		0.506337	0.441939		0.519118	0.416103		0.527439	0.400863		0.56647	0.32734		0.527649	0.393861		0.545442	0.361302
0.512135	0.433029		0.467466	0.529025		0.52797	0.397719		0.506957	0.445264		0.511639	0.435483		0.529789	0.399962		0.567067	0.328417		0.54144	0.371239		0.548492	0.357215		0.507093	0.440445		0.519893	0.414643		0.528226	0.399437		0.567315	0.325997		0.528436	0.392391		0.546256	0.359893
0.512898	0.431574		0.468163	0.527414		0.528757	0.396243		0.507712	0.443761		0.512402	0.433983		0.530579	0.398534		0.567912	0.327075		0.542247	0.369811		0.549309	0.355817		0.507849	0.438956		0.520668	0.413188		0.529014	0.398016		0.568161	0.32466		0.529224	0.390926		0.54707	0.358488
0.513661	0.430122		0.46886	0.525806		0.529544	0.394771		0.508468	0.442262		0.513164	0.432487		0.531368	0.397111		0.568757	0.325737		0.543054	0.368387		0.550127	0.354424		0.508605	0.43747		0.521443	0.411738		0.529801	0.396599		0.569006	0.323327		0.530011	0.389465		0.547884	0.357089
0.514425	0.428675		0.469556	0.524202		0.530331	0.393304		0.509224	0.440767		0.513927	0.430996		0.532158	0.395692		0.569603	0.324403		0.543861	0.366968		0.550944	0.353035		0.50936	0.435989		0.522217	0.410291		0.530588	0.395186		0.569852	0.321999		0.530799	0.38801		0.548699	0.355694
0.515188	0.427232		0.470253	0.522602		0.531118	0.391841		0.509979	0.439277		0.514689	0.429509		0.532948	0.394277		0.570448	0.323075		0.544668	0.365554		0.551762	0.351652		0.510116	0.434512		0.522992	0.408849		0.531375	0.393778		0.570697	0.320676		0.531586	0.386558		0.549513	0.354304
0.515951	0.425793		0.47095	0.521006		0.531904	0.390384		0.510735	0.437791		0.515452	0.428026		0.533737	0.392867		0.571293	0.321752		0.545475	0.364144		0.552579	0.350272		0.510872	0.43304		0.523767	0.407412		0.532162	0.392374		0.571542	0.319358		0.532374	0.385112		0.550327	0.352918
0.516714	0.424358		0.471646	0.519413		0.532691	0.388931		0.51149	0.436309		0.516214	0.426548		0.534527	0.391461		0.572138	0.320433		0.546282	0.362739		0.553397	0.348898		0.511628	0.431571		0.524542	0.405979		0.53295	0.390974		0.572388	0.318044		0.533161	0.38367		0.551141	0.351538
0.517478	0.422927		0.472343	0.517824		0.533478	0.387482		0.512246	0.434832		0.516977	0.425075		0.535316	0.39006		0.572983	0.319119		0.547088	0.361339		0.554214	0.347528		0.512383	0.430107		0.525317	0.40455		0.533737	0.389579		0.573233	0.316736		0.533949	0.382233		0.551955	0.350162
0.518241	0.421501		0.47304	0.516239		0.534265	0.386038		0.513001	0.433359		0.517739	0.423605		0.536106	0.388663		0.573828	0.31781		0.547895	0.359944		0.555031	0.346164		0.513139	0.428647		0.526091	0.403126		0.534524	0.388188		0.574079	0.315432		0.534736	0.3808		0.552769	0.34879
0.519004	0.420079		0.473736	0.514658		0.535052	0.384599		0.513757	0.43189		0.518502	0.42214		0.536895	0.38727		0.574673	0.316506		0.548702	0.358553		0.555849	0.344803		0.513895	0.427192		0.526866	0.401705		0.535311	0.386801		0.574924	0.314132		0.535524	0.379372		0.553583	0.347423
0.519767	0.41866		0.474433	0.513081		0.535839	0.383165		0.514512	0.430426		0.519264	0.42068		0.537685	0.385882		0.575518	0.315206		0.549509	0.357167		0.556666	0.343448		0.51465	0.42574		0.527641	0.40029		0.536099	0.385419		0.57577	0.312838		0.536311	0.377948		0.554397	0.346061
0.520531	0.417246		0.47513	0.511508		0.536625	0.381735		0.515268	0.428965		0.520027	0.419223		0.538474	0.384498		0.576363	0.313912		0.550316	0.355785		0.557484	0.342097		0.515406	0.424293		0.528416	0.398878		0.536886	0.384041		0.576615	0.311548		0.537099	0.376529		0.555211	0.344704
0.521294	0.415837		0.475826	0.509938		0.537412	0.380309		0.516023	0.427509		0.520789	0.417771		0.539264	0.383119		0.577209	0.312622		0.551123	0.354408		0.558301	0.340751		0.516162	0.42285		0.529191	0.397471		0.537673	0.382668		0.577461	0.310264		0.537887	0.375115		0.556025	0.343351
0.522057	0.414431		0.476523	0.508372		0.538199	0.378889		0.516779	0.426057		0.521552	0.416324		0.540053	0.381744		0.578054	0.311337		0.55193	0.353036		0.559119	0.339409		0.516918	0.421411		0.529965	0.396068		0.53846	0.381299		0.578306	0.308983		0.538674	0.373705		0.556839	0.342003
0.52282	0.413029		0.47722	0.50681		0.538986	0.377472		0.517534	0.42461		0.522314	0.414881		0.540843	0.380373		0.578899	0.310056		0.552737	0.351669		0.559936	0.338072		0.517673	0.419977		0.53074	0.39467		0.539247	0.379934		0.579152	0.307708		0.539462	0.3723		0.557654	0.34066
0.523584	0.411632		0.477916	0.505252		0.539773	0.376061		0.51829	0.423167		0.523077	0.413442		0.541633	0.379007		0.579744	0.30878		0.553544	0.350306		0.560753	0.33674		0.518429	0.418546		0.531515	0.393276		0.540035	0.378573		0.579997	0.306437		0.540249	0.370899		0.558468	0.339321
0.524347	0.410239		0.478613	0.503697		0.54056	0.374654		0.519045	0.421727		0.523839	0.412007		0.542422	0.377645		0.580589	0.307509		0.554351	0.348948		0.561571	0.335412		0.519185	0.41712		0.53229	0.391886		0.540822	0.377217		0.580843	0.305171		0.541037	0.369503		0.559282	0.337987
0.52511	0.40885		0.47931	0.502147		0.541347	0.373252		0.519801	0.420293		0.524602	0.410577		0.543212	0.376287		0.581434	0.306243		0.555158	0.347594		0.562388	0.334089		0.519941	0.415698		0.533065	0.3905		0.541609	0.375865		0.581688	0.30391		0.541824	0.368111		0.560096	0.336657
0.525873	0.407464		0.480006	0.5006		0.542133	0.371854		0.520556	0.418862		0.525364	0.409151		0.544001	0.374934		0.582279	0.304981		0.555965	0.346245		0.563206	0.33277		0.520696	0.41428		0.533839	0.389119		0.542396	0.374517		0.582534	0.302653		0.542612	0.366724		0.56091	0.335332
0.526636	0.406083		0.480703	0.499057		0.54292	0.37046		0.521312	0.417435		0.526127	0.407729		0.544791	0.373585		0.583124	0.303724		0.556771	0.344901		0.564023	0.331457		0.521452	0.412866		0.534614	0.387742		0.543184	0.373174		0.583379	0.301401		0.543399	0.365341		0.561724	0.334012
0.5274	0.404707		0.4814	0.497518		0.543707	0.369072		0.522067	0.416013		0.526889	0.406311		0.54558	0.37224		0.583969	0.302472		0.557578	0.343561		0.564841	0.330147		0.522208	0.411457		0.535389	0.386369		0.543971	0.371834		0.584225	0.300153		0.544187	0.363963		0.562538	0.332696
0.528163	0.403334		0.482096	0.495983		0.544494	0.367688		0.522823	0.414595		0.527652	0.404898		0.54637	0.3709		0.584815	0.301224		0.558385	0.342226		0.565658	0.328843		0.522963	0.410051		0.536164	0.385		0.544758	0.370499		0.58507	0.298911		0.544974	0.362589		0.563352	0.331385
0.528926	0.401965		0.482793	0.494451		0.545281	0.366308		0.523578	0.413181		0.528414	0.403489		0.547159	0.369564		0.58566	0.299981		0.559192	0.340895		0.566475	0.327542		0.523719	0.40865		0.536939	0.383636		0.545545	0.369169		0.585916	0.297672		0.545762	0.36122		0.564166	0.330078
0.529689	0.4006		0.48349	0.492923		0.546068	0.364933		0.524334	0.411772		0.529177	0.402085		0.547949	0.368232		0.586505	0.298743		0.559999	0.339569		0.567293	0.326247		0.524475	0.407253		0.537713	0.382276		0.546332	0.367842		0.586761	0.296439		0.546549	0.359856		0.56498	0.328776
0.530453	0.39924		0.484186	0.491399		0.546854	0.363562		0.52509	0.410366		0.529939	0.400684		0.548739	0.366905		0.58735	0.297509		0.560806	0.338247		0.56811	0.324956		0.525231	0.40586		0.538488	0.38092		0.54712	0.36652		0.587607	0.29521		0.547337	0.358495		0.565795	0.327478
0.531216	0.397883		0.484883	0.489879		0.547641	0.362196		0.525845	0.408965		0.530702	0.399288		0.549528	0.365581		0.588195	0.29628		0.561613	0.33693		0.568928	0.323669		0.525986	0.404471		0.539263	0.379568		0.547907	0.365202		0.588452	0.293985		0.548125	0.35714		0.566609	0.326185
0.531979	0.396531		0.48558	0.488363		0.548428	0.360834		0.526601	0.407568		0.531464	0.397896		0.550318	0.364262		0.58904	0.295055		0.56242	0.335617		0.569745	0.322387		0.526742	0.403086		0.540038	0.378221		0.548694	0.363888		0.589298	0.292765		0.548912	0.355788		0.567423	0.324896
0.532742	0.395183		0.486276	0.48685		0.549215	0.359477		0.527356	0.406174		0.532227	0.396509		0.551107	0.362948		0.589885	0.293835		0.563227	0.334309		0.570563	0.321109		0.527498	0.401705		0.540813	0.376878		0.549481	0.362578		0.590143	0.29155		0.5497	0.354441		0.568237	0.323612
0.533506	0.393838		0.486973	0.485342		0.550002	0.358125		0.528112	0.404786		0.532989	0.395125		0.551897	0.361637		0.59073	0.292619		0.564034	0.333006		0.57138	0.319836		0.528254	0.400329		0.541587	0.375539		0.550269	0.361273		0.590988	0.290339		0.550487	0.353099		0.569051	0.322332
0.534269	0.392498		0.48767	0.483837		0.550789	0.356776		0.528867	0.403401		0.533752	0.393746		0.552686	0.360331		0.591575	0.291409		0.564841	0.331707		0.572197	0.318568		0.529009	0.398956		0.542362	0.374204		0.551056	0.359972		0.591834	0.289133		0.551275	0.351761		0.569865	0.321057
0.535032	0.391162		0.488366	0.482336		0.551575	0.355432		0.529623	0.40202		0.534514	0.392371		0.553476	0.359029		0.59242	0.290202		0.565648	0.330412		0.573015	0.317304		0.529765	0.397588		0.543137	0.372873		0.551843	0.358674		0.592679	0.287931		0.552062	0.350427		0.570679	0.319786
0.535795	0.389829		0.489063	0.480838		0.552362	0.354093		0.530378	0.400644		0.535277	0.391		0.554265	0.357731		0.593266	0.289		0.566454	0.329122		0.573832	0.316044		0.530521	0.396224		0.543912	0.371547		0.55263	0.357382		0.593525	0.286734		0.55285	0.349098		0.571493	0.31852
0.536559	0.388501		0.48976	0.479345		0.553149	0.352758		0.531134	0.399271		0.536039	0.389634		0.555055	0.356437		0.594111	0.287803		0.567261	0.327836		0.57465	0.314789		0.531276	0.394863		0.544687	0.370224		0.553417	0.356093		0.59437	0.285541		0.553637	0.347773		0.572307	0.317258
0.537322	0.387177		0.490456	0.477855		0.553936	0.351428		0.531889	0.397903		0.536802	0.388272		0.555845	0.355148		0.594956	0.28661		0.568068	0.326555		0.575467	0.313538		0.532032	0.393507		0.545462	0.368906		0.554205	0.354808		0.595216	0.284353		0.554425	0.346453		0.573121	0.316001
0.538085	0.385857		0.491153	0.476369		0.554723	0.350102		0.532645	0.396539		0.537564	0.386913		0.556634	0.353863		0.595801	0.285422		0.568875	0.325278		0.576285	0.312292		0.532788	0.392155		0.546236	0.367592		0.554992	0.353528		0.596061	0.283169		0.555212	0.345137		0.573935	0.314748
0.538848	0.38454		0.49185	0.474887		0.55551	0.34878		0.5334	0.395179		0.538327	0.385559		0.557424	0.352582		0.596646	0.284238		0.569682	0.324006		0.577102	0.31105		0.533544	0.390807		0.547011	0.366282		0.555779	0.352251		0.596907	0.28199		0.556	0.343825		0.57475	0.313499
0.539612	0.383228		0.492546	0.473409		0.556296	0.347463		0.534156	0.393823		0.539089	0.384209		0.558213	0.351305		0.597491	0.283058		0.570489	0.322738		0.577919	0.309812		0.534299	0.389463		0.547786	0.364976		0.556566	0.350979		0.597752	0.280815		0.556787	0.342517		0.575564	0.312255
0.540375	0.38192		0.493243	0.471934		0.557083	0.34615		0.534911	0.392471		0.539852	0.382864		0.559003	0.350032		0.598336	0.281883		0.571296	0.321474		0.578737	0.308579		0.535055	0.388123		0.548561	0.363675		0.557354	0.349711		0.598598	0.279645		0.557575	0.341214		0.576378	0.311015
0.541138	0.380615		0.49394	0.470463		0.55787	0.344842		0.535667	0.391124		0.540614	0.381522		0.559792	0.348763		0.599181	0.280713		0.572103	0.320215		0.579554	0.307351		0.535811	0.386787		0.549336	0.362377		0.558141	0.348447		0.599443	0.278479		0.558362	0.339916		0.577192	0.30978
0.541901	0.379315		0.494636	0.468996		0.558657	0.343537		0.536422	0.38978		0.541377	0.380185		0.560582	0.347499		0.600026	0.279546		0.57291	0.318961		0.580372	0.306126		0.536567	0.385456		0.55011	0.361084		0.558928	0.347187		0.600289	0.277317		0.55915	0.338621		0.578006	0.308549
0.542665	0.378019		0.495333	0.467533		0.559444	0.342238		0.537178	0.38844		0.542139	0.378852		0.561371	0.346239		0.600872	0.278385		0.573717	0.31771		0.581189	0.304906		0.537322	0.384128		0.550885	0.359795		0.559715	0.345931		0.601134	0.27616		0.559938	0.337331		0.57882	0.307322
0.543428	0.376726		0.49603	0.466074		0.560231	0.340942		0.537933	0.387105		0.542902	0.377523		0.562161	0.344982		0.601717	0.277227		0.574524	0.316464		0.582006	0.303691		0.538078	0.382804		0.55166	0.358509		0.560502	0.344679		0.60198	0.275007		0.560725	0.336046		0.579634	0.3061
0.544191	0.375438		0.496726	0.464618		0.561018	0.339651		0.538689	0.385773		0.543664	0.376198		0.56295	0.34373		0.602562	0.276074		0.575331	0.315223		0.582824	0.30248		0.538834	0.381484		0.552435	0.357228		0.56129	0.343432		0.602825	0.273859		0.561513	0.334764		0.580448	0.304881
0.544954	0.374153		0.497423	0.463166		0.561804	0.338364		0.539445	0.384446		0.544427	0.374877		0.56374	0.342482		0.603407	0.274926		0.576137	0.313985		0.583641	0.301273		0.539589	0.380168		0.55321	0.355951		0.562077	0.342188		0.603671	0.272714		0.5623	0.333487		0.581262	0.303668
0.545718	0.372872		0.49812	0.461718		0.562591	0.337082		0.5402	0.383122		0.545189	0.37356		0.56453	0.341238		0.604252	0.273782		0.576944	0.312752		0.584459	0.30007		0.540345	0.378857		0.553984	0.354678		0.562864	0.340948		0.604516	0.271575		0.563088	0.332214		0.582076	0.302458
0.546481	0.371596		0.498816	0.460273		0.563378	0.335804		0.540956	0.381803		0.545952	0.372247		0.565319	0.339999		0.605097	0.272642		0.577751	0.311524		0.585276	0.298872		0.541101	0.377549		0.554759	0.353409		0.563651	0.339713		0.605362	0.270439		0.563875	0.330946		0.58289	0.301253
0.547244	0.370323		0.499513	0.458833		0.564165	0.33453		0.541711	0.380488		0.546715	0.370939		0.566109	0.338763		0.605942	0.271506		0.578558	0.310299		0.586094	0.297678		0.541857	0.376245		0.555534	0.352144		0.564439	0.338481		0.606207	0.269308		0.564663	0.329681		0.583705	0.300052
0.548007	0.369054		0.50021	0.457396		0.564952	0.333261		0.542467	0.379176		0.547477	0.369634		0.566898	0.337531		0.606787	0.270375		0.579365	0.309079		0.586911	0.296488		0.542612	0.374945		0.556309	0.350884		0.565226	0.337254		0.607053	0.268181		0.56545	0.328421		0.584519	0.298856
0.54877	0.367789		0.500907	0.455963		0.565739	0.331996		0.543222	0.377869		0.54824	0.368334		0.567688	0.336304		0.607632	0.269248		0.580172	0.307864		0.587728	0.295303		0.543368	0.373649		0.557084	0.349627		0.566013	0.33603		0.607898	0.267059		0.566238	0.327165		0.585333	0.297664
0.549534	0.366528		0.501603	0.454534		0.566525	0.330735		0.543978	0.376565		0.549002	0.367037		0.568477	0.33508		0.608478	0.268126		0.580979	0.306652		0.588546	0.294122		0.544124	0.372357		0.557858	0.348374		0.5668	0.334811		0.608743	0.265941		0.567025	0.325914		0.586147	0.296476
0.550297	0.365271		0.5023	0.453108		0.567312	0.329478		0.544733	0.375266		0.549765	0.365745		0.569267	0.333861		0.609323	0.267008		0.581786	0.305445		0.589363	0.292945		0.54488	0.371069		0.558633	0.347125		0.567587	0.333596		0.609589	0.264827		0.567813	0.324666		0.586961	0.295292
0.55106	0.364017		0.502997	0.451686		0.568099	0.328226		0.545489	0.373971		0.550527	0.364457		0.570056	0.332645		0.610168	0.265894		0.582593	0.304242		0.590181	0.291772		0.545635	0.369785		0.559408	0.34588		0.568375	0.332384		0.610434	0.263717		0.5686	0.323423		0.587775	0.294113
0.551823	0.362768		0.503693	0.450268		0.568886	0.326977		0.546244	0.372679		0.55129	0.363173		0.570846	0.331434		0.611013	0.264784		0.5834	0.303044		0.590998	0.290604		0.546391	0.368505		0.560183	0.34464		0.569162	0.331177		0.61128	0.262612		0.569388	0.322184		0.588589	0.292937
0.552587	0.361522		0.50439	0.448854		0.569673	0.325733		0.547	0.371392		0.552052	0.361892		0.571636	0.330226		0.611858	0.263679		0.584207	0.301849		0.591816	0.28944		0.547147	0.367229		0.560958	0.343403		0.569949	0.329973		0.612125	0.261511		0.570176	0.32095		0.589403	0.291766
0.55335	0.36028		0.505087	0.447443		0.57046	0.324494		0.547755	0.370108		0.552815	0.360616		0.572425	0.329023		0.612703	0.262578		0.585013	0.300659		0.592633	0.28828		0.547902	0.365957		0.561732	0.34217		0.570736	0.328774		0.612971	0.260414		0.570963	0.319719		0.590217	0.290599
0.554113	0.359042		0.505783	0.446036		0.571246	0.323258		0.548511	0.368829		0.553577	0.359344		0.573215	0.327823		0.613548	0.261481		0.58582	0.299473		0.59345	0.287124		0.548658	0.364688		0.562507	0.340941		0.571524	0.327578		0.613816	0.259321		0.571751	0.318493		0.591031	0.289437
0.554876	0.357808		0.50648	0.444633		0.572033	0.322027		0.549266	0.367553		0.55434	0.358076		0.574004	0.326628		0.614393	0.260388		0.586627	0.298291		0.594268	0.285972		0.549414	0.363424		0.563282	0.339716		0.572311	0.326386		0.614662	0.258233		0.572538	0.31727		0.591845	0.288278
0.55564	0.356578		0.507177	0.443234		0.57282	0.3208		0.550022	0.366281		0.555102	0.356812		0.574794	0.325436		0.615238	0.2593		0.587434	0.297114		0.595085	0.284825		0.55017	0.362163		0.564057	0.338496		0.573098	0.325199		0.615507	0.257148		0.573326	0.316052		0.59266	0.287124
0.556403	0.355351		0.507873	0.441838		0.573607	0.319577		0.550777	0.365014		0.555865	0.355552		0.575583	0.324249		0.616084	0.258215		0.588241	0.29594		0.595903	0.283682		0.550925	0.360907		0.564832	0.337279		0.573885	0.324015		0.616353	0.256068		0.574113	0.314838		0.593474	0.285974
0.557166	0.354129		0.50857	0.440446		0.574394	0.318358		0.551533	0.36375		0.556627	0.354296		0.576373	0.323065		0.616929	0.257135		0.589048	0.294771		0.59672	0.282543		0.551681	0.359654		0.565606	0.336066		0.574672	0.322835		0.617198	0.254992		0.574901	0.313628		0.594288	0.284828
0.557929	0.35291		0.509267	0.439058		0.575181	0.317144		0.552288	0.36249		0.55739	0.353043		0.577162	0.321886		0.617774	0.256059		0.589855	0.293606		0.597538	0.281408		0.552437	0.358405		0.566381	0.334856		0.57546	0.321659		0.618044	0.253921		0.575688	0.312423		0.595102	0.283686
0.558693	0.351695		0.509963	0.437673		0.575968	0.315933		0.553044	0.361234		0.558152	0.351795		0.577952	0.32071		0.618619	0.254988		0.590662	0.292445		0.598355	0.280277		0.553193	0.35716		0.567156	0.333651		0.576247	0.320487		0.618889	0.252853		0.576476	0.311221		0.595916	0.282548
0.559456	0.350483		0.51066	0.436292		0.576754	0.314727		0.553799	0.359982		0.558915	0.350551		0.578742	0.319538		0.619464	0.25392		0.591469	0.291289		0.599172	0.279151		0.553948	0.355919		0.567931	0.33245		0.577034	0.319319		0.619735	0.251789		0.577263	0.310024		0.59673	0.281415
0.560219	0.349276		0.511357	0.434915		0.577541	0.313525		0.554555	0.358734		0.559677	0.349311		0.579531	0.318371		0.620309	0.252856		0.592276	0.290136		0.59999	0.278028		0.554704	0.354682		0.568706	0.331253		0.577821	0.318154		0.62058	0.25073		0.578051	0.30883		0.597544	0.280285
0.560982	0.348072		0.512053	0.433541		0.578328	0.312327		0.555311	0.357489		0.56044	0.348074		0.580321	0.317207		0.621154	0.251797		0.593083	0.288988		0.600807	0.27691		0.55546	0.353448		0.56948	0.330059		0.578609	0.316994		0.621426	0.249675		0.578838	0.307641		0.598358	0.27916
0.561746	0.346872		0.51275	0.432172		0.579115	0.311133		0.556066	0.356249		0.561202	0.346842		0.58111	0.316047		0.621999	0.250742		0.59389	0.287843		0.601625	0.275796		0.556215	0.352218		0.570255	0.32887		0.579396	0.315837		0.622271	0.248624		0.579626	0.306456		0.599172	0.278039
0.562509	0.345676		0.513447	0.430806		0.579902	0.309943		0.556822	0.355012		0.561965	0.345613		0.5819	0.314891		0.622844	0.249691		0.594696	0.286703		0.602442	0.274685		0.556971	0.350993		0.57103	0.327684		0.580183	0.314685		0.623117	0.247577		0.580413	0.305275		0.599986	0.276922
0.563272	0.344483		0.514143	0.429443		0.580689	0.308758		0.557577	0.35378		0.562727	0.344389		0.582689	0.313738		0.623689	0.248644		0.595503	0.285567		0.60326	0.273579		0.557727	0.349771		0.571805	0.326502		0.58097	0.313536		0.623962	0.246534		0.581201	0.304098		0.600801	0.275808
0.564035	0.343295		0.51484	0.428084		0.581475	0.307576		0.558333	0.352551		0.56349	0.343168		0.583479	0.31259		0.624535	0.247601		0.59631	0.284435		0.604077	0.272477		0.558483	0.348552		0.57258	0.325324		0.581757	0.312391		0.624808	0.245495		0.581989	0.302925		0.601615	0.274699
0.564799	0.34211		0.515537	0.426729		0.582262	0.306399		0.559088	0.351326		0.564252	0.341951		0.584268	0.311446		0.62538	0.246562		0.597117	0.283307		0.604894	0.271379		0.559238	0.347338		0.573354	0.32415		0.582545	0.311249		0.625653	0.24446		0.582776	0.301756		0.602429	0.273594
0.565562	0.340928		0.516233	0.425378		0.583049	0.305225		0.559844	0.350104		0.565015	0.340738		0.585058	0.310305		0.626225	0.245527		0.597924	0.282183		0.605712	0.270285		0.559994	0.346127		0.574129	0.32298		0.583332	0.310112		0.626498	0.243429		0.583564	0.300591		0.603243	0.272493
0.566325	0.339751		0.51693	0.42403		0.583836	0.304056		0.560599	0.348887		0.565777	0.339529		0.585847	0.309168		0.62707	0.244497		0.598731	0.281063		0.606529	0.269195		0.56075	0.344921		0.574904	0.321813		0.584119	0.308978		0.627344	0.242402		0.584351	0.29943		0.604057	0.271397
0.567088	0.338577		0.517627	0.422686		0.584623	0.302891		0.561355	0.347673		0.56654	0.338324		0.586637	0.308035		0.627915	0.24347		0.599538	0.279948		0.607347	0.26811		0.561506	0.343718		0.575679	0.320651		0.584906	0.307849		0.628189	0.241379		0.585139	0.298273		0.604871	0.270304
0.567851	0.337407		0.518323	0.421346		0.58541	0.30173		0.56211	0.346464		0.567302	0.337123		0.587427	0.306906		0.62876	0.242447		0.600345	0.278836		0.608164	0.267028		0.562261	0.342518		0.576454	0.319492		0.585694	0.306723		0.629035	0.240361		0.585926	0.29712		0.605685	0.269215
0.568615	0.33624		0.51902	0.420009		0.586196	0.300572		0.562866	0.345258		0.568065	0.335925		0.588216	0.305781		0.629605	0.241429		0.601152	0.277728		0.608981	0.26595		0.563017	0.341323		0.577228	0.318337		0.586481	0.3056		0.62988	0.239346		0.586714	0.295971		0.606499	0.26813
0.569378	0.335078		0.519717	0.418676		0.586983	0.299419		0.563621	0.344055		0.568827	0.334732		0.589006	0.304659		0.63045	0.240414		0.601959	0.276624		0.609799	0.264876		0.563773	0.340131		0.578003	0.317186		0.587268	0.304482		0.630726	0.238335		0.587501	0.294826		0.607313	0.267049
0.570141	0.333919		0.520413	0.417347		0.58777	0.29827		0.564377	0.342857		0.56959	0.333542		0.589795	0.303541		0.631295	0.239403		0.602766	0.275525		0.610616	0.263806		0.564528	0.338943		0.578778	0.316038		0.588055	0.303367		0.631571	0.237328		0.588289	0.293685		0.608127	0.265972
0.570904	0.332763		0.52111	0.416021		0.588557	0.297125		0.565132	0.341662		0.570352	0.332356		0.590585	0.302428		0.632141	0.238396		0.603573	0.274429		0.611434	0.26274		0.565284	0.337759		0.579553	0.314895		0.588842	0.302256		0.632417	0.236325		0.589076	0.292548		0.608941	0.264899
0.571668	0.331611		0.521807	0.414699		0.589344	0.295984		0.565888	0.340472		0.571115	0.331174		0.591374	0.301317		0.632986	0.237394		0.604379	0.273337		0.612251	0.261678		0.56604	0.336578		0.580328	0.313755		0.58963	0.301149		0.633262	0.235326		0.589864	0.291415		0.609756	0.26383
0.572431	0.330463		0.522503	0.41338		0.590131	0.294846		0.566643	0.339284		0.571877	0.329996		0.592164	0.300211		0.633831	0.236395		0.605186	0.272249		0.613069	0.26062		0.566796	0.335402		0.581102	0.312619		0.590417	0.300046		0.634108	0.234331		0.590651	0.290286		0.61057	0.262765
0.573194	0.329319		0.5232	0.412065		0.590917	0.293713		0.567399	0.338101		0.57264	0.328821		0.592953	0.299108		0.634676	0.2354		0.605993	0.271166		0.613886	0.259566		0.567551	0.334228		0.581877	0.311486		0.591204	0.298946		0.634953	0.23334		0.591439	0.289161		0.611384	0.261703
0.573957	0.328178		0.523897	0.410754		0.591704	0.292584		0.568154	0.336922		0.573402	0.327651		0.593743	0.29801		0.635521	0.234409		0.6068	0.270086		0.614703	0.258516		0.568307	0.333059		0.582652	0.310358		0.591991	0.29785		0.635799	0.232353		0.592227	0.28804		0.612198	0.260646
0.574721	0.327041		0.524593	0.409446		0.592491	0.291459		0.56891	0.335746		0.574165	0.326484		0.594533	0.296914		0.636366	0.233422		0.607607	0.26901		0.615521	0.25747		0.569063	0.331893		0.583427	0.309233		0.592779	0.296758		0.636644	0.23137		0.593014	0.286923		0.613012	0.259593
0.575484	0.325907		0.52529	0.408142		0.593278	0.290337		0.569665	0.334574		0.574927	0.325321		0.595322	0.295823		0.637211	0.232439		0.608414	0.267938		0.616338	0.256427		0.569819	0.330731		0.584202	0.308112		0.593566	0.295669		0.63749	0.230391		0.593802	0.285809		0.613826	0.258543
0.576247	0.324777		0.525987	0.406841		0.594065	0.28922		0.570421	0.333405		0.57569	0.324161		0.596112	0.294735		0.638056	0.23146		0.609221	0.26687		0.617156	0.255389		0.570574	0.329573		0.584976	0.306994		0.594353	0.294584		0.638335	0.229415		0.594589	0.2847		0.61464	0.257498
0.57701	0.323651		0.526683	0.405544		0.594852	0.288106		0.571177	0.33224		0.576452	0.323006		0.596901	0.293652		0.638901	0.230485		0.610028	0.265805		0.617973	0.254354		0.57133	0.328419		0.585751	0.30588		0.59514	0.293503		0.639181	0.228444		0.595377	0.283594		0.615454	0.256456
0.577774	0.322528		0.52738	0.404251		0.595639	0.286997		0.571932	0.331079		0.577215	0.321854		0.597691	0.292571		0.639747	0.229513		0.610835	0.264745		0.618791	0.253323		0.572086	0.327268		0.586526	0.30477		0.595928	0.292425		0.640026	0.227476		0.596164	0.282492		0.616268	0.255418
0.578537	0.321409		0.528077	0.402961		0.596425	0.285891		0.572688	0.329922		0.577977	0.320706		0.59848	0.291495		0.640592	0.228545		0.611642	0.263689		0.619608	0.252297		0.572841	0.32612		0.587301	0.303664		0.596715	0.291351		0.640872	0.226512		0.596952	0.281394		0.617082	0.254384
0.5793	0.320293		0.528773	0.401675		0.597212	0.284789		0.573443	0.328768		0.57874	0.319562		0.59927	0.290422		0.641437	0.227582		0.612449	0.262636		0.620425	0.251274		0.573597	0.324977		0.588076	0.302562		0.597502	0.290281		0.641717	0.225552		0.597739	0.2803		0.617896	0.253354
0.580063	0.319181		0.52947	0.400393		0.597999	0.283691		0.574199	0.327618		0.579502	0.318421		0.600059	0.289353		0.642282	0.226622		0.613256	0.261588		0.621243	0.250255		0.574353	0.323837		0.58885	0.301463		0.598289	0.289215		0.642563	0.224596		0.598527	0.27921		0.618711	0.252328
0.580827	0.318073		0.530167	0.399114		0.598786	0.282597		0.574954	0.326472		0.580265	0.317284		0.600849	0.288287		0.643127	0.225666		0.614062	0.260543		0.62206	0.249239		0.575109	0.3227		0.589625	0.300367		0.599076	0.288152		0.643408	0.223643		0.599314	0.278124		0.619525	0.251305
0.58159	0.316968		0.530863	0.397838		0.599573	0.281507		0.57571	0.32533		0.581027	0.316151		0.601639	0.287225		0.643972	0.224713		0.614869	0.259502		0.622878	0.248228		0.575864	0.321568		0.5904	0.299276		0.599864	0.287092		0.644254	0.222694		0.600102	0.277041		0.620339	0.250287
0.582353	0.315866		0.53156	0.396566		0.60036	0.280421		0.576465	0.324191		0.58179	0.315021		0.602428	0.286167		0.644817	0.223765		0.615676	0.258465		0.623695	0.24722		0.57662	0.320438		0.591175	0.298188		0.600651	0.286037		0.645099	0.22175		0.600889	0.275963		0.621153	0.249272
0.583116	0.314768		0.532257	0.395298		0.601146	0.279338		0.577221	0.323055		0.582552	0.313896		0.603218	0.285113		0.645662	0.22282		0.616483	0.257432		0.624513	0.246216		0.577376	0.319313		0.59195	0.297103		0.601438	0.284984		0.645944	0.220808		0.601677	0.274888		0.621967	0.248261
0.58388	0.313674		0.532953	0.394033		0.601933	0.27826		0.577976	0.321924		0.583315	0.312774		0.604007	0.284062		0.646507	0.221879		0.61729	0.256402		0.62533	0.245216		0.578132	0.318191		0.592725	0.296023		0.602225	0.283936		0.64679	0.219871		0.602464	0.273817		0.622781	0.247254
0.584643	0.312583		0.53365	0.392772		0.60272	0.277185		0.578732	0.320796		0.584077	0.311655		0.604797	0.283014		0.647352	0.220942		0.618097	0.255376		0.626147	0.24422		0.578887	0.317073		0.593499	0.294945		0.603013	0.282891		0.647635	0.218937		0.603252	0.272749		0.623595	0.24625
0.585406	0.311496		0.534347	0.391514		0.603507	0.276114		0.579487	0.319671		0.58484	0.31054		0.605586	0.281971		0.648198	0.220009		0.618904	0.254354		0.626965	0.243227		0.579643	0.315958		0.594274	0.293872		0.6038	0.28185		0.648481	0.218008		0.60404	0.271686		0.624409	0.245251
0.586169	0.310412		0.535043	0.39026		0.604294	0.275047		0.580243	0.31855		0.585602	0.309429		0.606376	0.280931		0.649043	0.219079		0.619711	0.253336		0.627782	0.242238		0.580399	0.314847		0.595049	0.292802		0.604587	0.280812		0.649326	0.217082		0.604827	0.270626		0.625223	0.244255
0.586933	0.309332		0.53574	0.389009		0.605081	0.273983		0.580998	0.317433		0.586365	0.308322		0.607165	0.279894		0.649888	0.218153		0.620518	0.252322		0.6286	0.241253		0.581154	0.313739		0.595824	0.291736		0.605374	0.279778		0.650172	0.216159		0.605615	0.26957		0.626037	0.243262
0.587696	0.308255		0.536437	0.387762		0.605867	0.272924		0.581754	0.316319		0.587127	0.307218		0.607955	0.278861		0.650733	0.217231		0.621325	0.251312		0.629417	0.240272		0.58191	0.312635		0.596599	0.290673		0.606161	0.278747		0.651017	0.21524		0.606402	0.268518		0.626851	0.242274
0.588459	0.307182		0.537133	0.386519		0.606654	0.271868		0.582509	0.315209		0.58789	0.306118		0.608744	0.277832		0.651578	0.216313		0.622132	0.250305		0.630235	0.239294		0.582666	0.311535		0.597373	0.289614		0.606949	0.27772		0.651863	0.214325		0.60719	0.267469		0.627666	0.241289
0.589222	0.306112		0.53783	0.385279		0.607441	0.270816		0.583265	0.314103		0.588652	0.305021		0.609534	0.276806		0.652423	0.215398		0.622938	0.249302		0.631052	0.238321		0.583422	0.310438		0.598148	0.288558		0.607736	0.276696		0.652708	0.213414		0.607977	0.266425		0.62848	0.240308
0.589985	0.305046		0.538527	0.384042		0.608228	0.269767		0.58402	0.313		0.589415	0.303928		0.610324	0.275784		0.653268	0.214487		0.623745	0.248302		0.631869	0.23735		0.584177	0.309344		0.598923	0.287506		0.608523	0.275676		0.653554	0.212506		0.608765	0.265383		0.629294	0.239331
0.590749	0.303983		0.539223	0.382809		0.609015	0.268723		0.584776	0.311901		0.590177	0.302839		0.611113	0.274765		0.654113	0.21358		0.624552	0.247307		0.632687	0.236384		0.584933	0.308255		0.599698	0.286458		0.60931	0.27466		0.654399	0.211602		0.609552	0.264346		0.630108	0.238357
0.591512	0.302923		0.53992	0.381579		0.609802	0.267682		0.585531	0.310805		0.59094	0.301753		0.611903	0.27375		0.654958	0.212676		0.625359	0.246315		0.633504	0.235421		0.585689	0.307168		0.600473	0.285413		0.610098	0.273647		0.655245	0.210702		0.61034	0.263312		0.630922	0.237387
0.592275	0.301867		0.540617	0.380353		0.610589	0.266645		0.586287	0.309713		0.591702	0.300671		0.612692	0.272739		0.655804	0.211776		0.626166	0.245327		0.634322	0.234462		0.586445	0.306085		0.601247	0.284372		0.610885	0.272637		0.65609	0.209805		0.611127	0.262283		0.631736	0.236421
0.593038	0.300815		0.541313	0.37913		0.611375	0.265611		0.587043	0.308624		0.592465	0.299593		0.613482	0.271731		0.656649	0.210879		0.626973	0.244342		0.635139	0.233507		0.5872	0.305006		0.602022	0.283334		0.611672	0.271631		0.656936	0.208912		0.611915	0.261256		0.63255	0.235458
0.593802	0.299765		0.54201	0.377911		0.612162	0.264582		0.587798	0.307539		0.593227	0.298518		0.614271	0.270726		0.657494	0.209986		0.62778	0.243361		0.635957	0.232555		0.587956	0.30393		0.602797	0.2823		0.612459	0.270629		0.657781	0.208023		0.612702	0.260234		0.633364	0.234499
0.594565	0.29872		0.542707	0.376696		0.612949	0.263556		0.588554	0.306457		0.59399	0.297446		0.615061	0.269725		0.658339	0.209097		0.628587	0.242384		0.636774	0.231607		0.588712	0.302858		0.603572	0.281269		0.613246	0.269629		0.658627	0.207137		0.61349	0.259215		0.634178	0.233544
0.595328	0.297677		0.543403	0.375483		0.613736	0.262533		0.589309	0.305379		0.594752	0.296378		0.61585	0.268727		0.659184	0.208212		0.629394	0.241411		0.637591	0.230662		0.589467	0.301789		0.604347	0.280241		0.614034	0.268634		0.659472	0.206255		0.614277	0.258199		0.634992	0.232592
0.596091	0.296638		0.5441	0.374274		0.614523	0.261515		0.590065	0.304304		0.595515	0.295314		0.61664	0.267733		0.660029	0.20733		0.630201	0.240441		0.638409	0.229721		0.590223	0.300724		0.605121	0.279218		0.614821	0.267642		0.660318	0.205376		0.615065	0.257188		0.635806	0.231644
0.596855	0.295603		0.544797	0.373069		0.61531	0.2605		0.59082	0.303233		0.596277	0.294253		0.61743	0.266743		0.660874	0.206451		0.631008	0.239475		0.639226	0.228784		0.590979	0.299662		0.605896	0.278197		0.615608	0.266653		0.661163	0.204501		0.615853	0.25618		0.636621	0.230699
0.597618	0.294571		0.545493	0.371867		0.616096	0.259489		0.591576	0.302166		0.59704	0.293196		0.618219	0.265756		0.661719	0.205576		0.631815	0.238512		0.640044	0.22785		0.591735	0.298603		0.606671	0.27718		0.616395	0.265668		0.662009	0.203629		0.61664	0.255175		0.637435	0.229758
0.598381	0.293542		0.54619	0.370669		0.616883	0.258481		0.592331	0.301101		0.597802	0.292142		0.619009	0.264772		0.662564	0.204705		0.632621	0.237553		0.640861	0.22692		0.59249	0.297548		0.607446	0.276167		0.617183	0.264686		0.662854	0.202761		0.617428	0.254175		0.638249	0.228821
0.599144	0.292517		0.546887	0.369474		0.61767	0.257477		0.593087	0.300041		0.598565	0.291092		0.619798	0.263792		0.66341	0.203837		0.633428	0.236598		0.641678	0.225993		0.593246	0.296497		0.608221	0.275157		0.61797	0.263707		0.663699	0.201897		0.618215	0.253178		0.639063	0.227887
0.599908	0.291494		0.547583	0.368282		0.618457	0.256477		0.593842	0.298983		0.599327	0.290045		0.620588	0.262815		0.664255	0.202973		0.634235	0.235646		0.642496	0.22507		0.594002	0.295449		0.608995	0.274151		0.618757	0.262732		0.664545	0.201036		0.619003	0.252184		0.639877	0.226957
0.600671	0.290476		0.54828	0.367094		0.619244	0.25548		0.594598	0.29793		0.60009	0.289002		0.621377	0.261842		0.6651	0.202112		0.635042	0.234698		0.643313	0.224151		0.594758	0.294404		0.60977	0.273147		0.619544	0.261761		0.66539	0.200179		0.61979	0.251194		0.640691	0.22603
0.601434	0.28946		0.548977	0.365909		0.620031	0.254487		0.595353	0.296879		0.600852	0.287963		0.622167	0.260872		0.665945	0.201255		0.635849	0.233753		0.644131	0.223235		0.595513	0.293363		0.610545	0.272148		0.620331	0.260793		0.666236	0.199325		0.620578	0.250208		0.641505	0.225107
0.602197	0.288448		0.549673	0.364728		0.620817	0.253497		0.596109	0.295832		0.601615	0.286926		0.622956	0.259905		0.66679	0.200402		0.636656	0.232812		0.644948	0.222323		0.596269	0.292325		0.61132	0.271152		0.621119	0.259828		0.667081	0.198474		0.621365	0.249225		0.642319	0.224188
0.602961	0.28744		0.55037	0.36355		0.621604	0.252511		0.596864	0.294789		0.602377	0.285894		0.623746	0.258942		0.667635	0.199552		0.637463	0.231875		0.645766	0.221414		0.597025	0.29129		0.612095	0.270159		0.621906	0.258866		0.667927	0.197627		0.622153	0.248246		0.643133	0.223272
0.603724	0.286434		0.551067	0.362375		0.622391	0.251529		0.59762	0.293749		0.60314	0.284864		0.624536	0.257982		0.66848	0.198705		0.63827	0.230941		0.646583	0.220509		0.59778	0.290259		0.612869	0.269169		0.622693	0.257908		0.668772	0.196784		0.62294	0.24727		0.643947	0.222359
0.604487	0.285432		0.551763	0.361204		0.623178	0.25055		0.598375	0.292712		0.603902	0.283838		0.625325	0.257026		0.669325	0.197862		0.639077	0.230011		0.6474	0.219607		0.598536	0.289231		0.613644	0.268183		0.62348	0.256953		0.669618	0.195944		0.623728	0.246298		0.644762	0.22145
0.60525	0.284433		0.55246	0.360036		0.623965	0.249575		0.599131	0.291679		0.604665	0.282816		0.626115	0.256073		0.67017	0.197022		0.639884	0.229084		0.648218	0.218709		0.599292	0.288207		0.614419	0.267201		0.624268	0.256002		0.670463	0.195107		0.624515	0.245329		0.645576	0.220545
0.606014	0.283438		0.553157	0.358871		0.624752	0.248603		0.599886	0.290649		0.605427	0.281797		0.626904	0.255123		0.671016	0.196186		0.640691	0.228161		0.649035	0.217814		0.600048	0.287186		0.615194	0.266222		0.625055	0.255054		0.671309	0.194274		0.625303	0.244364		0.64639	0.219643
0.606777	0.282446		0.553854	0.35771		0.625538	0.247635		0.600642	0.289623		0.60619	0.280781		0.627694	0.254177		0.671861	0.195353		0.641498	0.227241		0.649853	0.216923		0.600803	0.286168		0.615969	0.265246		0.625842	0.254109		0.672154	0.193444		0.626091	0.243402		0.647204	0.218744
0.60754	0.281457		0.55455	0.356553		0.626325	0.246671		0.601398	0.2886		0.606952	0.279769		0.628483	0.253234		0.672706	0.194523		0.642304	0.226324		0.65067	0.216035		0.601559	0.285154		0.616743	0.264273		0.626629	0.253168		0.673	0.192618		0.626878	0.242444		0.648018	0.217849
0.608303	0.280471		0.555247	0.355398		0.627112	0.245709		0.602153	0.28758		0.607715	0.27876		0.629273	0.252295		0.673551	0.193697		0.643111	0.225412		0.651488	0.21515		0.602315	0.284143		0.617518	0.263304		0.627416	0.25223		0.673845	0.191795		0.627666	0.24149		0.648832	0.216957
0.609067	0.279489		0.555944	0.354247		0.627899	0.244752		0.602909	0.286564		0.608477	0.277755		0.630062	0.251359		0.674396	0.192875		0.643918	0.224502		0.652305	0.214269		0.603071	0.283136		0.618293	0.262338		0.628204	0.251295		0.674691	0.190976		0.628453	0.240539		0.649646	0.216069
0.60983	0.27851		0.55664	0.353099		0.628686	0.243798		0.603664	0.285551		0.60924	0.276753		0.630852	0.250426		0.675241	0.192056		0.644725	0.223596		0.653122	0.213392		0.603826	0.282131		0.619068	0.261376		0.628991	0.250363		0.675536	0.190159		0.629241	0.239591		0.65046	0.215184
0.610593	0.277534		0.557337	0.351955		0.629473	0.242847		0.60442	0.284541		0.610002	0.275755		0.631642	0.249496		0.676086	0.19124		0.645532	0.222694		0.65394	0.212518		0.604582	0.28113		0.619843	0.260417		0.629778	0.249435		0.676382	0.189347		0.630028	0.238647		0.651274	0.214303
0.611356	0.276561		0.558034	0.350814		0.63026	0.2419		0.605175	0.283535		0.610765	0.274759		0.632431	0.24857		0.676931	0.190427		0.646339	0.221795		0.654757	0.211647		0.605338	0.280133		0.620617	0.259461		0.630565	0.24851		0.677227	0.188537		0.630816	0.237706		0.652088	0.213425
0.612119	0.275592		0.55873	0.349676		0.631046	0.240957		0.605931	0.282532		0.611527	0.273768		0.633221	0.247647		0.677776	0.189618		0.647146	0.2209		0.655575	0.21078		0.606094	0.279138		0.621392	0.258508		0.631353	0.247589		0.678073	0.187731		0.631603	0.236769		0.652902	0.21255
0.612883	0.274626		0.559427	0.348542		0.631833	0.240017		0.606686	0.281532		0.61229	0.272779		0.63401	0.246727		0.678621	0.188813		0.647953	0.220007		0.656392	0.209916		0.606849	0.278147		0.622167	0.257559		0.63214	0.24667		0.678918	0.186928		0.632391	0.235835		0.653717	0.211679
0.613646	0.273663		0.560124	0.347411		0.63262	0.23908		0.607442	0.280536		0.613052	0.271794		0.6348	0.245811		0.679467	0.18801		0.64876	0.219119		0.65721	0.209055		0.607605	0.277159		0.622942	0.256613		0.632927	0.245755		0.679764	0.186129		0.633178	0.234904		0.654531	0.210812
0.614409	0.272703		0.56082	0.346283		0.633407	0.238147		0.608197	0.279543		0.613815	0.270812		0.635589	0.244897		0.680312	0.187211		0.649567	0.218234		0.658027	0.208198		0.608361	0.276175		0.623717	0.25567		0.633714	0.244843		0.680609	0.185333		0.633966	0.233977		0.655345	0.209947
0.615172	0.271746		0.561517	0.345158		0.634194	0.237217		0.608953	0.278553		0.614577	0.269834		0.636379	0.243988		0.681157	0.186415		0.650374	0.217352		0.658844	0.207344		0.609116	0.275194		0.624491	0.254731		0.634501	0.243935		0.681455	0.18454		0.634753	0.233054		0.656159	0.209086
0.615936	0.270793		0.562214	0.344037		0.634981	0.236291		0.609708	0.277567		0.61534	0.268859		0.637168	0.243081		0.682002	0.185623		0.651181	0.216473		0.659662	0.206494		0.609872	0.274216		0.625266	0.253795		0.635289	0.243029		0.6823	0.183751		0.635541	0.232134		0.656973	0.208228
0.616699	0.269843		0.56291	0.342919		0.635767	0.235368		0.610464	0.276584		0.616102	0.267887		0.637958	0.242177		0.682847	0.184834		0.651987	0.215598		0.660479	0.205647		0.610628	0.273241		0.626041	0.252862		0.636076	0.242127		0.683145	0.182965		0.636328	0.231217		0.657787	0.207374
0.617462	0.268896		0.563607	0.341805		0.636554	0.234448		0.611219	0.275604		0.616865	0.266919		0.638747	0.241277		0.683692	0.184048		0.652794	0.214726		0.661297	0.204803		0.611384	0.27227		0.626816	0.251932		0.636863	0.241228		0.683991	0.182182		0.637116	0.230303		0.658601	0.206523
0.618225	0.267952		0.564304	0.340693		0.637341	0.233532		0.611975	0.274627		0.617627	0.265953		0.639537	0.24038		0.684537	0.183265		0.653601	0.213858		0.662114	0.203962		0.612139	0.271301		0.627591	0.251006		0.63765	0.240332		0.684836	0.181402		0.637904	0.229393		0.659415	0.205676
0.618989	0.267011		0.565	0.339585		0.638128	0.232619		0.61273	0.273654		0.61839	0.264991		0.640327	0.239487		0.685382	0.182486		0.654408	0.212993		0.662932	0.203125		0.612895	0.270336		0.628365	0.250083		0.638438	0.239439		0.685682	0.180626		0.638691	0.228487		0.660229	0.204831
0.619752	0.266074		0.565697	0.33848		0.638915	0.23171		0.613486	0.272684		0.619152	0.264033		0.641116	0.238596		0.686227	0.18171		0.655215	0.212131		0.663749	0.202292		0.613651	0.269375		0.62914	0.249163		0.639225	0.23855		0.686527	0.179852		0.639479	0.227583		0.661043	0.20399
0.620515	0.265139		0.566394	0.337379		0.639702	0.230804		0.614241	0.271717		0.619915	0.263078		0.641906	0.237709		0.687073	0.180937		0.656022	0.211273		0.664566	0.201461		0.614407	0.268416		0.629915	0.248246		0.640012	0.237664		0.687373	0.179082		0.640266	0.226683		0.661857	0.203152
0.621278	0.264208		0.56709	0.33628		0.640488	0.229901		0.614997	0.270753		0.620677	0.262125		0.642695	0.236824		0.687918	0.180167		0.656829	0.210418		0.665384	0.200634		0.615162	0.267461		0.63069	0.247333		0.640799	0.236781		0.688218	0.178316		0.641054	0.225787		0.662672	0.202318
0.622042	0.26328		0.567787	0.335185		0.641275	0.229002		0.615752	0.269793		0.62144	0.261177		0.643485	0.235944		0.688763	0.179401		0.657636	0.209566		0.666201	0.19981		0.615918	0.266509		0.631465	0.246422		0.641586	0.235901		0.689064	0.177552		0.641841	0.224893		0.663486	0.201487
0.622805	0.262355		0.568484	0.334093		0.642062	0.228106		0.616508	0.268836		0.622202	0.260231		0.644274	0.235066		0.689608	0.178638		0.658443	0.208718		0.667019	0.198989		0.616674	0.26556		0.632239	0.245515		0.642374	0.235024		0.689909	0.176792		0.642629	0.224003		0.6643	0.200659
0.623568	0.261433		0.56918	0.333005		0.642849	0.227213		0.617264	0.267882		0.622965	0.259289		0.645064	0.234191		0.690453	0.177878		0.65925	0.207873		0.667836	0.198172		0.617429	0.264614		0.633014	0.244611		0.643161	0.23415		0.690755	0.176035		0.643416	0.223116		0.665114	0.199834
0.624331	0.260514		0.569877	0.331919		0.643636	0.226324		0.618019	0.266931		0.623727	0.25835		0.645853	0.23332		0.691298	0.177121		0.660057	0.207031		0.668654	0.197357		0.618185	0.263671		0.633789	0.24371		0.643948	0.23328		0.6916	0.175281		0.644204	0.222233		0.665928	0.199013
0.625095	0.259599		0.570574	0.330837		0.644423	0.225438		0.618775	0.265983		0.62449	0.257414		0.646643	0.232451		0.692143	0.176367		0.660864	0.206192		0.669471	0.196546		0.618941	0.262732		0.634564	0.242813		0.644735	0.232412		0.692446	0.17453		0.644991	0.221353		0.666742	0.198194
0.625858	0.258686		0.57127	0.329758		0.64521	0.224556		0.61953	0.265039		0.625252	0.256481		0.647433	0.231586		0.692988	0.175617		0.66167	0.205357		0.670288	0.195738		0.619697	0.261796		0.635339	0.241918		0.645523	0.231548		0.693291	0.173782		0.645779	0.220476		0.667556	0.197379
0.626621	0.257776		0.571967	0.328682		0.645996	0.223676		0.620286	0.264098		0.626015	0.255552		0.648222	0.230724		0.693833	0.174869		0.662477	0.204525		0.671106	0.194934		0.620452	0.260862		0.636114	0.241027		0.64631	0.230687		0.694137	0.173038		0.646566	0.219602		0.66837	0.196568
0.627384	0.25687		0.572664	0.32761		0.646783	0.2228		0.621041	0.26316		0.626777	0.254625		0.649012	0.229865		0.694679	0.174125		0.663284	0.203696		0.671923	0.194133		0.621208	0.259932		0.636888	0.240139		0.647097	0.229829		0.694982	0.172296		0.647354	0.218732		0.669184	0.195759
0.628148	0.255967		0.57336	0.32654		0.64757	0.221927		0.621797	0.262225		0.62754	0.253702		0.649801	0.229009		0.695524	0.173384		0.664091	0.20287		0.672741	0.193334		0.621964	0.259006		0.637663	0.239254		0.647884	0.228973		0.695828	0.171558		0.648142	0.217865		0.669998	0.194954
0.628911	0.255066		0.574057	0.325474		0.648357	0.221058		0.622552	0.261293		0.628302	0.252783		0.650591	0.228156		0.696369	0.172646		0.664898	0.202048		0.673558	0.192539		0.62272	0.258082		0.638438	0.238372		0.648671	0.228122		0.696673	0.170823		0.648929	0.217001		0.670812	0.194152
0.629674	0.254169		0.574754	0.324411		0.649144	0.220192		0.623308	0.260365		0.629065	0.251866		0.65138	0.227307		0.697214	0.171911		0.665705	0.201229		0.674375	0.191748		0.623475	0.257161		0.639213	0.237493		0.649459	0.227273		0.697519	0.170091		0.649717	0.21614		0.671627	0.193353
0.630437	0.253275		0.57545	0.323351		0.649931	0.219329		0.624063	0.259439		0.629827	0.250952		0.65217	0.22646		0.698059	0.17118		0.666512	0.200413		0.675193	0.190959		0.624231	0.256244		0.639988	0.236617		0.650246	0.226427		0.698364	0.169362		0.650504	0.215283		0.672441	0.192557
0.631201	0.252383		0.576147	0.322294		0.650717	0.218469		0.624819	0.258517		0.63059	0.250042		0.652959	0.225616		0.698904	0.170451		0.667319	0.1996		0.67601	0.190173		0.624987	0.255329		0.640762	0.235745		0.651033	0.225584		0.69921	0.168636		0.651292	0.214429		0.673255	0.191764
0.631964	0.251495		0.576844	0.321241		0.651504	0.217612		0.625574	0.257598		0.631352	0.249135		0.653749	0.224776		0.699749	0.169726		0.668126	0.19879		0.676828	0.189391		0.625742	0.254418		0.641537	0.234875		0.65182	0.224744		0.700055	0.167913		0.652079	0.213578		0.674069	0.190974
0.632727	0.25061		0.57754	0.32019		0.652291	0.216759		0.62633	0.256681		0.632115	0.248231		0.654539	0.223939		0.700594	0.169003		0.668933	0.197984		0.677645	0.188612		0.626498	0.25351		0.642312	0.234009		0.652608	0.223908		0.7009	0.167193		0.652867	0.21273		0.674883	0.190188
0.63349	0.249728		0.578237	0.319143		0.653078	0.215909		0.627085	0.255769		0.632877	0.24733		0.655328	0.223104		0.701439	0.168284		0.66974	0.19718		0.678463	0.187836		0.627254	0.252605		0.643087	0.233145		0.653395	0.223074		0.701746	0.166477		0.653654	0.211886		0.675697	0.189405
0.634253	0.248849		0.578934	0.318099		0.653865	0.215062		0.627841	0.254859		0.63364	0.246432		0.656118	0.222273		0.702284	0.167567		0.670546	0.19638		0.67928	0.187063		0.62801	0.251702		0.643862	0.232285		0.654182	0.222243		0.702591	0.165763		0.654442	0.211044		0.676511	0.188625
0.635017	0.247973		0.57963	0.317057		0.654652	0.214218		0.628596	0.253952		0.634402	0.245537		0.656907	0.221445		0.70313	0.166854		0.671353	0.195583		0.680097	0.186293		0.628765	0.250803		0.644636	0.231428		0.654969	0.221416		0.703437	0.165052		0.655229	0.210206		0.677325	0.187848
0.63578	0.247099		0.580327	0.31602		0.655438	0.213378		0.629352	0.253048		0.635165	0.244646		0.657697	0.220619		0.703975	0.166144		0.67216	0.194789		0.680915	0.185526		0.629521	0.249908		0.645411	0.230574		0.655756	0.220591		0.704282	0.164345		0.656017	0.209371		0.678139	0.187074
0.636543	0.246229		0.581024	0.314985		0.656225	0.21254		0.630107	0.252147		0.635927	0.243757		0.658486	0.219797		0.70482	0.165436		0.672967	0.193999		0.681732	0.184762		0.630277	0.249015		0.646186	0.229723		0.656544	0.219769		0.705128	0.16364		0.656804	0.208539		0.678953	0.186303
0.637306	0.245362		0.58172	0.313953		0.657012	0.211706		0.630863	0.25125		0.63669	0.242872		0.659276	0.218978		0.705665	0.164732		0.673774	0.193211		0.68255	0.184001		0.631033	0.248125		0.646961	0.228874		0.657331	0.218951		0.705973	0.162938		0.657592	0.20771		0.679768	0.185535
0.63807	0.244498		0.582417	0.312924		0.657799	0.210875		0.631618	0.250355		0.637452	0.241989		0.660065	0.218162		0.70651	0.164031		0.674581	0.192427		0.683367	0.183244		0.631788	0.247238		0.647736	0.228029		0.658118	0.218135		0.706819	0.16224		0.658379	0.206884		0.680582	0.18477
0.638833	0.243636		0.583114	0.311899		0.658586	0.210047		0.632374	0.249464		0.638215	0.24111		0.660855	0.217348		0.707355	0.163332		0.675388	0.191645		0.684185	0.182489		0.632544	0.246354		0.64851	0.227187		0.658905	0.217322		0.707664	0.161544		0.659167	0.206062		0.681396	0.184008
0.639596	0.242778		0.58381	0.310876		0.659373	0.209222		0.63313	0.248576		0.638977	0.240234		0.661644	0.216538		0.7082	0.162637		0.676195	0.190867		0.685002	0.181738		0.6333	0.245473		0.649285	0.226348		0.659693	0.216513		0.70851	0.160851		0.659955	0.205242		0.68221	0.18325
0.640359	0.241923		0.584507	0.309857		0.660159	0.208401		0.633885	0.24769		0.63974	0.239361		0.662434	0.215731		0.709045	0.161945		0.677002	0.190092		0.685819	0.180989		0.634055	0.244595		0.65006	0.225512		0.66048	0.215706		0.709355	0.160162		0.660742	0.204426		0.683024	0.182494
0.641123	0.24107		0.585204	0.308841		0.660946	0.207582		0.634641	0.246808		0.640502	0.238491		0.663224	0.214926		0.70989	0.161255		0.677809	0.189319		0.686637	0.180244		0.634811	0.243721		0.650835	0.224679		0.661267	0.214902		0.710201	0.159475		0.66153	0.203613		0.683838	0.181742
0.641886	0.24022		0.5859	0.307828		0.661733	0.206767		0.635396	0.245928		0.641265	0.237624		0.664013	0.214125		0.710736	0.160569		0.678616	0.18855		0.687454	0.179501		0.635567	0.242849		0.65161	0.223849		0.662054	0.214101		0.711046	0.158791		0.662317	0.202803		0.684652	0.180992
0.642649	0.239374		0.586597	0.306817		0.66252	0.205955		0.636152	0.245052		0.642027	0.23676		0.664803	0.213327		0.711581	0.159885		0.679423	0.187784		0.688272	0.178762		0.636323	0.24198		0.652384	0.223022		0.662841	0.213303		0.711892	0.15811		0.663105	0.201996		0.685466	0.180246
0.643412	0.23853		0.587294	0.30581		0.663307	0.205145		0.636907	0.244179		0.64279	0.235899		0.665592	0.212531		0.712426	0.159204		0.680229	0.187021		0.689089	0.178025		0.637078	0.241114		0.653159	0.222197		0.663629	0.212508		0.712737	0.157432		0.663892	0.201192		0.68628	0.179502
0.644176	0.237689		0.58799	0.304806		0.664094	0.204339		0.637663	0.243308		0.643552	0.235041		0.666382	0.211738		0.713271	0.158527		0.681036	0.186261		0.689907	0.177292		0.637834	0.240251		0.653934	0.221376		0.664416	0.211716		0.713583	0.156757		0.66468	0.200391		0.687094	0.178761
0.644939	0.236851		0.588687	0.303805		0.664881	0.203536		0.638418	0.242441		0.644315	0.234186		0.667171	0.210949		0.714116	0.157852		0.681843	0.185504		0.690724	0.176561		0.63859	0.239391		0.654709	0.220558		0.665203	0.210926		0.714428	0.156084		0.665467	0.199593		0.687908	0.178024
0.645702	0.236016		0.589384	0.302807		0.665667	0.202736		0.639174	0.241577		0.645077	0.233334		0.667961	0.210162		0.714961	0.15718		0.68265	0.18475		0.691541	0.175834		0.639346	0.238534		0.655484	0.219742		0.66599	0.21014		0.715274	0.155415		0.666255	0.198798		0.688723	0.177289
0.646465	0.235184		0.59008	0.301812		0.666454	0.201939		0.639929	0.240715		0.64584	0.232485		0.66875	0.209378		0.715806	0.156511		0.683457	0.183999		0.692359	0.175109		0.640101	0.23768		0.656258	0.21893		0.666778	0.209356		0.716119	0.154748		0.667042	0.198006		0.689537	0.176558
0.647229	0.234355		0.590777	0.30082		0.667241	0.201145		0.640685	0.239857		0.646602	0.231639		0.66954	0.208597		0.716651	0.155845		0.684264	0.183251		0.693176	0.174388		0.640857	0.236829		0.657033	0.21812		0.667565	0.208576		0.716965	0.154085		0.66783	0.197217		0.690351	0.175829
0.647992	0.233528		0.591474	0.299831		0.668028	0.200355		0.64144	0.239001		0.647365	0.230796		0.67033	0.207819		0.717496	0.155181		0.685071	0.182506		0.693994	0.173669		0.641613	0.235981		0.657808	0.217314		0.668352	0.207798		0.71781	0.153424		0.668617	0.196431		0.691165	0.175103
0.648755	0.232705		0.59217	0.298846		0.668815	0.199567		0.642196	0.238149		0.648127	0.229956		0.671119	0.207044		0.718342	0.154521		0.685878	0.181764		0.694811	0.172953		0.642368	0.235136		0.658583	0.21651		0.669139	0.207023		0.718655	0.152766		0.669405	0.195649		0.691979	0.17438
0.649518	0.231884		0.592867	0.297863		0.669602	0.198782		0.642951	0.237299		0.64889	0.229119		0.671909	0.206271		0.719187	0.153863		0.686685	0.181025		0.695629	0.17224		0.643124	0.234294		0.659358	0.215709		0.669926	0.206251		0.719501	0.152111		0.670192	0.194869		0.692793	0.17366
0.650282	0.231066		0.593564	0.296883		0.670388	0.198		0.643707	0.236452		0.649652	0.228285		0.672698	0.205502		0.720032	0.153208		0.687492	0.180289		0.696446	0.17153		0.64388	0.233454		0.660132	0.214911		0.670714	0.205482		0.720346	0.151458		0.67098	0.194092		0.693607	0.172944
0.651045	0.230251		0.59426	0.295906		0.671175	0.197221		0.644462	0.235609		0.650415	0.227453		0.673488	0.204735		0.720877	0.152556		0.688299	0.179555		0.697263	0.170823		0.644636	0.232618		0.660907	0.214116		0.671501	0.204715		0.721192	0.150809		0.671768	0.193318		0.694421	0.172229
0.651808	0.229439		0.594957	0.294932		0.671962	0.196446		0.645218	0.234768		0.651177	0.226625		0.674277	0.203972		0.721722	0.151907		0.689106	0.178825		0.698081	0.170119		0.645391	0.231784		0.661682	0.213324		0.672288	0.203952		0.722037	0.150162		0.672555	0.192547		0.695235	0.171518
0.652571	0.228629		0.595654	0.293961		0.672749	0.195673		0.645973	0.23393		0.65194	0.2258		0.675067	0.203211		0.722567	0.151261		0.689912	0.178098		0.698898	0.169418		0.646147	0.230953		0.662457	0.212535		0.673075	0.203191		0.722883	0.149518		0.673343	0.191779		0.696049	0.17081
0.653335	0.227822		0.59635	0.292993		0.673536	0.194903		0.646729	0.233095		0.652702	0.224977		0.675856	0.202452		0.723412	0.150617		0.690719	0.177373		0.699716	0.168719		0.646903	0.230126		0.663232	0.211748		0.673863	0.202433		0.723728	0.148877		0.67413	0.191014		0.696863	0.170105
0.654098	0.227019		0.597047	0.292028		0.674323	0.194136		0.647485	0.232263		0.653465	0.224158		0.676646	0.201697		0.724257	0.149976		0.691526	0.176652		0.700533	0.168024		0.647659	0.229301		0.664006	0.210965		0.67465	0.201678		0.724574	0.148239		0.674918	0.190252		0.697678	0.169402
0.654861	0.226218		0.597744	0.291066		0.675109	0.193372		0.64824	0.231433		0.654227	0.223341		0.677436	0.200945		0.725102	0.149338		0.692333	0.175933		0.701351	0.167331		0.648414	0.228478		0.664781	0.210184		0.675437	0.200926		0.725419	0.147603		0.675705	0.189493		0.698492	0.168702
0.655624	0.225419		0.59844	0.290107		0.675896	0.192611		0.648996	0.230607		0.65499	0.222528		0.678225	0.200195		0.725948	0.148703		0.69314	0.175217		0.702168	0.166641		0.64917	0.227659		0.665556	0.209406		0.676224	0.200176		0.726265	0.14697		0.676493	0.188737		0.699306	0.168005
0.656387	0.224624		0.599137	0.28915		0.676683	0.191853		0.649751	0.229784		0.655752	0.221717		0.679015	0.199448		0.726793	0.14807		0.693947	0.174504		0.702985	0.165954		0.649926	0.226843		0.666331	0.208631		0.677011	0.199429		0.72711	0.14634		0.67728	0.187984		0.70012	0.167311
0.657151	0.223831		0.599834	0.288197		0.67747	0.191098		0.650507	0.228963		0.656515	0.220909		0.679804	0.198704		0.727638	0.14744		0.694754	0.173794		0.703803	0.16527		0.650681	0.226029		0.667106	0.207859		0.677799	0.198685		0.727956	0.145713		0.678068	0.187234		0.700934	0.16662
0.657914	0.223041		0.60053	0.287247		0.678257	0.190346		0.651262	0.228145		0.657277	0.220104		0.680594	0.197962		0.728483	0.146813		0.695561	0.173087		0.70462	0.164588		0.651437	0.225218		0.66788	0.207089		0.678586	0.197944		0.728801	0.145088		0.678855	0.186486		0.701748	0.165932
0.658677	0.222254		0.601227	0.286299		0.679044	0.189596		0.652018	0.22733		0.65804	0.219302		0.681383	0.197224		0.729328	0.146189		0.696368	0.172383		0.705438	0.16391		0.652193	0.22441		0.668655	0.206323		0.679373	0.197206		0.729647	0.144466		0.679643	0.185742		0.702562	0.165246
0.65944	0.221469		0.601924	0.285355		0.67983	0.18885		0.652773	0.226518		0.658802	0.218502		0.682173	0.196488		0.730173	0.145567		0.697175	0.171681		0.706255	0.163234		0.652949	0.223605		0.66943	0.205559		0.68016	0.19647		0.730492	0.143846		0.68043	0.185		0.703376	0.164563
0.660204	0.220688		0.60262	0.284413		0.680617	0.188107		0.653529	0.225709		0.659565	0.217706		0.682962	0.195755		0.731018	0.144948		0.697982	0.170983		0.707072	0.162561		0.653704	0.222803		0.670205	0.204798		0.680948	0.195737		0.731338	0.14323		0.681218	0.184261		0.70419	0.163884
0.660967	0.219909		0.603317	0.283475		0.681404	0.187366		0.654284	0.224902		0.660327	0.216912		0.683752	0.195024		0.731863	0.144331		0.698789	0.170287		0.70789	0.16189		0.65446	0.222003		0.67098	0.204039		0.681735	0.195006		0.732183	0.142616		0.682006	0.183525		0.705004	0.163206
0.66173	0.219133		0.604014	0.282539		0.682191	0.186628		0.65504	0.224099		0.66109	0.216122		0.684541	0.194297		0.732708	0.143718		0.699595	0.169594		0.708707	0.161223		0.655216	0.221207		0.671754	0.203284		0.682522	0.194279		0.733029	0.142005		0.682793	0.182792		0.705818	0.162532
0.662493	0.218359		0.60471	0.281606		0.682978	0.185893		0.655795	0.223298		0.661852	0.215334		0.685331	0.193572		0.733553	0.143107		0.700402	0.168903		0.709525	0.160558		0.655972	0.220413		0.672529	0.202531		0.683309	0.193554		0.733874	0.141396		0.683581	0.182062		0.706633	0.16186
0.663257	0.217588		0.605407	0.280676		0.683765	0.185161		0.656551	0.2225		0.662615	0.214548		0.686121	0.19285		0.734399	0.142498		0.701209	0.168216		0.710342	0.159896		0.656727	0.219622		0.673304	0.201781		0.684096	0.192832		0.73472	0.14079		0.684368	0.181335		0.707447	0.161191
0.66402	0.21682		0.606104	0.279749		0.684552	0.184432		0.657306	0.221705		0.663377	0.213766		0.68691	0.19213		0.735244	0.141893		0.702016	0.167531		0.71116	0.159237		0.657483	0.218833		0.674079	0.201034		0.684884	0.192112		0.735565	0.140187		0.685156	0.18061		0.708261	0.160525
0.664783	0.216055		0.606801	0.278825		0.685338	0.183706		0.658062	0.220912		0.66414	0.212986		0.6877	0.191413		0.736089	0.14129		0.702823	0.16685		0.711977	0.15858		0.658239	0.218048		0.674854	0.200289		0.685671	0.191395		0.736411	0.139586		0.685943	0.179888		0.709075	0.159862
0.665546	0.215292		0.607497	0.277903		0.686125	0.182982		0.658817	0.220122		0.664902	0.21221		0.688489	0.190699		0.736934	0.140689		0.70363	0.16617		0.712794	0.157926		0.658994	0.217265		0.675628	0.199547		0.686458	0.190681		0.737256	0.138988		0.686731	0.17917		0.709889	0.159201
0.66631	0.214532		0.608194	0.276985		0.686912	0.182262		0.659573	0.219336		0.665665	0.211436		0.689279	0.189988		0.737779	0.140091		0.704437	0.165494		0.713612	0.157275		0.65975	0.216485		0.676403	0.198808		0.687245	0.18997		0.738101	0.138392		0.687518	0.178453		0.710703	0.158543
0.667073	0.213774		0.608891	0.276069		0.687699	0.181544		0.660328	0.218551		0.666427	0.210665		0.690068	0.189279		0.738624	0.139496		0.705244	0.16482		0.714429	0.156627		0.660506	0.215707		0.677178	0.198072		0.688033	0.189261		0.738947	0.137799		0.688306	0.17774		0.711517	0.157888
0.667836	0.21302		0.609587	0.275156		0.688486	0.180829		0.661084	0.21777		0.66719	0.209896		0.690858	0.188573		0.739469	0.138903		0.706051	0.16415		0.715247	0.155981		0.661262	0.214932		0.677953	0.197338		0.68882	0.188555		0.739792	0.137209		0.689093	0.17703		0.712331	0.157235
0.668599	0.212268		0.610284	0.274246		0.689273	0.180116		0.661839	0.216991		0.667952	0.20913		0.691647	0.18787		0.740314	0.138313		0.706858	0.163481		0.716064	0.155338		0.662017	0.214161		0.678728	0.196607		0.689607	0.187851		0.740638	0.136621		0.689881	0.176322		0.713145	0.156585
0.669363	0.211518		0.610981	0.273339		0.690059	0.179407		0.662595	0.216215		0.668715	0.208368		0.692437	0.187169		0.741159	0.137726		0.707665	0.162816		0.716882	0.154697		0.662773	0.213391		0.679502	0.195878		0.690394	0.18715		0.741483	0.136036		0.690668	0.175617		0.713959	0.155938
0.670126	0.210772		0.611677	0.272435		0.690846	0.1787		0.663351	0.215442		0.669477	0.207607		0.693227	0.186471		0.742005	0.137141		0.708472	0.162153		0.717699	0.15406		0.663529	0.212625		0.680277	0.195153		0.691181	0.186452		0.742329	0.135454		0.691456	0.174915		0.714774	0.155294
0.670889	0.210027		0.612374	0.271533		0.691633	0.177996		0.664106	0.214672		0.67024	0.20685		0.694016	0.185775		0.74285	0.136559		0.709278	0.161493		0.718516	0.153424		0.664285	0.211861		0.681052	0.19443		0.691969	0.185756		0.743174	0.134874		0.692243	0.174215		0.715588	0.154652
0.671652	0.209286		0.613071	0.270634		0.69242	0.177295		0.664862	0.213904		0.671002	0.206095		0.694806	0.185083		0.743695	0.135979		0.710085	0.160836		0.719334	0.152792		0.66504	0.2111		0.681827	0.19371		0.692756	0.185063		0.74402	0.134296		0.693031	0.173518		0.716402	0.154012
0.672416	0.208547		0.613767	0.269738		0.693207	0.176596		0.665617	0.213139		0.671765	0.205343		0.695595	0.184392		0.74454	0.135402		0.710892	0.160181		0.720151	0.152162		0.665796	0.210341		0.682602	0.192992		0.693543	0.184373		0.744865	0.133721		0.693819	0.172824		0.717216	0.153376
0.673179	0.207811		0.614464	0.268845		0.693994	0.175901		0.666373	0.212377		0.672527	0.204594		0.696385	0.183705		0.745385	0.134827		0.711699	0.159529		0.720969	0.151535		0.666552	0.209586		0.683377	0.192277		0.69433	0.183685		0.745711	0.133149		0.694606	0.172133		0.71803	0.152742
0.673942	0.207077		0.615161	0.267955		0.69478	0.175208		0.667128	0.211617		0.67329	0.203847		0.697174	0.18302		0.74623	0.134255		0.712506	0.15888		0.721786	0.15091		0.667307	0.208833		0.684151	0.191564		0.695118	0.183		0.746556	0.132579		0.695394	0.171444		0.718844	0.152111
0.674705	0.206346		0.615857	0.267067		0.695567	0.174517		0.667884	0.21086		0.674052	0.203104		0.697964	0.182337		0.747075	0.133685		0.713313	0.158233		0.722604	0.150288		0.668063	0.208082		0.684926	0.190855		0.695905	0.182317		0.747402	0.132011		0.696181	0.170758		0.719658	0.151482
0.675469	0.205618		0.616554	0.266183		0.696354	0.17383		0.668639	0.210106		0.674815	0.202362		0.698753	0.181657		0.74792	0.133118		0.71412	0.157589		0.723421	0.149669		0.668819	0.207334		0.685701	0.190148		0.696692	0.181637		0.748247	0.131446		0.696969	0.170075		0.720472	0.150856
0.676232	0.204892		0.617251	0.265301		0.697141	0.173145		0.669395	0.209354		0.675577	0.201624		0.699543	0.18098		0.748765	0.132553		0.714927	0.156948		0.724238	0.149052		0.669575	0.206589		0.686476	0.189443		0.697479	0.18096		0.749093	0.130884		0.697756	0.169395		0.721286	0.150232
0.676995	0.204168		0.617947	0.264421		0.697928	0.172463		0.67015	0.208605		0.67634	0.200888		0.700333	0.180305		0.749611	0.131991		0.715734	0.156309		0.725056	0.148438		0.67033	0.205847		0.687251	0.188741		0.698266	0.180285		0.749938	0.130324		0.698544	0.168717		0.7221	0.149611
0.677758	0.203448		0.618644	0.263545		0.698715	0.171784		0.670906	0.207859		0.677102	0.200155		0.701122	0.179633		0.750456	0.131431		0.716541	0.155673		0.725873	0.147826		0.671086	0.205107		0.688025	0.188042		0.699054	0.179612		0.750784	0.129766		0.699331	0.168042		0.722914	0.148993
0.678521	0.202729		0.619341	0.262671		0.699502	0.171107		0.671661	0.207115		0.677865	0.199424		0.701912	0.178964		0.751301	0.130873		0.717348	0.155039		0.726691	0.147217		0.671842	0.20437		0.6888	0.187345		0.699841	0.178942		0.751629	0.129211		0.700119	0.167369		0.723729	0.148377
0.679285	0.202014		0.620037	0.2618		0.700288	0.170433		0.672417	0.206374		0.678627	0.198697		0.702701	0.178297		0.752146	0.130318		0.718154	0.154408		0.727508	0.14661		0.672598	0.203635		0.689575	0.186651		0.700628	0.178275		0.752475	0.128658		0.700906	0.1667		0.724543	0.147764
0.680048	0.201301		0.620734	0.260932		0.701075	0.169761		0.673172	0.205636		0.67939	0.197971		0.703491	0.177632		0.752991	0.129766		0.718961	0.15378		0.728326	0.146006		0.673353	0.202903		0.69035	0.18596		0.701415	0.17761		0.75332	0.128108		0.701694	0.166032		0.725357	0.147153
0.680811	0.20059		0.621431	0.260067		0.701862	0.169092		0.673928	0.2049		0.680152	0.197249		0.70428	0.17697		0.753836	0.129216		0.719768	0.153154		0.729143	0.145405		0.674109	0.202174		0.691125	0.185271		0.702203	0.176948		0.754166	0.12756		0.702481	0.165368		0.726171	0.146545
0.681574	0.199882		0.622127	0.259204		0.702649	0.168426		0.674683	0.204167		0.680915	0.196529		0.70507	0.176311		0.754681	0.128668		0.720575	0.152531		0.72996	0.144806		0.674865	0.201447		0.691899	0.184584		0.70299	0.176288		0.755011	0.127015		0.703269	0.164706		0.726985	0.14594
0.682338	0.199177		0.622824	0.258344		0.703436	0.167763		0.675439	0.203436		0.681677	0.195812		0.705859	0.175654		0.755526	0.128123		0.721382	0.15191		0.730778	0.144209		0.67562	0.200723		0.692674	0.1839		0.703777	0.175631		0.755856	0.126472		0.704057	0.164047		0.727799	0.145337
0.683101	0.198474		0.623521	0.257486		0.704223	0.167102		0.676194	0.202709		0.68244	0.195097		0.706649	0.174999		0.756371	0.12758		0.722189	0.151292		0.731595	0.143615		0.676376	0.200001		0.693449	0.183219		0.704564	0.174976		0.756702	0.125931		0.704844	0.16339		0.728613	0.144736
0.683864	0.197773		0.624217	0.256632		0.705009	0.166444		0.67695	0.201983		0.683203	0.194385		0.707438	0.174347		0.757216	0.12704		0.722996	0.150677		0.732413	0.143024		0.677132	0.199282		0.694224	0.18254		0.705351	0.174324		0.757547	0.125393		0.705632	0.162736		0.729427	0.144138
0.684627	0.197075		0.624914	0.25578		0.705796	0.165788		0.677705	0.20126		0.683965	0.193675		0.708228	0.173698		0.758062	0.126502		0.723803	0.150064		0.73323	0.142435		0.677888	0.198566		0.694999	0.181864		0.706139	0.173674		0.758393	0.124857		0.706419	0.162085		0.730241	0.143542
0.685391	0.19638		0.625611	0.254931		0.706583	0.165135		0.678461	0.20054		0.684728	0.192968		0.709018	0.173051		0.758907	0.125966		0.72461	0.149453		0.734047	0.141848		0.678643	0.197852		0.695773	0.18119		0.706926	0.173027		0.759238	0.124324		0.707207	0.161436		0.731055	0.142949
0.686154	0.195687		0.626307	0.254084		0.70737	0.164485		0.679217	0.199823		0.68549	0.192264		0.709807	0.172406		0.759752	0.125433		0.725417	0.148845		0.734865	0.141264		0.679399	0.19714		0.696548	0.180519		0.707713	0.172382		0.760084	0.123793		0.707994	0.160789		0.731869	0.142359
0.686917	0.194996		0.627004	0.25324		0.708157	0.163837		0.679972	0.199108		0.686253	0.191562		0.710597	0.171764		0.760597	0.124902		0.726224	0.14824		0.735682	0.140683		0.680155	0.196432		0.697323	0.17985		0.7085	0.171739		0.760929	0.123264		0.708782	0.160146		0.732684	0.141771
0.68768	0.194308		0.627701	0.252399		0.708944	0.163191		0.680728	0.198395		0.687015	0.190863		0.711386	0.171125		0.761442	0.124373		0.727031	0.147637		0.7365	0.140104		0.680911	0.195725		0.698098	0.179184		0.709288	0.171099		0.761775	0.122738		0.709569	0.159504		0.733498	0.141185
0.688444	0.193623		0.628397	0.251561		0.70973	0.162549		0.681483	0.197685		0.687778	0.190166		0.712176	0.170487		0.762287	0.123847		0.727837	0.147037		0.737317	0.139527		0.681666	0.195022		0.698873	0.17852		0.710075	0.170462		0.76262	0.122213		0.710357	0.158866		0.734312	0.140602
0.689207	0.19294		0.629094	0.250725		0.710517	0.161909		0.682239	0.196978		0.68854	0.189472		0.712965	0.169853		0.763132	0.123323		0.728644	0.146439		0.738135	0.138953		0.682422	0.19432		0.699647	0.177859		0.710862	0.169826		0.763466	0.121692		0.711144	0.15823		0.735126	0.140021
0.68997	0.192259		0.629791	0.249891		0.711304	0.161271		0.682994	0.196273		0.689303	0.188781		0.713755	0.16922		0.763977	0.122802		0.729451	0.145843		0.738952	0.138381		0.683178	0.193622		0.700422	0.1772		0.711649	0.169194		0.764311	0.121172		0.711932	0.157596		0.73594	0.139443
0.690733	0.191581		0.630487	0.249061		0.712091	0.160636		0.68375	0.195571		0.690065	0.188092		0.714544	0.168591		0.764822	0.122282		0.730258	0.14525		0.739769	0.137811		0.683933	0.192925		0.701197	0.176544		0.712436	0.168563		0.765157	0.120655		0.712719	0.156965		0.736754	0.138867
0.691497	0.190905		0.631184	0.248233		0.712878	0.160003		0.684505	0.194871		0.690828	0.187405		0.715334	0.167963		0.765668	0.121765		0.731065	0.14466		0.740587	0.137244		0.684689	0.192232		0.701972	0.17589		0.713224	0.167935		0.766002	0.12014		0.713507	0.156337		0.737568	0.138294
0.69226	0.190232		0.631881	0.247408		0.713665	0.159373		0.685261	0.194174		0.69159	0.186721		0.716124	0.167338		0.766513	0.121251		0.731872	0.144072		0.741404	0.13668		0.685445	0.191541		0.702747	0.175239		0.714011	0.16731		0.766848	0.119628		0.714294	0.155711		0.738382	0.137722
0.693023	0.189561		0.632577	0.246585		0.714451	0.158746		0.686016	0.193479		0.692353	0.18604		0.716913	0.166715		0.767358	0.120738		0.732679	0.143486		0.742222	0.136118		0.686201	0.190852		0.703521	0.17459		0.714798	0.166687		0.767693	0.119117		0.715082	0.155087		0.739196	0.137154
0.693786	0.188893		0.633274	0.245765		0.715238	0.158121		0.686772	0.192787		0.693115	0.185361		0.717703	0.166095		0.768203	0.120228		0.733486	0.142903		0.743039	0.135558		0.686956	0.190166		0.704296	0.173944		0.715585	0.166066		0.768539	0.118609		0.71587	0.154466		0.74001	0.136588
0.69455	0.188227		0.633971	0.244948		0.716025	0.157498		0.687527	0.192097		0.693878	0.184685		0.718492	0.165477		0.769048	0.11972		0.734293	0.142322		0.743857	0.135		0.687712	0.189482		0.705071	0.173299		0.716373	0.165448		0.769384	0.118104		0.716657	0.153848		0.740824	0.136024
0.695313	0.187563		0.634667	0.244133		0.716812	0.156878		0.688283	0.19141		0.69464	0.184011		0.719282	0.164862		0.769893	0.119214		0.7351	0.141743		0.744674	0.134445		0.688468	0.188801		0.705846	0.172658		0.71716	0.164832		0.77023	0.1176		0.717445	0.153232		0.741639	0.135462
0.696076	0.186902		0.635364	0.243321		0.717599	0.156261		0.689038	0.190725		0.695403	0.183339		0.720071	0.164249		0.770738	0.118711		0.735907	0.141167		0.745491	0.133892		0.689224	0.188122		0.706621	0.172019		0.717947	0.164218		0.771075	0.117099		0.718232	0.152618		0.742453	0.134903
0.696839	0.186243		0.636061	0.242511		0.718386	0.155646		0.689794	0.190043		0.696165	0.18267		0.720861	0.163638		0.771583	0.11821		0.736714	0.140594		0.746309	0.133342		0.689979	0.187445		0.707395	0.171382		0.718734	0.163607		0.771921	0.1166		0.71902	0.152007		0.743267	0.134346
0.697603	0.185586		0.636757	0.241704		0.719173	0.155033		0.690549	0.189363		0.696928	0.182004		0.72165	0.16303		0.772428	0.117711		0.73752	0.140023		0.747126	0.132794		0.690735	0.186771		0.70817	0.170747		0.719521	0.162998		0.772766	0.116103		0.719807	0.151399		0.744081	0.133792
0.698366	0.184932		0.637454	0.2409		0.719959	0.154423		0.691305	0.188685		0.69769	0.18134		0.72244	0.162424		0.773274	0.117214		0.738327	0.139454		0.747944	0.132248		0.691491	0.1861		0.708945	0.170115		0.720309	0.162391		0.773612	0.115608		0.720595	0.150792		0.744895	0.13324
0.699129	0.18428		0.638151	0.240098		0.720746	0.153815		0.69206	0.188011		0.698453	0.180678		0.72323	0.16182		0.774119	0.11672		0.739134	0.138887		0.748761	0.131705		0.692246	0.185431		0.70972	0.169486		0.721096	0.161787		0.774457	0.115116		0.721382	0.150189		0.745709	0.13269
0.699892	0.183631		0.638847	0.239299		0.721533	0.15321		0.692816	0.187338		0.699215	0.180019		0.724019	0.161219		0.774964	0.116227		0.739941	0.138323		0.749579	0.131163		0.693002	0.184764		0.710495	0.168858		0.721883	0.161185		0.775302	0.114625		0.72217	0.149587		0.746523	0.132143
0.700655	0.182984		0.639544	0.238502		0.72232	0.152607		0.693572	0.186668		0.699978	0.179362		0.724809	0.160619		0.775809	0.115737		0.740748	0.137762		0.750396	0.130625		0.693758	0.1841		0.711269	0.168234		0.72267	0.160585		0.776148	0.114137		0.722957	0.148988		0.747337	0.131598
0.701419	0.182339		0.640241	0.237708		0.723107	0.152007		0.694327	0.186		0.70074	0.178708		0.725598	0.160023		0.776654	0.115249		0.741555	0.137202		0.751213	0.130088		0.694514	0.183438		0.712044	0.167611		0.723458	0.159988		0.776993	0.113652		0.723745	0.148392		0.748151	0.131055
0.702182	0.181697		0.640937	0.236916		0.723894	0.151409		0.695083	0.185335		0.701503	0.178056		0.726388	0.159428		0.777499	0.114763		0.742362	0.136645		0.752031	0.129554		0.695269	0.182779		0.712819	0.166991		0.724245	0.159393		0.777839	0.113168		0.724532	0.147798		0.748965	0.130514
0.702945	0.181057		0.641634	0.236127		0.72468	0.150814		0.695838	0.184672		0.702265	0.177407		0.727177	0.158836		0.778344	0.11428		0.743169	0.13609		0.752848	0.129022		0.696025	0.182122		0.713594	0.166373		0.725032	0.1588		0.778684	0.112686		0.72532	0.147206		0.749779	0.129976
0.703708	0.180419		0.642331	0.235341		0.725467	0.15022		0.696594	0.184012		0.703028	0.17676		0.727967	0.158246		0.779189	0.113798		0.743976	0.135538		0.753666	0.128492		0.696781	0.181467		0.714369	0.165758		0.725819	0.15821		0.77953	0.112207		0.726107	0.146617		0.750594	0.12944
0.704472	0.179784		0.643027	0.234557		0.726254	0.14963		0.697349	0.183354		0.70379	0.176115		0.728756	0.157659		0.780034	0.113319		0.744783	0.134988		0.754483	0.127965		0.697537	0.180815		0.715143	0.165144		0.726606	0.157621		0.780375	0.11173		0.726895	0.14603		0.751408	0.128907
0.705235	0.179151		0.643724	0.233776		0.727041	0.149041		0.698105	0.182698		0.704553	0.175473		0.729546	0.157073		0.78088	0.112842		0.74559	0.13444		0.755301	0.127439		0.698292	0.180165		0.715918	0.164534		0.727394	0.157036		0.781221	0.111254		0.727683	0.145446		0.752222	0.128375
0.705998	0.17852		0.644421	0.232997		0.727828	0.148455		0.69886	0.182045		0.705315	0.174833		0.730335	0.15649		0.781725	0.112367		0.746397	0.133895		0.756118	0.126916		0.699048	0.179517		0.716693	0.163925		0.728181	0.156452		0.782066	0.110781		0.72847	0.144863		0.753036	0.127846
0.706761	0.177892		0.645117	0.23222		0.728615	0.147872		0.699616	0.181394		0.706078	0.174196		0.731125	0.15591		0.78257	0.111894		0.747203	0.133351		0.756935	0.126396		0.699804	0.178872		0.717468	0.163319		0.728968	0.15587		0.782912	0.11031		0.729258	0.144284		0.75385	0.127319
0.707525	0.177265		0.645814	0.231447		0.729401	0.14729		0.700371	0.180746		0.70684	0.173561		0.731915	0.155331		0.783415	0.111423		0.74801	0.132811		0.757753	0.125877		0.700559	0.178229		0.718243	0.162715		0.729755	0.155291		0.783757	0.109842		0.730045	0.143706		0.754664	0.126794
0.708288	0.176642		0.646511	0.230675		0.730188	0.146711		0.701127	0.180099		0.707603	0.172928		0.732704	0.154755		0.78426	0.110954		0.748817	0.132272		0.75857	0.125361		0.701315	0.177589		0.719017	0.162113		0.730543	0.154714		0.784603	0.109375		0.730833	0.143131		0.755478	0.126272
0.709051	0.17602		0.647207	0.229906		0.730975	0.146135		0.701882	0.179456		0.708365	0.172297		0.733494	0.154181		0.785105	0.110487		0.749624	0.131735		0.759388	0.124847		0.702071	0.176951		0.719792	0.161514		0.73133	0.15414		0.785448	0.10891		0.73162	0.142558		0.756292	0.125752
0.709814	0.175401		0.647904	0.22914		0.731762	0.145561		0.702638	0.178814		0.709128	0.171669		0.734283	0.153609		0.78595	0.110023		0.750431	0.131201		0.760205	0.124335		0.702827	0.176315		0.720567	0.160917		0.732117	0.153567		0.786294	0.108448		0.732408	0.141988		0.757106	0.125234
0.710578	0.174783		0.648601	0.228376		0.732549	0.144989		0.703393	0.178175		0.70989	0.171044		0.735073	0.15304		0.786795	0.10956		0.751238	0.130669		0.761023	0.123825		0.703582	0.175681		0.721342	0.160322		0.732904	0.152997		0.787139	0.107987		0.733195	0.141419		0.75792	0.124718
0.711341	0.174169		0.649297	0.227615		0.733336	0.144419		0.704149	0.177538		0.710653	0.17042		0.735862	0.152472		0.78764	0.1091		0.752045	0.13014		0.76184	0.123317		0.704338	0.17505		0.722117	0.15973		0.733691	0.152429		0.787985	0.107529		0.733983	0.140854		0.758735	0.124204
0.712104	0.173556		0.649994	0.226856		0.734123	0.143852		0.704904	0.176904		0.711415	0.169799		0.736652	0.151907		0.788485	0.108641		0.752852	0.129612		0.762657	0.122812		0.705094	0.174421		0.722891	0.15914		0.734479	0.151863		0.78883	0.107073		0.73477	0.14029		0.759549	0.123693
0.712867	0.172946		0.650691	0.226099		0.734909	0.143287		0.70566	0.176272		0.712178	0.169181		0.737441	0.151344		0.789331	0.108185		0.753659	0.129087		0.763475	0.122309		0.70585	0.173795		0.723666	0.158552		0.735266	0.151299		0.789676	0.106618		0.735558	0.139729		0.760363	0.123184
0.713631	0.172338		0.651387	0.225345		0.735696	0.142724		0.706415	0.175642		0.71294	0.168564		0.738231	0.150783		0.790176	0.107731		0.754466	0.128564		0.764292	0.121808		0.706605	0.17317		0.724441	0.157966		0.736053	0.150738		0.790521	0.106166		0.736345	0.13917		0.761177	0.122677
0.714394	0.171732		0.652084	0.224594		0.736483	0.142164		0.707171	0.175015		0.713703	0.16795		0.739021	0.150225		0.791021	0.107279		0.755273	0.128043		0.76511	0.121309		0.707361	0.172548		0.725216	0.157382		0.73684	0.150178		0.791367	0.105716		0.737133	0.138613		0.761991	0.122172
0.715157	0.171128		0.652781	0.223845		0.73727	0.141606		0.707926	0.174389		0.714465	0.167338		0.73981	0.149668		0.791866	0.106828		0.756079	0.127525		0.765927	0.120812		0.708117	0.171929		0.725991	0.156801		0.737628	0.149621		0.792212	0.105268		0.737921	0.138059		0.762805	0.121669
0.71592	0.170527		0.653477	0.223098		0.738057	0.14105		0.708682	0.173766		0.715228	0.166729		0.7406	0.149114		0.792711	0.10638		0.756886	0.127008		0.766744	0.120318		0.708872	0.171311		0.726765	0.156222		0.738415	0.149066		0.793057	0.104821		0.738708	0.137507		0.763619	0.121169
0.716684	0.169927		0.654174	0.222354		0.738844	0.140496		0.709438	0.173146		0.71599	0.166122		0.741389	0.148562		0.793556	0.105934		0.757693	0.126494		0.767562	0.119825		0.709628	0.170696		0.72754	0.155645		0.739202	0.148514		0.793903	0.104377		0.739496	0.136957		0.764433	0.12067
0.717447	0.16933		0.654871	0.221612		0.73963	0.139945		0.710193	0.172528		0.716753	0.165517		0.742179	0.148012		0.794401	0.10549		0.7585	0.125982		0.768379	0.119335		0.710384	0.170083		0.728315	0.15507		0.739989	0.147963		0.794748	0.103935		0.740283	0.136409		0.765247	0.120174
0.71821	0.168735		0.655567	0.220873		0.740417	0.139396		0.710949	0.171911		0.717515	0.164914		0.742968	0.147464		0.795246	0.105047		0.759307	0.125472		0.769197	0.118846		0.71114	0.169473		0.72909	0.154498		0.740776	0.147414		0.795594	0.103495		0.741071	0.135864		0.766061	0.11968
0.718973	0.168143		0.656264	0.220136		0.741204	0.138849		0.711704	0.171298		0.718278	0.164314		0.743758	0.146919		0.796091	0.104607		0.760114	0.124964		0.770014	0.11836		0.711895	0.168864		0.729865	0.153928		0.741564	0.146868		0.796439	0.103056		0.741858	0.13532		0.766875	0.119188
0.719737	0.167552		0.656961	0.219401		0.741991	0.138304		0.71246	0.170686		0.71904	0.163716		0.744547	0.146375		0.796937	0.104169		0.760921	0.124459		0.770832	0.117876		0.712651	0.168258		0.73064	0.15336		0.742351	0.146324		0.797285	0.10262		0.742646	0.134779		0.76769	0.118698
0.7205	0.166964		0.657657	0.218669		0.742778	0.137762		0.713215	0.170077		0.719803	0.16312		0.745337	0.145834		0.797782	0.103732		0.761728	0.123955		0.771649	0.117394		0.713407	0.167654		0.731414	0.152794		0.743138	0.145782		0.79813	0.102186		0.743433	0.134241		0.768504	0.11821
0.721263	0.166378		0.658354	0.21794		0.743565	0.137221		0.713971	0.16947		0.720565	0.162526		0.746127	0.145295		0.798627	0.103298		0.762535	0.123454		0.772466	0.116914		0.714163	0.167052		0.732189	0.15223		0.743925	0.145242		0.798976	0.101753		0.744221	0.133704		0.769318	0.117724
0.722026	0.165794		0.659051	0.217212		0.744351	0.136683		0.714726	0.168865		0.721328	0.161935		0.746916	0.144758		0.799472	0.102866		0.763342	0.122955		0.773284	0.116436		0.714918	0.166453		0.732964	0.151669		0.744713	0.144704		0.799821	0.101323		0.745008	0.13317		0.770132	0.11724
0.722789	0.165212		0.659748	0.216487		0.745138	0.136148		0.715482	0.168262		0.72209	0.161345		0.747706	0.144223		0.800317	0.102435		0.764149	0.122458		0.774101	0.11596		0.715674	0.165856		0.733739	0.151109		0.7455	0.144168		0.800667	0.100894		0.745796	0.132637		0.770946	0.116759
0.723553	0.164632		0.660444	0.215765		0.745925	0.135614		0.716237	0.167662		0.722853	0.160758		0.748495	0.14369		0.801162	0.102007		0.764956	0.121963		0.774919	0.115487		0.71643	0.16526		0.734514	0.150552		0.746287	0.143634		0.801512	0.100468		0.746583	0.132107		0.77176	0.116279
0.724316	0.164055		0.661141	0.215045		0.746712	0.135083		0.716993	0.167064		0.723615	0.160174		0.749285	0.143159		0.802007	0.10158		0.765762	0.12147		0.775736	0.115015		0.717185	0.164668		0.735288	0.149997		0.747074	0.143102		0.802358	0.100043		0.747371	0.13158		0.772574	0.115802
0.725079	0.163479		0.661838	0.214327		0.747499	0.134553		0.717748	0.166468		0.724378	0.159591		0.750074	0.14263		0.802852	0.101155		0.766569	0.120979		0.776554	0.114545		0.717941	0.164077		0.736063	0.149444		0.747861	0.142573		0.803203	0.0996204		0.748158	0.131054		0.773388	0.115326
0.725842	0.162906		0.662534	0.213611		0.748286	0.134026		0.718504	0.165874		0.72514	0.159011		0.750864	0.142103		0.803697	0.100732		0.767376	0.12049		0.777371	0.114077		0.718697	0.163488		0.736838	0.148893		0.748649	0.142045		0.804049	0.0991996		0.748946	0.13053		0.774202	0.114853
0.726606	0.162335		0.663231	0.212898		0.749072	0.133501		0.719259	0.165282		0.725903	0.158432		0.751653	0.141579		0.804543	0.100311		0.768183	0.120003		0.778188	0.113612		0.719453	0.162902		0.737613	0.148344		0.749436	0.14152		0.804894	0.0987806		0.749734	0.130009		0.775016	0.114381
0.727369	0.161765		0.663928	0.212188		0.749859	0.132979		0.720015	0.164693		0.726665	0.157856		0.752443	0.141056		0.805388	0.0998923		0.76899	0.119519		0.779006	0.113148		0.720208	0.162318		0.738388	0.147798		0.750223	0.140996		0.80574	0.0983635		0.750521	0.12949		0.77583	0.113912
0.728132	0.161198		0.664624	0.211479		0.750646	0.132458		0.72077	0.164106		0.727428	0.157283		0.753232	0.140536		0.806233	0.0994752		0.769797	0.119036		0.779823	0.112686		0.720964	0.161736		0.739162	0.147253		0.75101	0.140475		0.806585	0.0979483		0.751309	0.128973		0.776645	0.113445
0.728895	0.160634		0.665321	0.210773		0.751433	0.131939		0.721526	0.163521		0.72819	0.156711		0.754022	0.140017		0.807078	0.0990599		0.770604	0.118556		0.780641	0.112227		0.72172	0.161156		0.739937	0.146711		0.751798	0.139956		0.807431	0.097535		0.752096	0.128458		0.777459	0.112979
0.729659	0.160071		0.666018	0.210069		0.75222	0.131423		0.722281	0.162938		0.728953	0.156141		0.754812	0.139501		0.807923	0.0986465		0.771411	0.118077		0.781458	0.111769		0.722476	0.160578		0.740712	0.14617		0.752585	0.139438		0.808276	0.0971236		0.752884	0.127945		0.778273	0.112516
0.730422	0.15951		0.666714	0.209368		0.753007	0.130909		0.723037	0.162357		0.729715	0.155574		0.755601	0.138986		0.808768	0.0982349		0.772218	0.117601		0.782276	0.111313		0.723231	0.160003		0.741487	0.145632		0.753372	0.138923		0.809122	0.0967139		0.753671	0.127434		0.779087	0.112055
0.731185	0.158951		0.667411	0.208669		0.753794	0.130397		0.723792	0.161779		0.730478	0.155009		0.756391	0.138474		0.809613	0.0978252		0.773025	0.117126		0.783093	0.11086		0.723987	0.159429		0.742262	0.145096		0.754159	0.13841		0.809967	0.0963062		0.754459	0.126926		0.779901	0.111595
0.731948	0.158395		0.668108	0.207972		0.75458	0.129886		0.724548	0.161202		0.73124	0.154446		0.75718	0.137964		0.810458	0.0974173		0.773832	0.116654		0.78391	0.110408		0.724743	0.158858		0.743036	0.144562		0.754946	0.137899		0.810812	0.0959003		0.755246	0.126419		0.780715	0.111138
0.732712	0.15784		0.668804	0.207278		0.755367	0.129379		0.725304	0.160628		0.732003	0.153885		0.75797	0.137455		0.811303	0.0970112		0.774639	0.116184		0.784728	0.109958		0.725498	0.158289		0.743811	0.14403		0.755734	0.137389		0.811658	0.0954962		0.756034	0.125915		0.781529	0.110682
0.733475	0.157288		0.669501	0.206586		0.756154	0.128873		0.726059	0.160056		0.732765	0.153326		0.758759	0.136949		0.812148	0.096607		0.775445	0.115715		0.785545	0.10951		0.726254	0.157722		0.744586	0.1435		0.756521	0.136882		0.812503	0.0950939		0.756821	0.125412		0.782343	0.110229
0.734238	0.156737		0.670198	0.205896		0.756941	0.128369		0.726815	0.159486		0.733528	0.15277		0.759549	0.136444		0.812994	0.0962046		0.776252	0.115249		0.786363	0.109064		0.72701	0.157157		0.745361	0.142972		0.757308	0.136377		0.813349	0.0946934		0.757609	0.124912		0.783157	0.109778
0.735001	0.156189		0.670894	0.205208		0.757728	0.127867		0.72757	0.158918		0.73429	0.152215		0.760338	0.135942		0.813839	0.095804		0.777059	0.114785		0.78718	0.10862		0.727766	0.156594		0.746136	0.142446		0.758095	0.135874		0.814194	0.0942948		0.758396	0.124414		0.783971	0.109328
0.735765	0.155643		0.671591	0.204523		0.758515	0.127367		0.728326	0.158352		0.735053	0.151663		0.761128	0.135442		0.814684	0.0954052		0.777866	0.114322		0.787998	0.108178		0.728521	0.156033		0.74691	0.141922		0.758883	0.135372		0.81504	0.0938979		0.759184	0.123918		0.784785	0.10888
0.736528	0.155098		0.672288	0.20384		0.759301	0.12687		0.729081	0.157789		0.735815	0.151112		0.761918	0.134943		0.815529	0.0950082		0.778673	0.113862		0.788815	0.107738		0.729277	0.155475		0.747685	0.1414		0.75967	0.134873		0.815885	0.0935028		0.759972	0.123424		0.7856	0.108435
0.737291	0.154556		0.672984	0.203159		0.760088	0.126374		0.729837	0.157227		0.736578	0.150564		0.762707	0.134447		0.816374	0.0946129		0.77948	0.113403		0.789632	0.1073		0.730033	0.154918		0.74846	0.140881		0.760457	0.134376		0.816731	0.0931095		0.760759	0.122931		0.786414	0.107991
0.738054	0.154016		0.673681	0.202481		0.760875	0.125881		0.730592	0.156668		0.73734	0.150018		0.763497	0.133952		0.817219	0.0942195		0.780287	0.112947		0.79045	0.106863		0.730789	0.154364		0.749235	0.140363		0.761244	0.13388		0.817576	0.092718		0.761547	0.122441		0.787228	0.107549
0.738818	0.153478		0.674378	0.201804		0.761662	0.125389		0.731348	0.15611		0.738103	0.149474		0.764286	0.13346		0.818064	0.0938278		0.781094	0.112492		0.791267	0.106429		0.731544	0.153811		0.75001	0.139847		0.762031	0.133387		0.818422	0.0923283		0.762334	0.121953		0.788042	0.107109
0.739581	0.152941		0.675074	0.201131		0.762449	0.1249		0.732103	0.155555		0.738865	0.148932		0.765076	0.132969		0.818909	0.0934379		0.781901	0.112039		0.792085	0.105996		0.7323	0.153261		0.750784	0.139333		0.762819	0.132895		0.819267	0.0919403		0.763122	0.121467		0.788856	0.106671
0.740344	0.152407		0.675771	0.200459		0.763236	0.124412		0.732859	0.155002		0.739628	0.148392		0.765865	0.13248		0.819754	0.0930497		0.782708	0.111589		0.792902	0.105565		0.733056	0.152712		0.751559	0.138821		0.763606	0.132406		0.820113	0.091554		0.763909	0.120983		0.78967	0.106235
0.741107	0.151875		0.676468	0.199789		0.764022	0.123927		0.733614	0.15445		0.74039	0.147854		0.766655	0.131994		0.8206	0.0926633		0.783515	0.11114		0.79372	0.105136		0.733811	0.152166		0.752334	0.138312		0.764393	0.131918		0.820958	0.0911695		0.764697	0.120502		0.790484	0.105801
0.741871	0.151345		0.677164	0.199122		0.764809	0.123444		0.73437	0.153901		0.741153	0.147318		0.767444	0.131509		0.821445	0.0922786		0.784322	0.110693		0.794537	0.104709		0.734567	0.151622		0.753109	0.137804		0.76518	0.131432		0.821804	0.0907868		0.765484	0.120022		0.791298	0.105368
0.742634	0.150816		0.677861	0.198457		0.765596	0.122962		0.735125	0.153354		0.741915	0.146784		0.768234	0.131026		0.82229	0.0918956		0.785128	0.110248		0.795354	0.104284		0.735323	0.15108		0.753884	0.137298		0.765968	0.130948		0.822649	0.0904057		0.766272	0.119544		0.792112	0.104938
0.743397	0.15029		0.678558	0.197794		0.766383	0.122483		0.735881	0.152809		0.742678	0.146252		0.769024	0.130545		0.823135	0.0915144		0.785935	0.109805		0.796172	0.103861		0.736079	0.15054		0.754658	0.136794		0.766755	0.130466		0.823495	0.0900264		0.767059	0.119068		0.792926	0.104509
0.74416	0.149766		0.679254	0.197134		0.76717	0.122005		0.736636	0.152266		0.74344	0.145723		0.769813	0.130066		0.82398	0.0911349		0.786742	0.109364		0.796989	0.10344		0.736834	0.150001		0.755433	0.136292		0.767542	0.129986		0.82434	0.0896488		0.767847	0.118594		0.793741	0.104083
0.744923	0.149243		0.679951	0.196475		0.767957	0.12153		0.737392	0.151725		0.744203	0.145195		0.770603	0.129589		0.824825	0.0907571		0.787549	0.108925		0.797807	0.10302		0.73759	0.149465		0.756208	0.135792		0.768329	0.129508		0.825186	0.0892729		0.768634	0.118122		0.794555	0.103658
0.745687	0.148723		0.680648	0.195819		0.768744	0.121056		0.738147	0.151186		0.744965	0.144669		0.771392	0.129113		0.82567	0.0903809		0.788356	0.108487		0.798624	0.102602		0.738346	0.148931		0.756983	0.135294		0.769116	0.129032		0.826031	0.0888987		0.769422	0.117651		0.795369	0.103235
0.74645	0.148204		0.681344	0.195165		0.76953	0.120585		0.738903	0.150649		0.745728	0.144145		0.772182	0.12864		0.826515	0.0900065		0.789163	0.108052		0.799441	0.102186		0.739102	0.148399		0.757758	0.134798		0.769904	0.128558		0.826877	0.0885262		0.770209	0.117183		0.796183	0.102813
0.747213	0.147688		0.682041	0.194514		0.770317	0.120115		0.739658	0.150114		0.74649	0.143624		0.772971	0.128168		0.82736	0.0896338		0.78997	0.107618		0.800259	0.101772		0.739857	0.147869		0.758532	0.134304		0.770691	0.128085		0.827722	0.0881554		0.770997	0.116717		0.796997	0.102394
0.747976	0.147173		0.682738	0.193864		0.771104	0.119647		0.740414	0.149582		0.747253	0.143104		0.773761	0.127699		0.828206	0.0892627		0.790777	0.107186		0.801076	0.10136		0.740613	0.147341		0.759307	0.133812		0.771478	0.127614		0.828568	0.0877863		0.771785	0.116253		0.797811	0.101976
0.74874	0.14666		0.683434	0.193217		0.771891	0.119182		0.74117	0.149051		0.748015	0.142586		0.77455	0.127231		0.829051	0.0888933		0.791584	0.106756		0.801894	0.100949		0.741369	0.146815		0.760082	0.133321		0.772265	0.127146		0.829413	0.0874188		0.772572	0.115791		0.798625	0.10156
0.749503	0.14615		0.684131	0.192572		0.772678	0.118718		0.741925	0.148522		0.748778	0.142071		0.77534	0.126765		0.829896	0.0885256		0.792391	0.106328		0.802711	0.10054		0.742124	0.14629		0.760857	0.132833		0.773053	0.126679		0.830258	0.087053		0.77336	0.11533		0.799439	0.101146
0.750266	0.145641		0.684828	0.191929		0.773465	0.118256		0.742681	0.147995		0.74954	0.141557		0.776129	0.126301		0.830741	0.0881595		0.793198	0.105902		0.803529	0.100133		0.74288	0.145768		0.761632	0.132346		0.77384	0.126214		0.831104	0.0866888		0.774147	0.114872		0.800253	0.100734
0.751029	0.145134		0.685524	0.191288		0.774251	0.117796		0.743436	0.14747		0.750303	0.141045		0.776919	0.125838		0.831586	0.0877951		0.794005	0.105477		0.804346	0.0997278		0.743636	0.145248		0.762406	0.131862		0.774627	0.12575		0.831949	0.0863263		0.774935	0.114415		0.801067	0.100324
0.751793	0.144629		0.686221	0.190649		0.775038	0.117338		0.744192	0.146947		0.751065	0.140535		0.777709	0.125378		0.832431	0.0874323		0.794811	0.105055		0.805163	0.0993243		0.744392	0.14473		0.763181	0.131379		0.775414	0.125289		0.832795	0.0859654		0.775722	0.113961		0.801881	0.0999152
0.752556	0.144125		0.686918	0.190013		0.775825	0.116882		0.744947	0.146426		0.751828	0.140027		0.778498	0.124919		0.833276	0.0870712		0.795618	0.104634		0.805981	0.0989225		0.745147	0.144213		0.763956	0.130898		0.776201	0.124829		0.83364	0.0856061		0.77651	0.113508		0.802696	0.0995084
0.753319	0.143624		0.687614	0.189378		0.776612	0.116428		0.745703	0.145907		0.75259	0.139521		0.779288	0.124462		0.834121	0.0867116		0.796425	0.104215		0.806798	0.0985225		0.745903	0.143699		0.764731	0.130419		0.776989	0.124371		0.834486	0.0852485		0.777297	0.113057		0.80351	0.0991033
0.754082	0.143125		0.688311	0.188746		0.777399	0.115975		0.746458	0.14539		0.753353	0.139017		0.780077	0.124007		0.834966	0.0863537		0.797232	0.103798		0.807616	0.0981243		0.746659	0.143186		0.765506	0.129942		0.777776	0.123915		0.835331	0.0848925		0.778085	0.112608		0.804324	0.0987
0.754846	0.142627		0.689008	0.188116		0.778186	0.115525		0.747214	0.144874		0.754115	0.138515		0.780867	0.123554		0.835812	0.0859974		0.798039	0.103382		0.808433	0.0977277		0.747415	0.142676		0.76628	0.129467		0.778563	0.123461		0.836177	0.0845381		0.778872	0.112161		0.805138	0.0982984
0.755609	0.142132		0.689704	0.187488		0.778972	0.115076		0.747969	0.144361		0.754878	0.138015		0.781656	0.123103		0.836657	0.0856427		0.798846	0.102969		0.809251	0.0973329		0.74817	0.142167		0.767055	0.128994		0.77935	0.123009		0.837022	0.0841853		0.77966	0.111716		0.805952	0.0978985
0.756372	0.141638		0.690401	0.186862		0.779759	0.114629		0.748725	0.14385		0.75564	0.137517		0.782446	0.122653		0.837502	0.0852896		0.799653	0.102557		0.810068	0.0969398		0.748926	0.141661		0.76783	0.128522		0.780138	0.122558		0.837868	0.0838341		0.780447	0.111272		0.806766	0.0975004
0.757135	0.141146		0.691098	0.186238		0.780546	0.114185		0.74948	0.14334		0.756403	0.137021		0.783235	0.122205		0.838347	0.0849381		0.80046	0.102147		0.810885	0.0965485		0.749682	0.141156		0.768605	0.128052		0.780925	0.122109		0.838713	0.0834844		0.781235	0.110831		0.80758	0.0971041
0.757899	0.140656		0.691794	0.185617		0.781333	0.113742		0.750236	0.142833		0.757165	0.136526		0.784025	0.121759		0.839192	0.0845882		0.801267	0.101738		0.811703	0.0961588		0.750437	0.140653		0.76938	0.127585		0.781712	0.121662		0.839559	0.0831364		0.782022	0.110391		0.808394	0.0967094
0.758662	0.140167		0.692491	0.184997		0.78212	0.1133		0.750991	0.142327		0.757928	0.136034		0.784815	0.121315		0.840037	0.0842398		0.802074	0.101332		0.81252	0.0957708		0.751193	0.140152		0.770154	0.127119		0.782499	0.121217		0.840404	0.0827899		0.78281	0.109953		0.809208	0.0963165
0.759425	0.139681		0.693188	0.18438		0.782907	0.112861		0.751747	0.141824		0.75869	0.135543		0.785604	0.120872		0.840882	0.083893		0.802881	0.100927		0.813338	0.0953845		0.751949	0.139653		0.770929	0.126654		0.783286	0.120774		0.84125	0.082445		0.783598	0.109517		0.810022	0.0959253
0.760188	0.139196		0.693884	0.183764		0.783693	0.112423		0.752502	0.141322		0.759453	0.135054		0.786394	0.120432		0.841727	0.0835478		0.803687	0.100524		0.814155	0.0949999		0.752705	0.139156		0.771704	0.126192		0.784074	0.120332		0.842095	0.0821017		0.784385	0.109083		0.810836	0.0955357
0.760952	0.138714		0.694581	0.183151		0.78448	0.111988		0.753258	0.140822		0.760215	0.134568		0.787183	0.119993		0.842572	0.0832041		0.804494	0.100122		0.814973	0.094617		0.75346	0.13866		0.772479	0.125731		0.784861	0.119892		0.842941	0.0817599		0.785173	0.108651		0.811651	0.0951479
0.761715	0.138233		0.695278	0.18254		0.785267	0.111554		0.754013	0.140324		0.760978	0.134083		0.787973	0.119555		0.843417	0.082862		0.805301	0.0997228		0.81579	0.0942357		0.754216	0.138167		0.773254	0.125273		0.785648	0.119454		0.843786	0.0814197		0.78596	0.10822		0.812465	0.0947618
0.762478	0.137753		0.695974	0.181931		0.786054	0.111122		0.754769	0.139828		0.76174	0.1336		0.788762	0.11912		0.844263	0.0825214		0.806108	0.0993249		0.816607	0.0938561		0.754972	0.137675		0.774028	0.124816		0.786435	0.119017		0.844632	0.081081		0.786748	0.107791		0.813279	0.0943773
0.763241	0.137276		0.696671	0.181324		0.786841	0.110691		0.755525	0.139334		0.762503	0.133118		0.789552	0.118686		0.845108	0.0821824		0.806915	0.0989287		0.817425	0.0934782		0.755728	0.137185		0.774803	0.124361		0.787223	0.118582		0.845477	0.0807438		0.787535	0.107364		0.814093	0.0939945
0.764005	0.1368		0.697368	0.180719		0.787628	0.110263		0.75628	0.138842		0.763265	0.132639		0.790341	0.118254		0.845953	0.0818448		0.807722	0.0985342		0.818242	0.0931019		0.756483	0.136698		0.775578	0.123907		0.78801	0.118149		0.846323	0.0804081		0.788323	0.106939		0.814907	0.0936134
0.764768	0.136327		0.698064	0.180116		0.788415	0.109836		0.757036	0.138351		0.764028	0.132162		0.791131	0.117824		0.846798	0.0815088		0.808529	0.0981413		0.81906	0.0927273		0.757239	0.136212		0.776353	0.123456		0.788797	0.117718		0.847168	0.080074		0.78911	0.106516		0.815721	0.093234
0.765531	0.135855		0.698761	0.179515		0.789201	0.109411		0.757791	0.137862		0.76479	0.131686		0.791921	0.117395		0.847643	0.0811743		0.809336	0.0977502		0.819877	0.0923542		0.757995	0.135727		0.777128	0.123006		0.789584	0.117288		0.848013	0.0797414		0.789898	0.106094		0.816535	0.0928562
0.766294	0.135385		0.699458	0.178916		0.789988	0.108988		0.758547	0.137376		0.765553	0.131212		0.79271	0.116968		0.848488	0.0808413		0.810143	0.0973608		0.820695	0.0919829		0.75875	0.135245		0.777903	0.122558		0.790371	0.11686		0.848859	0.0794102		0.790685	0.105674		0.817349	0.09248
0.767057	0.134916		0.700154	0.17832		0.790775	0.108567		0.759302	0.136891		0.766315	0.13074		0.7935	0.116543		0.849333	0.0805098		0.81095	0.096973		0.821512	0.0916131		0.759506	0.134764		0.778677	0.122111		0.791159	0.116434		0.849704	0.0790806		0.791473	0.105256		0.818163	0.0921055
0.767821	0.134449		0.700851	0.177725		0.791562	0.108147		0.760058	0.136408		0.767078	0.13027		0.794289	0.116119		0.850178	0.0801798		0.811757	0.0965869		0.822329	0.0912449		0.760262	0.134286		0.779452	0.121667		0.791946	0.11601		0.85055	0.0787525		0.79226	0.10484		0.818977	0.0917326
0.768584	0.133985		0.701548	0.177132		0.792349	0.107729		0.760813	0.135926		0.76784	0.129802		0.795079	0.115698		0.851023	0.0798513		0.812564	0.0962025		0.823147	0.0908784		0.761018	0.133809		0.780227	0.121224		0.792733	0.115587		0.851395	0.0784258		0.793048	0.104425		0.819791	0.0913613
0.769347	0.133521		0.702244	0.176542		0.793136	0.107313		0.761569	0.135447		0.768603	0.129335		0.795868	0.115277		0.851869	0.0795243		0.81337	0.0958197		0.823964	0.0905134		0.761773	0.133334		0.781002	0.120783		0.79352	0.115166		0.852241	0.0781007		0.793836	0.104013		0.820606	0.0909917
0.77011	0.13306		0.702941	0.175953		0.793922	0.106898		0.762324	0.134969		0.769365	0.12887		0.796658	0.114859		0.852714	0.0791987		0.814177	0.0954386		0.824782	0.0901501		0.762529	0.13286		0.781777	0.120344		0.794308	0.114746		0.853086	0.077777		0.794623	0.103601		0.82142	0.0906236
0.770874	0.1326		0.703638	0.175366		0.794709	0.106486		0.76308	0.134493		0.770128	0.128407		0.797447	0.114442		0.853559	0.0788746		0.814984	0.0950591		0.825599	0.0897883		0.763285	0.132389		0.782551	0.119906		0.795095	0.114328		0.853932	0.0774547		0.795411	0.103192		0.822234	0.0902572
0.771637	0.132142		0.704334	0.174782		0.795496	0.106075		0.763835	0.134019		0.77089	0.127946		0.798237	0.114027		0.854404	0.0785519		0.815791	0.0946812		0.826416	0.0894281		0.764041	0.131919		0.783326	0.11947		0.795882	0.113912		0.854777	0.0771339		0.796198	0.102784		0.823048	0.0898924
0.7724	0.131686		0.705031	0.174199		0.796283	0.105666		0.764591	0.133547		0.771653	0.127487		0.799026	0.113613		0.855249	0.0782307		0.816598	0.094305		0.827234	0.0890695		0.764796	0.131451		0.784101	0.119036		0.796669	0.113497		0.855623	0.0768146		0.796986	0.102379		0.823862	0.0895291
0.773163	0.131232		0.705728	0.173619		0.79707	0.105258		0.765346	0.133077		0.772415	0.127029		0.799816	0.113201		0.856094	0.077911		0.817405	0.0939304		0.828051	0.0887124		0.765552	0.130985		0.784876	0.118604		0.797456	0.113085		0.856468	0.0764967		0.797773	0.101974		0.824676	0.0891674
0.773927	0.130779		0.706424	0.17304		0.797857	0.104852		0.766102	0.132608		0.773178	0.126573		0.800606	0.112791		0.856939	0.0775926		0.818212	0.0935574		0.828869	0.0883569		0.766308	0.130521		0.785651	0.118173		0.798244	0.112673		0.857314	0.0761802		0.798561	0.101572		0.82549	0.0888074
0.77469	0.130328		0.707121	0.172463		0.798643	0.104448		0.766857	0.132141		0.77394	0.126119		0.801395	0.112383		0.857784	0.0772757		0.819019	0.093186		0.829686	0.088003		0.767063	0.130058		0.786425	0.117744		0.799031	0.112264		0.858159	0.0758652		0.799348	0.101171		0.826304	0.0884489
0.775453	0.129879		0.707818	0.171889		0.79943	0.104046		0.767613	0.131676		0.774703	0.125667		0.802185	0.111976		0.858629	0.0769603		0.819826	0.0928162		0.830504	0.0876506		0.767819	0.129597		0.7872	0.117316		0.799818	0.111856		0.859005	0.0755516		0.800136	0.100772		0.827118	0.0880919
0.776216	0.129431		0.708514	0.171316		0.800217	0.103645		0.768368	0.131213		0.775465	0.125216		0.802974	0.11157		0.859475	0.0766462		0.820633	0.092448		0.831321	0.0872997		0.768575	0.129138		0.787975	0.116891		0.800605	0.111449		0.85985	0.0752394		0.800923	0.100374		0.827932	0.0877365
0.77698	0.128985		0.709211	0.170745		0.801004	0.103246		0.769124	0.130751		0.776228	0.124768		0.803764	0.111167		0.86032	0.0763336		0.82144	0.0920814		0.832138	0.0869504		0.769331	0.128681		0.78875	0.116467		0.801393	0.111045		0.860696	0.0749286		0.801711	0.0999786		0.828746	0.0873827
0.777743	0.128541		0.709908	0.170177		0.801791	0.102848		0.769879	0.130291		0.77699	0.12432		0.804553	0.110765		0.861165	0.0760224		0.822247	0.0917164		0.832956	0.0866025		0.770086	0.128225		0.789525	0.116044		0.80218	0.110642		0.861541	0.0746193		0.802498	0.0995845		0.829561	0.0870304
0.778506	0.128098		0.710604	0.16961		0.802578	0.102453		0.770635	0.129833		0.777753	0.123875		0.805343	0.110364		0.86201	0.0757125		0.823053	0.091353		0.833773	0.0862563		0.770842	0.127772		0.790299	0.115624		0.802967	0.11024		0.862387	0.0743113		0.803286	0.099192		0.830375	0.0866796
0.779269	0.127657		0.711301	0.169045		0.803365	0.102058		0.771391	0.129377		0.778515	0.123432		0.806132	0.109965		0.862855	0.0754041		0.82386	0.0909911		0.834591	0.0859115		0.771598	0.127319		0.791074	0.115205		0.803754	0.10984		0.863232	0.0740047		0.804073	0.0988012		0.831189	0.0863304
0.780033	0.127218		0.711998	0.168482		0.804151	0.101666		0.772146	0.128922		0.779278	0.12299		0.806922	0.109568		0.8637	0.075097		0.824667	0.0906308		0.835408	0.0855682		0.772354	0.126869		0.791849	0.114787		0.804541	0.109442		0.864078	0.0736995		0.804861	0.0984121		0.832003	0.0859827
0.780796	0.126781		0.712695	0.167921		0.804938	0.101275		0.772902	0.128469		0.78004	0.122549		0.807712	0.109172		0.864545	0.0747913		0.825474	0.090272		0.836226	0.0852264		0.773109	0.12642		0.792624	0.114372		0.805329	0.109045		0.864923	0.0733957		0.805649	0.0980245		0.832817	0.0856365
0.781559	0.126345		0.713391	0.167362		0.805725	0.100886		0.773657	0.128018		0.780803	0.122111		0.808501	0.108778		0.86539	0.074487		0.826281	0.0899148		0.837043	0.0848862		0.773865	0.125973		0.793399	0.113957		0.806116	0.10865		0.865769	0.0730932		0.806436	0.0976387		0.833631	0.0852918
0.782322	0.12591		0.714088	0.166805		0.806512	0.100498		0.774413	0.127569		0.781565	0.121674		0.809291	0.108385		0.866235	0.0741841		0.827088	0.0895591		0.83786	0.0845474		0.774621	0.125528		0.794173	0.113545		0.806903	0.108256		0.866614	0.0727921		0.807224	0.0972544		0.834445	0.0849486
0.783086	0.125478		0.714785	0.16625		0.807299	0.100113		0.775168	0.127121		0.782328	0.121239		0.81008	0.107994		0.86708	0.0738825		0.827895	0.089205		0.838678	0.08421		0.775376	0.125085		0.794948	0.113134		0.80769	0.107864		0.867459	0.0724924		0.808011	0.0968718		0.835259	0.084607
0.783849	0.125047		0.715481	0.165697		0.808086	0.0997282		0.775924	0.126675		0.78309	0.120806		0.81087	0.107605		0.867926	0.0735823		0.828702	0.0888524		0.839495	0.0838742		0.776132	0.124643		0.795723	0.112725		0.808478	0.107474		0.868305	0.072194		0.808799	0.0964908		0.836073	0.0842668
0.784612	0.124618		0.716178	0.165145		0.808872	0.0993455		0.776679	0.126231		0.783853	0.120374		0.811659	0.107217		0.868771	0.0732834		0.829509	0.0885013		0.840313	0.0835398		0.776888	0.124202		0.796498	0.112317		0.809265	0.107085		0.86915	0.071897		0.809586	0.0961114		0.836887	0.0839281
0.785375	0.12419		0.716875	0.164596		0.809659	0.0989644		0.777435	0.125788		0.784615	0.119944		0.812449	0.106831		0.869616	0.0729859		0.830316	0.0881517		0.84113	0.0832069		0.777644	0.123764		0.797273	0.111911		0.810052	0.106697		0.869996	0.0716013		0.810374	0.0957336		0.837702	0.0835909
0.786138	0.123764		0.717571	0.164049		0.810446	0.0985849		0.77819	0.125347		0.785378	0.119516		0.813238	0.106446		0.870461	0.0726897		0.831123	0.0878036		0.841948	0.0828754		0.778399	0.123327		0.798047	0.111507		0.810839	0.106312		0.870841	0.071307		0.811161	0.0953574		0.838516	0.0832551
0.786902	0.123339		0.718268	0.163503		0.811233	0.098207		0.778946	0.124908		0.78614	0.119089		0.814028	0.106062		0.871306	0.0723948		0.83193	0.0874571		0.842765	0.0825454		0.779155	0.122892		0.798822	0.111104		0.811626	0.105927		0.871687	0.0710139		0.811949	0.0949828		0.83933	0.0829208
0.787665	0.122917		0.718965	0.162959		0.81202	0.0978307		0.779701	0.124471		0.786903	0.118664		0.814818	0.105681		0.872151	0.0721012		0.832736	0.087112		0.843582	0.0822169		0.779911	0.122458		0.799597	0.110703		0.812414	0.105544		0.872532	0.0707222		0.812736	0.0946097		0.840144	0.082588
0.788428	0.122495		0.719661	0.162417		0.812807	0.0974559		0.780457	0.124035		0.787665	0.118241		0.815607	0.1053		0.872996	0.071809		0.833543	0.0867684		0.8444	0.0818897		0.780667	0.122027		0.800372	0.110303		0.813201	0.105163		0.873378	0.0704318		0.813524	0.0942383		0.840958	0.0822567
0.789191	0.122076		0.720358	0.161877		0.813593	0.0970827		0.781212	0.1236		0.788428	0.117819		0.816397	0.104922		0.873841	0.0715181		0.83435	0.0864263		0.845217	0.081564		0.781422	0.121596		0.801147	0.109905		0.813988	0.104784		0.874223	0.0701427		0.814311	0.0938684		0.841772	0.0819267
0.789955	0.121658		0.721055	0.161339		0.81438	0.0967111		0.781968	0.123168		0.78919	0.117399		0.817186	0.104545		0.874686	0.0712284		0.835157	0.0860857		0.846035	0.0812397		0.782178	0.121168		0.801921	0.109509		0.814775	0.104405		0.875069	0.069855		0.815099	0.0935001		0.842586	0.0815983
0.790718	0.121241		0.721751	0.160803		0.815167	0.0963411		0.782723	0.122737		0.789953	0.11698		0.817976	0.104169		0.875532	0.0709401		0.835964	0.0857466		0.846852	0.0809169		0.782934	0.120741		0.802696	0.109114		0.815563	0.104029		0.875914	0.0695685		0.815887	0.0931333		0.8434	0.0812712
0.791481	0.120826		0.722448	0.160269		0.815954	0.0959726		0.783479	0.122308		0.790715	0.116564		0.818765	0.103795		0.876377	0.0706531		0.836771	0.0854089		0.84767	0.0805954		0.783689	0.120316		0.803471	0.108721		0.81635	0.103653		0.87676	0.0692833		0.816674	0.0927681		0.844214	0.0809456
0.792244	0.120413		0.723145	0.159736		0.816741	0.0956056		0.784234	0.12188		0.791478	0.116148		0.819555	0.103422		0.877222	0.0703673		0.837578	0.0850726		0.848487	0.0802753		0.784445	0.119892		0.804246	0.108329		0.817137	0.10328		0.877605	0.0689994		0.817462	0.0924044		0.845028	0.0806214
0.793008	0.120001		0.723841	0.159206		0.817528	0.0952402		0.78499	0.121454		0.79224	0.115735		0.820344	0.103051		0.878067	0.0700828		0.838385	0.0847379		0.849304	0.0799567		0.785201	0.11947		0.805021	0.107939		0.817924	0.102907		0.878451	0.0687168		0.818249	0.0920423		0.845842	0.0802986
0.793771	0.119591		0.724538	0.158677		0.818314	0.0948763		0.785745	0.12103		0.793003	0.115323		0.821134	0.102681		0.878912	0.0697996		0.839192	0.0844045		0.850122	0.0796394		0.785957	0.119049		0.805795	0.10755		0.818711	0.102537		0.879296	0.0684354		0.819037	0.0916817		0.846657	0.0799773
0.794534	0.119182		0.725235	0.15815		0.819101	0.0945139		0.786501	0.120607		0.793765	0.114913		0.821924	0.102313		0.879757	0.0695177		0.839999	0.0840727		0.850939	0.0793235		0.786712	0.118631		0.80657	0.107163		0.819499	0.102167		0.880142	0.0681553		0.819824	0.0913227		0.847471	0.0796573
0.795297	0.118775		0.725931	0.157625		0.819888	0.0941531		0.787257	0.120186		0.794528	0.114504		0.822713	0.101946		0.880602	0.0692371		0.840806	0.0837422		0.851757	0.079009		0.787468	0.118213		0.807345	0.106777		0.820286	0.1018		0.880987	0.0678765		0.820612	0.0909651		0.848285	0.0793388
0.796061	0.11837		0.726628	0.157101		0.820675	0.0937938		0.788012	0.119766		0.79529	0.114097		0.823503	0.101581		0.881447	0.0689576		0.841613	0.0834132		0.852574	0.0786959		0.788224	0.117798		0.80812	0.106393		0.821073	0.101433		0.881833	0.0675989		0.821399	0.0906091		0.849099	0.0790216
0.796824	0.117966		0.727325	0.15658		0.821462	0.093436		0.788768	0.119348		0.796053	0.113691		0.824292	0.101217		0.882292	0.0686795		0.842419	0.0830856		0.853392	0.0783841		0.78898	0.117384		0.808895	0.10601		0.82186	0.101068		0.882678	0.0673226		0.822187	0.0902546		0.849913	0.0787058
0.797587	0.117563		0.728021	0.15606		0.822249	0.0930796		0.789523	0.118932		0.796815	0.113287		0.825082	0.100854		0.883138	0.0684026		0.843226	0.0827594		0.854209	0.0780737		0.789735	0.116971		0.809669	0.105629		0.822648	0.100705		0.883524	0.0670475		0.822974	0.0899015		0.850727	0.0783914
0.79835	0.117163		0.728718	0.155542		0.823036	0.0927248		0.790279	0.118517		0.797578	0.112885		0.825871	0.100493		0.883983	0.0681269		0.844033	0.0824346		0.855026	0.0777647		0.790491	0.116561		0.810444	0.10525		0.823435	0.100343		0.884369	0.0667737		0.823762	0.08955		0.851541	0.0780784
0.799114	0.116763		0.729415	0.155026		0.823822	0.0923715		0.791034	0.118104		0.79834	0.112484		0.826661	0.100134		0.884828	0.0678524		0.84484	0.0821112		0.855844	0.077457		0.791247	0.116151		0.811219	0.104872		0.824222	0.0999825		0.885214	0.0665011		0.824549	0.0892		0.852355	0.0777667
0.799877	0.116365		0.730111	0.154512		0.824609	0.0920196		0.79179	0.117692		0.799103	0.112084		0.82745	0.0997758		0.885673	0.0675792		0.845647	0.0817892		0.856661	0.0771506		0.792002	0.115744		0.811994	0.104495		0.825009	0.0996234		0.88606	0.0662297		0.825337	0.0888514		0.853169	0.0774564
0.80064	0.115969		0.730808	0.154		0.825396	0.0916693		0.792545	0.117282		0.799865	0.111687		0.82824	0.0994191		0.886518	0.0673072		0.846454	0.0814686		0.857479	0.0768456		0.792758	0.115337		0.812769	0.10412		0.825797	0.0992658		0.886905	0.0659596		0.826124	0.0885043		0.853983	0.0771474
0.801403	0.115574		0.731505	0.153489		0.826183	0.0913204		0.793301	0.116874		0.800628	0.111291		0.829029	0.0990639		0.887363	0.0670364		0.847261	0.0811494		0.858296	0.0765419		0.793514	0.114933		0.813543	0.103746		0.826584	0.0989095		0.887751	0.0656906		0.826912	0.0881587		0.854797	0.0768398
0.802167	0.115181		0.732201	0.15298		0.82697	0.0909729		0.794056	0.116467		0.80139	0.110896		0.829819	0.0987101		0.888208	0.0667669		0.848068	0.0808316		0.859113	0.0762395		0.79427	0.11453		0.814318	0.103374		0.827371	0.0985547		0.888596	0.0654229		0.8277	0.0878146		0.855612	0.0765336
0.80293	0.114789		0.732898	0.152473		0.827757	0.0906269		0.794812	0.116062		0.802153	0.110503		0.830609	0.0983577		0.889053	0.0664985		0.848875	0.0805151		0.859931	0.0759385		0.795025	0.114128		0.815093	0.103004		0.828158	0.0982013		0.889442	0.0651563		0.828487	0.0874719		0.856426	0.0762287
0.803693	0.114399		0.733595	0.151968		0.828543	0.0902824		0.795567	0.115658		0.802915	0.110111		0.831398	0.0980067		0.889898	0.0662313		0.849682	0.0802		0.860748	0.0756388		0.795781	0.113728		0.815868	0.102635		0.828945	0.0978493		0.890287	0.064891		0.829275	0.0871307		0.85724	0.0759251
0.804456	0.11401		0.734291	0.151464		0.82933	0.0899393		0.796323	0.115256		0.803678	0.109721		0.832188	0.0976571		0.890744	0.0659654		0.850489	0.0798863		0.861566	0.0753403		0.796537	0.11333		0.816643	0.102267		0.829733	0.0974987		0.891133	0.0646269		0.830062	0.0867909		0.858054	0.0756228
0.80522	0.113622		0.734988	0.150963		0.830117	0.0895977		0.797078	0.114855		0.80444	0.109333		0.832977	0.0973089		0.891589	0.0657006		0.851295	0.0795739		0.862383	0.0750432		0.797293	0.112933		0.817417	0.101901		0.83052	0.0971496		0.891978	0.0643639		0.83085	0.0864525		0.858868	0.0753219
0.805983	0.113237		0.735685	0.150463		0.830904	0.0892575		0.797834	0.114456		0.805203	0.108946		0.833767	0.0969621		0.892434	0.065437		0.852102	0.0792629		0.863201	0.0747474		0.798048	0.112538		0.818192	0.101536		0.831307	0.0968018		0.892824	0.0641021		0.831637	0.0861156		0.859682	0.0750222
0.806746	0.112852		0.736381	0.149964		0.831691	0.0889187		0.798589	0.114059		0.805965	0.10856		0.834556	0.0966166		0.893279	0.0651745		0.852909	0.0789532		0.864018	0.0744529		0.798804	0.112144		0.818967	0.101172		0.832094	0.0964553		0.893669	0.0638415		0.832425	0.0857802		0.860496	0.0747239
0.807509	0.112469		0.737078	0.149468		0.832478	0.0885813		0.799345	0.113663		0.806728	0.108176		0.835346	0.0962726		0.894124	0.0649133		0.853716	0.0786448		0.864835	0.0741596		0.79956	0.111752		0.819742	0.10081		0.832882	0.0961103		0.894515	0.0635821		0.833212	0.0854461		0.86131	0.0744269
0.808272	0.112088		0.737775	0.148973		0.833264	0.0882454		0.8001	0.113268		0.80749	0.107794		0.836135	0.0959299		0.894969	0.0646532		0.854523	0.0783378		0.865653	0.0738676		0.800315	0.111361		0.820517	0.10045		0.833669	0.0957666		0.89536	0.0633239		0.834	0.0851135		0.862124	0.0741312
0.809036	0.111708		0.738471	0.14848		0.834051	0.0879109		0.800856	0.112875		0.808253	0.107413		0.836925	0.0955886		0.895814	0.0643942		0.85533	0.0780321		0.86647	0.0735769		0.801071	0.110972		0.821291	0.100091		0.834456	0.0954243		0.896206	0.0630668		0.834787	0.0847822		0.862938	0.0738368
0.809799	0.111329		0.739168	0.147989		0.834838	0.0875778		0.801612	0.112483		0.809015	0.107033		0.837715	0.0952486		0.896659	0.0641364		0.856137	0.0777277		0.867288	0.0732875		0.801827	0.110584		0.822066	0.0997333		0.835243	0.0950834		0.897051	0.0628108		0.835575	0.0844524		0.863752	0.0735436
0.810562	0.110952		0.739865	0.147499		0.835625	0.087246		0.802367	0.112093		0.809778	0.106655		0.838504	0.09491		0.897504	0.0638798		0.856944	0.0774247		0.868105	0.0729993		0.802583	0.110197		0.822841	0.099377		0.83603	0.0947438		0.897897	0.062556		0.836362	0.084124		0.864567	0.0732518
0.811325	0.110576		0.740561	0.147011		0.836412	0.0869157		0.803123	0.111705		0.81054	0.106279		0.839294	0.0945728		0.898349	0.0636243		0.857751	0.0771229		0.868923	0.0727124		0.803338	0.109813		0.823616	0.0990222		0.836818	0.0944056		0.898742	0.0623023		0.83715	0.083797		0.865381	0.0729612
0.812089	0.110202		0.741258	0.146525		0.837199	0.0865868		0.803878	0.111318		0.811303	0.105904		0.840083	0.0942369		0.899195	0.06337		0.858558	0.0768224		0.86974	0.0724267		0.804094	0.109429		0.824391	0.0986688		0.837605	0.0940688		0.899588	0.0620498		0.837937	0.0834713		0.866195	0.0726718
0.812852	0.109829		0.741955	0.146041		0.837986	0.0862592		0.804634	0.110932		0.812065	0.10553		0.840873	0.0939024		0.90004	0.0631167		0.859365	0.0765233		0.870557	0.0721423		0.80485	0.109047		0.825166	0.0983168		0.838392	0.0937332		0.900433	0.0617984		0.838725	0.0831471		0.867009	0.0723838
0.813615	0.109457		0.742651	0.145558		0.838772	0.085933		0.805389	0.110548		0.812828	0.105158		0.841662	0.0935691		0.900885	0.0628646		0.860172	0.0762254		0.871375	0.0718591		0.805606	0.108667		0.82594	0.0979662		0.839179	0.093399		0.901279	0.0615482		0.839513	0.0828242		0.867823	0.072097
0.814378	0.109087		0.743348	0.145077		0.839559	0.0856082		0.806145	0.110166		0.81359	0.104787		0.842452	0.0932372		0.90173	0.0626137		0.860978	0.0759288		0.872192	0.0715772		0.806361	0.108288		0.826715	0.097617		0.839967	0.0930662		0.902124	0.061299		0.8403	0.0825027		0.868637	0.0718114
0.815142	0.108719		0.744045	0.144598		0.840346	0.0852847		0.8069	0.109784		0.814353	0.104418		0.843241	0.0929067		0.902575	0.0623638		0.861785	0.0756335		0.87301	0.0712965		0.807117	0.107911		0.82749	0.0972691		0.840754	0.0927346		0.902969	0.061051		0.841088	0.0821826		0.869451	0.0715271
0.815905	0.108352		0.744741	0.14412		0.841133	0.0849626		0.807656	0.109405		0.815115	0.10405		0.844031	0.0925774		0.90342	0.0621151		0.862592	0.0753395		0.873827	0.071017		0.807873	0.107535		0.828265	0.0969227		0.841541	0.0924044		0.903815	0.0608041		0.841875	0.0818638		0.870265	0.0712441
0.816668	0.107986		0.745438	0.143644		0.84192	0.0846419		0.808411	0.109027		0.815878	0.103684		0.844821	0.0922495		0.904265	0.0618674		0.863399	0.0750468		0.874645	0.0707387		0.808628	0.10716		0.82904	0.0965776		0.842328	0.0920755		0.90466	0.0605583		0.842663	0.0815463		0.871079	0.0709622
0.817431	0.107621		0.746135	0.14317		0.842707	0.0843225		0.809167	0.10865		0.81664	0.103319		0.84561	0.0919229		0.90511	0.0616209		0.864206	0.0747553		0.875462	0.0704616		0.809384	0.106787		0.829814	0.0962338		0.843115	0.0917479		0.905506	0.0603136		0.84345	0.0812303		0.871893	0.0706817
0.818195	0.107258		0.746831	0.142697		0.843493	0.0840044		0.809922	0.108275		0.817403	0.102956		0.8464	0.0915975		0.905955	0.0613754		0.865013	0.074465		0.876279	0.0701858		0.81014	0.106415		0.830589	0.0958915		0.843903	0.0914216		0.906351	0.0600699		0.844238	0.0809155		0.872708	0.0704023
0.818958	0.106897		0.747528	0.142227		0.84428	0.0836877		0.810678	0.107901		0.818165	0.102594		0.847189	0.0912735		0.906801	0.0611311		0.86582	0.074176		0.877097	0.0699111		0.810896	0.106045		0.831364	0.0955505		0.84469	0.0910967		0.907197	0.0598274		0.845025	0.0806021		0.873522	0.0701241
0.819721	0.106536		0.748225	0.141757		0.845067	0.0833723		0.811433	0.107528		0.818928	0.102233		0.847979	0.0909508		0.907646	0.0608878		0.866627	0.0738883		0.877914	0.0696376		0.811651	0.105676		0.832139	0.0952108		0.845477	0.090773		0.908042	0.059586		0.845813	0.08029		0.874336	0.0698472
0.820484	0.106177		0.748921	0.14129		0.845854	0.0830583		0.812189	0.107157		0.819691	0.101874		0.848768	0.0906293		0.908491	0.0606456		0.867434	0.0736018		0.878732	0.0693654		0.812407	0.105309		0.832914	0.0948725		0.846264	0.0904506		0.908888	0.0593456		0.8466	0.0799793		0.87515	0.0695714
0.821248	0.10582		0.749618	0.140824		0.846641	0.0827455		0.812944	0.106788		0.820453	0.101516		0.849558	0.0903091		0.909336	0.0604045		0.868241	0.0733165		0.879549	0.0690943		0.813163	0.104943		0.833688	0.0945355		0.847052	0.0901294		0.909733	0.0591063		0.847388	0.0796699		0.875964	0.0692969
0.822011	0.105464		0.750315	0.14036		0.847428	0.0824341		0.8137	0.10642		0.821216	0.10116		0.850347	0.0899902		0.910181	0.0601645		0.869048	0.0730325		0.880367	0.0688244		0.813919	0.104578		0.834463	0.0941999		0.847839	0.0898096		0.910579	0.0588681		0.848175	0.0793618		0.876778	0.0690236
0.822774	0.105109		0.751011	0.139897		0.848214	0.0821239		0.814455	0.106053		0.821978	0.100805		0.851137	0.0896726		0.911026	0.0599255		0.869855	0.0727497		0.881184	0.0685556		0.814674	0.104215		0.835238	0.0938656		0.848626	0.089491		0.911424	0.058631		0.848963	0.079055		0.877592	0.0687514
0.823537	0.104755		0.751708	0.139436		0.849001	0.0818151		0.815211	0.105687		0.822741	0.100451		0.851926	0.0893562		0.911871	0.0596876		0.870661	0.0724681		0.882001	0.0682881		0.81543	0.103853		0.836013	0.0935326		0.849413	0.0891737		0.91227	0.0583949		0.849751	0.0787495		0.878406	0.0684805
0.824301	0.104403		0.752405	0.138977		0.849788	0.0815076		0.815966	0.105324		0.823503	0.100099		0.852716	0.0890411		0.912716	0.0594507		0.871468	0.0721877		0.882819	0.0680217		0.816186	0.103493		0.836788	0.093201		0.8502	0.0888577		0.913115	0.0581598		0.850538	0.0784453		0.87922	0.0682107
0.825064	0.104053		0.753101	0.138519		0.850575	0.0812013		0.816722	0.104961		0.824266	0.0997477		0.853506	0.0887273		0.913561	0.0592149		0.872275	0.0719085		0.883636	0.0677564		0.816941	0.103133		0.837562	0.0928706		0.850988	0.0885429		0.913961	0.0579259		0.851326	0.0781424		0.880034	0.0679421
0.825827	0.103703		0.753798	0.138063		0.851362	0.0808964		0.817478	0.1046		0.825028	0.0993982		0.854295	0.0884147		0.914407	0.0589801		0.873082	0.0716306		0.884454	0.0674923		0.817697	0.102776		0.838337	0.0925416		0.851775	0.0882294		0.914806	0.0576929		0.852113	0.0778407		0.880848	0.0676747
0.82659	0.103355		0.754495	0.137608		0.852149	0.0805927		0.818233	0.10424		0.825791	0.0990501		0.855085	0.0881033		0.915252	0.0587464		0.873889	0.0713538		0.885271	0.0672294		0.818453	0.10242		0.839112	0.0922138		0.852562	0.0879171		0.915652	0.057461		0.852901	0.0775404		0.881663	0.0674084
0.827354	0.103008		0.755191	0.137155		0.852935	0.0802903		0.818989	0.103882		0.826553	0.0987033		0.855874	0.0877932		0.916097	0.0585137		0.874696	0.0710782		0.886089	0.0669676		0.819209	0.102065		0.839887	0.0918874		0.853349	0.087606		0.916497	0.0572301		0.853688	0.0772413		0.882477	0.0671433
0.828117	0.102663		0.755888	0.136704		0.853722	0.0799892		0.819744	0.103525		0.827316	0.0983579		0.856664	0.0874844		0.916942	0.058282		0.875503	0.0708038		0.886906	0.0667069		0.819964	0.101711		0.840662	0.0915623		0.854137	0.0872962		0.917343	0.0570003		0.854476	0.0769435		0.883291	0.0668794
0.82888	0.102319		0.756585	0.136254		0.854509	0.0796893		0.8205	0.103169		0.828078	0.0980138		0.857453	0.0871767		0.917787	0.0580514		0.87631	0.0705306		0.887723	0.0664473		0.82072	0.101359		0.841436	0.0912384		0.854924	0.0869877		0.918188	0.0567715		0.855263	0.076647		0.884105	0.0666166
0.829643	0.101976		0.757281	0.135806		0.855296	0.0793907		0.821255	0.102815		0.828841	0.0976711		0.858243	0.0868703		0.918632	0.0578218		0.877117	0.0702586		0.888541	0.0661889		0.821476	0.101008		0.842211	0.0909158		0.855711	0.0866803		0.919034	0.0565437		0.856051	0.0763517		0.884919	0.0663549
0.830406	0.101634		0.757978	0.13536		0.856083	0.0790933		0.822011	0.102462		0.829603	0.0973298		0.859032	0.0865651		0.919477	0.0575932		0.877924	0.0699877		0.889358	0.0659317		0.822232	0.100659		0.842986	0.0905945		0.856498	0.0863742		0.919879	0.0563169		0.856838	0.0760577		0.885733	0.0660944
0.83117	0.101294		0.758675	0.134915		0.85687	0.0787972		0.822766	0.10211		0.830366	0.0969897		0.859822	0.0862611		0.920322	0.0573656		0.878731	0.069718		0.890176	0.0656755		0.822987	0.100311		0.843761	0.0902745		0.857285	0.0860693		0.920725	0.0560912		0.857626	0.075765		0.886547	0.065835
0.831933	0.100955		0.759371	0.134472		0.857657	0.0785024		0.823522	0.10176		0.831128	0.096651		0.860612	0.0859583		0.921167	0.057139		0.879538	0.0694495		0.890993	0.0654204		0.823743	0.099964		0.844536	0.0899558		0.858073	0.0857656		0.92157	0.0558664		0.858413	0.0754735		0.887361	0.0655767
0.832696	0.100618		0.760068	0.13403		0.858443	0.0782087		0.824277	0.101411		0.831891	0.0963136		0.861401	0.0856567		0.922012	0.0569134		0.880344	0.0691821		0.89181	0.0651665		0.824499	0.0996186		0.84531	0.0896383		0.85886	0.0854631		0.922415	0.0556426		0.859201	0.0751832		0.888175	0.0653196
0.833459	0.100281		0.760765	0.13359		0.85923	0.0779163		0.825033	0.101064		0.832653	0.0959776		0.862191	0.0853563		0.922858	0.0566888		0.881151	0.0689159		0.892628	0.0649136		0.825254	0.0992745		0.846085	0.089322		0.859647	0.0851618		0.923261	0.0554199		0.859988	0.0748941		0.888989	0.0650636
0.834223	0.0999462		0.761461	0.133151		0.860017	0.0776252		0.825788	0.100718		0.833416	0.0956428		0.86298	0.0850572		0.923703	0.0564652		0.881958	0.0686508		0.893445	0.0646619		0.82601	0.0989317		0.84686	0.0890071		0.860434	0.0848617		0.924106	0.0551981		0.860776	0.0746063		0.889803	0.0648087
0.834986	0.0996124		0.762158	0.132714		0.860804	0.0773352		0.826544	0.100373		0.834178	0.0953094		0.86377	0.0847592		0.924548	0.0562426		0.882765	0.0683869		0.894263	0.0644112		0.826766	0.0985903		0.847635	0.0886933		0.861222	0.0845628		0.924952	0.0549773		0.861564	0.0743197		0.890618	0.0645549
0.835749	0.0992799		0.762855	0.132279		0.861591	0.0770465		0.827299	0.10003		0.834941	0.0949773		0.864559	0.0844623		0.925393	0.056021		0.883572	0.0681241		0.89508	0.0641616		0.827522	0.0982502		0.84841	0.0883808		0.862009	0.0842651		0.925797	0.0547575		0.862351	0.0740343		0.891432	0.0643022
0.836512	0.0989486		0.763551	0.131845		0.862378	0.0767589		0.828055	0.0996874		0.835703	0.0946464		0.865349	0.0841667		0.926238	0.0558003		0.884379	0.0678624		0.895898	0.0639131		0.828277	0.0979114		0.849184	0.0880696		0.862796	0.0839686		0.926643	0.0545387		0.863139	0.0737502		0.892246	0.0640507
0.837276	0.0986187		0.764248	0.131412		0.863164	0.0764726		0.82881	0.0993465		0.836466	0.0943169		0.866138	0.0838723		0.927083	0.0555806		0.885186	0.0676018		0.896715	0.0636657		0.829033	0.0975739		0.849959	0.0877596		0.863583	0.0836732		0.927488	0.0543208		0.863926	0.0734672		0.89306	0.0638002
0.838039	0.0982899		0.764945	0.130981		0.863951	0.0761875		0.829566	0.099007		0.837228	0.0939887		0.866928	0.083579		0.927928	0.0553619		0.885993	0.0673424		0.897532	0.0634194		0.829789	0.0972377		0.850734	0.0874508		0.86437	0.0833791		0.928334	0.0541039		0.864714	0.0731855		0.893874	0.0635508
0.838802	0.0979625		0.765642	0.130552		0.864738	0.0759036		0.830321	0.0986687		0.837991	0.0936617		0.867718	0.0832868		0.928773	0.0551442		0.8868	0.0670841		0.89835	0.0631741		0.830545	0.0969028		0.851509	0.0871432		0.865158	0.083086		0.929179	0.053888		0.865501	0.0729049		0.894688	0.0633024
0.839565	0.0976362		0.766338	0.130124		0.865525	0.0756208		0.831077	0.0983318		0.838753	0.093336		0.868507	0.0829959		0.929618	0.0549274		0.887607	0.0668269		0.899167	0.0629299		0.8313	0.0965692		0.852284	0.0868368		0.865945	0.0827942		0.930025	0.053673		0.866289	0.0726255		0.895502	0.0630552
0.840329	0.0973112		0.767035	0.129698		0.866312	0.0753393		0.831832	0.0979962		0.839516	0.0930116		0.869297	0.0827061		0.930464	0.0547115		0.888414	0.0665708		0.899985	0.0626867		0.832056	0.0962368		0.853058	0.0865317		0.866732	0.0825035		0.93087	0.053459		0.867076	0.0723474		0.896316	0.062809
0.841092	0.0969875		0.767732	0.129273		0.867099	0.0750589		0.832588	0.0976618		0.840278	0.0926885		0.870086	0.0824174		0.931309	0.0544966		0.88922	0.0663158		0.900802	0.0624446		0.832812	0.0959058		0.853833	0.0862278		0.867519	0.082214		0.931716	0.053246		0.867864	0.0720704		0.89713	0.0625639
0.841855	0.096665		0.768428	0.12885		0.867885	0.0747797		0.833344	0.0973287		0.841041	0.0923666		0.870876	0.0821299		0.932154	0.0542827		0.890027	0.0660619		0.90162	0.0622036		0.833567	0.095576		0.854608	0.085925		0.868307	0.0819256		0.932561	0.0530339		0.868651	0.0717945		0.897944	0.0623199
0.842618	0.0963437		0.769125	0.128429		0.868672	0.0745016		0.834099	0.096997		0.841803	0.092046		0.871665	0.0818435		0.932999	0.0540697		0.890834	0.0658091		0.902437	0.0619635		0.834323	0.0952476		0.855383	0.0856235		0.869094	0.0816384		0.933407	0.0528227		0.869439	0.0715199		0.898758	0.0620769
0.843382	0.0960236		0.769822	0.128008		0.869459	0.0742248		0.834855	0.0966665		0.842566	0.0917267		0.872455	0.0815583		0.933844	0.0538576		0.891641	0.0655573		0.903254	0.0617246		0.835079	0.0949203		0.856158	0.0853232		0.869881	0.0813522		0.934252	0.0526124		0.870226	0.0712464		0.899573	0.061835
0.844145	0.0957048		0.770518	0.12759		0.870246	0.0739491		0.83561	0.0963372		0.843328	0.0914086		0.873244	0.0812742		0.934689	0.0536465		0.892448	0.0653067		0.904072	0.0614866		0.835835	0.0945944		0.856932	0.085024		0.870668	0.0810673		0.935098	0.0524031		0.871014	0.0709741		0.900387	0.0615942
0.844908	0.0953872		0.771215	0.127173		0.871033	0.0736745		0.836366	0.0960093		0.844091	0.0910917		0.874034	0.0809912		0.935534	0.0534363		0.893255	0.0650571		0.904889	0.0612497		0.83659	0.0942697		0.857707	0.084726		0.871455	0.0807834		0.935943	0.0521948		0.871802	0.0707029		0.901201	0.0613543
0.845671	0.0950707		0.771912	0.126757		0.87182	0.0734011		0.837121	0.0956825		0.844853	0.0907761		0.874823	0.0807094		0.936379	0.053227		0.894062	0.0648086		0.905707	0.0610138		0.837346	0.0939462		0.858482	0.0844293		0.872243	0.0805007		0.936789	0.0519873		0.872589	0.0704329		0.902015	0.0611156
0.846435	0.0947555		0.772608	0.126343		0.872607	0.0731289		0.837877	0.0953571		0.845616	0.0904617		0.875613	0.0804286		0.937224	0.0530187		0.894869	0.0645612		0.906524	0.060779		0.838102	0.093624		0.859257	0.0841336		0.87303	0.0802191		0.937634	0.0517808		0.873377	0.070164		0.902829	0.0608778
0.847198	0.0944415		0.773305	0.12593		0.873393	0.0728577		0.838632	0.0950329		0.846378	0.0901486		0.876403	0.080149		0.93807	0.0528112		0.895676	0.0643148		0.907342	0.0605451		0.838858	0.0933031		0.860032	0.0838392		0.873817	0.0799387		0.93848	0.0515751		0.874164	0.0698963		0.903643	0.0606411
0.847961	0.0941287		0.774002	0.125519		0.87418	0.0725877		0.839388	0.0947099		0.847141	0.0898366		0.877192	0.0798705		0.938915	0.0526047		0.896483	0.0640695		0.908159	0.0603123		0.839613	0.0929833		0.860806	0.0835459		0.874604	0.0796593		0.939325	0.0513704		0.874952	0.0696297		0.904457	0.0604054
0.848724	0.093817		0.774698	0.125109		0.874967	0.0723189		0.840143	0.0943882		0.847903	0.0895259		0.877982	0.0795931		0.93976	0.0523991		0.89729	0.0638252		0.908976	0.0600804		0.840369	0.0926649		0.861581	0.0832538		0.875392	0.079381		0.94017	0.0511666		0.875739	0.0693643		0.905271	0.0601708
0.849488	0.0935066		0.775395	0.124701		0.875754	0.0720511		0.840899	0.0940678		0.848666	0.0892164		0.878771	0.0793167		0.940605	0.0521943		0.898097	0.063582		0.909794	0.0598496		0.841125	0.0923476		0.862356	0.0829628		0.876179	0.0791039		0.941016	0.0509637		0.876527	0.0691		0.906085	0.0599371
0.850251	0.0931973		0.776092	0.124294		0.876541	0.0717845		0.841654	0.0937485		0.849428	0.0889082		0.879561	0.0790415		0.94145	0.0519905		0.898903	0.0633398		0.910611	0.0596197		0.84188	0.0920316		0.863131	0.082673		0.876966	0.0788278		0.941861	0.0507617		0.877314	0.0688367		0.906899	0.0597045
0.851014	0.0928892		0.776788	0.123888		0.877328	0.071519		0.84241	0.0934305		0.850191	0.0886011		0.88035	0.0787674		0.942295	0.0517876		0.89971	0.0630987		0.911429	0.0593909		0.842636	0.0917167		0.863906	0.0823844		0.877753	0.0785529		0.942707	0.0505606		0.878102	0.0685747		0.907714	0.0594729
0.851777	0.0925823		0.777485	0.123485		0.878114	0.0712546		0.843165	0.0931137		0.850953	0.0882952		0.88114	0.0784943		0.94314	0.0515855		0.900517	0.0628586		0.912246	0.059163		0.843392	0.0914031		0.86468	0.0820968		0.87854	0.078279		0.943552	0.0503604		0.878889	0.0683137		0.908528	0.0592422
0.85254	0.0922766		0.778182	0.123082		0.878901	0.0709914		0.843921	0.0927981		0.851716	0.0879906		0.881929	0.0782224		0.943985	0.0513844		0.901324	0.0626195		0.913064	0.0589361		0.844148	0.0910907		0.865455	0.0818104		0.879328	0.0780062		0.944398	0.050161		0.879677	0.0680538		0.909342	0.0590126
0.853304	0.091972		0.778878	0.122681		0.879688	0.0707292		0.844676	0.0924838		0.852478	0.0876871		0.882719	0.0779515		0.94483	0.0511841		0.902131	0.0623815		0.913881	0.0587102		0.844903	0.0907796		0.86623	0.0815252		0.880115	0.0777345		0.945243	0.0499626		0.880464	0.0677951		0.910156	0.058784
0.854067	0.0916686		0.779575	0.122281		0.880475	0.0704681		0.845432	0.0921706		0.853241	0.0873848		0.883509	0.0776817		0.945676	0.0509847		0.902938	0.0621444		0.914698	0.0584853		0.845659	0.0904696		0.867005	0.0812411		0.880902	0.0774638		0.946089	0.049765		0.881252	0.0675374		0.91097	0.0585564
0.85483	0.0913663		0.780272	0.121883		0.881262	0.0702081		0.846187	0.0918587		0.854003	0.0870837		0.884298	0.0774129		0.946521	0.0507861		0.903745	0.0619084		0.915516	0.0582614		0.846415	0.0901608		0.86778	0.0809581		0.881689	0.0771943		0.946934	0.0495683		0.882039	0.0672808		0.911784	0.0583297
0.855593	0.0910652		0.780968	0.121487		0.882049	0.0699492		0.846943	0.0915479		0.854766	0.0867837		0.885088	0.0771452		0.947366	0.0505885		0.904552	0.0616734		0.916333	0.0580384		0.847171	0.0898532		0.868554	0.0806762		0.882477	0.0769258		0.94778	0.0493725		0.882827	0.0670253		0.912598	0.058104
0.856357	0.0907652		0.781665	0.121091		0.882835	0.0696913		0.847699	0.0912384		0.855528	0.086485		0.885877	0.0768786		0.948211	0.0503917		0.905359	0.0614394		0.917151	0.0578163		0.847926	0.0895468		0.869329	0.0803954		0.883264	0.0766583		0.948625	0.0491775		0.883615	0.0667709		0.913412	0.0578793
0.85712	0.0904663		0.782362	0.120697		0.883622	0.0694346		0.848454	0.09093		0.856291	0.0861874		0.886667	0.076613		0.949056	0.0501957		0.906166	0.0612064		0.917968	0.0575953		0.848682	0.0892415		0.870104	0.0801157		0.884051	0.0763919		0.949471	0.0489834		0.884402	0.0665176		0.914226	0.0576556
0.857883	0.0901686		0.783058	0.120305		0.884409	0.0691789		0.84921	0.0906228		0.857053	0.085891		0.887456	0.0763485		0.949901	0.0500006		0.906973	0.0609744		0.918786	0.0573751		0.849438	0.0889375		0.870879	0.0798372		0.884838	0.0761266		0.950316	0.0487901		0.88519	0.0662654		0.91504	0.0574329
0.858646	0.089872		0.783755	0.119914		0.885196	0.0689243		0.849965	0.0903168		0.857816	0.0855957		0.888246	0.076085		0.950746	0.0498064		0.90778	0.0607434		0.919603	0.057156		0.850194	0.0886346		0.871654	0.0795597		0.885625	0.0758623		0.951162	0.0485977		0.885977	0.0660142		0.915854	0.0572111
0.85941	0.0895766		0.784452	0.119524		0.885983	0.0686707		0.850721	0.090012		0.858578	0.0853016		0.889035	0.0758225		0.951591	0.049613		0.908586	0.0605134		0.92042	0.0569377		0.850949	0.0883329		0.872429	0.0792833		0.886413	0.0755991		0.952007	0.0484061		0.886765	0.0657641		0.916669	0.0569903
0.860173	0.0892823		0.785148	0.119136		0.88677	0.0684182		0.851476	0.0897084		0.859341	0.0850086		0.889825	0.0755611		0.952436	0.0494205		0.909393	0.0602843		0.921238	0.0567204		0.851705	0.0880323		0.873203	0.0790081		0.8872	0.0753369		0.952853	0.0482154		0.887552	0.065515		0.917483	0.0567704
0.860936	0.0889891		0.785845	0.118749		0.887556	0.0681668		0.852232	0.0894059		0.860103	0.0847168		0.890615	0.0753007		0.953281	0.0492288		0.9102	0.0600563		0.922055	0.0565041		0.852461	0.087733		0.873978	0.0787339		0.887987	0.0750757		0.953698	0.0480255		0.88834	0.065267		0.918297	0.0565515
0.861699	0.088697		0.786542	0.118364		0.888343	0.0679164		0.852987	0.0891046		0.860866	0.0844261		0.891404	0.0750414		0.954127	0.0490379		0.911007	0.0598292		0.922873	0.0562886		0.853216	0.0874347		0.874753	0.0784608		0.888774	0.0748156		0.954544	0.0478365		0.889127	0.0650201		0.919111	0.0563335
0.862463	0.088406		0.787238	0.11798		0.88913	0.0676671		0.853743	0.0888044		0.861628	0.0841366		0.892194	0.0747831		0.954972	0.0488479		0.911814	0.0596031		0.92369	0.0560741		0.853972	0.0871376		0.875528	0.0781888		0.889562	0.0745565		0.955389	0.0476483		0.889915	0.0647742		0.919925	0.0561164
0.863226	0.0881161		0.787935	0.117597		0.889917	0.0674187		0.854498	0.0885054		0.862391	0.0838481		0.892983	0.0745258		0.955817	0.0486587		0.912621	0.0593779		0.924507	0.0558606		0.854728	0.0868417		0.876303	0.0779178		0.890349	0.0742984		0.956235	0.0474609		0.890702	0.0645294		0.920739	0.0559003
0.863989	0.0878273		0.788632	0.117216		0.890704	0.0671715		0.855254	0.0882075		0.863153	0.0835609		0.893773	0.0742695		0.956662	0.0484703		0.913428	0.0591538		0.925325	0.0556479		0.855484	0.0865469		0.877077	0.0776479		0.891136	0.0740414		0.95708	0.0472743		0.89149	0.0642856		0.921553	0.0556852
0.864752	0.0875396		0.789328	0.116836		0.891491	0.0669252		0.856009	0.0879108		0.863916	0.0832747		0.894562	0.0740142		0.957507	0.0482827		0.914235	0.0589305		0.926142	0.0554361		0.856239	0.0862532		0.877852	0.0773791		0.891923	0.0737853		0.957926	0.0470886		0.892277	0.0640428		0.922367	0.0554709
0.865516	0.087253		0.790025	0.116457		0.892278	0.06668		0.856765	0.0876153		0.864678	0.0829897		0.895352	0.0737599		0.958352	0.048096		0.915042	0.0587082		0.92696	0.0552253		0.856995	0.0859607		0.878627	0.0771113		0.89271	0.0735303		0.958771	0.0469037		0.893065	0.063801		0.923181	0.0552576
0.866279	0.0869675		0.790722	0.11608		0.893064	0.0664358		0.85752	0.0873208		0.865441	0.0827057		0.896141	0.0735066		0.959197	0.04791		0.915849	0.0584869		0.927777	0.0550154		0.857751	0.0856693		0.879402	0.0768446		0.893498	0.0732762		0.959616	0.0467195		0.893852	0.0635603		0.923995	0.0550452
0.867042	0.0866831		0.791418	0.115704		0.893851	0.0661926		0.858276	0.0870275		0.866203	0.0824229		0.896931	0.0732544		0.960042	0.0477249		0.916656	0.0582665		0.928595	0.0548063		0.858507	0.085379		0.880177	0.076579		0.894285	0.0730232		0.960462	0.0465362		0.89464	0.0633206		0.924809	0.0548338
0.867805	0.0863997		0.792115	0.11533		0.894638	0.0659505		0.859031	0.0867353		0.866966	0.0821412		0.89772	0.0730031		0.960887	0.0475406		0.917463	0.0580471		0.929412	0.0545982		0.859262	0.0850898		0.880951	0.0763144		0.895072	0.0727712		0.961307	0.0463537		0.895428	0.0630819		0.925624	0.0546232
0.868569	0.0861175		0.792812	0.114957		0.895425	0.0657093		0.859787	0.0864443		0.867728	0.0818606		0.89851	0.0727528		0.961733	0.0473571		0.918269	0.0578286		0.930229	0.0543909		0.860018	0.0848018		0.881726	0.0760508		0.895859	0.0725201		0.962153	0.046172		0.896215	0.0628442		0.926438	0.0544135
0.869332	0.0858363		0.793508	0.114585		0.896212	0.0654691		0.860542	0.0861543		0.868491	0.081581		0.8993	0.0725035		0.962578	0.0471744		0.919076	0.057611		0.931047	0.0541846		0.860774	0.0845148		0.882501	0.0757883		0.896647	0.0722701		0.962998	0.0459911		0.897003	0.0626076		0.927252	0.0542048
0.870095	0.0855561		0.794205	0.114214		0.896999	0.06523		0.861298	0.0858655		0.869253	0.0813026		0.900089	0.0722551		0.963423	0.0469924		0.919883	0.0573944		0.931864	0.0539791		0.861529	0.084229		0.883276	0.0755268		0.897434	0.072021		0.963844	0.045811		0.89779	0.0623719		0.928066	0.0539969
0.870858	0.085277		0.794902	0.113845		0.897785	0.0649918		0.862053	0.0855778		0.870016	0.0810253		0.900879	0.0720078		0.964268	0.0468113		0.92069	0.0571786		0.932682	0.0537745		0.862285	0.0839443		0.884051	0.0752664		0.898221	0.0717729		0.964689	0.0456317		0.898578	0.0621372		0.92888	0.05379
0.871622	0.084999		0.795598	0.113477		0.898572	0.0647546		0.862809	0.0852911		0.870778	0.080749		0.901668	0.0717614		0.965113	0.0466309		0.921497	0.0569638		0.933499	0.0535708		0.863041	0.0836606		0.884825	0.0750069		0.899008	0.0715258		0.965535	0.0454532		0.899365	0.0619035		0.929694	0.0535839
0.872385	0.0847221		0.796295	0.113111		0.899359	0.0645185		0.863565	0.0850056		0.871541	0.0804738		0.902458	0.071516		0.965958	0.0464514		0.922304	0.0567499		0.934317	0.053368		0.863797	0.0833781		0.8856	0.0747485		0.899795	0.0712797		0.96638	0.0452754		0.900153	0.0616709		0.930508	0.0533787
0.873148	0.0844461		0.796992	0.112746		0.900146	0.0642833		0.86432	0.0847212		0.872303	0.0801997		0.903247	0.0712716		0.966803	0.0462726		0.923111	0.0565369		0.935134	0.053166		0.864552	0.0830967		0.886375	0.0744911		0.900583	0.0710345		0.967226	0.0450985		0.90094	0.0614392		0.931322	0.0531745
0.873911	0.0841713		0.797688	0.112382		0.900933	0.064049		0.865076	0.0844379		0.873066	0.0799267		0.904037	0.0710281		0.967648	0.0460946		0.923918	0.0563249		0.935951	0.0529649		0.865308	0.0828163		0.88715	0.0742348		0.90137	0.0707903		0.968071	0.0449223		0.901728	0.0612084		0.932136	0.052971
0.874674	0.0838974		0.798385	0.11202		0.90172	0.0638158		0.865831	0.0841556		0.873828	0.0796547		0.904826	0.0707856		0.968493	0.0459173		0.924725	0.0561137		0.936769	0.0527646		0.866064	0.082537		0.887925	0.0739794		0.902157	0.0705471		0.968917	0.0447468		0.902515	0.0609787		0.93295	0.0527685
0.875438	0.0836246		0.799082	0.111658		0.902506	0.0635835		0.866587	0.0838744		0.874591	0.0793838		0.905616	0.070544		0.969339	0.0457408		0.925532	0.0559034		0.937586	0.0525653		0.86682	0.0822588		0.888699	0.073725		0.902944	0.0703048		0.969762	0.0445722		0.903303	0.0607499		0.933764	0.0525668
0.876201	0.0833529		0.799778	0.111299		0.903293	0.0633522		0.867342	0.0835944		0.875353	0.0791139		0.906406	0.0703034		0.970184	0.0455651		0.926339	0.0556941		0.938404	0.0523667		0.867575	0.0819816		0.889474	0.0734717		0.903732	0.0700635		0.970608	0.0443983		0.90409	0.0605221		0.934579	0.052366
0.876964	0.0830821		0.800475	0.11094		0.90408	0.0631218		0.868098	0.0833154		0.876116	0.0788451		0.907195	0.0700637		0.971029	0.0453902		0.927146	0.0554856		0.939221	0.052169		0.868331	0.0817056		0.890249	0.0732193		0.904519	0.0698231		0.971453	0.0442252		0.904878	0.0602953		0.935393	0.0521661
0.877727	0.0828124		0.801172	0.110583		0.904867	0.0628924		0.868853	0.0830374		0.876878	0.0785774		0.907985	0.0698249		0.971874	0.045216		0.927952	0.055278		0.940039	0.0519722		0.869087	0.0814305		0.891024	0.072968		0.905306	0.0695836		0.972299	0.0440528		0.905666	0.0600694		0.936207	0.051967
0.878491	0.0825437		0.801868	0.110227		0.905654	0.062664		0.869609	0.0827605		0.877641	0.0783107		0.908774	0.0695871		0.972719	0.0450425		0.928759	0.0550712		0.940856	0.0517762		0.869842	0.0811566		0.891799	0.0727176		0.906093	0.0693451		0.973144	0.0438812		0.906453	0.0598445		0.937021	0.0517688
0.879254	0.0822761		0.802565	0.109872		0.906441	0.0624365		0.870364	0.0824847		0.878403	0.078045		0.909564	0.0693503		0.973564	0.0448698		0.929566	0.0548654		0.941673	0.051581		0.870598	0.0808837		0.892573	0.0724682		0.90688	0.0691076		0.97399	0.0437103		0.907241	0.0596205		0.937835	0.0515715
0.880017	0.0820094		0.803262	0.109519		0.907228	0.0622099		0.87112	0.08221		0.879166	0.0777803		0.910353	0.0691143		0.974409	0.0446979		0.930373	0.0546604		0.942491	0.0513867		0.871354	0.0806118		0.893348	0.0722198		0.907668	0.068871		0.974835	0.0435402		0.908028	0.0593975		0.938649	0.0513749
0.88078	0.0817437		0.803958	0.109167		0.908014	0.0619843		0.871875	0.0819363		0.879928	0.0775167		0.911143	0.0688793		0.975254	0.0445267		0.93118	0.0544563		0.943308	0.0511932		0.87211	0.080341		0.894123	0.0719723		0.908455	0.0686353		0.975681	0.0433708		0.908816	0.0591754		0.939463	0.0511793
0.881544	0.0814791		0.804655	0.108816		0.908801	0.0617596		0.872631	0.0816636		0.880691	0.0772542		0.911932	0.0686452		0.976099	0.0443562		0.931987	0.0542531		0.944126	0.0510005		0.872865	0.0800713		0.894898	0.0717259		0.909242	0.0684005		0.976526	0.0432021		0.909603	0.0589543		0.940277	0.0509844
0.882307	0.0812154		0.805352	0.108466		0.909588	0.0615359		0.873386	0.081392		0.881453	0.0769926		0.912722	0.068412		0.976944	0.0441865		0.932794	0.0540508		0.944943	0.0508087		0.873621	0.0798025		0.895673	0.0714804		0.910029	0.0681666		0.977371	0.0430342		0.910391	0.058734		0.941091	0.0507904
0.88307	0.0809528		0.806048	0.108118		0.910375	0.061313		0.874142	0.0811214		0.882216	0.0767321		0.913512	0.0681797		0.97779	0.0440175		0.933601	0.0538493		0.945761	0.0506176		0.874377	0.0795349		0.896447	0.0712358		0.910817	0.0679337		0.978217	0.0428671		0.911178	0.0585148		0.941905	0.0505973
0.883833	0.0806911		0.806745	0.107771		0.911162	0.0610911		0.874897	0.0808519		0.882978	0.0764725		0.914301	0.0679484		0.978635	0.0438492		0.934408	0.0536486		0.946578	0.0504274		0.875133	0.0792682		0.897222	0.0709923		0.911604	0.0677017		0.979062	0.0427006		0.911966	0.0582964		0.942719	0.0504049
0.884597	0.0804304		0.807442	0.107425		0.911949	0.0608701		0.875653	0.0805834		0.883741	0.076214		0.915091	0.0677179		0.97948	0.0436817		0.935215	0.0534488		0.947395	0.050238		0.875888	0.0790026		0.897997	0.0707497		0.912391	0.0674706		0.979908	0.0425349		0.912753	0.058079		0.943534	0.0502134
0.88536	0.0801708		0.808138	0.10708		0.912735	0.0606501		0.876408	0.0803159		0.884503	0.0759565		0.91588	0.0674884		0.980325	0.0435149		0.936022	0.0532499		0.948213	0.0500494		0.876644	0.0787379		0.898772	0.070508		0.913178	0.0672404		0.980753	0.0423699		0.913541	0.0578625		0.944348	0.0500227
0.886123	0.079912		0.808835	0.106737		0.913522	0.0604309		0.877164	0.0800495		0.885266	0.0757		0.91667	0.0672597		0.98117	0.0433488		0.936828	0.0530517		0.94903	0.0498616		0.8774	0.0784743		0.899547	0.0702673		0.913965	0.0670111		0.981599	0.0422056		0.914328	0.0576469		0.945162	0.0498329
0.886886	0.0796543		0.809532	0.106395		0.914309	0.0602127		0.877919	0.079784		0.886028	0.0754445		0.917459	0.067032		0.982015	0.0431834		0.937635	0.0528545		0.949848	0.0496746		0.878155	0.0782118		0.900321	0.0700275		0.914753	0.0667827		0.982444	0.0420421		0.915116	0.0574322		0.945976	0.0496438
0.88765	0.0793975		0.810228	0.106054		0.915096	0.0599953		0.878675	0.0795196		0.886791	0.07519		0.918249	0.0668051		0.98286	0.0430187		0.938442	0.052658		0.950665	0.0494884		0.878911	0.0779502		0.901096	0.0697887		0.91554	0.0665552		0.98329	0.0418792		0.915903	0.0572184		0.94679	0.0494556
0.888413	0.0791418		0.810925	0.105715		0.915883	0.0597789		0.879431	0.0792562		0.887553	0.0749365		0.919038	0.0665791		0.983705	0.0428548		0.939249	0.0524624		0.951482	0.049303		0.879667	0.0776896		0.901871	0.0695508		0.916327	0.0663285		0.984135	0.0417171		0.916691	0.0570056		0.947604	0.0492681
0.889176	0.0788869		0.811622	0.105376		0.91667	0.0595633		0.880186	0.0789938		0.888316	0.0746839		0.919828	0.066354		0.98455	0.0426915		0.940056	0.0522677		0.9523	0.0491184		0.880423	0.07743		0.902646	0.0693139		0.917114	0.0661028		0.984981	0.0415556		0.917479	0.0567936		0.948418	0.0490815
0.889939	0.078633		0.812318	0.105039		0.917456	0.0593487		0.880942	0.0787325		0.889078	0.0744324		0.920617	0.0661298		0.985396	0.0425289		0.940863	0.0520737		0.953117	0.0489345		0.881178	0.0771715		0.903421	0.0690779		0.917902	0.065878		0.985826	0.0413949		0.918266	0.0565825		0.949232	0.0488957
0.890703	0.0783801		0.813015	0.104703		0.918243	0.0591349		0.881697	0.0784721		0.889841	0.0741818		0.921407	0.0659065		0.986241	0.0423671		0.94167	0.0518806		0.953935	0.0487515		0.881934	0.0769139		0.904195	0.0688428		0.918689	0.065654		0.986672	0.0412349		0.919054	0.0563723		0.950046	0.0487106
0.891466	0.0781282		0.813712	0.104369		0.91903	0.058922		0.882453	0.0782127		0.890603	0.0739322		0.922197	0.065684		0.987086	0.0422059		0.942477	0.0516883		0.954752	0.0485692		0.88269	0.0766573		0.90497	0.0686086		0.919476	0.0654309		0.987517	0.0410755		0.919841	0.056163		0.95086	0.0485264
0.892229	0.0778772		0.814408	0.104035		0.919817	0.05871		0.883208	0.0779543		0.891366	0.0736836		0.922986	0.0654624		0.987931	0.0420455		0.943284	0.0514968		0.95557	0.0483877		0.883446	0.0764017		0.905745	0.0683753		0.920263	0.0652087		0.988363	0.0409169		0.920629	0.0559546		0.951675	0.0483429
0.892992	0.0776271		0.815105	0.103703		0.920604	0.0584989		0.883964	0.0776969		0.892128	0.0734359		0.923776	0.0652417		0.988776	0.0418857		0.944091	0.0513061		0.956387	0.048207		0.884201	0.0761471		0.90652	0.068143		0.92105	0.0649873		0.989208	0.0407589		0.921416	0.055747		0.952489	0.0481602
0.893756	0.077378		0.815802	0.103372		0.921391	0.0582886		0.884719	0.0774404		0.892891	0.0731892		0.924565	0.0650218		0.989621	0.0417266		0.944898	0.0511163		0.957204	0.048027		0.884957	0.0758935		0.907295	0.0679116		0.921838	0.0647669		0.990054	0.0406016		0.922204	0.0555404		0.953303	0.0479784
0.894519	0.0771298		0.816498	0.103042		0.922177	0.0580792		0.885475	0.077185		0.893653	0.0729435		0.925355	0.0648028		0.990466	0.0415682		0.945705	0.0509272		0.958022	0.0478478		0.885713	0.0756408		0.908069	0.067681		0.922625	0.0645472		0.990899	0.040445		0.922991	0.0553346		0.954117	0.0477972
0.895282	0.0768825		0.817195	0.102713		0.922964	0.0578707		0.88623	0.0769305		0.894416	0.0726987		0.926144	0.0645846		0.991311	0.0414105		0.946511	0.0507389		0.958839	0.0476694		0.886468	0.0753891		0.908844	0.0674514		0.923412	0.0643285		0.991745	0.0402891		0.923779	0.0551297		0.954931	0.0476169
0.896045	0.0766362		0.817892	0.102386		0.923751	0.057663		0.886986	0.076677		0.895178	0.0724549		0.926934	0.0643673		0.992156	0.0412534		0.947318	0.0505514		0.959657	0.0474917		0.887224	0.0751384		0.909619	0.0672227		0.924199	0.0641106		0.99259	0.0401339		0.924566	0.0549256		0.955745	0.0474373
0.896808	0.0763908		0.818589	0.10206		0.924538	0.0574562		0.887741	0.0764245		0.895941	0.072212		0.927723	0.0641508		0.993002	0.041097		0.948125	0.0503647		0.960474	0.0473148		0.88798	0.0748886		0.910394	0.0669949		0.924987	0.0638935		0.993436	0.0399793		0.925354	0.0547224		0.956559	0.0472585
0.897572	0.0761463		0.819285	0.101734		0.925325	0.0572503		0.888497	0.0761729		0.896703	0.07197		0.928513	0.0639352		0.993847	0.0409413		0.948932	0.0501788		0.961292	0.0471386		0.888736	0.0746398		0.911169	0.066768		0.925774	0.0636773		0.994281	0.0398255		0.926141	0.0545201		0.957373	0.0470805
0.898335	0.0759028		0.819982	0.101411		0.926112	0.0570451		0.889252	0.0759223		0.897466	0.071729		0.929303	0.0637204		0.994692	0.0407863		0.949739	0.0499937		0.962109	0.0469632		0.889491	0.0743919		0.911943	0.0665419		0.926561	0.0634619		0.995126	0.0396722		0.926929	0.0543186		0.958187	0.0469032
0.899098	0.0756602		0.820679	0.101088		0.926899	0.0568409		0.890008	0.0756727		0.898228	0.071489		0.930092	0.0635065		0.995537	0.0406319		0.950546	0.0498094		0.962926	0.0467885		0.890247	0.074145		0.912718	0.0663168		0.927348	0.0632474		0.995972	0.0395197		0.927717	0.0541179		0.959001	0.0467267
0.899861	0.0754184		0.821375	0.100766		0.927685	0.0566375		0.890763	0.075424		0.898991	0.0712498		0.930882	0.0632934		0.996382	0.0404782		0.951353	0.0496259		0.963744	0.0466145		0.891003	0.0738991		0.913493	0.0660925		0.928135	0.0630337		0.996817	0.0393678		0.928504	0.0539181		0.959815	0.0465509
0.900625	0.0751776		0.822072	0.100446		0.928472	0.0564349		0.891519	0.0751762		0.899753	0.0710116		0.931671	0.0630811		0.997227	0.0403251		0.95216	0.0494431		0.964561	0.0464413		0.891759	0.073654		0.914268	0.0658691		0.928923	0.0628209		0.997663	0.0392165		0.929292	0.0537192		0.96063	0.0463759
0.901388	0.0749377		0.822769	0.100127		0.929259	0.0562331		0.892274	0.0749294		0.900516	0.0707743		0.932461	0.0628696		0.998072	0.0401727		0.952967	0.0492611		0.965379	0.0462689		0.892514	0.07341		0.915043	0.0656466		0.92971	0.0626089		0.998508	0.039066		0.930079	0.0535211		0.961444	0.0462017
0.902151	0.0746987		0.823465	0.0998085		0.930046	0.0560322		0.89303	0.0746836		0.901278	0.070538		0.93325	0.062659		0.998917	0.040021		0.953774	0.0490798		0.966196	0.0460971		0.89327	0.0731668		0.915817	0.0654249		0.930497	0.0623977		0.999354	0.038916		0.930867	0.0533238		0.962258	0.0460281
0.902914	0.0744606		0.824162	0.0994916		0.930833	0.0558321		0.893786	0.0744386		0.902041	0.0703025		0.93404	0.0624492		0.999762	0.0398699		0.954581	0.0488994		0.967014	0.0459261		0.894026	0.0729246		0.916592	0.0652041		0.931284	0.0621873		1.0002	0.0387667		0.931654	0.0531273		0.963072	0.0458554
0.903678	0.0742233		0.824859	0.0991758		0.93162	0.0556328		0.894541	0.0741947		0.902803	0.070068		0.934829	0.0622402		1.00061	0.0397194		0.955388	0.0487196		0.967831	0.0457558		0.894781	0.0726834		0.917367	0.0649842		0.932072	0.0619778		1.00104	0.0386181		0.932442	0.0529317		0.963886	0.0456833
0.904441	0.073987		0.825555	0.0988612		0.932406	0.0554344		0.895297	0.0739516		0.903566	0.0698344		0.935619	0.062032		1.00145	0.0395696		0.956194	0.0485407		0.968648	0.0455863		0.895537	0.072443		0.918142	0.0647651		0.932859	0.061769		1.00189	0.0384701		0.933229	0.0527369		0.9647	0.045512
0.905204	0.0737516		0.826252	0.0985477		0.933193	0.0552368		0.896052	0.0737095		0.904328	0.0696016		0.936409	0.0618246		1.0023	0.0394204		0.957001	0.0483625		0.969466	0.0454174		0.896293	0.0722036		0.918917	0.0645469		0.933646	0.0615611		1.00274	0.0383228		0.934017	0.0525429		0.965514	0.0453414
0.905967	0.073517		0.826949	0.0982354		0.93398	0.0550399		0.896808	0.0734683		0.905091	0.0693698		0.937198	0.061618		1.00314	0.0392719		0.957808	0.048185		0.970283	0.0452493		0.897049	0.0719651		0.919692	0.0643296		0.934433	0.061354		1.00358	0.0381761		0.934804	0.0523497		0.966328	0.0451716
0.906731	0.0732833		0.827645	0.0979242		0.934767	0.0548439		0.897563	0.073228		0.905853	0.0691389		0.937988	0.0614123		1.00399	0.039124		0.958615	0.0480083		0.971101	0.0450818		0.897804	0.0717275		0.920466	0.0641131		0.93522	0.0611477		1.00443	0.03803		0.935592	0.0521574		0.967142	0.0450024
0.907494	0.0730505		0.828342	0.0976142		0.935554	0.0546487		0.898319	0.0729886		0.906616	0.0689089		0.938777	0.0612073		1.00483	0.0389767		0.959422	0.0478324		0.971918	0.0449151		0.89856	0.0714908		0.921241	0.0638974		0.936008	0.0609422		1.00527	0.0378845		0.936379	0.0519658		0.967956	0.044834
0.908257	0.0728186		0.829039	0.0973052		0.936341	0.0544543		0.899074	0.0727501		0.907378	0.0686797		0.939567	0.0610031		1.00568	0.0388301		0.960229	0.0476572		0.972736	0.0447491		0.899316	0.071255		0.922016	0.0636826		0.936795	0.0607375		1.00612	0.0377397		0.937167	0.0517751		0.96877	0.0446663
0.90902	0.0725875		0.829735	0.0969974		0.937127	0.0542607		0.89983	0.0725126		0.908141	0.0684515		0.940356	0.0607997		1.00652	0.0386841		0.961036	0.0474827		0.973553	0.0445838		0.900072	0.0710201		0.922791	0.0634686		0.937582	0.0605336		1.00696	0.0375955		0.937954	0.0515852		0.969585	0.0444993
0.909784	0.0723573		0.830432	0.0966907		0.937914	0.0540679		0.900585	0.072276		0.908903	0.0682241		0.941146	0.0605971		1.00737	0.0385387		0.961843	0.0473089		0.97437	0.0444192		0.900827	0.0707861		0.923566	0.0632555		0.938369	0.0603305		1.00781	0.0374519		0.938742	0.051396		0.970399	0.0443331
0.910547	0.072128		0.831129	0.0963851		0.938701	0.0538759		0.901341	0.0720402		0.909666	0.0679976		0.941935	0.0603953		1.00821	0.0383939		0.96265	0.0471359		0.975188	0.0442552		0.901583	0.070553		0.92434	0.0630432		0.939157	0.0601281		1.00865	0.037309		0.93953	0.0512077		0.971213	0.0441675
0.91131	0.0718995		0.831825	0.0960807		0.939488	0.0536846		0.902096	0.0718054		0.910428	0.067772		0.942725	0.0601943		1.00906	0.0382498		0.963457	0.0469636		0.976005	0.044092		0.902339	0.0703208		0.925115	0.0628317		0.939944	0.0599266		1.0095	0.0371666		0.940317	0.0510201		0.972027	0.0440027
0.912073	0.0716719		0.832522	0.0957773		0.940275	0.0534942		0.902852	0.0715714		0.911191	0.0675473		0.943514	0.059994		1.0099	0.0381062		0.964264	0.0467921		0.976823	0.0439295		0.903094	0.0700895		0.92589	0.0626211		0.940731	0.0597259		1.01035	0.0370249		0.941105	0.0508334		0.972841	0.0438385
0.912837	0.0714451		0.833219	0.095475		0.941062	0.0533045		0.903607	0.0713384		0.911953	0.0673234		0.944304	0.0597946		1.01075	0.0379633		0.965071	0.0466212		0.97764	0.0437676		0.90385	0.0698591		0.926665	0.0624112		0.941518	0.0595259		1.01119	0.0368838		0.941892	0.0506474		0.973655	0.043675
0.9136	0.0712192		0.833915	0.0951739		0.941849	0.0531156		0.904363	0.0711062		0.912716	0.0671004		0.945094	0.0595959		1.01159	0.037821		0.965877	0.0464511		0.978458	0.0436065		0.904606	0.0696296		0.92744	0.0622022		0.942305	0.0593267		1.01204	0.0367433		0.94268	0.0504622		0.974469	0.0435123
0.914363	0.0709941		0.834612	0.0948738		0.942635	0.0529275		0.905118	0.0708749		0.913478	0.0668783		0.945883	0.0593979		1.01244	0.0376793		0.966684	0.0462817		0.979275	0.043446		0.905362	0.0694009		0.928214	0.061994		0.943093	0.0591283		1.01288	0.0366034		0.943467	0.0502778		0.975283	0.0433502
0.915126	0.0707698		0.835309	0.0945748		0.943422	0.0527402		0.905874	0.0706445		0.914241	0.066657		0.946673	0.0592008		1.01328	0.0375382		0.967491	0.046113		0.980092	0.0432861		0.906117	0.0691731		0.928989	0.0617867		0.94388	0.0589306		1.01373	0.0364641		0.944255	0.0500941		0.976097	0.0431888
0.91589	0.0705464		0.836005	0.094277		0.944209	0.0525536		0.906629	0.0704149		0.915003	0.0664366		0.947462	0.0590043		1.01413	0.0373977		0.968298	0.045945		0.98091	0.043127		0.906873	0.0689462		0.929764	0.0615801		0.944667	0.0587337		1.01457	0.0363254		0.945042	0.0499113		0.976911	0.0430281
0.916653	0.0703239		0.836702	0.0939802		0.944996	0.0523678		0.907385	0.0701863		0.915766	0.066217		0.948252	0.0588087		1.01497	0.0372578		0.969105	0.0457777		0.981727	0.0429685		0.907629	0.0687202		0.930539	0.0613743		0.945454	0.0585376		1.01542	0.0361873		0.94583	0.0497292		0.977725	0.0428681
0.917416	0.0701021		0.837399	0.0936844		0.945783	0.0521827		0.90814	0.0699585		0.916528	0.0659983		0.949041	0.0586138		1.01582	0.0371184		0.969912	0.0456111		0.982545	0.0428107		0.908385	0.068495		0.931314	0.0611693		0.946242	0.0583423		1.01626	0.0360498		0.946617	0.0495478		0.97854	0.0427088
0.918179	0.0698812		0.838095	0.0933898		0.94657	0.0519984		0.908896	0.0697316		0.917291	0.0657804		0.949831	0.0584197		1.01666	0.0369797		0.970719	0.0454452		0.983362	0.0426536		0.90914	0.0682707		0.932088	0.0609652		0.947029	0.0581477		1.01711	0.0359129		0.947405	0.0493672		0.979354	0.0425501
0.918942	0.0696612		0.838792	0.0930962		0.947356	0.0518149		0.909652	0.0695055		0.918053	0.0655634		0.95062	0.0582263		1.01751	0.0368416		0.971526	0.04528		0.984179	0.0424971		0.909896	0.0680472		0.932863	0.0607618		0.947816	0.0579538		1.01795	0.0357766		0.948192	0.0491874		0.980168	0.0423921
0.919706	0.0694419		0.839489	0.0928037		0.948143	0.0516321		0.910407	0.0692803		0.918816	0.0653472		0.95141	0.0580337		1.01835	0.036704		0.972333	0.0451155		0.984997	0.0423413		0.910652	0.0678246		0.933638	0.0605592		0.948603	0.0577607		1.0188	0.0356408		0.94898	0.0490083		0.980982	0.0422348
0.920469	0.0692235		0.840185	0.0925123		0.94893	0.0514501		0.911163	0.0690559		0.919578	0.0651319		0.9522	0.0578418		1.0192	0.0365671		0.97314	0.0449517		0.985814	0.0421861		0.911407	0.0676028		0.934413	0.0603574		0.94939	0.0575684		1.01964	0.0355057		0.949768	0.04883		0.981796	0.0420782
0.921232	0.0690058		0.840882	0.0922219		0.949717	0.0512688		0.911918	0.0688324		0.920341	0.0649173		0.952989	0.0576506		1.02005	0.0364307		0.973947	0.0447886		0.986632	0.0420316		0.912163	0.0673819		0.935188	0.0601564		0.950178	0.0573768		1.02049	0.0353711		0.950555	0.0486525		0.98261	0.0419222
0.921995	0.068789		0.841579	0.0919326		0.950504	0.0510882		0.912674	0.0686098		0.921103	0.0647036		0.953779	0.0574602		1.02089	0.0362949		0.974754	0.0446262		0.987449	0.0418777		0.912919	0.0671619		0.935962	0.0599562		0.950965	0.0571859		1.02134	0.0352371		0.951343	0.0484756		0.983424	0.0417669
0.922759	0.068573		0.842275	0.0916443		0.951291	0.0509084		0.913429	0.068388		0.921866	0.0644908		0.954568	0.0572705		1.02174	0.0361597		0.97556	0.0444644		0.988267	0.0417245		0.913675	0.0669426		0.936737	0.0597568		0.951752	0.0569958		1.02218	0.0351037		0.95213	0.0482996		0.984238	0.0416122
0.923522	0.0683578		0.842972	0.0913571		0.952077	0.0507293		0.914185	0.068167		0.922628	0.0642787		0.955358	0.0570816		1.02258	0.036025		0.976367	0.0443034		0.989084	0.0415719		0.91443	0.0667242		0.937512	0.0595581		0.952539	0.0568064		1.02303	0.0349709		0.952918	0.0481242		0.985052	0.0414582
0.924285	0.0681434		0.843669	0.0910709		0.952864	0.050551		0.91494	0.0679469		0.923391	0.0640675		0.956147	0.0568933		1.02343	0.0358909		0.977174	0.044143		0.989901	0.04142		0.915186	0.0665067		0.938287	0.0593602		0.953327	0.0566178		1.02387	0.0348386		0.953705	0.0479496		0.985866	0.0413049
0.925048	0.0679298		0.844365	0.0907858		0.953651	0.0503733		0.915696	0.0677276		0.924153	0.063857		0.956937	0.0567059		1.02427	0.0357574		0.977981	0.0439832		0.990719	0.0412687		0.915942	0.06629		0.939062	0.0591631		0.954114	0.0564299		1.02472	0.0347069		0.954493	0.0477757		0.986681	0.0411522
0.925812	0.067717		0.845062	0.0905017		0.954438	0.0501964		0.916451	0.0675092		0.924916	0.0636474		0.957726	0.0565191		1.02512	0.0356245		0.978788	0.0438242		0.991536	0.0411181		0.916698	0.0660741		0.939836	0.0589667		0.954901	0.0562427		1.02556	0.0345758		0.95528	0.0476026		0.987495	0.0410001
0.926575	0.067505		0.845759	0.0902187		0.955225	0.0500203		0.917207	0.0672915		0.925678	0.0634386		0.958516	0.056333		1.02596	0.0354921		0.979595	0.0436658		0.992354	0.040968		0.917453	0.065859		0.940611	0.0587711		0.955688	0.0560562		1.02641	0.0344452		0.956068	0.0474302		0.988309	0.0408487
0.927338	0.0672938		0.846455	0.0899366		0.956012	0.0498448		0.917962	0.0670747		0.926441	0.0632306		0.959306	0.0561477		1.02681	0.0353603		0.980402	0.043508		0.993171	0.0408186		0.918209	0.0656447		0.941386	0.0585763		0.956475	0.0558705		1.02726	0.0343152		0.956855	0.0472585		0.989123	0.0406979
0.928101	0.0670833		0.847152	0.0896556		0.956798	0.0496701		0.918718	0.0668588		0.927203	0.0630234		0.960095	0.0559631		1.02765	0.035229		0.981209	0.043351		0.993989	0.0406699		0.918965	0.0654313		0.942161	0.0583822		0.957263	0.0556855		1.0281	0.0341857		0.957643	0.0470875		0.989937	0.0405478
0.928865	0.0668737		0.847849	0.0893757		0.957585	0.049496		0.919473	0.0666436		0.927966	0.0628171		0.960885	0.0557792		1.0285	0.0350983		0.982016	0.0431945		0.994806	0.0405217		0.91972	0.0652187		0.942936	0.0581889		0.95805	0.0555012		1.02895	0.0340568		0.95843	0.0469172		0.990751	0.0403983
0.929628	0.0666648		0.848545	0.0890967		0.958372	0.0493227		0.920229	0.0664293		0.928728	0.0626115		0.961674	0.055596		1.02934	0.0349682		0.982823	0.0430388		0.995623	0.0403742		0.920476	0.0650069		0.94371	0.0579963		0.958837	0.0553176		1.02979	0.0339285		0.959218	0.0467477		0.991565	0.0402494
0.930391	0.0664567		0.849242	0.0888188		0.959159	0.0491501		0.920984	0.0662157		0.929491	0.0624066		0.962464	0.0554135		1.03019	0.0348386		0.98363	0.0428837		0.996441	0.0402273		0.921232	0.0647959		0.944485	0.0578045		0.959624	0.0551347		1.03064	0.0338007		0.960005	0.0465788		0.992379	0.0401012
0.931154	0.0662494		0.849939	0.0885418		0.959946	0.0489782		0.92174	0.066003		0.930253	0.0622026		0.963253	0.0552317		1.03103	0.0347095		0.984436	0.0427292		0.997258	0.040081		0.921988	0.0645857		0.94526	0.0576135		0.960412	0.0549525		1.03148	0.0336735		0.960793	0.0464107		0.993193	0.0399536
0.931918	0.0660428		0.850635	0.0882659		0.960733	0.048807		0.922495	0.0657911		0.931016	0.0619994		0.964043	0.0550506		1.03188	0.034581		0.985243	0.0425754		0.998076	0.0399353		0.922743	0.0643763		0.946035	0.0574231		0.961199	0.054771		1.03233	0.0335468		0.961581	0.0462433		0.994007	0.0398066
0.932681	0.065837		0.851332	0.087991		0.96152	0.0486365		0.923251	0.06558		0.931778	0.0617969		0.964832	0.0548702		1.03272	0.034453		0.98605	0.0424222		0.998893	0.0397902		0.923499	0.0641677		0.94681	0.0572335		0.961986	0.0545903		1.03317	0.0334206		0.962368	0.0460765		0.994821	0.0396603
0.933444	0.065632		0.852029	0.0877171		0.962306	0.0484666		0.924006	0.0653697		0.932541	0.0615953		0.965622	0.0546905		1.03357	0.0343256		0.986857	0.0422697		0.999711	0.0396458		0.924255	0.0639599		0.947584	0.0570447		0.962773	0.0544102		1.03402	0.033295		0.963156	0.0459105		0.995636	0.0395145
0.934207	0.0654277		0.852725	0.0874442		0.963093	0.0482975		0.924762	0.0651602		0.933303	0.0613944		0.966411	0.0545115		1.03441	0.0341987		0.987664	0.0421178		1.00053	0.0395019		0.925011	0.0637528		0.948359	0.0568566		0.96356	0.0542308		1.03486	0.0331699		0.963943	0.0457452		0.99645	0.0393694
0.934971	0.0652242		0.853422	0.0871723		0.96388	0.0481291		0.925518	0.0649514		0.934066	0.0611943		0.967201	0.0543332		1.03526	0.0340724		0.988471	0.0419665		1.00134	0.0393587		0.925766	0.0635466		0.949134	0.0566692		0.964348	0.0540521		1.03571	0.0330454		0.964731	0.0455805		0.997264	0.0392249
0.935734	0.0650215		0.854119	0.0869013		0.964667	0.0479613		0.926273	0.0647435		0.934828	0.0609949		0.967991	0.0541555		1.0361	0.0339466		0.989278	0.0418159		1.00216	0.039216		0.926522	0.0633412		0.949909	0.0564825		0.965135	0.0538741		1.03655	0.0329214		0.965518	0.0454166		0.998078	0.039081
0.936497	0.0648195		0.854815	0.0866314		0.965454	0.0477942		0.927029	0.0645364		0.935591	0.0607963		0.96878	0.0539786		1.03695	0.0338213		0.990085	0.0416659		1.00298	0.039074		0.927278	0.0631365		0.950684	0.0562966		0.965922	0.0536968		1.0374	0.0327979		0.966306	0.0452533		0.998892	0.0389377
0.93726	0.0646182		0.855512	0.0863624		0.966241	0.0476278		0.927784	0.06433		0.936353	0.0605985		0.96957	0.0538023		1.03779	0.0336965		0.990892	0.0415165		1.0038	0.0389325		0.928033	0.0629326		0.951458	0.0561113		0.966709	0.0535202		1.03825	0.0326749		0.967093	0.0450907		0.999706	0.038795
0.938024	0.0644177		0.856209	0.0860944		0.967027	0.0474621		0.92854	0.0641244		0.937116	0.0604014		0.970359	0.0536267		1.03864	0.0335723		0.991699	0.0413677		1.00462	0.0387916		0.928789	0.0627295		0.952233	0.0559268		0.967497	0.0533443		1.03909	0.0325525		0.967881	0.0449288		1.00052	0.0386529
0.938787	0.064218		0.856905	0.0858274		0.967814	0.0472971		0.929295	0.0639196		0.937878	0.0602051		0.971149	0.0534518		1.03948	0.0334486		0.992506	0.0412196		1.00543	0.0386513		0.929545	0.0625272		0.953008	0.0557431		0.968284	0.053169		1.03994	0.0324306		0.968668	0.0447676		1.00133	0.0385114
0.93955	0.064019		0.857602	0.0855614		0.968601	0.0471327		0.930051	0.0637156		0.938641	0.0600096		0.971938	0.0532775		1.04033	0.0333254		0.993313	0.0410721		1.00625	0.0385117		0.930301	0.0623257		0.953783	0.05556		0.969071	0.0529944		1.04078	0.0323093		0.969456	0.044607		1.00215	0.0383705
0.940313	0.0638207		0.858299	0.0852963		0.969388	0.046969		0.930806	0.0635123		0.939403	0.0598148		0.972728	0.0531039		1.04117	0.0332028		0.994119	0.0409252		1.00707	0.0383725		0.931056	0.0621249		0.954558	0.0553776		0.969858	0.0528205		1.04163	0.0321884		0.970243	0.0444471		1.00296	0.0382302
0.941076	0.0636231		0.858995	0.0850322		0.970175	0.0468059		0.931562	0.0633098		0.940166	0.0596207		0.973517	0.052931		1.04202	0.0330806		0.994926	0.0407789		1.00788	0.038234		0.931812	0.0619248		0.955332	0.055196		0.970645	0.0526473		1.04247	0.0320681		0.971031	0.0442879		1.00378	0.0380905
0.94184	0.0634263		0.859692	0.0847691		0.970962	0.0466436		0.932317	0.0631081		0.940928	0.0594274		0.974307	0.0527588		1.04286	0.032959		0.995733	0.0406332		1.0087	0.0380961		0.932568	0.0617256		0.956107	0.055015		0.971433	0.0524747		1.04332	0.0319482		0.971818	0.0441294		1.00459	0.0379514
0.942603	0.0632302		0.860389	0.0845069		0.971748	0.0464818		0.933073	0.0629071		0.941691	0.0592349		0.975097	0.0525872		1.04371	0.0328379		0.99654	0.0404881		1.00952	0.0379587		0.933324	0.0615271		0.956882	0.0548348		0.97222	0.0523028		1.04416	0.0318289		0.972606	0.0439715		1.00541	0.0378129
0.943366	0.0630349		0.861085	0.0842457		0.972535	0.0463208		0.933828	0.0627069		0.942453	0.0590431		0.975886	0.0524162		1.04455	0.0327173		0.997347	0.0403437		1.01034	0.0378219		0.934079	0.0613293		0.957657	0.0546552		0.973007	0.0521315		1.04501	0.0317101		0.973394	0.0438142		1.00622	0.037675
0.944129	0.0628402		0.861782	0.0839854		0.973322	0.0461604		0.934584	0.0625075		0.943216	0.058852		0.976676	0.0522459		1.0454	0.0325972		0.998154	0.0401998		1.01116	0.0376857		0.934835	0.0611323		0.958432	0.0544764		0.973794	0.0519609		1.04585	0.0315918		0.974181	0.0436577		1.00703	0.0375376
0.944893	0.0626463		0.862479	0.0837261		0.974109	0.0460006		0.935339	0.0623088		0.943978	0.0586616		0.977465	0.0520763		1.04624	0.0324776		0.998961	0.0400565		1.01197	0.03755		0.935591	0.0609361		0.959206	0.0542982		0.974582	0.051791		1.0467	0.0314741		0.974969	0.0435017		1.00785	0.0374008
0.945656	0.0624531		0.863175	0.0834677		0.974896	0.0458415		0.936095	0.0621108		0.944741	0.058472		0.978255	0.0519073		1.04709	0.0323585		0.999768	0.0399139		1.01279	0.0374149		0.936346	0.0607406		0.959981	0.0541208		0.975369	0.0516217		1.04755	0.0313568		0.975756	0.0433465		1.00866	0.0372646
0.946419	0.0622606		0.863872	0.0832103		0.975683	0.045683		0.93685	0.0619136		0.945503	0.0582831		0.979044	0.051739		1.04793	0.03224		1.00057	0.0397718		1.01361	0.0372804		0.937102	0.0605458		0.960756	0.053944		0.976156	0.0514531		1.04839	0.03124		0.976544	0.0431918		1.00947	0.037129
0.947182	0.0620689		0.864569	0.0829538		0.97647	0.0455252		0.937606	0.0617172		0.946266	0.0580949		0.979834	0.0515713		1.04878	0.0321219		1.00138	0.0396303		1.01442	0.0371464		0.937858	0.0603518		0.961531	0.0537679		0.976943	0.0512851		1.04924	0.0311237		0.977331	0.0430379		1.01029	0.0369939
0.947946	0.0618778		0.865265	0.0826982		0.977256	0.045368		0.938361	0.0615215		0.947028	0.0579075		0.980623	0.0514043		1.04962	0.0320043		1.00219	0.0394894		1.01524	0.037013		0.938614	0.0601585		0.962306	0.0535925		0.97773	0.0511178		1.05008	0.0310079		0.978119	0.0428845		1.0111	0.0368594
0.948709	0.0616874		0.865962	0.0824436		0.978043	0.0452114		0.939117	0.0613265		0.947791	0.0577208		0.981413	0.0512379		1.05047	0.0318872		1.003	0.0393491		1.01606	0.0368801		0.939369	0.0599659		0.96308	0.0534177		0.978518	0.0509511		1.05093	0.0308927		0.978906	0.0427319		1.01192	0.0367255
0.949472	0.0614978		0.866659	0.0821899		0.97883	0.0450555		0.939872	0.0611323		0.948553	0.0575348		0.982203	0.0510721		1.05131	0.0317706		1.0038	0.0392094		1.01688	0.0367478		0.940125	0.0597741		0.963855	0.0532437		0.979305	0.0507851		1.05177	0.0307779		0.979694	0.0425798		1.01273	0.0365922
0.950235	0.0613088		0.867355	0.0819371		0.979617	0.0449002		0.940628	0.0609388		0.949316	0.0573495		0.982992	0.050907		1.05216	0.0316545		1.00461	0.0390702		1.01769	0.0366161		0.940881	0.059583		0.96463	0.0530703		0.980092	0.0506197		1.05262	0.0306636		0.980481	0.0424284		1.01355	0.0364594
0.950999	0.0611206		0.868052	0.0816853		0.980404	0.0447456		0.941384	0.060746		0.950078	0.0571649		0.983782	0.0507425		1.053	0.0315389		1.00542	0.0389317		1.01851	0.0364849		0.941637	0.0593927		0.965405	0.0528976		0.980879	0.0504549		1.05346	0.0305497		0.981269	0.0422776		1.01436	0.0363271
0.951762	0.060933		0.868749	0.0814343		0.981191	0.0445915		0.942139	0.0605539		0.950841	0.056981		0.984571	0.0505786		1.05385	0.0314238		1.00622	0.0387937		1.01933	0.0363542		0.942392	0.059203		0.96618	0.0527255		0.981667	0.0502908		1.05431	0.0304364		0.982056	0.0421274		1.01517	0.0361954
0.952525	0.0607461		0.869445	0.0811843		0.981977	0.0444381		0.942895	0.0603626		0.951603	0.0567978		0.985361	0.0504153		1.05469	0.0313091		1.00703	0.0386562		1.02015	0.0362241		0.943148	0.0590141		0.966955	0.0525542		0.982454	0.0501273		1.05516	0.0303236		0.982844	0.0419779		1.01599	0.0360643
0.953288	0.0605599		0.870142	0.0809352		0.982764	0.0442853		0.94365	0.060172		0.952366	0.0566154		0.98615	0.0502527		1.05554	0.031195		1.00784	0.0385194		1.02096	0.0360946		0.943904	0.0588259		0.967729	0.0523834		0.983241	0.0499644		1.056	0.0302112		0.983632	0.041829		1.0168	0.0359337
0.954052	0.0603745		0.870839	0.080687		0.983551	0.0441331		0.944406	0.0599821		0.953128	0.0564336		0.98694	0.0500907		1.05638	0.0310813		1.00864	0.0383831		1.02178	0.0359655		0.944659	0.0586384		0.968504	0.0522134		0.984028	0.0498022		1.05685	0.0300993		0.984419	0.0416807		1.01762	0.0358037
0.954815	0.0601896		0.871536	0.0804397		0.984338	0.0439816		0.945161	0.059793		0.953891	0.0562525		0.987729	0.0499293		1.05723	0.0309681		1.00945	0.0382474		1.0226	0.035837		0.945415	0.0584517		0.969279	0.052044		0.984815	0.0496406		1.05769	0.0299879		0.985207	0.041533		1.01843	0.0356743
0.955578	0.0600055		0.872232	0.0801933		0.985125	0.0438306		0.945917	0.0596045		0.954653	0.0560721		0.988519	0.0497686		1.05808	0.0308554		1.01026	0.0381123		1.02342	0.0357091		0.946171	0.0582656		0.970054	0.0518753		0.985603	0.0494796		1.05854	0.029877		0.985994	0.041386		1.01924	0.0355453
0.956341	0.0598221		0.872929	0.0799478		0.985912	0.0436803		0.946672	0.0594167		0.955416	0.0558925		0.989309	0.0496084		1.05892	0.0307431		1.01107	0.0379777		1.02423	0.0355817		0.946927	0.0580802		0.970829	0.0517072		0.98639	0.0493192		1.05938	0.0297665		0.986782	0.0412395		1.02006	0.0354169
0.957105	0.0596393		0.873626	0.0797031		0.986698	0.0435306		0.947428	0.0592297		0.956179	0.0557135		0.990098	0.0494489		1.05977	0.0306313		1.01187	0.0378437		1.02505	0.0354548		0.947682	0.0578956		0.971603	0.0515397		0.987177	0.0491594		1.06023	0.0296565		0.987569	0.0410937		1.02087	0.0352891
0.957868	0.0594572		0.874322	0.0794594		0.987485	0.0433814		0.948183	0.0590434		0.956941	0.0555351		0.990888	0.0492899		1.06061	0.03052		1.01268	0.0377102		1.02587	0.0353284		0.948438	0.0577116		0.972378	0.0513729		0.987964	0.0490003		1.06107	0.029547		0.988357	0.0409485		1.02169	0.0351618
0.958631	0.0592758		0.875019	0.0792166		0.988272	0.0432329		0.948939	0.0588577		0.957704	0.0553575		0.991677	0.0491316		1.06146	0.0304092		1.01348	0.0375773		1.02669	0.0352026		0.949194	0.0575284		0.973153	0.0512068		0.988752	0.0488417		1.06192	0.029438		0.989144	0.0408039		1.0225	0.035035
0.959394	0.059095		0.875716	0.0789746		0.989059	0.043085		0.949694	0.0586728		0.958466	0.0551805		0.992467	0.0489739		1.0623	0.0302988		1.01429	0.0374449		1.0275	0.0350773		0.94995	0.0573458		0.973928	0.0510413		0.989539	0.0486838		1.06276	0.0293294		0.989932	0.0406599		1.02331	0.0349088
0.960158	0.0589149		0.876412	0.0787336		0.989846	0.0429377		0.95045	0.0584886		0.959229	0.0550043		0.993256	0.0488168		1.06315	0.0301889		1.0151	0.0373131		1.02832	0.0349525		0.950705	0.0571639		0.974703	0.0508764		0.990326	0.0485265		1.06361	0.0292213		0.990719	0.0405165		1.02413	0.0347831
0.960921	0.0587355		0.877109	0.0784934		0.990633	0.0427909		0.951205	0.058305		0.959991	0.0548287		0.994046	0.0486603		1.06399	0.0300795		1.01591	0.0371818		1.02914	0.0348282		0.951461	0.0569827		0.975477	0.0507122		0.991113	0.0483698		1.06446	0.0291136		0.991507	0.0403736		1.02494	0.0346579
0.961684	0.0585567		0.877806	0.0782541		0.991419	0.0426448		0.951961	0.0581222		0.960754	0.0546537		0.994835	0.0485043		1.06484	0.0299705		1.01671	0.0370511		1.02995	0.0347044		0.952217	0.0568023		0.976252	0.0505486		0.9919	0.0482137		1.0653	0.0290064		0.992294	0.0402314		1.02576	0.0345332
0.962447	0.0583786		0.878502	0.0780156		0.992206	0.0424992		0.952716	0.05794		0.961516	0.0544795		0.995625	0.048349		1.06568	0.029862		1.01752	0.0369209		1.03077	0.0345812		0.952972	0.0566224		0.977027	0.0503857		0.992688	0.0480581		1.06615	0.0288997		0.993082	0.0400898		1.02657	0.0344091
0.96321	0.0582011		0.879199	0.077778		0.992993	0.0423543		0.953472	0.0577585		0.962279	0.0543059		0.996414	0.0481943		1.06653	0.0297539		1.01833	0.0367913		1.03159	0.0344585		0.953728	0.0564433		0.977802	0.0502233		0.993475	0.0479032		1.06699	0.0287934		0.993869	0.0399488		1.02738	0.0342855
0.963974	0.0580243		0.879896	0.0775413		0.99378	0.0422099		0.954227	0.0575777		0.963041	0.054133		0.997204	0.0480402		1.06737	0.0296463		1.01913	0.0366622		1.03241	0.0343362		0.954484	0.0562649		0.978577	0.0500616		0.994262	0.0477489		1.06784	0.0286876		0.994657	0.0398083		1.0282	0.0341624
0.964737	0.0578481		0.880592	0.0773055		0.994567	0.0420661		0.954983	0.0573976		0.963804	0.0539607		0.997994	0.0478866		1.06822	0.0295391		1.01994	0.0365336		1.03323	0.0342145		0.95524	0.0560871		0.979351	0.0499006		0.995049	0.0475952		1.06868	0.0285822		0.995445	0.0396684		1.02901	0.0340398
0.9655	0.0576726		0.881289	0.0770705		0.995354	0.0419228		0.955739	0.0572182		0.964566	0.0537891		0.998783	0.0477336		1.06906	0.0294324		1.02075	0.0364056		1.03404	0.0340933		0.955995	0.05591		0.980126	0.0497401		0.995837	0.047442		1.06953	0.0284773		0.996232	0.0395292		1.02983	0.0339178
0.966263	0.0574977		0.881986	0.0768364		0.996141	0.0417802		0.956494	0.0570394		0.965329	0.0536181		0.999573	0.0475812		1.06991	0.0293261		1.02155	0.0362781		1.03486	0.0339726		0.956751	0.0557336		0.980901	0.0495803		0.996624	0.0472895		1.07037	0.0283728		0.99702	0.0393905		1.03064	0.0337962
0.967027	0.0573235		0.882682	0.0766031		0.996927	0.0416381		0.95725	0.0568613		0.966091	0.0534478		1.00036	0.0474294		1.07075	0.0292203		1.02236	0.0361511		1.03568	0.0338524		0.957507	0.0555578		0.981676	0.0494211		0.997411	0.0471375		1.07122	0.0282688		0.997807	0.0392523		1.03146	0.0336752
0.96779	0.0571499		0.883379	0.0763707		0.997714	0.0414966		0.958005	0.0566839		0.966854	0.0532782		1.00115	0.0472782		1.0716	0.0291149		1.02317	0.0360247		1.03649	0.0337327		0.958263	0.0553827		0.982451	0.0492625		0.998198	0.0469861		1.07207	0.0281652		0.998595	0.0391148		1.03227	0.0335547
0.968553	0.056977		0.884076	0.0761391		0.998501	0.0413557		0.958761	0.0565071		0.967616	0.0531092		1.00194	0.0471276		1.07244	0.02901		1.02398	0.0358988		1.03731	0.0336135		0.959018	0.0552083		0.983225	0.0491045		0.998985	0.0468353		1.07291	0.0280621		0.999382	0.0389778		1.03308	0.0334346
0.969316	0.0568047		0.884772	0.0759083		0.999288	0.0412153		0.959516	0.056331		0.968379	0.0529408		1.00273	0.0469775		1.07329	0.0289055		1.02478	0.0357734		1.03813	0.0334948		0.959774	0.0550345		0.984	0.0489471		0.999773	0.0466851		1.07376	0.0279594		1.00017	0.0388414		1.0339	0.0333151
0.97008	0.056633		0.885469	0.0756784		1.00008	0.0410755		0.960272	0.0561556		0.969141	0.0527731		1.00352	0.046828		1.07413	0.0288015		1.02559	0.0356485		1.03895	0.0333766		0.96053	0.0548614		0.984775	0.0487903		1.00056	0.0465354		1.0746	0.0278571		1.00096	0.0387056		1.03471	0.0331961
0.970843	0.0564619		0.886166	0.0754494		1.00086	0.0409363		0.961027	0.0559808		0.969904	0.0526061		1.00431	0.0466791		1.07498	0.0286978		1.0264	0.0355241		1.03976	0.0332589		0.961285	0.054689		0.98555	0.0486342		1.00135	0.0463864		1.07545	0.0277553		1.00175	0.0385703		1.03553	0.0330776
0.971606	0.0562915		0.886862	0.0752211		1.00165	0.0407976		0.961783	0.0558067		0.970666	0.0524396		1.0051	0.0465307		1.07582	0.0285947		1.0272	0.0354003		1.04058	0.0331416		0.962041	0.0545172		0.986325	0.0484786		1.00213	0.0462379		1.07629	0.0276539		1.00253	0.0384356		1.03634	0.0329596
0.972369	0.0561217		0.887559	0.0749937		1.00243	0.0406595		0.962538	0.0556332		0.971429	0.0522738		1.00589	0.0463829		1.07667	0.0284919		1.02801	0.0352769		1.0414	0.0330249		0.962797	0.054346		0.987099	0.0483237		1.00292	0.0460899		1.07714	0.0275529		1.00332	0.0383015		1.03715	0.0328421
0.973133	0.0559525		0.888256	0.0747672		1.00322	0.0405219		0.963294	0.0554604		0.972191	0.0521087		1.00668	0.0462357		1.07751	0.0283896		1.02882	0.0351541		1.04222	0.0329086		0.963553	0.0541755		0.987874	0.0481693		1.00371	0.0459426		1.07798	0.0274524		1.00411	0.0381679		1.03797	0.0327251
0.973896	0.055784		0.888952	0.0745414		1.00401	0.0403849		0.964049	0.0552882		0.972954	0.0519441		1.00747	0.046089		1.07836	0.0282877		1.02962	0.0350318		1.04303	0.0327928		0.964308	0.0540057		0.988649	0.0480155		1.0045	0.0457958		1.07883	0.0273523		1.0049	0.0380348		1.03878	0.0326085
0.974659	0.055616		0.889649	0.0743165		1.0048	0.0402485		0.964805	0.0551167		0.973716	0.0517802		1.00826	0.0459429		1.0792	0.0281863		1.03043	0.03491		1.04385	0.0326775		0.965064	0.0538365		0.989424	0.0478624		1.00528	0.0456495		1.07967	0.0272526		1.00568	0.0379024		1.0396	0.0324925
0.975422	0.0554487		0.890346	0.0740924		1.00558	0.0401126		0.96556	0.0549458		0.974479	0.051617		1.00905	0.0457973		1.08005	0.0280852		1.03124	0.0347887		1.04467	0.0325627		0.96582	0.0536679		0.990199	0.0477098		1.00607	0.0455039		1.08052	0.0271533		1.00647	0.0377704		1.04041	0.0323769
0.976186	0.055282		0.891042	0.0738691		1.00637	0.0399772		0.966316	0.0547756		0.975241	0.0514543		1.00984	0.0456523		1.08089	0.0279846		1.03204	0.0346679		1.04549	0.0324484		0.966576	0.0535		0.990973	0.0475578		1.00686	0.0453588		1.08136	0.0270545		1.00726	0.0376391		1.04123	0.0322619
0.976949	0.0551159		0.891739	0.0736466		1.00716	0.0398424		0.967071	0.054606		0.976004	0.0512923		1.01063	0.0455078		1.08174	0.0278845		1.03285	0.0345476		1.0463	0.0323345		0.967331	0.0533327		0.991748	0.0474064		1.00764	0.0452142		1.08221	0.0269561		1.00805	0.0375082		1.04204	0.0321473
0.977712	0.0549504		0.892436	0.0734249		1.00794	0.0397081		0.967827	0.0544371		0.976766	0.0511309		1.01142	0.0453639		1.08258	0.0277847		1.03366	0.0344278		1.04712	0.0322211		0.968087	0.053166		0.992523	0.0472556		1.00843	0.0450702		1.08306	0.0268581		1.00883	0.037378		1.04285	0.0320332
0.978475	0.0547855		0.893132	0.0732041		1.00873	0.0395744		0.968582	0.0542687		0.977529	0.0509701		1.01221	0.0452206		1.08343	0.0276854		1.03446	0.0343085		1.04794	0.0321082		0.968843	0.053		0.993298	0.0471054		1.00922	0.0449267		1.0839	0.0267606		1.00962	0.0372482		1.04367	0.0319195
0.979239	0.0546212		0.893829	0.072984		1.00952	0.0394412		0.969338	0.054101		0.978291	0.0508099		1.013	0.0450778		1.08427	0.0275864		1.03527	0.0341897		1.04876	0.0319957		0.969598	0.0528346		0.994073	0.0469557		1.01001	0.0447838		1.08475	0.0266634		1.01041	0.037119		1.04448	0.0318064
0.980002	0.0544575		0.894526	0.0727648		1.0103	0.0393085		0.970093	0.053934		0.979054	0.0506503		1.01378	0.0449355		1.08512	0.0274879		1.03608	0.0340714		1.04957	0.0318837		0.970354	0.0526698		0.994847	0.0468066		1.01079	0.0446415		1.08559	0.0265667		1.0112	0.0369904		1.0453	0.0316937
0.980765	0.0542945		0.895222	0.0725463		1.01109	0.0391763		0.970849	0.0537675		0.979816	0.0504913		1.01457	0.0447938		1.08596	0.0273898		1.03689	0.0339536		1.05039	0.0317722		0.97111	0.0525056		0.995622	0.0466581		1.01158	0.0444997		1.08644	0.0264704		1.01198	0.0368622		1.04611	0.0315815
0.981528	0.054132		0.895919	0.0723287		1.01188	0.0390447		0.971605	0.0536017		0.980579	0.050333		1.01536	0.0446526		1.08681	0.0272921		1.03769	0.0338362		1.05121	0.0316611		0.971866	0.0523421		0.996397	0.0465102		1.01237	0.0443584		1.08728	0.0263745		1.01277	0.0367346		1.04692	0.0314698
0.982292	0.0539701		0.896616	0.0721118		1.01266	0.0389137		0.97236	0.0534365		0.981341	0.0501752		1.01615	0.0445119		1.08765	0.0271949		1.0385	0.0337194		1.05203	0.0315505		0.972621	0.0521792		0.997172	0.0463629		1.01316	0.0442177		1.08813	0.026279		1.01356	0.0366076		1.04774	0.0313585
0.983055	0.0538088		0.897312	0.0718957		1.01345	0.0387831		0.973116	0.053272		0.982104	0.0500181		1.01694	0.0443718		1.0885	0.027098		1.03931	0.033603		1.05284	0.0314404		0.973377	0.0520169		0.997947	0.0462161		1.01394	0.0440775		1.08897	0.0261839		1.01435	0.0364811		1.04855	0.0312477
0.983818	0.0536481		0.898009	0.0716804		1.01424	0.0386531		0.973871	0.053108		0.982866	0.0498615		1.01773	0.0442322		1.08934	0.0270016		1.04011	0.0334871		1.05366	0.0313307		0.974133	0.0518552		0.998721	0.0460699		1.01473	0.0439379		1.08982	0.0260892		1.01513	0.036355		1.04937	0.0311374
0.984581	0.0534879		0.898706	0.0714659		1.01503	0.0385236		0.974627	0.0529447		0.983629	0.0497056		1.01852	0.0440932		1.09019	0.0269055		1.04092	0.0333717		1.05448	0.0312215		0.974889	0.0516941		0.999496	0.0459242		1.01552	0.0437988		1.09066	0.0259949		1.01592	0.0362296		1.05018	0.0310276
0.985344	0.0533284		0.899402	0.0712522		1.01581	0.0383946		0.975382	0.0527819		0.984391	0.0495502		1.01931	0.0439547		1.09103	0.0268099		1.04173	0.0332568		1.0553	0.0311127		0.975644	0.0515337		1.00027	0.0457791		1.0163	0.0436602		1.09151	0.025901		1.01671	0.0361046		1.05099	0.0309181
0.986108	0.0531695		0.900099	0.0710392		1.0166	0.0382661		0.976138	0.0526198		0.985154	0.0493955		1.0201	0.0438167		1.09188	0.0267146		1.04253	0.0331424		1.05611	0.0310043		0.9764	0.0513738		1.00105	0.0456346		1.01709	0.0435222		1.09236	0.0258076		1.0175	0.0359802		1.05181	0.0308092
0.986871	0.0530111		0.900796	0.070827		1.01738	0.0381382		0.976893	0.0524583		0.985916	0.0492413		1.02089	0.0436792		1.09272	0.0266198		1.04334	0.0330284		1.05693	0.0308965		0.977156	0.0512146		1.00182	0.0454906		1.01788	0.0433847		1.0932	0.0257145		1.01828	0.0358563		1.05262	0.0307007
0.987634	0.0528533		0.901492	0.0706156		1.01817	0.0380107		0.977649	0.0522974		0.986679	0.0490877		1.02168	0.0435422		1.09357	0.0265253		1.04415	0.0329149		1.05775	0.030789		0.977911	0.0510559		1.00259	0.0453472		1.01867	0.0432477		1.09405	0.0256218		1.01907	0.0357328		1.05344	0.0305927
0.988397	0.0526961		0.902189	0.070405		1.01896	0.0378838		0.978404	0.0521371		0.987441	0.0489347		1.02247	0.0434058		1.09441	0.0264313		1.04496	0.0328018		1.05856	0.0306821		0.978667	0.0508979		1.00337	0.0452043		1.01945	0.0431112		1.09489	0.0255295		1.01986	0.03561		1.05425	0.0304851
0.989161	0.0525394		0.902886	0.0701951		1.01975	0.0377574		0.97916	0.0519774		0.988204	0.0487823		1.02326	0.0432699		1.09526	0.0263376		1.04576	0.0326893		1.05938	0.0305755		0.979423	0.0507404		1.00415	0.045062		1.02024	0.0429753		1.09574	0.0254377		1.02065	0.0354876		1.05506	0.030378
0.989924	0.0523834		0.903582	0.069986		1.02053	0.0376314		0.979915	0.0518183		0.988966	0.0486305		1.02405	0.0431345		1.09611	0.0262444		1.04657	0.0325772		1.0602	0.0304694		0.980179	0.0505836		1.00492	0.0449203		1.02103	0.0428399		1.09658	0.0253462		1.02143	0.0353657		1.05588	0.0302713
0.990687	0.0522279		0.904279	0.0697777		1.02132	0.037506		0.980671	0.0516598		0.989729	0.0484792		1.02484	0.0429997		1.09695	0.0261515		1.04738	0.0324656		1.06102	0.0303638		0.980934	0.0504273		1.0057	0.0447791		1.02181	0.042705		1.09743	0.0252551		1.02222	0.0352444		1.05669	0.0301651
0.99145	0.0520729		0.904976	0.0695701		1.02211	0.0373811		0.981426	0.0515019		0.990491	0.0483285		1.02563	0.0428653		1.0978	0.026059		1.04818	0.0323544		1.06184	0.0302585		0.98169	0.0502717		1.00647	0.0446384		1.0226	0.0425706		1.09827	0.0251644		1.02301	0.0351235		1.05751	0.0300593
0.992214	0.0519185		0.905672	0.0693633		1.02289	0.0372567		0.982182	0.0513446		0.991254	0.0481784		1.02642	0.0427314		1.09864	0.0259669		1.04899	0.0322437		1.06265	0.0301538		0.982446	0.0501166		1.00724	0.0444983		1.02339	0.0424367		1.09912	0.025074		1.0238	0.0350032		1.05832	0.029954
0.992977	0.0517647		0.906369	0.0691572		1.02368	0.0371328		0.982937	0.0511878		0.992016	0.0480289		1.02721	0.0425981		1.09949	0.0258752		1.0498	0.0321334		1.06347	0.0300494		0.983202	0.0499621		1.00802	0.0443587		1.02418	0.0423034		1.09997	0.0249841		1.02458	0.0348833		1.05913	0.0298491
0.99374	0.0516115		0.907066	0.0689518		1.02447	0.0370094		0.983693	0.0510317		0.992779	0.0478799		1.028	0.0424653		1.10033	0.0257839		1.0506	0.0320236		1.06429	0.0299455		0.983957	0.0498082		1.00879	0.0442197		1.02496	0.0421705		1.10081	0.0248945		1.02537	0.034764		1.05995	0.0297447
0.994503	0.0514588		0.907762	0.0687473		1.02525	0.0368865		0.984448	0.0508761		0.993541	0.0477315		1.02879	0.0423329		1.10118	0.025693		1.05141	0.0319143		1.0651	0.029842		0.984713	0.0496549		1.00957	0.0440812		1.02575	0.0420382		1.10166	0.0248054		1.02616	0.0346451		1.06076	0.0296406
0.995267	0.0513067		0.908459	0.0685434		1.02604	0.036764		0.985204	0.0507211		0.994304	0.0475837		1.02958	0.0422011		1.10202	0.0256025		1.05222	0.0318054		1.06592	0.029739		0.985469	0.0495021		1.01034	0.0439432		1.02654	0.0419064		1.1025	0.0247166		1.02695	0.0345267		1.06158	0.0295371
0.99603	0.0511551		0.909156	0.0683403		1.02683	0.0366421		0.985959	0.0505667		0.995066	0.0474364		1.03036	0.0420698		1.10287	0.0255123		1.05302	0.031697		1.06674	0.0296363		0.986224	0.04935		1.01112	0.0438058		1.02733	0.0417751		1.10335	0.0246282		1.02773	0.0344089		1.06239	0.0294339
0.996793	0.0510041		0.909852	0.068138		1.02761	0.0365206		0.986715	0.0504129		0.995829	0.0472897		1.03116	0.041939		1.10371	0.0254225		1.05383	0.031589		1.06756	0.0295341		0.98698	0.0491984		1.01189	0.0436689		1.02811	0.0416443		1.10419	0.0245402		1.02852	0.0342915		1.0632	0.0293312
0.997556	0.0508536		0.910549	0.0679363		1.0284	0.0363997		0.987471	0.0502597		0.996591	0.0471436		1.03194	0.0418086		1.10456	0.0253331		1.05464	0.0314814		1.06837	0.0294323		0.987736	0.0490473		1.01267	0.0435325		1.0289	0.041514		1.10504	0.0244525		1.02931	0.0341746		1.06402	0.029229
0.99832	0.0507037		0.911246	0.0677354		1.02919	0.0362792		0.988226	0.050107		0.997354	0.046998		1.03273	0.0416788		1.1054	0.0252441		1.05544	0.0313744		1.06919	0.029331		0.988492	0.0488969		1.01344	0.0433966		1.02969	0.0413842		1.10588	0.0243652		1.0301	0.0340582		1.06483	0.0291271
0.999083	0.0505543		0.911942	0.0675353		1.02998	0.0361592		0.988982	0.0499549		0.998116	0.046853		1.03352	0.0415495		1.10625	0.0251554		1.05625	0.0312677		1.07001	0.0292301		0.989247	0.048747		1.01422	0.0432613		1.03047	0.0412549		1.10673	0.0242783		1.03088	0.0339423		1.06565	0.0290257
0.999846	0.0504055		0.912639	0.0673359		1.03076	0.0360397		0.989737	0.0498034		0.998879	0.0467085		1.03431	0.0414206		1.10709	0.0250671		1.05706	0.0311615		1.07083	0.0291295		0.990003	0.0485977		1.01499	0.0431265		1.03126	0.0411261		1.10757	0.0241918		1.03167	0.0338269		1.06646	0.0289247
1.00061	0.0502572		0.913336	0.0671372		1.03155	0.0359206		0.990493	0.0496524		0.999641	0.0465646		1.0351	0.0412923		1.10794	0.0249792		1.05787	0.0310557		1.07164	0.0290294		0.990759	0.048449		1.01577	0.0429922		1.03205	0.0409978		1.10842	0.0241057		1.03246	0.033712		1.06728	0.0288242
1.00137	0.0501095		0.914032	0.0669392		1.03234	0.0358021		0.991248	0.049502		1.0004	0.0464212		1.03589	0.0411644		1.10878	0.0248917		1.05867	0.0309504		1.07246	0.0289298		0.991515	0.0483008		1.01654	0.0428585		1.03284	0.0408699		1.10927	0.0240199		1.03325	0.0335975		1.06809	0.028724
1.00214	0.0499622		0.914729	0.0667419		1.03312	0.035684		0.992004	0.0493522		1.00117	0.0462784		1.03668	0.041037		1.10963	0.0248045		1.05948	0.0308455		1.07328	0.0288305		0.99227	0.0481532		1.01732	0.0427253		1.03362	0.0407426		1.11011	0.0239345		1.03403	0.0334835		1.0689	0.0286243
1.0029	0.0498156		0.915426	0.0665454		1.03391	0.0355664		0.992759	0.0492029		1.00193	0.0461361		1.03747	0.0409101		1.11047	0.0247177		1.06029	0.0307411		1.0741	0.0287316		0.993026	0.0480061		1.01809	0.0425925		1.03441	0.0406158		1.11096	0.0238494		1.03482	0.03337		1.06972	0.028525
1.00366	0.0496694		0.916122	0.0663495		1.0347	0.0354492		0.993515	0.0490542		1.00269	0.0459944		1.03826	0.0407837		1.11132	0.0246313		1.06109	0.0306371		1.07491	0.0286332		0.993782	0.0478596		1.01887	0.0424603		1.0352	0.0404894		1.1118	0.0237647		1.03561	0.0332569		1.07053	0.0284261
1.00442	0.0495238		0.916819	0.0661544		1.03548	0.0353325		0.99427	0.0489061		1.00345	0.0458532		1.03905	0.0406578		1.11216	0.0245452		1.0619	0.0305335		1.07573	0.0285352		0.994537	0.0477137		1.01964	0.0423286		1.03598	0.0403636		1.11265	0.0236804		1.0364	0.0331444		1.07135	0.0283277
1.00519	0.0493788		0.917516	0.06596		1.03627	0.0352163		0.995026	0.0487585		1.00422	0.0457125		1.03984	0.0405323		1.11301	0.0244595		1.06271	0.0304303		1.07655	0.0284375		0.995293	0.0475683		1.02042	0.0421974		1.03677	0.0402382		1.11349	0.0235965		1.03718	0.0330323		1.07216	0.0282296
1.00595	0.0492342		0.918212	0.0657663		1.03706	0.0351006		0.995781	0.0486114		1.00498	0.0455724		1.04063	0.0404074		1.11385	0.0243742		1.06351	0.0303276		1.07737	0.0283403		0.996049	0.0474234		1.02119	0.0420668		1.03756	0.0401133		1.11434	0.0235129		1.03797	0.0329207		1.07297	0.028132
1.00672	0.0490902		0.918909	0.0655733		1.03784	0.0349853		0.996537	0.0484649		1.00574	0.0454328		1.04142	0.0402829		1.1147	0.0242892		1.06432	0.0302253		1.07818	0.0282435		0.996805	0.0472791		1.02197	0.0419366		1.03835	0.0399889		1.11518	0.0234296		1.03876	0.0328095		1.07379	0.0280348
1.00748	0.0489467		0.919606	0.065381		1.03863	0.0348705		0.997292	0.048319		1.0065	0.0452937		1.04221	0.0401588		1.11554	0.0242045		1.06513	0.0301234		1.079	0.0281471		0.99756	0.0471354		1.02274	0.0418069		1.03913	0.0398649		1.11603	0.0233468		1.03955	0.0326988		1.0746	0.0279379
1.00824	0.0488037		0.920302	0.0651894		1.03942	0.0347561		0.998048	0.0481736		1.00727	0.0451552		1.043	0.0400353		1.11639	0.0241203		1.06594	0.0300219		1.07982	0.0280511		0.998316	0.0469922		1.02351	0.0416778		1.03992	0.0397414		1.11688	0.0232642		1.04033	0.0325886		1.07542	0.0278415
1.009	0.0486613		0.920999	0.0649985		1.0402	0.0346422		0.998803	0.0480287		1.00803	0.0450172		1.04379	0.0399122		1.11723	0.0240364		1.06674	0.0299209		1.08064	0.0279555		0.999072	0.0468495		1.02429	0.0415491		1.04071	0.0396185		1.11772	0.0231821		1.04112	0.0324788		1.07623	0.0277455
1.00977	0.0485193		0.921696	0.0648083		1.04099	0.0345287		0.999559	0.0478844		1.00879	0.0448797		1.04458	0.0397896		1.11808	0.0239528		1.06755	0.0298203		1.08145	0.0278602		0.999828	0.0467074		1.02506	0.0414209		1.0415	0.0394959		1.11857	0.0231003		1.04191	0.0323695		1.07705	0.02765
1.01053	0.0483779		0.922392	0.0646188		1.04178	0.0344158		1.00031	0.0477406		1.00955	0.0447428		1.04537	0.0396675		1.11892	0.0238696		1.06836	0.0297201		1.08227	0.0277654		1.00058	0.0465658		1.02584	0.0412933		1.04228	0.0393739		1.11941	0.0230188		1.0427	0.0322606		1.07786	0.0275548
1.0113	0.048237		0.923089	0.06443		1.04256	0.0343032		1.00107	0.0475974		1.01032	0.0446064		1.04616	0.0395458		1.11977	0.0237868		1.06916	0.0296203		1.08309	0.027671		1.00134	0.0464248		1.02661	0.0411661		1.04307	0.0392523		1.12026	0.0229377		1.04348	0.0321522		1.07867	0.02746
1.01206	0.0480966		0.923786	0.0642418		1.04335	0.0341911		1.00183	0.0474547		1.01108	0.0444705		1.04695	0.0394246		1.12061	0.0237042		1.06997	0.029521		1.0839	0.027577		1.00209	0.0462843		1.02739	0.0410394		1.04386	0.0391312		1.1211	0.0228569		1.04427	0.0320442		1.07949	0.0273656
1.01282	0.0479567		0.924483	0.0640544		1.04414	0.0340795		1.00258	0.0473125		1.01184	0.0443351		1.04774	0.0393038		1.12146	0.0236221		1.07078	0.029422		1.08472	0.0274833		1.00285	0.0461443		1.02816	0.0409132		1.04464	0.0390106		1.12195	0.0227765		1.04506	0.0319367		1.0803	0.0272716
1.01358	0.0478174		0.925179	0.0638676		1.04493	0.0339683		1.00334	0.0471709		1.0126	0.0442002		1.04852	0.0391835		1.1223	0.0235403		1.07158	0.0293235		1.08554	0.0273901		1.00361	0.0460048		1.02894	0.0407875		1.04543	0.0388904		1.12279	0.0226964		1.04585	0.0318297		1.08112	0.027178
1.01435	0.0476785		0.925876	0.0636815		1.04571	0.0338575		1.00409	0.0470298		1.01337	0.0440659		1.04931	0.0390637		1.12315	0.0234588		1.07239	0.0292253		1.08636	0.0272972		1.00436	0.0458659		1.02971	0.0406623		1.04622	0.0387707		1.12364	0.0226167		1.04663	0.0317231		1.08193	0.0270848
1.01511	0.0475402		0.926573	0.0634961		1.0465	0.0337472		1.00485	0.0468892		1.01413	0.043932		1.0501	0.0389443		1.12399	0.0233777		1.0732	0.0291276		1.08718	0.0272047		1.00512	0.0457275		1.03049	0.0405376		1.04701	0.0386515		1.12448	0.0225373		1.04742	0.0316169		1.08274	0.026992
1.01587	0.0474023		0.927269	0.0633114		1.04729	0.0336373		1.0056	0.0467492		1.01489	0.0437987		1.05089	0.0388254		1.12484	0.0232969		1.074	0.0290303		1.08799	0.0271126		1.00587	0.0455897		1.03126	0.0404134		1.04779	0.0385327		1.12533	0.0224583		1.04821	0.0315112		1.08356	0.0268996
1.01664	0.047265		0.927966	0.0631273		1.04807	0.0335279		1.00636	0.0466097		1.01565	0.0436659		1.05168	0.0387069		1.12568	0.0232165		1.07481	0.0289334		1.08881	0.0270209		1.00663	0.0454523		1.03204	0.0402896		1.04858	0.0384143		1.12617	0.0223796		1.049	0.0314059		1.08437	0.0268076
1.0174	0.0471281		0.928663	0.0629439		1.04886	0.0334189		1.00711	0.0464707		1.01642	0.0435336		1.05247	0.0385889		1.12653	0.0231364		1.07562	0.0288369		1.08963	0.0269296		1.00738	0.0453155		1.03281	0.0401663		1.04937	0.0382965		1.12702	0.0223013		1.04978	0.0313011		1.08519	0.0267159
1.01816	0.0469918		0.929359	0.0627612		1.04965	0.0333104		1.00787	0.0463322		1.01718	0.0434018		1.05326	0.0384713		1.12737	0.0230567		1.07642	0.0287408		1.09045	0.0268386		1.00814	0.0451792		1.03359	0.0400435		1.05015	0.038179		1.12787	0.0222233		1.05057	0.0311967		1.086	0.0266247
1.01893	0.0468559		0.930056	0.0625791		1.05043	0.0332022		1.00863	0.0461942		1.01794	0.0432705		1.05405	0.0383542		1.12822	0.0229773		1.07723	0.0286451		1.09126	0.0267481		1.0089	0.0450434		1.03436	0.0399212		1.05094	0.0380621		1.12871	0.0221456		1.05136	0.0310928		1.08681	0.0265338
1.01969	0.0467205		0.930753	0.0623977		1.05122	0.0330945		1.00938	0.0460568		1.0187	0.0431397		1.05484	0.0382376		1.12906	0.0228982		1.07804	0.0285498		1.09208	0.0266579		1.00965	0.0449081		1.03514	0.0397994		1.05173	0.0379456		1.12956	0.0220682		1.05215	0.0309893		1.08763	0.0264433
1.02045	0.0465857		0.931449	0.0622169		1.05201	0.0329873		1.01014	0.0459199		1.01947	0.0430094		1.05563	0.0381213		1.12991	0.0228195		1.07885	0.0284549		1.0929	0.0265681		1.01041	0.0447734		1.03591	0.039678		1.05252	0.0378295		1.1304	0.0219912		1.05293	0.0308862		1.08844	0.0263532
1.02122	0.0464513		0.932146	0.0620368		1.05279	0.0328804		1.01089	0.0457834		1.02023	0.0428796		1.05642	0.0380055		1.13075	0.0227411		1.07965	0.0283603		1.09371	0.0264786		1.01116	0.0446391		1.03669	0.0395571		1.0533	0.0377139		1.13125	0.0219146		1.05372	0.0307835		1.08926	0.0262635
1.02198	0.0463174		0.932843	0.0618574		1.05358	0.032774		1.01165	0.0456475		1.02099	0.0427503		1.05721	0.0378902		1.1316	0.022663		1.08046	0.0282662		1.09453	0.0263896		1.01192	0.0445054		1.03746	0.0394367		1.05409	0.0375987		1.13209	0.0218382		1.05451	0.0306813		1.09007	0.0261742
1.02274	0.046184		0.933539	0.0616786		1.05437	0.0326681		1.0124	0.0455121		1.02175	0.0426215		1.058	0.0377753		1.13244	0.0225853		1.08127	0.0281725		1.09535	0.0263009		1.01267	0.0443722		1.03824	0.0393167		1.05488	0.037484		1.13294	0.0217622		1.0553	0.0305795		1.09088	0.0260852
1.02351	0.0460511		0.934236	0.0615005		1.05515	0.0325625		1.01316	0.0453773		1.02252	0.0424932		1.05879	0.0376609		1.13329	0.0225078		1.08207	0.0280792		1.09617	0.0262126		1.01343	0.0442394		1.03901	0.0391972		1.05567	0.0373697		1.13379	0.0216865		1.05608	0.0304781		1.0917	0.0259967
1.02427	0.0459186		0.934933	0.061323		1.05594	0.0324574		1.01391	0.0452429		1.02328	0.0423653		1.05958	0.0375468		1.13413	0.0224308		1.08288	0.0279862		1.09698	0.0261246		1.01419	0.0441072		1.03979	0.0390782		1.05645	0.0372559		1.13463	0.0216112		1.05687	0.0303772		1.09251	0.0259085
1.02503	0.0457867		0.935629	0.0611462		1.05673	0.0323527		1.01467	0.045109		1.02404	0.042238		1.06037	0.0374333		1.13498	0.022354		1.08369	0.0278937		1.0978	0.026037		1.01494	0.0439755		1.04056	0.0389597		1.05724	0.0371425		1.13548	0.0215362		1.05766	0.0302767		1.09333	0.0258206
1.0258	0.0456552		0.936326	0.06097		1.05751	0.0322484		1.01543	0.0449756		1.0248	0.0421112		1.06116	0.0373201		1.13583	0.0222776		1.08449	0.0278015		1.09862	0.0259498		1.0157	0.0438443		1.04134	0.0388416		1.05803	0.0370295		1.13632	0.0214615		1.05845	0.0301766		1.09414	0.0257332
1.02656	0.0455242		0.937023	0.0607944		1.0583	0.0321445		1.01618	0.0448428		1.02557	0.0419848		1.06195	0.0372074		1.13667	0.0222015		1.0853	0.0277097		1.09944	0.0258629		1.01645	0.0437136		1.04211	0.0387239		1.05881	0.036917		1.13717	0.0213871		1.05923	0.0300769		1.09495	0.0256461
1.02732	0.0453937		0.937719	0.0606195		1.05909	0.0320411		1.01694	0.0447104		1.02633	0.0418589		1.06274	0.0370951		1.13752	0.0221257		1.08611	0.0276183		1.10025	0.0257765		1.01721	0.0435834		1.04289	0.0386067		1.0596	0.0368049		1.13801	0.0213131		1.06002	0.0299776		1.09577	0.0255594
1.02809	0.0452637		0.938416	0.0604452		1.05987	0.031938		1.01769	0.0445785		1.02709	0.0417335		1.06353	0.0369832		1.13836	0.0220503		1.08692	0.0275273		1.10107	0.0256903		1.01797	0.0434536		1.04366	0.03849		1.06039	0.0366933		1.13886	0.0212393		1.06081	0.0298788		1.09658	0.025473
1.02885	0.0451341		0.939113	0.0602716		1.06066	0.0318354		1.01845	0.0444471		1.02785	0.0416086		1.06432	0.0368718		1.13921	0.0219751		1.08772	0.0274366		1.10189	0.0256045		1.01872	0.0433244		1.04444	0.0383738		1.06118	0.036582		1.1397	0.0211659		1.0616	0.0297804		1.0974	0.025387
1.02961	0.045005		0.939809	0.0600986		1.06145	0.0317332		1.0192	0.0443163		1.02862	0.0414842		1.0651	0.0367608		1.14005	0.0219003		1.08853	0.0273464		1.10271	0.0255191		1.01948	0.0431957		1.04521	0.0382579		1.06196	0.0364713		1.14055	0.0210928		1.06238	0.0296824		1.09821	0.0253014
1.03038	0.0448764		0.940506	0.0599262		1.06224	0.0316314		1.01996	0.0441859		1.02938	0.0413602		1.0659	0.0366502		1.14089	0.0218258		1.08933	0.0272565		1.10352	0.0254341		1.02023	0.0430674		1.04598	0.0381426		1.06275	0.0363609		1.14139	0.0210201		1.06317	0.0295848		1.09902	0.0252162
1.03114	0.0447482		0.941203	0.0597544		1.06302	0.03153		1.02071	0.0440559		1.03014	0.0412367		1.06669	0.0365401		1.14174	0.0217517		1.09014	0.027167		1.10434	0.0253494		1.02099	0.0429397		1.04676	0.0380277		1.06354	0.036251		1.14224	0.0209476		1.06396	0.0294876		1.09984	0.0251313
1.0319	0.0446205		0.941899	0.0595833		1.06381	0.031429		1.02147	0.0439265		1.0309	0.0411137		1.06747	0.0364304		1.14259	0.0216778		1.09095	0.0270778		1.10516	0.025265		1.02174	0.0428124		1.04753	0.0379132		1.06432	0.0361415		1.14308	0.0208755		1.06475	0.0293908		1.10065	0.0250468
1.03266	0.0444933		0.942596	0.0594128		1.0646	0.0313284		1.02222	0.0437976		1.03167	0.0409912		1.06826	0.0363211		1.14343	0.0216043		1.09176	0.0269891		1.10598	0.0251811		1.0225	0.0426856		1.04831	0.0377992		1.06511	0.0360324		1.14393	0.0208036		1.06553	0.0292944		1.10147	0.0249626
1.03343	0.0443665		0.943293	0.0592429		1.06538	0.0312282		1.02298	0.0436692		1.03243	0.0408691		1.06905	0.0362122		1.14428	0.0215311		1.09256	0.0269007		1.10679	0.0250974		1.02326	0.0425593		1.04908	0.0376856		1.0659	0.0359237		1.14478	0.0207321		1.06632	0.0291985		1.10228	0.0248788
1.03419	0.0442402		0.943989	0.0590736		1.06617	0.0311284		1.02374	0.0435412		1.03319	0.0407475		1.06984	0.0361037		1.14512	0.0214582		1.09337	0.0268127		1.10761	0.0250141		1.02401	0.0424335		1.04986	0.0375725		1.06669	0.0358155		1.14562	0.0206609		1.06711	0.0291029		1.1031	0.0247953
1.03496	0.0441144		0.944686	0.058905		1.06696	0.031029		1.02449	0.0434137		1.03395	0.0406264		1.07063	0.0359956		1.14597	0.0213856		1.09418	0.026725		1.10843	0.0249312		1.02477	0.0423081		1.05063	0.0374598		1.06747	0.0357077		1.14647	0.0205901		1.0679	0.0290078		1.10391	0.0247122
1.03572	0.043989		0.945383	0.0587369		1.06774	0.03093		1.02525	0.0432867		1.03472	0.0405057		1.07142	0.035888		1.14681	0.0213133		1.09498	0.0266377		1.10925	0.0248486		1.02552	0.0421833		1.05141	0.0373476		1.06826	0.0356003		1.14731	0.0205195		1.06869	0.028913		1.10472	0.0246295
1.03648	0.0438641		0.946079	0.0585695		1.06853	0.0308314		1.026	0.0431602		1.03548	0.0403855		1.07221	0.0357808		1.14766	0.0212413		1.09579	0.0265508		1.11006	0.0247664		1.02628	0.0420589		1.05218	0.0372358		1.06905	0.0354933		1.14816	0.0204492		1.06947	0.0288187		1.10554	0.0245471
1.03724	0.0437396		0.946776	0.0584027		1.06932	0.0307333		1.02676	0.0430341		1.03624	0.0402657		1.073	0.035674		1.1485	0.0211696		1.0966	0.0264643		1.11088	0.0246845		1.02703	0.041935		1.05296	0.0371244		1.06984	0.0353868		1.149	0.0203793		1.07026	0.0287247		1.10635	0.024465
1.03801	0.0436156		0.947473	0.0582364		1.0701	0.0306355		1.02751	0.0429085		1.037	0.0401465		1.07379	0.0355676		1.14935	0.0210983		1.0974	0.0263781		1.1117	0.0246029		1.02779	0.0418115		1.05373	0.0370135		1.07062	0.0352806		1.14985	0.0203096		1.07105	0.0286311		1.10717	0.0243834
1.03877	0.043492		0.948169	0.0580708		1.07089	0.030538		1.02827	0.0427834		1.03777	0.0400276		1.07458	0.0354616		1.15019	0.0210272		1.09821	0.0262923		1.11251	0.0245217		1.02855	0.0416885		1.05451	0.036903		1.07141	0.0351749		1.15069	0.0202403		1.07184	0.028538		1.10798	0.024302
1.03954	0.0433689		0.948866	0.0579058		1.07168	0.030441		1.02902	0.0426588		1.03853	0.0399093		1.07537	0.035356		1.15104	0.0209565		1.09902	0.0262068		1.11333	0.0244408		1.0293	0.041566		1.05528	0.036793		1.0722	0.0350696		1.15154	0.0201712		1.07262	0.0284452		1.10879	0.024221
1.0403	0.0432463		0.949563	0.0577414		1.07246	0.0303444		1.02978	0.0425346		1.03929	0.0397914		1.07616	0.0352508		1.15188	0.020886		1.09983	0.0261217		1.11415	0.0243603		1.03006	0.041444		1.05606	0.0366834		1.07298	0.0349647		1.15238	0.0201025		1.07341	0.0283528		1.10961	0.0241404
1.04106	0.043124		0.950259	0.0575776		1.07325	0.0302482		1.03053	0.0424109		1.04005	0.0396739		1.07695	0.035146		1.15273	0.0208159		1.10063	0.026037		1.11497	0.0242801		1.03081	0.0413224		1.05683	0.0365742		1.07377	0.0348602		1.15323	0.020034		1.0742	0.0282608		1.11042	0.0240601
1.04182	0.0430023		0.950956	0.0574144		1.07404	0.0301523		1.03129	0.0422877		1.04082	0.0395569		1.07774	0.0350416		1.15357	0.020746		1.10144	0.0259526		1.11579	0.0242003		1.03157	0.0412013		1.05761	0.0364654		1.07456	0.0347561		1.15408	0.0199659		1.07499	0.0281692		1.11124	0.0239801
1.04259	0.0428809		0.951653	0.0572518		1.07482	0.0300568		1.03205	0.0421649		1.04158	0.0394403		1.07853	0.0349377		1.15442	0.0206765		1.10225	0.0258685		1.1166	0.0241208		1.03232	0.0410807		1.05838	0.0363571		1.07535	0.0346524		1.15492	0.0198981		1.07577	0.028078		1.11205	0.0239005
1.04335	0.0427601		0.952349	0.0570898		1.07561	0.0299618		1.0328	0.0420426		1.04234	0.0393242		1.07932	0.0348341		1.15526	0.0206072		1.10305	0.0257849		1.11742	0.0240416		1.03308	0.0409605		1.05916	0.0362492		1.07613	0.0345491		1.15577	0.0198305		1.07656	0.0279872		1.11286	0.0238212
1.04411	0.0426396		0.953046	0.0569283		1.0764	0.0298671		1.03356	0.0419208		1.0431	0.0392086		1.08011	0.0347309		1.15611	0.0205383		1.10386	0.0257015		1.11824	0.0239627		1.03384	0.0408408		1.05993	0.0361417		1.07692	0.0344463		1.15661	0.0197633		1.07735	0.0278967		1.11368	0.0237423
1.04488	0.0425196		0.953743	0.0567675		1.07719	0.0297727		1.03431	0.0417994		1.04387	0.0390933		1.0809	0.0346282		1.15695	0.0204697		1.10467	0.0256185		1.11905	0.0238842		1.03459	0.0407215		1.06071	0.0360346		1.07771	0.0343438		1.15746	0.0196963		1.07814	0.0278067		1.11449	0.0236637
1.04564	0.0424		0.954439	0.0566072		1.07797	0.0296788		1.03507	0.0416785		1.04463	0.0389786		1.08169	0.0345258		1.1578	0.0204013		1.10547	0.0255359		1.11987	0.023806		1.03535	0.0406027		1.06148	0.035928		1.07849	0.0342417		1.1583	0.0196297		1.07892	0.027717		1.11531	0.0235854
1.0464	0.0422809		0.955136	0.0564475		1.07876	0.0295852		1.03582	0.041558		1.04539	0.0388642		1.08248	0.0344238		1.15864	0.0203332		1.10628	0.0254536		1.12069	0.0237282		1.0361	0.0404844		1.06225	0.0358218		1.07928	0.0341401		1.15915	0.0195633		1.07971	0.0276277		1.11612	0.0235075
1.04717	0.0421622		0.955833	0.0562884		1.07955	0.029492		1.03658	0.041438		1.04615	0.0387504		1.08326	0.0343222		1.15949	0.0202655		1.10709	0.0253717		1.12151	0.0236507		1.03686	0.0403665		1.06303	0.035716		1.08007	0.0340388		1.16	0.0194973		1.0805	0.0275388		1.11694	0.0234299
1.04793	0.0420439		0.956529	0.0561299		1.08033	0.0293992		1.03733	0.0413184		1.04692	0.0386369		1.08405	0.034221		1.16033	0.020198		1.1079	0.0252901		1.12232	0.0235735		1.03761	0.040249		1.0638	0.0356106		1.08086	0.0339379		1.16084	0.0194315		1.08129	0.0274503		1.11775	0.0233526
1.04869	0.0419261		0.957226	0.055972		1.08112	0.0293068		1.03809	0.0411993		1.04768	0.0385239		1.08484	0.0341202		1.16118	0.0201308		1.1087	0.0252089		1.12314	0.0234966		1.03837	0.0401321		1.06458	0.0355056		1.08164	0.0338374		1.16169	0.019366		1.08207	0.0273621		1.11856	0.0232757
1.04946	0.0418087		0.957923	0.0558146		1.08191	0.0292147		1.03885	0.0410807		1.04844	0.0384113		1.08563	0.0340198		1.16202	0.020064		1.10951	0.025128		1.12396	0.0234201		1.03913	0.0400155		1.06536	0.0354011		1.08243	0.0337374		1.16253	0.0193008		1.08286	0.0272743		1.11938	0.0231991
1.05022	0.0416917		0.958619	0.0556578		1.08269	0.029123		1.0396	0.0409625		1.0492	0.0382992		1.08642	0.0339198		1.16287	0.0199974		1.11031	0.0250474		1.12478	0.0233438		1.03988	0.0398994		1.06613	0.0352969		1.08322	0.0336377		1.16338	0.0192359		1.08365	0.0271869		1.12019	0.0231228
1.05098	0.0415752		0.959316	0.0555016		1.08348	0.0290317		1.04036	0.0408447		1.04997	0.0381875		1.08721	0.0338201		1.16371	0.0199311		1.11112	0.0249672		1.12559	0.0232679		1.04064	0.0397838		1.0669	0.0351932		1.08401	0.0335384		1.16422	0.0191713		1.08444	0.0270999		1.12101	0.0230469
1.05175	0.0414591		0.960013	0.055346		1.08427	0.0289408		1.04111	0.0407274		1.05073	0.0380762		1.088	0.0337209		1.16456	0.019865		1.11193	0.0248874		1.12641	0.0231924		1.04139	0.0396686		1.06768	0.0350899		1.08479	0.0334395		1.16507	0.019107		1.08522	0.0270132		1.12182	0.0229713
1.05251	0.0413434		0.960709	0.0551909		1.08505	0.0288502		1.04187	0.0406105		1.05149	0.0379654		1.08879	0.033622		1.1654	0.0197993		1.11274	0.0248078		1.12723	0.0231171		1.04215	0.0395538		1.06845	0.034987		1.08558	0.0333409		1.16591	0.0190429		1.08601	0.0269269		1.12263	0.022896
1.05327	0.0412281		0.961406	0.0550364		1.08584	0.0287599		1.04262	0.0404941		1.05225	0.0378549		1.08958	0.0335235		1.16625	0.0197339		1.11354	0.0247286		1.12805	0.0230422		1.0429	0.0394395		1.06923	0.0348845		1.08637	0.0332428		1.16676	0.0189792		1.0868	0.0268409		1.12345	0.022821
1.05404	0.0411132		0.962103	0.0548824		1.08663	0.0286701		1.04338	0.0403781		1.05302	0.037745		1.09037	0.0334254		1.16709	0.0196687		1.11435	0.0246498		1.12886	0.0229676		1.04366	0.0393256		1.07	0.0347824		1.08715	0.0331451		1.1676	0.0189157		1.08759	0.0267554		1.12426	0.0227464
1.0548	0.0409988		0.962799	0.054729		1.08741	0.0285806		1.04414	0.0402625		1.05378	0.0376354		1.09116	0.0333277		1.16794	0.0196038		1.11516	0.0245712		1.12968	0.0228933		1.04442	0.0392121		1.07078	0.0346807		1.08794	0.0330477		1.16845	0.0188525		1.08837	0.0266702		1.12508	0.0226721
1.05556	0.0408848		0.963496	0.0545762		1.0882	0.0284914		1.04489	0.0401474		1.05454	0.0375263		1.09195	0.0332304		1.16878	0.0195392		1.11596	0.0244931		1.1305	0.0228193		1.04517	0.0390991		1.07155	0.0345794		1.08873	0.0329507		1.16929	0.0187896		1.08916	0.0265853		1.12589	0.0225981
1.05633	0.0407712		0.964193	0.0544239		1.08899	0.0284027		1.04565	0.0400327		1.0553	0.0374176		1.09274	0.0331334		1.16963	0.0194749		1.11677	0.0244152		1.13132	0.0227456		1.04593	0.0389866		1.07233	0.0344785		1.08952	0.0328541		1.17014	0.0187269		1.08995	0.0265009		1.1267	0.0225244
1.05709	0.040658		0.964889	0.0542722		1.08977	0.0283142		1.0464	0.0399185		1.05607	0.0373093		1.09353	0.0330368		1.17047	0.0194109		1.11758	0.0243377		1.13213	0.0226723		1.04668	0.0388744		1.0731	0.0343781		1.0903	0.0327579		1.17099	0.0186646		1.09074	0.0264167		1.12752	0.0224511
1.05785	0.0405453		0.965586	0.054121		1.09056	0.0282262		1.04716	0.0398047		1.05683	0.0372014		1.09432	0.0329406		1.17132	0.0193471		1.11838	0.0242605		1.13295	0.0225992		1.04744	0.0387627		1.07388	0.034278		1.09109	0.0326621		1.17183	0.0186025		1.09152	0.026333		1.12833	0.022378
1.05862	0.0404329		0.966283	0.0539704		1.09135	0.0281385		1.04791	0.0396913		1.05759	0.0370939		1.09511	0.0328448		1.17216	0.0192836		1.11919	0.0241836		1.13377	0.0225265		1.04819	0.0386515		1.07465	0.0341783		1.09188	0.0325666		1.17268	0.0185407		1.09231	0.0262496		1.12915	0.0223053
1.05938	0.040321		0.966979	0.0538204		1.09214	0.0280511		1.04867	0.0395783		1.05835	0.0369869		1.0959	0.0327493		1.17301	0.0192204		1.12	0.0241071		1.13459	0.0224541		1.04895	0.0385406		1.07543	0.034079		1.09266	0.0324716		1.17352	0.0184792		1.0931	0.0261666		1.12996	0.0222329
1.06014	0.0402094		0.967676	0.0536709		1.09292	0.0279641		1.04942	0.0394658		1.05912	0.0368803		1.09669	0.0326542		1.17386	0.0191575		1.12081	0.0240309		1.1354	0.0223819		1.04971	0.0384302		1.0762	0.0339801		1.09345	0.0323769		1.17437	0.0184179		1.09389	0.0260839		1.13078	0.0221608
1.0609	0.0400983		0.968373	0.0535219		1.09371	0.0278775		1.05018	0.0393537		1.05988	0.0367741		1.09748	0.0325595		1.1747	0.0190949		1.12161	0.023955		1.13622	0.0223101		1.05046	0.0383202		1.07698	0.0338816		1.09424	0.0322825		1.17521	0.018357		1.09467	0.0260015		1.13159	0.022089
1.06167	0.0399876		0.969069	0.0533735		1.0945	0.0277912		1.05093	0.039242		1.06064	0.0366683		1.09827	0.0324652		1.17555	0.0190325		1.12242	0.0238794		1.13704	0.0222386		1.05122	0.0382106		1.07775	0.0337835		1.09503	0.0321886		1.17606	0.0182963		1.09546	0.0259196		1.1324	0.0220176
1.06243	0.0398773		0.969766	0.0532256		1.09528	0.0277052		1.05169	0.0391308		1.0614	0.0365629		1.09906	0.0323712		1.17639	0.0189704		1.12323	0.0238042		1.13786	0.0221674		1.05197	0.0381015		1.07853	0.0336858		1.09581	0.032095		1.1769	0.0182358		1.09625	0.0258379		1.13322	0.0219464
1.06319	0.0397674		0.970463	0.0530782		1.09607	0.0276197		1.05245	0.03902		1.06217	0.0364579		1.09985	0.0322776		1.17724	0.0189086		1.12403	0.0237292		1.13867	0.0220966		1.05273	0.0379928		1.0793	0.0335885		1.0966	0.0320018		1.17775	0.0181757		1.09704	0.0257567		1.13403	0.0218756
1.06396	0.0396579		0.971159	0.0529314		1.09686	0.0275344		1.0532	0.0389096		1.06293	0.0363534		1.10064	0.0321843		1.17808	0.018847		1.12484	0.0236546		1.13949	0.022026		1.05348	0.0378845		1.08008	0.0334916		1.09739	0.031909		1.1786	0.0181158		1.09782	0.0256757		1.13485	0.021805
1.06472	0.0395488		0.971856	0.0527852		1.09764	0.0274495		1.05396	0.0387996		1.06369	0.0362492		1.10143	0.0320914		1.17893	0.0187857		1.12565	0.0235804		1.14031	0.0219557		1.05424	0.0377766		1.08085	0.033395		1.09818	0.0318165		1.17944	0.0180562		1.09861	0.0255952		1.13566	0.0217348
1.06549	0.0394401		0.972553	0.0526394		1.09843	0.0273649		1.05471	0.03869		1.06445	0.0361455		1.10221	0.0319989		1.17977	0.0187247		1.12645	0.0235064		1.14112	0.0218857		1.055	0.0376691		1.08163	0.0332989		1.09896	0.0317244		1.18029	0.0179968		1.0994	0.0255149		1.13647	0.0216649
1.06625	0.0393318		0.973249	0.0524942		1.09922	0.0272807		1.05547	0.0385809		1.06522	0.0360421		1.103	0.0319068		1.18061	0.018664		1.12726	0.0234327		1.14194	0.021816		1.05575	0.0375621		1.0824	0.0332031		1.09975	0.0316327		1.18113	0.0179377		1.10019	0.025435		1.13729	0.0215952
1.06701	0.0392239		0.973946	0.0523496		1.1	0.0271968		1.05622	0.0384722		1.06598	0.0359392		1.10379	0.031815		1.18146	0.0186035		1.12807	0.0233594		1.14276	0.0217466		1.05651	0.0374555		1.08317	0.0331077		1.10054	0.0315413		1.18198	0.0178789		1.10097	0.0253555		1.1381	0.0215259
1.06777	0.0391164		0.974643	0.0522054		1.10079	0.0271133		1.05698	0.0383638		1.06674	0.0358367		1.10458	0.0317235		1.18231	0.0185433		1.12887	0.0232864		1.14358	0.0216776		1.05726	0.0373492		1.08395	0.0330127		1.10132	0.0314503		1.18282	0.0178204		1.10176	0.0252763		1.13892	0.0214569
1.06854	0.0390093		0.97534	0.0520618		1.10158	0.0270301		1.05773	0.0382559		1.0675	0.0357345		1.10537	0.0316325		1.18315	0.0184833		1.12968	0.0232137		1.1444	0.0216088		1.05802	0.0372434		1.08472	0.0329181		1.10211	0.0313597		1.18367	0.0177621		1.10255	0.0251975		1.13973	0.0213882
1.0693	0.0389026		0.976036	0.0519187		1.10236	0.0269473		1.05849	0.0381485		1.06827	0.0356328		1.10616	0.0315417		1.184	0.0184236		1.13049	0.0231413		1.14521	0.0215403		1.05877	0.037138		1.0855	0.0328238		1.1029	0.0312694		1.18451	0.0177041		1.10334	0.0251189		1.14054	0.0213198
1.07006	0.0387962		0.976733	0.0517761		1.10315	0.0268648		1.05924	0.0380414		1.06903	0.0355314		1.10695	0.0314514		1.18484	0.0183642		1.13129	0.0230692		1.14603	0.0214721		1.05953	0.0370331		1.08627	0.03273		1.10369	0.0311795		1.18536	0.0176463		1.10412	0.0250408		1.14136	0.0212517
1.07083	0.0386903		0.97743	0.0516341		1.10394	0.0267826		1.06	0.0379347		1.06979	0.0354305		1.10774	0.0313614		1.18569	0.0183051		1.1321	0.0229975		1.14685	0.0214042		1.06029	0.0369285		1.08705	0.0326365		1.10447	0.0310899		1.1862	0.0175888		1.10491	0.0249629		1.14217	0.0211839
1.07159	0.0385848		0.978126	0.0514926		1.10472	0.0267007		1.06076	0.0378285		1.07055	0.03533		1.10853	0.0312717		1.18653	0.0182462		1.13291	0.022926		1.14766	0.0213366		1.06104	0.0368243		1.08782	0.0325434		1.10526	0.0310007		1.18705	0.0175316		1.1057	0.0248854		1.14299	0.0211163
1.07235	0.0384796		0.978823	0.0513516		1.10551	0.0266192		1.06151	0.0377226		1.07132	0.0352298		1.10932	0.0311824		1.18738	0.0181875		1.13372	0.0228549		1.14848	0.0212693		1.0618	0.0367206		1.0886	0.0324506		1.10605	0.0309119		1.18789	0.0174746		1.10649	0.0248083		1.1438	0.0210491
1.07312	0.0383748		0.97952	0.0512111		1.1063	0.026538		1.06227	0.0376171		1.07208	0.03513		1.11011	0.0310935		1.18822	0.0181292		1.13452	0.022784		1.1493	0.0212022		1.06255	0.0366172		1.08937	0.0323583		1.10684	0.0308234		1.18874	0.0174179		1.10728	0.0247314		1.14461	0.0209822
1.07388	0.0382705		0.980216	0.0510711		1.10709	0.0264572		1.06302	0.0375121		1.07284	0.0350307		1.1109	0.0310049		1.18907	0.0180711		1.13533	0.0227135		1.15012	0.0211355		1.06331	0.0365143		1.09015	0.0322663		1.10762	0.0307353		1.18959	0.0173614		1.10806	0.0246549		1.14543	0.0209156
1.07464	0.0381665		0.980913	0.0509317		1.10787	0.0263767		1.06378	0.0374075		1.0736	0.0349317		1.11169	0.0309166		1.18991	0.0180132		1.13614	0.0226433		1.15093	0.021069		1.06406	0.0364117		1.09092	0.0321747		1.10841	0.0306475		1.19043	0.0173052		1.10885	0.0245788		1.14624	0.0208492
1.07541	0.0380629		0.98161	0.0507927		1.10866	0.0262965		1.06453	0.0373032		1.07437	0.0348331		1.11248	0.0308287		1.19076	0.0179556		1.13694	0.0225733		1.15175	0.0210029		1.06482	0.0363096		1.0917	0.0320834		1.1092	0.0305601		1.19128	0.0172493		1.10964	0.024503		1.14706	0.0207832
1.07617	0.0379596		0.982306	0.0506543		1.10945	0.0262166		1.06529	0.0371994		1.07513	0.0347349		1.11327	0.0307412		1.1916	0.0178983		1.13775	0.0225037		1.15257	0.020937		1.06558	0.0362078		1.09247	0.0319926		1.10998	0.030473		1.19212	0.0171936		1.11042	0.0244275		1.14787	0.0207174
1.07693	0.0378568		0.983003	0.0505163		1.11023	0.0261371		1.06604	0.0370959		1.07589	0.0346371		1.11406	0.030654		1.19245	0.0178412		1.13856	0.0224344		1.15339	0.0208714		1.06633	0.0361065		1.09325	0.0319021		1.11077	0.0303863		1.19297	0.0171382		1.11121	0.0243523		1.14868	0.020652
1.0777	0.0377543		0.9837	0.0503789		1.11102	0.0260579		1.0668	0.0369929		1.07665	0.0345397		1.11485	0.0305671		1.19329	0.0177844		1.13936	0.0223654		1.1542	0.0208061		1.06709	0.0360055		1.09402	0.0318119		1.11156	0.0302999		1.19381	0.017083		1.112	0.0242774		1.1495	0.0205868
1.07846	0.0376522		0.984396	0.050242		1.11181	0.025979		1.06756	0.0368902		1.07742	0.0344426		1.11564	0.0304806		1.19414	0.0177278		1.14017	0.0222967		1.15502	0.0207411		1.06784	0.0359049		1.0948	0.0317221		1.11235	0.0302139		1.19466	0.0170281		1.11279	0.0242029		1.15031	0.0205219
1.07922	0.0375505		0.985093	0.0501056		1.11259	0.0259004		1.06831	0.036788		1.07818	0.034346		1.11643	0.0303944		1.19498	0.0176715		1.14098	0.0222282		1.15584	0.0206764		1.0686	0.0358048		1.09557	0.0316327		1.11313	0.0301282		1.19551	0.0169734		1.11357	0.0241287		1.15113	0.0204573
1.07999	0.0374492		0.98579	0.0499697		1.11338	0.0258222		1.06907	0.0366861		1.07894	0.0342497		1.11722	0.0303086		1.19583	0.0176154		1.14179	0.0221601		1.15666	0.0206119		1.06935	0.035705		1.09635	0.0315437		1.11392	0.0300429		1.19635	0.016919		1.11436	0.0240549		1.15194	0.020393
1.08075	0.0373482		0.986486	0.0498342		1.11417	0.0257442		1.06982	0.0365846		1.0797	0.0341538		1.118	0.0302231		1.19667	0.0175596		1.14259	0.0220923		1.15747	0.0205477		1.07011	0.0356056		1.09712	0.031455		1.11471	0.0299579		1.1972	0.0168648		1.11515	0.0239813		1.15275	0.020329
1.08151	0.0372476		0.987183	0.0496993		1.11495	0.0256666		1.07058	0.0364836		1.08047	0.0340582		1.11879	0.0301379		1.19752	0.017504		1.1434	0.0220248		1.15829	0.0204838		1.07087	0.0355066		1.0979	0.0313667		1.11549	0.0298733		1.19804	0.0168108		1.11594	0.0239081		1.15357	0.0202652
[truncated: 1,583 more rows]

## Sheet: Laplacian
Distance	2a-b1		Distance	2a-b2		Distance	2a-t1		Distance	2b-b1		Distance	2b-b2		Distance	2b-b3		Distance	2b-t1		Distance	2b-t2		Distance	2b-t3		Distance	2c-b1		Distance	2c-b2		Distance	2c-b3		Distance	2c-t1		Distance	2c-t2		Distance	2c-t3
[truncated: 3,000 more rows]

[truncated: 1 more sheets: Ellipticity]
