# Supplementary material for: Isolation, bonding and reactivity of a monomeric stibine oxide
Source: Nat Chem. 2023 Mar 23;15(5):633–40. doi: 10.1038/s41557-023-01160-x (PMC10159848; doi:10.1038/s41557-023-01160-x)
Supplement: Supplementary file 7 — Source data for graphs in Supplementary Fig. 88. [file 41557_2023_1160_MOESM7_ESM.xlsx]

## Sheet: Density
Density	2a-b1		Density	2a-b2		Density	2a-t1		Density	3(1)		Density	3(2)		Density	3(3)		Density	3(4)		Density	3(5)		Density	4(1)		Density	4(2)		Density	4(3)		Density	4(4)		Density	5(1)		Density	5(2)		Density	5(3)		Density	5(4)		Density	6-bent(1)
0.000763	325.737		0.000697	325.737		0.000787	325.737		0.000908	325.651		0.000772	325.651		0.000809	325.651		0.000842	325.651		0.000712	325.651		0.000839	325.252		0.000853	325.252		0.000839	325.252		0.000774	325.252		0.000761	325.51		0.000773	325.51		0.000929	325.51		0.000826	325.51		0.000737	325.445
0.001526	323.338		0.001393	323.728		0.001574	323.184		0.001816	322.281		0.001545	323.195		0.001619	322.954		0.001684	322.747		0.001423	323.559		0.001679	322.362		0.001707	322.276		0.001679	322.362		0.001548	322.791		0.001521	323.123		0.001547	323.05		0.001858	321.993		0.001652	322.716		0.001474	323.204
0.00229	316.781		0.00209	318.156		0.002361	316.257		0.002724	313.422		0.002317	316.499		0.002428	315.677		0.002526	314.964		0.002135	317.774		0.002518	314.625		0.00256	314.322		0.002518	314.625		0.002322	316.08		0.002282	316.604		0.00232	316.343		0.002786	312.798		0.002478	315.194		0.002212	317.043
0.003053	307.654		0.002787	310.18		0.003147	306.72		0.003632	301.899		0.003089	307.218		0.003238	305.761		0.003368	304.513		0.002846	309.543		0.003357	304.224		0.003413	303.697		0.003357	304.225		0.003096	306.785		0.003043	307.522		0.003093	307.05		0.003715	300.959		0.003303	305.015		0.002949	308.373
0.003816	297.718		0.003483	301.173		0.003934	296.474		0.00454	290.335		0.003862	297.164		0.004047	295.241		0.00421	293.626		0.003558	300.322		0.004197	293.374		0.004267	292.702		0.004196	293.375		0.00387	296.725		0.003804	297.622		0.003866	296.989		0.004644	289.214		0.004129	294.317		0.003686	298.795
0.004579	288.236		0.00418	292.253		0.004721	286.818		0.005448	280.047		0.004634	287.617		0.004857	285.443		0.005052	283.65		0.004269	291.267		0.005036	283.418		0.00512	282.68		0.005036	283.42		0.004644	287.18		0.004564	288.16		0.00464	287.44		0.005573	278.851		0.004955	284.434		0.004423	289.524
0.005343	279.745		0.004877	284.043		0.005508	278.24		0.006356	271.127		0.005406	279.095		0.005666	276.798		0.005894	274.917		0.004981	282.988		0.005875	274.698		0.005973	273.927		0.005875	274.699		0.005418	278.665		0.005325	279.68		0.005413	278.919		0.006501	269.879		0.005781	275.752		0.005161	281.14
0.006106	272.22		0.005573	276.697		0.006295	270.643		0.007264	263.117		0.006178	271.545		0.006476	269.138		0.006736	267.16		0.005692	275.603		0.006715	266.954		0.006827	266.142		0.006714	266.955		0.006192	271.123		0.006086	272.163		0.006186	271.371		0.00743	261.784		0.006607	268.052		0.005898	273.691
0.006869	265.38		0.00627	270.077		0.007082	263.703		0.008172	255.569		0.006951	264.67		0.007285	262.102		0.007578	259.975		0.006404	268.942		0.007554	259.786		0.00768	258.909		0.007553	259.787		0.006966	264.252		0.006846	265.334		0.00696	264.496		0.008359	254.119		0.007433	260.951		0.006635	266.95
0.007632	258.937		0.006967	263.949		0.007868	257.125		0.00908	248.251		0.007723	258.178		0.008095	255.395		0.00842	253.079		0.007115	262.752		0.008393	252.909		0.008533	251.952		0.008393	252.91		0.00774	257.762		0.007607	258.904		0.007733	258.003		0.009288	246.673		0.008259	254.157		0.007372	260.645
0.008396	252.704		0.007663	258.109		0.008655	250.738		0.009988	241.106		0.008495	251.889		0.008904	248.866		0.009262	246.349		0.007827	256.831		0.009233	246.199		0.009387	245.159		0.009232	246.2		0.008514	251.472		0.008368	252.688		0.008506	251.711		0.010217	239.41		0.009085	247.533		0.008109	254.576
0.009159	246.604		0.00836	252.43		0.009442	244.484		0.010896	234.157		0.009268	245.732		0.009714	242.475		0.010104	239.769		0.008538	251.061		0.010072	239.638		0.01024	238.523		0.010071	239.639		0.009288	245.314		0.009129	246.604		0.00928	245.551		0.011145	232.36		0.00991	241.052		0.008847	248.647
0.009922	240.627		0.009057	246.86		0.010229	238.365		0.011804	227.438		0.01004	239.702		0.010523	236.233		0.010946	233.363		0.00925	245.4		0.010911	233.249		0.011094	232.069		0.01091	233.25		0.010062	239.284		0.009889	240.642		0.010053	239.519		0.012074	225.557		0.010736	234.733		0.009584	242.831
0.010685	234.79		0.009753	241.392		0.011016	232.404		0.012712	220.966		0.010812	233.819		0.011333	230.167		0.011788	227.157		0.009961	239.847		0.011751	227.058		0.011947	225.824		0.01175	227.059		0.010836	233.402		0.01065	234.819		0.010826	233.635		0.013003	219.015		0.011562	228.601		0.010321	237.137
0.011449	229.114		0.01045	236.038		0.011803	226.621		0.01362	214.743		0.011585	228.103		0.012142	224.294		0.01263	221.165		0.010673	234.418		0.01259	221.079		0.0128	219.799		0.012589	221.079		0.01161	227.688		0.011411	229.155		0.011599	227.918		0.013932	212.73		0.012388	222.673		0.011058	231.585
0.012212	223.611		0.011147	230.815		0.012589	221.025		0.014528	208.755		0.012357	222.566		0.012951	218.619		0.013471	215.387		0.011384	229.129		0.013429	215.312		0.013654	213.992		0.013428	215.313		0.012384	222.153		0.012171	223.662		0.012373	222.38		0.014861	206.685		0.013214	216.952		0.011795	226.191
0.012975	218.285		0.011843	225.734		0.013376	215.616		0.015436	202.984		0.013129	217.21		0.013761	213.14		0.014313	209.813		0.012096	223.992		0.014268	209.748		0.014507	208.392		0.014268	209.749		0.013158	216.8		0.012932	218.345		0.013146	217.024		0.015789	200.858		0.01404	211.43		0.012533	220.961
0.013738	213.132		0.01254	220.8		0.014163	210.386		0.016344	197.407		0.013902	212.029		0.01457	207.844		0.015155	204.427		0.012807	219.008		0.015108	204.373		0.01536	202.981		0.015107	204.374		0.013932	211.622		0.013693	213.201		0.013919	211.843		0.016718	195.227		0.014866	206.094		0.01327	215.895
0.014502	208.142		0.013237	216.013		0.01495	205.322		0.017252	192.004		0.014674	207.013		0.01538	202.718		0.015997	199.213		0.013519	214.175		0.015947	199.169		0.016214	197.742		0.015946	199.17		0.014706	206.609		0.014454	208.218		0.014693	206.826		0.017647	189.77		0.015692	200.928		0.014007	210.986
0.015265	203.302		0.013933	211.367		0.015737	200.411		0.01816	186.759		0.015446	202.147		0.016189	197.745		0.016839	194.153		0.01423	209.486		0.016786	194.119		0.017067	192.657		0.016785	194.12		0.01548	201.747		0.015214	203.386		0.015466	201.961		0.018576	184.472		0.016517	195.917		0.014744	206.225
0.016028	198.6		0.01463	206.853		0.016524	195.639		0.019068	181.659		0.016219	197.42		0.016999	192.911		0.017681	189.234		0.014942	204.931		0.017626	189.21		0.01792	187.713		0.017625	189.21		0.016254	197.022		0.015975	198.691		0.016239	197.234		0.019504	179.322		0.017343	191.044		0.015482	201.6
0.016791	194.023		0.015327	202.461		0.01731	190.993		0.019976	176.695		0.016991	192.818		0.017808	188.204		0.018523	184.443		0.015653	200.5		0.018465	184.429		0.018774	182.899		0.018464	184.429		0.017028	192.423		0.016736	194.122		0.017012	192.632		0.020433	174.311		0.018169	186.3		0.016219	197.1
0.017555	189.561		0.016023	198.183		0.018097	186.463		0.020884	171.863		0.017763	188.332		0.018618	183.616		0.019365	179.774		0.016365	196.182		0.019304	179.768		0.019627	178.207		0.019303	179.769		0.017802	187.939		0.017496	189.668		0.017786	188.146		0.021362	169.436		0.018995	181.675		0.016956	192.714
0.018318	185.206		0.01672	194.008		0.018884	182.042		0.021792	167.159		0.018535	183.953		0.019427	179.137		0.020207	175.219		0.017076	191.968		0.020144	175.223		0.02048	173.632		0.020142	175.223		0.018576	183.563		0.018257	185.32		0.018559	183.767		0.022291	164.695		0.019821	177.162		0.017693	188.432
0.019081	180.951		0.017417	189.929		0.019671	177.723		0.0227	162.582		0.019308	179.675		0.020237	174.766		0.021049	170.777		0.017788	187.85		0.020983	170.789		0.021334	169.171		0.020982	170.789		0.01935	179.287		0.019018	181.071		0.019332	179.488		0.02322	160.085		0.020647	172.758		0.01843	184.249
0.019844	176.791		0.018113	185.94		0.020458	173.504		0.023608	158.13		0.02008	175.493		0.021046	170.497		0.021891	166.444		0.018499	183.823		0.021822	166.463		0.022187	164.822		0.021821	166.464		0.020124	175.108		0.019779	176.918		0.020106	175.307		0.024148	155.605		0.021473	168.461		0.019168	180.157
0.020608	172.724		0.01881	182.035		0.021245	169.381		0.024516	153.802		0.020852	171.406		0.021856	166.33		0.022733	162.219		0.019211	179.881		0.022662	162.246		0.02304	160.583		0.02266	162.246		0.020898	171.024		0.020539	172.858		0.020879	171.22		0.025077	151.255		0.022299	164.268		0.019905	176.155
0.021371	168.748		0.019507	178.21		0.022032	165.355		0.025424	149.598		0.021625	167.412		0.022665	162.263		0.023575	158.102		0.019922	176.021		0.023501	158.136		0.023894	156.455		0.023499	158.136		0.021672	167.032		0.0213	168.887		0.021652	167.226		0.026006	147.033		0.023124	160.178		0.020642	172.238
0.022134	164.861		0.020203	174.463		0.022818	161.423		0.026332	145.515		0.022397	163.508		0.023475	158.296		0.024417	154.092		0.020634	172.242		0.02434	154.132		0.024747	152.437		0.024339	154.132		0.022446	163.132		0.022061	165.006		0.022426	163.324		0.026935	142.937		0.02395	156.193		0.021379	168.406
0.022897	161.063		0.0209	170.792		0.023605	157.585		0.027241	141.552		0.023169	159.696		0.024284	154.428		0.025259	150.188		0.021345	168.542		0.02518	150.233		0.0256	148.526		0.025178	150.233		0.02322	159.323		0.022822	161.213		0.023199	159.512		0.027864	138.962		0.024776	152.309		0.022116	164.658
0.02366	157.354		0.021597	167.197		0.024392	153.841		0.028149	137.704		0.023942	155.974		0.025093	150.658		0.026101	146.388		0.022057	164.919		0.026019	146.438		0.026454	144.722		0.026017	146.438		0.023994	155.605		0.023582	157.508		0.023972	155.791		0.028792	135.107		0.025602	148.527		0.022854	160.993
0.024424	153.732		0.022293	163.676		0.025179	150.189		0.029057	133.969		0.024714	152.342		0.025903	146.984		0.026943	142.691		0.022768	161.373		0.026858	142.746		0.027307	141.022		0.026857	142.746		0.024768	151.976		0.024343	153.89		0.024745	152.159		0.029721	131.368		0.026428	144.844		0.023591	157.409
0.025187	150.197		0.02299	160.229		0.025966	146.628		0.029965	130.343		0.025486	148.798		0.026712	143.407		0.027785	139.094		0.02348	157.905		0.027698	139.153		0.02816	137.424		0.027696	139.153		0.025543	148.436		0.025104	150.359		0.025519	148.617		0.03065	127.739		0.027254	141.259		0.024328	153.908
0.02595	146.748		0.023687	156.856		0.026753	143.158		0.030873	126.823		0.026259	145.341		0.027522	139.922		0.028627	135.595		0.024191	154.513		0.028537	135.658		0.029014	133.925		0.028535	135.658		0.026317	144.983		0.025864	146.912		0.026292	145.162		0.031579	124.218		0.02808	137.77		0.025065	150.488
0.026713	143.384		0.024383	153.555		0.027539	139.775		0.031781	123.404		0.027031	141.971		0.028331	136.529		0.029469	132.191		0.024903	151.196		0.029376	132.257		0.029867	130.522		0.029374	132.257		0.027091	141.617		0.026625	143.551		0.027065	141.792		0.032507	120.8		0.028906	134.374		0.025803	147.148
0.027477	140.102		0.02508	150.327		0.028326	136.479		0.032689	120.083		0.027803	138.684		0.029141	133.224		0.030311	128.88		0.025614	147.954		0.030216	128.948		0.03072	127.213		0.030214	128.948		0.027865	138.334		0.027386	140.271		0.027839	138.507		0.033436	117.481		0.029731	131.068		0.02654	143.887
0.02824	136.901		0.025777	147.171		0.029113	133.266		0.033597	116.856		0.028576	135.48		0.02995	130.006		0.031153	125.657		0.026326	144.787		0.031055	125.728		0.031574	123.993		0.031053	125.728		0.028639	135.134		0.028147	137.072		0.028612	135.304		0.034365	114.257		0.030557	127.85		0.027277	140.703
0.029003	133.78		0.026474	144.085		0.0299	130.135		0.034505	113.719		0.029348	132.356		0.03076	126.871		0.031995	122.52		0.027037	141.692		0.031894	122.594		0.032427	120.859		0.031892	122.594		0.029413	132.014		0.028907	133.952		0.029385	132.182		0.035294	111.125		0.031383	124.716		0.028014	137.596
0.029766	130.735		0.02717	141.069		0.030687	127.083		0.035413	110.669		0.03012	129.309		0.031569	123.817		0.032837	119.465		0.027749	138.668		0.032734	119.543		0.033281	117.809		0.032731	119.542		0.030187	128.971		0.029668	130.909		0.030158	129.136		0.036223	108.081		0.032209	121.664		0.028751	134.562
0.03053	127.764		0.027867	138.12		0.031474	124.108		0.036321	107.703		0.030892	126.337		0.032379	120.841		0.033679	116.491		0.02846	135.714		0.033573	116.571		0.034134	114.84		0.033571	116.57		0.030961	126.004		0.030429	127.94		0.030932	126.166		0.037151	105.122		0.033035	118.691		0.029489	131.601
0.031293	124.866		0.028564	135.238		0.03226	121.206		0.037229	104.818		0.031665	123.439		0.033188	117.94		0.034521	113.594		0.029172	132.827		0.034412	113.676		0.034987	111.948		0.03441	113.675		0.031735	123.11		0.031189	125.043		0.031705	123.269		0.03808	102.245		0.033861	115.794		0.030226	128.71
0.032056	122.038		0.02926	132.421		0.033047	118.376		0.038137	102.011		0.032437	120.61		0.033998	115.112		0.035363	110.771		0.029883	130.007		0.035252	110.855		0.035841	109.131		0.035249	110.855		0.032509	120.286		0.03195	122.216		0.032478	120.443		0.039009	99.4481		0.034687	112.97		0.030963	125.887
0.032819	119.277		0.029957	129.668		0.033834	115.615		0.039045	99.28		0.033209	117.851		0.034807	112.354		0.036205	108.021		0.030595	127.251		0.036091	108.107		0.036694	106.387		0.036089	108.106		0.033283	117.53		0.032711	119.456		0.033252	117.685		0.039938	96.7278		0.035513	110.218		0.0317	123.13
0.033583	116.582		0.030654	126.975		0.034621	112.921		0.039953	96.6226		0.033982	115.157		0.035617	109.665		0.037047	105.34		0.031306	124.558		0.03693	105.427		0.037547	103.713		0.036928	105.427		0.034057	114.84		0.033472	116.762		0.034025	114.992		0.040866	94.0822		0.036338	107.534		0.032438	120.438
0.034346	113.951		0.03135	124.343		0.035408	110.291		0.040861	94.0366		0.034754	112.527		0.036426	107.041		0.037889	102.726		0.032018	121.926		0.037769	102.816		0.038401	101.107		0.037767	102.815		0.034831	112.214		0.034232	114.131		0.034798	112.364		0.041795	91.5093		0.037164	104.917		0.033175	117.807
0.035109	111.381		0.032047	121.768		0.036195	107.725		0.041769	91.5201		0.035526	109.959		0.037235	104.481		0.038731	100.178		0.032729	119.352		0.038609	100.269		0.039254	98.5667		0.038606	100.268		0.035605	109.65		0.034993	111.561		0.035572	109.798		0.042724	89.0071		0.03799	102.365		0.033912	115.236
0.035872	108.87		0.032744	119.25		0.036982	105.219		0.042677	89.0712		0.036299	107.45		0.038045	101.983		0.039573	97.6936		0.033441	116.835		0.039448	97.7861		0.040107	96.0908		0.039446	97.7854		0.036379	107.146		0.035754	109.051		0.036345	107.291		0.043653	86.5738		0.038816	99.8747		0.034649	112.724
0.036636	106.417		0.03344	116.787		0.037768	102.772		0.043585	86.6882		0.037071	105.001		0.038854	99.5451		0.040414	95.2712		0.034152	114.373		0.040287	95.3649		0.040961	93.6775		0.040285	95.3642		0.037153	104.7		0.036514	106.599		0.037118	104.843		0.044582	84.2076		0.039642	97.4459		0.035386	110.268
0.037399	104.021		0.034137	114.376		0.038555	100.383		0.044493	84.3696		0.037843	102.607		0.039664	97.166		0.041256	92.909		0.034864	111.966		0.041127	93.0039		0.041814	91.325		0.041124	93.0031		0.037927	102.311		0.037275	104.203		0.037891	102.452		0.04551	81.9069		0.040468	95.0764		0.036124	107.867
0.038162	101.679		0.034834	112.017		0.039342	98.0492		0.045401	82.1136		0.038616	100.269		0.040473	94.8439		0.042098	90.6057		0.035575	109.61		0.041966	90.7016		0.042667	89.0319		0.041963	90.7008		0.038701	99.9768		0.038036	101.861		0.038665	100.115		0.046439	79.67		0.041294	92.7649		0.036861	105.519
0.038925	99.39		0.03553	109.708		0.040129	95.7702		0.046309	79.9189		0.039388	97.9848		0.041283	92.5775		0.04294	88.3598		0.036287	107.305		0.042805	88.4565		0.043521	86.7969		0.042803	88.4558		0.039475	97.6962		0.038797	99.5719		0.039438	97.8327		0.047368	77.4954		0.042119	90.5098		0.037598	103.223
0.039689	97.153		0.036227	107.448		0.040916	93.5444		0.047217	77.7839		0.04016	95.7527		0.042092	90.3655		0.043782	86.17		0.036998	105.05		0.043645	86.2675		0.044374	84.6184		0.043642	86.2667		0.040249	95.468		0.039557	97.3349		0.040211	95.6024		0.048297	75.3814		0.042945	88.3098		0.038335	100.978
0.040452	94.9666		0.036924	105.235		0.041703	91.3705		0.048125	75.7071		0.040932	93.5716		0.042902	88.2067		0.044624	84.035		0.03771	102.842		0.044484	84.1331		0.045227	82.4953		0.044481	84.1322		0.041023	93.2909		0.040318	95.1483		0.040985	93.4231		0.049226	73.3266		0.043771	86.1638		0.039072	98.7818
0.041215	92.8296		0.03762	103.069		0.042489	89.2474		0.049033	73.6872		0.041705	91.4404		0.043711	86.0997		0.045466	81.9536		0.038422	100.682		0.045323	82.0521		0.046081	80.4263		0.04532	82.0512		0.041797	91.1636		0.041079	93.0111		0.041758	91.2938		0.050154	71.3295		0.044597	84.0704		0.03981	96.6338
0.041978	90.741		0.038317	100.947		0.043276	87.1739		0.049941	71.7226		0.042477	89.358		0.044521	84.0436		0.046308	79.9245		0.039133	98.5667		0.046163	80.0233		0.046934	78.4101		0.04616	80.0224		0.042571	89.0852		0.041839	90.922		0.042531	89.2132		0.051083	69.3885		0.045423	82.0285		0.040547	94.5327
0.042742	88.6996		0.039014	98.8696		0.044063	85.1489		0.050849	69.8121		0.043249	87.3233		0.04533	82.0371		0.04715	77.9467		0.039845	96.4966		0.047002	78.0456		0.047787	76.4456		0.046999	78.0447		0.043345	87.0544		0.0426	88.8801		0.043304	87.1804		0.052012	67.5022		0.046249	80.037		0.041284	92.4776
0.043505	86.7045		0.03971	96.8351		0.04485	83.1714		0.051757	67.9542		0.044022	85.3354		0.04614	80.0792		0.047992	76.0188		0.040556	94.4701		0.047841	76.1178		0.048641	74.5315		0.047838	76.1169		0.044119	85.0704		0.043361	86.8844		0.044078	85.1944		0.052941	65.6691		0.047075	78.0948		0.042021	90.4673
0.044268	84.7546		0.040407	94.8426		0.045637	81.2405		0.052665	66.1475		0.044794	83.3932		0.046949	78.1688		0.048834	74.1398		0.041268	92.4863		0.048681	74.2388		0.049494	72.6667		0.048678	74.2379		0.044893	83.1321		0.044122	84.9338		0.044851	83.2541		0.053869	63.8877		0.047901	76.2007		0.042759	88.5011
0.045031	82.8491		0.041104	92.8913		0.046424	79.355		0.053573	64.3907		0.045566	81.4957		0.047759	76.305		0.049676	72.3086		0.041979	90.5444		0.04952	72.4075		0.050347	70.8499		0.049517	72.4065		0.045667	81.2386		0.044882	83.0275		0.045624	81.3586		0.054798	62.1565		0.048726	74.3538		0.043496	86.5779
0.045794	80.9871		0.0418	90.9804		0.04721	77.5142		0.054481	62.6824		0.046339	79.6422		0.048568	74.4867		0.050518	70.5241		0.042691	88.6436		0.050359	70.6227		0.051201	69.0802		0.050356	70.6217		0.046441	79.389		0.045643	81.1645		0.046398	79.507		0.055727	60.4743		0.049552	72.5529		0.044233	84.6969
0.046558	79.1676		0.042497	89.1089		0.047997	75.717		0.055389	61.0212		0.047111	77.8316		0.049377	72.7128		0.05136	68.785		0.043402	86.7829		0.051199	68.8833		0.052054	67.3562		0.051195	68.8824		0.047215	77.5824		0.046404	79.3441		0.047171	77.6984		0.056656	58.8394		0.050378	70.7969		0.04497	82.8573
0.047321	77.3898		0.043194	87.2763		0.048784	73.9624		0.056297	59.4059		0.047883	76.0631		0.050187	70.9825		0.052202	67.0904		0.044114	84.9616		0.052038	67.1883		0.052908	65.6768		0.052035	67.1873		0.047989	75.8178		0.047164	77.5652		0.047944	75.9319		0.057585	57.2507		0.051204	69.0849		0.045707	81.0583
0.048084	75.6529		0.04389	85.4816		0.049571	72.2497		0.057205	57.8351		0.048656	74.3358		0.050996	69.2946		0.053044	65.4391		0.044825	83.179		0.052877	65.5366		0.053761	64.0411		0.052874	65.5356		0.048763	74.0943		0.047925	75.827		0.048718	74.2065		0.058513	55.7066		0.05203	67.4157		0.046445	79.2989
0.048847	73.9559		0.044587	83.7242		0.050358	70.5778		0.058113	56.3076		0.049428	72.6488		0.051806	67.6483		0.053886	63.8301		0.045537	81.4343		0.053717	63.927		0.054614	62.4477		0.053713	63.926		0.049537	72.4112		0.048686	74.1288		0.049491	72.5215		0.059442	54.2059		0.052856	65.7884		0.047182	77.5786
0.049611	72.2981		0.045284	82.0034		0.051145	68.9459		0.059021	54.822		0.0502	71.0013		0.052615	66.0425		0.054728	62.2622		0.046248	79.7268		0.054556	62.3586		0.055468	60.8956		0.054552	62.3575		0.050311	70.7675		0.049447	72.4697		0.050264	70.876		0.060371	52.7473		0.053682	64.202		0.047919	75.8964
0.050374	70.6787		0.04598	80.3185		0.051931	67.353		0.059929	53.3773		0.050973	69.3923		0.053425	64.4763		0.05557	60.7344		0.04696	78.0558		0.055395	60.8302		0.056321	59.3837		0.055392	60.8291		0.051085	69.1624		0.050207	70.8488		0.051037	69.2691		0.0613	51.3296		0.054508	62.6553		0.048656	74.2517
0.051137	69.0967		0.046677	78.6689		0.052718	65.7982		0.060837	51.9721		0.051745	67.8211		0.054234	62.9486		0.056412	59.2457		0.047671	76.4206		0.056235	59.3408		0.057174	57.911		0.056231	59.3398		0.051859	67.595		0.050968	69.2654		0.051811	67.6998		0.062229	49.9514		0.055333	61.1475		0.049393	72.6437
0.0519	67.5514		0.047374	77.0538		0.053505	64.2807		0.061745	50.6054		0.052517	66.2868		0.055044	61.4587		0.057254	57.795		0.048383	74.8205		0.057074	57.8895		0.058028	56.4763		0.05707	57.8884		0.052633	66.0645		0.051729	67.7185		0.052584	66.1675		0.063157	48.6116		0.056159	59.6774		0.050131	71.0715
0.052664	66.0419		0.04807	75.4727		0.054292	62.7996		0.062653	49.2759		0.053289	64.7886		0.055853	60.0054		0.058096	56.3814		0.049094	73.2548		0.057913	56.4751		0.058881	55.0787		0.057909	56.474		0.053407	64.57		0.052489	66.2075		0.053357	64.6713		0.064086	47.309		0.056985	58.2443		0.050868	69.5346
0.053427	64.5675		0.048767	73.9249		0.055079	61.354		0.063561	47.9827		0.054062	63.3255		0.056663	58.5879		0.058938	55.0037		0.049806	71.7229		0.058753	55.0967		0.059734	53.7171		0.058749	55.0956		0.054181	63.1107		0.05325	64.7315		0.054131	63.2102		0.065015	46.0426		0.057811	56.8469		0.051605	68.032
0.05419	63.1273		0.049464	72.4097		0.055866	59.943		0.064469	46.7245		0.054834	61.8969		0.057472	57.2053		0.05978	53.6611		0.050517	70.224		0.059592	53.7533		0.060588	52.3906		0.059588	53.7522		0.054955	61.6857		0.054011	63.2896		0.054904	61.7835		0.065944	44.8112		0.058637	55.4846		0.052342	66.5632
0.054953	61.7206		0.05016	70.9266		0.056653	58.5658		0.065377	45.5005		0.055606	60.5018		0.058282	55.8567		0.060622	52.3526		0.051229	68.7576		0.060431	52.444		0.061441	51.0981		0.060427	52.4429		0.055729	60.2943		0.054772	61.8812		0.055677	60.3904		0.066872	43.6138		0.059463	54.1562		0.05308	65.1273
0.055717	60.3465		0.050857	69.4748		0.057439	57.2216		0.066285	44.3095		0.056379	59.1395		0.059091	54.5412		0.061464	51.0773		0.05194	67.3229		0.06127	51.1679		0.062294	49.8387		0.061267	51.1668		0.056503	58.9355		0.055532	60.5054		0.05645	59.0301		0.067801	42.4494		0.060289	52.8609		0.053817	63.7236
0.05648	59.0043		0.051554	68.0538		0.058226	55.9095		0.067193	43.1507		0.057151	57.8091		0.0599	53.2579		0.062306	49.8342		0.052652	65.9192		0.06211	49.924		0.063148	48.6115		0.062106	49.9229		0.057277	57.6088		0.056293	59.1615		0.057224	57.7017		0.06873	41.317		0.061115	51.5979		0.054554	62.3515
0.057243	57.6932		0.05225	66.6629		0.059013	54.6287		0.068101	42.0231		0.057923	56.51		0.06071	52.006		0.063148	48.6225		0.053363	64.5459		0.062949	48.7114		0.064001	47.4157		0.062945	48.7103		0.058051	56.3131		0.057054	57.8486		0.057997	56.4044		0.069659	40.2157		0.06194	50.3662		0.055291	61.0102
0.058006	56.4125		0.052947	65.3015		0.0598	53.3784		0.069009	40.9259		0.058696	55.2412		0.061519	50.7846		0.06399	47.4413		0.054075	63.2025		0.063788	47.5294		0.064854	46.2503		0.063784	47.5283		0.058825	55.0479		0.057814	56.5661		0.05877	55.1376		0.070588	39.1446		0.062766	49.165		0.056028	59.6989
0.05877	55.1614		0.053644	63.9691		0.060587	52.1579		0.069917	39.858		0.059468	54.0021		0.062329	49.593		0.064832	46.2898		0.054786	61.8881		0.064628	46.377		0.065708	45.1145		0.064624	46.376		0.059599	53.8122		0.058575	55.3133		0.059544	53.9004		0.071516	38.1028		0.063592	47.9935		0.056766	58.4171
0.059533	53.9392		0.05434	62.6649		0.061374	50.9664		0.070825	38.8188		0.06024	52.792		0.063138	48.4304		0.065674	45.1672		0.055498	60.6022		0.065467	45.2536		0.066561	44.0076		0.065463	45.2525		0.060373	52.6054		0.059336	54.0892		0.060317	52.6922		0.072445	37.0895		0.064418	46.8509		0.057503	57.1639
0.060296	52.7451		0.055037	61.3884		0.06216	49.8031		0.071733	37.8075		0.061013	51.61		0.063948	47.296		0.066516	44.0726		0.056209	59.3442		0.066306	44.1582		0.067414	42.9286		0.066302	44.1572		0.061147	51.4268		0.060097	52.8934		0.06109	51.5121		0.073374	36.1039		0.065244	45.7364		0.05824	55.9388
0.061059	51.5785		0.055734	60.1391		0.062947	48.6673		0.072641	36.8231		0.061785	50.4555		0.064757	46.1891		0.067357	43.0055		0.056921	58.1134		0.067146	43.0902		0.068268	41.8769		0.067141	43.0891		0.061921	50.2756		0.060857	51.725		0.061864	50.3594		0.074303	35.1451		0.06607	44.6493		0.058977	54.7411
0.061823	50.4388		0.05643	58.9162		0.063734	47.5583		0.073549	35.8651		0.062557	49.3278		0.065567	45.1089		0.068199	41.9649		0.057632	56.9092		0.067985	42.0488		0.069121	40.8518		0.067981	42.0477		0.062695	49.1512		0.061618	50.5835		0.062637	49.2336		0.075232	34.2126		0.066896	43.5889		0.059715	53.5701
0.062586	49.3251		0.057127	57.7192		0.064521	46.4755		0.074457	34.9326		0.06333	48.2263		0.066376	44.0548		0.069041	40.9502		0.058344	55.731		0.068824	41.0333		0.069974	39.8524		0.06882	41.0323		0.063469	48.0528		0.062379	49.4681		0.06341	48.1339		0.07616	33.3054		0.067722	42.5545		0.060452	52.4252
0.063349	48.237		0.057824	56.5476		0.065308	45.4181		0.075365	34.025		0.064102	47.1502		0.067186	43.0261		0.069883	39.9608		0.059055	54.5782		0.069664	40.043		0.070828	38.8782		0.069659	40.042		0.064243	46.9799		0.06314	48.3781		0.064183	47.0596		0.077089	32.423		0.068547	41.5453		0.061189	51.3057
0.064112	47.1737		0.05852	55.4007		0.066095	44.3856		0.076273	33.1417		0.064874	46.099		0.067995	42.0221		0.070725	38.9959		0.059767	53.4503		0.070503	39.0773		0.071681	37.9284		0.070498	39.0763		0.065017	45.9318		0.0639	47.3131		0.064957	46.0101		0.078018	31.5647		0.069373	40.5607		0.061926	50.2111
0.064876	46.1346		0.059217	54.2781		0.066881	43.3772		0.077181	32.2819		0.065646	45.072		0.068805	41.0422		0.071567	38.055		0.060478	52.3466		0.071342	38.1355		0.072534	37.0025		0.071338	38.1345		0.065791	44.9078		0.064661	46.2722		0.06573	44.9848		0.078947	30.7297		0.070199	39.6002		0.062663	49.1408
0.065639	45.1192		0.059914	53.1791		0.067668	42.3925		0.078089	31.445		0.066419	44.0686		0.069614	40.0858		0.072409	37.1374		0.06119	51.2666		0.072182	37.217		0.073388	36.0998		0.072177	37.216		0.066565	43.9074		0.065422	45.2551		0.066503	43.9832		0.079875	29.9176		0.071025	38.663		0.063401	48.0941
0.066402	44.1269		0.06061	52.1033		0.068455	41.4307		0.078997	30.6304		0.067191	43.0882		0.070424	39.1523		0.073251	36.2424		0.061901	50.2097		0.073021	36.3212		0.074241	35.2198		0.073016	36.3203		0.067339	42.93		0.066182	44.261		0.067277	43.0045		0.080804	29.1276		0.071851	37.7486		0.064138	47.0706
0.067165	43.157		0.061307	51.0502		0.069242	40.4914		0.079905	29.8376		0.067963	42.1303		0.071233	38.2411		0.074093	35.3696		0.062613	49.1755		0.07386	35.4476		0.075095	34.3617		0.073856	35.4467		0.068113	41.975		0.066943	43.2894		0.06805	42.0483		0.081733	28.3591		0.072677	36.8563		0.064875	46.0696
0.067928	42.2091		0.062004	50.0191		0.070029	39.574		0.080814	29.066		0.068736	41.1943		0.072042	37.3517		0.074935	34.5184		0.063324	48.1633		0.0747	34.5955		0.075948	33.5252		0.074695	34.5946		0.068887	41.0419		0.067704	42.3398		0.068823	41.114		0.082662	27.6117		0.073503	35.9858		0.065612	45.0906
0.068692	41.2827		0.0627	49.0096		0.070816	38.6779		0.081722	28.3149		0.069508	40.2797		0.072852	36.4835		0.075777	33.6882		0.064036	47.1728		0.075539	33.7645		0.076801	32.7095		0.075534	33.7636		0.069661	40.1301		0.068465	41.4116		0.069596	40.2011		0.083591	26.8846		0.074328	35.1363		0.066349	44.1331
0.069455	40.3771		0.063397	48.0212		0.071603	37.8026		0.08263	27.584		0.07028	39.386		0.073661	35.636		0.076619	32.8786		0.064747	46.2033		0.076378	32.9539		0.077655	31.9143		0.076373	32.9531		0.070435	39.2392		0.069225	40.5043		0.07037	39.309		0.084519	26.1775		0.075154	34.3075		0.067087	43.1966
0.070218	39.492		0.064094	47.0535		0.072389	36.9477		0.083538	26.8725		0.071053	38.5126		0.074471	34.8087		0.077461	32.0889		0.065459	45.2544		0.077218	32.1634		0.078508	31.139		0.077213	32.1626		0.071209	38.3686		0.069986	39.6175		0.071143	38.4373		0.085448	25.4897		0.07598	33.4987		0.067824	42.2806
0.070981	38.6268		0.06479	46.106		0.073176	36.1126		0.084446	26.1801		0.071825	37.6592		0.07528	34.0011		0.078303	31.3187		0.06617	44.3256		0.078057	31.3924		0.079361	30.3831		0.078052	31.3916		0.071983	37.5178		0.070747	38.7506		0.071916	37.5854		0.086377	24.8208		0.076806	32.7095		0.068561	41.3846
0.071745	37.781		0.065487	45.1781		0.073963	35.2968		0.085354	25.5063		0.072597	36.8251		0.07609	33.2128		0.079145	30.5676		0.066882	43.4165		0.078896	30.6404		0.080215	29.6461		0.078891	30.6396		0.072757	36.6864		0.071507	37.9032		0.07269	36.7529		0.087306	24.1702		0.077632	31.9394		0.069298	40.5082
0.072508	36.9543		0.066184	44.2696		0.07475	34.5		0.086262	24.8505		0.07337	36.01		0.076899	32.4432		0.079987	29.835		0.067593	42.5266		0.079736	29.907		0.081068	28.9276		0.07973	29.9062		0.073531	35.874		0.072268	37.0748		0.073463	35.9394		0.088234	23.5375		0.078458	31.188		0.070036	39.6509
0.073271	36.1461		0.06688	43.3799		0.075537	33.7216		0.08717	24.2123		0.074142	35.2135		0.077709	31.6919		0.080829	29.1205		0.068305	41.6555		0.080575	29.1916		0.081921	28.2271		0.08057	29.1909		0.074305	35.08		0.073029	36.2649		0.074236	35.1444		0.089163	22.9221		0.079284	30.4547		0.070773	38.8123
0.074034	35.3561		0.067577	42.5086		0.076324	32.9612		0.088078	23.5913		0.074914	34.435		0.078518	30.9586		0.081671	28.4237		0.069016	40.8028		0.081414	28.494		0.082775	27.5441		0.081409	28.4933		0.07508	34.3041		0.07379	35.4732		0.07501	34.3675		0.090092	22.3237		0.08011	29.7393		0.07151	37.9919
0.074798	34.5838		0.068274	41.6553		0.07711	32.2185		0.088986	22.9869		0.075686	33.6742		0.079328	30.2427		0.082513	27.7442		0.069728	39.968		0.082254	27.8136		0.083628	26.8783		0.082248	27.8129		0.075854	33.5458		0.07455	34.6993		0.075783	33.6082		0.091021	21.7417		0.080935	29.0412		0.072247	37.1893
0.075561	33.8288		0.06897	40.8197		0.077897	31.4929		0.089894	22.3988		0.076459	32.9306		0.080137	29.5438		0.083355	27.0815		0.070439	39.1508		0.083093	27.15		0.084481	26.2292		0.083088	27.1494		0.076628	32.8047		0.075311	33.9427		0.076556	32.8661		0.09195	21.1757		0.081761	28.36		0.072984	36.4042
0.076324	33.0907		0.069667	40.0013		0.078684	30.7842		0.090802	21.8265		0.077231	32.204		0.080947	28.8616		0.084197	26.4352		0.071151	38.3508		0.083932	26.5029		0.085335	25.5964		0.083927	26.5022		0.077402	32.0805		0.076072	33.203		0.077329	32.141		0.092878	20.6254		0.082587	27.6953		0.073722	35.6361
0.077087	32.3692		0.070364	39.1998		0.079471	30.0918		0.09171	21.2696		0.078003	31.4938		0.081756	28.1957		0.085039	25.8049		0.071862	37.5675		0.084771	25.8717		0.086188	24.9795		0.084766	25.8711		0.078176	31.3727		0.076832	32.4798		0.078103	31.4323		0.093807	20.0902		0.083413	27.0468		0.074459	34.8846
0.077851	31.6639		0.07106	38.4147		0.080258	29.4156		0.092618	20.7277		0.078776	30.7998		0.082566	27.5457		0.085881	25.1902		0.072574	36.8007		0.085611	25.2562		0.087041	24.3781		0.085605	25.2557		0.07895	30.681		0.077593	31.7729		0.078876	30.7397		0.094736	19.5697		0.084239	26.414		0.075196	34.1495
0.078614	30.9744		0.071757	37.6459		0.081045	28.755		0.093526	20.2004		0.079548	30.1215		0.083375	26.9112		0.086723	24.5908		0.073285	36.0499		0.08645	24.656		0.087895	23.7919		0.086445	24.6555		0.079724	30.0051		0.078354	31.0818		0.079649	30.0628		0.095665	19.0636		0.085065	25.7966		0.075933	33.4302
0.079377	30.3003		0.072454	36.8928		0.081831	28.1097		0.094434	19.6874		0.08032	29.4586		0.084184	26.2918		0.087565	24.0064		0.073997	35.3149		0.087289	24.0707		0.088748	23.2204		0.087284	24.0702		0.080498	29.3445		0.079115	30.4061		0.080423	29.4013		0.096594	18.5715		0.085891	25.1943		0.076671	32.7266
0.08014	29.6413		0.07315	36.1551		0.082618	27.4794		0.095342	19.1882		0.081093	28.8108		0.084994	25.6873		0.088407	23.4364		0.074708	34.5953		0.088129	23.4999		0.089601	22.6634		0.088123	23.4994		0.081272	28.6989		0.079875	29.7456		0.081196	28.7549		0.097522	18.093		0.086717	24.6066		0.077408	32.0382
0.080904	28.9972		0.073847	35.4327		0.083405	26.8637		0.09625	18.7025		0.081865	28.1777		0.085803	25.0972		0.089249	22.8806		0.07542	33.8907		0.088968	22.9433		0.090455	22.1204		0.088962	22.9429		0.082046	28.068		0.080636	29.0999		0.081969	28.1232		0.098451	17.6277		0.087542	24.0332		0.078145	31.3648
0.081667	28.3675		0.074544	34.725		0.084192	26.2623		0.097158	18.2299		0.082637	27.559		0.086613	24.5213		0.090091	22.3387		0.076132	33.2009		0.089807	22.4006		0.091308	21.5911		0.089802	22.4002		0.08282	27.4515		0.081397	28.4686		0.082742	27.5059		0.09938	17.1753		0.088368	23.4738		0.078882	30.7059
0.08243	27.7519		0.07524	34.0319		0.084979	25.675		0.098066	17.7701		0.08341	26.9543		0.087422	23.9591		0.090933	21.8103		0.076843	32.5255		0.090647	21.8713		0.092161	21.0752		0.090641	21.8709		0.083594	26.8491		0.082157	27.8515		0.083516	26.9026		0.100309	16.7353		0.089194	22.9281		0.079619	30.0614
0.083193	27.1502		0.075937	33.3529		0.085766	25.1013		0.098974	17.3227		0.084182	26.3635		0.088232	23.4104		0.091775	21.295		0.077555	31.8643		0.091486	21.3553		0.093015	20.5723		0.09148	21.3549		0.084368	26.2603		0.082918	27.2482		0.084289	26.3131		0.101237	16.3075		0.09002	22.3956		0.080357	29.4308
0.083957	26.562		0.076634	32.6879		0.086552	24.5409		0.099882	16.8874		0.084954	25.7861		0.089041	22.8749		0.092617	20.7926		0.078266	31.2169		0.092325	20.8521		0.093868	20.0822		0.092319	20.8517		0.085142	25.685		0.083679	26.6585		0.085062	25.737		0.102166	15.8916		0.090846	21.8762		0.081094	28.8138
0.08472	25.987		0.07733	32.0366		0.087339	23.9936		0.10079	16.4638		0.085727	25.2219		0.089851	22.3523		0.093459	20.3027		0.078978	30.583		0.093165	20.3614		0.094722	19.6044		0.093159	20.3611		0.085916	25.1229		0.08444	26.082		0.085836	25.1741		0.103095	15.4871		0.091672	21.3695		0.081831	28.2103
0.085483	25.425		0.078027	31.3985		0.088126	23.4591		0.101698	16.0518		0.086499	24.6705		0.09066	21.8422		0.0943	19.8251		0.079689	29.9624		0.094004	19.883		0.095575	19.1388		0.093998	19.8828		0.08669	24.5735		0.0852	25.5185		0.086609	24.624		0.104024	15.0938		0.092498	20.8751		0.082568	27.6199
0.086246	24.8756		0.078724	30.7736		0.088913	22.937		0.102606	15.6508		0.087271	24.1317		0.09147	21.3443		0.095142	19.3594		0.080401	29.3548		0.094843	19.4166		0.096428	18.6849		0.094837	19.4163		0.087464	24.0368		0.085961	24.9677		0.087382	24.0865		0.104953	14.7114		0.093324	20.3929		0.083305	27.0423
0.08701	24.3387		0.079421	30.1615		0.0897	22.4271		0.103514	15.2607		0.088043	23.6053		0.092279	20.8585		0.095984	18.9053		0.081112	28.7599		0.095683	18.9618		0.097282	18.2425		0.095677	18.9616		0.088238	23.5123		0.086722	24.4292		0.088156	23.5613		0.105881	14.3395		0.094149	19.9224		0.084043	26.4773
0.087773	23.8138		0.080117	29.5619		0.090487	21.9292		0.104422	14.8812		0.088816	23.0908		0.093089	20.3843		0.096826	18.4626		0.081824	28.1775		0.096522	18.5183		0.098135	17.8114		0.096516	18.5181		0.089012	22.9998		0.087482	23.9029		0.088929	23.0481		0.10681	13.9779		0.094975	19.4635		0.08478	25.9246
0.088536	23.3008		0.080814	28.9747		0.091274	21.4428		0.10533	14.5119		0.089588	22.5882		0.093898	19.9216		0.097668	18.031		0.082535	27.6073		0.097361	18.086		0.098988	17.3911		0.097355	18.0858		0.089786	22.499		0.088243	23.3884		0.089702	22.5467		0.107739	13.6263		0.095801	19.0159		0.085517	25.3839
0.089299	22.7994		0.081511	28.3995		0.09206	20.9679		0.106238	14.1526		0.09036	22.097		0.094708	19.47		0.09851	17.6102		0.083247	27.0491		0.098201	17.6644		0.099842	16.9815		0.098194	17.6643		0.09056	22.0097		0.089004	22.8855		0.090475	22.0567		0.108668	13.2844		0.096627	18.5792		0.086254	24.8549
0.090062	22.3093		0.082207	27.8361		0.092847	20.5041		0.107146	13.803		0.091133	21.6171		0.095517	19.0293		0.099352	17.1999		0.083958	26.5026		0.09904	17.2534		0.100695	16.5823		0.099034	17.2533		0.091334	21.5317		0.089765	22.394		0.091249	21.578		0.109597	12.9519		0.097453	18.1532		0.086992	24.3375
0.090826	21.8303		0.082904	27.2843		0.093634	20.0511		0.108054	13.4628		0.091905	21.1482		0.096326	18.5992		0.100194	16.7998		0.08467	25.9676		0.099879	16.8527		0.101548	16.1932		0.099873	16.8526		0.092108	21.0646		0.090525	21.9136		0.092022	21.1103		0.110525	12.6286		0.098279	17.7376		0.087729	23.8314
0.091589	21.3621		0.083601	26.7438		0.094421	19.6088		0.108962	13.1319		0.092677	20.69		0.097136	18.1795		0.101036	16.4098		0.085381	25.4438		0.100719	16.4619		0.102402	15.814		0.100712	16.4619		0.092882	20.6082		0.091286	21.444		0.092795	20.6533		0.111454	12.3142		0.099105	17.3323		0.088466	23.3363
0.092352	20.9045		0.084297	26.2145		0.095208	19.1768		0.10987	12.8098		0.09345	20.2424		0.097945	17.7699		0.101878	16.0295		0.086093	24.931		0.101558	16.081		0.103255	15.4444		0.101551	16.081		0.093656	20.1623		0.092047	20.9851		0.093569	20.2068		0.112383	12.0085		0.099931	16.9369		0.089203	22.8521
0.093115	20.4573		0.084994	25.696		0.095995	18.7549		0.110778	12.4965		0.094222	19.805		0.098755	17.3702		0.10272	15.6588		0.086804	24.4291		0.102397	15.7096		0.104108	15.0842		0.102391	15.7096		0.09443	19.7267		0.092807	20.5365		0.094342	19.7705		0.113312	11.7111		0.100756	16.5512		0.08994	22.3784
0.093879	20.0202		0.085691	25.1882		0.096781	18.343		0.111686	12.1916		0.094994	19.3777		0.099564	16.9802		0.103562	15.2973		0.087516	23.9376		0.103237	15.3475		0.104962	14.733		0.10323	15.3476		0.095204	19.301		0.093568	20.0981		0.095115	19.3443		0.11424	11.422		0.101582	16.1749		0.090678	21.9151
0.094642	19.5931		0.086387	24.6909		0.097568	17.9407		0.112594	11.8949		0.095767	18.9602		0.100374	16.5995		0.104404	14.9449		0.088227	23.4566		0.104076	14.9944		0.105815	14.3908		0.104069	14.9945		0.095978	18.8852		0.094329	19.6696		0.095888	18.9279		0.115169	11.1408		0.102408	15.8079		0.091415	21.4619
0.095405	19.1756		0.087084	24.2039		0.098355	17.5478		0.113502	11.6062		0.096539	18.5522		0.101183	16.2281		0.105246	14.6013		0.088939	22.9857		0.104915	14.6502		0.106668	14.0572		0.104908	14.6503		0.096752	18.4789		0.09509	19.2508		0.096662	18.5211		0.116098	10.8673		0.103234	15.4499		0.092152	21.0186
0.096168	18.7676		0.087781	23.7269		0.099142	17.1642		0.11441	11.3253		0.097311	18.1537		0.101993	15.8656		0.106088	14.2662		0.08965	22.5247		0.105755	14.3145		0.107522	13.7321		0.105748	14.3147		0.097526	18.0819		0.09585	18.8415		0.097435	18.1236		0.117027	10.6014		0.10406	15.1006		0.092889	20.5851
0.096932	18.3688		0.088477	23.2597		0.099929	16.7896		0.115318	11.0519		0.098083	17.7643		0.102802	15.5119		0.10693	13.9396		0.090362	22.0734		0.106594	13.9873		0.108375	13.4152		0.106587	13.9875		0.0983	17.6941		0.096611	18.4414		0.098208	17.7352		0.117956	10.3427		0.104886	14.76		0.093626	20.161
0.097695	17.9791		0.089174	22.8022		0.100716	16.4238		0.116226	10.7859		0.098856	17.3839		0.103612	15.1667		0.107772	13.6211		0.091073	21.6317		0.107433	13.6682		0.109228	13.1063		0.107426	13.6685		0.099074	17.3152		0.097372	18.0505		0.098982	17.3558		0.118884	10.0912		0.105712	14.4276		0.094364	19.7462
0.098458	17.5983		0.089871	22.3542		0.101502	16.0666		0.117134	10.527		0.099628	17.0122		0.104421	14.8298		0.108614	13.3105		0.091785	21.1993		0.108272	13.3571		0.110082	12.8052		0.108266	13.3574		0.099848	16.945		0.098132	17.6684		0.099755	16.9852		0.119813	9.84654		0.106538	14.1034		0.095101	19.3406
0.099221	17.2261		0.090567	21.9154		0.102289	15.7177		0.118042	10.2751		0.1004	16.6491		0.105231	14.5011		0.109456	13.0077		0.092496	20.7761		0.109112	13.0538		0.110935	12.5118		0.109105	13.0541		0.100622	16.5834		0.098893	17.2949		0.100528	16.623		0.120742	9.60861		0.107363	13.7872		0.095838	18.9438
0.099985	16.8624		0.091264	21.4857		0.103076	15.3771		0.11895	10.03		0.101173	16.2943		0.10604	14.1803		0.110298	12.7125		0.093208	20.3618		0.109951	12.758		0.111788	12.2257		0.109944	12.7584		0.101396	16.2301		0.099654	16.93		0.101302	16.2692		0.121671	9.37719		0.108189	13.4787		0.096575	18.5557
0.100748	16.5069		0.091961	21.0649		0.103863	15.0444		0.119858	9.79147		0.101945	15.9476		0.10685	13.8673		0.11114	12.4247		0.093919	19.9563		0.11079	12.4696		0.112642	11.9468		0.110783	12.47		0.10217	15.8849		0.100415	16.5733		0.102075	15.9236		0.122599	9.15211		0.109015	13.1777		0.097313	18.1762
0.101511	16.1595		0.092657	20.6529		0.10465	14.7196		0.120766	9.55932		0.102717	15.609		0.107659	13.5617		0.111982	12.144		0.094631	19.5593		0.11163	12.1885		0.113495	11.675		0.111623	12.1889		0.102944	15.5476		0.101175	16.2247		0.102848	15.5859		0.123528	8.9332		0.109841	12.8842		0.09805	17.8049
0.102274	15.8199		0.093354	20.2493		0.105437	14.4023		0.121674	9.3334		0.10349	15.2781		0.108468	13.2636		0.112824	11.8703		0.095342	19.1708		0.112469	11.9143		0.114348	11.4101		0.112462	11.9147		0.103718	15.2181		0.101936	15.884		0.103621	15.256		0.124457	8.72028		0.110667	12.5977		0.098787	17.4419
0.103038	15.4881		0.094051	19.8542		0.106224	14.0926		0.122582	9.11353		0.104262	14.9549		0.109278	12.9726		0.113666	11.6034		0.096054	18.7905		0.113308	11.6469		0.115202	11.1518		0.113301	11.6474		0.104492	14.8962		0.102697	15.5511		0.104395	14.9336		0.125386	8.51319		0.111493	12.3183		0.099524	17.0868
0.103801	15.1638		0.094747	19.4672		0.10701	13.7901		0.12349	8.89957		0.105034	14.639		0.110087	12.6887		0.114508	11.3432		0.096765	18.4182		0.114148	11.3862		0.116055	10.9		0.11414	11.3868		0.105266	14.5817		0.103457	15.2257		0.105168	14.6187		0.126315	8.31176		0.112319	12.0458		0.100261	16.7394
0.104564	14.8469		0.095444	19.0882		0.107797	13.4946		0.124398	8.69133		0.105807	14.3304		0.110897	12.4116		0.11535	11.0894		0.097477	18.0538		0.114987	11.132		0.116909	10.6546		0.11498	11.1326		0.10604	14.2744		0.104218	14.9076		0.105941	14.311		0.127243	8.11584		0.113144	11.7798		0.100999	16.3998
0.105327	14.5372		0.096141	18.7172		0.108584	13.2062		0.125306	8.48867		0.106579	14.029		0.111706	12.1412		0.116192	10.842		0.098188	17.6972		0.115826	10.8841		0.117762	10.4154		0.115819	10.8847		0.106814	13.9742		0.104979	14.5968		0.106715	14.0104		0.128172	7.92528		0.11397	11.5204		0.101736	16.0675
0.106091	14.2345		0.096837	18.3538		0.109371	12.9244		0.126214	8.29144		0.107351	13.7344		0.112516	11.8772		0.117034	10.6007		0.0989	17.3481		0.116666	10.6424		0.118615	10.1821		0.116658	10.6431		0.107588	13.6808		0.10574	14.2931		0.107488	13.7167		0.129101	7.73993		0.114796	11.2673		0.102473	15.7426
0.106854	13.9387		0.097534	17.998		0.110158	12.6493		0.127122	8.09949		0.108124	13.4466		0.113325	11.6196		0.117876	10.3654		0.099611	17.0064		0.117505	10.4067		0.119469	9.95474		0.117497	10.4074		0.108362	13.3943		0.1065	13.9962		0.108261	13.4298		0.13003	7.55964		0.115622	11.0204		0.10321	15.4248
0.107617	13.6495		0.098231	17.6495		0.110945	12.3806		0.12803	7.91268		0.108896	13.1654		0.114135	11.3682		0.118718	10.1359		0.100323	16.672		0.118344	10.1769		0.120322	9.73308		0.118337	10.1776		0.109136	13.1142		0.107261	13.706		0.109034	13.1494		0.130959	7.38428		0.116448	10.7794		0.103948	15.114
0.10838	13.367		0.098927	17.3083		0.111731	12.1182		0.128938	7.73087		0.109668	12.8907		0.114944	11.1229		0.11956	9.91217		0.101034	16.3447		0.119184	9.95274		0.121175	9.51698		0.119176	9.95348		0.10991	12.8407		0.108022	13.4225		0.109808	12.8755		0.131887	7.21371		0.117274	10.5444		0.104685	14.81
0.109144	13.0908		0.099624	16.9742		0.112518	11.862		0.129846	7.55392		0.11044	12.6222		0.115754	10.8834		0.120402	9.69397		0.101746	16.0243		0.120023	9.73416		0.122029	9.30631		0.120015	9.73494		0.110684	12.5734		0.108783	13.1453		0.110581	12.6079		0.132816	7.0478		0.1181	10.3151		0.105422	14.5127
0.109907	12.8209		0.100321	16.647		0.113305	11.6117		0.130754	7.38171		0.111213	12.36		0.116563	10.6497		0.121243	9.48118		0.102457	15.7106		0.120862	9.52101		0.122882	9.10092		0.120855	9.52183		0.111458	12.3122		0.109543	12.8744		0.111354	12.3464		0.133745	6.88642		0.118926	10.0913		0.106159	14.2219
0.11067	12.5571		0.101017	16.3267		0.114092	11.3673		0.131662	7.2141		0.111985	12.1037		0.117373	10.4216		0.122085	9.27366		0.103169	15.4037		0.121702	9.31315		0.123735	8.90069		0.121694	9.314		0.112232	12.057		0.110304	12.6097		0.112128	12.0909		0.134674	6.72945		0.119751	9.87301		0.106896	13.9375
0.111433	12.2993		0.101714	16.0129		0.114879	11.1287		0.13257	7.05098		0.112757	11.8533		0.118182	10.199		0.122927	9.07128		0.10388	15.1032		0.122541	9.11044		0.124589	8.70547		0.122533	9.11132		0.113006	11.8077		0.111065	12.3509		0.112901	11.8412		0.135602	6.57677		0.120577	9.66001		0.107634	13.6593
0.112196	12.0473		0.102411	15.7057		0.115666	10.8955		0.133479	6.89222		0.11353	11.6086		0.118992	9.98172		0.123769	8.87392		0.104592	14.8091		0.12338	8.91275		0.125442	8.51515		0.123372	8.91367		0.11378	11.564		0.111825	12.098		0.113674	11.5973		0.136531	6.42826		0.121403	9.45219		0.108371	13.3872
0.11296	11.801		0.103107	15.4049		0.116452	10.6679		0.134387	6.7377		0.114302	11.3695		0.119801	9.76964		0.124611	8.68144		0.105303	14.5213		0.12422	8.71997		0.126295	8.32959		0.124212	8.72092		0.114554	11.326		0.112586	11.8508		0.114448	11.359		0.13746	6.28381		0.122229	9.24941		0.109108	13.1211
0.113723	11.5603		0.103804	15.1104		0.117239	10.4455		0.135295	6.58732		0.115074	11.1359		0.12061	9.56264		0.125453	8.49373		0.106015	14.2395		0.125059	8.53196		0.127149	8.14868		0.125051	8.53294		0.115328	11.0934		0.113347	11.6092		0.115221	11.1261		0.138389	6.1433		0.123055	9.05156		0.109845	12.8608
0.114486	11.325		0.104501	14.8219		0.118026	10.2284		0.136203	6.44096		0.115847	10.9077		0.12142	9.36061		0.126295	8.31066		0.106726	13.9637		0.125898	8.3486		0.128002	7.9723		0.12589	8.34962		0.116102	10.8661		0.114108	11.373		0.115994	10.8986		0.139318	6.00663		0.123881	8.85851		0.110582	12.6062
0.115249	11.095		0.105197	14.5394		0.118813	10.0163		0.137111	6.29852		0.116619	10.6846		0.122229	9.1634		0.127137	8.13212		0.107438	13.6938		0.126738	8.16978		0.128855	7.80034		0.126729	8.17084		0.116876	10.644		0.114868	11.1422		0.116767	10.6762		0.140246	5.8737		0.124707	8.67014		0.11132	12.3572
0.116013	10.8702		0.105894	14.2628		0.1196	9.80912		0.138019	6.15989		0.117391	10.4667		0.123039	8.97092		0.127979	7.958		0.108149	13.4296		0.127577	7.99539		0.129709	7.63267		0.127569	7.99649		0.11765	10.427		0.115629	10.9166		0.117541	10.459		0.141175	5.7444		0.125533	8.48634		0.112057	12.1136
0.116776	10.6505		0.106591	13.992		0.120387	9.6068		0.138927	6.02496		0.118164	10.2537		0.123848	8.78305		0.128821	7.78818		0.108861	13.1709		0.128416	7.82532		0.130562	7.46921		0.128408	7.82645		0.118424	10.2149		0.11639	10.6961		0.118314	10.2467		0.142104	5.61864		0.126358	8.307		0.112794	11.8753
0.117539	10.4358		0.107287	13.7268		0.121173	9.40919		0.139835	5.89365		0.118936	10.0456		0.124658	8.59967		0.129663	7.62256		0.109572	12.9178		0.129256	7.65945		0.131415	7.30983		0.129247	7.66061		0.119198	10.0077		0.11715	10.4805		0.119087	10.0392		0.143033	5.49631		0.127184	8.132		0.113531	11.6423
0.118302	10.2259		0.107984	13.467		0.12196	9.21619		0.140743	5.76585		0.119708	9.84227		0.125467	8.42067		0.130505	7.46104		0.110284	12.6699		0.130095	7.49769		0.132269	7.15443		0.130087	7.49888		0.119972	9.80518		0.117911	10.2698		0.119861	9.83652		0.143962	5.37732		0.12801	7.96124		0.114269	11.4143
0.119066	10.0207		0.108681	13.2127		0.122747	9.02768		0.141651	5.64147		0.120481	9.64355		0.126277	8.24596		0.131347	7.3035		0.110995	12.4274		0.130934	7.33993		0.133122	7.00293		0.130926	7.34116		0.120746	9.6073		0.118672	10.0639		0.120634	9.63844		0.14489	5.26159		0.128836	7.79462		0.115006	11.1914
0.119829	9.82011		0.109377	12.9636		0.123534	8.84356		0.142559	5.52042		0.121253	9.44936		0.127086	8.07542		0.132189	7.14986		0.111707	12.1899		0.131773	7.18606		0.133975	6.85521		0.131765	7.18733		0.12152	9.41393		0.119433	9.86256		0.121407	9.44487		0.145819	5.14903		0.129662	7.63204		0.115743	10.9733
0.120592	9.62407		0.110074	12.7197		0.124321	8.66372		0.143467	5.40262		0.122025	9.2596		0.127896	7.90895		0.133031	7.00001		0.112419	11.9575		0.132613	7.03601		0.134829	6.71118		0.132604	7.03731		0.122294	9.22496		0.120193	9.66578		0.12218	9.25572		0.146748	5.03955		0.130488	7.47339		0.11648	10.7599
0.121355	9.43244		0.110771	12.4808		0.125108	8.48807		0.144375	5.28797		0.122797	9.07416		0.128705	7.74647		0.133873	6.85386		0.11313	11.7299		0.133452	6.88966		0.135682	6.57075		0.133444	6.891		0.123068	9.0403		0.120954	9.47343		0.122954	9.07087		0.147677	4.93306		0.131314	7.31858		0.117217	10.5512
0.122119	9.24511		0.111467	12.2469		0.125895	8.3165		0.145283	5.17639		0.12357	8.89294		0.129515	7.58786		0.134715	6.71133		0.113842	11.5072		0.134291	6.74694		0.136536	6.43384		0.134283	6.7483		0.123842	8.85985		0.121715	9.28541		0.123727	8.89024		0.148605	4.82949		0.13214	7.16751		0.117955	10.3471
0.122882	9.06201		0.112164	12.0179		0.126681	8.14893		0.146191	5.0678		0.124342	8.71585		0.130324	7.43305		0.135557	6.57231		0.114553	11.2892		0.135131	6.60774		0.137389	6.30035		0.135122	6.60914		0.124616	8.6835		0.122475	9.10162		0.1245	8.71373		0.149534	4.72875		0.132965	7.0201		0.118692	10.1474
0.123645	8.88301		0.112861	11.7935		0.127468	7.98525		0.147099	4.96212		0.125114	8.54279		0.131134	7.28193		0.136399	6.43673		0.115265	11.0758		0.13597	6.47198		0.138242	6.17019		0.135961	6.47342		0.125391	8.51116		0.123236	8.92196		0.125274	8.54123		0.150463	4.63077		0.133791	6.87626		0.119429	9.95204
0.124408	8.70804		0.113557	11.5738		0.128255	7.82537		0.148007	4.85928		0.125887	8.37366		0.131943	7.13442		0.137241	6.3045		0.115976	10.8668		0.136809	6.33959		0.139096	6.04329		0.136801	6.34106		0.126165	8.34274		0.123997	8.74633		0.126047	8.37266		0.151392	4.53547		0.134617	6.7359		0.120166	9.76095
0.125172	8.53701		0.114254	11.3587		0.129042	7.66921		0.148915	4.75919		0.126659	8.20839		0.132752	6.99044		0.138083	6.17554		0.116688	10.6623		0.137649	6.21046		0.139949	5.91956		0.13764	6.21196		0.126939	8.17816		0.124758	8.57465		0.12682	8.20793		0.152321	4.44278		0.135443	6.59894		0.120903	9.57402
0.125935	8.36981		0.114951	11.148		0.129829	7.51669		0.149823	4.66179		0.127431	8.04687		0.133562	6.84989		0.138925	6.04976		0.117399	10.4621		0.138488	6.08453		0.140802	5.79893		0.138479	6.08607		0.127713	8.01731		0.125518	8.40683		0.127594	8.04694		0.153249	4.35263		0.136269	6.46529		0.121641	9.39115
0.126698	8.20637		0.115647	10.9417		0.130616	7.3677		0.150731	4.567		0.128204	7.88902		0.134371	6.7127		0.139767	5.92708		0.118111	10.2661		0.139327	5.96172		0.141656	5.68131		0.139318	5.96329		0.128487	7.86012		0.126279	8.24278		0.128367	7.88961		0.154178	4.26496		0.137095	6.33487		0.122378	9.21226
0.127461	8.0466		0.116344	10.7396		0.131402	7.22218		0.151639	4.47475		0.128976	7.73476		0.135181	6.57879		0.140609	5.80744		0.118822	10.0742		0.140167	5.84194		0.142509	5.56663		0.140158	5.84354		0.129261	7.7065		0.12704	8.08241		0.12914	7.73587		0.155107	4.17968		0.137921	6.20761		0.123115	9.03726
0.128225	7.89041		0.117041	10.5417		0.132189	7.08004		0.152547	4.38498		0.129748	7.58401		0.13599	6.44808		0.141451	5.69076		0.119534	9.88634		0.141006	5.72513		0.143362	5.45482		0.140997	5.72676		0.130035	7.55637		0.1278	7.92564		0.129913	7.58561		0.156036	4.09674		0.138747	6.08342		0.123852	8.86607
0.128988	7.73773		0.117737	10.3478		0.132976	6.9412		0.153455	4.29762		0.130521	7.43669		0.1368	6.32048		0.142293	5.57696		0.120245	9.70244		0.141845	5.6112		0.144216	5.34581		0.141836	5.61287		0.130809	7.40965		0.128561	7.77238		0.130687	7.43878		0.156965	4.01607		0.139572	5.96225		0.12459	8.69859
0.129751	7.58847		0.118434	10.158		0.133763	6.80558		0.154363	4.2126		0.131293	7.29271		0.137609	6.19594		0.143135	5.46597		0.120957	9.52241		0.142685	5.5001		0.145069	5.23953		0.142676	5.5018		0.131583	7.26626		0.129322	7.62257		0.13146	7.29528		0.157893	3.93762		0.140398	5.844		0.125327	8.53475
0.130514	7.44256		0.119131	9.9721		0.13455	6.67312		0.155271	4.12987		0.132065	7.152		0.138419	6.07437		0.143977	5.35773		0.121668	9.34617		0.143524	5.39175		0.145922	5.1359		0.143515	5.39348		0.132357	7.12613		0.130083	7.47612		0.132233	7.15504		0.158822	3.86131		0.141224	5.72861		0.126064	8.37447
0.131277	7.29993		0.119827	9.79002		0.135337	6.54374		0.156179	4.04936		0.132837	7.01449		0.139228	5.95571		0.144819	5.25216		0.12238	9.17362		0.144363	5.28608		0.146776	5.03487		0.144354	5.28784		0.133131	6.98917		0.130843	7.33295		0.133007	7.01799		0.159751	3.7871		0.14205	5.61602		0.126801	8.21767
0.132041	7.16049		0.120524	9.61169		0.136123	6.41736		0.157087	3.97101		0.13361	6.8801		0.140038	5.83988		0.145661	5.1492		0.123091	9.0047		0.145203	5.18302		0.147629	4.93636		0.145193	5.18482		0.133905	6.85533		0.131604	7.193		0.13378	6.88405		0.16068	3.71492		0.142876	5.50615		0.127538	8.06427
0.132804	7.02418		0.121221	9.43704		0.13691	6.29392		0.157995	3.89477		0.134382	6.74877		0.140847	5.72682		0.146503	5.04879		0.123803	8.83932		0.146042	5.08252		0.148482	4.84032		0.146033	5.08435		0.134679	6.72452		0.132365	7.05618		0.134553	6.75316		0.161608	3.64472		0.143702	5.39894		0.128276	7.9142
0.133567	6.89092		0.121917	9.26598		0.137697	6.17335		0.158903	3.82057		0.135154	6.62041		0.141657	5.61646		0.147345	4.95086		0.124514	8.67742		0.146881	4.98451		0.149336	4.74669		0.146872	4.98637		0.135453	6.59669		0.133125	6.92243		0.135326	6.62524		0.162537	3.57644		0.144528	5.29433		0.129013	7.76738
0.13433	6.76066		0.122614	9.09844		0.138484	6.05558		0.159811	3.74837		0.135927	6.49498		0.142466	5.50874		0.148186	4.85536		0.125226	8.51891		0.147721	4.88893		0.150189	4.65539		0.147711	4.89081		0.136227	6.47175		0.133886	6.79169		0.1361	6.50023		0.163466	3.51003		0.145354	5.19225		0.12975	7.62375
0.135094	6.63331		0.123311	8.93435		0.139271	5.94055		0.160719	3.67811		0.136699	6.37239		0.143276	5.4036		0.149028	4.76222		0.125937	8.36373		0.14856	4.79571		0.151042	4.56639		0.14855	4.79763		0.137001	6.34965		0.134647	6.66387		0.136873	6.37806		0.164395	3.44544		0.146179	5.09264		0.130487	7.48324
0.135857	6.50882		0.124007	8.77364		0.140058	5.82819		0.161627	3.60974		0.137471	6.25259		0.144085	5.30097		0.14987	4.67138		0.126649	8.2118		0.149399	4.70481		0.151896	4.47961		0.14939	4.70675		0.137775	6.23032		0.135408	6.53892		0.137646	6.25866		0.165324	3.38262		0.147005	4.99545		0.131225	7.34577
0.13662	6.38712		0.124704	8.61623		0.140845	5.71845		0.162535	3.5432		0.138244	6.13551		0.144894	5.2008		0.150712	4.58279		0.12736	8.06305		0.150239	4.61616		0.152749	4.39501		0.150229	4.61813		0.138549	6.1137		0.136168	6.41678		0.13842	6.14197		0.166252	3.32152		0.147831	4.90061		0.131962	7.21128
0.137383	6.26815		0.125401	8.46206		0.141631	5.61125		0.163443	3.47845		0.139016	6.02109		0.145704	5.10302		0.151554	4.4964		0.128072	7.91742		0.151078	4.5297		0.153602	4.31252		0.151068	4.53171		0.139323	5.99973		0.136929	6.29737		0.139193	6.02794		0.167181	3.2621		0.148657	4.80806		0.132699	7.0797
0.138147	6.15185		0.126097	8.31106		0.142418	5.50655		0.164351	3.41544		0.139788	5.90927		0.146513	5.00759		0.152396	4.41214		0.128783	7.77485		0.151917	4.44539		0.154456	4.2321		0.151907	4.44743		0.140097	5.88835		0.13769	6.18064		0.139966	5.9165		0.16811	3.2043		0.149483	4.71776		0.133436	6.95098
0.13891	6.03816		0.126794	8.16316		0.143205	5.40429		0.165259	3.35412		0.140561	5.79999		0.147323	4.91443		0.153238	4.32997		0.129495	7.63526		0.152757	4.36318		0.155309	4.1537		0.152747	4.36524		0.140871	5.77949		0.13845	6.06654		0.14074	5.80759		0.169039	3.14808		0.150309	4.62965		0.134173	6.82505
0.139673	5.92701		0.127491	8.01831		0.143992	5.30441		0.166167	3.29445		0.141333	5.69319		0.148132	4.82351		0.15408	4.24984		0.130206	7.4986		0.153596	4.283		0.156162	4.07726		0.153586	4.28509		0.141645	5.6731		0.139211	5.95499		0.141513	5.70115		0.169967	3.09339		0.151135	4.54367		0.134911	6.70184
0.140436	5.81836		0.128187	7.87642		0.144779	5.20685		0.167075	3.23638		0.142105	5.58882		0.148942	4.73477		0.154922	4.17169		0.130918	7.3648		0.154435	4.20481		0.157016	4.00274		0.154425	4.20693		0.142419	5.56913		0.139972	5.84594		0.142286	5.59714		0.170896	3.04021		0.15196	4.45977		0.135648	6.58131
0.1412	5.71215		0.128884	7.73745		0.145566	5.11156		0.167983	3.17987		0.142878	5.48682		0.149751	4.64815		0.155764	4.09547		0.131629	7.2338		0.155274	4.12856		0.157869	3.93008		0.155265	4.13071		0.143193	5.46752		0.140733	5.73935		0.143059	5.49549		0.171825	2.98847		0.152786	4.37791		0.136385	6.46339
0.141963	5.60831		0.129581	7.60134		0.146352	5.0185		0.168891	3.12487		0.14365	5.38714		0.150561	4.56361		0.156606	4.02115		0.132341	7.10554		0.156114	4.0542		0.158723	3.85924		0.156104	4.05638		0.143967	5.36822		0.141493	5.63514		0.143833	5.39615		0.172754	2.93815		0.153612	4.29803		0.137122	6.34802
0.142726	5.50681		0.130277	7.46802		0.147139	4.9276		0.169799	3.07135		0.144422	5.28973		0.15137	4.48109		0.157448	3.94867		0.133052	6.97997		0.156953	3.98169		0.159576	3.79018		0.156943	3.9839		0.144741	5.27117		0.142254	5.53327		0.144606	5.29906		0.173683	2.8892		0.154438	4.22009		0.137859	6.23516
0.143489	5.40759		0.130974	7.33744		0.147926	4.83881		0.170707	3.01927		0.145194	5.19454		0.15218	4.40055		0.15829	3.87798		0.133764	6.85703		0.157792	3.91098		0.160429	3.72284		0.157782	3.91321		0.145515	5.17632		0.143015	5.4337		0.145379	5.20419		0.174611	2.84158		0.155264	4.14404		0.138597	6.12474
0.144253	5.31059		0.131671	7.20954		0.148713	4.7521		0.171615	2.96858		0.145967	5.10151		0.152989	4.32195		0.159132	3.80904		0.134475	6.73667		0.158632	3.84203		0.161283	3.6572		0.158622	3.84429		0.146289	5.08364		0.143775	5.33635		0.146153	5.11147		0.17554	2.79526		0.15609	4.06984		0.139334	6.01671
0.145016	5.21577		0.132368	7.08427		0.1495	4.66741		0.172523	2.91924		0.146739	5.01059		0.153799	4.24522		0.159974	3.74181		0.135187	6.61882		0.159471	3.77478		0.162136	3.59319		0.159461	3.77707		0.147063	4.99305		0.144536	5.2412		0.146926	5.02087		0.176469	2.7502		0.156916	3.99743		0.140071	5.91102
0.145779	5.12308		0.133064	6.96156		0.150287	4.58469		0.173431	2.87123		0.147511	4.92174		0.154608	4.17034		0.160816	3.67625		0.135898	6.50344		0.16031	3.70921		0.162989	3.53079		0.1603	3.71152		0.147837	4.90453		0.145297	5.14818		0.147699	4.93232		0.177398	2.70637		0.157742	3.92678		0.140808	5.80763
0.146542	5.03246		0.133761	6.84138		0.151073	4.5039		0.174339	2.8245		0.148284	4.83492		0.155418	4.09725		0.161658	3.61231		0.13661	6.39048		0.16115	3.64526		0.163843	3.46995		0.161139	3.6476		0.148611	4.81801		0.146058	5.05725		0.148472	4.84579		0.178327	2.66373		0.158567	3.85784		0.141546	5.70648
0.147306	4.94389		0.134458	6.72366		0.15186	4.42499		0.175247	2.77903		0.149056	4.75007		0.156227	4.02592		0.1625	3.54995		0.137321	6.27989		0.161989	3.5829		0.164696	3.41064		0.161979	3.58526		0.149385	4.73346		0.146818	4.96837		0.149246	4.76123		0.179255	2.62225		0.159393	3.79058		0.142283	5.60752
0.148069	4.8573		0.135154	6.60836		0.152647	4.34793		0.176155	2.73476		0.149828	4.66715		0.157036	3.95629		0.163342	3.48914		0.138033	6.1716		0.162828	3.52208		0.165549	3.35281		0.162818	3.52447		0.150159	4.65084		0.147579	4.88148		0.150019	4.67859		0.180184	2.58189		0.160219	3.72494		0.14302	5.5107
0.148832	4.77266		0.135851	6.49543		0.153434	4.27266		0.177063	2.69168		0.150601	4.58613		0.157846	3.88834		0.164184	3.42984		0.138744	6.06559		0.163668	3.46278		0.166403	3.29642		0.163657	3.46519		0.150933	4.57009		0.14834	4.79655		0.150792	4.59783		0.181113	2.54262		0.161045	3.6609		0.143757	5.41599
0.149595	4.68992		0.136548	6.38481		0.154221	4.19915		0.177971	2.64975		0.151373	4.50694		0.158655	3.82202		0.165026	3.372		0.139456	5.9618		0.164507	3.40495		0.167256	3.24145		0.164496	3.40739		0.151707	4.49118		0.149101	4.71353		0.151566	4.51891		0.182042	2.50442		0.161871	3.59841		0.144494	5.32332
0.150359	4.60904		0.137244	6.27647		0.155008	4.12735		0.178879	2.60894		0.152145	4.42956		0.159465	3.75729		0.165868	3.3156		0.140167	5.86018		0.165346	3.34855		0.168109	3.18785		0.165336	3.35101		0.152481	4.41406		0.149861	4.63237		0.152339	4.44179		0.18297	2.46725		0.162697	3.53743		0.145232	5.23267
0.151122	4.52997		0.137941	6.17035		0.155794	4.05723		0.179787	2.56921		0.152918	4.35394		0.160274	3.69411		0.16671	3.26059		0.140879	5.76069		0.166186	3.29355		0.168963	3.13559		0.166175	3.29604		0.153255	4.33869		0.150622	4.55304		0.153112	4.36642		0.183899	2.43108		0.163523	3.47793		0.145969	5.14398
0.151885	4.45269		0.138638	6.06641		0.156581	3.98875		0.180695	2.53054		0.15369	4.28005		0.161084	3.63245		0.167552	3.20695		0.14159	5.66328		0.167025	3.23991		0.169816	3.08464		0.167014	3.24243		0.154029	4.26504		0.151383	4.47549		0.153886	4.29277		0.184828	2.39589		0.164349	3.41988		0.146706	5.05722
0.152648	4.37714		0.139334	5.9646		0.157368	3.92186		0.181603	2.49289		0.154462	4.20783		0.161893	3.57227		0.168394	3.15463		0.142302	5.56792		0.167864	3.18761		0.170669	3.03496		0.167854	3.19014		0.154803	4.19307		0.152143	4.39969		0.154659	4.2208		0.185757	2.36164		0.165174	3.36323		0.147443	4.97234
0.153411	4.30329		0.140031	5.86488		0.158155	3.85654		0.182511	2.45625		0.155235	4.13727		0.162703	3.51353		0.169236	3.1036		0.143013	5.47455		0.168704	3.1366		0.171523	2.98652		0.168693	3.13916		0.155577	4.12273		0.152904	4.3256		0.155432	4.15046		0.186686	2.32832		0.166	3.30795		0.14818	4.8893
0.154175	4.23109		0.140728	5.76721		0.158942	3.79274		0.183419	2.42058		0.156007	4.06831		0.163512	3.4562		0.170078	3.05384		0.143725	5.38314		0.169543	3.08685		0.172376	2.93928		0.169532	3.08943		0.156351	4.05399		0.153665	4.25317		0.156205	4.08173		0.187614	2.29589		0.166826	3.25401		0.148918	4.80807
0.154938	4.16053		0.141424	5.67155		0.159729	3.73043		0.184327	2.38585		0.156779	4.00092		0.164322	3.40025		0.17092	3.0053		0.144436	5.29364		0.170382	3.03833		0.173229	2.89323		0.170371	3.04094		0.157125	3.98681		0.154426	4.18238		0.156979	4.01456		0.188543	2.26433		0.167652	3.20138		0.149655	4.72859
0.155701	4.09155		0.142121	5.57785		0.160516	3.66958		0.185235	2.35204		0.157551	3.93507		0.165131	3.34564		0.171762	2.95797		0.145148	5.20602		0.171222	2.99102		0.174083	2.84832		0.171211	2.99365		0.157899	3.92116		0.155186	4.11318		0.157752	3.94892		0.189472	2.23361		0.168478	3.15002		0.150392	4.65085
0.156464	4.02412		0.142818	5.48608		0.161302	3.61015		0.186143	2.31913		0.158324	3.87072		0.165941	3.29234		0.172604	2.9118		0.145859	5.12024		0.172061	2.94488		0.174936	2.80453		0.17205	2.94753		0.158673	3.85701		0.155947	4.04553		0.158525	3.88478		0.190401	2.20371		0.169304	3.0999		0.151129	4.57479
0.157228	3.95821		0.143514	5.39619		0.162089	3.55211		0.187052	2.28708		0.159096	3.80783		0.16675	3.24032		0.173446	2.86677		0.146571	5.03626		0.1729	2.89987		0.175789	2.76183		0.172889	2.90255		0.159447	3.79431		0.156708	3.97941		0.159299	3.82209		0.19133	2.17461		0.17013	3.051		0.151867	4.50038
0.157991	3.89378		0.144211	5.30815		0.162876	3.49542		0.18796	2.25588		0.159868	3.74638		0.16756	3.18954		0.174288	2.82286		0.147282	4.95403		0.17374	2.85598		0.176643	2.72019		0.173728	2.85868		0.160221	3.73304		0.157468	3.91478		0.160072	3.76084		0.192258	2.14629		0.170956	3.00328		0.152604	4.42758
0.158754	3.8308		0.144908	5.22192		0.163663	3.44005		0.188868	2.2255		0.160641	3.68633		0.168369	3.13998		0.175129	2.78002		0.147994	4.87353		0.174579	2.81318		0.177496	2.67959		0.174568	2.81589		0.160995	3.67316		0.158229	3.85161		0.160845	3.70098		0.193187	2.11872		0.171781	2.95671		0.153341	4.35637
0.159517	3.76924		0.145604	5.13746		0.16445	3.38598		0.189776	2.19591		0.161413	3.62765		0.169178	3.09161		0.175971	2.73824		0.148705	4.79472		0.175418	2.77143		0.17835	2.63999		0.175407	2.77416		0.161769	3.61464		0.15899	3.78986		0.161618	3.64248		0.194116	2.09187		0.172607	2.91127		0.154078	4.2867
0.160281	3.70906		0.146301	5.05474		0.165237	3.33317		0.190684	2.16711		0.162185	3.5703		0.169988	3.0444		0.176813	2.69749		0.149417	4.71757		0.176258	2.73071		0.179203	2.60138		0.176246	2.73346		0.162543	3.55746		0.159751	3.7295		0.162392	3.58531		0.195045	2.06574		0.173433	2.86692		0.154815	4.21854
0.161044	3.65023		0.146998	4.97372		0.166023	3.28159		0.191592	2.13905		0.162958	3.51427		0.170797	2.99832		0.177655	2.65774		0.150129	4.64203		0.177097	2.69099		0.180056	2.56372		0.177086	2.69377		0.163317	3.50157		0.160511	3.6705		0.163165	3.52945		0.195973	2.0403		0.174259	2.82364		0.155553	4.15187
0.161807	3.59273		0.147694	4.89437		0.16681	3.23122		0.1925	2.11173		0.16373	3.4595		0.171607	2.95334		0.178497	2.61897		0.15084	4.56808		0.177936	2.65225		0.18091	2.527		0.177925	2.65505		0.164091	3.44695		0.161272	3.61283		0.163938	3.47486		0.196902	2.01553		0.175085	2.78141		0.15629	4.08664
0.16257	3.53652		0.148391	4.81664		0.167597	3.18202		0.193408	2.08512		0.164502	3.40599		0.172416	2.90944		0.179339	2.58115		0.151552	4.49568		0.178775	2.61447		0.181763	2.49118		0.178764	2.61728		0.164865	3.39358		0.162033	3.55645		0.164712	3.4215		0.197831	1.9914		0.175911	2.74019		0.157027	4.02283
0.163334	3.48158		0.149088	4.74052		0.168384	3.13397		0.194316	2.05921		0.165275	3.3537		0.173226	2.86659		0.180181	2.54426		0.152263	4.4248		0.179615	2.57761		0.182616	2.45625		0.179603	2.58044		0.165639	3.34142		0.162793	3.50135		0.165485	3.36937		0.19876	1.96791		0.176737	2.69997		0.157764	3.96041
0.164097	3.42787		0.149784	4.66596		0.169171	3.08704		0.195224	2.03396		0.166047	3.30259		0.174035	2.82476		0.181023	2.50827		0.152975	4.3554		0.180454	2.54166		0.18347	2.42218		0.180443	2.54451		0.166413	3.29044		0.163554	3.44749		0.166258	3.31842		0.199689	1.94504		0.177563	2.66072		0.158502	3.89934
0.16486	3.37537		0.150481	4.59294		0.169958	3.04121		0.196132	2.00938		0.166819	3.25265		0.174845	2.78393		0.181865	2.47317		0.153686	4.28747		0.181293	2.50659		0.184323	2.38896		0.181282	2.50946		0.167187	3.24062		0.164315	3.39484		0.167032	3.26862		0.200617	1.92276		0.178388	2.6224		0.159239	3.8396
0.165623	3.32405		0.151178	4.52142		0.170744	2.99644		0.19704	1.98542		0.167591	3.20385		0.175654	2.74408		0.182707	2.43892		0.154398	4.22096		0.182133	2.47238		0.185176	2.35654		0.182121	2.47527		0.167961	3.19193		0.165076	3.34338		0.167805	3.21996		0.201546	1.90106		0.179214	2.58501		0.159976	3.78115
0.166387	3.27388		0.151874	4.45137		0.171531	2.95271		0.197948	1.96209		0.168364	3.15615		0.176464	2.70517		0.183549	2.40551		0.155109	4.15584		0.182972	2.43901		0.18603	2.32493		0.18296	2.44192		0.168735	3.14434		0.165836	3.29308		0.168578	3.17241		0.202475	1.87993		0.18004	2.54852		0.160713	3.72397
0.16715	3.22484		0.152571	4.38277		0.172318	2.91001		0.198856	1.93936		0.169136	3.10954		0.177273	2.6672		0.184391	2.37292		0.155821	4.0921		0.183811	2.40646		0.186883	2.29409		0.1838	2.40938		0.169509	3.09784		0.166597	3.24391		0.169351	3.12593		0.203404	1.85934		0.180866	2.5129		0.16145	3.66804
0.167913	3.1769		0.153268	4.31557		0.173105	2.8683		0.199764	1.91721		0.169908	3.064		0.178083	2.63013		0.185233	2.34112		0.156532	4.02969		0.184651	2.3747		0.187736	2.26401		0.184639	2.37764		0.170283	3.05239		0.167358	3.19584		0.170125	3.08051		0.204332	1.83928		0.181692	2.47813		0.162188	3.61331
0.168676	3.13004		0.153964	4.24976		0.173892	2.82755		0.200672	1.89563		0.170681	3.01948		0.178892	2.59394		0.186075	2.31009		0.157244	3.9686		0.18549	2.34371		0.18859	2.23467		0.185478	2.34667		0.171057	3.00797		0.168118	3.14886		0.170898	3.03612		0.205261	1.81973		0.182518	2.4442		0.162925	3.55978
0.16944	3.08423		0.154661	4.18531		0.174679	2.78776		0.20158	1.8746		0.171453	2.97598		0.179701	2.55861		0.186917	2.27982		0.157955	3.90878		0.186329	2.31348		0.189443	2.20604		0.186317	2.31646		0.171831	2.96455		0.168879	3.10293		0.171671	2.99274		0.20619	1.80069		0.183344	2.41108		0.163662	3.50741
0.170203	3.03945		0.155358	4.12218		0.175466	2.74889		0.202488	1.85411		0.172225	2.93347		0.180511	2.52413		0.187759	2.25029		0.158667	3.85022		0.187169	2.28399		0.190296	2.17811		0.187157	2.28698		0.172605	2.92212		0.16964	3.05804		0.172445	2.95034		0.207119	1.78214		0.18417	2.37875		0.164399	3.45617
0.170966	2.99568		0.156054	4.06035		0.176252	2.71092		0.203396	1.83414		0.172998	2.89192		0.18132	2.49046		0.188601	2.22147		0.159378	3.7929		0.188008	2.25521		0.19115	2.15086		0.187996	2.25822		0.173379	2.88065		0.170401	3.01416		0.173218	2.9089		0.208048	1.76406		0.184995	2.34719		0.165136	3.40605
0.171729	2.95288		0.156751	3.9998		0.177039	2.67384		0.204304	1.81468		0.17377	2.85131		0.18213	2.45759		0.189443	2.19335		0.16009	3.73677		0.188847	2.22713		0.192003	2.12428		0.188835	2.23016		0.174153	2.84012		0.171161	2.97126		0.173991	2.8684		0.208976	1.74643		0.185821	2.31638		0.165874	3.35701
0.172493	2.91105		0.157448	3.94049		0.177826	2.63761		0.205212	1.7957		0.174542	2.81163		0.182939	2.4255		0.190285	2.16591		0.160801	3.68183		0.189687	2.19974		0.192856	2.09834		0.189675	2.20277		0.174928	2.8005		0.171922	2.92933		0.174764	2.82882		0.209905	1.72925		0.186647	2.2863		0.166611	3.30903
0.173256	2.87015		0.158144	3.88241		0.178613	2.60223		0.20612	1.77721		0.175315	2.77284		0.183749	2.39417		0.191127	2.13914		0.161513	3.62804		0.190526	2.173		0.19371	2.07303		0.190514	2.17605		0.175702	2.76178		0.172683	2.88834		0.175538	2.79013		0.210834	1.71251		0.187473	2.25694		0.167348	3.2621
0.174019	2.83017		0.158841	3.82552		0.1794	2.56766		0.207028	1.75918		0.176087	2.73494		0.184558	2.36358		0.191969	2.11301		0.162224	3.57538		0.191365	2.14691		0.194563	2.04834		0.191353	2.14998		0.176476	2.72393		0.173443	2.84826		0.176311	2.75232		0.211763	1.69619		0.188299	2.22828		0.168085	3.21618
0.174782	2.79108		0.159538	3.7698		0.180187	2.53389		0.207936	1.74161		0.176859	2.69789		0.185368	2.33371		0.192811	2.08751		0.162936	3.52382		0.192205	2.12145		0.195416	2.02424		0.192192	2.12453		0.17725	2.68693		0.174204	2.80909		0.177084	2.71536		0.212692	1.68027		0.189125	2.2003		0.168823	3.17126
0.175545	2.75287		0.160234	3.71523		0.180973	2.50091		0.208844	1.72447		0.177632	2.66168		0.186177	2.30455		0.193653	2.06262		0.163647	3.47335		0.193044	2.09661		0.19627	2.00072		0.193032	2.0997		0.178024	2.65077		0.174965	2.7708		0.177858	2.67924		0.21362	1.66475		0.189951	2.17298		0.16956	3.12731
0.176309	2.71551		0.160931	3.66179		0.18176	2.46869		0.209752	1.70776		0.178404	2.62629		0.186987	2.27608		0.194495	2.03833		0.164359	3.42393		0.193883	2.07236		0.197123	1.97777		0.193871	2.07547		0.178798	2.61543		0.175726	2.73336		0.178631	2.64393		0.214549	1.64962		0.190776	2.1463		0.170297	3.08431
0.177072	2.67899		0.161628	3.60944		0.182547	2.43721		0.21066	1.69146		0.179176	2.5917		0.187796	2.24827		0.195337	2.01462		0.16507	3.37556		0.194723	2.04869		0.197976	1.95537		0.19471	2.05181		0.179572	2.58088		0.176486	2.69676		0.179404	2.60942		0.215478	1.63486		0.191602	2.12026		0.171034	3.04224
0.177835	2.64328		0.162324	3.55818		0.183334	2.40645		0.211568	1.67557		0.179948	2.55788		0.188606	2.22112		0.196179	1.99148		0.165782	3.32819		0.195562	2.02559		0.19883	1.9335		0.195549	2.02872		0.180346	2.5471		0.177247	2.66099		0.180178	2.57568		0.216407	1.62046		0.192428	2.09482		0.171771	3.00108
0.178598	2.60837		0.163021	3.50797		0.184121	2.37641		0.212476	1.66007		0.180721	2.52484		0.189415	2.19461		0.197021	1.96889		0.166493	3.28183		0.196401	2.00304		0.199683	1.91216		0.196389	2.00619		0.18112	2.51409		0.178008	2.62601		0.180951	2.5427		0.217335	1.60642		0.193254	2.06999		0.172509	2.96081
0.179362	2.57424		0.163718	3.45879		0.184908	2.34705		0.213384	1.64495		0.181493	2.49253		0.190225	2.16872		0.197863	1.94684		0.167205	3.23643		0.197241	1.98103		0.200537	1.89133		0.197228	1.98419		0.181894	2.48181		0.178768	2.59181		0.181724	2.51047		0.218264	1.59272		0.19408	2.04574		0.173246	2.9214
0.180125	2.54087		0.164414	3.41063		0.185694	2.31838		0.214292	1.6302		0.182265	2.46095		0.191034	2.14344		0.198705	1.92532		0.167916	3.19199		0.19808	1.95954		0.20139	1.871		0.198067	1.96271		0.182668	2.45026		0.179529	2.55838		0.182497	2.47895		0.219193	1.57935		0.194906	2.02206		0.173983	2.88285
0.180888	2.50824		0.165111	3.36346		0.186481	2.29036		0.2152	1.61581		0.183038	2.43009		0.191843	2.11874		0.199547	1.9043		0.168628	3.14847		0.198919	1.93857		0.202243	1.85115		0.198906	1.94175		0.183442	2.41942		0.18029	2.5257		0.183271	2.44815		0.220122	1.5663		0.195732	1.99893		0.17472	2.84514
0.181651	2.47634		0.165808	3.31726		0.187268	2.26298		0.216108	1.60177		0.18381	2.39991		0.192653	2.09463		0.200389	1.88379		0.169339	3.10587		0.199759	1.91809		0.203097	1.83176		0.199746	1.92128		0.184216	2.38927		0.181051	2.49374		0.184044	2.41803		0.221051	1.55357		0.196558	1.97635		0.175458	2.80823
0.182415	2.44514		0.166504	3.27201		0.188055	2.23623		0.217016	1.58807		0.184582	2.37042		0.193462	2.07107		0.201231	1.86376		0.170051	3.06417		0.200598	1.89809		0.20395	1.81284		0.200585	1.9013		0.18499	2.35979		0.181811	2.4625		0.184817	2.38859		0.221979	1.54114		0.197383	1.95429		0.176195	2.77212
0.183178	2.41464		0.167201	3.22769		0.188842	2.21009		0.217924	1.5747		0.185355	2.34158		0.194272	2.04806		0.202072	1.8442		0.170762	3.02333		0.201437	1.87857		0.204803	1.79437		0.201424	1.88178		0.185764	2.33096		0.182572	2.43195		0.185591	2.35981		0.222908	1.52901		0.198209	1.93274		0.176932	2.73679
0.183941	2.38482		0.167898	3.18428		0.189629	2.18455		0.218832	1.56164		0.186127	2.31339		0.195081	2.02559		0.202914	1.8251		0.171474	2.98335		0.202276	1.8595		0.205657	1.77632		0.202264	1.86273		0.186538	2.30279		0.183333	2.40208		0.186364	2.33167		0.223837	1.51716		0.199035	1.91169		0.177669	2.70221
0.184704	2.35566		0.168594	3.14177		0.190415	2.15959		0.21974	1.5489		0.186899	2.28584		0.195891	2.00364		0.203756	1.80645		0.172185	2.94421		0.203116	1.84089		0.20651	1.75871		0.203103	1.84412		0.187312	2.27524		0.184093	2.37287		0.187137	2.30415		0.224766	1.5056		0.199861	1.89114		0.178406	2.66838
0.185468	2.32714		0.169291	3.10013		0.191202	2.1352		0.220648	1.53646		0.187672	2.25889		0.1967	1.98219		0.204598	1.78823		0.172897	2.90588		0.203955	1.82271		0.207363	1.7415		0.203942	1.82595		0.188086	2.2483		0.184854	2.34431		0.18791	2.27725		0.225695	1.4943		0.200687	1.87105		0.179144	2.63528
0.186231	2.29925		0.169988	3.05934		0.191989	2.11136		0.221556	1.52432		0.188444	2.23255		0.19751	1.96124		0.20544	1.77044		0.173608	2.86836		0.204794	1.80495		0.208217	1.72469		0.204781	1.80821		0.18886	2.22196		0.185615	2.31639		0.188684	2.25095		0.226623	1.48327		0.201513	1.85143		0.179881	2.60289
0.186994	2.27198		0.170684	3.01939		0.192776	2.08807		0.222464	1.51246		0.189216	2.2068		0.198319	1.94078		0.206282	1.75307		0.17432	2.83162		0.205634	1.78761		0.20907	1.70828		0.205621	1.79087		0.189634	2.1962		0.186376	2.28908		0.189457	2.22523		0.227552	1.47249		0.202339	1.83227		0.180618	2.57119
0.187757	2.24532		0.171381	2.98027		0.193563	2.0653		0.223372	1.50088		0.189989	2.18162		0.199129	1.92078		0.207124	1.7361		0.175031	2.79565		0.206473	1.77067		0.209923	1.69225		0.20646	1.77394		0.190408	2.17102		0.187136	2.26238		0.19023	2.20009		0.228481	1.46196		0.203165	1.81354		0.181355	2.54017
0.188521	2.21923		0.172078	2.94195		0.19435	2.04305		0.22428	1.48956		0.190761	2.15699		0.199938	1.90125		0.207966	1.71952		0.175743	2.76043		0.207312	1.75412		0.210777	1.67659		0.207299	1.7574		0.191182	2.14639		0.187897	2.23627		0.191004	2.1755		0.22941	1.45167		0.20399	1.79524		0.182092	2.50982
0.189284	2.19373		0.172774	2.90441		0.195137	2.0213		0.225188	1.47851		0.191533	2.13292		0.200748	1.88216		0.208808	1.70333		0.176454	2.72594		0.208152	1.73795		0.21163	1.66128		0.208138	1.74125		0.191956	2.12231		0.188658	2.21074		0.191777	2.15145		0.230338	1.44162		0.204816	1.77737		0.18283	2.48011
0.190047	2.16878		0.173471	2.86764		0.195923	2.00005		0.226096	1.46772		0.192305	2.10938		0.201557	1.8635		0.20965	1.6875		0.177166	2.69217		0.208991	1.72216		0.212483	1.64633		0.208978	1.72546		0.19273	2.09875		0.189419	2.18577		0.19255	2.12793		0.231267	1.43179		0.205642	1.7599		0.183567	2.45104
0.19081	2.14438		0.174168	2.83163		0.19671	1.97927		0.227004	1.45717		0.193078	2.08636		0.202367	1.84528		0.210492	1.67205		0.177877	2.65911		0.20983	1.70673		0.213337	1.63173		0.209817	1.71004		0.193504	2.07572		0.190179	2.16134		0.193324	2.10494		0.232196	1.42217		0.206468	1.74282		0.184304	2.42259
0.191574	2.12052		0.174864	2.79636		0.197497	1.95896		0.227912	1.44686		0.19385	2.06385		0.203176	1.82746		0.211334	1.65694		0.178589	2.62673		0.21067	1.69165		0.21419	1.61745		0.210656	1.69497		0.194278	2.05319		0.19094	2.13746		0.194097	2.08245		0.233125	1.41278		0.207294	1.72614		0.185041	2.39474
0.192337	2.09718		0.175561	2.7618		0.198284	1.9391		0.22882	1.43678		0.194622	2.04183		0.203985	1.81005		0.212176	1.64219		0.1793	2.59503		0.211509	1.67692		0.215043	1.6035		0.211495	1.68024		0.195052	2.03116		0.191701	2.1141		0.19487	2.06045		0.234054	1.40359		0.20812	1.70983		0.185779	2.36749
0.1931	2.07435		0.176258	2.72796		0.199071	1.91969		0.229728	1.42693		0.195395	2.0203		0.204795	1.79304		0.213018	1.62776		0.180012	2.56399		0.212348	1.66252		0.215897	1.58987		0.212335	1.66585		0.195826	2.00961		0.192461	2.09125		0.195643	2.03893		0.234982	1.3946		0.208946	1.69389		0.186516	2.34082
0.193863	2.05202		0.176954	2.69481		0.199858	1.90071		0.230636	1.4173		0.196167	1.99924		0.205604	1.77641		0.21386	1.61367		0.180723	2.53359		0.213188	1.64845		0.21675	1.57655		0.213174	1.65178		0.1966	1.98853		0.193222	2.0689		0.196417	2.01789		0.235911	1.3858		0.209772	1.67831		0.187253	2.31471
0.194627	2.03017		0.177651	2.66233		0.200644	1.88216		0.231544	1.40788		0.196939	1.97865		0.206414	1.76015		0.214702	1.59989		0.181435	2.50382		0.214027	1.63469		0.217603	1.56352		0.214013	1.63804		0.197374	1.96792		0.193983	2.04704		0.19719	1.99731		0.23684	1.3772		0.210597	1.66308		0.18799	2.28916
0.19539	2.0088		0.178348	2.63052		0.201431	1.86402		0.232452	1.39867		0.197712	1.9585		0.207223	1.74426		0.215544	1.58642		0.182146	2.47467		0.214866	1.62125		0.218457	1.55079		0.214853	1.6246		0.198148	1.94775		0.194744	2.02566		0.197963	1.97717		0.237769	1.36878		0.211423	1.64819		0.188727	2.26414
0.196153	1.9879		0.179044	2.59936		0.202218	1.84628		0.23336	1.38966		0.198484	1.9388		0.208033	1.72873		0.216386	1.57326		0.182858	2.44612		0.215706	1.6081		0.21931	1.53834		0.215692	1.61146		0.198922	1.92802		0.195504	2.00474		0.198737	1.95748		0.238697	1.36054		0.212249	1.63363		0.189465	2.23966
0.196916	1.96744		0.179741	2.56883		0.203005	1.82893		0.234268	1.38084		0.199256	1.91953		0.208842	1.71354		0.217228	1.56039		0.183569	2.41817		0.216545	1.59525		0.220164	1.52616		0.216531	1.59861		0.199696	1.90871		0.196265	1.98428		0.19951	1.93821		0.239626	1.35247		0.213075	1.6194		0.190202	2.2157
0.197679	1.94743		0.180438	2.53893		0.203792	1.81197		0.235176	1.37222		0.200029	1.90067		0.209652	1.69869		0.21807	1.54781		0.184281	2.39079		0.217384	1.58268		0.221017	1.51426		0.21737	1.58605		0.20047	1.88983		0.197026	1.96426		0.200283	1.91936		0.240555	1.34456		0.213901	1.60548		0.190939	2.19224
0.198443	1.92786		0.181134	2.50963		0.204579	1.79538		0.236084	1.36378		0.200801	1.88223		0.210461	1.68417		0.218912	1.53551		0.184992	2.36398		0.218224	1.57039		0.22187	1.50262		0.21821	1.57377		0.201244	1.87136		0.197786	1.94468		0.201056	1.90091		0.241484	1.33682		0.214727	1.59187		0.191676	2.16927
0.199206	1.9087		0.181831	2.48094		0.205365	1.77916		0.236992	1.35552		0.201573	1.86418		0.211271	1.66997		0.219754	1.52348		0.185704	2.33772		0.219063	1.55838		0.222724	1.49123		0.219049	1.56176		0.202018	1.85328		0.198547	1.92552		0.20183	1.88287		0.242413	1.32924		0.215553	1.57856		0.192413	2.14679
0.199969	1.88996		0.182528	2.45282		0.206152	1.76329		0.2379	1.34743		0.202345	1.84653		0.21208	1.65609		0.220596	1.51171		0.186415	2.312		0.219902	1.54662		0.223577	1.4801		0.219888	1.55001		0.202792	1.83559		0.199308	1.90677		0.202603	1.86521		0.243341	1.32181		0.216379	1.56554		0.193151	2.12478
0.200732	1.87162		0.183224	2.42528		0.206939	1.74777		0.238808	1.33951		0.203118	1.82926		0.21289	1.64251		0.221438	1.5002		0.187127	2.28681		0.220742	1.53513		0.22443	1.4692		0.220727	1.53852		0.203566	1.81829		0.200069	1.88843		0.203376	1.84793		0.24427	1.31453		0.217204	1.55281		0.193888	2.10323
0.201496	1.85368		0.183921	2.39829		0.207726	1.73259		0.239716	1.33175		0.20389	1.81236		0.213699	1.62922		0.22228	1.48895		0.187839	2.26214		0.221581	1.52388		0.225284	1.45854		0.221567	1.52727		0.20434	1.80135		0.200829	1.87049		0.20415	1.83103		0.245199	1.3074		0.21803	1.54035		0.194625	2.08213
0.202259	1.83612		0.184618	2.37186		0.208513	1.71774		0.240625	1.32416		0.204662	1.79582		0.214509	1.61623		0.223122	1.47793		0.18855	2.23798		0.22242	1.51288		0.226137	1.44811		0.222406	1.51627		0.205114	1.78478		0.20159	1.85292		0.204923	1.81448		0.246128	1.3004		0.218856	1.52817		0.195362	2.06147
0.203022	1.81893		0.185315	2.34596		0.2093	1.70321		0.241533	1.31671		0.205435	1.77964		0.215318	1.60352		0.223964	1.46716		0.189262	2.21431		0.22326	1.50211		0.22699	1.43791		0.223245	1.50551		0.205888	1.76855		0.202351	1.83574		0.205696	1.79829		0.247057	1.29354		0.219682	1.51625		0.1961	2.04124
0.203785	1.80211		0.186011	2.32058		0.210087	1.689		0.242441	1.30942		0.206207	1.76381		0.216127	1.59109		0.224806	1.45662		0.189973	2.19112		0.224099	1.49158		0.227844	1.42792		0.224085	1.49498		0.206662	1.75268		0.203111	1.81892		0.20647	1.78244		0.247985	1.28681		0.220508	1.50458		0.196837	2.02144
0.204549	1.78565		0.186708	2.29571		0.210873	1.67509		0.243349	1.30228		0.206979	1.74831		0.216937	1.57892		0.225648	1.44631		0.190685	2.16842		0.224938	1.48127		0.228697	1.41814		0.224924	1.48467		0.207436	1.73714		0.203872	1.80246		0.207243	1.76693		0.248914	1.28021		0.221334	1.49317		0.197574	2.00204
0.205312	1.76954		0.187405	2.27135		0.21166	1.66148		0.244257	1.29527		0.207752	1.73314		0.217746	1.56702		0.22649	1.43621		0.191396	2.14617		0.225777	1.47118		0.22955	1.40857		0.225763	1.47459		0.20821	1.72193		0.204633	1.78635		0.208016	1.75175		0.249843	1.27373		0.22216	1.482		0.198311	1.98305
0.206075	1.75376		0.188101	2.24748		0.212447	1.64816		0.245165	1.2884		0.208524	1.7183		0.218556	1.55537		0.227332	1.42633		0.192108	2.12438		0.226617	1.4613		0.230404	1.3992		0.226602	1.46471		0.208984	1.70704		0.205394	1.77058		0.208789	1.73689		0.250772	1.26737		0.222985	1.47107		0.199048	1.96445
0.206838	1.73833		0.188798	2.22409		0.213234	1.63513		0.246073	1.28166		0.209296	1.70376		0.219365	1.54397		0.228174	1.41666		0.192819	2.10303		0.227456	1.45163		0.231257	1.39002		0.227442	1.45504		0.209758	1.69247		0.206154	1.75515		0.209563	1.72234		0.2517	1.26113		0.223811	1.46037		0.199786	1.94624
0.207602	1.72321		0.189495	2.20117		0.214021	1.62238		0.246981	1.27505		0.210069	1.68954		0.220175	1.53281		0.229015	1.40719		0.193531	2.08212		0.228295	1.44216		0.23211	1.38104		0.228281	1.44558		0.210532	1.6782		0.206915	1.74004		0.210336	1.70809		0.252629	1.255		0.224637	1.44989		0.200523	1.9284
0.208365	1.70842		0.190191	2.17872		0.214808	1.60989		0.247889	1.26857		0.210841	1.67562		0.220984	1.52189		0.229857	1.39792		0.194242	2.06163		0.229135	1.43289		0.232964	1.37224		0.22912	1.43631		0.211306	1.66423		0.207676	1.72525		0.211109	1.69415		0.253558	1.24898		0.225463	1.43964		0.20126	1.91093
0.209128	1.69393		0.190888	2.15671		0.215594	1.59767		0.248797	1.26221		0.211613	1.66198		0.221794	1.5112		0.230699	1.38885		0.194954	2.04156		0.229974	1.4238		0.233817	1.36362		0.229959	1.42723		0.21208	1.65055		0.208436	1.71078		0.211883	1.68049		0.254487	1.24306		0.226289	1.4296		0.201997	1.89381
0.209891	1.67975		0.191585	2.13514		0.216381	1.58571		0.249705	1.25597		0.212386	1.64864		0.222603	1.50073		0.231541	1.37996		0.195665	2.0219		0.230813	1.41491		0.23467	1.35517		0.230799	1.41833		0.212854	1.63716		0.209197	1.6966		0.212656	1.66712		0.255416	1.23725		0.227115	1.41976		0.202735	1.87705
0.210655	1.66587		0.192281	2.11401		0.217168	1.574		0.250613	1.24984		0.213158	1.63557		0.223413	1.49049		0.232383	1.37125		0.196377	2.00263		0.231653	1.4062		0.235524	1.3469		0.231638	1.40962		0.213628	1.62404		0.209958	1.68272		0.213429	1.65403		0.256344	1.23153		0.227941	1.41014		0.203472	1.86063
0.211418	1.65227		0.192978	2.0933		0.217955	1.56253		0.251521	1.24382		0.21393	1.62277		0.224222	1.48045		0.233225	1.36272		0.197088	1.98375		0.232492	1.39766		0.236377	1.33879		0.232477	1.40109		0.214402	1.6112		0.210719	1.66913		0.214202	1.64121		0.257273	1.22591		0.228767	1.40071		0.204209	1.84454
0.212181	1.63896		0.193675	2.073		0.218742	1.55131		0.252429	1.2379		0.214702	1.61024		0.225032	1.47062		0.234067	1.35437		0.1978	1.96526		0.233331	1.38929		0.23723	1.33085		0.233316	1.39272		0.215176	1.59862		0.211479	1.65583		0.214976	1.62865		0.258202	1.22039		0.229592	1.39147		0.204946	1.82879
0.212944	1.62592		0.194371	2.05311		0.219529	1.54031		0.253337	1.2321		0.215475	1.59797		0.225841	1.461		0.234909	1.34618		0.198511	1.94713		0.234171	1.3811		0.238084	1.32306		0.234156	1.38453		0.21595	1.5863		0.21224	1.6428		0.215749	1.61635		0.259131	1.21495		0.230418	1.38242		0.205683	1.81335
0.213708	1.61315		0.195068	2.03361		0.220315	1.52955		0.254245	1.22639		0.216247	1.58595		0.226651	1.45157		0.235751	1.33816		0.199223	1.92937		0.23501	1.37306		0.238937	1.31542		0.234995	1.37649		0.216724	1.57423		0.213001	1.63004		0.216522	1.6043		0.26006	1.20961		0.231244	1.37356		0.206421	1.79822
0.214471	1.60064		0.195765	2.0145		0.221102	1.519		0.255153	1.22078		0.217019	1.57418		0.22746	1.44234		0.236593	1.3303		0.199934	1.91196		0.235849	1.36519		0.23979	1.30794		0.235834	1.36861		0.217498	1.56241		0.213761	1.61754		0.217296	1.5925		0.260988	1.20434		0.23207	1.36487		0.207158	1.7834
0.215234	1.58839		0.196461	1.99577		0.221889	1.50867		0.256061	1.21527		0.217792	1.56265		0.228269	1.43329		0.237435	1.32259		0.200646	1.89491		0.236689	1.35746		0.240644	1.30059		0.236674	1.36089		0.218272	1.55083		0.214522	1.6053		0.218069	1.58093		0.261917	1.19916		0.232896	1.35636		0.207895	1.76888
0.215997	1.57638		0.197158	1.97741		0.222676	1.49856		0.256969	1.20984		0.218564	1.55135		0.229079	1.42442		0.238277	1.31503		0.201357	1.87819		0.237528	1.34989		0.241497	1.29339		0.237513	1.35332		0.219046	1.53948		0.215283	1.59331		0.218842	1.5696		0.262846	1.19406		0.233722	1.34802		0.208632	1.75465
0.216761	1.56463		0.197855	1.95942		0.223463	1.48864		0.257877	1.20451		0.219336	1.54029		0.229888	1.41573		0.239119	1.30763		0.202069	1.86181		0.238367	1.34246		0.242351	1.28633		0.238352	1.34589		0.21982	1.52837		0.216044	1.58156		0.219616	1.5585		0.263775	1.18904		0.234548	1.33984		0.209369	1.7407
0.217524	1.55311		0.198551	1.94177		0.22425	1.47893		0.258785	1.19926		0.220109	1.52944		0.230698	1.40722		0.239961	1.30036		0.20278	1.84575		0.239207	1.33518		0.243204	1.2794		0.239191	1.33861		0.220594	1.51747		0.216804	1.57005		0.220389	1.54763		0.264703	1.18409		0.235374	1.33182		0.210107	1.72704
0.218287	1.54183		0.199248	1.92448		0.225036	1.46941		0.259693	1.1941		0.220881	1.51882		0.231507	1.39887		0.240803	1.29324		0.203492	1.83001		0.240046	1.32803		0.244057	1.2726		0.240031	1.33146		0.221368	1.5068		0.217565	1.55878		0.221162	1.53696		0.265632	1.17921		0.236199	1.32396		0.210844	1.71364
0.21905	1.53077		0.199945	1.90753		0.225823	1.46009		0.260601	1.18902		0.221653	1.50841		0.232317	1.39069		0.241645	1.28625		0.204203	1.81458		0.240885	1.32102		0.244911	1.26593		0.24087	1.32445		0.222142	1.49634		0.218326	1.54773		0.221935	1.52652		0.266561	1.1744		0.237025	1.31626		0.211581	1.70051
0.219813	1.51993		0.200641	1.89091		0.22661	1.45095		0.261509	1.18401		0.222426	1.49821		0.233126	1.38267		0.242487	1.27939		0.204915	1.79946		0.241725	1.31414		0.245764	1.25938		0.241709	1.31757		0.222916	1.48608		0.219086	1.53691		0.222709	1.51628		0.26749	1.16966		0.237851	1.3087		0.212318	1.68764
0.220577	1.50931		0.201338	1.87462		0.227397	1.44199		0.262417	1.17909		0.223198	1.48821		0.233936	1.3748		0.243329	1.27266		0.205626	1.78464		0.242564	1.30739		0.246617	1.25295		0.242548	1.31081		0.22369	1.47603		0.219847	1.5263		0.223482	1.50624		0.268419	1.16498		0.238677	1.30129		0.213056	1.67503
0.22134	1.49891		0.202035	1.85864		0.228184	1.43321		0.263325	1.17423		0.22397	1.47841		0.234745	1.36709		0.244171	1.26606		0.206338	1.77011		0.243403	1.30076		0.247471	1.24663		0.243388	1.30418		0.224464	1.46618		0.220608	1.51591		0.224255	1.4964		0.269347	1.16037		0.239503	1.29402		0.213793	1.66266
0.222103	1.48871		0.202731	1.84298		0.228971	1.4246		0.264233	1.16945		0.224743	1.4688		0.235555	1.35952		0.245013	1.25958		0.207049	1.75586		0.244243	1.29425		0.248324	1.24043		0.244227	1.29767		0.225239	1.45652		0.221369	1.50572		0.225029	1.48675		0.270276	1.15581		0.240329	1.28688		0.21453	1.65054
0.222866	1.47871		0.203428	1.82762		0.229758	1.41616		0.265141	1.16474		0.225515	1.45938		0.236364	1.3521		0.245855	1.25322		0.207761	1.74189		0.245082	1.28786		0.249177	1.23434		0.245066	1.29128		0.226013	1.44705		0.222129	1.49573		0.225802	1.47729		0.271205	1.15132		0.241155	1.27988		0.215267	1.63865
0.22363	1.46891		0.204125	1.81256		0.230544	1.40788		0.266049	1.16009		0.226287	1.45015		0.237174	1.34482		0.246697	1.24697		0.208472	1.7282		0.245921	1.28158		0.250031	1.22835		0.245905	1.285		0.226787	1.43777		0.22289	1.48594		0.226575	1.46801		0.272134	1.14689		0.241981	1.27301		0.216004	1.627
0.224393	1.4593		0.204821	1.79779		0.231331	1.39976		0.266957	1.15551		0.227059	1.44109		0.237983	1.33768		0.247539	1.24083		0.209184	1.71477		0.246761	1.27541		0.250884	1.22247		0.246745	1.27883		0.227561	1.42866		0.223651	1.47635		0.227348	1.45891		0.273063	1.1425		0.242806	1.26627		0.216742	1.61557
0.225156	1.44988		0.205518	1.78331		0.232118	1.3918		0.267865	1.15099		0.227832	1.43221		0.238793	1.33066		0.248381	1.23481		0.209895	1.7016		0.2476	1.26935		0.251737	1.21669		0.247584	1.27277		0.228335	1.41973		0.224411	1.46694		0.228122	1.44999		0.273991	1.13818		0.243632	1.25965		0.217479	1.60436
0.225919	1.44064		0.206215	1.76911		0.232905	1.38399		0.268773	1.14653		0.228604	1.42351		0.239602	1.32378		0.249223	1.22889		0.210607	1.68869		0.248439	1.2634		0.252591	1.21101		0.248423	1.26681		0.229109	1.41097		0.225172	1.45771		0.228895	1.44124		0.27492	1.1339		0.244458	1.25315		0.218216	1.59337
0.226683	1.43159		0.206911	1.75518		0.233692	1.37633		0.269681	1.14213		0.229376	1.41497		0.240411	1.31703		0.250065	1.22307		0.211318	1.67603		0.249279	1.25755		0.253444	1.20543		0.249263	1.26096		0.229883	1.40238		0.225933	1.44866		0.229668	1.43265		0.275849	1.12967		0.245284	1.24677		0.218953	1.58259
0.227446	1.4227		0.207608	1.74152		0.234479	1.36881		0.270589	1.13779		0.230149	1.40659		0.241221	1.31039		0.250907	1.21736		0.21203	1.66361		0.250118	1.25179		0.254297	1.19993		0.250102	1.2552		0.230657	1.39395		0.226694	1.43979		0.230442	1.42423		0.276778	1.1255		0.24611	1.24051		0.21969	1.57202
0.228209	1.41399		0.208305	1.72812		0.235265	1.36143		0.271497	1.1335		0.230921	1.39837		0.24203	1.30388		0.251749	1.21174		0.212741	1.65143		0.250957	1.24614		0.255151	1.19453		0.250941	1.24954		0.231431	1.38568		0.227454	1.43109		0.231215	1.41596		0.277706	1.12137		0.246936	1.23435		0.220428	1.56165
0.228972	1.40544		0.209001	1.71498		0.236052	1.35419		0.272405	1.12927		0.231693	1.39031		0.24284	1.29749		0.252591	1.20622		0.213453	1.63948		0.251796	1.24057		0.256004	1.18922		0.25178	1.24397		0.232205	1.37756		0.228215	1.42255		0.231988	1.40785		0.278635	1.11728		0.247762	1.2283		0.221165	1.55147
0.229736	1.39706		0.209698	1.70209		0.236839	1.34709		0.273313	1.12509		0.232466	1.38239		0.243649	1.2912		0.253433	1.20079		0.214164	1.62777		0.252636	1.2351		0.256857	1.18399		0.25262	1.2385		0.232979	1.3696		0.228976	1.41418		0.232762	1.39989		0.279564	1.11324		0.248588	1.22236		0.221902	1.54149
0.230499	1.38883		0.210395	1.68945		0.237626	1.34011		0.274221	1.12095		0.233238	1.37463		0.244459	1.28503		0.254275	1.19544		0.214876	1.61627		0.253475	1.22972		0.257711	1.17885		0.253459	1.23311		0.233753	1.36179		0.229736	1.40597		0.233535	1.39208		0.280493	1.10924		0.249413	1.21652		0.222639	1.53169
0.231262	1.38076		0.211091	1.67704		0.238413	1.33326		0.275129	1.11687		0.23401	1.36701		0.245268	1.27897		0.255117	1.19019		0.215587	1.605		0.254314	1.22442		0.258564	1.17378		0.254298	1.22781		0.234527	1.35412		0.230497	1.3979		0.234308	1.38441		0.281422	1.10527		0.250239	1.21078		0.223377	1.52208
0.232025	1.37285		0.211788	1.66487		0.2392	1.32653		0.276037	1.11283		0.234783	1.35953		0.246078	1.27301		0.255958	1.18502		0.216299	1.59393		0.255154	1.21921		0.259417	1.16879		0.255137	1.22259		0.235301	1.34659		0.231258	1.39		0.235081	1.37688		0.28235	1.10135		0.251065	1.20514		0.224114	1.51265
0.232789	1.36507		0.212485	1.65293		0.239986	1.31993		0.276945	1.10884		0.235555	1.35219		0.246887	1.26715		0.2568	1.17994		0.21701	1.58308		0.255993	1.21407		0.260271	1.16389		0.255977	1.21746		0.236075	1.3392		0.232019	1.38223		0.235855	1.36949		0.283279	1.09747		0.251891	1.19959		0.224851	1.5034
0.233552	1.35745		0.213181	1.64122		0.240773	1.31344		0.277853	1.10489		0.236327	1.34498		0.247697	1.26139		0.257642	1.17493		0.217722	1.57243		0.256832	1.20902		0.261124	1.15905		0.256816	1.2124		0.236849	1.33194		0.232779	1.37461		0.236628	1.36223		0.284208	1.09362		0.252717	1.19414		0.225588	1.49431
0.234315	1.34996		0.213878	1.62972		0.24156	1.30707		0.278761	1.10098		0.237099	1.3379		0.248506	1.25573		0.258484	1.17001		0.218433	1.56198		0.257672	1.20405		0.261978	1.15429		0.257655	1.20742		0.237623	1.32481		0.23354	1.36714		0.237401	1.3551		0.285137	1.08981		0.253543	1.18877		0.226325	1.4854
0.235078	1.34261		0.214575	1.61844		0.242347	1.3008		0.279669	1.09712		0.237872	1.33095		0.249316	1.25016		0.259326	1.16516		0.219145	1.55173		0.258511	1.19914		0.262831	1.14959		0.258494	1.20251		0.238397	1.31781		0.234301	1.35979		0.238175	1.3481		0.286065	1.08603		0.254369	1.18349		0.227063	1.47664
0.235842	1.33539		0.215271	1.60737		0.243134	1.29465		0.280577	1.09329		0.238644	1.32413		0.250125	1.24469		0.260168	1.16038		0.219856	1.54167		0.25935	1.19431		0.263684	1.14497		0.259334	1.19768		0.239171	1.31094		0.235062	1.35259		0.238948	1.34122		0.286994	1.08229		0.255195	1.1783		0.2278	1.46805
0.236605	1.32831		0.215968	1.59651		0.243921	1.2886		0.281485	1.0895		0.239416	1.31742		0.250935	1.2393		0.26101	1.15567		0.220568	1.53179		0.26019	1.18956		0.264538	1.14041		0.260173	1.19292		0.239945	1.30418		0.235822	1.34551		0.239721	1.33446		0.287923	1.07858		0.25602	1.17319		0.228537	1.45961
0.237368	1.32135		0.216665	1.58585		0.244708	1.28266		0.282393	1.08575		0.240189	1.31083		0.251744	1.234		0.261852	1.15104		0.221279	1.5221		0.261029	1.18487		0.265391	1.13591		0.261012	1.18822		0.240719	1.29755		0.236583	1.33856		0.240494	1.32782		0.288852	1.07489		0.256846	1.16815		0.229274	1.45133
0.238131	1.31452		0.217361	1.57538		0.245494	1.27681		0.283301	1.08203		0.240961	1.30436		0.252553	1.22878		0.262694	1.14647		0.221991	1.51258		0.261868	1.18024		0.266244	1.13148		0.261852	1.18359		0.241493	1.29103		0.237344	1.33173		0.241268	1.3213		0.289781	1.07124		0.257672	1.1632		0.230012	1.44319
0.238895	1.3078		0.218058	1.56511		0.246281	1.27107		0.284209	1.07835		0.241733	1.298		0.253363	1.22365		0.263536	1.14197		0.222702	1.50324		0.262708	1.17568		0.267098	1.1271		0.262691	1.17903		0.242267	1.28462		0.238104	1.32502		0.242041	1.31488		0.290709	1.06762		0.258498	1.15832		0.230749	1.4352
0.239658	1.30121		0.218755	1.55503		0.247068	1.26542		0.285117	1.0747		0.242506	1.29175		0.254172	1.21859		0.264378	1.13753		0.223414	1.49407		0.263547	1.17119		0.267951	1.12279		0.26353	1.17453		0.243041	1.27833		0.238865	1.31844		0.242814	1.30858		0.291638	1.06402		0.259324	1.15352		0.231486	1.42736
0.240421	1.29473		0.219451	1.54513		0.247855	1.25986		0.286025	1.07109		0.243278	1.28561		0.254982	1.21362		0.26522	1.13315		0.224125	1.48507		0.264386	1.16675		0.268804	1.11853		0.264369	1.17008		0.243815	1.27214		0.239626	1.31196		0.243588	1.30238		0.292567	1.06045		0.26015	1.14879		0.232223	1.41965
0.241184	1.28837		0.220148	1.53541		0.248642	1.25439		0.286933	1.0675		0.24405	1.27957		0.255791	1.20871		0.266062	1.12883		0.224837	1.47623		0.265226	1.16237		0.269658	1.11433		0.265209	1.1657		0.244589	1.26606		0.240387	1.3056		0.244361	1.29629		0.293496	1.0569		0.260976	1.14413		0.23296	1.41207
0.241947	1.28211		0.220845	1.52587		0.249429	1.24901		0.287841	1.06394		0.244823	1.27364		0.256601	1.20389		0.266904	1.12458		0.225549	1.46755		0.266065	1.15806		0.270511	1.11018		0.266048	1.16138		0.245363	1.26007		0.241147	1.29935		0.245134	1.2903		0.294425	1.05338		0.261801	1.13954		0.233698	1.40463
0.242711	1.27596		0.221541	1.5165		0.250215	1.24372		0.288749	1.06041		0.245595	1.2678		0.25741	1.19913		0.267746	1.12038		0.22626	1.45903		0.266904	1.15379		0.271364	1.10608		0.266887	1.15711		0.246137	1.25419		0.241908	1.29321		0.245908	1.2844		0.295353	1.04989		0.262627	1.13501		0.234435	1.39732
0.243474	1.26992		0.222238	1.50731		0.251002	1.23851		0.289657	1.05691		0.246367	1.26206		0.25822	1.19444		0.268588	1.11623		0.226972	1.45065		0.267744	1.14958		0.272218	1.10204		0.267726	1.15289		0.246911	1.24841		0.242669	1.28717		0.246681	1.2786		0.296282	1.04641		0.263453	1.13055		0.235172	1.39014
0.244237	1.26398		0.222935	1.49827		0.251789	1.23338		0.290565	1.05344		0.24714	1.25641		0.259029	1.18982		0.26943	1.11214		0.227683	1.44243		0.268583	1.14543		0.273071	1.09804		0.268566	1.14873		0.247685	1.24271		0.243429	1.28123		0.247454	1.2729		0.297211	1.04296		0.264279	1.12615		0.235909	1.38308
0.245	1.25814		0.223631	1.4894		0.252576	1.22833		0.291473	1.04999		0.247912	1.25086		0.259839	1.18527		0.270272	1.1081		0.228395	1.43436		0.269422	1.14132		0.273924	1.09409		0.269405	1.14462		0.248459	1.23712		0.24419	1.27539		0.248227	1.26729		0.29814	1.03953		0.265105	1.12181		0.236646	1.37614
0.245764	1.25239		0.224328	1.48069		0.253363	1.22336		0.292381	1.04657		0.248684	1.24539		0.260648	1.18078		0.271114	1.10411		0.229106	1.42642		0.270262	1.13726		0.274778	1.09019		0.270244	1.14055		0.249233	1.23161		0.244951	1.26965		0.249001	1.26177		0.299068	1.03612		0.265931	1.11753		0.237384	1.36931
0.246527	1.24674		0.225025	1.47213		0.25415	1.21846		0.29329	1.04317		0.249456	1.24001		0.261458	1.17635		0.271956	1.10017		0.229818	1.41863		0.271101	1.13326		0.275631	1.08633		0.271084	1.13654		0.250007	1.22619		0.245712	1.264		0.249774	1.25633		0.299997	1.03273		0.266757	1.1133		0.238121	1.36261
0.24729	1.24119		0.225721	1.46372		0.254936	1.21364		0.294198	1.0398		0.250229	1.23472		0.262267	1.17199		0.272798	1.09628		0.230529	1.41097		0.27194	1.12929		0.276484	1.08252		0.271923	1.13257		0.250781	1.22085		0.246472	1.25845		0.250547	1.25098		0.300926	1.02936		0.267583	1.10914		0.238858	1.35601
0.248053	1.23572		0.226418	1.45546		0.255723	1.20888		0.295106	1.03644		0.251001	1.22951		0.263077	1.16768		0.27364	1.09243		0.231241	1.40345		0.27278	1.12538		0.277338	1.07875		0.272762	1.12865		0.251555	1.2156		0.247233	1.25298		0.251321	1.24571		0.301855	1.026		0.268408	1.10503		0.239595	1.34952
0.248817	1.23034		0.227115	1.44735		0.25651	1.2042		0.296014	1.03311		0.251773	1.22438		0.263886	1.16343		0.274482	1.08863		0.231952	1.39605		0.273619	1.1215		0.278191	1.07502		0.273601	1.12477		0.252329	1.21043		0.247994	1.2476		0.252094	1.24053		0.302784	1.02267		0.269234	1.10097		0.240333	1.34315
0.24958	1.22505		0.227811	1.43938		0.257297	1.19958		0.296922	1.0298		0.252546	1.21933		0.264695	1.15923		0.275324	1.08487		0.232664	1.38879		0.274458	1.11767		0.279044	1.07133		0.274441	1.12093		0.253103	1.20534		0.248754	1.24231		0.252867	1.23542		0.303712	1.01935		0.27006	1.09696		0.24107	1.33687
0.250343	1.21984		0.228508	1.43154		0.258084	1.19503		0.29783	1.02651		0.253318	1.21436		0.265505	1.15509		0.276166	1.08115		0.233375	1.38164		0.275297	1.11388		0.279898	1.06767		0.27528	1.11713		0.253877	1.20033		0.249515	1.2371		0.25364	1.23039		0.304641	1.01604		0.270886	1.093		0.241807	1.3307
0.251106	1.21471		0.229205	1.42385		0.258871	1.19054		0.298738	1.02324		0.25409	1.20946		0.266314	1.151		0.277008	1.07748		0.234087	1.37462		0.276137	1.11014		0.280751	1.06406		0.276119	1.11338		0.254651	1.19539		0.250276	1.23197		0.254414	1.22543		0.30557	1.01276		0.271712	1.08909		0.242544	1.32463
0.25187	1.20966		0.229901	1.41628		0.259657	1.18612		0.299646	1.01998		0.254863	1.20463		0.267124	1.14696		0.27785	1.07384		0.234798	1.36772		0.276976	1.10643		0.281604	1.06048		0.276958	1.10966		0.255425	1.19052		0.251037	1.22692		0.255187	1.22054		0.306499	1.00949		0.272538	1.08523		0.243281	1.31866
0.252633	1.20469		0.230598	1.40884		0.260444	1.18175		0.300554	1.01675		0.255635	1.19988		0.267933	1.14297		0.278692	1.07025		0.23551	1.36093		0.277815	1.10275		0.282458	1.05693		0.277798	1.10598		0.256199	1.18573		0.251797	1.22195		0.25596	1.21573		0.307428	1.00623		0.273364	1.08141		0.244019	1.31278
0.253396	1.1998		0.231295	1.40154		0.261231	1.17745		0.301462	1.01353		0.256407	1.19519		0.268743	1.13903		0.279534	1.06669		0.236221	1.35426		0.278655	1.09912		0.283311	1.05343		0.278637	1.10233		0.256973	1.18101		0.252558	1.21705		0.256734	1.21099		0.308356	1.00299		0.27419	1.07764		0.244756	1.30699
0.254159	1.19498		0.231991	1.39435		0.262018	1.1732		0.30237	1.01033		0.25718	1.19057		0.269552	1.13513		0.280376	1.06317		0.236933	1.3477		0.279494	1.09551		0.284165	1.04995		0.279476	1.09873		0.257747	1.17635		0.253319	1.21223		0.257507	1.20631		0.309285	0.999756		0.275015	1.07391		0.245493	1.30129
0.254923	1.19023		0.232688	1.38729		0.262805	1.169		0.303278	1.00714		0.257952	1.18602		0.270362	1.13128		0.281218	1.05968		0.237644	1.34125		0.280333	1.09195		0.285018	1.0465		0.280315	1.09515		0.258521	1.17177		0.254079	1.20747		0.25828	1.2017		0.310214	0.99654		0.275841	1.07022		0.24623	1.29569
0.255686	1.18555		0.233385	1.38034		0.263592	1.16487		0.304186	1.00397		0.258724	1.18153		0.271171	1.12747		0.28206	1.05623		0.238356	1.3349		0.281173	1.08841		0.285871	1.04309		0.281155	1.09161		0.259295	1.16724		0.25484	1.20279		0.259054	1.19715		0.311143	0.993336		0.276667	1.06657		0.246967	1.29017
0.256449	1.18094		0.234081	1.37351		0.264379	1.16078		0.305094	1.00082		0.259496	1.17711		0.271981	1.12371		0.282901	1.05281		0.239067	1.32866		0.282012	1.08491		0.286725	1.03971		0.281994	1.0881		0.260069	1.16278		0.255601	1.19817		0.259827	1.19266		0.312071	0.990144		0.277493	1.06297		0.247705	1.28473
0.257212	1.17639		0.234778	1.3668		0.265165	1.15674		0.306002	0.997677		0.260269	1.17274		0.27279	1.11999		0.283743	1.04942		0.239779	1.32252		0.282851	1.08144		0.287578	1.03635		0.282833	1.08462		0.260843	1.15838		0.256362	1.19362		0.2606	1.18824		0.313	0.986964		0.278319	1.0594		0.248442	1.27938
0.257976	1.17191		0.235475	1.36019		0.265952	1.15276		0.30691	0.99455		0.261041	1.16843		0.2736	1.11631		0.284585	1.04606		0.24049	1.31648		0.283691	1.078		0.288431	1.03303		0.283673	1.08117		0.261617	1.15404		0.257122	1.18914		0.261373	1.18387		0.313929	0.983795		0.279145	1.05587		0.249179	1.2741
0.258739	1.16749		0.236171	1.3537		0.266739	1.14882		0.307818	0.991436		0.261813	1.16419		0.274409	1.11266		0.285427	1.04273		0.241202	1.31053		0.28453	1.07459		0.289285	1.02973		0.284512	1.07775		0.262391	1.14976		0.257883	1.18471		0.262147	1.17956		0.314858	0.980637		0.279971	1.05237		0.249916	1.26891
0.259502	1.16314		0.236868	1.34731		0.267526	1.14493		0.308726	0.988335		0.262586	1.15999		0.275219	1.10906		0.286269	1.03943		0.241913	1.30468		0.285369	1.07121		0.290138	1.02646		0.285351	1.07436		0.263165	1.14553		0.258644	1.18035		0.26292	1.17531		0.315787	0.977489		0.280797	1.04891		0.250654	1.26379
0.260265	1.15885		0.237565	1.34102		0.268313	1.14108		0.309634	0.985246		0.263358	1.15585		0.276028	1.10549		0.287111	1.03616		0.242625	1.29892		0.286209	1.06785		0.290991	1.02321		0.28619	1.071		0.263939	1.14136		0.259404	1.17605		0.263693	1.17111		0.316715	0.974352		0.281622	1.04548		0.251391	1.25874
0.261029	1.15461		0.238262	1.33484		0.2691	1.13728		0.310542	0.982169		0.26413	1.15177		0.276837	1.10196		0.287953	1.03292		0.243336	1.29325		0.287048	1.06452		0.291845	1.01999		0.28703	1.06766		0.264713	1.13725		0.260165	1.17181		0.264467	1.16697		0.317644	0.971224		0.282448	1.04209		0.252128	1.25377
0.261792	1.15043		0.238958	1.32875		0.269886	1.13353		0.31145	0.979104		0.264903	1.14774		0.277647	1.09846		0.288795	1.02971		0.244048	1.28767		0.287887	1.06122		0.292698	1.01679		0.287869	1.06435		0.265487	1.13318		0.260926	1.16762		0.26524	1.16288		0.318573	0.968105		0.283274	1.03873		0.252865	1.24887
0.262555	1.14631		0.239655	1.32276		0.270673	1.12981		0.312358	0.976049		0.265675	1.14375		0.278456	1.09499		0.289637	1.02652		0.244759	1.28218		0.288727	1.05794		0.293551	1.01362		0.288708	1.06106		0.266261	1.12917		0.261687	1.16348		0.266013	1.15883		0.319502	0.964996		0.2841	1.0354		0.253602	1.24404
0.263318	1.14224		0.240352	1.31687		0.27146	1.12614		0.313266	0.973005		0.266447	1.13982		0.279266	1.09156		0.290479	1.02335		0.245471	1.27677		0.289566	1.05469		0.294405	1.01046		0.289547	1.0578		0.267035	1.12521		0.262447	1.1594		0.266786	1.15484		0.32043	0.961895		0.284926	1.0321		0.25434	1.23928
0.264081	1.13822		0.241048	1.31107		0.272247	1.1225		0.314174	0.969972		0.26722	1.13594		0.280075	1.08816		0.291321	1.02021		0.246182	1.27144		0.290405	1.05145		0.295258	1.00733		0.290387	1.05456		0.267809	1.12129		0.263208	1.15538		0.26756	1.15089		0.321359	0.958803		0.285752	1.02883		0.255077	1.23458
0.264845	1.13425		0.241745	1.30535		0.273034	1.11891		0.315082	0.966948		0.267992	1.1321		0.280885	1.08479		0.292163	1.01709		0.246894	1.2662		0.291245	1.04825		0.296111	1.00422		0.291226	1.05134		0.268583	1.11742		0.263969	1.1514		0.268333	1.14699		0.322288	0.955718		0.286578	1.02559		0.255814	1.22995
0.265608	1.13034		0.242442	1.29973		0.273821	1.11535		0.31599	0.963934		0.268764	1.1283		0.281694	1.08145		0.293005	1.014		0.247605	1.26103		0.292084	1.04506		0.296965	1.00114		0.292065	1.04814		0.269357	1.1136		0.264729	1.14747		0.269106	1.14314		0.323217	0.952642		0.287404	1.02237		0.256551	1.22538
0.266371	1.12647		0.243138	1.2942		0.274607	1.11183		0.316898	0.960928		0.269537	1.12455		0.282504	1.07814		0.293847	1.01093		0.248317	1.25594		0.292923	1.04189		0.297818	0.998068		0.292904	1.04497		0.270131	1.10983		0.26549	1.14359		0.26988	1.13933		0.324146	0.949573		0.288229	1.01919		0.257289	1.22087
0.267134	1.12265		0.243835	1.28874		0.275394	1.10834		0.317806	0.957932		0.270309	1.12084		0.283313	1.07486		0.294689	1.00787		0.249028	1.25092		0.293763	1.03875		0.298671	0.995019		0.293744	1.04181		0.270905	1.10609		0.266251	1.13976		0.270653	1.13556		0.325074	0.946511		0.289055	1.01602		0.258026	1.21642
0.267898	1.11888		0.244532	1.28338		0.276181	1.10489		0.318714	0.954944		0.271081	1.11718		0.284123	1.0716		0.295531	1.00484		0.24974	1.24598		0.294602	1.03562		0.299525	0.991989		0.294583	1.03868		0.271679	1.1024		0.267012	1.13598		0.271426	1.13183		0.326003	0.943457		0.289881	1.01289		0.258763	1.21203
0.268661	1.11515		0.245228	1.27809		0.276968	1.10147		0.319622	0.951964		0.271853	1.11355		0.284932	1.06837		0.296373	1.00183		0.250451	1.24111		0.295441	1.03252		0.300378	0.988976		0.295422	1.03556		0.272453	1.09875		0.267772	1.13223		0.2722	1.12815		0.326932	0.940409		0.290707	1.00977		0.2595	1.2077
0.269424	1.11147		0.245925	1.27288		0.277755	1.09808		0.32053	0.948992		0.272626	1.10997		0.285742	1.06517		0.297215	0.998839		0.251163	1.23631		0.296281	1.02943		0.301231	0.985981		0.296262	1.03246		0.273227	1.09514		0.268533	1.12854		0.272973	1.1245		0.327861	0.937368		0.291533	1.00669		0.260237	1.20342
0.270187	1.10783		0.246622	1.26775		0.278542	1.09472		0.321438	0.946028		0.273398	1.10642		0.286551	1.06199		0.298057	0.995866		0.251874	1.23157		0.29712	1.02636		0.302085	0.983003		0.297101	1.02938		0.274001	1.09157		0.269294	1.12488		0.273746	1.12089		0.32879	0.934333		0.292359	1.00362		0.260975	1.1992
0.270951	1.10423		0.247318	1.26269		0.279329	1.0914		0.322346	0.943071		0.27417	1.10291		0.287361	1.05883		0.298899	0.99291		0.252586	1.22691		0.297959	1.02331		0.302938	0.980041		0.29794	1.02632		0.274776	1.08804		0.270054	1.12126		0.274519	1.11732		0.329718	0.931305		0.293185	1.00058		0.261712	1.19503
0.271714	1.10067		0.248015	1.25771		0.280115	1.0881		0.323254	0.940121		0.274943	1.09944		0.28817	1.0557		0.299741	0.989972		0.253297	1.2223		0.298798	1.02027		0.303792	0.977095		0.298779	1.02327		0.27555	1.08454		0.270815	1.11769		0.275293	1.11379		0.330647	0.928283		0.294011	0.997556		0.262449	1.19091
0.272477	1.09715		0.248712	1.2528		0.280902	1.08483		0.324162	0.937178		0.275715	1.096		0.288979	1.05259		0.300583	0.987051		0.254009	1.21777		0.299638	1.01725		0.304645	0.974165		0.299619	1.02024		0.276324	1.08108		0.271576	1.11415		0.276066	1.11029		0.331576	0.925266		0.294836	0.994556		0.263186	1.18684
0.27324	1.09366		0.249408	1.24796		0.281689	1.08159		0.32507	0.934242		0.276487	1.0926		0.289789	1.0495		0.301425	0.984147		0.25472	1.21329		0.300477	1.01425		0.305498	0.971249		0.300458	1.01723		0.277098	1.07766		0.272337	1.11065		0.276839	1.10683		0.332505	0.922255		0.295662	0.991575		0.263923	1.18282
0.274004	1.09022		0.250105	1.24319		0.282476	1.07838		0.325978	0.931312		0.27726	1.08923		0.290598	1.04643		0.302267	0.981258		0.255432	1.20887		0.301316	1.01126		0.306352	0.968347		0.301297	1.01423		0.277872	1.07426		0.273097	1.10719		0.277613	1.1034		0.333433	0.91925		0.296488	0.988615		0.264661	1.17885
0.274767	1.08681		0.250802	1.23848		0.283263	1.0752		0.326886	0.928388		0.278032	1.08589		0.291408	1.04338		0.303109	0.978384		0.256143	1.20452		0.302156	1.00828		0.307205	0.965459		0.302136	1.01125		0.278646	1.07091		0.273858	1.10376		0.278386	1.1		0.334362	0.91625		0.297314	0.985673		0.265398	1.17493
0.27553	1.08344		0.251498	1.23385		0.28405	1.07203		0.327794	0.92547		0.278804	1.08258		0.292217	1.04036		0.303951	0.975525		0.256855	1.20022		0.302995	1.00532		0.308058	0.962585		0.302976	1.00828		0.27942	1.06758		0.274619	1.10037		0.279159	1.09663		0.335291	0.913256		0.29814	0.98275		0.266135	1.17105
0.276293	1.0801		0.252195	1.22927		0.284836	1.0689		0.328702	0.922558		0.279577	1.0793		0.293027	1.03735		0.304793	0.972681		0.257566	1.19597		0.303834	1.00237		0.308912	0.959723		0.303815	1.00532		0.280194	1.06429		0.27538	1.09701		0.279932	1.09329		0.33622	0.910266		0.298966	0.979844		0.266872	1.16721
0.277057	1.07679		0.252892	1.22476		0.285623	1.06579		0.32961	0.919652		0.280349	1.07606		0.293836	1.03436		0.305635	0.96985		0.258278	1.19179		0.304674	0.999441		0.309765	0.956875		0.304654	1.00237		0.280968	1.06102		0.27614	1.09368		0.280706	1.08999		0.337149	0.907281		0.299792	0.976956		0.26761	1.16342
0.27782	1.07352		0.253588	1.22031		0.28641	1.0627		0.330518	0.916751		0.281121	1.07284		0.294646	1.03138		0.306477	0.967032		0.258989	1.18765		0.305513	0.99652		0.310618	0.954038		0.305493	0.999443		0.281742	1.05779		0.276901	1.09039		0.281479	1.08671		0.338077	0.904302		0.300617	0.974085		0.268347	1.15967
0.278583	1.07028		0.254285	1.21592		0.287197	1.05963		0.331426	0.913855		0.281894	1.06965		0.295455	1.02843		0.307319	0.964228		0.259701	1.18357		0.306352	0.993612		0.311472	0.951213		0.306333	0.996524		0.282516	1.05458		0.277662	1.08713		0.282252	1.08346		0.339006	0.901327		0.301443	0.97123		0.269084	1.15596
0.279346	1.06706		0.254982	1.21159		0.287984	1.05658		0.332334	0.910965		0.282666	1.06649		0.296265	1.02549		0.308161	0.961436		0.260412	1.17954		0.307192	0.990715		0.312325	0.9484		0.307172	0.993617		0.28329	1.0514		0.278422	1.08389		0.283026	1.08024		0.339935	0.898357		0.302269	0.968391		0.269821	1.15229
0.28011	1.06388		0.255678	1.20731		0.288771	1.05356		0.333242	0.908079		0.283438	1.06336		0.297074	1.02257		0.309003	0.958657		0.261124	1.17556		0.308031	0.98783		0.313178	0.945597		0.308011	0.990721		0.284064	1.04825		0.279183	1.08069		0.283799	1.07704		0.340864	0.895391		0.303095	0.965567		0.270558	1.14866
0.280873	1.06073		0.256375	1.20309		0.289557	1.05056		0.33415	0.905199		0.28421	1.06025		0.297884	1.01966		0.309844	0.955889		0.261835	1.17163		0.30887	0.984956		0.314032	0.942805		0.308851	0.987836		0.284838	1.04513		0.279944	1.07751		0.284572	1.07388		0.341793	0.89243		0.303921	0.962758		0.271296	1.14506
0.281636	1.05761		0.257072	1.19893		0.290344	1.04757		0.335058	0.902323		0.284983	1.05716		0.298693	1.01677		0.310686	0.953132		0.262547	1.16775		0.30971	0.982093		0.314885	0.940024		0.30969	0.984962		0.285612	1.04203		0.280705	1.07437		0.285346	1.07073		0.342721	0.889473		0.304747	0.959964		0.272033	1.14151
0.282399	1.05451		0.257768	1.19482		0.291131	1.04461		0.335966	0.899451		0.285755	1.0541		0.299502	1.0139		0.311528	0.950387		0.263259	1.16391		0.310549	0.979241		0.315738	0.937253		0.310529	0.982099		0.286386	1.03896		0.281465	1.07125		0.286119	1.06761		0.34365	0.88652		0.305573	0.957183		0.27277	1.13799
0.283163	1.05144		0.258465	1.19076		0.291918	1.04166		0.336874	0.896584		0.286527	1.05107		0.300312	1.01103		0.31237	0.947652		0.26397	1.16012		0.311388	0.976398		0.316592	0.934491		0.311368	0.979245		0.28716	1.03591		0.282226	1.06815		0.286892	1.06452		0.344579	0.883572		0.306399	0.954415		0.273507	1.1345
0.283926	1.0484		0.259162	1.18675		0.292705	1.03874		0.337782	0.893722		0.2873	1.04805		0.301121	1.00818		0.313212	0.944927		0.264682	1.15637		0.312228	0.973565		0.317445	0.931739		0.312208	0.976401		0.287934	1.03288		0.282987	1.06508		0.287665	1.06144		0.345508	0.880628		0.307224	0.951661		0.274244	1.13105
0.284689	1.04538		0.259858	1.18279		0.293492	1.03583		0.33869	0.890863		0.288072	1.04506		0.301931	1.00535		0.314054	0.942212		0.265393	1.15266		0.313067	0.970741		0.318298	0.928995		0.313047	0.973566		0.288708	1.02988		0.283747	1.06204		0.288439	1.05839		0.346436	0.877688		0.30805	0.948919		0.274982	1.12763
0.285452	1.04238		0.260555	1.17888		0.294278	1.03293		0.339598	0.888009		0.288844	1.04209		0.30274	1.00253		0.314896	0.939507		0.266105	1.149		0.313906	0.967927		0.319152	0.926261		0.313886	0.970741		0.289482	1.0269		0.284508	1.05902		0.289212	1.05536		0.347365	0.874752		0.308876	0.94619		0.275719	1.12425
0.286215	1.03941		0.261252	1.17502		0.295065	1.03006		0.340506	0.885159		0.289617	1.03915		0.30355	0.999717		0.315738	0.936811		0.266816	1.14538		0.314746	0.965121		0.320005	0.923535		0.314725	0.967924		0.290256	1.02394		0.285269	1.05602		0.289985	1.05236		0.348294	0.87182		0.309702	0.943472		0.276456	1.1209
0.286979	1.03647		0.261948	1.1712		0.295852	1.0272		0.341414	0.882313		0.290389	1.03622		0.304359	0.99692		0.31658	0.934124		0.267528	1.1418		0.315585	0.962324		0.320858	0.920818		0.315565	0.965116		0.29103	1.021		0.28603	1.05305		0.290759	1.04937		0.349223	0.868892		0.310528	0.940766		0.277193	1.11757
0.287742	1.03354		0.262645	1.16743		0.296639	1.02435		0.342322	0.879471		0.291161	1.03331		0.305169	0.994133		0.317422	0.931446		0.268239	1.13825		0.316424	0.959535		0.321712	0.918108		0.316404	0.962315		0.291804	1.01808		0.28679	1.0501		0.291532	1.0464		0.350152	0.865968		0.311354	0.938071		0.277931	1.11428
0.288505	1.03064		0.263342	1.1637		0.297426	1.02152		0.34323	0.876633		0.291934	1.03042		0.305978	0.991358		0.318264	0.928777		0.268951	1.13475		0.317264	0.956754		0.322565	0.915406		0.317243	0.959523		0.292578	1.01519		0.287551	1.04717		0.292305	1.04345		0.35108	0.863048		0.31218	0.935387		0.278668	1.11101
0.289268	1.02776		0.264038	1.16001		0.298213	1.0187		0.344138	0.873798		0.292706	1.02755		0.306788	0.988594		0.319106	0.926115		0.269662	1.13128		0.318103	0.953981		0.323418	0.912712		0.318083	0.956738		0.293352	1.01231		0.288312	1.04425		0.293078	1.04052		0.352009	0.860132		0.313006	0.932713		0.279405	1.10778
0.290032	1.0249		0.264735	1.15637		0.299	1.0159		0.345046	0.870967		0.293478	1.0247		0.307597	0.985841		0.319948	0.923462		0.270374	1.12785		0.318942	0.951215		0.324272	0.910025		0.318922	0.953961		0.294126	1.00945		0.289072	1.04136		0.293852	1.03761		0.352938	0.857219		0.313831	0.93005		0.280142	1.10457
0.290795	1.02206		0.265432	1.15276		0.299786	1.01311		0.345954	0.86814		0.29425	1.02186		0.308407	0.983097		0.32079	0.920816		0.271085	1.12445		0.319782	0.948456		0.325125	0.907346		0.319761	0.951191		0.2949	1.00661		0.289833	1.03849		0.294625	1.03472		0.353867	0.854311		0.314657	0.927396		0.280879	1.10139
0.291558	1.01924		0.266128	1.1492		0.300573	1.01034		0.346863	0.865317		0.295023	1.01905		0.309216	0.980364		0.321632	0.918178		0.271797	1.12109		0.320621	0.945705		0.325979	0.904673		0.3206	0.948428		0.295674	1.00379		0.290594	1.03564		0.295398	1.03184		0.354796	0.851406		0.315483	0.924752		0.281617	1.09823
0.292321	1.01643		0.266825	1.14568		0.30136	1.00758		0.347771	0.862497		0.295795	1.01625		0.310026	0.977639		0.322474	0.915546		0.272508	1.11776		0.32146	0.94296		0.326832	0.902007		0.32144	0.945671		0.296448	1.00098		0.291355	1.03281		0.296172	1.02899		0.355724	0.848505		0.316309	0.922117		0.282354	1.0951
0.293085	1.01365		0.267522	1.14219		0.302147	1.00483		0.348679	0.85968		0.296567	1.01346		0.310835	0.974925		0.323316	0.912922		0.27322	1.11447		0.322299	0.940221		0.327685	0.899347		0.322279	0.942921		0.297222	0.99819		0.292115	1.02999		0.296945	1.02614		0.356653	0.845608		0.317135	0.919491		0.283091	1.092
0.293848	1.01088		0.268218	1.13874		0.302934	1.00209		0.349587	0.856867		0.29734	1.01069		0.311644	0.972218		0.324158	0.910305		0.273931	1.11121		0.323139	0.937489		0.328539	0.896694		0.323118	0.940178		0.297996	0.995416		0.292876	1.0272		0.297718	1.02332		0.357582	0.842715		0.317961	0.916873		0.283828	1.08892
0.294611	1.00813		0.268915	1.13533		0.303721	0.99936		0.350495	0.854058		0.298112	1.00794		0.312454	0.969521		0.325	0.907694		0.274643	1.10797		0.323978	0.934763		0.329392	0.894047		0.323957	0.93744		0.29877	0.992658		0.293637	1.02442		0.298492	1.0205		0.358511	0.839825		0.318787	0.914264		0.284566	1.08586
0.295374	1.0054		0.269612	1.13195		0.304507	0.996645		0.351403	0.851252		0.298884	1.0052		0.313263	0.966832		0.325842	0.905089		0.275354	1.10477		0.324817	0.932043		0.330245	0.891406		0.324797	0.934708		0.299544	0.989916		0.294397	1.02165		0.299265	1.01771		0.359439	0.836939		0.319613	0.911663		0.285303	1.08283
0.296138	1.00269		0.270308	1.1286		0.305294	0.99394		0.352311	0.848449		0.299657	1.00248		0.314073	0.964151		0.326684	0.902491		0.276066	1.1016		0.325657	0.929329		0.331099	0.88877		0.325636	0.931982		0.300318	0.987188		0.295158	1.0189		0.300038	1.01492		0.360368	0.834057		0.320438	0.909071		0.28604	1.07981
0.296901	0.999987		0.271005	1.12529		0.306081	0.991245		0.353219	0.84565		0.300429	0.999765		0.314882	0.961477		0.327526	0.899899		0.276777	1.09846		0.326496	0.926621		0.331952	0.886141		0.326475	0.929262		0.301092	0.984475		0.295919	1.01617		0.300811	1.01215		0.361297	0.831179		0.321264	0.906485		0.286777	1.07682
0.297664	0.997302		0.271702	1.12202		0.306868	0.98856		0.354127	0.842854		0.301201	0.997068		0.315692	0.958812		0.328368	0.897312		0.277489	1.09534		0.327335	0.923918		0.332805	0.883517		0.327314	0.926547		0.301866	0.981776		0.29668	1.01345		0.301585	1.0094		0.362226	0.828305		0.32209	0.903908		0.287514	1.07385
0.298427	0.994633		0.272398	1.11877		0.307655	0.985886		0.355035	0.840062		0.301974	0.994383		0.316501	0.956153		0.32921	0.894731		0.2782	1.09225		0.328175	0.92122		0.333659	0.880898		0.328154	0.923837		0.30264	0.97909		0.29744	1.01075		0.302358	1.00666		0.363155	0.825434		0.322916	0.901337		0.288252	1.0709
0.299191	0.991977		0.273095	1.11556		0.308442	0.98322		0.355943	0.837273		0.302746	0.991711		0.317311	0.953502		0.330052	0.892156		0.278912	1.08919		0.329014	0.918527		0.334512	0.878285		0.328993	0.921133		0.303414	0.976417		0.298201	1.00806		0.303131	1.00393		0.364083	0.822567		0.323742	0.898773		0.288989	1.06797
0.299954	0.989336		0.273792	1.11237		0.309228	0.980564		0.356851	0.834487		0.303518	0.989051		0.31812	0.950857		0.330894	0.889586		0.279623	1.08615		0.329853	0.915839		0.335365	0.875676		0.329832	0.918433		0.304188	0.973758		0.298962	1.00538		0.303905	1.00121		0.365012	0.819704		0.324568	0.896217		0.289726	1.06506
0.300717	0.986709		0.274488	1.10922		0.310015	0.977917		0.357759	0.831705		0.304291	0.986403		0.31893	0.948219		0.331736	0.887021		0.280335	1.08314		0.330693	0.913156		0.336219	0.873073		0.330672	0.915739		0.304962	0.97111		0.299722	1.00272		0.304678	0.998505		0.365941	0.816845		0.325394	0.893667		0.290463	1.06217
0.30148	0.984095		0.275185	1.10609		0.310802	0.975278		0.358667	0.828925		0.305063	0.983767		0.319739	0.945587		0.332578	0.884461		0.281046	1.08016		0.331532	0.910478		0.337072	0.870475		0.331511	0.913048		0.305736	0.968475		0.300483	1.00007		0.305451	0.995811		0.36687	0.81399		0.32622	0.891123		0.2912	1.0593
0.302244	0.981494		0.275882	1.10299		0.311589	0.972647		0.359575	0.82615		0.305835	0.981141		0.320549	0.942961		0.33342	0.881906		0.281758	1.0772		0.332371	0.907805		0.337925	0.867881		0.33235	0.910363		0.30651	0.965851		0.301244	0.997427		0.306224	0.993129		0.367798	0.811139		0.327045	0.888586		0.291938	1.05644
0.303007	0.978905		0.276578	1.09992		0.312376	0.970025		0.360483	0.823377		0.306607	0.978527		0.321358	0.940342		0.334262	0.879356		0.282469	1.07426		0.333211	0.905136		0.338779	0.865292		0.333189	0.907682		0.307284	0.963239		0.302005	0.994801		0.306998	0.990458		0.368727	0.808291		0.327871	0.886054		0.292675	1.0536
0.30377	0.976328		0.277275	1.09688		0.313163	0.96741		0.361391	0.820608		0.30738	0.975923		0.322168	0.937728		0.335104	0.876811		0.283181	1.07134		0.33405	0.902471		0.339632	0.862708		0.334029	0.905005		0.308058	0.960638		0.302765	0.992186		0.307771	0.987797		0.369656	0.805448		0.328697	0.883529		0.293412	1.05078
0.304533	0.973763		0.277972	1.09386		0.31395	0.964803		0.362299	0.817843		0.308152	0.973329		0.322977	0.93512		0.335946	0.87427		0.283892	1.06845		0.334889	0.899811		0.340485	0.860128		0.334868	0.902333		0.308832	0.958047		0.303526	0.989583		0.308544	0.985146		0.370585	0.802608		0.329523	0.881009		0.294149	1.04798
0.305297	0.971209		0.278668	1.09087		0.314736	0.962203		0.363207	0.81508		0.308924	0.970745		0.323786	0.932517		0.336787	0.871734		0.284604	1.06557		0.335729	0.897155		0.341339	0.857553		0.335707	0.899664		0.309606	0.955467		0.304287	0.986991		0.309318	0.982506		0.371514	0.799773		0.330349	0.878495		0.294887	1.04519
0.30606	0.968667		0.279365	1.0879		0.315523	0.959609		0.364115	0.812321		0.309697	0.96817		0.324596	0.929919		0.337629	0.869202		0.285315	1.06272		0.336568	0.894502		0.342192	0.854982		0.336546	0.897		0.31038	0.952897		0.305047	0.984409		0.310091	0.979875		0.372442	0.796941		0.331175	0.875987		0.295624	1.04242
0.306823	0.966135		0.280062	1.08496		0.31631	0.957023		0.365023	0.809566		0.310469	0.965605		0.325405	0.927327		0.338471	0.866674		0.286027	1.05989		0.337407	0.891854		0.343045	0.852415		0.337386	0.89434		0.311154	0.950337		0.305808	0.981838		0.310864	0.977254		0.373371	0.794114		0.332001	0.873483		0.296361	1.03966
0.307586	0.963614		0.280758	1.08204		0.317097	0.954444		0.365931	0.806814		0.311241	0.963049		0.326215	0.92474		0.339313	0.864151		0.286738	1.05708		0.338247	0.88921		0.343899	0.849852		0.338225	0.891683		0.311928	0.947786		0.306569	0.979277		0.311638	0.974642		0.3743	0.79129		0.332827	0.870985		0.297098	1.03691
0.308349	0.961102		0.281455	1.07914		0.317884	0.95187		0.366839	0.804065		0.312014	0.960501		0.327024	0.922157		0.340155	0.861631		0.28745	1.05429		0.339086	0.88657		0.344752	0.847293		0.339064	0.889031		0.312702	0.945244		0.30733	0.976725		0.312411	0.972039		0.375229	0.788471		0.333652	0.868492		0.297835	1.03418
0.309113	0.958601		0.282152	1.07627		0.318671	0.949303		0.367747	0.80132		0.312786	0.957962		0.327834	0.919579		0.340997	0.859116		0.288161	1.05152		0.339925	0.883933		0.345606	0.844739		0.339903	0.886382		0.313476	0.942712		0.30809	0.974183		0.313184	0.969444		0.376158	0.785656		0.334478	0.866004		0.298573	1.03147
0.309876	0.956109		0.282848	1.07342		0.319457	0.946742		0.368655	0.798578		0.313558	0.955431		0.328643	0.917006		0.341839	0.856604		0.288873	1.04876		0.340765	0.8813		0.346459	0.842188		0.340743	0.883737		0.31425	0.940188		0.308851	0.97165		0.313957	0.966858		0.377086	0.782845		0.335304	0.863521		0.29931	1.02876
0.310639	0.953626		0.283545	1.07058		0.320244	0.944187		0.369563	0.79584		0.314331	0.952908		0.329453	0.914437		0.342681	0.854096		0.289584	1.04603		0.341604	0.878671		0.347312	0.839642		0.341582	0.881095		0.315024	0.937673		0.309612	0.969125		0.314731	0.964279		0.378015	0.780038		0.33613	0.861042		0.300047	1.02607
0.311402	0.951152		0.284242	1.06777		0.321031	0.941637		0.370471	0.793106		0.315103	0.950393		0.330262	0.911872		0.343523	0.851592		0.290296	1.04331		0.342443	0.876045		0.348166	0.837099		0.342421	0.878457		0.315798	0.935165		0.310372	0.966609		0.315504	0.961709		0.378944	0.777236		0.336956	0.858568		0.300784	1.0234
0.312166	0.948687		0.284938	1.06498		0.321818	0.939093		0.371379	0.790375		0.315875	0.947885		0.331072	0.909311		0.344365	0.849092		0.291007	1.04061		0.343283	0.873422		0.349019	0.83456		0.343261	0.875822		0.316572	0.932666		0.311133	0.964102		0.316277	0.959146		0.379873	0.774438		0.337782	0.856099		0.301522	1.02073
0.312929	0.94623		0.285635	1.06221		0.322605	0.936554		0.372287	0.787647		0.316648	0.945384		0.331881	0.906755		0.345207	0.846596		0.291719	1.03792		0.344122	0.870803		0.349872	0.832024		0.3441	0.873191		0.317346	0.930175		0.311894	0.961602		0.317051	0.956591		0.380801	0.771644		0.338608	0.853634		0.302259	1.01808
0.313692	0.943782		0.286332	1.05946		0.323392	0.93402		0.373195	0.784924		0.31742	0.942891		0.332691	0.904202		0.346049	0.844103		0.29243	1.03525		0.344961	0.868188		0.350726	0.829493		0.344939	0.870563		0.31812	0.927691		0.312655	0.95911		0.317824	0.954043		0.38173	0.768855		0.339433	0.851173		0.302996	1.01544
0.314455	0.941341		0.287028	1.05673		0.324178	0.931491		0.374103	0.782203		0.318192	0.940404		0.3335	0.901654		0.346891	0.841613		0.293142	1.0326		0.3458	0.865576		0.351579	0.826965		0.345778	0.867939		0.318894	0.925214		0.313415	0.956626		0.318597	0.951502		0.382659	0.76607		0.340259	0.848717		0.303733	1.01281
0.315219	0.938908		0.287725	1.05401		0.324965	0.928967		0.375011	0.779487		0.318964	0.937924		0.33431	0.899109		0.347733	0.839127		0.293853	1.02996		0.34664	0.862967		0.352432	0.824441		0.346618	0.865317		0.319668	0.922745		0.314176	0.954149		0.31937	0.948967		0.383588	0.76329		0.341085	0.846264		0.30447	1.01019
0.315982	0.936483		0.288422	1.05131		0.325752	0.926447		0.375919	0.776774		0.319737	0.935451		0.335119	0.896567		0.348575	0.836644		0.294565	1.02734		0.347479	0.860361		0.353286	0.82192		0.347457	0.862699		0.320442	0.920282		0.314937	0.951679		0.320144	0.94644		0.384517	0.760514		0.341911	0.843816		0.305208	1.00758
0.316745	0.934065		0.289118	1.04863		0.326539	0.923933		0.376827	0.774065		0.320509	0.932983		0.335928	0.89403		0.349417	0.834165		0.295276	1.02473		0.348318	0.857759		0.354139	0.819403		0.348296	0.860085		0.321216	0.917826		0.315698	0.949216		0.320917	0.943918		0.385445	0.757743		0.342737	0.841372		0.305945	1.00498
0.317508	0.931653		0.289815	1.04597		0.327326	0.921422		0.377735	0.77136		0.321281	0.930522		0.336738	0.891496		0.350259	0.831689		0.295988	1.02213		0.349158	0.855159		0.354992	0.81689		0.349135	0.857473		0.32199	0.915377		0.316458	0.94676		0.32169	0.941403		0.386374	0.754976		0.343563	0.838931		0.306682	1.00239
0.318272	0.929249		0.290512	1.04332		0.328113	0.918916		0.378643	0.768659		0.322054	0.928066		0.337547	0.888965		0.351101	0.829217		0.296699	1.01955		0.349997	0.852563		0.355846	0.81438		0.349975	0.854864		0.322764	0.912934		0.317219	0.94431		0.322464	0.938894		0.387303	0.752214		0.344389	0.836494		0.307419	0.999815
0.319035	0.926851		0.291209	1.04069		0.328899	0.916414		0.379551	0.765962		0.322826	0.925617		0.338357	0.886437		0.351943	0.826747		0.297411	1.01698		0.350836	0.84997		0.356699	0.811873		0.350814	0.852259		0.323538	0.910497		0.31798	0.941867		0.323237	0.936391		0.388232	0.749457		0.345215	0.834062		0.308156	0.997246
0.319798	0.92446		0.291905	1.03807		0.329686	0.913916		0.380459	0.763268		0.323598	0.923172		0.339166	0.883913		0.352785	0.824281		0.298122	1.01442		0.351676	0.84738		0.357552	0.80937		0.351653	0.849657		0.324312	0.908066		0.31874	0.939429		0.32401	0.933894		0.389161	0.746705		0.34604	0.831633		0.308894	0.994686
0.320561	0.922075		0.292602	1.03547		0.330473	0.911421		0.381367	0.760579		0.324371	0.920734		0.339976	0.881392		0.353627	0.821818		0.298834	1.01188		0.352515	0.844794		0.358406	0.806871		0.352492	0.847058		0.325087	0.905641		0.319501	0.936997		0.324784	0.931402		0.390089	0.743957		0.346866	0.829207		0.309631	0.992136
0.321325	0.919696		0.293299	1.03288		0.33126	0.908931		0.382275	0.757893		0.325143	0.9183		0.340785	0.878875		0.354469	0.819359		0.299545	1.00935		0.353354	0.84221		0.359259	0.804375		0.353332	0.844462		0.325861	0.903222		0.320262	0.934572		0.325557	0.928915		0.391018	0.741214		0.347692	0.826785		0.310368	0.989594
0.322088	0.917323		0.293995	1.03031		0.332047	0.906445		0.383183	0.755212		0.325915	0.915872		0.341595	0.87636		0.355311	0.816902		0.300257	1.00683		0.354194	0.839629		0.360112	0.801882		0.354171	0.841869		0.326635	0.900808		0.321023	0.932151		0.32633	0.926434		0.391947	0.738476		0.348518	0.824367		0.311105	0.98706
0.322851	0.914956		0.294692	1.02775		0.332834	0.903962		0.384091	0.752535		0.326688	0.913448		0.342404	0.873848		0.356153	0.814449		0.300969	1.00432		0.355033	0.837052		0.360966	0.799393		0.35501	0.839279		0.327409	0.8984		0.321783	0.929736		0.327103	0.923958		0.392876	0.735743		0.349344	0.821952		0.311843	0.984535
0.323614	0.912594		0.295389	1.0252		0.333621	0.901482		0.384999	0.749861		0.32746	0.911029		0.343214	0.87134		0.356995	0.811998		0.30168	1.00182		0.355872	0.834477		0.361819	0.796907		0.35585	0.836692		0.328183	0.895997		0.322544	0.927326		0.327877	0.921487		0.393804	0.733015		0.35017	0.819541		0.31258	0.982018
0.324378	0.910238		0.296085	1.02267		0.334407	0.899006		0.385907	0.747192		0.328232	0.908615		0.344023	0.868834		0.357837	0.809551		0.302392	0.999337		0.356712	0.831906		0.362672	0.794425		0.356689	0.834108		0.328957	0.893599		0.323305	0.924922		0.32865	0.919021		0.394733	0.730292		0.350996	0.817133		0.313317	0.979508
0.325141	0.907886		0.296782	1.02015		0.335194	0.896534		0.386815	0.744527		0.329004	0.906206		0.344833	0.866331		0.358679	0.807107		0.303103	0.996861		0.357551	0.829337		0.363526	0.791946		0.357528	0.831527		0.329731	0.891207		0.324065	0.922522		0.329423	0.91656		0.395662	0.727574		0.351822	0.814729		0.314054	0.977007
0.325904	0.905541		0.297479	1.01764		0.335981	0.894064		0.387723	0.741867		0.329777	0.903801		0.345642	0.863831		0.359521	0.804666		0.303815	0.994396		0.35839	0.826772		0.364379	0.78947		0.358367	0.828949		0.330505	0.888819		0.324826	0.920127		0.330197	0.914103		0.396591	0.724861		0.352647	0.812328		0.314791	0.974512
0.326667	0.9032		0.298175	1.01515		0.336768	0.891598		0.388631	0.73921		0.330549	0.901401		0.346452	0.861334		0.360363	0.802228		0.304526	0.99194		0.35923	0.824209		0.365232	0.786998		0.359207	0.826374		0.331279	0.886436		0.325587	0.917737		0.33097	0.911651		0.39752	0.722153		0.353473	0.80993		0.315529	0.972025
0.327431	0.900863		0.298872	1.01266		0.337555	0.889135		0.389539	0.736558		0.331321	0.899004		0.347261	0.85884		0.361205	0.799794		0.305238	0.989495		0.360069	0.82165		0.366086	0.78453		0.360046	0.823802		0.332053	0.884057		0.326348	0.915351		0.331743	0.909204		0.398448	0.71945		0.354299	0.807536		0.316266	0.969544
0.328194	0.898532		0.299569	1.01019		0.338342	0.886676		0.390447	0.733911		0.332094	0.896612		0.34807	0.856348		0.362047	0.797362		0.305949	0.987059		0.360908	0.819093		0.366939	0.782065		0.360885	0.821233		0.332827	0.881683		0.327108	0.91297		0.332516	0.90676		0.399377	0.716753		0.355125	0.805145		0.317003	0.96707
0.328957	0.896205		0.300265	1.00773		0.339128	0.884219		0.391355	0.731268		0.332866	0.894224		0.34888	0.85386		0.362889	0.794933		0.306661	0.984632		0.361748	0.81654		0.367793	0.779603		0.361724	0.818668		0.333601	0.879314		0.327869	0.910593		0.33329	0.904321		0.400306	0.714061		0.355951	0.802757		0.31774	0.964603
0.32972	0.893883		0.300962	1.00528		0.339915	0.881765		0.392263	0.728629		0.333638	0.89184		0.349689	0.851374		0.36373	0.792508		0.307372	0.982213		0.362587	0.81399		0.368646	0.777144		0.362564	0.816105		0.334375	0.876949		0.32863	0.90822		0.334063	0.901886		0.401235	0.711374		0.356777	0.800373		0.318477	0.962142
0.330483	0.891565		0.301659	1.00284		0.340702	0.879314		0.393171	0.725995		0.334411	0.889459		0.350499	0.84889		0.364572	0.790085		0.308084	0.979804		0.363426	0.811442		0.369499	0.77469		0.363403	0.813545		0.335149	0.874588		0.32939	0.905851		0.334836	0.899455		0.402163	0.708693		0.357603	0.797991		0.319215	0.959688
0.331247	0.889251		0.302355	1.00041		0.341489	0.876866		0.394079	0.723365		0.335183	0.887083		0.351308	0.84641		0.365414	0.787666		0.308795	0.977403		0.364266	0.808898		0.370353	0.772238		0.364242	0.810988		0.335923	0.872231		0.330151	0.903486		0.33561	0.897028		0.403092	0.706017		0.358429	0.795613		0.319952	0.957239
0.33201	0.886942		0.303052	0.997986		0.342276	0.874421		0.394987	0.72074		0.335955	0.88471		0.352118	0.843932		0.366256	0.785249		0.309507	0.97501		0.365105	0.806357		0.371206	0.76979		0.365082	0.808435		0.336697	0.869878		0.330912	0.901125		0.336383	0.894605		0.404021	0.703346		0.359254	0.793238		0.320689	0.954797
0.332773	0.884636		0.303749	0.995576		0.343063	0.871979		0.395895	0.718119		0.336728	0.88234		0.352927	0.841456		0.367098	0.782836		0.310218	0.972625		0.365944	0.803819		0.372059	0.767346		0.365921	0.805884		0.337471	0.86753		0.331673	0.898768		0.337156	0.892185		0.40495	0.700681		0.36008	0.790866		0.321426	0.95236
0.333536	0.882334		0.304445	0.993174		0.343849	0.869539		0.396803	0.715504		0.3375	0.879974		0.353737	0.838983		0.36794	0.780426		0.31093	0.970248		0.366784	0.801284		0.372913	0.764905		0.36676	0.803337		0.338245	0.865185		0.332433	0.896414		0.33793	0.88977		0.405879	0.698022		0.360906	0.788498		0.322164	0.949929
0.3343	0.880037		0.305142	0.990782		0.344636	0.867102		0.397711	0.712893		0.338272	0.877612		0.354546	0.836513		0.368782	0.778019		0.311641	0.967878		0.367623	0.798752		0.373766	0.762467		0.367599	0.800793		0.339019	0.862844		0.333194	0.894064		0.338703	0.887358		0.406807	0.695368		0.361732	0.786132		0.322901	0.947503
0.335063	0.877743		0.305839	0.988398		0.345423	0.864668		0.398619	0.710286		0.339045	0.875253		0.355356	0.834046		0.369624	0.775615		0.312353	0.965516		0.368462	0.796223		0.374619	0.760033		0.368439	0.798251		0.339793	0.860507		0.333955	0.891717		0.339476	0.884949		0.407736	0.692719		0.362558	0.78377		0.323638	0.945082
0.335826	0.875452		0.306535	0.986024		0.34621	0.862236		0.399527	0.707685		0.339817	0.872897		0.356165	0.831581		0.370466	0.773214		0.313064	0.963161		0.369301	0.793697		0.375473	0.757603		0.369278	0.795713		0.340567	0.858173		0.334715	0.889374		0.340249	0.882544		0.408665	0.690077		0.363384	0.781411		0.324375	0.942667
0.336589	0.873166		0.307232	0.983657		0.346997	0.859807		0.400436	0.705088		0.340589	0.870545		0.356975	0.829119		0.371308	0.770816		0.313776	0.960812		0.370141	0.791175		0.376326	0.755176		0.370117	0.793179		0.341341	0.855844		0.335476	0.887034		0.341023	0.880143		0.409594	0.68744		0.36421	0.779055		0.325112	0.940256
0.337353	0.870883		0.307929	0.981299		0.347784	0.85738		0.401344	0.702496		0.341361	0.868195		0.357784	0.826659		0.37215	0.768422		0.314487	0.958471		0.37098	0.788655		0.377179	0.752752		0.370956	0.790647		0.342115	0.853517		0.336237	0.884697		0.341796	0.877744		0.410523	0.684809		0.365036	0.776702		0.32585	0.937851
0.338116	0.868603		0.308625	0.978948		0.34857	0.854956		0.402252	0.69991		0.342134	0.865849		0.358594	0.824202		0.372992	0.76603		0.315199	0.956136		0.371819	0.786139		0.378033	0.750333		0.371796	0.788118		0.342889	0.851195		0.336998	0.882364		0.342569	0.87535		0.411451	0.682183		0.365861	0.774353		0.326587	0.93545
0.338879	0.866326		0.309322	0.976606		0.349357	0.852535		0.40316	0.697328		0.342906	0.863506		0.359403	0.821747		0.373834	0.763642		0.31591	0.953807		0.372659	0.783626		0.378886	0.747917		0.372635	0.785593		0.343663	0.848875		0.337758	0.880034		0.343343	0.872958		0.41238	0.679564		0.366687	0.772006		0.327324	0.933054
0.339642	0.864053		0.310019	0.974271		0.350144	0.850116		0.404068	0.694751		0.343678	0.861166		0.360212	0.819295		0.374676	0.761257		0.316622	0.951484		0.373498	0.781117		0.379739	0.745504		0.373474	0.783071		0.344437	0.846559		0.338519	0.877706		0.344116	0.87057		0.413309	0.67695		0.367513	0.769663		0.328061	0.930663
0.340406	0.861784		0.310715	0.971943		0.350931	0.8477		0.404976	0.692179		0.344451	0.858829		0.361022	0.816846		0.375518	0.758875		0.317333	0.949168		0.374337	0.77861		0.380593	0.743095		0.374313	0.780553		0.345211	0.844247		0.33928	0.875382		0.344889	0.868185		0.414238	0.674342		0.368339	0.767323		0.328799	0.928276
0.341169	0.859517		0.311412	0.969622		0.351718	0.845286		0.405884	0.689613		0.345223	0.856495		0.361831	0.814399		0.37636	0.756497		0.318045	0.946857		0.375177	0.776107		0.381446	0.74069		0.375153	0.778037		0.345985	0.841937		0.34004	0.873061		0.345662	0.865803		0.415166	0.671741		0.369165	0.764986		0.329536	0.925893
0.341932	0.857253		0.312109	0.967308		0.352505	0.842874		0.406792	0.687051		0.345995	0.854164		0.362641	0.811955		0.377202	0.754121		0.318756	0.944552		0.376016	0.773607		0.382299	0.738289		0.375992	0.775525		0.346759	0.839631		0.340801	0.870742		0.346436	0.863424		0.416095	0.669145		0.369991	0.762652		0.330273	0.923514
0.342695	0.854993		0.312805	0.965		0.353292	0.840465		0.4077	0.684495		0.346768	0.851835		0.36345	0.809514		0.378044	0.751749		0.319468	0.942253		0.376855	0.771111		0.383153	0.735891		0.376831	0.773016		0.347533	0.837329		0.341562	0.868427		0.347209	0.861048		0.417024	0.666555		0.370817	0.760321		0.33101	0.92114
0.343459	0.852736		0.313502	0.962699		0.354078	0.838058		0.408608	0.681944		0.34754	0.84951		0.36426	0.807075		0.378886	0.749381		0.320179	0.939959		0.377695	0.768618		0.384006	0.733497		0.377671	0.770511		0.348307	0.835029		0.342323	0.866114		0.347982	0.858675		0.417953	0.663971		0.371642	0.757994		0.331747	0.91877
0.344222	0.850481		0.314199	0.960405		0.354865	0.835654		0.409516	0.679398		0.348312	0.847187		0.365069	0.804639		0.379728	0.747015		0.320891	0.93767		0.378534	0.766128		0.384859	0.731107		0.37851	0.768009		0.349081	0.832732		0.343083	0.863804		0.348756	0.856305		0.418882	0.661393		0.372468	0.755669		0.332485	0.916403
0.344985	0.84823		0.314895	0.958116		0.355652	0.833252		0.410424	0.676857		0.349085	0.844867		0.365879	0.802206		0.38057	0.744653		0.321602	0.935386		0.379373	0.763642		0.385713	0.72872		0.379349	0.765511		0.349855	0.830439		0.343844	0.861496		0.349529	0.853939		0.41981	0.658822		0.373294	0.753348		0.333222	0.914041
0.345748	0.845981		0.315592	0.955834		0.356439	0.830853		0.411332	0.674322		0.349857	0.84255		0.366688	0.799775		0.381412	0.742294		0.322314	0.933108		0.380213	0.761159		0.386566	0.726338		0.380188	0.763016		0.350629	0.828149		0.344605	0.859192		0.350302	0.851575		0.420739	0.656256		0.37412	0.751031		0.333959	0.911682
0.346512	0.843735		0.316289	0.953557		0.357226	0.828456		0.41224	0.671792		0.350629	0.840235		0.367498	0.797347		0.382254	0.739939		0.323025	0.930834		0.381052	0.75868		0.38742	0.723959		0.381028	0.760524		0.351403	0.825861		0.345365	0.856889		0.351076	0.849214		0.421668	0.653697		0.374946	0.748716		0.334696	0.909327
0.347275	0.841492		0.316985	0.951286		0.358013	0.826061		0.413148	0.669268		0.351402	0.837923		0.368307	0.794921		0.383096	0.737587		0.323737	0.928565		0.381891	0.756204		0.388273	0.721584		0.381867	0.758036		0.352177	0.823577		0.346126	0.85459		0.351849	0.846856		0.422597	0.651144		0.375772	0.746405		0.335433	0.906976
0.348038	0.839252		0.317682	0.949021		0.358799	0.823669		0.414056	0.666749		0.352174	0.835614		0.369117	0.792499		0.383938	0.735238		0.324448	0.9263		0.382731	0.753732		0.389126	0.719213		0.382706	0.755552		0.352951	0.821296		0.346887	0.852293		0.352622	0.8445		0.423526	0.648597		0.376598	0.744096		0.336171	0.904628
0.348801	0.837014		0.318379	0.946761		0.359586	0.821279		0.414964	0.664235		0.352946	0.833308		0.369926	0.790079		0.38478	0.732893		0.32516	0.92404		0.38357	0.751263		0.38998	0.716846		0.383545	0.753071		0.353725	0.819017		0.347648	0.849998		0.353395	0.842148		0.424454	0.646057		0.377424	0.741792		0.336908	0.902284
0.349564	0.83478		0.319075	0.944506		0.360373	0.818892		0.415872	0.661727		0.353718	0.831004		0.370736	0.787662		0.385622	0.730552		0.325871	0.921785		0.384409	0.748798		0.390833	0.714483		0.384385	0.750594		0.354499	0.816742		0.348408	0.847706		0.354169	0.839799		0.425383	0.643523		0.378249	0.73949		0.337645	0.899943
0.350328	0.832548		0.319772	0.942256		0.36116	0.816507		0.41678	0.659225		0.354491	0.828703		0.371545	0.785247		0.386464	0.728214		0.326583	0.919533		0.385249	0.746336		0.391686	0.712123		0.385224	0.748121		0.355273	0.814469		0.349169	0.845417		0.354942	0.837452		0.426312	0.640995		0.379075	0.737192		0.338382	0.897606
0.351091	0.830318		0.320469	0.940011		0.361947	0.814124		0.417688	0.656728		0.355263	0.826404		0.372354	0.782836		0.387306	0.725879		0.327294	0.917286		0.386088	0.743878		0.39254	0.709768		0.386063	0.745651		0.356047	0.8122		0.34993	0.84313		0.355715	0.835108		0.427241	0.638474		0.379901	0.734897		0.33912	0.895272
0.351854	0.828091		0.321165	0.937771		0.362734	0.811744		0.418596	0.654236		0.356035	0.824108		0.373164	0.780427		0.388148	0.723548		0.328006	0.915043		0.386927	0.741424		0.393393	0.707417		0.386902	0.743185		0.356821	0.809933		0.35069	0.840845		0.356489	0.832767		0.428169	0.635959		0.380727	0.732606		0.339857	0.892941
0.352617	0.825867		0.321862	0.935536		0.36352	0.809367		0.419504	0.651751		0.356808	0.821814		0.373973	0.778021		0.38899	0.721221		0.328717	0.912803		0.387767	0.738974		0.394246	0.70507		0.387742	0.740722		0.357595	0.807669		0.351451	0.838563		0.357262	0.830429		0.429098	0.63345		0.381553	0.730317		0.340594	0.890613
0.353381	0.823645		0.322559	0.933305		0.364307	0.806992		0.420412	0.649271		0.35758	0.819523		0.374783	0.775618		0.389832	0.718897		0.329429	0.910568		0.388606	0.736527		0.3951	0.702727		0.388581	0.738264		0.358369	0.805408		0.352212	0.836283		0.358035	0.828093		0.430027	0.630948		0.382379	0.728033		0.341331	0.888289
0.354144	0.821426		0.323255	0.931079		0.365094	0.804619		0.42132	0.646797		0.358352	0.817235		0.375592	0.773218		0.390673	0.716577		0.33014	0.908336		0.389445	0.734085		0.395953	0.700388		0.38942	0.735809		0.359143	0.80315		0.352973	0.834006		0.358808	0.82576		0.430956	0.628452		0.383205	0.725751		0.342068	0.885967
0.354907	0.819209		0.323952	0.928857		0.365881	0.802249		0.422228	0.644328		0.359125	0.814949		0.376402	0.770821		0.391515	0.71426		0.330852	0.906109		0.390285	0.731646		0.396806	0.698054		0.39026	0.733358		0.359917	0.800895		0.353733	0.831731		0.359582	0.82343		0.431885	0.625963		0.384031	0.723474		0.342806	0.883649
0.35567	0.816995		0.324649	0.926639		0.366668	0.799881		0.423136	0.641866		0.359897	0.812666		0.377211	0.768427		0.392357	0.711948		0.331563	0.903884		0.391124	0.72921		0.39766	0.695723		0.391099	0.730911		0.360691	0.798642		0.354494	0.829458		0.360355	0.821103		0.432813	0.623481		0.384856	0.721199		0.343543	0.881334
0.356434	0.814784		0.325345	0.924425		0.367455	0.797516		0.424044	0.639409		0.360669	0.810385		0.378021	0.766036		0.393199	0.709639		0.332275	0.901663		0.391963	0.726779		0.398513	0.693397		0.391938	0.728468		0.361465	0.796393		0.355255	0.827188		0.361128	0.818778		0.433742	0.621005		0.385682	0.718928		0.34428	0.879021
0.357197	0.812575		0.326042	0.922215		0.368242	0.795154		0.424952	0.636958		0.361442	0.808107		0.37883	0.763648		0.394041	0.707333		0.332986	0.899446		0.392802	0.724352		0.399366	0.691074		0.392777	0.726029		0.362239	0.794146		0.356015	0.824919		0.361902	0.816457		0.434671	0.618536		0.386508	0.716661		0.345017	0.876712
0.35796	0.810368		0.326739	0.920009		0.369028	0.792794		0.42586	0.634513		0.362214	0.805832		0.37964	0.761263		0.394883	0.705032		0.333698	0.897232		0.393642	0.721929		0.40022	0.688757		0.393617	0.723594		0.363013	0.791902		0.356776	0.822654		0.362675	0.814138		0.4356	0.616073		0.387334	0.714397		0.345754	0.874405
0.358723	0.808164		0.327435	0.917807		0.369815	0.790436		0.426768	0.632074		0.362986	0.803559		0.380449	0.758881		0.395725	0.702734		0.334409	0.895021		0.394481	0.719509		0.401073	0.686443		0.394456	0.721162		0.363787	0.789661		0.357537	0.82039		0.363448	0.811821		0.436528	0.613617		0.38816	0.712136		0.346492	0.872102
0.359487	0.805962		0.328132	0.915609		0.370602	0.788081		0.427676	0.629641		0.363758	0.801288		0.381259	0.756502		0.396567	0.70044		0.335121	0.892814		0.39532	0.717094		0.401926	0.684134		0.395295	0.718735		0.364561	0.787422		0.358298	0.818129		0.364221	0.809508		0.437457	0.611167		0.388986	0.709879		0.347229	0.869801
0.36025	0.803763		0.328829	0.913414		0.371389	0.785729		0.428584	0.627213		0.364531	0.79902		0.382068	0.754126		0.397409	0.69815		0.335832	0.89061		0.39616	0.714683		0.40278	0.681829		0.396134	0.716312		0.365335	0.785187		0.359058	0.81587		0.364995	0.807197		0.438386	0.608725		0.389812	0.707626		0.347966	0.867503
0.361013	0.801566		0.329525	0.911223		0.372176	0.783379		0.429492	0.624792		0.365303	0.796755		0.382878	0.751753		0.398251	0.695864		0.336544	0.888409		0.396999	0.712275		0.403633	0.679528		0.396974	0.713893		0.366109	0.782954		0.359819	0.813614		0.365768	0.804889		0.439315	0.606289		0.390638	0.705376		0.348703	0.865208
0.361776	0.799372		0.330222	0.909036		0.372963	0.781032		0.4304	0.622377		0.366075	0.794492		0.383687	0.749383		0.399093	0.693582		0.337256	0.88621		0.397838	0.709872		0.404486	0.677232		0.397813	0.711479		0.366883	0.780724		0.36058	0.81136		0.366541	0.802584		0.440244	0.603859		0.391463	0.70313		0.349441	0.862915
0.36254	0.79718		0.330919	0.906851		0.373749	0.778688		0.431308	0.619968		0.366848	0.792232		0.384496	0.747017		0.399935	0.691304		0.337967	0.884015		0.398678	0.707473		0.40534	0.67494		0.398652	0.709068		0.367657	0.778497		0.361341	0.809108		0.367315	0.800282		0.441172	0.601437		0.392289	0.700888		0.350178	0.860625
0.363303	0.794991		0.331615	0.90467		0.374536	0.776346		0.432216	0.617564		0.36762	0.789974		0.385306	0.744654		0.400777	0.68903		0.338679	0.881823		0.399517	0.705079		0.406193	0.672653		0.399491	0.706662		0.368431	0.776273		0.362101	0.806858		0.368088	0.797982		0.442101	0.599021		0.393115	0.698649		0.350915	0.858338
0.364066	0.792804		0.332312	0.902493		0.375323	0.774007		0.433124	0.615167		0.368392	0.787719		0.386115	0.742294		0.401619	0.686759		0.33939	0.879634		0.400356	0.702688		0.407046	0.67037		0.400331	0.704259		0.369205	0.774051		0.362862	0.804611		0.368861	0.795685		0.44303	0.596612		0.393941	0.696414		0.351652	0.856054
0.364829	0.79062		0.333009	0.900318		0.37611	0.771671		0.434032	0.612776		0.369165	0.785467		0.386925	0.739937		0.402461	0.684493		0.340102	0.877447		0.401196	0.700302		0.4079	0.668091		0.40117	0.701862		0.369979	0.771833		0.363623	0.802366		0.369635	0.793391		0.443959	0.59421		0.394767	0.694183		0.352389	0.853772
0.365593	0.788438		0.333705	0.898147		0.376897	0.769338		0.43494	0.610392		0.369937	0.783217		0.387734	0.737584		0.403303	0.682231		0.340813	0.875263		0.402035	0.69792		0.408753	0.665818		0.402009	0.699468		0.370753	0.769617		0.364383	0.800124		0.370408	0.7911		0.444888	0.591815		0.395593	0.691956		0.353127	0.851493
0.366356	0.786258		0.334402	0.895978		0.377684	0.767007		0.435848	0.608013		0.370709	0.78097		0.388544	0.735234		0.404145	0.679973		0.341525	0.873082		0.402874	0.695542		0.409607	0.663548		0.402849	0.697079		0.371527	0.767404		0.365144	0.797884		0.371181	0.788812		0.445816	0.589427		0.396419	0.689732		0.353864	0.849217
0.367119	0.784081		0.335099	0.893813		0.37847	0.764679		0.436756	0.605641		0.371482	0.778725		0.389353	0.732888		0.404987	0.677719		0.342236	0.870904		0.403714	0.693169		0.41046	0.661283		0.403688	0.694694		0.372301	0.765194		0.365905	0.795646		0.371954	0.786526		0.446745	0.587045		0.397245	0.687512		0.354601	0.846943
0.367882	0.781906		0.335795	0.89165		0.379257	0.762354		0.437664	0.603275		0.372254	0.776483		0.390163	0.730545		0.405829	0.675469		0.342948	0.868729		0.404553	0.6908		0.411313	0.659023		0.404527	0.692313		0.373075	0.762987		0.366666	0.79341		0.372728	0.784244		0.447674	0.58467		0.39807	0.685296		0.355338	0.844672
0.368646	0.779734		0.336492	0.88949		0.380044	0.760032		0.438572	0.600915		0.373026	0.774244		0.390972	0.728205		0.406671	0.673224		0.343659	0.866556		0.405392	0.688435		0.412167	0.656768		0.405366	0.689937		0.373849	0.760783		0.367426	0.791177		0.373501	0.781964		0.448603	0.582303		0.398896	0.683084		0.356076	0.842403
0.369409	0.777565		0.337189	0.887333		0.380831	0.757713		0.43948	0.598561		0.373799	0.772007		0.391782	0.725869		0.407513	0.670982		0.344371	0.864385		0.406232	0.686075		0.41302	0.654517		0.406206	0.687566		0.374623	0.758581		0.368187	0.788946		0.374274	0.779687		0.449531	0.579942		0.399722	0.680876		0.356813	0.840138
0.370172	0.775398		0.337885	0.885179		0.381618	0.755396		0.440388	0.596214		0.374571	0.769773		0.392591	0.723536		0.408355	0.668745		0.345082	0.862217		0.407071	0.683719		0.413873	0.652271		0.407045	0.685199		0.375398	0.756383		0.368948	0.786718		0.375048	0.777413		0.45046	0.577588		0.400548	0.678671		0.35755	0.837874
0.370935	0.773233		0.338582	0.883028		0.382405	0.753083		0.441296	0.593872		0.375343	0.767542		0.393401	0.721207		0.409197	0.666512		0.345794	0.860052		0.40791	0.681368		0.414727	0.650029		0.407884	0.682836		0.376172	0.754187		0.369708	0.784492		0.375821	0.775142		0.451389	0.575241		0.401374	0.676471		0.358287	0.835613
0.371698	0.771071		0.339279	0.880879		0.383191	0.750772		0.442204	0.591538		0.376115	0.765314		0.39421	0.718881		0.410039	0.664284		0.346505	0.857889		0.40875	0.679021		0.41558	0.647792		0.408723	0.680478		0.376946	0.751995		0.370469	0.782269		0.376594	0.772874		0.452318	0.572901		0.4022	0.674274		0.359024	0.833355
0.372462	0.768911		0.339975	0.878733		0.383978	0.748465		0.443112	0.589209		0.376888	0.763088		0.39502	0.716559		0.410881	0.662059		0.347217	0.855728		0.409589	0.676679		0.416433	0.64556		0.409563	0.678125		0.37772	0.749805		0.37123	0.780047		0.377367	0.770609		0.453247	0.570568		0.403026	0.672081		0.359762	0.8311
0.373225	0.766754		0.340672	0.876589		0.384765	0.746161		0.44402	0.586887		0.37766	0.760865		0.395829	0.714241		0.411723	0.659839		0.347928	0.85357		0.410428	0.674341		0.417287	0.643333		0.410402	0.675776		0.378494	0.747618		0.371991	0.777829		0.378141	0.768346		0.454175	0.568242		0.403852	0.669893		0.360499	0.828847
0.373988	0.7646		0.341369	0.874448		0.385552	0.743859		0.444928	0.584571		0.378432	0.758645		0.396638	0.711926		0.412565	0.657624		0.34864	0.851415		0.411268	0.672008		0.41814	0.641111		0.411241	0.673432		0.379268	0.745434		0.372751	0.775613		0.378914	0.766087		0.455104	0.565923		0.404677	0.667708		0.361236	0.826596
0.374751	0.762448		0.342065	0.872309		0.386339	0.741561		0.445836	0.582262		0.379205	0.756428		0.397448	0.709615		0.413407	0.655412		0.349351	0.849262		0.412107	0.66968		0.418993	0.638893		0.412081	0.671092		0.380042	0.743254		0.373512	0.773399		0.379687	0.763831		0.456033	0.563611		0.405503	0.665528		0.361973	0.824348
0.375515	0.760299		0.342762	0.870173		0.387126	0.739266		0.446744	0.579959		0.379977	0.754213		0.398257	0.707308		0.414249	0.653206		0.350063	0.847111		0.412946	0.667356		0.419847	0.63668		0.41292	0.668758		0.380816	0.741076		0.374273	0.771188		0.380461	0.761578		0.456962	0.561306		0.406329	0.663351		0.36271	0.822103
0.376278	0.758152		0.343459	0.868039		0.387913	0.736974		0.447652	0.577663		0.380749	0.752002		0.399067	0.705004		0.415091	0.651003		0.350774	0.844962		0.413786	0.665038		0.4207	0.634472		0.413759	0.666428		0.38159	0.738901		0.375033	0.768979		0.381234	0.759328		0.457891	0.559008		0.407155	0.661179		0.363448	0.81986
0.377041	0.756008		0.344156	0.865908		0.388699	0.734685		0.44856	0.575373		0.381522	0.749793		0.399876	0.702704		0.415933	0.648805		0.351486	0.842816		0.414625	0.662723		0.421553	0.632269		0.414598	0.664102		0.382364	0.736729		0.375794	0.766773		0.382007	0.757081		0.458819	0.556717		0.407981	0.659011		0.364185	0.81762
0.377804	0.753866		0.344852	0.863779		0.389486	0.732399		0.449468	0.573089		0.382294	0.747587		0.400686	0.700408		0.416775	0.646612		0.352197	0.840672		0.415464	0.660414		0.422407	0.630071		0.415438	0.661782		0.383138	0.734561		0.376555	0.764569		0.382781	0.754837		0.459748	0.554433		0.408807	0.656846		0.364922	0.815382
0.378568	0.751727		0.345549	0.861652		0.390273	0.730116		0.450376	0.570812		0.383066	0.745384		0.401495	0.698116		0.417616	0.644423		0.352909	0.838531		0.416303	0.658109		0.42326	0.627878		0.416277	0.659466		0.383912	0.732395		0.377316	0.762368		0.383554	0.752596		0.460677	0.552156		0.409633	0.654687		0.365659	0.813147
0.379331	0.749591		0.346246	0.859527		0.39106	0.727837		0.451284	0.568542		0.383839	0.743184		0.402305	0.695828		0.418458	0.642238		0.35362	0.836391		0.417143	0.655809		0.424113	0.625689		0.417116	0.657155		0.384686	0.730233		0.378076	0.76017		0.384327	0.750358		0.461606	0.549886		0.410458	0.652531		0.366397	0.810915
0.380094	0.747457		0.346942	0.857405		0.391847	0.725561		0.452192	0.566278		0.384611	0.740987		0.403114	0.693543		0.4193	0.640058		0.354332	0.834254		0.417982	0.653514		0.424967	0.623506		0.417955	0.654849		0.38546	0.728074		0.378837	0.757974		0.3851	0.748123		0.462534	0.547623		0.411284	0.650379		0.367134	0.808685
0.380857	0.745327		0.347639	0.855285		0.392634	0.723288		0.453101	0.56402		0.385383	0.738792		0.403924	0.691263		0.420142	0.637883		0.355043	0.83212		0.418821	0.651224		0.42582	0.621328		0.418795	0.652548		0.386234	0.725917		0.379598	0.755781		0.385874	0.745892		0.463463	0.545368		0.41211	0.648232		0.367871	0.806458
0.381621	0.743198		0.348336	0.853167		0.39342	0.721019		0.454009	0.561769		0.386155	0.736601		0.404733	0.688986		0.420984	0.635712		0.355755	0.829987		0.419661	0.648939		0.426673	0.619155		0.419634	0.650252		0.387008	0.723764		0.380358	0.75359		0.386647	0.743663		0.464392	0.543119		0.412936	0.646089		0.368608	0.804233
0.382384	0.741073		0.349032	0.851052		0.394207	0.718753		0.454917	0.559524		0.386928	0.734413		0.405543	0.686714		0.421826	0.633546		0.356466	0.827857		0.4205	0.646658		0.427527	0.616986		0.420473	0.647961		0.387782	0.721614		0.381119	0.751402		0.38742	0.741438		0.465321	0.540878		0.413762	0.64395		0.369345	0.802011
0.383147	0.73895		0.349729	0.848938		0.394994	0.71649		0.455825	0.557286		0.3877	0.732228		0.406352	0.684445		0.422668	0.631385		0.357178	0.825729		0.421339	0.644383		0.42838	0.614823		0.421312	0.645674		0.388556	0.719468		0.38188	0.749217		0.388194	0.739216		0.46625	0.538643		0.414588	0.641816		0.370083	0.799792
0.38391	0.73683		0.350426	0.846827		0.395781	0.714231		0.456733	0.555055		0.388472	0.730046		0.407162	0.68218		0.42351	0.629228		0.357889	0.823603		0.422179	0.642112		0.429234	0.612665		0.422152	0.643393		0.38933	0.717324		0.382641	0.747035		0.388967	0.736998		0.467178	0.536416		0.415414	0.639685		0.37082	0.797575
0.384674	0.734713		0.351122	0.844718		0.396568	0.711975		0.457641	0.55283		0.389245	0.727867		0.407971	0.67992		0.424352	0.627076		0.358601	0.821479		0.423018	0.639846		0.430087	0.610512		0.422991	0.641117		0.390104	0.715184		0.383401	0.744855		0.38974	0.734783		0.468107	0.534196		0.41624	0.63756		0.371557	0.795361
0.385437	0.732599		0.351819	0.842611		0.397355	0.709723		0.458549	0.550612		0.390017	0.725691		0.40878	0.677664		0.425194	0.624928		0.359312	0.819358		0.423857	0.637586		0.43094	0.608364		0.42383	0.638846		0.390878	0.713047		0.384162	0.742678		0.390513	0.732571		0.469036	0.531983		0.417065	0.635438		0.372294	0.79315
0.3862	0.730487		0.352516	0.840506		0.398141	0.707474		0.459457	0.5484		0.390789	0.723518		0.40959	0.675411		0.426036	0.622786		0.360024	0.817239		0.424697	0.63533		0.431794	0.606221		0.42467	0.636579		0.391652	0.710913		0.384923	0.740504		0.391287	0.730362		0.469965	0.529777		0.417891	0.633321		0.373031	0.790941
0.386963	0.728379		0.353212	0.838404		0.398928	0.705229		0.460365	0.546195		0.391562	0.721348		0.410399	0.673163		0.426878	0.620648		0.360735	0.815122		0.425536	0.63308		0.432647	0.604083		0.425509	0.634318		0.392426	0.708783		0.385683	0.738333		0.39206	0.728156		0.470894	0.527578		0.418717	0.631208		0.373769	0.788735
0.387727	0.726273		0.353909	0.836303		0.399715	0.702987		0.461273	0.543997		0.392334	0.719182		0.411209	0.670919		0.42772	0.618515		0.361447	0.813007		0.426375	0.630834		0.4335	0.601951		0.426348	0.632062		0.3932	0.706656		0.386444	0.736164		0.392833	0.725955		0.471822	0.525386		0.419543	0.6291		0.374506	0.786532
0.38849	0.72417		0.354606	0.834205		0.400502	0.700749		0.462181	0.541805		0.393106	0.717018		0.412018	0.66868		0.428562	0.616386		0.362158	0.810894		0.427215	0.628594		0.434354	0.599823		0.427187	0.629811		0.393974	0.704532		0.387205	0.733998		0.393607	0.723756		0.472751	0.523201		0.420369	0.626996		0.375243	0.784331
0.389253	0.72207		0.355302	0.832108		0.401289	0.698515		0.463089	0.53962		0.393879	0.714858		0.412828	0.666444		0.429404	0.614263		0.36287	0.808784		0.428054	0.626359		0.435207	0.597701		0.428027	0.627566		0.394748	0.702411		0.387966	0.731835		0.39438	0.721561		0.47368	0.521024		0.421195	0.624897		0.37598	0.782133
0.390016	0.719972		0.355999	0.830014		0.402076	0.696284		0.463997	0.537441		0.394651	0.712701		0.413637	0.664213		0.430246	0.612144		0.363581	0.806676		0.428893	0.624129		0.43606	0.595584		0.428866	0.625325		0.395522	0.700294		0.388726	0.729676		0.395153	0.719369		0.474609	0.518854		0.422021	0.622802		0.376718	0.779938
0.39078	0.717878		0.356696	0.827921		0.402863	0.694057		0.464905	0.535269		0.395423	0.710548		0.414447	0.661986		0.431088	0.61003		0.364293	0.80457		0.429733	0.621904		0.436914	0.593472		0.429705	0.62309		0.396296	0.69818		0.389487	0.727518		0.395927	0.717181		0.475537	0.51669		0.422847	0.620712		0.377455	0.777746
0.391543	0.715787		0.357392	0.825831		0.403649	0.691833		0.465813	0.533104		0.396196	0.708398		0.415256	0.659763		0.43193	0.607921		0.365004	0.802466		0.430572	0.619684		0.437767	0.591366		0.430544	0.62086		0.39707	0.69607		0.390248	0.725364		0.3967	0.714996		0.476466	0.514534		0.423672	0.618626		0.378192	0.775556
0.392306	0.713699		0.358089	0.823743		0.404436	0.689613		0.466721	0.530945		0.396968	0.706251		0.416066	0.657545		0.432772	0.605817		0.365716	0.800365		0.431411	0.617469		0.43862	0.589265		0.431384	0.618635		0.397844	0.693963		0.391008	0.723213		0.397473	0.712814		0.477395	0.512385		0.424498	0.616545		0.378929	0.773369
0.393069	0.711613		0.358786	0.821657		0.405223	0.687397		0.467629	0.528793		0.39774	0.704107		0.416875	0.655331		0.433614	0.603718		0.366427	0.798266		0.432251	0.61526		0.439474	0.587169		0.432223	0.616415		0.398618	0.69186		0.391769	0.721065		0.398246	0.710637		0.478324	0.510243		0.425324	0.614468		0.379666	0.771185
0.393832	0.709531		0.359482	0.819573		0.40601	0.685185		0.468537	0.526648		0.398512	0.701967		0.417685	0.653121		0.434456	0.601623		0.367139	0.796169		0.43309	0.613056		0.440327	0.585078		0.433062	0.614201		0.399392	0.68976		0.39253	0.71892		0.39902	0.708462		0.479253	0.508109		0.42615	0.612396		0.380404	0.769004
0.394596	0.707452		0.360179	0.817491		0.406797	0.682976		0.469445	0.524509		0.399285	0.69983		0.418494	0.650916		0.435298	0.599534		0.36785	0.794074		0.433929	0.610857		0.44118	0.582992		0.433901	0.611992		0.400166	0.687663		0.393291	0.716778		0.399793	0.706292		0.480181	0.505981		0.426976	0.610328		0.381141	0.766826
0.395359	0.705376		0.360876	0.815411		0.407584	0.680772		0.470353	0.522377		0.400057	0.697696		0.419303	0.648715		0.43614	0.59745		0.368562	0.791981		0.434769	0.608664		0.442034	0.580912		0.434741	0.609788		0.40094	0.68557		0.394051	0.714639		0.400566	0.704125		0.48111	0.50386		0.427802	0.608265		0.381878	0.76465
0.396122	0.703303		0.361572	0.813333		0.40837	0.678571		0.471261	0.520252		0.400829	0.695566		0.420113	0.646519		0.436982	0.59537		0.369273	0.789891		0.435608	0.606475		0.442887	0.578837		0.43558	0.607589		0.401714	0.683481		0.394812	0.712503		0.40134	0.701961		0.482039	0.501747		0.428628	0.606207		0.382615	0.762478
0.396885	0.701233		0.362269	0.811257		0.409157	0.676374		0.472169	0.518133		0.401602	0.693439		0.420922	0.644327		0.437824	0.593296		0.369985	0.787803		0.436447	0.604292		0.44374	0.576768		0.436419	0.605396		0.402488	0.681395		0.395573	0.71037		0.402113	0.699801		0.482968	0.499641		0.429454	0.604153		0.383353	0.760308
0.397649	0.699166		0.362966	0.809183		0.409944	0.674181		0.473077	0.516022		0.402374	0.691316		0.421732	0.64214		0.438666	0.591226		0.370696	0.785717		0.437287	0.602115		0.444594	0.574704		0.437259	0.603209		0.403262	0.679313		0.396333	0.708241		0.402886	0.697645		0.483896	0.497542		0.430279	0.602104		0.38409	0.758141
0.398412	0.697102		0.363662	0.807111		0.410731	0.671992		0.473985	0.513916		0.403146	0.689196		0.422541	0.639957		0.439508	0.589162		0.371408	0.783634		0.438126	0.599942		0.445447	0.572645		0.438098	0.601026		0.404036	0.677234		0.397094	0.706114		0.403659	0.695493		0.484825	0.49545		0.431105	0.60006		0.384827	0.755977
0.399175	0.695042		0.364359	0.805041		0.411518	0.669807		0.474893	0.511818		0.403919	0.68708		0.423351	0.637779		0.44035	0.587102		0.372119	0.781553		0.438965	0.597775		0.4463	0.570591		0.438937	0.598849		0.40481	0.675159		0.397855	0.703991		0.404433	0.693344		0.485754	0.493365		0.431931	0.59802		0.385564	0.753817
0.399938	0.692984		0.365056	0.802974		0.412305	0.667626		0.475801	0.509726		0.404691	0.684967		0.42416	0.635605		0.441192	0.585048		0.372831	0.779474		0.439804	0.595614		0.447154	0.568543		0.439776	0.596678		0.405584	0.673087		0.398616	0.701871		0.405206	0.691199		0.486683	0.491287		0.432757	0.595985		0.386301	0.751659
0.400702	0.69093		0.365752	0.800908		0.413091	0.665449		0.476709	0.507641		0.405463	0.682858		0.42497	0.633436		0.442034	0.582998		0.373542	0.777398		0.440644	0.593457		0.448007	0.566501		0.440616	0.594512		0.406358	0.671019		0.399376	0.699754		0.405979	0.689058		0.487612	0.489216		0.433583	0.593955		0.387039	0.749504
0.401465	0.688879		0.366449	0.798844		0.413878	0.663276		0.477617	0.505562		0.406236	0.680753		0.425779	0.631271		0.442876	0.580954		0.374254	0.775324		0.441483	0.591307		0.44886	0.564463		0.441455	0.592351		0.407132	0.668955		0.400137	0.69764		0.406753	0.68692		0.48854	0.487152		0.434409	0.59193		0.387776	0.747352
0.402228	0.686832		0.367146	0.796783		0.414665	0.661107		0.478525	0.50349		0.407008	0.678651		0.426589	0.629112		0.443717	0.578915		0.374966	0.773252		0.442322	0.589161		0.449714	0.562432		0.442294	0.590196		0.407906	0.666895		0.400898	0.69553		0.407526	0.684786		0.489469	0.485096		0.435235	0.589909		0.388513	0.745203
0.402991	0.684787		0.367842	0.794724		0.415452	0.658942		0.479433	0.501425		0.40778	0.676553		0.427398	0.626956		0.444559	0.576881		0.375677	0.771182		0.443162	0.587021		0.450567	0.560405		0.443133	0.588046		0.40868	0.664838		0.401659	0.693422		0.408299	0.682656		0.490398	0.483046		0.436061	0.587893		0.38925	0.743057
0.403755	0.682746		0.368539	0.792666		0.416239	0.656781		0.480341	0.499367		0.408553	0.674458		0.428208	0.624806		0.445401	0.574852		0.376389	0.769115		0.444001	0.584887		0.451421	0.558384		0.443973	0.585902		0.409454	0.662785		0.402419	0.691319		0.409073	0.68053		0.491327	0.481004		0.436886	0.585882		0.389987	0.740914
0.404518	0.680708		0.369236	0.790611		0.417026	0.654624		0.481249	0.497315		0.409325	0.672367		0.429017	0.62266		0.446243	0.572828		0.3771	0.767051		0.44484	0.582757		0.452274	0.556368		0.444812	0.583763		0.410228	0.660735		0.40318	0.689218		0.409846	0.678408		0.492256	0.478969		0.437712	0.583875		0.390725	0.738775
0.405281	0.678674		0.369932	0.788558		0.417812	0.652471		0.482157	0.49527		0.410097	0.67028		0.429827	0.620519		0.447085	0.570809		0.377812	0.764988		0.44568	0.580634		0.453127	0.554358		0.445651	0.581629		0.411002	0.65869		0.403941	0.687121		0.410619	0.67629		0.493184	0.476941		0.438538	0.581874		0.391462	0.736638
0.406044	0.676643		0.370629	0.786507		0.418599	0.650323		0.483065	0.493231		0.410869	0.668196		0.430636	0.618382		0.447927	0.568795		0.378523	0.762928		0.446519	0.578516		0.453981	0.552354		0.44649	0.579502		0.411776	0.656648		0.404701	0.685027		0.411392	0.674175		0.494113	0.474919		0.439364	0.579877		0.392199	0.734505
0.406808	0.674615		0.371326	0.784459		0.419386	0.648179		0.483973	0.4912		0.411642	0.666116		0.431445	0.616251		0.448769	0.566787		0.379235	0.760871		0.447358	0.576403		0.454834	0.550354		0.44733	0.57738		0.41255	0.65461		0.405462	0.682937		0.412166	0.672065		0.495042	0.472905		0.44019	0.577885		0.392936	0.732375
0.407571	0.672591		0.372022	0.782412		0.420173	0.646039		0.484881	0.489175		0.412414	0.66404		0.432255	0.614124		0.449611	0.564783		0.379946	0.758816		0.448198	0.574296		0.455687	0.548361		0.448169	0.575263		0.413324	0.652576		0.406223	0.68085		0.412939	0.669958		0.495971	0.470898		0.441016	0.575898		0.393674	0.730247
0.408334	0.67057		0.372719	0.780367		0.42096	0.643903		0.485789	0.487156		0.413186	0.661968		0.433064	0.612002		0.450453	0.562785		0.380658	0.756763		0.449037	0.572194		0.456541	0.546372		0.449008	0.573152		0.414098	0.650546		0.406984	0.678767		0.413712	0.667855		0.496899	0.468898		0.441842	0.573916		0.394411	0.728124
0.409097	0.668553		0.373416	0.778325		0.421747	0.641771		0.486697	0.485145		0.413959	0.659899		0.433874	0.609884		0.451295	0.560792		0.381369	0.754713		0.449876	0.570098		0.457394	0.544389		0.449848	0.571046		0.414872	0.648519		0.407744	0.676687		0.414486	0.665757		0.497828	0.466905		0.442668	0.571939		0.395148	0.726003
0.409861	0.666539		0.374112	0.776285		0.422534	0.639644		0.487605	0.48314		0.414731	0.657835		0.434683	0.607772		0.452137	0.558804		0.382081	0.752666		0.450716	0.568008		0.458247	0.542412		0.450687	0.568946		0.415646	0.646497		0.408505	0.674611		0.415259	0.663662		0.498757	0.464919		0.443493	0.569966		0.395885	0.723885
0.410624	0.664528		0.374809	0.774247		0.42332	0.637521		0.488513	0.481141		0.415503	0.655774		0.435493	0.605664		0.452979	0.556822		0.382792	0.750621		0.451555	0.565923		0.459101	0.54044		0.451526	0.566852		0.41642	0.644478		0.409266	0.672538		0.416032	0.661571		0.499686	0.46294		0.444319	0.567999		0.396622	0.721771
0.411387	0.662521		0.375506	0.772211		0.424107	0.635403		0.489421	0.47915		0.416276	0.653717		0.436302	0.603561		0.453821	0.554844		0.383504	0.748578		0.452394	0.563843		0.459954	0.538474		0.452365	0.564763		0.417194	0.642463		0.410026	0.670468		0.416805	0.659484		0.500615	0.460968		0.445145	0.566036		0.39736	0.71966
0.41215	0.660518		0.376202	0.770178		0.424894	0.633288		0.490329	0.477165		0.417048	0.651664		0.437112	0.601463		0.454663	0.552872		0.384215	0.746538		0.453234	0.561769		0.460807	0.536513		0.453205	0.56268		0.417968	0.640453		0.410787	0.668403		0.417579	0.657402		0.501543	0.459003		0.445971	0.564079		0.398097	0.717553
0.412914	0.658518		0.376899	0.768147		0.425681	0.631178		0.491237	0.475186		0.41782	0.649614		0.437921	0.59937		0.455505	0.550905		0.384927	0.744501		0.454073	0.559701		0.461661	0.534558		0.454044	0.560602		0.418742	0.638446		0.411548	0.66634		0.418352	0.655323		0.502472	0.457045		0.446797	0.562126		0.398834	0.715448
0.413677	0.656521		0.377596	0.766118		0.426468	0.629073		0.492145	0.473215		0.418593	0.647569		0.438731	0.597282		0.456347	0.548943		0.385638	0.742466		0.454912	0.557638		0.462514	0.532608		0.454883	0.55853		0.419516	0.636443		0.412309	0.664282		0.419125	0.653249		0.503401	0.455094		0.447623	0.560178		0.399571	0.713347
0.41444	0.654528		0.378292	0.764091		0.427255	0.626972		0.493053	0.47125		0.419365	0.645528		0.43954	0.595199		0.457189	0.546987		0.38635	0.740434		0.455752	0.555581		0.463367	0.530663		0.455722	0.556464		0.42029	0.634444		0.413069	0.662227		0.419899	0.651179		0.50433	0.45315		0.448449	0.558235		0.400309	0.711249
0.415203	0.652539		0.378989	0.762067		0.428041	0.624875		0.493961	0.469291		0.420137	0.64349		0.44035	0.593121		0.458031	0.545036		0.387061	0.738404		0.456591	0.55353		0.464221	0.528725		0.456562	0.554403		0.421064	0.632449		0.41383	0.660176		0.420672	0.649112		0.505259	0.451213		0.449274	0.556297		0.401046	0.709155
0.415966	0.650554		0.379686	0.760045		0.428828	0.622783		0.494869	0.46734		0.420909	0.641457		0.441159	0.591047		0.458873	0.54309		0.387773	0.736377		0.45743	0.551484		0.465074	0.526791		0.457401	0.552348		0.421838	0.630458		0.414591	0.658128		0.421445	0.64705		0.506187	0.449283		0.4501	0.554364		0.401783	0.707064
0.41673	0.648572		0.380382	0.758025		0.429615	0.620695		0.495777	0.465394		0.421682	0.639427		0.441969	0.588979		0.459715	0.541149		0.388484	0.734352		0.45827	0.549443		0.465927	0.524863		0.45824	0.550299		0.422612	0.628471		0.415351	0.656084		0.422219	0.644992		0.507116	0.44736		0.450926	0.552436		0.40252	0.704977
0.417493	0.646593		0.381079	0.756007		0.430402	0.618611		0.496685	0.463456		0.422454	0.637402		0.442778	0.586915		0.460557	0.539213		0.389196	0.732331		0.459109	0.547409		0.466781	0.522941		0.45908	0.548255		0.423386	0.626488		0.416112	0.654044		0.422992	0.642939		0.508045	0.445444		0.451752	0.550513		0.403257	0.702892
0.418256	0.644619		0.381776	0.753992		0.431189	0.616533		0.497593	0.461524		0.423226	0.63538		0.443587	0.584857		0.461399	0.537283		0.389907	0.730312		0.459948	0.54538		0.467634	0.521025		0.459919	0.546217		0.42416	0.624509		0.416873	0.652007		0.423765	0.640889		0.508974	0.443535		0.452578	0.548595		0.403995	0.700812
0.419019	0.642648		0.382472	0.751979		0.431976	0.614458		0.498501	0.459599		0.423999	0.633363		0.444397	0.582803		0.462241	0.535358		0.390619	0.728295		0.460788	0.543356		0.468487	0.519113		0.460758	0.544185		0.424935	0.622535		0.417634	0.649975		0.424538	0.638844		0.509902	0.441632		0.453404	0.546682		0.404732	0.698735
0.419783	0.64068		0.383169	0.749969		0.432762	0.612388		0.499409	0.45768		0.424771	0.63135		0.445206	0.580755		0.463083	0.533439		0.39133	0.726281		0.461627	0.541338		0.469341	0.517208		0.461597	0.542158		0.425709	0.620564		0.418394	0.647946		0.425312	0.636803		0.510831	0.439737		0.45423	0.544774		0.405469	0.696661
0.420546	0.638717		0.383866	0.747961		0.433549	0.610323		0.500317	0.455768		0.425543	0.62934		0.446016	0.578711		0.463925	0.531524		0.392042	0.724271		0.462466	0.539326		0.470194	0.515308		0.462437	0.540137		0.426483	0.618598		0.419155	0.64592		0.426085	0.634766		0.51176	0.437848		0.455056	0.542871		0.406206	0.694591
0.421309	0.636757		0.384562	0.745955		0.434336	0.608262		0.501225	0.453863		0.426316	0.627335		0.446825	0.576673		0.464767	0.529615		0.392753	0.722262		0.463305	0.53732		0.471048	0.513413		0.463276	0.538122		0.427257	0.616635		0.419916	0.643899		0.426858	0.632733		0.512689	0.435967		0.455881	0.540973		0.406943	0.692524
0.422072	0.634801		0.385259	0.743952		0.435123	0.606206		0.502133	0.451964		0.427088	0.625334		0.447635	0.57464		0.465609	0.527711		0.393465	0.720257		0.464145	0.535319		0.471901	0.511524		0.464115	0.536113		0.428031	0.614677		0.420676	0.641882		0.427632	0.630705		0.513618	0.434092		0.456707	0.53908		0.407681	0.690461
0.422836	0.632848		0.385956	0.741951		0.43591	0.604154		0.503041	0.450072		0.42786	0.623337		0.448444	0.572611		0.466451	0.525813		0.394176	0.718254		0.464984	0.533324		0.472754	0.509641		0.464954	0.534109		0.428805	0.612723		0.421437	0.639868		0.428405	0.628681		0.514546	0.432224		0.457533	0.537192		0.408418	0.688401
0.423599	0.6309		0.386652	0.739953		0.436697	0.602107		0.503949	0.448186		0.428633	0.621344		0.449254	0.570588		0.467293	0.52392		0.394888	0.716254		0.465823	0.531334		0.473608	0.507763		0.465794	0.532111		0.429579	0.610773		0.422198	0.637858		0.429178	0.626661		0.515475	0.430363		0.458359	0.535309		0.409155	0.686345
0.424362	0.628955		0.387349	0.737957		0.437484	0.600065		0.504857	0.446307		0.429405	0.619356		0.450063	0.56857		0.468135	0.522032		0.395599	0.714257		0.466663	0.529351		0.474461	0.50589		0.466633	0.530118		0.430353	0.608827		0.422959	0.635852		0.429951	0.624646		0.516404	0.428508		0.459185	0.533431		0.409892	0.684293
0.425125	0.627014		0.388046	0.735964		0.43827	0.598027		0.505765	0.444434		0.430177	0.617371		0.450873	0.566557		0.468977	0.520149		0.396311	0.712263		0.467502	0.527372		0.475314	0.504023		0.467472	0.528131		0.431127	0.606885		0.423719	0.63385		0.430725	0.622635		0.517333	0.426661		0.460011	0.531558		0.41063	0.682244
0.425889	0.625077		0.388742	0.733973		0.439057	0.595994		0.506674	0.442568		0.43095	0.615391		0.451682	0.564549		0.469819	0.518272		0.397022	0.710272		0.468341	0.5254		0.476168	0.502162		0.468311	0.52615		0.431901	0.604948		0.42448	0.631852		0.431498	0.620628		0.518261	0.42482		0.460837	0.52969		0.411367	0.680199
0.426652	0.623144		0.389439	0.731985		0.439844	0.593966		0.507582	0.440709		0.431722	0.613415		0.452492	0.562546		0.47066	0.5164		0.397734	0.708284		0.469181	0.523433		0.477021	0.500306		0.469151	0.524175		0.432675	0.603015		0.425241	0.629858		0.432271	0.618626		0.51919	0.422986		0.461663	0.527827		0.412104	0.678157
0.427415	0.621214		0.390136	0.729999		0.440631	0.591942		0.50849	0.438856		0.432494	0.611443		0.453301	0.560548		0.471502	0.514534		0.398445	0.706298		0.47002	0.521472		0.477874	0.498456		0.46999	0.522206		0.433449	0.601086		0.426001	0.627867		0.433045	0.616628		0.520119	0.421159		0.462488	0.52597		0.412841	0.676119
0.428178	0.619289		0.390832	0.728016		0.441418	0.589923		0.509398	0.43701		0.433266	0.609475		0.454111	0.558556		0.472344	0.512672		0.399157	0.704315		0.470859	0.519517		0.478728	0.496611		0.470829	0.520242		0.434223	0.599161		0.426762	0.625881		0.433818	0.614635		0.521048	0.419339		0.463314	0.524117		0.413578	0.674085
0.428942	0.617367		0.391529	0.726035		0.442205	0.587909		0.510306	0.43517		0.434039	0.607511		0.45492	0.556568		0.473186	0.510816		0.399868	0.702336		0.471699	0.517567		0.479581	0.494772		0.471669	0.518284		0.434997	0.597241		0.427523	0.623899		0.434591	0.612645		0.521977	0.417526		0.46414	0.522269		0.414316	0.672055
0.429705	0.615449		0.392226	0.724057		0.442991	0.585899		0.511214	0.433336		0.434811	0.605552		0.455729	0.554586		0.474028	0.508966		0.40058	0.700359		0.472538	0.515623		0.480434	0.492939		0.472508	0.516331		0.435771	0.595324		0.428284	0.62192		0.435365	0.610661		0.522905	0.415719		0.464966	0.520427		0.415053	0.670028
0.430468	0.613536		0.392922	0.722082		0.443778	0.583894		0.512122	0.43151		0.435583	0.603597		0.456539	0.552609		0.47487	0.507121		0.401291	0.698385		0.473377	0.513685		0.481288	0.491111		0.473347	0.514385		0.436545	0.593412		0.429044	0.619946		0.436138	0.60868		0.523834	0.413919		0.465792	0.518589		0.41579	0.668005
0.431231	0.611626		0.393619	0.720109		0.444565	0.581894		0.51303	0.429689		0.436356	0.601647		0.457348	0.550637		0.475712	0.505281		0.402003	0.696414		0.474217	0.511752		0.482141	0.489288		0.474186	0.512444		0.437319	0.591505		0.429805	0.617976		0.436911	0.606705		0.524763	0.412126		0.466618	0.516757		0.416527	0.665986
0.431995	0.60972		0.394316	0.718139		0.445352	0.579898		0.513938	0.427875		0.437128	0.5997		0.458158	0.54867		0.476554	0.503446		0.402714	0.694447		0.475056	0.509825		0.482994	0.487471		0.475026	0.510509		0.438093	0.589602		0.430566	0.61601		0.437684	0.604733		0.525692	0.410339		0.467444	0.51493		0.417264	0.66397
0.432758	0.607818		0.395012	0.716171		0.446139	0.577908		0.514846	0.426068		0.4379	0.597758		0.458967	0.546708		0.477396	0.501617		0.403426	0.692482		0.475895	0.507904		0.483848	0.48566		0.475865	0.508579		0.438867	0.587702		0.431326	0.614047		0.438458	0.602766		0.526621	0.408559		0.46827	0.513108		0.418002	0.661959
0.433521	0.60592		0.395709	0.714207		0.446926	0.575922		0.515754	0.424267		0.438673	0.595821		0.459777	0.544752		0.478238	0.499793		0.404137	0.69052		0.476735	0.505988		0.484701	0.483854		0.476704	0.506655		0.439641	0.585808		0.432087	0.612089		0.439231	0.600804		0.527549	0.406786		0.469095	0.51129		0.418739	0.659951
0.434284	0.604026		0.396406	0.712245		0.447712	0.573941		0.516662	0.422472		0.439445	0.593887		0.460586	0.5428		0.47908	0.497974		0.404849	0.688561		0.477574	0.504078		0.485554	0.482053		0.477543	0.504738		0.440415	0.583917		0.432848	0.610135		0.440004	0.598846		0.528478	0.405019		0.469921	0.509478		0.419476	0.657947
0.435048	0.602136		0.397103	0.710285		0.448499	0.571964		0.51757	0.420684		0.440217	0.591958		0.461396	0.540854		0.479922	0.496161		0.40556	0.686606		0.478413	0.502174		0.486408	0.480258		0.478383	0.502825		0.441189	0.582031		0.433609	0.608185		0.440778	0.596892		0.529407	0.403259		0.470747	0.507671		0.420213	0.655946
0.435811	0.60025		0.397799	0.708329		0.449286	0.569993		0.518478	0.418902		0.44099	0.590033		0.462205	0.538913		0.480764	0.494353		0.406272	0.684653		0.479253	0.500276		0.487261	0.478469		0.479222	0.500919		0.441963	0.58015		0.434369	0.60624		0.441551	0.594943		0.530336	0.401506		0.471573	0.505869		0.420951	0.65395
0.436574	0.598368		0.398496	0.706375		0.450073	0.568026		0.519386	0.417127		0.441762	0.588113		0.463015	0.536978		0.481606	0.49255		0.406983	0.682704		0.480092	0.498383		0.488114	0.476685		0.480061	0.499018		0.442737	0.578272		0.43513	0.604298		0.442324	0.592999		0.531264	0.399759		0.472399	0.504073		0.421688	0.651957
0.437337	0.59649		0.399193	0.704424		0.45086	0.566064		0.520294	0.415358		0.442534	0.586197		0.463824	0.535047		0.482448	0.490752		0.407695	0.680758		0.480931	0.496496		0.488968	0.474907		0.4809	0.497123		0.443511	0.576399		0.435891	0.60236		0.443097	0.591059		0.532193	0.398019		0.473225	0.502281		0.422425	0.649969
0.4381	0.594616		0.399889	0.702475		0.451647	0.564107		0.521202	0.413596		0.443307	0.584286		0.464634	0.533122		0.48329	0.48896		0.408406	0.678814		0.481771	0.494614		0.489821	0.473134		0.48174	0.495234		0.444285	0.574531		0.436651	0.600427		0.443871	0.589124		0.533122	0.396286		0.474051	0.500494		0.423162	0.647984
0.438864	0.592746		0.400586	0.70053		0.452433	0.562155		0.52211	0.41184		0.444079	0.582378		0.465443	0.531202		0.484132	0.487174		0.409118	0.676874		0.48261	0.492739		0.490674	0.471367		0.482579	0.49335		0.445059	0.572666		0.437412	0.598498		0.444644	0.587193		0.534051	0.394559		0.474877	0.498713		0.423899	0.646003
0.439627	0.59088		0.401283	0.698587		0.45322	0.560207		0.523018	0.41009		0.444851	0.580476		0.466253	0.529287		0.484974	0.485392		0.409829	0.674938		0.483449	0.490869		0.491528	0.469605		0.483418	0.491472		0.445833	0.570807		0.438173	0.596573		0.445417	0.585267		0.53498	0.392839		0.475702	0.496936		0.424637	0.644026
0.44039	0.589018		0.401979	0.696648		0.454007	0.558265		0.523926	0.408346		0.445623	0.578577		0.467062	0.527377		0.485816	0.483616		0.410541	0.673004		0.484289	0.489004		0.492381	0.467849		0.484258	0.4896		0.446607	0.568951		0.438934	0.594652		0.446191	0.583345		0.535908	0.391125		0.476528	0.495165		0.425374	0.642053
0.441153	0.587161		0.402676	0.694711		0.454794	0.556327		0.524834	0.406609		0.446396	0.576683		0.467871	0.525473		0.486658	0.481845		0.411252	0.671074		0.485128	0.487146		0.493235	0.466098		0.485097	0.487734		0.447381	0.5671		0.439694	0.592735		0.446964	0.581428		0.536837	0.389418		0.477354	0.493399		0.426111	0.640084
0.441917	0.585307		0.403373	0.692777		0.455581	0.554395		0.525742	0.404879		0.447168	0.574794		0.468681	0.523574		0.4875	0.48008		0.411964	0.669146		0.485967	0.485293		0.494088	0.464352		0.485936	0.485873		0.448155	0.565253		0.440455	0.590823		0.447737	0.579515		0.537766	0.387717		0.47818	0.491638		0.426848	0.638119
0.44268	0.583458		0.404069	0.690845		0.456368	0.552467		0.52665	0.403154		0.44794	0.572909		0.46949	0.52168		0.488342	0.47832		0.412676	0.667222		0.486806	0.483445		0.494941	0.462612		0.486775	0.484018		0.448929	0.563411		0.441216	0.588915		0.448511	0.577607		0.538695	0.386023		0.479006	0.489882		0.427586	0.636158
0.443443	0.581613		0.404766	0.688917		0.457155	0.550544		0.527558	0.401436		0.448713	0.571028		0.4703	0.519791		0.489184	0.476565		0.413387	0.665302		0.487646	0.481604		0.495795	0.460878		0.487615	0.482169		0.449703	0.561574		0.441977	0.587011		0.449284	0.575704		0.539624	0.384335		0.479832	0.488131		0.428323	0.634201
0.444206	0.579772		0.405463	0.686992		0.457941	0.548625		0.528466	0.399724		0.449485	0.569152		0.471109	0.517908		0.490026	0.474815		0.414099	0.663384		0.488485	0.479768		0.496648	0.459149		0.488454	0.480326		0.450477	0.55974		0.442737	0.585111		0.450057	0.573805		0.540552	0.382654		0.480658	0.486385		0.42906	0.632248
0.44497	0.577935		0.406159	0.68507		0.458728	0.546712		0.529374	0.398019		0.450257	0.56728		0.471919	0.51603		0.490868	0.473071		0.41481	0.66147		0.489324	0.477937		0.497501	0.457426		0.489293	0.478488		0.451251	0.557911		0.443498	0.583216		0.45083	0.571911		0.541481	0.380979		0.481483	0.484644		0.429797	0.630298
0.445733	0.576102		0.406856	0.68315		0.459515	0.544804		0.530282	0.39632		0.45103	0.565413		0.472728	0.514157		0.49171	0.471332		0.415522	0.659559		0.490164	0.476113		0.498355	0.455708		0.490132	0.476656		0.452025	0.556087		0.444259	0.581325		0.451604	0.570021		0.54241	0.379311		0.482309	0.482908		0.430534	0.628353
0.446496	0.574273		0.407553	0.681234		0.460302	0.542901		0.53119	0.394627		0.451802	0.563551		0.473538	0.512289		0.492552	0.469599		0.416233	0.657652		0.491003	0.474294		0.499208	0.453995		0.490972	0.474829		0.452799	0.554267		0.445019	0.579438		0.452377	0.568137		0.543339	0.377649		0.483135	0.481177		0.431272	0.626412
0.447259	0.572449		0.408249	0.67932		0.461089	0.541002		0.532098	0.39294		0.452574	0.561692		0.474347	0.510427		0.493394	0.46787		0.416945	0.655748		0.491842	0.472481		0.500061	0.452288		0.491811	0.473009		0.453573	0.552451		0.44578	0.577555		0.45315	0.566256		0.544267	0.375993		0.483961	0.479452		0.432009	0.624475
0.448023	0.570628		0.408946	0.67741		0.461876	0.539109		0.533006	0.391259		0.453347	0.559839		0.475157	0.508569		0.494236	0.466147		0.417656	0.653847		0.492682	0.470673		0.500915	0.450586		0.49265	0.471194		0.454347	0.55064		0.446541	0.575677		0.453924	0.564381		0.545196	0.374344		0.484787	0.477731		0.432746	0.622542
0.448786	0.568812		0.409643	0.675503		0.462662	0.53722		0.533914	0.389585		0.454119	0.557989		0.475966	0.506718		0.495078	0.464429		0.418368	0.65195		0.493521	0.468871		0.501768	0.44889		0.493489	0.469384		0.455121	0.548834		0.447302	0.573803		0.454697	0.56251		0.546125	0.372701		0.485613	0.476016		0.433483	0.620614
0.449549	0.567		0.410339	0.673598		0.463449	0.535336		0.534822	0.387917		0.454891	0.556145		0.476776	0.504871		0.49592	0.462717		0.419079	0.650055		0.49436	0.467075		0.502621	0.447199		0.494329	0.467581		0.455895	0.547032		0.448062	0.571933		0.45547	0.560644		0.547054	0.371065		0.486439	0.474306		0.43422	0.618689
0.450312	0.565192		0.411036	0.671697		0.464236	0.533458		0.53573	0.386255		0.455663	0.554305		0.477585	0.503029		0.496762	0.46101		0.419791	0.648165		0.4952	0.465284		0.503475	0.445514		0.495168	0.465783		0.456669	0.545234		0.448823	0.570068		0.456243	0.558782		0.547983	0.369435		0.487265	0.4726		0.434958	0.616768
0.451076	0.563389		0.411733	0.669799		0.465023	0.531584		0.536638	0.3846		0.456436	0.552469		0.478395	0.501193		0.497603	0.459308		0.420502	0.646277		0.496039	0.463499		0.504328	0.443834		0.496007	0.463991		0.457443	0.543441		0.449584	0.568207		0.457017	0.556925		0.548911	0.367812		0.48809	0.4709		0.435695	0.614852
0.451839	0.561589		0.412429	0.667904		0.46581	0.529715		0.537546	0.38295		0.457208	0.550638		0.479204	0.499362		0.498445	0.457611		0.421214	0.644394		0.496878	0.461719		0.505181	0.44216		0.496847	0.462204		0.458217	0.541652		0.450344	0.566351		0.45779	0.555073		0.54984	0.366194		0.488916	0.469205		0.436432	0.612939
0.452602	0.559794		0.413126	0.666012		0.466597	0.527851		0.538454	0.381307		0.45798	0.548811		0.480013	0.497537		0.499287	0.45592		0.421925	0.642513		0.497718	0.459946		0.506035	0.44049		0.497686	0.460423		0.458991	0.539868		0.451105	0.564498		0.458563	0.553225		0.550769	0.364583		0.489742	0.467515		0.437169	0.611031
0.453365	0.558003		0.413823	0.664123		0.467383	0.525992		0.539362	0.379669		0.458753	0.546989		0.480823	0.495716		0.500129	0.454233		0.422637	0.640636		0.498557	0.458177		0.506888	0.438827		0.498525	0.458648		0.459765	0.538089		0.451866	0.56265		0.459337	0.551382		0.551698	0.362978		0.490568	0.46583		0.437907	0.609127
0.454129	0.556217		0.414519	0.662237		0.46817	0.524138		0.54027	0.378038		0.459525	0.545172		0.481632	0.493901		0.500971	0.452553		0.423348	0.638763		0.499396	0.456415		0.507741	0.437168		0.499364	0.456878		0.460539	0.536314		0.452627	0.560807		0.46011	0.549544		0.552627	0.36138		0.491394	0.46415		0.438644	0.607227
0.454892	0.554434		0.415216	0.660355		0.468957	0.522289		0.541178	0.376413		0.460297	0.543359		0.482442	0.492091		0.501813	0.450877		0.42406	0.636893		0.500236	0.454658		0.508595	0.435515		0.500204	0.455114		0.461313	0.534543		0.453387	0.558968		0.460883	0.54771		0.553555	0.359788		0.49222	0.462475		0.439381	0.605331
0.455655	0.552656		0.415913	0.658475		0.469744	0.520445		0.542086	0.374794		0.46107	0.541551		0.483251	0.490287		0.502655	0.449206		0.424771	0.635026		0.501075	0.452907		0.509448	0.433868		0.501043	0.453356		0.462087	0.532777		0.454148	0.557133		0.461657	0.545881		0.554484	0.358202		0.493046	0.460805		0.440118	0.603439
0.456418	0.550882		0.416609	0.656599		0.470531	0.518606		0.542994	0.373182		0.461842	0.539747		0.484061	0.488488		0.503497	0.447541		0.425483	0.633163		0.501914	0.451161		0.510301	0.432225		0.501882	0.451603		0.462861	0.531015		0.454909	0.555303		0.46243	0.544057		0.555413	0.356622		0.493872	0.45914		0.440855	0.601552
0.457182	0.549113		0.417306	0.654726		0.471318	0.516772		0.543902	0.371575		0.462614	0.537947		0.48487	0.486693		0.504339	0.445881		0.426194	0.631304		0.502754	0.449421		0.511155	0.430589		0.502721	0.449856		0.463635	0.529258		0.455669	0.553477		0.463203	0.542238		0.556342	0.355049		0.494697	0.457481		0.441593	0.599669
0.457945	0.547347		0.418003	0.652856		0.472105	0.514943		0.54481	0.369974		0.463387	0.536153		0.48568	0.484905		0.505181	0.444226		0.426906	0.629448		0.503593	0.447686		0.512008	0.428957		0.503561	0.448115		0.464409	0.527506		0.45643	0.551655		0.463976	0.540423		0.55727	0.353481		0.495523	0.455826		0.44233	0.597789
0.458708	0.545586		0.418699	0.65099		0.472891	0.513119		0.545718	0.36838		0.464159	0.534363		0.486489	0.483121		0.506023	0.442577		0.427617	0.627595		0.504432	0.445957		0.512862	0.427331		0.5044	0.446379		0.465183	0.525758		0.457191	0.549838		0.46475	0.538613		0.558199	0.35192		0.496349	0.454176		0.443067	0.595915
0.459471	0.543829		0.419396	0.649127		0.473678	0.5113		0.546626	0.366791		0.464931	0.532577		0.487299	0.481343		0.506865	0.440933		0.428329	0.625746		0.505272	0.444234		0.513715	0.42571		0.505239	0.444649		0.465957	0.524014		0.457952	0.548025		0.465523	0.536808		0.559128	0.350365		0.497175	0.452532		0.443804	0.594044
0.460234	0.542077		0.420093	0.647267		0.474465	0.509485		0.547534	0.365208		0.465704	0.530796		0.488108	0.47957		0.507707	0.439293		0.42904	0.623901		0.506111	0.442516		0.514568	0.424094		0.506078	0.442924		0.466731	0.522275		0.458712	0.546217		0.466296	0.535007		0.560057	0.348816		0.498001	0.450892		0.444541	0.592177
0.460998	0.540328		0.420789	0.64541		0.475252	0.507676		0.548442	0.363632		0.466476	0.52902		0.488918	0.477802		0.508549	0.43766		0.429752	0.622059		0.50695	0.440804		0.515422	0.422484		0.506918	0.441206		0.467505	0.520541		0.459473	0.544413		0.46707	0.533211		0.560986	0.347274		0.498827	0.449257		0.445279	0.590315
0.461761	0.538584		0.421486	0.643556		0.476039	0.505872		0.54935	0.362061		0.467248	0.527248		0.489727	0.476039		0.509391	0.436031		0.430463	0.620221		0.50779	0.439097		0.516275	0.420879		0.507757	0.439492		0.468279	0.518811		0.460234	0.542614		0.467843	0.53142		0.561914	0.345737		0.499653	0.447628		0.446016	0.588457
0.462524	0.536845		0.422183	0.641706		0.476826	0.504073		0.550258	0.360497		0.46802	0.525481		0.490537	0.474282		0.510233	0.434407		0.431175	0.618387		0.508629	0.437396		0.517128	0.41928		0.508596	0.437784		0.469053	0.517086		0.460994	0.540819		0.468616	0.529633		0.562843	0.344206		0.500479	0.446003		0.446753	0.586603
0.463287	0.535109		0.422879	0.639859		0.477612	0.502279		0.551166	0.358938		0.468793	0.523718		0.491346	0.47253		0.511075	0.432789		0.431886	0.616556		0.509468	0.4357		0.517982	0.417685		0.509436	0.436082		0.469827	0.515365		0.461755	0.539028		0.469389	0.527852		0.563772	0.342682		0.501304	0.444383		0.44749	0.584754
0.464051	0.533378		0.423576	0.638016		0.478399	0.500489		0.552074	0.357385		0.469565	0.52196		0.492155	0.470783		0.511917	0.431176		0.432598	0.614728		0.510308	0.43401		0.518835	0.416096		0.510275	0.434385		0.470601	0.513649		0.462516	0.537242		0.470163	0.526075		0.564701	0.341164		0.50213	0.442769		0.448228	0.582909
0.464814	0.531652		0.424273	0.636176		0.479186	0.498705		0.552982	0.355839		0.470337	0.520207		0.492965	0.469041		0.512759	0.429568		0.433309	0.612905		0.511147	0.432325		0.519688	0.414512		0.511114	0.432694		0.471375	0.511937		0.463277	0.53546		0.470936	0.524302		0.565629	0.339651		0.502956	0.441159		0.448965	0.581068
0.465577	0.529929		0.424969	0.634339		0.479973	0.496926		0.55389	0.354298		0.47111	0.518458		0.493774	0.467305		0.513601	0.427965		0.434021	0.611085		0.511986	0.430646		0.520542	0.412934		0.511953	0.431009		0.472149	0.51023		0.464037	0.533683		0.471709	0.522535		0.566558	0.338145		0.503782	0.439555		0.449702	0.579231
0.46634	0.528211		0.425666	0.632505		0.48076	0.495152		0.554798	0.352763		0.471882	0.516714		0.494584	0.465573		0.514443	0.426367		0.434732	0.609268		0.512825	0.428972		0.521395	0.411361		0.512793	0.429329		0.472923	0.508527		0.464798	0.53191		0.472483	0.520772		0.567487	0.336645		0.504608	0.437955		0.450439	0.577399
0.467104	0.526497		0.426363	0.630675		0.481547	0.493382		0.555706	0.351234		0.472654	0.514975		0.495393	0.463848		0.515285	0.424774		0.435444	0.607456		0.513665	0.427304		0.522248	0.409793		0.513632	0.427654		0.473697	0.506829		0.465559	0.530142		0.473256	0.519014		0.568416	0.33515		0.505434	0.43636		0.451176	0.575571
0.467867	0.524788		0.427059	0.628849		0.482333	0.491618		0.556614	0.34971		0.473427	0.51324		0.496203	0.462127		0.516127	0.423187		0.436155	0.605647		0.514504	0.425642		0.523102	0.40823		0.514471	0.425985		0.474471	0.505136		0.466319	0.528378		0.474029	0.51726		0.569345	0.333662		0.50626	0.43477		0.451914	0.573747
0.46863	0.523082		0.427756	0.627025		0.48312	0.489859		0.557522	0.348193		0.474199	0.511509		0.497012	0.460411		0.516969	0.421604		0.436867	0.603841		0.515343	0.423985		0.523955	0.406672		0.51531	0.424322		0.475246	0.503447		0.46708	0.526619		0.474803	0.515511		0.570273	0.33218		0.507086	0.433186		0.452651	0.571927
0.469393	0.521382		0.428453	0.625205		0.483907	0.488104		0.55843	0.346682		0.474971	0.509783		0.497822	0.458701		0.517811	0.420027		0.437578	0.60204		0.516183	0.422333		0.524808	0.40512		0.51615	0.422664		0.47602	0.501762		0.467841	0.524864		0.475576	0.513767		0.571202	0.330703		0.507911	0.431606		0.453388	0.570112
0.470157	0.519685		0.429149	0.623389		0.484694	0.486355		0.559338	0.345176		0.475744	0.508062		0.498631	0.456996		0.518653	0.418455		0.43829	0.600242		0.517022	0.420687		0.525662	0.403573		0.516989	0.421012		0.476794	0.500082		0.468602	0.523114		0.476349	0.512028		0.572131	0.329233		0.508737	0.430031		0.454125	0.568301
0.47092	0.517993		0.429846	0.621576		0.485481	0.484611		0.560247	0.343676		0.476516	0.506346		0.499441	0.455296		0.519495	0.416888		0.439001	0.598447		0.517861	0.419046		0.526515	0.402031		0.517828	0.419365		0.477568	0.498407		0.469362	0.521368		0.477122	0.510294		0.57306	0.327768		0.509563	0.428461		0.454863	0.566495
0.471683	0.516305		0.430543	0.619766		0.486268	0.482871		0.561155	0.342182		0.477288	0.504634		0.50025	0.453601		0.520337	0.415326		0.439713	0.596657		0.518701	0.417411		0.527368	0.400494		0.518668	0.417723		0.478342	0.496736		0.470123	0.519626		0.477896	0.508564		0.573989	0.326309		0.510389	0.426896		0.4556	0.564692
0.472446	0.514621		0.431239	0.61796		0.487054	0.481137		0.562063	0.340694		0.478061	0.502926		0.50106	0.451911		0.521179	0.413769		0.440424	0.59487		0.51954	0.415781		0.528222	0.398962		0.519507	0.416088		0.479116	0.49507		0.470884	0.517889		0.478669	0.506839		0.574917	0.324857		0.511215	0.425336		0.456337	0.562894
0.47321	0.512942		0.431936	0.616157		0.487841	0.479407		0.562971	0.339211		0.478833	0.501224		0.501869	0.450227		0.522021	0.412217		0.441136	0.593087		0.520379	0.414156		0.529075	0.397436		0.520346	0.414457		0.47989	0.493408		0.471644	0.516157		0.479442	0.505118		0.575846	0.32341		0.512041	0.423781		0.457074	0.561101
0.473973	0.511267		0.432633	0.614358		0.488628	0.477683		0.563879	0.337735		0.479605	0.499526		0.502679	0.448548		0.522863	0.410671		0.441847	0.591308		0.521219	0.412537		0.529928	0.395914		0.521185	0.412832		0.480664	0.491751		0.472405	0.514429		0.480216	0.503403		0.576775	0.321969		0.512867	0.422231		0.457811	0.559311
0.474736	0.509597		0.433329	0.612563		0.489415	0.475963		0.564787	0.336264		0.480377	0.497832		0.503488	0.446874		0.523705	0.409129		0.442559	0.589532		0.522058	0.410924		0.530782	0.394398		0.522025	0.411212		0.481438	0.490098		0.473166	0.512706		0.480989	0.501692		0.577704	0.320533		0.513693	0.420685		0.458549	0.557526
0.475499	0.50793		0.434026	0.61077		0.490202	0.474249		0.565695	0.334798		0.48115	0.496143		0.504297	0.445205		0.524546	0.407592		0.44327	0.58776		0.522897	0.409316		0.531635	0.392887		0.522864	0.409598		0.482212	0.48845		0.473927	0.510987		0.481762	0.499986		0.578632	0.319104		0.514518	0.419145		0.459286	0.555746
0.476263	0.506268		0.434723	0.608982		0.490989	0.472539		0.566603	0.333339		0.481922	0.494459		0.505107	0.443541		0.525388	0.406061		0.443982	0.585993		0.523737	0.407713		0.532488	0.391381		0.523703	0.40799		0.482986	0.486806		0.474687	0.509272		0.482535	0.498284		0.579561	0.31768		0.515344	0.417609		0.460023	0.553969
0.477026	0.504611		0.435419	0.607197		0.491776	0.470835		0.567511	0.331885		0.482694	0.492779		0.505916	0.441883		0.52623	0.404534		0.444693	0.584228		0.524576	0.406115		0.533342	0.38988		0.524542	0.406386		0.48376	0.485167		0.475448	0.507562		0.483309	0.496587		0.58049	0.316262		0.51617	0.416078		0.46076	0.552197
0.477789	0.502958		0.436116	0.605415		0.492562	0.469135		0.568419	0.330437		0.483467	0.491104		0.506726	0.44023		0.527072	0.403013		0.445405	0.582468		0.525415	0.404523		0.534195	0.388385		0.525382	0.404788		0.484534	0.483532		0.476209	0.505857		0.484082	0.494895		0.581419	0.31485		0.516996	0.414553		0.461497	0.55043
0.478552	0.501309		0.436813	0.603637		0.493349	0.467441		0.569327	0.328994		0.484239	0.489434		0.507535	0.438581		0.527914	0.401496		0.446116	0.580711		0.526255	0.402937		0.535049	0.386894		0.526221	0.403196		0.485308	0.481902		0.476969	0.504156		0.484855	0.493208		0.582348	0.313444		0.517822	0.413032		0.462235	0.548667
0.479316	0.499664		0.437509	0.601863		0.494136	0.465751		0.570235	0.327557		0.485011	0.487768		0.508345	0.436938		0.528756	0.399985		0.446828	0.578958		0.527094	0.401355		0.535902	0.385409		0.52706	0.401609		0.486082	0.480277		0.47773	0.502459		0.485629	0.491525		0.583276	0.312043		0.518648	0.411516		0.462972	0.546908
0.480079	0.498024		0.438206	0.600092		0.494923	0.464066		0.571143	0.326126		0.485784	0.486106		0.509154	0.4353		0.529598	0.398478		0.447539	0.577209		0.527933	0.399779		0.536755	0.383928		0.527899	0.400027		0.486856	0.478656		0.478491	0.500767		0.486402	0.489848		0.584205	0.310648		0.519474	0.410004		0.463709	0.545153
0.480842	0.496388		0.438903	0.598324		0.49571	0.462386		0.572051	0.3247		0.486556	0.48445		0.509964	0.433668		0.53044	0.396977		0.448251	0.575464		0.528773	0.398209		0.537609	0.382453		0.528739	0.398451		0.48763	0.477039		0.479252	0.49908		0.487175	0.488174		0.585134	0.309259		0.520299	0.408498		0.464446	0.543403
0.481605	0.494757		0.439599	0.59656		0.496497	0.460711		0.572959	0.32328		0.487328	0.482798		0.510773	0.43204		0.531282	0.39548		0.448962	0.573723		0.529612	0.396644		0.538462	0.380982		0.529578	0.39688		0.488404	0.475428		0.480012	0.497397		0.487949	0.486506		0.586063	0.307875		0.521125	0.406996		0.465184	0.541657
0.482368	0.493129		0.440296	0.5948		0.497283	0.459042		0.573867	0.321866		0.488101	0.48115		0.511583	0.430417		0.532124	0.393988		0.449674	0.571985		0.530451	0.395083		0.539315	0.379517		0.530417	0.395314		0.489178	0.47382		0.480773	0.495718		0.488722	0.484842		0.586992	0.306497		0.521951	0.4055		0.465921	0.539916
0.483132	0.491507		0.440993	0.593044		0.49807	0.457377		0.574775	0.320457		0.488873	0.479507		0.512392	0.4288		0.532966	0.392502		0.450386	0.570252		0.531291	0.393529		0.540169	0.378057		0.531257	0.393754		0.489952	0.472217		0.481534	0.494044		0.489495	0.483183		0.58792	0.305125		0.522777	0.404008		0.466658	0.538179
0.483895	0.489888		0.441689	0.591291		0.498857	0.455717		0.575683	0.319054		0.489645	0.477869		0.513202	0.427187		0.533808	0.39102		0.451097	0.568522		0.53213	0.391979		0.541022	0.376602		0.532096	0.392199		0.490726	0.470619		0.482294	0.492375		0.490268	0.481529		0.588849	0.303759		0.523603	0.402521		0.467395	0.536446
0.484658	0.488274		0.442386	0.589541		0.499644	0.454062		0.576591	0.317656		0.490417	0.476235		0.514011	0.42558		0.53465	0.389543		0.451809	0.566796		0.532969	0.390435		0.541875	0.375151		0.532935	0.390649		0.4915	0.469025		0.483055	0.49071		0.491042	0.479879		0.589778	0.302398		0.524429	0.401038		0.468132	0.534718
0.485421	0.486664		0.443083	0.587796		0.500431	0.452411		0.577499	0.316264		0.49119	0.474606		0.514821	0.423978		0.535492	0.388071		0.45252	0.565074		0.533809	0.388896		0.542729	0.373706		0.533774	0.389105		0.492274	0.467435		0.483816	0.489049		0.491815	0.478234		0.590707	0.301042		0.525255	0.399561		0.46887	0.532994
0.486185	0.485058		0.443779	0.586053		0.501218	0.450766		0.578407	0.314877		0.491962	0.472982		0.51563	0.422381		0.536334	0.386605		0.453232	0.563355		0.534648	0.387363		0.543582	0.372266		0.534614	0.387566		0.493048	0.465851		0.484577	0.487393		0.492588	0.476594		0.591635	0.299692		0.526081	0.398088		0.469607	0.531274
0.486948	0.483457		0.444476	0.584315		0.502004	0.449126		0.579315	0.313496		0.492734	0.471362		0.516439	0.420789		0.537176	0.385143		0.453943	0.561641		0.535487	0.385834		0.544435	0.37083		0.535453	0.386032		0.493822	0.46427		0.485337	0.485742		0.493362	0.474958		0.592564	0.298348		0.526906	0.39662		0.470344	0.529559
0.487711	0.48186		0.445173	0.58258		0.502791	0.44749		0.580223	0.31212		0.493507	0.469746		0.517249	0.419202		0.538018	0.383685		0.454655	0.559931		0.536326	0.384311		0.545289	0.3694		0.536292	0.384504		0.494596	0.462694		0.486098	0.484095		0.494135	0.473327		0.593493	0.297009		0.527732	0.395157		0.471081	0.527848
0.488474	0.480268		0.445869	0.580849		0.503578	0.44586		0.581131	0.31075		0.494279	0.468135		0.518058	0.41762		0.53886	0.382233		0.455366	0.558224		0.537166	0.382794		0.546142	0.367975		0.537131	0.382981		0.49537	0.461123		0.486859	0.482452		0.494908	0.471701		0.594422	0.295676		0.528558	0.393699		0.471818	0.526142
0.489238	0.47868		0.446566	0.579121		0.504365	0.444234		0.582039	0.309385		0.495051	0.466529		0.518868	0.416043		0.539702	0.380786		0.456078	0.556521		0.538005	0.381281		0.546995	0.366554		0.537971	0.381463		0.496144	0.459556		0.48762	0.480814		0.495681	0.470079		0.595351	0.294348		0.529384	0.392245		0.472556	0.52444
0.490001	0.477096		0.447263	0.577397		0.505152	0.442614		0.582947	0.308026		0.495824	0.464927		0.519677	0.414471		0.540544	0.379343		0.456789	0.554822		0.538844	0.379773		0.547849	0.365139		0.53881	0.37995		0.496918	0.457993		0.48838	0.47918		0.496455	0.468462		0.596279	0.293026		0.53021	0.390796		0.473293	0.522742
0.490764	0.475516		0.447959	0.575677		0.505939	0.440998		0.583855	0.306672		0.496596	0.46333		0.520487	0.412905		0.541386	0.377906		0.457501	0.553127		0.539684	0.378271		0.548702	0.363728		0.539649	0.378443		0.497692	0.456435		0.489141	0.477551		0.497228	0.46685		0.597208	0.291709		0.531036	0.389352		0.47403	0.521049
0.491527	0.473941		0.448656	0.573961		0.506726	0.439387		0.584763	0.305323		0.497368	0.461738		0.521296	0.411343		0.542228	0.376473		0.458212	0.551436		0.540523	0.376774		0.549555	0.362322		0.540488	0.37694		0.498466	0.454882		0.489902	0.475927		0.498001	0.465242		0.598137	0.290398		0.531862	0.387912		0.474767	0.51936
0.492291	0.47237		0.449353	0.572248		0.507512	0.437781		0.585671	0.30398		0.498141	0.46015		0.522106	0.409786		0.54307	0.375045		0.458924	0.549749		0.541362	0.375282		0.550409	0.360922		0.541328	0.375443		0.49924	0.453333		0.490662	0.474307		0.498775	0.463639		0.599066	0.289092		0.532688	0.386478		0.475505	0.517675
0.493054	0.470803		0.45005	0.570539		0.508299	0.43618		0.586579	0.302642		0.498913	0.458566		0.522915	0.408235		0.543912	0.373622		0.459635	0.548066		0.542202	0.373796		0.551262	0.359526		0.542167	0.373952		0.500014	0.451788		0.491423	0.472691		0.499548	0.462041		0.599994	0.287792		0.533513	0.385048		0.476242	0.515995
0.493817	0.469241		0.450746	0.568833		0.509086	0.434584		0.587487	0.30131		0.499685	0.456987		0.523725	0.406688		0.544754	0.372204		0.460347	0.546386		0.543041	0.372314		0.552115	0.358135		0.543006	0.372465		0.500788	0.450248		0.492184	0.47108		0.500321	0.460447		0.600923	0.286497		0.534339	0.383622		0.476979	0.514319
0.49458	0.467683		0.451443	0.567132		0.509873	0.432992		0.588395	0.299983		0.500458	0.455413		0.524534	0.405146		0.545596	0.37079		0.461058	0.544711		0.54388	0.370838		0.552969	0.356748		0.543846	0.370984		0.501562	0.448713		0.492945	0.469473		0.501095	0.458858		0.601852	0.285207		0.535165	0.382202		0.477716	0.512647
0.495344	0.466129		0.45214	0.565434		0.51066	0.431406		0.589303	0.298661		0.50123	0.453843		0.525344	0.40361		0.546438	0.369382		0.46177	0.543039		0.54472	0.369366		0.553822	0.355367		0.544685	0.369507		0.502336	0.447181		0.493705	0.467871		0.501868	0.457274		0.602781	0.283923		0.535991	0.380786		0.478453	0.51098
0.496107	0.46458		0.452836	0.563739		0.511447	0.429824		0.590211	0.297344		0.502002	0.452278		0.526153	0.402078		0.54728	0.367978		0.462481	0.541371		0.545559	0.3679		0.554676	0.35399		0.545524	0.368036		0.50311	0.445655		0.494466	0.466273		0.502641	0.455694		0.60371	0.282644		0.536817	0.379374		0.479191	0.509318
0.49687	0.463035		0.453533	0.562049		0.512233	0.428247		0.591119	0.296033		0.502774	0.450717		0.526963	0.400551		0.548122	0.366579		0.463193	0.539708		0.546398	0.366439		0.555529	0.352619		0.546363	0.36657		0.503884	0.444132		0.495227	0.46468		0.503414	0.454119		0.604638	0.281371		0.537643	0.377968		0.479928	0.507659
0.497633	0.461494		0.45423	0.560362		0.51302	0.426675		0.592027	0.294727		0.503547	0.449161		0.527772	0.399029		0.548964	0.365185		0.463904	0.538048		0.547238	0.364983		0.556382	0.351252		0.547203	0.365109		0.504658	0.442614		0.495987	0.463091		0.504188	0.452548		0.605567	0.280102		0.538469	0.376566		0.480665	0.506005
0.498397	0.459957		0.454926	0.558679		0.513807	0.425108		0.592935	0.293427		0.504319	0.447609		0.528581	0.397513		0.549806	0.363795		0.464616	0.536392		0.548077	0.363532		0.557236	0.34989		0.548042	0.363654		0.505432	0.441101		0.496748	0.461507		0.504961	0.450983		0.606496	0.27884		0.539295	0.375168		0.481402	0.504356
0.49916	0.458425		0.455623	0.556999		0.514594	0.423546		0.593843	0.292131		0.505091	0.446062		0.529391	0.396001		0.550648	0.36241		0.465327	0.53474		0.548916	0.362087		0.558089	0.348533		0.548881	0.362203		0.506206	0.439592		0.497509	0.459927		0.505734	0.449421		0.607425	0.277582		0.54012	0.373775		0.48214	0.502711
0.499923	0.456897		0.45632	0.555324		0.515381	0.421988		0.594751	0.290841		0.505864	0.444519		0.5302	0.394494		0.551489	0.36103		0.466039	0.533092		0.549756	0.360646		0.558942	0.34718		0.54972	0.360758		0.50698	0.438087		0.49827	0.458352		0.506508	0.447865		0.608354	0.27633		0.540946	0.372387		0.482877	0.50107
0.500686	0.455374		0.457016	0.553652		0.516168	0.420436		0.595659	0.289556		0.506636	0.442981		0.53101	0.392992		0.552331	0.359655		0.46675	0.531448		0.550595	0.35921		0.559796	0.345832		0.55056	0.359317		0.507754	0.436587		0.49903	0.456781		0.507281	0.446312		0.609282	0.275083		0.541772	0.371004		0.483614	0.499433
0.50145	0.453854		0.457713	0.551984		0.516954	0.418888		0.596567	0.288277		0.507408	0.441448		0.531819	0.391495		0.553173	0.358284		0.467462	0.529808		0.551434	0.35778		0.560649	0.344489		0.551399	0.357882		0.508528	0.435091		0.499791	0.455214		0.508054	0.444765		0.610211	0.273841		0.542598	0.369625		0.484351	0.497801
0.502213	0.452339		0.45841	0.550319		0.517741	0.417345		0.597475	0.287002		0.508181	0.439918		0.532629	0.390003		0.554015	0.356918		0.468173	0.528171		0.552274	0.356354		0.561502	0.343151		0.552238	0.356452		0.509302	0.4336		0.500552	0.453652		0.508827	0.443222		0.61114	0.272604		0.543424	0.368251		0.485088	0.496173
0.502976	0.450828		0.459106	0.548659		0.518528	0.415807		0.598383	0.285733		0.508953	0.438394		0.533438	0.388515		0.554857	0.355557		0.468885	0.526539		0.553113	0.354934		0.562356	0.341818		0.553077	0.355026		0.510076	0.432113		0.501312	0.452094		0.509601	0.441684		0.612069	0.271373		0.54425	0.366881		0.485826	0.49455
0.503739	0.449322		0.459803	0.547002		0.519315	0.414273		0.599291	0.284469		0.509725	0.436874		0.534248	0.387033		0.555699	0.3542		0.469596	0.524911		0.553952	0.353518		0.563209	0.340489		0.553917	0.353606		0.51085	0.43063		0.502073	0.450541		0.510374	0.44015		0.612997	0.270147		0.545076	0.365516		0.486563	0.492931
0.504502	0.447819		0.4605	0.545348		0.520102	0.412745		0.600199	0.28321		0.510498	0.435358		0.535057	0.385556		0.556541	0.352848		0.470308	0.523286		0.554792	0.352108		0.564062	0.339165		0.554756	0.352191		0.511624	0.429152		0.502834	0.448992		0.511147	0.438621		0.613926	0.268926		0.545902	0.364155		0.4873	0.491316
0.505266	0.446321		0.461196	0.543699		0.520889	0.411221		0.601107	0.281956		0.51127	0.433847		0.535867	0.384083		0.557383	0.351501		0.471019	0.521666		0.555631	0.350702		0.564916	0.337845		0.555595	0.350781		0.512398	0.427678		0.503595	0.447448		0.511921	0.437096		0.614855	0.26771		0.546727	0.362799		0.488037	0.489706
0.506029	0.444827		0.461893	0.542054		0.521675	0.409701		0.602015	0.280707		0.512042	0.43234		0.536676	0.382615		0.558225	0.350159		0.471731	0.520049		0.55647	0.349301		0.565769	0.336531		0.556435	0.349376		0.513172	0.426209		0.504355	0.445908		0.512694	0.435576		0.615784	0.266499		0.547553	0.361447		0.488774	0.4881
0.506792	0.443338		0.46259	0.540412		0.522462	0.408187		0.602923	0.279464		0.512815	0.430838		0.537486	0.381152		0.559067	0.348821		0.472442	0.518436		0.55731	0.347906		0.566622	0.335221		0.557274	0.347976		0.513946	0.424743		0.505116	0.444373		0.513467	0.43406		0.616713	0.265294		0.548379	0.3601		0.489512	0.486498
0.507555	0.441853		0.463286	0.538774		0.523249	0.406678		0.603831	0.278225		0.513587	0.42934		0.538295	0.379694		0.559909	0.347487		0.473154	0.516828		0.558149	0.346515		0.567476	0.333915		0.558113	0.34658		0.51472	0.423283		0.505877	0.442842		0.514241	0.432549		0.617641	0.264093		0.549205	0.358758		0.490249	0.484901
0.508319	0.440371		0.463983	0.537139		0.524036	0.405173		0.604739	0.276992		0.514359	0.427846		0.539104	0.378241		0.560751	0.346159		0.473865	0.515223		0.558988	0.345129		0.568329	0.332615		0.558952	0.34519		0.515494	0.421826		0.506637	0.441315		0.515014	0.431043		0.61857	0.262898		0.550031	0.35742		0.490986	0.483308
0.509082	0.438895		0.46468	0.535509		0.524823	0.403673		0.605647	0.275763		0.515131	0.426357		0.539914	0.376793		0.561593	0.344835		0.474577	0.513622		0.559827	0.343749		0.569182	0.331318		0.559792	0.343805		0.516268	0.420374		0.507398	0.439793		0.515787	0.429541		0.619499	0.261708		0.550857	0.356087		0.491723	0.481719
0.509845	0.437422		0.465376	0.533882		0.52561	0.402177		0.606555	0.27454		0.515904	0.424873		0.540723	0.375349		0.562435	0.343515		0.475288	0.512026		0.560667	0.342373		0.570036	0.330027		0.560631	0.342425		0.517042	0.418926		0.508159	0.438275		0.51656	0.428044		0.620428	0.260523		0.551683	0.354758		0.492461	0.480135
0.510608	0.435954		0.466073	0.532259		0.526397	0.400687		0.607463	0.273322		0.516676	0.423393		0.541533	0.373911		0.563277	0.3422		0.476	0.510433		0.561506	0.341002		0.570889	0.32874		0.56147	0.34105		0.517816	0.417483		0.50892	0.436761		0.517334	0.426551		0.621357	0.259342		0.552509	0.353433		0.493198	0.478555
0.511372	0.434489		0.46677	0.53064		0.527183	0.399201		0.608371	0.272108		0.517448	0.421917		0.542342	0.372477		0.564119	0.34089		0.476711	0.508844		0.562345	0.339636		0.571742	0.327458		0.562309	0.339679		0.51859	0.416044		0.50968	0.435252		0.518107	0.425062		0.622285	0.258167		0.553334	0.352113		0.493935	0.47698
0.512135	0.433029		0.467466	0.529025		0.52797	0.397719		0.609279	0.2709		0.518221	0.420446		0.543152	0.371048		0.564961	0.339584		0.477423	0.507259		0.563185	0.338275		0.572596	0.32618		0.563149	0.338314		0.519364	0.414609		0.510441	0.433748		0.51888	0.423578		0.623214	0.256997		0.55416	0.350798		0.494672	0.475408
0.512898	0.431574		0.468163	0.527414		0.528757	0.396243		0.610187	0.269696		0.518993	0.418979		0.543961	0.369623		0.565803	0.338283		0.478134	0.505678		0.564024	0.336918		0.573449	0.324907		0.563988	0.336953		0.520138	0.413179		0.511202	0.432247		0.519654	0.422099		0.624143	0.255832		0.554986	0.349486		0.495409	0.473841
0.513661	0.430122		0.46886	0.525806		0.529544	0.394771		0.611095	0.268498		0.519765	0.417517		0.544771	0.368204		0.566645	0.336986		0.478846	0.504101		0.564863	0.335567		0.574302	0.323639		0.564827	0.335597		0.520912	0.411753		0.511962	0.430751		0.520427	0.420624		0.625072	0.254672		0.555812	0.34818		0.496147	0.472279
0.514425	0.428675		0.469556	0.524202		0.530331	0.393304		0.612003	0.267305		0.520538	0.416059		0.54558	0.366789		0.567487	0.335694		0.479557	0.502527		0.565703	0.33422		0.575156	0.322375		0.565667	0.334247		0.521686	0.410331		0.512723	0.42926		0.5212	0.419154		0.626	0.253517		0.556638	0.346878		0.496884	0.47072
0.515188	0.427232		0.470253	0.522602		0.531118	0.391841		0.612912	0.266116		0.52131	0.414605		0.54639	0.365379		0.568329	0.334407		0.480269	0.500958		0.566542	0.332878		0.576009	0.321116		0.566506	0.332901		0.52246	0.408913		0.513484	0.427773		0.521973	0.417688		0.626929	0.252367		0.557464	0.34558		0.497621	0.469166
0.515951	0.425793		0.47095	0.521006		0.531904	0.390384		0.61382	0.264932		0.522082	0.413156		0.547199	0.363974		0.569171	0.333123		0.48098	0.499393		0.567381	0.331541		0.576863	0.319861		0.567345	0.33156		0.523234	0.4075		0.514245	0.42629		0.522747	0.416226		0.627858	0.251222		0.55829	0.344286		0.498358	0.467616
0.516714	0.424358		0.471646	0.519413		0.532691	0.388931		0.614728	0.263754		0.522855	0.411711		0.548009	0.362573		0.570013	0.331845		0.481692	0.497832		0.568221	0.330209		0.577716	0.31861		0.568184	0.330223		0.524008	0.406091		0.515005	0.424811		0.52352	0.414769		0.628787	0.250081		0.559115	0.342997		0.499095	0.466071
0.517478	0.422927		0.472343	0.517824		0.533478	0.387482		0.615636	0.26258		0.523627	0.410271		0.548818	0.361177		0.570855	0.330571		0.482403	0.496274		0.56906	0.328882		0.578569	0.317365		0.569024	0.328892		0.524783	0.404686		0.515766	0.423337		0.524293	0.413317		0.629716	0.248946		0.559941	0.341713		0.499833	0.46453
0.518241	0.421501		0.47304	0.516239		0.534265	0.386038		0.616544	0.261411		0.524399	0.408835		0.549628	0.359786		0.571697	0.329301		0.483115	0.494721		0.569899	0.327559		0.579423	0.316123		0.569863	0.327565		0.525557	0.403286		0.516527	0.421867		0.525067	0.411869		0.630644	0.247815		0.560767	0.340433		0.50057	0.462993
0.519004	0.420079		0.473736	0.514658		0.535052	0.384599		0.617452	0.260247		0.525171	0.407403		0.550437	0.3584		0.572539	0.328036		0.483826	0.493172		0.570739	0.326242		0.580276	0.314886		0.570702	0.326243		0.526331	0.40189		0.517287	0.420402		0.52584	0.410425		0.631573	0.24669		0.561593	0.339157		0.501307	0.461461
0.519767	0.41866		0.474433	0.513081		0.535839	0.383165		0.61836	0.259088		0.525944	0.405976		0.551246	0.357018		0.573381	0.326775		0.484538	0.491626		0.571578	0.324928		0.581129	0.313654		0.571541	0.324926		0.527105	0.400498		0.518048	0.418941		0.526613	0.408986		0.632502	0.245569		0.562419	0.337885		0.502044	0.459932
0.520531	0.417246		0.47513	0.511508		0.536625	0.381735		0.619268	0.257933		0.526716	0.404553		0.552056	0.355641		0.574223	0.325519		0.485249	0.490084		0.572417	0.32362		0.581983	0.312426		0.572381	0.323614		0.527879	0.39911		0.518809	0.417484		0.527387	0.407551		0.633431	0.244453		0.563245	0.336618		0.502782	0.458408
0.521294	0.415837		0.475826	0.509938		0.537412	0.380309		0.620176	0.256784		0.527488	0.403134		0.552865	0.354269		0.575065	0.324267		0.485961	0.488547		0.573257	0.322317		0.582836	0.311203		0.57322	0.322307		0.528653	0.397727		0.51957	0.416031		0.52816	0.40612		0.634359	0.243342		0.564071	0.335355		0.503519	0.456889
0.522057	0.414431		0.476523	0.508372		0.538199	0.378889		0.621084	0.255639		0.528261	0.40172		0.553675	0.352901		0.575907	0.32302		0.486672	0.487013		0.574096	0.321018		0.583689	0.309984		0.574059	0.321004		0.529427	0.396347		0.52033	0.414583		0.528933	0.404694		0.635288	0.242235		0.564897	0.334097		0.504256	0.455373
0.52282	0.413029		0.47722	0.50681		0.538986	0.377472		0.621992	0.254499		0.529033	0.40031		0.554484	0.351538		0.576749	0.321777		0.487384	0.485483		0.574935	0.319724		0.584543	0.308769		0.574898	0.319706		0.530201	0.394972		0.521091	0.413139		0.529706	0.403273		0.636217	0.241134		0.565722	0.332843		0.504993	0.453862
0.523584	0.411632		0.477916	0.505252		0.539773	0.376061		0.6229	0.253364		0.529805	0.398904		0.555294	0.350179		0.577591	0.320538		0.488096	0.483957		0.575775	0.318434		0.585396	0.307559		0.575738	0.318413		0.530975	0.393602		0.521852	0.4117		0.53048	0.401855		0.637146	0.240037		0.566548	0.331593		0.50573	0.452355
0.524347	0.410239		0.478613	0.503697		0.54056	0.374654		0.623808	0.252233		0.530578	0.397502		0.556103	0.348826		0.578432	0.319304		0.488807	0.482436		0.576614	0.31715		0.586249	0.306353		0.576577	0.317124		0.531749	0.392235		0.522612	0.410265		0.531253	0.400443		0.638075	0.238945		0.567374	0.330347		0.506468	0.450852
0.52511	0.40885		0.47931	0.502147		0.541347	0.373252		0.624716	0.251107		0.53135	0.396105		0.556913	0.347477		0.579274	0.318074		0.489519	0.480918		0.577453	0.31587		0.587103	0.305152		0.577416	0.315841		0.532523	0.390873		0.523373	0.408834		0.532026	0.399034		0.639003	0.237858		0.5682	0.329106		0.507205	0.449354
0.525873	0.407464		0.480006	0.5006		0.542133	0.371854		0.625624	0.249986		0.532122	0.394713		0.557722	0.346132		0.580116	0.316848		0.49023	0.479404		0.578293	0.314594		0.587956	0.303955		0.578256	0.314561		0.533297	0.389514		0.524134	0.407407		0.5328	0.39763		0.639932	0.236775		0.569026	0.327869		0.507942	0.44786
0.526636	0.406083		0.480703	0.499057		0.54292	0.37046		0.626532	0.24887		0.532895	0.393324		0.558532	0.344792		0.580958	0.315627		0.490942	0.477893		0.579132	0.313324		0.588809	0.302762		0.579095	0.313287		0.534071	0.38816		0.524895	0.405984		0.533573	0.39623		0.640861	0.235697		0.569852	0.326636		0.508679	0.44637
0.5274	0.404707		0.4814	0.497518		0.543707	0.369072		0.62744	0.247758		0.533667	0.39194		0.559341	0.343457		0.5818	0.31441		0.491653	0.476387		0.579971	0.312058		0.589663	0.301574		0.579934	0.312017		0.534845	0.38681		0.525655	0.404566		0.534346	0.394835		0.64179	0.234624		0.570678	0.325408		0.509417	0.444884
0.528163	0.403334		0.482096	0.495983		0.544494	0.367688		0.628348	0.246651		0.534439	0.39056		0.560151	0.342126		0.582642	0.313198		0.492365	0.474885		0.580811	0.310796		0.590516	0.30039		0.580773	0.310752		0.535619	0.385465		0.526416	0.403152		0.535119	0.393444		0.642719	0.233556		0.571504	0.324184		0.510154	0.443403
0.528926	0.401965		0.482793	0.494451		0.545281	0.366308		0.629256	0.245549		0.535212	0.389184		0.56096	0.3408		0.583484	0.31199		0.493076	0.473387		0.58165	0.309539		0.591369	0.29921		0.581613	0.309492		0.536393	0.384123		0.527177	0.401743		0.535893	0.392057		0.643647	0.232492		0.572329	0.322964		0.510891	0.441925
0.529689	0.4006		0.48349	0.492923		0.546068	0.364933		0.630164	0.244451		0.535984	0.387813		0.56177	0.339478		0.584326	0.310786		0.493788	0.471892		0.582489	0.308287		0.592223	0.298035		0.582452	0.308236		0.537167	0.382786		0.527938	0.400337		0.536666	0.390675		0.644576	0.231433		0.573155	0.321748		0.511628	0.440452
0.530453	0.39924		0.484186	0.491399		0.546854	0.363562		0.631072	0.243358		0.536756	0.386446		0.562579	0.338161		0.585168	0.309586		0.494499	0.470402		0.583328	0.30704		0.593076	0.296864		0.583291	0.306985		0.537941	0.381453		0.528698	0.398936		0.537439	0.389296		0.645505	0.230378		0.573981	0.320537		0.512365	0.438984
0.531216	0.397883		0.484883	0.489879		0.547641	0.362196		0.63198	0.24227		0.537528	0.385083		0.563388	0.336849		0.58601	0.308391		0.495211	0.468915		0.584168	0.305797		0.593929	0.295698		0.58413	0.305738		0.538715	0.380123		0.529459	0.397539		0.538213	0.387923		0.646434	0.229329		0.574807	0.319329		0.513103	0.437519
0.531979	0.396531		0.48558	0.488363		0.548428	0.360834		0.632888	0.241186		0.538301	0.383724		0.564198	0.335541		0.586852	0.3072		0.495922	0.467432		0.585007	0.304558		0.594783	0.294535		0.58497	0.304496		0.539489	0.378798		0.53022	0.396147		0.538986	0.386553		0.647362	0.228283		0.575633	0.318126		0.51384	0.436059
0.532742	0.395183		0.486276	0.48685		0.549215	0.359477		0.633796	0.240107		0.539073	0.38237		0.565007	0.334237		0.587694	0.306014		0.496634	0.465954		0.585846	0.303324		0.595636	0.293377		0.585809	0.303259		0.540263	0.377478		0.53098	0.394758		0.539759	0.385188		0.648291	0.227243		0.576459	0.316927		0.514577	0.434602
0.533506	0.393838		0.486973	0.485342		0.550002	0.358125		0.634704	0.239033		0.539845	0.381019		0.565817	0.332938		0.588536	0.304831		0.497345	0.464479		0.586686	0.302095		0.59649	0.292223		0.586648	0.302026		0.541037	0.376161		0.531741	0.393374		0.540533	0.383827		0.64922	0.226206		0.577285	0.315732		0.515314	0.43315
0.534269	0.392498		0.48767	0.483837		0.550789	0.356776		0.635612	0.237963		0.540618	0.379673		0.566626	0.331644		0.589378	0.303653		0.498057	0.463008		0.587525	0.30087		0.597343	0.291074		0.587487	0.300798		0.541811	0.374848		0.532502	0.391994		0.541306	0.38247		0.650149	0.225175		0.578111	0.314542		0.516051	0.431702
0.535032	0.391162		0.488366	0.482336		0.551575	0.355432		0.63652	0.236897		0.54139	0.378331		0.567436	0.330354		0.59022	0.302479		0.498768	0.461541		0.588364	0.29965		0.598196	0.289928		0.588327	0.299574		0.542585	0.37354		0.533263	0.390618		0.542079	0.381118		0.651078	0.224148		0.578936	0.313355		0.516789	0.430259
0.535795	0.389829		0.489063	0.480838		0.552362	0.354093		0.637428	0.235836		0.542162	0.376994		0.568245	0.329069		0.591062	0.301309		0.49948	0.460077		0.589204	0.298434		0.59905	0.288787		0.589166	0.298355		0.543359	0.372235		0.534023	0.389246		0.542852	0.37977		0.652006	0.223125		0.579762	0.312173		0.517526	0.428819
0.536559	0.388501		0.48976	0.479345		0.553149	0.352758		0.638336	0.23478		0.542935	0.37566		0.569055	0.327788		0.591904	0.300144		0.500191	0.458618		0.590043	0.297223		0.599903	0.28765		0.590005	0.29714		0.544133	0.370935		0.534784	0.387879		0.543626	0.378426		0.652935	0.222107		0.580588	0.310995		0.518263	0.427384
0.537322	0.387177		0.490456	0.477855		0.553936	0.351428		0.639244	0.233728		0.543707	0.374331		0.569864	0.326511		0.592746	0.298982		0.500903	0.457163		0.590882	0.296016		0.600756	0.286518		0.590845	0.29593		0.544907	0.369638		0.535545	0.386516		0.544399	0.377087		0.653864	0.221094		0.581414	0.309821		0.519	0.425953
0.538085	0.385857		0.491153	0.476369		0.554723	0.350102		0.640152	0.23268		0.544479	0.373006		0.570674	0.325239		0.593588	0.297825		0.501614	0.455711		0.591722	0.294814		0.60161	0.285389		0.591684	0.294725		0.545681	0.368346		0.536305	0.385156		0.545172	0.375751		0.654793	0.220085		0.58224	0.308651		0.519738	0.424526
0.538848	0.38454		0.49185	0.474887		0.55551	0.34878		0.64106	0.231637		0.545252	0.371685		0.571483	0.323971		0.59443	0.296672		0.502326	0.454263		0.592561	0.293616		0.602463	0.284265		0.592523	0.293524		0.546455	0.367058		0.537066	0.383802		0.545946	0.37442		0.655722	0.21908		0.583066	0.307485		0.520475	0.423103
0.539612	0.383228		0.492546	0.473409		0.556296	0.347463		0.641968	0.230599		0.546024	0.370368		0.572293	0.322708		0.595272	0.295523		0.503037	0.45282		0.5934	0.292422		0.603316	0.283144		0.593362	0.292327		0.547229	0.365774		0.537827	0.382451		0.546719	0.373093		0.65665	0.21808		0.583892	0.306323		0.521212	0.421684
0.540375	0.38192		0.493243	0.471934		0.557083	0.34615		0.642876	0.229565		0.546796	0.369056		0.573102	0.321449		0.596114	0.294379		0.503749	0.45138		0.59424	0.291234		0.60417	0.282028		0.594202	0.291135		0.548003	0.364494		0.538588	0.381104		0.547492	0.37177		0.657579	0.217084		0.584718	0.305165		0.521949	0.420269
0.541138	0.380615		0.49394	0.470463		0.55787	0.344842		0.643784	0.228535		0.547568	0.367747		0.573912	0.320195		0.596956	0.293238		0.50446	0.449944		0.595079	0.290049		0.605023	0.280917		0.595041	0.289947		0.548777	0.363218		0.539348	0.379762		0.548265	0.370452		0.658508	0.216093		0.585543	0.304012		0.522686	0.418859
0.541901	0.379315		0.494636	0.468996		0.558657	0.343537		0.644692	0.22751		0.548341	0.366443		0.574721	0.318945		0.597798	0.292102		0.505172	0.448511		0.595918	0.288869		0.605876	0.279809		0.59588	0.288764		0.549551	0.361945		0.540109	0.378423		0.549039	0.369137		0.659437	0.215106		0.586369	0.302862		0.523424	0.417452
0.542665	0.378019		0.495333	0.467533		0.559444	0.342238		0.6456	0.226489		0.549113	0.365143		0.57553	0.317699		0.59864	0.29097		0.505883	0.447083		0.596758	0.287693		0.60673	0.278705		0.596719	0.287585		0.550325	0.360677		0.54087	0.377089		0.549812	0.367827		0.660365	0.214124		0.587195	0.301717		0.524161	0.41605
0.543428	0.376726		0.49603	0.466074		0.560231	0.340942		0.646508	0.225472		0.549885	0.363846		0.57634	0.316458		0.599482	0.289841		0.506595	0.445659		0.597597	0.286522		0.607583	0.277606		0.597559	0.286411		0.551099	0.359413		0.54163	0.375759		0.550585	0.366521		0.661294	0.213146		0.588021	0.300575		0.524898	0.414652
0.544191	0.375438		0.496726	0.464618		0.561018	0.339651		0.647416	0.22446		0.550658	0.362554		0.577149	0.315221		0.600324	0.288717		0.507306	0.444238		0.598436	0.285355		0.608436	0.27651		0.598398	0.285241		0.551873	0.358153		0.542391	0.374433		0.551359	0.365219		0.662223	0.212172		0.588847	0.299438		0.525635	0.413258
0.544954	0.374153		0.497423	0.463166		0.561804	0.338364		0.648324	0.223453		0.55143	0.361266		0.577959	0.313989		0.601166	0.287597		0.508018	0.442821		0.599276	0.284192		0.60929	0.275419		0.599237	0.284075		0.552647	0.356897		0.543152	0.373111		0.552132	0.363922		0.663152	0.211202		0.589673	0.298304		0.526373	0.411868
0.545718	0.372872		0.49812	0.461718		0.562591	0.337082		0.649232	0.222449		0.552202	0.359983		0.578768	0.312761		0.602008	0.286482		0.508729	0.441408		0.600115	0.283034		0.610143	0.274332		0.600076	0.282914		0.553421	0.355645		0.543913	0.371793		0.552905	0.362628		0.664081	0.210237		0.590499	0.297175		0.52711	0.410482
0.546481	0.371596		0.498816	0.460273		0.563378	0.335804		0.65014	0.22145		0.552975	0.358703		0.579578	0.311537		0.60285	0.28537		0.509441	0.439999		0.600954	0.28188		0.610996	0.273249		0.600916	0.281757		0.554195	0.354397		0.544673	0.370479		0.553679	0.361339		0.665009	0.209277		0.591325	0.29605		0.527847	0.4091
0.547244	0.370323		0.499513	0.458833		0.564165	0.33453		0.651048	0.220455		0.553747	0.357427		0.580387	0.310317		0.603692	0.284262		0.510152	0.438594		0.601794	0.280731		0.61185	0.27217		0.601755	0.280605		0.554969	0.353153		0.545434	0.36917		0.554452	0.360054		0.665938	0.20832		0.59215	0.294928		0.528584	0.407723
0.548007	0.369054		0.50021	0.457396		0.564952	0.333261		0.651956	0.219465		0.554519	0.356155		0.581197	0.309102		0.604534	0.283158		0.510864	0.437193		0.602633	0.279586		0.612703	0.271094		0.602594	0.279456		0.555743	0.351912		0.546195	0.367864		0.555225	0.358772		0.666867	0.207368		0.592976	0.293811		0.529321	0.406349
0.54877	0.367789		0.500907	0.455963		0.565739	0.331996		0.652864	0.218479		0.555292	0.354888		0.582006	0.307891		0.605375	0.282059		0.511575	0.435795		0.603472	0.278445		0.613556	0.270023		0.603434	0.278313		0.556517	0.350676		0.546955	0.366563		0.555998	0.357495		0.667796	0.20642		0.593802	0.292697		0.530059	0.404979
0.549534	0.366528		0.501603	0.454534		0.566525	0.330735		0.653772	0.217497		0.556064	0.353624		0.582816	0.306684		0.606217	0.280963		0.512287	0.434401		0.604312	0.277308		0.61441	0.268956		0.604273	0.277173		0.557291	0.349444		0.547716	0.365265		0.556772	0.356222		0.668725	0.205476		0.594628	0.291588		0.530796	0.403614
0.550297	0.365271		0.5023	0.453108		0.567312	0.329478		0.65468	0.216519		0.556836	0.352365		0.583625	0.305482		0.607059	0.279871		0.512998	0.433011		0.605151	0.276176		0.615263	0.267893		0.605112	0.276038		0.558065	0.348215		0.548477	0.363972		0.557545	0.354954		0.669653	0.204537		0.595454	0.290482		0.531533	0.402252
0.55106	0.364017		0.502997	0.451686		0.568099	0.328226		0.655588	0.215546		0.557609	0.351109		0.584435	0.304284		0.607901	0.278784		0.51371	0.431625		0.60599	0.275048		0.616116	0.266834		0.605951	0.274907		0.558839	0.346991		0.549238	0.362682		0.558318	0.353689		0.670582	0.203601		0.59628	0.28938		0.53227	0.400895
0.551823	0.362768		0.503693	0.450268		0.568886	0.326977		0.656496	0.214577		0.558381	0.349858		0.585244	0.30309		0.608743	0.2777		0.514421	0.430243		0.606829	0.273924		0.61697	0.265779		0.606791	0.27378		0.559613	0.34577		0.549998	0.361397		0.559092	0.352428		0.671511	0.20267		0.597106	0.288282		0.533007	0.399541
0.552587	0.361522		0.50439	0.448854		0.569673	0.325733		0.657404	0.213612		0.559153	0.348611		0.586054	0.301901		0.609585	0.27662		0.515133	0.428864		0.607669	0.272805		0.617823	0.264728		0.60763	0.272658		0.560387	0.344553		0.550759	0.360116		0.559865	0.351171		0.67244	0.201743		0.597931	0.287189		0.533745	0.398192
0.55335	0.36028		0.505087	0.447443		0.57046	0.324494		0.658312	0.212651		0.559925	0.347367		0.586863	0.300715		0.610427	0.275545		0.515844	0.42749		0.608508	0.271689		0.618677	0.263681		0.608469	0.27154		0.561161	0.343341		0.55152	0.358839		0.560638	0.349919		0.673368	0.200821		0.598757	0.286099		0.534482	0.396846
0.554113	0.359042		0.505783	0.446036		0.571246	0.323258		0.65922	0.211694		0.560698	0.346128		0.587672	0.299534		0.611269	0.274473		0.516556	0.426119		0.609347	0.270578		0.61953	0.262638		0.609308	0.270426		0.561935	0.342132		0.55228	0.357565		0.561411	0.34867		0.674297	0.199902		0.599583	0.285013		0.535219	0.395505
0.554876	0.357808		0.50648	0.444633		0.572033	0.322027		0.660128	0.210742		0.56147	0.344892		0.588482	0.298357		0.612111	0.273405		0.517267	0.424751		0.610187	0.269471		0.620383	0.261599		0.610148	0.269317		0.562709	0.340926		0.553041	0.356296		0.562185	0.347426		0.675226	0.198988		0.600409	0.28393		0.535956	0.394167
0.55564	0.356578		0.507177	0.443234		0.57282	0.3208		0.661036	0.209794		0.562242	0.343661		0.589291	0.297185		0.612953	0.272341		0.517979	0.423388		0.611026	0.268369		0.621237	0.260564		0.610987	0.268211		0.563483	0.339725		0.553802	0.355031		0.562958	0.346185		0.676155	0.198077		0.601235	0.282852		0.536694	0.392834
0.556403	0.355351		0.507873	0.441838		0.573607	0.319577		0.661944	0.20885		0.563015	0.342433		0.590101	0.296016		0.613795	0.271281		0.51869	0.422028		0.611865	0.26727		0.62209	0.259532		0.611826	0.26711		0.564257	0.338528		0.554563	0.35377		0.563731	0.344949		0.677084	0.197171		0.602061	0.281778		0.537431	0.391505
0.557166	0.354129		0.50857	0.440446		0.574394	0.318358		0.662852	0.20791		0.563787	0.34121		0.59091	0.294852		0.614637	0.270225		0.519402	0.420673		0.612705	0.266176		0.622943	0.258505		0.612666	0.266013		0.565031	0.337334		0.555323	0.352512		0.564505	0.343717		0.678012	0.196269		0.602887	0.280707		0.538168	0.390179
0.557929	0.35291		0.509267	0.439058		0.575181	0.317144		0.66376	0.206974		0.564559	0.33999		0.59172	0.293692		0.615479	0.269173		0.520113	0.419321		0.613544	0.265086		0.623797	0.257481		0.613505	0.26492		0.565805	0.336145		0.556084	0.351259		0.565278	0.342488		0.678941	0.195371		0.603713	0.27964		0.538905	0.388858
0.558693	0.351695		0.509963	0.437673		0.575968	0.315933		0.664668	0.206042		0.565332	0.338774		0.592529	0.292536		0.616321	0.268125		0.520825	0.417972		0.614383	0.264		0.62465	0.256461		0.614344	0.263832		0.566579	0.334959		0.556845	0.35001		0.566051	0.341264		0.67987	0.194477		0.604538	0.278577		0.539642	0.38754
0.559456	0.350483		0.51066	0.436292		0.576754	0.314727		0.665576	0.205114		0.566104	0.337563		0.593339	0.291384		0.617163	0.26708		0.521536	0.416628		0.615223	0.262918		0.625503	0.255446		0.615183	0.262747		0.567353	0.333777		0.557605	0.348764		0.566825	0.340043		0.680799	0.193587		0.605364	0.277518		0.54038	0.386226
0.560219	0.349276		0.511357	0.434915		0.577541	0.313525		0.666485	0.204191		0.566876	0.336355		0.594148	0.290236		0.618005	0.26604		0.522248	0.415287		0.616062	0.261841		0.626357	0.254434		0.616023	0.261667		0.568127	0.332599		0.558366	0.347523		0.567598	0.338827		0.681727	0.192701		0.60619	0.276463		0.541117	0.384917
0.560982	0.348072		0.512053	0.433541		0.578328	0.312327		0.667393	0.203271		0.567649	0.335151		0.594958	0.289093		0.618847	0.265003		0.522959	0.41395		0.616901	0.260767		0.62721	0.253425		0.616862	0.260591		0.568901	0.331424		0.559127	0.346285		0.568371	0.337614		0.682656	0.191819		0.607016	0.275412		0.541854	0.383611
0.561746	0.346872		0.51275	0.432172		0.579115	0.311133		0.668301	0.202355		0.568421	0.333951		0.595767	0.287953		0.619689	0.263971		0.523671	0.412617		0.617741	0.259698		0.628063	0.252421		0.617701	0.259519		0.569675	0.330254		0.559888	0.345052		0.569144	0.336406		0.683585	0.190942		0.607842	0.274364		0.542591	0.382309
0.562509	0.345676		0.513447	0.430806		0.579902	0.309943		0.669209	0.201444		0.569193	0.332755		0.596577	0.286818		0.620531	0.262942		0.524382	0.411287		0.61858	0.258632		0.628917	0.251421		0.61854	0.258451		0.570449	0.329087		0.560648	0.343822		0.569918	0.335201		0.684514	0.190068		0.608668	0.27332		0.543328	0.381011
0.563272	0.344483		0.514143	0.429443		0.580689	0.308758		0.670117	0.200536		0.569966	0.331563		0.597386	0.285687		0.621373	0.261916		0.525094	0.409961		0.619419	0.257571		0.62977	0.250424		0.61938	0.257388		0.571223	0.327924		0.561409	0.342596		0.570691	0.334		0.685443	0.189198		0.609494	0.27228		0.544066	0.379718
0.564035	0.343295		0.51484	0.428084		0.581475	0.307576		0.671025	0.199633		0.570738	0.330375		0.598196	0.28456		0.622215	0.260895		0.525806	0.408639		0.620259	0.256514		0.630623	0.249431		0.620219	0.256328		0.571997	0.326765		0.56217	0.341374		0.571464	0.332804		0.686371	0.188332		0.61032	0.271243		0.544803	0.378427
0.564799	0.34211		0.515537	0.426729		0.582262	0.306399		0.671933	0.198733		0.57151	0.32919		0.599005	0.283437		0.623057	0.259878		0.526517	0.407321		0.621098	0.255461		0.631477	0.248442		0.621058	0.255272		0.572771	0.325609		0.56293	0.340156		0.572238	0.331611		0.6873	0.18747		0.611145	0.270211		0.54554	0.377141
0.565562	0.340928		0.516233	0.425378		0.583049	0.305225		0.672841	0.197838		0.572282	0.32801		0.599814	0.282318		0.623899	0.258864		0.527229	0.406006		0.621937	0.254412		0.63233	0.247457		0.621897	0.254221		0.573545	0.324457		0.563691	0.338942		0.573011	0.330422		0.688229	0.186612		0.611971	0.269182		0.546277	0.375859
0.566325	0.339751		0.51693	0.42403		0.583836	0.304056		0.673749	0.196946		0.573055	0.326833		0.600624	0.281203		0.624741	0.257854		0.52794	0.404695		0.622777	0.253366		0.633183	0.246475		0.622737	0.253174		0.574319	0.323309		0.564452	0.337732		0.573784	0.329237		0.689158	0.185758		0.612797	0.268157		0.547015	0.374581
0.567088	0.338577		0.517627	0.422686		0.584623	0.302891		0.674657	0.196059		0.573827	0.32566		0.601433	0.280092		0.625583	0.256848		0.528652	0.403388		0.623616	0.252325		0.634037	0.245498		0.623576	0.25213		0.575094	0.322165		0.565213	0.336526		0.574557	0.328056		0.690087	0.184908		0.613623	0.267135		0.547752	0.373306
0.567851	0.337407		0.518323	0.421346		0.58541	0.30173		0.675565	0.195175		0.574599	0.324491		0.602243	0.278985		0.626425	0.255845		0.529363	0.402084		0.624455	0.251288		0.63489	0.244524		0.624415	0.251091		0.575868	0.321025		0.565973	0.335323		0.575331	0.326879		0.691015	0.184061		0.614449	0.266117		0.548489	0.372036
0.568615	0.33624		0.51902	0.420009		0.586196	0.300572		0.676473	0.194295		0.575372	0.323326		0.603052	0.277882		0.627267	0.254847		0.530075	0.400784		0.625295	0.250255		0.635743	0.243553		0.625255	0.250055		0.576642	0.319888		0.566734	0.334125		0.576104	0.325705		0.691944	0.183219		0.615275	0.265103		0.549226	0.370769
0.569378	0.335078		0.519717	0.418676		0.586983	0.299419		0.677381	0.193419		0.576144	0.322164		0.603862	0.276784		0.628109	0.253852		0.530786	0.399488		0.626134	0.249226		0.636597	0.242587		0.626094	0.249024		0.577416	0.318755		0.567495	0.33293		0.576877	0.324536		0.692873	0.18238		0.616101	0.264093		0.549963	0.369506
0.570141	0.333919		0.520413	0.417347		0.58777	0.29827		0.678289	0.192547		0.576916	0.321007		0.604671	0.275689		0.628951	0.252861		0.531498	0.398195		0.626973	0.248201		0.63745	0.241624		0.626933	0.247997		0.57819	0.317625		0.568256	0.331739		0.577651	0.32337		0.693802	0.181546		0.616927	0.263086		0.550701	0.368247
0.570904	0.332763		0.52111	0.416021		0.588557	0.297125		0.679197	0.191679		0.577689	0.319853		0.605481	0.274598		0.629793	0.251873		0.532209	0.396907		0.627813	0.24718		0.638304	0.240665		0.627772	0.246974		0.578964	0.316499		0.569016	0.330552		0.578424	0.322208		0.69473	0.180715		0.617752	0.262083		0.551438	0.366992
0.571668	0.331611		0.521807	0.414699		0.589344	0.295984		0.680105	0.190815		0.578461	0.318703		0.60629	0.273511		0.630635	0.25089		0.532921	0.395621		0.628652	0.246163		0.639157	0.23971		0.628612	0.245954		0.579738	0.315377		0.569777	0.329369		0.579197	0.32105		0.695659	0.179888		0.618578	0.261084		0.552175	0.365741
0.572431	0.330463		0.522503	0.41338		0.590131	0.294846		0.681013	0.189955		0.579233	0.317557		0.6071	0.272428		0.631477	0.24991		0.533632	0.39434		0.629491	0.24515		0.64001	0.238758		0.629451	0.244939		0.580512	0.314259		0.570538	0.328189		0.579971	0.319896		0.696588	0.179064		0.619404	0.260088		0.552912	0.364493
0.573194	0.329319		0.5232	0.412065		0.590917	0.293713		0.681921	0.189098		0.580006	0.316415		0.607909	0.271349		0.632318	0.248933		0.534344	0.393062		0.63033	0.244141		0.640864	0.23781		0.63029	0.243927		0.581286	0.313144		0.571298	0.327013		0.580744	0.318746		0.697517	0.178245		0.62023	0.259096		0.55365	0.363249
0.573957	0.328178		0.523897	0.410754		0.591704	0.292584		0.682829	0.188245		0.580778	0.315276		0.608719	0.270274		0.63316	0.24796		0.535055	0.391788		0.63117	0.243136		0.641717	0.236865		0.631129	0.24292		0.58206	0.312033		0.572059	0.325842		0.581517	0.317599		0.698446	0.177429		0.621056	0.258107		0.554387	0.362009
0.574721	0.327041		0.524593	0.409446		0.592491	0.291459		0.683737	0.187396		0.58155	0.314141		0.609528	0.269203		0.634002	0.246991		0.535767	0.390517		0.632009	0.242134		0.64257	0.235925		0.631969	0.241916		0.582834	0.310926		0.57282	0.324674		0.58229	0.316457		0.699374	0.176617		0.621882	0.257122		0.555124	0.360773
0.575484	0.325907		0.52529	0.408142		0.593278	0.290337		0.684645	0.186551		0.582322	0.31301		0.610338	0.268136		0.634844	0.246026		0.536478	0.38925		0.632848	0.241137		0.643424	0.234987		0.632808	0.240917		0.583608	0.309822		0.573581	0.323509		0.583064	0.315318		0.700303	0.175809		0.622708	0.256141		0.555861	0.359541
0.576247	0.324777		0.525987	0.406841		0.594065	0.28922		0.685553	0.18571		0.583095	0.311883		0.611147	0.267073		0.635686	0.245064		0.53719	0.387987		0.633688	0.240143		0.644277	0.234054		0.633647	0.239921		0.584382	0.308722		0.574341	0.322349		0.583837	0.314183		0.701232	0.175004		0.623534	0.255164		0.556598	0.358313
0.57701	0.323651		0.526683	0.405544		0.594852	0.288106		0.686461	0.184872		0.583867	0.310759		0.611956	0.266014		0.636528	0.244106		0.537901	0.386727		0.634527	0.239153		0.64513	0.233124		0.634486	0.238929		0.585156	0.307625		0.575102	0.321192		0.58461	0.313051		0.702161	0.174204		0.624359	0.254189		0.557336	0.357088
0.577774	0.322528		0.52738	0.404251		0.595639	0.286997		0.687369	0.184038		0.584639	0.309639		0.612766	0.264959		0.63737	0.243152		0.538613	0.385471		0.635366	0.238167		0.645984	0.232198		0.635326	0.237941		0.58593	0.306533		0.575863	0.320039		0.585384	0.311924		0.70309	0.173407		0.625185	0.253219		0.558073	0.355867
0.578537	0.321409		0.528077	0.402961		0.596425	0.285891		0.688277	0.183208		0.585412	0.308523		0.613575	0.263907		0.638212	0.242201		0.539324	0.384219		0.636206	0.237185		0.646837	0.231275		0.636165	0.236957		0.586704	0.305443		0.576623	0.31889		0.586157	0.3108		0.704018	0.172613		0.626011	0.252252		0.55881	0.35465
0.5793	0.320293		0.528773	0.401675		0.597212	0.284789		0.689185	0.182382		0.586184	0.30741		0.614385	0.26286		0.639054	0.241254		0.540036	0.38297		0.637045	0.236207		0.64769	0.230356		0.637004	0.235977		0.587478	0.304358		0.577384	0.317744		0.58693	0.30968		0.704947	0.171823		0.626837	0.251289		0.559547	0.353436
0.580063	0.319181		0.52947	0.400393		0.597999	0.283691		0.690093	0.181559		0.586956	0.306301		0.615194	0.261816		0.639896	0.24031		0.540747	0.381724		0.637884	0.235233		0.648544	0.22944		0.637844	0.235001		0.588252	0.303275		0.578145	0.316602		0.587703	0.308564		0.705876	0.171037		0.627663	0.250329		0.560284	0.352226
0.580827	0.318073		0.530167	0.399114		0.598786	0.282597		0.691001	0.18074		0.587729	0.305196		0.616004	0.260776		0.640738	0.23937		0.541459	0.380483		0.638724	0.234262		0.649397	0.228528		0.638683	0.234028		0.589026	0.302197		0.578906	0.315464		0.588477	0.307451		0.706805	0.170255		0.628489	0.249372		0.561022	0.35102
0.58159	0.316968		0.530863	0.397838		0.599573	0.281507		0.691909	0.179925		0.588501	0.304095		0.616813	0.25974		0.64158	0.238434		0.54217	0.379245		0.639563	0.233296		0.65025	0.22762		0.639522	0.23306		0.5898	0.301122		0.579666	0.31433		0.58925	0.306342		0.707733	0.169476		0.629315	0.24842		0.561759	0.349818
0.582353	0.315866		0.53156	0.396566		0.60036	0.280421		0.692817	0.179113		0.589273	0.302997		0.617623	0.258708		0.642422	0.237501		0.542882	0.37801		0.640402	0.232333		0.651104	0.226715		0.640361	0.232095		0.590574	0.300051		0.580427	0.313199		0.590023	0.305237		0.708662	0.168701		0.63014	0.24747		0.562496	0.34862
0.583116	0.314768		0.532257	0.395298		0.601146	0.279338		0.693725	0.178305		0.590046	0.301903		0.618432	0.257679		0.643264	0.236571		0.543593	0.376779		0.641242	0.231374		0.651957	0.225814		0.641201	0.231134		0.591348	0.298983		0.581188	0.312072		0.590797	0.304135		0.709591	0.167929		0.630966	0.246525		0.563233	0.347425
0.58388	0.313674		0.532953	0.394033		0.601933	0.27826		0.694633	0.177501		0.590818	0.300812		0.619242	0.256655		0.644106	0.235645		0.544305	0.375552		0.642081	0.230418		0.65281	0.224916		0.64204	0.230176		0.592122	0.297918		0.581948	0.310949		0.59157	0.303038		0.71052	0.167161		0.631792	0.245582		0.563971	0.346234
0.584643	0.312583		0.53365	0.392772		0.60272	0.277185		0.695541	0.1767		0.59159	0.299726		0.620051	0.255634		0.644948	0.234723		0.545016	0.374328		0.64292	0.229467		0.653664	0.224021		0.642879	0.229223		0.592896	0.296858		0.582709	0.30983		0.592343	0.301944		0.711449	0.166397		0.632618	0.244643		0.564708	0.345046
0.585406	0.311496		0.534347	0.391514		0.603507	0.276114		0.696449	0.175903		0.592363	0.298642		0.620861	0.254617		0.64579	0.233804		0.545728	0.373107		0.64376	0.228519		0.654517	0.223131		0.643718	0.228273		0.59367	0.2958		0.58347	0.308714		0.593117	0.300853		0.712377	0.165636		0.633444	0.243708		0.565445	0.343863
0.586169	0.310412		0.535043	0.39026		0.604294	0.275047		0.697357	0.175109		0.593135	0.297563		0.62167	0.253604		0.646632	0.232889		0.546439	0.371891		0.644599	0.227575		0.65537	0.222243		0.644558	0.227327		0.594444	0.294747		0.584231	0.307601		0.59389	0.299766		0.713306	0.164879		0.63427	0.242776		0.566182	0.342682
0.586933	0.309332		0.53574	0.389009		0.605081	0.273983		0.698265	0.174319		0.593907	0.296487		0.62248	0.252595		0.647474	0.231977		0.547151	0.370677		0.645438	0.226634		0.656224	0.221359		0.645397	0.226385		0.595218	0.293696		0.584991	0.306493		0.594663	0.298683		0.714235	0.164125		0.635096	0.241848		0.566919	0.341506
0.587696	0.308255		0.536437	0.387762		0.605867	0.272924		0.699173	0.173533		0.594679	0.295415		0.623289	0.251589		0.648316	0.231069		0.547862	0.369468		0.646278	0.225698		0.657077	0.220479		0.646236	0.225447		0.595992	0.29265		0.585752	0.305388		0.595436	0.297604		0.715164	0.163375		0.635922	0.240923		0.567657	0.340333
0.588459	0.307182		0.537133	0.386519		0.606654	0.271868		0.700081	0.17275		0.595452	0.294346		0.624098	0.250587		0.649158	0.230164		0.548574	0.368262		0.647117	0.224765		0.65793	0.219602		0.647075	0.224512		0.596766	0.291606		0.586513	0.304287		0.59621	0.296528		0.716092	0.162628		0.636747	0.240001		0.568394	0.339164
0.589222	0.306112		0.53783	0.385279		0.607441	0.270816		0.700989	0.171971		0.596224	0.293281		0.624908	0.249589		0.65	0.229263		0.549285	0.367059		0.647956	0.223835		0.658784	0.218728		0.647915	0.223581		0.59754	0.290567		0.587273	0.303189		0.596983	0.295456		0.717021	0.161885		0.637573	0.239083		0.569131	0.337999
0.589985	0.305046		0.538527	0.384042		0.608228	0.269767		0.701897	0.171195		0.596996	0.292219		0.625717	0.248595		0.650842	0.228365		0.549997	0.36586		0.648796	0.22291		0.659637	0.217858		0.648754	0.222654		0.598314	0.28953		0.588034	0.302095		0.597756	0.294387		0.71795	0.161145		0.638399	0.238169		0.569868	0.336837
0.590749	0.303983		0.539223	0.382809		0.609015	0.268723		0.702805	0.170423		0.597769	0.291161		0.626527	0.247604		0.651684	0.22747		0.550708	0.364664		0.649635	0.221988		0.660491	0.216992		0.649593	0.22173		0.599088	0.288497		0.588795	0.301004		0.59853	0.293322		0.718879	0.160408		0.639225	0.237257		0.570605	0.335679
0.591512	0.302923		0.53992	0.381579		0.609802	0.267682		0.703713	0.169654		0.598541	0.290107		0.627336	0.246617		0.652526	0.226579		0.55142	0.363472		0.650474	0.22107		0.661344	0.216128		0.650433	0.22081		0.599862	0.287468		0.589556	0.299918		0.599303	0.292261		0.719808	0.159676		0.640051	0.236349		0.571343	0.334524
0.592275	0.301867		0.540617	0.380353		0.610589	0.266645		0.704621	0.168889		0.599313	0.289056		0.628146	0.245634		0.653368	0.225692		0.552131	0.362284		0.651314	0.220155		0.662197	0.215268		0.651272	0.219894		0.600636	0.286442		0.590316	0.298834		0.600076	0.291203		0.720736	0.158946		0.640877	0.235445		0.57208	0.333374
0.593038	0.300815		0.541313	0.37913		0.611375	0.265611		0.705529	0.168127		0.600086	0.288009		0.628955	0.244654		0.65421	0.224807		0.552843	0.361098		0.652153	0.219244		0.663051	0.214412		0.652111	0.218981		0.60141	0.28542		0.591077	0.297755		0.600849	0.290149		0.721665	0.15822		0.641703	0.234544		0.572817	0.332226
0.593802	0.299765		0.54201	0.377911		0.612162	0.264582		0.706437	0.167369		0.600858	0.286965		0.629765	0.243678		0.655052	0.223927		0.553554	0.359917		0.652992	0.218337		0.663904	0.213559		0.65295	0.218072		0.602184	0.284401		0.591838	0.296679		0.601623	0.289098		0.722594	0.157497		0.642529	0.233646		0.573554	0.331083
0.594565	0.29872		0.542707	0.376696		0.612949	0.263556		0.707345	0.166614		0.60163	0.285925		0.630574	0.242706		0.655894	0.223049		0.554266	0.358739		0.653831	0.217433		0.664757	0.212709		0.65379	0.217167		0.602958	0.283385		0.592598	0.295606		0.602396	0.288051		0.723523	0.156778		0.643354	0.232752		0.574292	0.329943
0.595328	0.297677		0.543403	0.375483		0.613736	0.262533		0.708253	0.165863		0.602403	0.284888		0.631384	0.241737		0.656736	0.222175		0.554977	0.357564		0.654671	0.216533		0.665611	0.211863		0.654629	0.216265		0.603732	0.282373		0.593359	0.294537		0.603169	0.287007		0.724452	0.156062		0.64418	0.231861		0.575029	0.328806
0.596091	0.296638		0.5441	0.374274		0.614523	0.261515		0.709161	0.165115		0.603175	0.283855		0.632193	0.240772		0.657578	0.221305		0.555689	0.356393		0.65551	0.215636		0.666464	0.211019		0.655468	0.215367		0.604506	0.281364		0.59412	0.293472		0.603943	0.285968		0.72538	0.15535		0.645006	0.230973		0.575766	0.327673
0.596855	0.295603		0.544797	0.373069		0.61531	0.2605		0.710069	0.16437		0.603947	0.282825		0.633003	0.239811		0.65842	0.220437		0.5564	0.355225		0.656349	0.214743		0.667317	0.21018		0.656307	0.214472		0.60528	0.280358		0.594881	0.29241		0.604716	0.284931		0.726309	0.15464		0.645832	0.230088		0.576503	0.326544
0.597618	0.294571		0.545493	0.371867		0.616096	0.259489		0.710977	0.163629		0.60472	0.281799		0.633812	0.238853		0.659261	0.219573		0.557112	0.35406		0.657189	0.213854		0.668171	0.209343		0.657147	0.213581		0.606054	0.279356		0.595641	0.291351		0.605489	0.283898		0.727238	0.153935		0.646658	0.229207		0.57724	0.325418
0.598381	0.293542		0.54619	0.370669		0.616883	0.258481		0.711885	0.162891		0.605492	0.280776		0.634622	0.237899		0.660103	0.218713		0.557823	0.352899		0.658028	0.212968		0.669024	0.20851		0.657986	0.212694		0.606828	0.278358		0.596402	0.290297		0.606263	0.282869		0.728167	0.153232		0.647484	0.22833		0.577978	0.324296
0.599144	0.292517		0.546887	0.369474		0.61767	0.257477		0.712793	0.162157		0.606264	0.279757		0.635431	0.236949		0.660945	0.217855		0.558535	0.351742		0.658867	0.212086		0.669877	0.20768		0.658825	0.21181		0.607602	0.277362		0.597163	0.289245		0.607036	0.281843		0.729095	0.152533		0.64831	0.227455		0.578715	0.323177
0.599908	0.291494		0.547583	0.368282		0.618457	0.256477		0.713701	0.161426		0.607036	0.278741		0.63624	0.236002		0.661787	0.217002		0.559246	0.350588		0.659707	0.211207		0.670731	0.206854		0.659665	0.21093		0.608376	0.276371		0.597923	0.288198		0.607809	0.280821		0.730024	0.151837		0.649136	0.226584		0.579452	0.322062
0.600671	0.290476		0.54828	0.367094		0.619244	0.25548		0.714609	0.160698		0.607809	0.277728		0.63705	0.235059		0.662629	0.216151		0.559958	0.349437		0.660546	0.210332		0.671584	0.206031		0.660504	0.210053		0.60915	0.275382		0.598684	0.287153		0.608582	0.279802		0.730953	0.151144		0.649961	0.225716		0.580189	0.32095
0.601434	0.28946		0.548977	0.365909		0.620031	0.254487		0.715517	0.159974		0.608581	0.27672		0.637859	0.234119		0.663471	0.215304		0.560669	0.34829		0.661385	0.20946		0.672437	0.205211		0.661343	0.20918		0.609924	0.274397		0.599445	0.286113		0.609356	0.278786		0.731882	0.150455		0.650787	0.224851		0.580927	0.319842
0.602197	0.288448		0.549673	0.364728		0.620817	0.253497		0.716425	0.159253		0.609353	0.275714		0.638669	0.233183		0.664313	0.21446		0.561381	0.347146		0.662225	0.208592		0.673291	0.204394		0.662182	0.20831		0.610698	0.273415		0.600206	0.285075		0.610129	0.277774		0.732811	0.149769		0.651613	0.22399		0.581664	0.318737
0.602961	0.28744		0.55037	0.36355		0.621604	0.252511		0.717333	0.158535		0.610126	0.274712		0.639478	0.23225		0.665155	0.213619		0.562093	0.346006		0.663064	0.207727		0.674144	0.203581		0.663022	0.207444		0.611472	0.272436		0.600966	0.284041		0.610902	0.276766		0.733739	0.149086		0.652439	0.223132		0.582401	0.317636
0.603724	0.286434		0.551067	0.362375		0.622391	0.251529		0.718241	0.157821		0.610898	0.273713		0.640288	0.231321		0.665997	0.212781		0.562804	0.344869		0.663903	0.206866		0.674997	0.20277		0.663861	0.206581		0.612246	0.271461		0.601727	0.283011		0.611676	0.275761		0.734668	0.148406		0.653265	0.222277		0.583138	0.316539
0.604487	0.285432		0.551763	0.361204		0.623178	0.25055		0.719149	0.15711		0.61167	0.272718		0.641097	0.230396		0.666839	0.211947		0.563516	0.343735		0.664743	0.206008		0.675851	0.201963		0.6647	0.205722		0.61302	0.270489		0.602488	0.281984		0.612449	0.274759		0.735597	0.14773		0.654091	0.221425		0.583875	0.315444
0.60525	0.284433		0.55246	0.360036		0.623965	0.249575		0.720058	0.156402		0.612443	0.271727		0.641907	0.229474		0.667681	0.211116		0.564227	0.342605		0.665582	0.205154		0.676704	0.20116		0.665539	0.204867		0.613794	0.26952		0.603248	0.280961		0.613222	0.273761		0.736526	0.147057		0.654917	0.220577		0.584613	0.314354
0.606014	0.283438		0.553157	0.358871		0.624752	0.248603		0.720966	0.155698		0.613215	0.270738		0.642716	0.228555		0.668523	0.210288		0.564939	0.341478		0.666421	0.204303		0.677557	0.200359		0.666379	0.204014		0.614568	0.268555		0.604009	0.279941		0.613995	0.272767		0.737455	0.146387		0.655743	0.219732		0.58535	0.313266
0.606777	0.282446		0.553854	0.35771		0.625538	0.247635		0.721874	0.154996		0.613987	0.269753		0.643526	0.22764		0.669365	0.209464		0.56565	0.340354		0.667261	0.203456		0.678411	0.199562		0.667218	0.203166		0.615342	0.267593		0.60477	0.278924		0.614769	0.271775		0.738383	0.14572		0.656568	0.21889		0.586087	0.312183
0.60754	0.281457		0.55455	0.356553		0.626325	0.246671		0.722782	0.154298		0.61476	0.268772		0.644335	0.226729		0.670207	0.208643		0.566362	0.339234		0.6681	0.202612		0.679264	0.198768		0.668057	0.20232		0.616116	0.266634		0.605531	0.277911		0.615542	0.270787		0.739312	0.145056		0.657394	0.218051		0.586824	0.311102
0.608303	0.280471		0.555247	0.355398		0.627112	0.245709		0.72369	0.153603		0.615532	0.267793		0.645145	0.225821		0.671049	0.207825		0.567073	0.338117		0.668939	0.201771		0.680118	0.197977		0.668896	0.201478		0.61689	0.265679		0.606291	0.276901		0.616315	0.269803		0.740241	0.144396		0.65822	0.217215		0.587561	0.310026
0.609067	0.279489		0.555944	0.354247		0.627899	0.244752		0.724598	0.152912		0.616304	0.266818		0.645954	0.224916		0.671891	0.20701		0.567785	0.337004		0.669779	0.200934		0.680971	0.197189		0.669736	0.20064		0.617664	0.264727		0.607052	0.275895		0.617089	0.268822		0.74117	0.143738		0.659046	0.216383		0.588299	0.308952
0.60983	0.27851		0.55664	0.353099		0.628686	0.243798		0.725506	0.152223		0.617076	0.265847		0.646764	0.224015		0.672733	0.206198		0.568496	0.335894		0.670618	0.2001		0.681824	0.196404		0.670575	0.199805		0.618438	0.263777		0.607813	0.274892		0.617862	0.267844		0.742098	0.143084		0.659872	0.215553		0.589036	0.307882
0.610593	0.277534		0.557337	0.351955		0.629473	0.242847		0.726414	0.151538		0.617849	0.264879		0.647573	0.223117		0.673575	0.205389		0.569208	0.334787		0.671457	0.19927		0.682678	0.195623		0.671414	0.198973		0.619212	0.262832		0.608574	0.273892		0.618635	0.26687		0.743027	0.142433		0.660698	0.214727		0.589773	0.306816
0.611356	0.276561		0.558034	0.350814		0.63026	0.2419		0.727322	0.150856		0.618621	0.263914		0.648382	0.222223		0.674417	0.204584		0.569919	0.333683		0.672297	0.198443		0.683531	0.194844		0.672254	0.198145		0.619986	0.261889		0.609334	0.272896		0.619409	0.265899		0.743956	0.141785		0.661524	0.213904		0.59051	0.305753
0.612119	0.275592		0.55873	0.349676		0.631046	0.240957		0.72823	0.150177		0.619393	0.262952		0.649192	0.221333		0.675259	0.203782		0.570631	0.332583		0.673136	0.197619		0.684384	0.194069		0.673093	0.19732		0.62076	0.26095		0.610095	0.271904		0.620182	0.264931		0.744885	0.14114		0.66235	0.213084		0.591248	0.304693
0.612883	0.274626		0.559427	0.348542		0.631833	0.240017		0.729138	0.149501		0.620166	0.261994		0.650001	0.220445		0.676101	0.202983		0.571342	0.331486		0.673975	0.196799		0.685238	0.193297		0.673932	0.196499		0.621534	0.260014		0.610856	0.270914		0.620955	0.263967		0.745814	0.140498		0.663175	0.212267		0.591985	0.303637
0.613646	0.273663		0.560124	0.347411		0.63262	0.23908		0.730046	0.148828		0.620938	0.261039		0.650811	0.219561		0.676943	0.202187		0.572054	0.330393		0.674815	0.195982		0.686091	0.192528		0.674771	0.19568		0.622308	0.259081		0.611616	0.269928		0.621728	0.263006		0.746742	0.139859		0.664001	0.211454		0.592722	0.302584
0.614409	0.272703		0.56082	0.346283		0.633407	0.238147		0.730954	0.148159		0.62171	0.260088		0.65162	0.218681		0.677785	0.201394		0.572765	0.329302		0.675654	0.195168		0.686944	0.191762		0.675611	0.194866		0.623082	0.258151		0.612377	0.268945		0.622502	0.262049		0.747671	0.139223		0.664827	0.210643		0.593459	0.301534
0.615172	0.271746		0.561517	0.345158		0.634194	0.237217		0.731862	0.147492		0.622483	0.25914		0.65243	0.217804		0.678627	0.200605		0.573477	0.328215		0.676493	0.194358		0.687798	0.190999		0.67645	0.194054		0.623856	0.257225		0.613138	0.267966		0.623275	0.261095		0.7486	0.13859		0.665653	0.209836		0.594196	0.300488
0.615936	0.270793		0.562214	0.344037		0.634981	0.236291		0.73277	0.146829		0.623255	0.258195		0.653239	0.21693		0.679469	0.199818		0.574188	0.327132		0.677332	0.193551		0.688651	0.190239		0.677289	0.193246		0.624631	0.256301		0.613899	0.26699		0.624048	0.260144		0.749529	0.13796		0.666479	0.209031		0.594934	0.299445
0.616699	0.269843		0.56291	0.342919		0.635767	0.235368		0.733678	0.146169		0.624027	0.257253		0.654049	0.21606		0.680311	0.199035		0.5749	0.326051		0.678172	0.192747		0.689504	0.189482		0.678128	0.192441		0.625405	0.255381		0.614659	0.266017		0.624822	0.259196		0.750458	0.137334		0.667305	0.20823		0.595671	0.298406
0.617462	0.268896		0.563607	0.341805		0.636554	0.234448		0.734586	0.145511		0.6248	0.256314		0.654858	0.215193		0.681153	0.198254		0.575611	0.324974		0.679011	0.191947		0.690358	0.188729		0.678968	0.191639		0.626179	0.254464		0.61542	0.265048		0.625595	0.258252		0.751386	0.13671		0.668131	0.207432		0.596408	0.29737
0.618225	0.267952		0.564304	0.340693		0.637341	0.233532		0.735494	0.144857		0.625572	0.255379		0.655668	0.214329		0.681995	0.197477		0.576323	0.3239		0.67985	0.19115		0.691211	0.187978		0.679807	0.190841		0.626953	0.253551		0.616181	0.264082		0.626368	0.257311		0.752315	0.136089		0.668956	0.206637		0.597145	0.296337
0.618989	0.267011		0.565	0.339585		0.638128	0.232619		0.736402	0.144206		0.626344	0.254447		0.656477	0.213469		0.682837	0.196703		0.577034	0.322829		0.68069	0.190356		0.692064	0.18723		0.680646	0.190046		0.627727	0.25264		0.616941	0.263119		0.627141	0.256373		0.753244	0.135471		0.669782	0.205845		0.597882	0.295307
0.619752	0.266074		0.565697	0.33848		0.638915	0.23171		0.73731	0.143558		0.627117	0.253519		0.657287	0.212612		0.683679	0.195932		0.577746	0.321762		0.681529	0.189565		0.692918	0.186486		0.681485	0.189254		0.628501	0.251732		0.617702	0.26216		0.627915	0.255438		0.754173	0.134856		0.670608	0.205056		0.59862	0.294281
0.620515	0.265139		0.566394	0.337379		0.639702	0.230804		0.738218	0.142913		0.627889	0.252593		0.658096	0.211758		0.684521	0.195164		0.578457	0.320698		0.682368	0.188778		0.693771	0.185744		0.682325	0.188466		0.629275	0.250828		0.618463	0.261203		0.628688	0.254507		0.755101	0.134244		0.671434	0.20427		0.599357	0.293258
0.621278	0.264208		0.56709	0.33628		0.640488	0.229901		0.739126	0.142271		0.628661	0.251671		0.658905	0.210908		0.685363	0.194399		0.579169	0.319637		0.683208	0.187994		0.694624	0.185006		0.683164	0.187681		0.630049	0.249927		0.619224	0.260251		0.629461	0.253579		0.75603	0.133635		0.67226	0.203487		0.600094	0.292239
0.622042	0.26328		0.567787	0.335185		0.641275	0.229002		0.740034	0.141632		0.629433	0.250752		0.659715	0.210061		0.686204	0.193637		0.57988	0.318579		0.684047	0.187213		0.695478	0.18427		0.684003	0.186899		0.630823	0.249029		0.619984	0.259301		0.630235	0.252655		0.756959	0.133029		0.673086	0.202707		0.600831	0.291223
0.622805	0.262355		0.568484	0.334093		0.642062	0.228106		0.740942	0.140996		0.630206	0.249836		0.660524	0.209217		0.687046	0.192878		0.580592	0.317524		0.684886	0.186435		0.696331	0.183538		0.684843	0.18612		0.631597	0.248134		0.620745	0.258354		0.631008	0.251733		0.757888	0.132426		0.673912	0.20193		0.601569	0.29021
0.623568	0.261433		0.56918	0.333005		0.642849	0.227213		0.74185	0.140363		0.630978	0.248923		0.661334	0.208376		0.687888	0.192122		0.581303	0.316473		0.685726	0.185661		0.697184	0.182808		0.685682	0.185344		0.632371	0.247242		0.621506	0.257411		0.631781	0.250815		0.758817	0.131826		0.674738	0.201156		0.602306	0.2892
0.624331	0.260514		0.569877	0.331919		0.643636	0.226324		0.742758	0.139732		0.63175	0.248014		0.662143	0.207539		0.68873	0.191369		0.582015	0.315425		0.686565	0.184889		0.698038	0.182081		0.686521	0.184572		0.633145	0.246353		0.622266	0.256471		0.632555	0.2499		0.759745	0.131228		0.675563	0.200384		0.603043	0.288194
0.625095	0.259599		0.570574	0.330837		0.644423	0.225438		0.743666	0.139105		0.632523	0.247108		0.662953	0.206705		0.689572	0.190619		0.582726	0.31438		0.687404	0.184121		0.698891	0.181358		0.68736	0.183803		0.633919	0.245467		0.623027	0.255535		0.633328	0.248988		0.760674	0.130633		0.676389	0.199616		0.60378	0.287191
0.625858	0.258686		0.57127	0.329758		0.64521	0.224556		0.744574	0.138481		0.633295	0.246205		0.663762	0.205875		0.690414	0.189872		0.583438	0.313338		0.688244	0.183356		0.699744	0.180637		0.6882	0.183037		0.634693	0.244584		0.623788	0.254601		0.634101	0.248079		0.761603	0.130042		0.677215	0.198851		0.604517	0.286191
0.626621	0.257776		0.571967	0.328682		0.645996	0.223676		0.745482	0.137859		0.634067	0.245305		0.664572	0.205047		0.691256	0.189128		0.584149	0.3123		0.689083	0.182594		0.700598	0.179919		0.689039	0.182274		0.635467	0.243705		0.624549	0.253671		0.634874	0.247174		0.762532	0.129453		0.678041	0.198089		0.605255	0.285195
0.627384	0.25687		0.572664	0.32761		0.646783	0.2228		0.74639	0.137241		0.63484	0.244408		0.665381	0.204223		0.692098	0.188387		0.584861	0.311264		0.689922	0.181836		0.701451	0.179204		0.689878	0.181514		0.636241	0.242828		0.625309	0.252744		0.635648	0.246272		0.76346	0.128867		0.678867	0.19733		0.605992	0.284201
0.628148	0.255967		0.57336	0.32654		0.64757	0.221927		0.747298	0.136625		0.635612	0.243514		0.666191	0.203402		0.69294	0.187649		0.585572	0.310232		0.690762	0.18108		0.702305	0.178492		0.690717	0.180758		0.637015	0.241955		0.62607	0.25182		0.636421	0.245373		0.764389	0.128283		0.679693	0.196574		0.606729	0.283211
0.628911	0.255066		0.574057	0.325474		0.648357	0.221058		0.748206	0.136013		0.636384	0.242624		0.667	0.202584		0.693782	0.186913		0.586284	0.309203		0.691601	0.180328		0.703158	0.177783		0.691557	0.180005		0.637789	0.241084		0.626831	0.2509		0.637194	0.244477		0.765318	0.127703		0.680519	0.19582		0.607466	0.282224
0.629674	0.254169		0.574754	0.324411		0.649144	0.220192		0.749114	0.135403		0.637157	0.241737		0.66781	0.20177		0.694624	0.186181		0.586995	0.308177		0.69244	0.179578		0.704011	0.177077		0.692396	0.179254		0.638563	0.240217		0.627591	0.249982		0.637968	0.243584		0.766247	0.127125		0.681345	0.19507		0.608204	0.281241
0.630437	0.253275		0.57545	0.323351		0.649931	0.219329		0.750022	0.134796		0.637929	0.240853		0.668619	0.200958		0.695466	0.185452		0.587707	0.307155		0.69328	0.178832		0.704865	0.176373		0.693235	0.178507		0.639337	0.239352		0.628352	0.249068		0.638741	0.242694		0.767176	0.12655		0.68217	0.194322		0.608941	0.28026
0.631201	0.252383		0.576147	0.322294		0.650717	0.218469		0.75093	0.134192		0.638701	0.239971		0.669429	0.20015		0.696308	0.184725		0.588418	0.306135		0.694119	0.178089		0.705718	0.175673		0.694074	0.177763		0.640111	0.238491		0.629113	0.248157		0.639514	0.241808		0.768104	0.125978		0.682996	0.193578		0.609678	0.279283
0.631964	0.251495		0.576844	0.321241		0.651504	0.217612		0.751838	0.133591		0.639474	0.239093		0.670238	0.199345		0.69715	0.184002		0.58913	0.305119		0.694958	0.177349		0.706571	0.174975		0.694914	0.177022		0.640885	0.237633		0.629874	0.247249		0.640287	0.240925		0.769033	0.125409		0.683822	0.192836		0.610415	0.278309
0.632727	0.25061		0.57754	0.32019		0.652291	0.216759		0.752746	0.132992		0.640246	0.238219		0.671047	0.198543		0.697992	0.183281		0.589841	0.304105		0.695798	0.176612		0.707425	0.174281		0.695753	0.176285		0.641659	0.236777		0.630634	0.246344		0.641061	0.240044		0.769962	0.124842		0.684648	0.192097		0.611152	0.277338
0.63349	0.249728		0.578237	0.319143		0.653078	0.215909		0.753654	0.132396		0.641018	0.237347		0.671857	0.197744		0.698834	0.182564		0.590553	0.303095		0.696637	0.175878		0.708278	0.173589		0.696592	0.17555		0.642433	0.235925		0.631395	0.245442		0.641834	0.239167		0.770891	0.124278		0.685474	0.191361		0.61189	0.276371
0.634253	0.248849		0.578934	0.318099		0.653865	0.215062		0.754562	0.131804		0.64179	0.236478		0.672666	0.196949		0.699676	0.181849		0.591264	0.302088		0.697476	0.175147		0.709131	0.1729		0.697432	0.174818		0.643207	0.235075		0.632156	0.244544		0.642607	0.238293		0.77182	0.123717		0.6863	0.190628		0.612627	0.275406
0.635017	0.247973		0.57963	0.317057		0.654652	0.214218		0.75547	0.131214		0.642563	0.235612		0.673476	0.196156		0.700518	0.181137		0.591976	0.301084		0.698316	0.174419		0.709985	0.172213		0.698271	0.174089		0.643981	0.234229		0.632916	0.243648		0.643381	0.237423		0.772748	0.123159		0.687126	0.189898		0.613364	0.274445
0.63578	0.247099		0.580327	0.31602		0.655438	0.213378		0.756378	0.130626		0.643335	0.23475		0.674285	0.195367		0.70136	0.180428		0.592687	0.300083		0.699155	0.173695		0.710838	0.17153		0.69911	0.173364		0.644755	0.233385		0.633677	0.242756		0.644154	0.236555		0.773677	0.122603		0.687952	0.189171		0.614101	0.273487
0.636543	0.246229		0.581024	0.314985		0.656225	0.21254		0.757286	0.130042		0.644107	0.23389		0.675095	0.194581		0.702202	0.179721		0.593399	0.299085		0.699994	0.172973		0.711691	0.170849		0.699949	0.172641		0.645529	0.232545		0.634438	0.241867		0.644927	0.23569		0.774606	0.12205		0.688777	0.188446		0.614838	0.272532
0.637306	0.245362		0.58172	0.313953		0.657012	0.211706		0.758194	0.12946		0.64488	0.233034		0.675904	0.193798		0.703044	0.179018		0.59411	0.298091		0.700833	0.172254		0.712545	0.170172		0.700789	0.171922		0.646303	0.231707		0.635199	0.240981		0.645701	0.234828		0.775535	0.121499		0.689603	0.187724		0.615576	0.27158
0.63807	0.244498		0.582417	0.312924		0.657799	0.210875		0.759102	0.128881		0.645652	0.232181		0.676714	0.193018		0.703886	0.178317		0.594822	0.297099		0.701673	0.171538		0.713398	0.169497		0.701628	0.171205		0.647077	0.230873		0.635959	0.240098		0.646474	0.23397		0.776463	0.120951		0.690429	0.187005		0.616313	0.270632
0.638833	0.243636		0.583114	0.311899		0.658586	0.210047		0.76001	0.128305		0.646424	0.23133		0.677523	0.192241		0.704728	0.17762		0.595533	0.29611		0.702512	0.170826		0.714251	0.168824		0.702467	0.170492		0.647851	0.230041		0.63672	0.239218		0.647247	0.233114		0.777392	0.120406		0.691255	0.186289		0.61705	0.269686
0.639596	0.242778		0.58381	0.310876		0.659373	0.209222		0.760918	0.127731		0.647197	0.230483		0.678333	0.191467		0.70557	0.176925		0.596245	0.295125		0.703351	0.170116		0.715105	0.168155		0.703306	0.169781		0.648625	0.229212		0.637481	0.238341		0.64802	0.232262		0.778321	0.119864		0.692081	0.185576		0.617787	0.268744
0.640359	0.241923		0.584507	0.309857		0.660159	0.208401		0.761826	0.12716		0.647969	0.229638		0.679142	0.190696		0.706412	0.176232		0.596956	0.294142		0.704191	0.169409		0.715958	0.167488		0.704146	0.169074		0.649399	0.228387		0.638241	0.237467		0.648794	0.231412		0.77925	0.119324		0.692907	0.184865		0.618525	0.267804
0.641123	0.24107		0.585204	0.308841		0.660946	0.207582		0.762734	0.126592		0.648741	0.228797		0.679952	0.189928		0.707254	0.175543		0.597668	0.293163		0.70503	0.168705		0.716811	0.166824		0.704985	0.168369		0.650173	0.227564		0.639002	0.236597		0.649567	0.230566		0.780179	0.118786		0.693733	0.184158		0.619262	0.266868
0.641886	0.24022		0.5859	0.307828		0.661733	0.206767		0.763642	0.126027		0.649514	0.227959		0.680761	0.189164		0.708096	0.174856		0.598379	0.292187		0.705869	0.168004		0.717665	0.166163		0.705824	0.167667		0.650947	0.226744		0.639763	0.235729		0.65034	0.229723		0.781107	0.118252		0.694559	0.183453		0.619999	0.265935
0.642649	0.239374		0.586597	0.306817		0.66252	0.205955		0.76455	0.125464		0.650286	0.227123		0.681571	0.188402		0.708938	0.174172		0.599091	0.291213		0.706709	0.167306		0.718518	0.165504		0.706664	0.166969		0.651721	0.225927		0.640524	0.234865		0.651114	0.228882		0.782036	0.117719		0.695384	0.182751		0.620736	0.265005
0.643412	0.23853		0.587294	0.30581		0.663307	0.205145		0.765458	0.124904		0.651058	0.226291		0.68238	0.187643		0.70978	0.173491		0.599803	0.290243		0.707548	0.166611		0.719371	0.164848		0.707503	0.166273		0.652495	0.225112		0.641284	0.234003		0.651887	0.228045		0.782965	0.11719		0.69621	0.182051		0.621473	0.264078
0.644176	0.237689		0.58799	0.304806		0.664094	0.204339		0.766366	0.124346		0.65183	0.225462		0.683189	0.186888		0.710622	0.172813		0.600514	0.289276		0.708387	0.165919		0.720225	0.164195		0.708342	0.16558		0.653269	0.224301		0.642045	0.233144		0.65266	0.22721		0.783894	0.116663		0.697036	0.181354		0.622211	0.263154
0.644939	0.236851		0.588687	0.303805		0.664881	0.203536		0.767274	0.123791		0.652603	0.224635		0.683999	0.186135		0.711464	0.172137		0.601226	0.288312		0.709227	0.16523		0.721078	0.163545		0.709181	0.16489		0.654043	0.223493		0.642806	0.232289		0.653433	0.226379		0.784823	0.116138		0.697862	0.18066		0.622948	0.262233
0.645702	0.236016		0.589384	0.302807		0.665667	0.202736		0.768182	0.123239		0.653375	0.223812		0.684808	0.185386		0.712306	0.171465		0.601937	0.28735		0.710066	0.164543		0.721932	0.162897		0.710021	0.164203		0.654817	0.222687		0.643566	0.231436		0.654207	0.225551		0.785751	0.115616		0.698688	0.179969		0.623685	0.261316
0.646465	0.235184		0.59008	0.301812		0.666454	0.201939		0.76909	0.122689		0.654147	0.222991		0.685618	0.184639		0.713147	0.170794		0.602649	0.286392		0.710905	0.16386		0.722785	0.162252		0.71086	0.163519		0.655591	0.221884		0.644327	0.230587		0.65498	0.224725		0.78668	0.115097		0.699514	0.179281		0.624422	0.260401
0.647229	0.234355		0.590777	0.30082		0.667241	0.201145		0.769998	0.122142		0.65492	0.222174		0.686427	0.183895		0.713989	0.170127		0.60336	0.285437		0.711745	0.163179		0.723638	0.161609		0.711699	0.162838		0.656365	0.221084		0.645088	0.22974		0.655753	0.223903		0.787609	0.11458		0.70034	0.178595		0.62516	0.259489
0.647992	0.233528		0.591474	0.299831		0.668028	0.200355		0.770906	0.121598		0.655692	0.221359		0.687237	0.183155		0.714831	0.169462		0.604072	0.284485		0.712584	0.162502		0.724492	0.16097		0.712538	0.16216		0.657139	0.220287		0.645849	0.228897		0.656527	0.223083		0.788538	0.114066		0.701166	0.177912		0.625897	0.258581
0.648755	0.232705		0.59217	0.298846		0.668815	0.199567		0.771814	0.121056		0.656464	0.220547		0.688046	0.182417		0.715673	0.1688		0.604783	0.283535		0.713423	0.161827		0.725345	0.160333		0.713378	0.161484		0.657913	0.219493		0.646609	0.228056		0.6573	0.222267		0.789466	0.113554		0.701991	0.177231		0.626634	0.257675
0.649518	0.231884		0.592867	0.297863		0.669602	0.198782		0.772723	0.120517		0.657237	0.219738		0.688856	0.181682		0.716515	0.168141		0.605495	0.282589		0.714263	0.161155		0.726198	0.159698		0.714217	0.160812		0.658687	0.218702		0.64737	0.227219		0.658073	0.221453		0.790395	0.113044		0.702817	0.176554		0.627371	0.256772
0.650282	0.231066		0.593564	0.296883		0.670388	0.198		0.773631	0.11998		0.658009	0.218932		0.689665	0.18095		0.717357	0.167484		0.606206	0.281646		0.715102	0.160486		0.727052	0.159066		0.715056	0.160142		0.659461	0.217913		0.648131	0.226384		0.658847	0.220642		0.791324	0.112537		0.703643	0.175879		0.628108	0.255873
0.651045	0.230251		0.59426	0.295906		0.671175	0.197221		0.774539	0.119446		0.658781	0.218129		0.690475	0.180221		0.718199	0.16683		0.606918	0.280705		0.715941	0.159819		0.727905	0.158437		0.715895	0.159475		0.660235	0.217127		0.648891	0.225553		0.65962	0.219835		0.792253	0.112033		0.704469	0.175206		0.628846	0.254976
0.651808	0.229439		0.594957	0.294932		0.671962	0.196446		0.775447	0.118914		0.659554	0.217329		0.691284	0.179495		0.719041	0.166179		0.607629	0.279768		0.716781	0.159156		0.728758	0.15781		0.716735	0.158811		0.661009	0.216344		0.649652	0.224724		0.660393	0.21903		0.793182	0.111531		0.705295	0.174536		0.629583	0.254083
0.652571	0.228629		0.595654	0.293961		0.672749	0.195673		0.776355	0.118385		0.660326	0.216532		0.692094	0.178772		0.719883	0.16553		0.608341	0.278833		0.71762	0.158495		0.729612	0.157186		0.717574	0.15815		0.661783	0.215564		0.650413	0.223898		0.661166	0.218228		0.79411	0.111031		0.706121	0.173869		0.63032	0.253192
0.653335	0.227822		0.59635	0.292993		0.673536	0.194903		0.777263	0.117858		0.661098	0.215738		0.692903	0.178052		0.720725	0.164884		0.609052	0.277902		0.718459	0.157837		0.730465	0.156565		0.718413	0.157491		0.662557	0.214787		0.651174	0.223075		0.66194	0.217429		0.795039	0.110534		0.706947	0.173205		0.631057	0.252305
0.654098	0.227019		0.597047	0.292028		0.674323	0.194136		0.778171	0.117334		0.661871	0.214946		0.693713	0.177335		0.721567	0.164241		0.609764	0.276973		0.719299	0.157182		0.731318	0.155946		0.719253	0.156836		0.663331	0.214012		0.651934	0.222255		0.662713	0.216632		0.795968	0.110039		0.707772	0.172543		0.631794	0.25142
0.654861	0.226218		0.597744	0.291066		0.675109	0.193372		0.779079	0.116812		0.662643	0.214158		0.694522	0.176621		0.722409	0.1636		0.610475	0.276047		0.720138	0.15653		0.732172	0.15533		0.720092	0.156183		0.664105	0.21324		0.652695	0.221438		0.663486	0.215839		0.796897	0.109547		0.708598	0.171884		0.632532	0.250538
0.655624	0.225419		0.59844	0.290107		0.675896	0.192611		0.779987	0.116293		0.663415	0.213372		0.695331	0.175909		0.723251	0.162961		0.611187	0.275125		0.720977	0.15588		0.733025	0.154716		0.720931	0.155533		0.664879	0.212471		0.653456	0.220624		0.66426	0.215049		0.797825	0.109057		0.709424	0.171227		0.633269	0.24966
0.656387	0.224624		0.599137	0.28915		0.676683	0.191853		0.780895	0.115776		0.664187	0.212589		0.696141	0.1752		0.724093	0.162326		0.611898	0.274205		0.721817	0.155233		0.733878	0.154105		0.72177	0.154885		0.665653	0.211705		0.654217	0.219813		0.665033	0.214261		0.798754	0.108569		0.71025	0.170573		0.634006	0.248784
0.657151	0.223831		0.599834	0.288197		0.67747	0.191098		0.781803	0.115262		0.66496	0.211809		0.69695	0.174495		0.724935	0.161693		0.61261	0.273288		0.722656	0.154589		0.734732	0.153496		0.72261	0.154241		0.666427	0.210941		0.654977	0.219005		0.665806	0.213476		0.799683	0.108084		0.711076	0.169922		0.634743	0.247911
0.657914	0.223041		0.60053	0.287247		0.678257	0.190346		0.782711	0.11475		0.665732	0.211031		0.69776	0.173792		0.725777	0.161062		0.613321	0.272374		0.723495	0.153948		0.735585	0.15289		0.723449	0.153599		0.667201	0.21018		0.655738	0.218199		0.666579	0.212695		0.800612	0.107601		0.711902	0.169273		0.635481	0.247041
0.658677	0.222254		0.601227	0.286299		0.679044	0.189596		0.783619	0.114241		0.666504	0.210257		0.698569	0.173092		0.726619	0.160435		0.614033	0.271463		0.724334	0.153309		0.736438	0.152287		0.724288	0.15296		0.667975	0.209422		0.656499	0.217397		0.667353	0.211915		0.801541	0.10712		0.712728	0.168627		0.636218	0.246174
0.65944	0.221469		0.601924	0.285355		0.67983	0.18885		0.784527	0.113734		0.667277	0.209485		0.699379	0.172394		0.727461	0.159809		0.614744	0.270554		0.725174	0.152673		0.737292	0.151685		0.725127	0.152323		0.668749	0.208667		0.657259	0.216597		0.668126	0.211139		0.802469	0.106642		0.713554	0.167983		0.636955	0.24531
0.660204	0.220688		0.60262	0.284413		0.680617	0.188107		0.785435	0.113229		0.668049	0.208716		0.700188	0.1717		0.728303	0.159186		0.615456	0.269649		0.726013	0.15204		0.738145	0.151087		0.725967	0.15169		0.669523	0.207914		0.65802	0.2158		0.668899	0.210366		0.803398	0.106166		0.714379	0.167342		0.637692	0.244449
0.660967	0.219909		0.603317	0.283475		0.681404	0.187366		0.786343	0.112727		0.668821	0.20795		0.700998	0.171008		0.729145	0.158566		0.616167	0.268747		0.726852	0.15141		0.738998	0.150491		0.726806	0.151059		0.670297	0.207164		0.658781	0.215007		0.669673	0.209595		0.804327	0.105692		0.715205	0.166703		0.638429	0.243591
0.66173	0.219133		0.604014	0.282539		0.682191	0.186628		0.787251	0.112228		0.669594	0.207187		0.701807	0.170319		0.729987	0.157949		0.616879	0.267847		0.727692	0.150782		0.739852	0.149897		0.727645	0.15043		0.671071	0.206417		0.659542	0.214215		0.670446	0.208828		0.805256	0.105221		0.716031	0.166067		0.639167	0.242736
0.662493	0.218359		0.60471	0.281606		0.682978	0.185893		0.788159	0.11173		0.670366	0.206426		0.702617	0.169633		0.730829	0.157333		0.61759	0.26695		0.728531	0.150157		0.740705	0.149306		0.728484	0.149805		0.671845	0.205672		0.660302	0.213427		0.671219	0.208063		0.806185	0.104752		0.716857	0.165434		0.639904	0.241883
0.663257	0.217588		0.605407	0.280676		0.683765	0.185161		0.789067	0.111235		0.671138	0.205669		0.703426	0.16895		0.731671	0.156721		0.618302	0.266056		0.72937	0.149534		0.741558	0.148718		0.729324	0.149182		0.672619	0.20493		0.661063	0.212642		0.671993	0.2073		0.807113	0.104285		0.717683	0.164803		0.640641	0.241034
0.66402	0.21682		0.606104	0.279749		0.684552	0.184432		0.789975	0.110742		0.671911	0.204914		0.704236	0.168269		0.732513	0.156111		0.619013	0.265165		0.73021	0.148914		0.742412	0.148131		0.730163	0.148562		0.673393	0.204191		0.661824	0.211859		0.672766	0.206541		0.808042	0.10382		0.718509	0.164174		0.641378	0.240187
0.664783	0.216055		0.606801	0.278825		0.685338	0.183706		0.790883	0.110252		0.672683	0.204161		0.705045	0.167592		0.733355	0.155503		0.619725	0.264277		0.731049	0.148297		0.743265	0.147548		0.731002	0.147944		0.674167	0.203454		0.662584	0.211079		0.673539	0.205784		0.808971	0.103358		0.719335	0.163548		0.642115	0.239343
0.665546	0.215292		0.607497	0.277903		0.686125	0.182982		0.791791	0.109764		0.673455	0.203412		0.705855	0.166916		0.734197	0.154898		0.620436	0.263391		0.731888	0.147683		0.744119	0.146966		0.731842	0.147329		0.674942	0.20272		0.663345	0.210302		0.674312	0.20503		0.8099	0.102898		0.720161	0.162925		0.642853	0.238502
0.66631	0.214532		0.608194	0.276985		0.686912	0.182262		0.792699	0.109279		0.674228	0.202665		0.706664	0.166244		0.735039	0.154295		0.621148	0.262509		0.732728	0.147071		0.744972	0.146388		0.732681	0.146717		0.675716	0.201989		0.664106	0.209528		0.675086	0.204279		0.810828	0.10244		0.720986	0.162304		0.64359	0.237664
0.667073	0.213774		0.608891	0.276069		0.687699	0.181544		0.793607	0.108795		0.675	0.201921		0.707473	0.165575		0.735881	0.153695		0.621859	0.261629		0.733567	0.146461		0.745825	0.145811		0.73352	0.146107		0.67649	0.20126		0.664867	0.208757		0.675859	0.203531		0.811757	0.101985		0.721812	0.161686		0.644327	0.236829
0.667836	0.21302		0.609587	0.275156		0.688486	0.180829		0.794515	0.108314		0.675772	0.20118		0.708283	0.164908		0.736723	0.153097		0.622571	0.260752		0.734406	0.145855		0.746679	0.145237		0.734359	0.1455		0.677264	0.200534		0.665627	0.207988		0.676632	0.202785		0.812686	0.101531		0.722638	0.16107		0.645064	0.235996
0.668599	0.212268		0.610284	0.274246		0.689273	0.180116		0.795423	0.107835		0.676544	0.200441		0.709092	0.164244		0.737565	0.152502		0.623282	0.259878		0.735246	0.14525		0.747532	0.144666		0.735199	0.144896		0.678038	0.199811		0.666388	0.207222		0.677406	0.202042		0.813615	0.10108		0.723464	0.160456		0.645802	0.235167
0.669363	0.211518		0.610981	0.273339		0.690059	0.179407		0.796331	0.107359		0.677317	0.199705		0.709902	0.163582		0.738407	0.151909		0.623994	0.259006		0.736085	0.144649		0.748385	0.144096		0.736038	0.144294		0.678812	0.19909		0.667149	0.206459		0.678179	0.201302		0.814544	0.100631		0.72429	0.159845		0.646539	0.23434
0.670126	0.210772		0.611677	0.272435		0.690846	0.1787		0.797239	0.106885		0.678089	0.198972		0.710711	0.162924		0.739249	0.151319		0.624705	0.258138		0.736924	0.14405		0.749239	0.14353		0.736877	0.143695		0.679586	0.198372		0.667909	0.205699		0.678952	0.200565		0.815472	0.100184		0.725116	0.159236		0.647276	0.233516
0.670889	0.210027		0.612374	0.271533		0.691633	0.177996		0.798147	0.106413		0.678861	0.198242		0.711521	0.162268		0.74009	0.150731		0.625417	0.257272		0.737764	0.143454		0.750092	0.142965		0.737716	0.143098		0.68036	0.197657		0.66867	0.204941		0.679725	0.19983		0.816401	0.0997398		0.725942	0.15863		0.648013	0.232695
0.671652	0.209286		0.613071	0.270634		0.69242	0.177295		0.799055	0.105943		0.679634	0.197514		0.71233	0.161614		0.740932	0.150146		0.626128	0.256409		0.738603	0.14286		0.750945	0.142403		0.738556	0.142504		0.681134	0.196944		0.669431	0.204186		0.680499	0.199098		0.81733	0.0992974		0.726768	0.158026		0.64875	0.231877
0.672416	0.208547		0.613767	0.269738		0.693207	0.176596		0.799963	0.105476		0.680406	0.196789		0.71314	0.160964		0.741774	0.149563		0.62684	0.255549		0.739442	0.142269		0.751799	0.141843		0.739395	0.141912		0.681908	0.196233		0.670192	0.203434		0.681272	0.198369		0.818259	0.098857		0.727593	0.157425		0.649488	0.231061
0.673179	0.207811		0.614464	0.268845		0.693994	0.175901		0.800871	0.105011		0.681178	0.196066		0.713949	0.160315		0.742616	0.148982		0.627551	0.254691		0.740282	0.14168		0.752652	0.141286		0.740234	0.141323		0.682682	0.195526		0.670952	0.202685		0.682045	0.197642		0.819188	0.0984189		0.728419	0.156826		0.650225	0.230248
0.673942	0.207077		0.615161	0.267955		0.69478	0.175208		0.801779	0.104548		0.681951	0.195347		0.714759	0.15967		0.743458	0.148404		0.628263	0.253836		0.741121	0.141094		0.753505	0.140731		0.741073	0.140737		0.683456	0.19482		0.671713	0.201938		0.682819	0.196918		0.820116	0.0979828		0.729245	0.156229		0.650962	0.229438
0.674705	0.206346		0.615857	0.267067		0.695567	0.174517		0.802687	0.104087		0.682723	0.194629		0.715568	0.159027		0.7443	0.147828		0.628974	0.252984		0.74196	0.14051		0.754359	0.140178		0.741913	0.140153		0.68423	0.194118		0.672474	0.201194		0.683592	0.196197		0.821045	0.0975489		0.730071	0.155635		0.651699	0.228631
0.675469	0.205618		0.616554	0.266183		0.696354	0.17383		0.803595	0.103628		0.683495	0.193915		0.716378	0.158387		0.745142	0.147254		0.629686	0.252135		0.7428	0.139929		0.755212	0.139628		0.742752	0.139571		0.685004	0.193418		0.673234	0.200453		0.684365	0.195478		0.821974	0.097117		0.730897	0.155044		0.652437	0.227827
0.676232	0.204892		0.617251	0.265301		0.697141	0.173145		0.804503	0.103172		0.684268	0.193203		0.717187	0.15775		0.745984	0.146683		0.630397	0.251288		0.743639	0.13935		0.756065	0.13908		0.743591	0.138992		0.685778	0.19272		0.673995	0.199714		0.685139	0.194762		0.822903	0.0966873		0.731723	0.154454		0.653174	0.227025
0.676995	0.204168		0.617947	0.264421		0.697928	0.172463		0.805411	0.102718		0.68504	0.192494		0.717997	0.157115		0.746826	0.146114		0.631109	0.250445		0.744478	0.138774		0.756919	0.138534		0.744431	0.138416		0.686552	0.192025		0.674756	0.198978		0.685912	0.194049		0.823831	0.0962596		0.732549	0.153867		0.653911	0.226226
0.677758	0.203448		0.618644	0.263545		0.698715	0.171784		0.806319	0.102266		0.685812	0.191787		0.718806	0.156483		0.747668	0.145548		0.63182	0.249604		0.745318	0.1382		0.757772	0.137991		0.74527	0.137842		0.687326	0.191333		0.675517	0.198245		0.686685	0.193338		0.82476	0.0958341		0.733375	0.153283		0.654648	0.22543
0.678521	0.202729		0.619341	0.262671		0.699502	0.171107		0.807227	0.101816		0.686584	0.191083		0.719615	0.155853		0.74851	0.144983		0.632532	0.248765		0.746157	0.137629		0.758625	0.137449		0.746109	0.137271		0.6881	0.190643		0.676277	0.197514		0.687458	0.19263		0.825689	0.0954105		0.7342	0.1527		0.655385	0.224637
0.679285	0.202014		0.620037	0.2618		0.700288	0.170433		0.808135	0.101368		0.687357	0.190382		0.720425	0.155226		0.749352	0.144422		0.633243	0.24793		0.746996	0.13706		0.759479	0.136911		0.746948	0.136702		0.688874	0.189956		0.677038	0.196786		0.688232	0.191924		0.826618	0.0949891		0.735026	0.15212		0.656123	0.223846
0.680048	0.201301		0.620734	0.260932		0.701075	0.169761		0.809043	0.100922		0.688129	0.189683		0.721234	0.154601		0.750194	0.143862		0.633955	0.247097		0.747836	0.136494		0.760332	0.136374		0.747788	0.136135		0.689648	0.189271		0.677799	0.196061		0.689005	0.191221		0.827547	0.0945697		0.735852	0.151543		0.65686	0.223058
0.680811	0.20059		0.621431	0.260067		0.701862	0.169092		0.809951	0.100479		0.688901	0.188986		0.722044	0.153979		0.751036	0.143305		0.634666	0.246266		0.748675	0.13593		0.761185	0.13584		0.748627	0.135571		0.690422	0.188588		0.678559	0.195339		0.689778	0.190521		0.828475	0.0941523		0.736678	0.150967		0.657597	0.222272
0.681574	0.199882		0.622127	0.259204		0.702649	0.168426		0.810859	0.100038		0.689674	0.188293		0.722853	0.15336		0.751878	0.14275		0.635378	0.245439		0.749514	0.135369		0.762039	0.135307		0.749466	0.135009		0.691196	0.187908		0.67932	0.194619		0.690552	0.189823		0.829404	0.0937369		0.737504	0.150395		0.658334	0.22149
0.682338	0.199177		0.622824	0.258344		0.703436	0.167763		0.811767	0.0995984		0.690446	0.187602		0.723663	0.152743		0.75272	0.142198		0.636089	0.244614		0.750353	0.13481		0.762892	0.134778		0.750305	0.13445		0.69197	0.187231		0.680081	0.193901		0.691325	0.189128		0.830333	0.0933236		0.73833	0.149824		0.659071	0.22071
0.683101	0.198474		0.623521	0.257486		0.704223	0.167102		0.812675	0.0991613		0.691218	0.186913		0.724472	0.152129		0.753562	0.141647		0.636801	0.243792		0.751193	0.134253		0.763746	0.13425		0.751145	0.133893		0.692744	0.186556		0.680842	0.193187		0.692098	0.188436		0.831262	0.0929123		0.739156	0.149256		0.659809	0.219933
0.683864	0.197773		0.624217	0.256632		0.705009	0.166444		0.813583	0.0987263		0.691991	0.186227		0.725282	0.151517		0.754404	0.141099		0.637513	0.242972		0.752032	0.133699		0.764599	0.133724		0.751984	0.133339		0.693518	0.185884		0.681602	0.192475		0.692871	0.187746		0.83219	0.0925029		0.739982	0.148689		0.660546	0.219158
0.684627	0.197075		0.624914	0.25578		0.705796	0.165788		0.814491	0.0982933		0.692763	0.185544		0.726091	0.150908		0.755246	0.140554		0.638224	0.242155		0.752871	0.133147		0.765452	0.133201		0.752823	0.132787		0.694292	0.185214		0.682363	0.191765		0.693645	0.187058		0.833119	0.0920956		0.740807	0.148126		0.661283	0.218386
0.685391	0.19638		0.625611	0.254931		0.706583	0.165135		0.815399	0.0978624		0.693535	0.184863		0.726901	0.150301		0.756088	0.14001		0.638936	0.241341		0.753711	0.132598		0.766306	0.13268		0.753663	0.132238		0.695066	0.184546		0.683124	0.191058		0.694418	0.186374		0.834048	0.0916902		0.741633	0.147564		0.66202	0.217617
0.686154	0.195687		0.626307	0.254084		0.70737	0.164485		0.816307	0.0974336		0.694308	0.184184		0.72771	0.149697		0.75693	0.139469		0.639647	0.240529		0.75455	0.132051		0.767159	0.132161		0.754502	0.13169		0.69584	0.183881		0.683884	0.190354		0.695191	0.185691		0.834977	0.0912868		0.742459	0.147005		0.662758	0.21685
0.686917	0.194996		0.627004	0.25324		0.708157	0.163837		0.817215	0.0970068		0.69508	0.183509		0.72852	0.149095		0.757772	0.13893		0.640359	0.23972		0.755389	0.131506		0.768012	0.131645		0.755341	0.131146		0.696614	0.183219		0.684645	0.189652		0.695965	0.185012		0.835906	0.0908853		0.743285	0.146448		0.663495	0.216087
0.68768	0.194308		0.627701	0.252399		0.708944	0.163191		0.818123	0.0965821		0.695852	0.182835		0.729329	0.148496		0.758614	0.138393		0.64107	0.238914		0.756229	0.130964		0.768866	0.13113		0.75618	0.130603		0.697388	0.182559		0.685406	0.188953		0.696738	0.184334		0.836834	0.0904858		0.744111	0.145893		0.664232	0.215325
0.688444	0.193623		0.628397	0.251561		0.70973	0.162549		0.819031	0.0961593		0.696625	0.182164		0.730139	0.147899		0.759456	0.137859		0.641782	0.238111		0.757068	0.130424		0.769719	0.130618		0.75702	0.130063		0.698162	0.181901		0.686167	0.188257		0.697511	0.18366		0.837763	0.0900883		0.744937	0.145341		0.664969	0.214567
0.689207	0.19294		0.629094	0.250725		0.710517	0.161909		0.819939	0.0957387		0.697397	0.181496		0.730948	0.147305		0.760298	0.137326		0.642493	0.237309		0.757907	0.129886		0.770572	0.130108		0.757859	0.129525		0.698936	0.181245		0.686927	0.187563		0.698285	0.182987		0.838692	0.0896926		0.745763	0.144791		0.665706	0.213811
0.68997	0.192259		0.629791	0.249891		0.711304	0.161271		0.820847	0.09532		0.698169	0.18083		0.731757	0.146713		0.76114	0.136796		0.643205	0.236511		0.758747	0.129351		0.771426	0.1296		0.758698	0.12899		0.69971	0.180593		0.687688	0.186871		0.699058	0.182318		0.839621	0.0892989		0.746588	0.144243		0.666444	0.213057
0.690733	0.191581		0.630487	0.249061		0.712091	0.160636		0.821755	0.0949033		0.698941	0.180167		0.732567	0.146124		0.761982	0.136269		0.643916	0.235715		0.759586	0.128818		0.772279	0.129094		0.759537	0.128457		0.700484	0.179942		0.688449	0.186182		0.699831	0.181651		0.84055	0.0889071		0.747414	0.143697		0.667181	0.212307
0.691497	0.190905		0.631184	0.248233		0.712878	0.160003		0.822663	0.0944886		0.699714	0.179506		0.733376	0.145537		0.762824	0.135743		0.644628	0.234922		0.760425	0.128287		0.773132	0.128591		0.760377	0.127926		0.701258	0.179294		0.689209	0.185496		0.700604	0.180986		0.841478	0.0885171		0.74824	0.143153		0.667918	0.211559
0.69226	0.190232		0.631881	0.247408		0.713665	0.159373		0.823571	0.0940759		0.700486	0.178848		0.734186	0.144952		0.763666	0.135219		0.645339	0.234131		0.761265	0.127759		0.773986	0.128089		0.761216	0.127398		0.702032	0.178648		0.68997	0.184812		0.701378	0.180324		0.842407	0.0881291		0.749066	0.142612		0.668655	0.210813
0.693023	0.189561		0.632577	0.246585		0.714451	0.158746		0.824479	0.0936652		0.701258	0.178192		0.734995	0.14437		0.764508	0.134698		0.646051	0.233343		0.762104	0.127233		0.774839	0.12759		0.762055	0.126872		0.702806	0.178005		0.690731	0.184131		0.702151	0.179664		0.843336	0.087743		0.749892	0.142073		0.669392	0.21007
0.693786	0.188893		0.633274	0.245765		0.715238	0.158121		0.825387	0.0932564		0.702031	0.177538		0.735805	0.143791		0.76535	0.134179		0.646762	0.232558		0.762943	0.126709		0.775692	0.127093		0.762894	0.126348		0.70358	0.177364		0.691492	0.183452		0.702924	0.179007		0.844265	0.0873587		0.750718	0.141536		0.67013	0.20933
0.69455	0.188227		0.633971	0.244948		0.716025	0.157498		0.826296	0.0928496		0.702803	0.176887		0.736614	0.143213		0.766192	0.133662		0.647474	0.231775		0.763783	0.126188		0.776546	0.126597		0.763734	0.125826		0.704354	0.176726		0.692252	0.182776		0.703698	0.178352		0.845193	0.0869763		0.751544	0.141001		0.670867	0.208592
0.695313	0.187563		0.634667	0.244133		0.716812	0.156878		0.827204	0.0924447		0.703575	0.176239		0.737424	0.142639		0.767033	0.133147		0.648185	0.230995		0.764622	0.125669		0.777399	0.126104		0.764573	0.125307		0.705128	0.176089		0.693013	0.182102		0.704471	0.1777		0.846122	0.0865957		0.75237	0.140469		0.671604	0.207857
0.696076	0.186902		0.635364	0.243321		0.717599	0.156261		0.828112	0.0920418		0.704348	0.175592		0.738233	0.142066		0.767875	0.132634		0.648897	0.230217		0.765461	0.125152		0.778252	0.125613		0.765412	0.12479		0.705902	0.175456		0.693774	0.181431		0.705244	0.17705		0.847051	0.086217		0.753195	0.139938		0.672341	0.207124
0.696839	0.186243		0.636061	0.242511		0.718386	0.155646		0.82902	0.0916408		0.70512	0.174949		0.739043	0.141496		0.768717	0.132124		0.649608	0.229442		0.766301	0.124637		0.779106	0.125124		0.766252	0.124275		0.706676	0.174824		0.694535	0.180762		0.706017	0.176402		0.84798	0.0858401		0.754021	0.13941		0.673079	0.206394
0.697603	0.185586		0.636757	0.241704		0.719173	0.155033		0.829928	0.0912417		0.705892	0.174307		0.739852	0.140928		0.769559	0.131615		0.65032	0.228669		0.76714	0.124124		0.779959	0.124638		0.767091	0.123763		0.70745	0.174195		0.695295	0.180096		0.706791	0.175757		0.848909	0.085465		0.754847	0.138884		0.673816	0.205667
0.698366	0.184932		0.637454	0.2409		0.719959	0.154423		0.830836	0.0908445		0.706665	0.173668		0.740662	0.140363		0.770401	0.131109		0.651031	0.227899		0.767979	0.123614		0.780812	0.124153		0.76793	0.123253		0.708224	0.173568		0.696056	0.179432		0.707564	0.175115		0.849837	0.0850917		0.755673	0.13836		0.674553	0.204942
0.699129	0.18428		0.638151	0.240098		0.720746	0.153815		0.831744	0.0904493		0.707437	0.173032		0.741471	0.1398		0.771243	0.130605		0.651743	0.227131		0.768819	0.123106		0.781666	0.12367		0.768769	0.122745		0.708998	0.172944		0.696817	0.178771		0.708337	0.174475		0.850766	0.0847203		0.756499	0.137838		0.67529	0.204219
0.699892	0.183631		0.638847	0.239299		0.721533	0.15321		0.832652	0.0900559		0.708209	0.172398		0.742281	0.139239		0.772085	0.130103		0.652454	0.226366		0.769658	0.1226		0.782519	0.123189		0.769609	0.122239		0.709772	0.172322		0.697577	0.178112		0.709111	0.173837		0.851695	0.0843506		0.757325	0.137318		0.676027	0.203499
0.700655	0.182984		0.639544	0.238502		0.72232	0.152607		0.83356	0.0896644		0.708981	0.171766		0.74309	0.138681		0.772927	0.129603		0.653166	0.225604		0.770497	0.122097		0.783372	0.122711		0.770448	0.121735		0.710546	0.171702		0.698338	0.177456		0.709884	0.173202		0.852624	0.0839828		0.758151	0.1368		0.676765	0.202782
0.701419	0.182339		0.640241	0.237708		0.723107	0.152007		0.834468	0.0892747		0.709754	0.171137		0.743899	0.138125		0.773769	0.129105		0.653877	0.224844		0.771337	0.121596		0.784226	0.122234		0.771287	0.121234		0.71132	0.171084		0.699099	0.176802		0.710657	0.172569		0.853553	0.0836167		0.758977	0.136285		0.677502	0.202067
0.702182	0.181697		0.640937	0.236916		0.723894	0.151409		0.835376	0.0888869		0.710526	0.17051		0.744709	0.137571		0.774611	0.128609		0.654589	0.224086		0.772176	0.121096		0.785079	0.12176		0.772126	0.120735		0.712094	0.170469		0.69986	0.17615		0.711431	0.171938		0.854481	0.0832524		0.759802	0.135772		0.678239	0.201355
0.702945	0.181057		0.641634	0.236127		0.72468	0.150814		0.836284	0.088501		0.711298	0.169885		0.745518	0.13702		0.775453	0.128115		0.6553	0.223331		0.773015	0.120599		0.785933	0.121287		0.772966	0.120238		0.712868	0.169856		0.70062	0.175501		0.712204	0.17131		0.85541	0.0828898		0.760628	0.13526		0.678976	0.200645
0.703708	0.180419		0.642331	0.235341		0.725467	0.15022		0.837192	0.0881169		0.712071	0.169263		0.746328	0.136471		0.776295	0.127624		0.656012	0.222579		0.773854	0.120105		0.786786	0.120816		0.773805	0.119743		0.713642	0.169245		0.701381	0.174854		0.712977	0.170684		0.856339	0.082529		0.761454	0.134751		0.679714	0.199937
0.704472	0.179784		0.643027	0.234557		0.726254	0.14963		0.8381	0.0877347		0.712843	0.168643		0.747137	0.135924		0.777137	0.127134		0.656723	0.221829		0.774694	0.119612		0.787639	0.120348		0.774644	0.11925		0.714416	0.168637		0.702142	0.17421		0.71375	0.170061		0.857268	0.0821699		0.76228	0.134244		0.680451	0.199232
0.705235	0.179151		0.643724	0.233776		0.727041	0.149041		0.839008	0.0873543		0.713615	0.168025		0.747947	0.13538		0.777979	0.126646		0.657435	0.221081		0.775533	0.119121		0.788493	0.119881		0.775483	0.11876		0.71519	0.168031		0.702902	0.173568		0.714524	0.16944		0.858196	0.0818126		0.763106	0.133739		0.681188	0.19853
0.705998	0.17852		0.644421	0.232997		0.727828	0.148455		0.839916	0.0869757		0.714388	0.16741		0.748756	0.134838		0.778821	0.126161		0.658146	0.220336		0.776372	0.118633		0.789346	0.119417		0.776323	0.118271		0.715964	0.167427		0.703663	0.172929		0.715297	0.168821		0.859125	0.081457		0.763932	0.133236		0.681925	0.19783
0.706761	0.177892		0.645117	0.23222		0.728615	0.147872		0.840824	0.0865989		0.71516	0.166797		0.749566	0.134298		0.779663	0.125677		0.658858	0.219594		0.777212	0.118147		0.790199	0.118954		0.777162	0.117785		0.716738	0.166825		0.704424	0.172291		0.71607	0.168204		0.860054	0.0811031		0.764758	0.132735		0.682662	0.197133
0.707525	0.177265		0.645814	0.231447		0.729401	0.14729		0.841732	0.0862239		0.715932	0.166187		0.750375	0.13376		0.780505	0.125196		0.659569	0.218854		0.778051	0.117663		0.791053	0.118493		0.778001	0.117301		0.717512	0.166226		0.705185	0.171657		0.716844	0.16759		0.860983	0.0807509		0.765584	0.132236		0.6834	0.196438
0.708288	0.176642		0.646511	0.230675		0.730188	0.146711		0.84264	0.0858507		0.716705	0.165578		0.751185	0.133225		0.781347	0.124716		0.660281	0.218116		0.77889	0.117181		0.791906	0.118035		0.778841	0.116819		0.718286	0.165629		0.705945	0.171024		0.717617	0.166979		0.861912	0.0804004		0.766409	0.131739		0.684137	0.195745
0.709051	0.17602		0.647207	0.229906		0.730975	0.146135		0.843548	0.0854792		0.717477	0.164972		0.751994	0.132692		0.782189	0.124239		0.660992	0.217381		0.77973	0.116701		0.792759	0.117578		0.77968	0.116339		0.71906	0.165034		0.706706	0.170394		0.71839	0.166369		0.86284	0.0800516		0.767235	0.131244		0.684874	0.195055
0.709814	0.175401		0.647904	0.22914		0.731762	0.145561		0.844456	0.0851096		0.718249	0.164369		0.752804	0.132161		0.783031	0.123763		0.661704	0.216648		0.780569	0.116223		0.793613	0.117123		0.780519	0.115861		0.719834	0.164441		0.707467	0.169767		0.719163	0.165762		0.863769	0.0797045		0.768061	0.130751		0.685611	0.194367
0.710578	0.174783		0.648601	0.228376		0.732549	0.144989		0.845364	0.0847417		0.719022	0.163767		0.753613	0.131632		0.783873	0.12329		0.662415	0.215918		0.781408	0.115747		0.794466	0.11667		0.781358	0.115386		0.720608	0.163851		0.708227	0.169141		0.719937	0.165157		0.864698	0.0793591		0.768887	0.13026		0.686348	0.193682
0.711341	0.174169		0.649297	0.227615		0.733336	0.144419		0.846272	0.0843756		0.719794	0.163168		0.754423	0.131106		0.784715	0.122818		0.663127	0.21519		0.782248	0.115274		0.795319	0.116219		0.782198	0.114912		0.721382	0.163263		0.708988	0.168519		0.72071	0.164555		0.865627	0.0790153		0.769713	0.129772		0.687086	0.192999
0.712104	0.173556		0.649994	0.226856		0.734123	0.143852		0.84718	0.0840112		0.720566	0.162571		0.755232	0.130581		0.785557	0.122349		0.663838	0.214465		0.783087	0.114802		0.796173	0.11577		0.783037	0.114441		0.722156	0.162677		0.709749	0.167898		0.721483	0.163954		0.866556	0.0786732		0.770539	0.129285		0.687823	0.192319
0.712867	0.172946		0.650691	0.226099		0.734909	0.143287		0.848088	0.0836485		0.721338	0.161977		0.756041	0.130059		0.786399	0.121881		0.66455	0.213742		0.783926	0.114333		0.797026	0.115323		0.783876	0.113971		0.72293	0.162093		0.71051	0.16728		0.722257	0.163356		0.867484	0.0783327		0.771365	0.1288		0.68856	0.191641
0.713631	0.172338		0.651387	0.225345		0.735696	0.142724		0.848996	0.0832876		0.722111	0.161384		0.756851	0.12954		0.787241	0.121415		0.665261	0.213021		0.784766	0.113865		0.797879	0.114878		0.784715	0.113504		0.723704	0.161511		0.71127	0.166664		0.72303	0.162761		0.868413	0.0779939		0.772191	0.128317		0.689297	0.190965
0.714394	0.171732		0.652084	0.224594		0.736483	0.142164		0.849904	0.0829284		0.722883	0.160794		0.75766	0.129022		0.788083	0.120952		0.665973	0.212303		0.785605	0.1134		0.798733	0.114434		0.785555	0.113039		0.724479	0.160932		0.712031	0.16605		0.723803	0.162167		0.869342	0.0776567		0.773016	0.127836		0.690035	0.190292
0.715157	0.171128		0.652781	0.223845		0.73727	0.141606		0.850812	0.0825709		0.723655	0.160207		0.75847	0.128506		0.788925	0.12049		0.666684	0.211587		0.786444	0.112937		0.799586	0.113993		0.786394	0.112576		0.725253	0.160355		0.712792	0.165439		0.724577	0.161576		0.870271	0.0773211		0.773842	0.127357		0.690772	0.189621
0.71592	0.170527		0.653477	0.223098		0.738057	0.14105		0.85172	0.0822152		0.724428	0.159621		0.759279	0.127993		0.789767	0.12003		0.667396	0.210874		0.787284	0.112475		0.800439	0.113553		0.787233	0.112114		0.726027	0.159779		0.713552	0.16483		0.72535	0.160987		0.871199	0.0769872		0.774668	0.12688		0.691509	0.188953
0.716684	0.169927		0.654174	0.222354		0.738844	0.140496		0.852628	0.0818611		0.7252	0.159038		0.760089	0.127482		0.790609	0.119572		0.668107	0.210163		0.788123	0.112016		0.801293	0.113115		0.788072	0.111655		0.726801	0.159206		0.714313	0.164223		0.726123	0.1604		0.872128	0.0766548		0.775494	0.126405		0.692246	0.188287
0.717447	0.16933		0.654871	0.221612		0.73963	0.139945		0.853536	0.0815087		0.725972	0.158457		0.760898	0.126973		0.791451	0.119116		0.668819	0.209454		0.788962	0.111559		0.802146	0.11268		0.788912	0.111198		0.727575	0.158636		0.715074	0.163619		0.726896	0.159816		0.873057	0.076324		0.77632	0.125932		0.692983	0.187623
0.71821	0.168735		0.655567	0.220873		0.740417	0.139396		0.854444	0.081158		0.726745	0.157878		0.761708	0.126466		0.792293	0.118662		0.66953	0.208748		0.789802	0.111104		0.802999	0.112246		0.789751	0.110743		0.728349	0.158067		0.715835	0.163017		0.72767	0.159234		0.873986	0.0759949		0.777146	0.125461		0.693721	0.186962
0.718973	0.168143		0.656264	0.220136		0.741204	0.138849		0.855352	0.0808089		0.727517	0.157301		0.762517	0.125961		0.793135	0.11821		0.670242	0.208044		0.790641	0.11065		0.803853	0.111813		0.79059	0.11029		0.729123	0.157501		0.716595	0.162417		0.728443	0.158654		0.874915	0.0756673		0.777972	0.124992		0.694458	0.186303
0.719737	0.167552		0.656961	0.219401		0.741991	0.138304		0.85626	0.0804615		0.728289	0.156726		0.763327	0.125459		0.793976	0.11776		0.670953	0.207343		0.79148	0.110199		0.804706	0.111383		0.79143	0.109839		0.729897	0.156936		0.717356	0.161819		0.729216	0.158076		0.875843	0.0753413		0.778797	0.124525		0.695195	0.185646
0.7205	0.166964		0.657657	0.218669		0.742778	0.137762		0.857168	0.0801158		0.729062	0.156154		0.764136	0.124958		0.794818	0.117311		0.671665	0.206644		0.79232	0.10975		0.80556	0.110955		0.792269	0.10939		0.730671	0.156374		0.718117	0.161224		0.72999	0.1575		0.876772	0.0750168		0.779623	0.12406		0.695932	0.184992
0.721263	0.166378		0.658354	0.21794		0.743565	0.137221		0.858076	0.0797717		0.729834	0.155584		0.764946	0.12446		0.79566	0.116865		0.672376	0.205947		0.793159	0.109303		0.806413	0.110528		0.793108	0.108942		0.731445	0.155814		0.718877	0.160631		0.730763	0.156927		0.877701	0.0746939		0.780449	0.123596		0.696669	0.18434
0.722026	0.165794		0.659051	0.217212		0.744351	0.136683		0.858984	0.0794293		0.730606	0.155016		0.765755	0.123964		0.796502	0.11642		0.673088	0.205252		0.793998	0.108857		0.807266	0.110103		0.793947	0.108497		0.732219	0.155256		0.719638	0.16004		0.731536	0.156356		0.87863	0.0743726		0.781275	0.123135		0.697407	0.183691
0.722789	0.165212		0.659748	0.216487		0.745138	0.136148		0.859892	0.0790885		0.731379	0.15445		0.766565	0.12347		0.797344	0.115977		0.673799	0.20456		0.794838	0.108414		0.80812	0.10968		0.794787	0.108054		0.732993	0.1547		0.720399	0.159451		0.732309	0.155787		0.879558	0.0740528		0.782101	0.122675		0.698144	0.183043
0.723553	0.164632		0.660444	0.215765		0.745925	0.135614		0.8608	0.0787493		0.732151	0.153887		0.767374	0.122978		0.798186	0.115536		0.674511	0.20387		0.795677	0.107972		0.808973	0.109259		0.795626	0.107613		0.733767	0.154146		0.72116	0.158865		0.733083	0.15522		0.880487	0.0737345		0.782927	0.122217		0.698881	0.182398
0.724316	0.164055		0.661141	0.215045		0.746712	0.135083		0.861708	0.0784117		0.732923	0.153325		0.768183	0.122488		0.799028	0.115097		0.675223	0.203183		0.796516	0.107533		0.809826	0.108839		0.796465	0.107173		0.734541	0.153594		0.72192	0.158281		0.733856	0.154655		0.881416	0.0734178		0.783753	0.121761		0.699618	0.181756
0.725079	0.163479		0.661838	0.214327		0.747499	0.134553		0.862616	0.0780757		0.733695	0.152766		0.768993	0.122		0.79987	0.11466		0.675934	0.202498		0.797355	0.107095		0.81068	0.108421		0.797304	0.106736		0.735315	0.153045		0.722681	0.157699		0.734629	0.154093		0.882345	0.0731025		0.784579	0.121307		0.700356	0.181115
0.725842	0.162906		0.662534	0.213611		0.748286	0.134026		0.863524	0.0777414		0.734468	0.152209		0.769802	0.121514		0.800712	0.114225		0.676646	0.201815		0.798195	0.10666		0.811533	0.108006		0.798144	0.106301		0.736089	0.152497		0.723442	0.157119		0.735403	0.153532		0.883274	0.0727888		0.785404	0.120855		0.701093	0.180477
0.726606	0.162335		0.663231	0.212898		0.749072	0.133501		0.864432	0.0774086		0.73524	0.151654		0.770612	0.12103		0.801554	0.113791		0.677357	0.201135		0.799034	0.106226		0.812386	0.107591		0.798983	0.105867		0.736863	0.151952		0.724202	0.156542		0.736176	0.152974		0.884202	0.0724766		0.78623	0.120405		0.70183	0.179842
0.727369	0.161765		0.663928	0.212188		0.749859	0.132979		0.86534	0.0770774		0.736012	0.151101		0.771421	0.120548		0.802396	0.113359		0.678069	0.200456		0.799873	0.105794		0.81324	0.107179		0.799822	0.105435		0.737637	0.151408		0.724963	0.155966		0.736949	0.152418		0.885131	0.0721659		0.787056	0.119957		0.702567	0.179208
0.728132	0.161198		0.664624	0.211479		0.750646	0.132458		0.866248	0.0767477		0.736785	0.15055		0.772231	0.120069		0.803238	0.112929		0.67878	0.199781		0.800713	0.105364		0.814093	0.106768		0.800662	0.105006		0.738411	0.150867		0.725724	0.155393		0.737723	0.151864		0.88606	0.0718567		0.787882	0.11951		0.703304	0.178577
0.728895	0.160634		0.665321	0.210773		0.751433	0.131939		0.867156	0.0764197		0.737557	0.150001		0.77304	0.119591		0.80408	0.112501		0.679492	0.199107		0.801552	0.104936		0.814946	0.106359		0.801501	0.104578		0.739185	0.150328		0.726485	0.154822		0.738496	0.151312		0.886989	0.0715489		0.788708	0.119065		0.704042	0.177948
0.729659	0.160071		0.666018	0.210069		0.75222	0.131423		0.868064	0.0760932		0.738329	0.149455		0.77385	0.119115		0.804922	0.112075		0.680203	0.198436		0.802391	0.10451		0.8158	0.105952		0.80234	0.104152		0.739959	0.14979		0.727245	0.154253		0.739269	0.150763		0.887918	0.0712426		0.789534	0.118622		0.704779	0.177321
0.730422	0.15951		0.666714	0.209368		0.753007	0.130909		0.868972	0.0757682		0.739102	0.14891		0.774659	0.118642		0.805764	0.11165		0.680915	0.197766		0.803231	0.104086		0.816653	0.105547		0.803179	0.103728		0.740733	0.149255		0.728006	0.153687		0.740042	0.150215		0.888846	0.0709378		0.79036	0.118181		0.705516	0.176697
0.731185	0.158951		0.667411	0.208669		0.753794	0.130397		0.86988	0.0754448		0.739874	0.148368		0.775469	0.11817		0.806606	0.111228		0.681626	0.1971		0.80407	0.103664		0.817506	0.105143		0.804019	0.103306		0.741507	0.148722		0.728767	0.153122		0.740816	0.14967		0.889775	0.0706344		0.791186	0.117742		0.706253	0.176074
0.731948	0.158395		0.668108	0.207972		0.75458	0.129886		0.870788	0.0751229		0.740646	0.147828		0.776278	0.1177		0.807448	0.110807		0.682338	0.196435		0.804909	0.103243		0.81836	0.104741		0.804858	0.102885		0.742281	0.148191		0.729527	0.15256		0.741589	0.149126		0.890704	0.0703325		0.792011	0.117305		0.706991	0.175455
0.732712	0.15784		0.668804	0.207278		0.755367	0.129379		0.871696	0.0748026		0.741419	0.147289		0.777088	0.117233		0.80829	0.110387		0.683049	0.195773		0.805749	0.102825		0.819213	0.104341		0.805697	0.102467		0.743055	0.147662		0.730288	0.152		0.742362	0.148585		0.891633	0.070032		0.792837	0.116869		0.707728	0.174837
0.733475	0.157288		0.669501	0.206586		0.756154	0.128873		0.872604	0.0744837		0.742191	0.146753		0.777897	0.116767		0.809132	0.10997		0.683761	0.195113		0.806588	0.102408		0.820066	0.103942		0.806536	0.10205		0.743829	0.147134		0.731049	0.151442		0.743136	0.148046		0.892561	0.069733		0.793663	0.116435		0.708465	0.174221
0.734238	0.156737		0.670198	0.205896		0.756941	0.128369		0.873512	0.0741664		0.742963	0.146219		0.778706	0.116303		0.809974	0.109554		0.684472	0.194455		0.807427	0.101993		0.82092	0.103545		0.807376	0.101636		0.744603	0.146609		0.73181	0.150886		0.743909	0.147509		0.89349	0.0694354		0.794489	0.116003		0.709202	0.173608
0.735001	0.156189		0.670894	0.205208		0.757728	0.127867		0.87442	0.0738506		0.743735	0.145687		0.779516	0.115842		0.810816	0.10914		0.685184	0.1938		0.808267	0.10158		0.821773	0.10315		0.808215	0.101223		0.745377	0.146086		0.73257	0.150332		0.744682	0.146974		0.894419	0.0691392		0.795315	0.115573		0.709939	0.172997
0.735765	0.155643		0.671591	0.204523		0.758515	0.127367		0.875328	0.0735363		0.744508	0.145157		0.780325	0.115382		0.811658	0.108728		0.685895	0.193146		0.809106	0.101168		0.822626	0.102757		0.809054	0.100811		0.746151	0.145565		0.733331	0.149781		0.745455	0.146441		0.895348	0.0688444		0.796141	0.115144		0.710677	0.172388
0.736528	0.155098		0.672288	0.20384		0.759301	0.12687		0.876236	0.0732235		0.74528	0.144629		0.781135	0.114924		0.8125	0.108317		0.686607	0.192495		0.809945	0.100759		0.82348	0.102365		0.809893	0.100402		0.746925	0.145046		0.734092	0.149231		0.746229	0.14591		0.896277	0.068551		0.796967	0.114717		0.711414	0.171781
0.737291	0.154556		0.672984	0.203159		0.760088	0.126374		0.877144	0.0729121		0.746052	0.144103		0.781944	0.114468		0.813342	0.107909		0.687318	0.191846		0.810785	0.100351		0.824333	0.101975		0.810733	0.0999947		0.747699	0.144529		0.734853	0.148684		0.747002	0.145381		0.897205	0.068259		0.797793	0.114292		0.712151	0.171177
0.738054	0.154016		0.673681	0.202481		0.760875	0.125881		0.878052	0.0726022		0.746825	0.14358		0.782754	0.114015		0.814184	0.107502		0.68803	0.1912		0.811624	0.0999451		0.825186	0.101586		0.811572	0.099589		0.748473	0.144013		0.735613	0.148138		0.747775	0.144854		0.898134	0.0679684		0.798618	0.113869		0.712888	0.170575
0.738818	0.153478		0.674378	0.201804		0.761662	0.125389		0.87896	0.0722938		0.747597	0.143058		0.783563	0.113563		0.815026	0.107096		0.688741	0.190555		0.812463	0.099541		0.82604	0.101199		0.812411	0.0991851		0.749247	0.1435		0.736374	0.147595		0.748549	0.144329		0.899063	0.0676792		0.799444	0.113447		0.713625	0.169974
0.739581	0.152941		0.675074	0.201131		0.762449	0.1249		0.879869	0.0719869		0.748369	0.142538		0.784373	0.113113		0.815868	0.106693		0.689453	0.189913		0.813303	0.0991386		0.826893	0.100814		0.813251	0.098783		0.750021	0.142989		0.737135	0.147054		0.749322	0.143806		0.899992	0.0673914		0.80027	0.113028		0.714363	0.169376
0.740344	0.152407		0.675771	0.200459		0.763236	0.124412		0.880777	0.0716814		0.749142	0.14202		0.785182	0.112664		0.81671	0.106291		0.690164	0.189273		0.814142	0.098738		0.827747	0.10043		0.81409	0.0983826		0.750795	0.142479		0.737895	0.146515		0.750095	0.143285		0.900921	0.0671049		0.801096	0.11261		0.7151	0.168781
0.741107	0.151875		0.676468	0.199789		0.764022	0.123927		0.881685	0.0713773		0.749914	0.141504		0.785992	0.112218		0.817552	0.10589		0.690876	0.188635		0.814981	0.0983392		0.8286	0.100048		0.814929	0.0979841		0.751569	0.141972		0.738656	0.145978		0.750869	0.142767		0.901849	0.0668198		0.801922	0.112193		0.715837	0.168187
0.741871	0.151345		0.677164	0.199122		0.764809	0.123444		0.882593	0.0710747		0.750686	0.14099		0.786801	0.111774		0.818394	0.105492		0.691587	0.188		0.815821	0.0979422		0.829453	0.0996681		0.815768	0.0975873		0.752343	0.141466		0.739417	0.145443		0.751642	0.14225		0.902778	0.066536		0.802748	0.111779		0.716574	0.167596
0.742634	0.150816		0.677861	0.198457		0.765596	0.122962		0.883501	0.0707735		0.751459	0.140479		0.787611	0.111331		0.819236	0.105095		0.692299	0.187366		0.81666	0.0975469		0.830307	0.0992894		0.816608	0.0971922		0.753117	0.140963		0.740178	0.14491		0.752415	0.141735		0.903707	0.0662536		0.803574	0.111366		0.717312	0.167006
0.743397	0.15029		0.678558	0.197794		0.766383	0.122483		0.884409	0.0704738		0.752231	0.139969		0.78842	0.110891		0.820078	0.104699		0.69301	0.186735		0.817499	0.0971533		0.83116	0.0989123		0.817447	0.0967989		0.753891	0.140461		0.740938	0.144379		0.753188	0.141222		0.904636	0.0659725		0.8044	0.110954		0.718049	0.166419
0.74416	0.149766		0.679254	0.197134		0.76717	0.122005		0.885317	0.0701754		0.753003	0.139461		0.78923	0.110452		0.820919	0.104306		0.693722	0.186106		0.818339	0.0967615		0.832013	0.0985367		0.818286	0.0964074		0.754665	0.139961		0.741699	0.14385		0.753962	0.140711		0.905564	0.0656928		0.805225	0.110545		0.718786	0.165834
0.744923	0.149243		0.679951	0.196475		0.767957	0.12153		0.886225	0.0698785		0.753776	0.138955		0.790039	0.110015		0.821761	0.103914		0.694433	0.185479		0.819178	0.0963714		0.832867	0.0981628		0.819125	0.0960175		0.755439	0.139464		0.74246	0.143323		0.754735	0.140203		0.906493	0.0654144		0.806051	0.110137		0.719523	0.165251
0.745687	0.148723		0.680648	0.195819		0.768744	0.121056		0.887133	0.069583		0.754548	0.138451		0.790848	0.10958		0.822603	0.103524		0.695145	0.184854		0.820017	0.0959831		0.83372	0.0977905		0.819965	0.0956294		0.756213	0.138968		0.74322	0.142798		0.755508	0.139696		0.907422	0.0651373		0.806877	0.109731		0.72026	0.16467
0.74645	0.148204		0.681344	0.195165		0.76953	0.120585		0.888041	0.0692888		0.75532	0.137949		0.791658	0.109147		0.823445	0.103135		0.695856	0.184231		0.820856	0.0955964		0.834573	0.0974197		0.820804	0.095243		0.756987	0.138474		0.743981	0.142275		0.756282	0.139191		0.908351	0.0648615		0.807703	0.109326		0.720998	0.164092
0.747213	0.147688		0.682041	0.194514		0.770317	0.120115		0.888949	0.0689961		0.756092	0.137449		0.792467	0.108716		0.824287	0.102748		0.696568	0.183611		0.821696	0.0952115		0.835427	0.0970505		0.821643	0.0948584		0.757761	0.137981		0.744742	0.141755		0.757055	0.138688		0.90928	0.064587		0.808529	0.108923		0.721735	0.163515
0.747976	0.147173		0.682738	0.193864		0.771104	0.119647		0.889857	0.0687047		0.756865	0.136951		0.793277	0.108287		0.825129	0.102362		0.697279	0.182992		0.822535	0.0948282		0.83628	0.0966829		0.822482	0.0944754		0.758535	0.137491		0.745503	0.141236		0.757828	0.138187		0.910208	0.0643138		0.809355	0.108522		0.722472	0.16294
0.74874	0.14666		0.683434	0.193217		0.771891	0.119182		0.890765	0.0684147		0.757637	0.136455		0.794086	0.107859		0.825971	0.101979		0.697991	0.182376		0.823374	0.0944467		0.837133	0.0963168		0.823322	0.0940941		0.759309	0.137003		0.746263	0.140719		0.758601	0.137688		0.911137	0.0640419		0.810181	0.108123		0.723209	0.162368
0.749503	0.14615		0.684131	0.192572		0.772678	0.118718		0.891673	0.0681261		0.758409	0.13596		0.794896	0.107433		0.826813	0.101596		0.698702	0.181762		0.824214	0.0940668		0.837987	0.0959523		0.824161	0.0937145		0.760083	0.136516		0.747024	0.140204		0.759375	0.137191		0.912066	0.0637713		0.811007	0.107725		0.723946	0.161798
0.750266	0.145641		0.684828	0.191929		0.773465	0.118256		0.892581	0.0678388		0.759182	0.135468		0.795705	0.107009		0.827655	0.101216		0.699414	0.18115		0.825053	0.0936886		0.83884	0.0955894		0.825	0.0933366		0.760857	0.136031		0.747785	0.139692		0.760148	0.136696		0.912995	0.063502		0.811832	0.107329		0.724684	0.161229
0.751029	0.145134		0.685524	0.191288		0.774251	0.117796		0.893489	0.0675529		0.759954	0.134978		0.796515	0.106587		0.828497	0.100837		0.700125	0.18054		0.825892	0.0933121		0.839693	0.0952279		0.82584	0.0929604		0.761631	0.135549		0.748545	0.139181		0.760921	0.136202		0.913923	0.063234		0.812658	0.106934		0.725421	0.160663
0.751793	0.144629		0.686221	0.190649		0.775038	0.117338		0.894397	0.0672683		0.760726	0.134489		0.797324	0.106167		0.829339	0.100459		0.700837	0.179932		0.826732	0.0929372		0.840547	0.094868		0.826679	0.0925858		0.762405	0.135068		0.749306	0.138672		0.761695	0.135711		0.914852	0.0629672		0.813484	0.106541		0.726158	0.160099
0.752556	0.144125		0.686918	0.190013		0.775825	0.116882		0.895305	0.066985		0.761499	0.134003		0.798134	0.105748		0.830181	0.100083		0.701548	0.179326		0.827571	0.092564		0.8414	0.0945097		0.827518	0.0922129		0.763179	0.134589		0.750067	0.138165		0.762468	0.135222		0.915781	0.0627016		0.81431	0.10615		0.726895	0.159537
0.753319	0.143624		0.687614	0.189378		0.776612	0.116428		0.896213	0.0667031		0.762271	0.133518		0.798943	0.105332		0.831023	0.0997092		0.70226	0.178723		0.82841	0.0921924		0.842253	0.0941528		0.828357	0.0918416		0.763953	0.134111		0.750828	0.13766		0.763241	0.134734		0.91671	0.0624374		0.815136	0.10576		0.727633	0.158977
0.754082	0.143125		0.688311	0.188746		0.777399	0.115975		0.897121	0.0664226		0.763043	0.133035		0.799753	0.104917		0.831865	0.0993365		0.702971	0.178121		0.82925	0.0918225		0.843107	0.0937975		0.829197	0.091472		0.764727	0.133636		0.751588	0.137157		0.764015	0.134248		0.917639	0.0621743		0.815962	0.105372		0.72837	0.158419
0.754846	0.142627		0.689008	0.188116		0.778186	0.115525		0.898029	0.0661433		0.763816	0.132554		0.800562	0.104504		0.832707	0.0989654		0.703683	0.177522		0.830089	0.0914542		0.84396	0.0934436		0.830036	0.091104		0.765501	0.133162		0.752349	0.136656		0.764788	0.133765		0.918567	0.0619125		0.816788	0.104985		0.729107	0.157863
0.755609	0.142132		0.689704	0.187488		0.778972	0.115076		0.898937	0.0658653		0.764588	0.132075		0.801372	0.104092		0.833549	0.0985958		0.704394	0.176924		0.830928	0.0910875		0.844813	0.0930913		0.830875	0.0907376		0.766275	0.13269		0.75311	0.136157		0.765561	0.133283		0.919496	0.061652		0.817613	0.1046		0.729844	0.157309
0.756372	0.141638		0.690401	0.186862		0.779759	0.114629		0.899845	0.0655887		0.76536	0.131598		0.802181	0.103683		0.834391	0.0982278		0.705106	0.176329		0.831768	0.0907225		0.845667	0.0927404		0.831714	0.0903729		0.767049	0.13222		0.75387	0.13566		0.766334	0.132803		0.920425	0.0613926		0.818439	0.104217		0.730581	0.156758
0.757135	0.141146		0.691098	0.186238		0.780546	0.114185		0.900753	0.0653133		0.766133	0.131122		0.80299	0.103275		0.835233	0.0978613		0.705817	0.175736		0.832607	0.090359		0.84652	0.0923911		0.832554	0.0900097		0.767823	0.131752		0.754631	0.135165		0.767108	0.132325		0.921354	0.0611345		0.819265	0.103835		0.731319	0.156208
0.757899	0.140656		0.691794	0.185617		0.781333	0.113742		0.901661	0.0650393		0.766905	0.130649		0.8038	0.102868		0.836075	0.0974963		0.706529	0.175144		0.833446	0.0899972		0.847374	0.0920432		0.833393	0.0896482		0.768597	0.131286		0.755392	0.134672		0.767881	0.131848		0.922283	0.0608776		0.820091	0.103455		0.732056	0.15566
0.758662	0.140167		0.692491	0.184997		0.78212	0.1133		0.902569	0.0647665		0.767677	0.130177		0.804609	0.102464		0.836917	0.0971329		0.70724	0.174555		0.834286	0.0896369		0.848227	0.0916968		0.834232	0.0892883		0.769371	0.130821		0.756153	0.13418		0.768654	0.131374		0.923211	0.0606219		0.820917	0.103076		0.732793	0.155114
0.759425	0.139681		0.693188	0.18438		0.782907	0.112861		0.903477	0.064495		0.768449	0.129707		0.805419	0.102061		0.837759	0.096771		0.707952	0.173968		0.835125	0.0892783		0.84908	0.0913518		0.835071	0.0889299		0.770145	0.130358		0.756913	0.133691		0.769428	0.130901		0.92414	0.0603674		0.821743	0.102699		0.73353	0.15457
0.760188	0.139196		0.693884	0.183764		0.783693	0.112423		0.904385	0.0642248		0.769222	0.129239		0.806228	0.10166		0.838601	0.0964106		0.708663	0.173383		0.835964	0.0889212		0.849934	0.0910084		0.835911	0.0885732		0.770919	0.129897		0.757674	0.133203		0.770201	0.130431		0.925069	0.0601141		0.822569	0.102323		0.734268	0.154029
0.760952	0.138714		0.694581	0.183151		0.78448	0.111988		0.905293	0.0639558		0.769994	0.128773		0.807038	0.101261		0.839443	0.0960517		0.709375	0.1728		0.836804	0.0885657		0.850787	0.0906663		0.83675	0.088218		0.771693	0.129438		0.758435	0.132717		0.770974	0.129962		0.925998	0.059862		0.823395	0.101949		0.735005	0.153489
0.761715	0.138233		0.695278	0.18254		0.785267	0.111554		0.906201	0.0636881		0.770766	0.128309		0.807847	0.100864		0.840285	0.0956944		0.710086	0.172219		0.837643	0.0882118		0.85164	0.0903257		0.837589	0.0878644		0.772467	0.12898		0.759195	0.132234		0.771747	0.129495		0.926926	0.0596111		0.82422	0.101577		0.735742	0.152951
0.762478	0.137753		0.695974	0.181931		0.786054	0.111122		0.907109	0.0634217		0.771539	0.127846		0.808657	0.100468		0.841127	0.0953385		0.710798	0.17164		0.838482	0.0878594		0.852494	0.0899866		0.838429	0.0875124		0.773241	0.128525		0.759956	0.131752		0.772521	0.129029		0.927855	0.0593613		0.825046	0.101206		0.736479	0.152415
0.763241	0.137276		0.696671	0.181324		0.786841	0.110691		0.908017	0.0631565		0.772311	0.127385		0.809466	0.100073		0.841969	0.0949841		0.711509	0.171063		0.839322	0.0875086		0.853347	0.0896489		0.839268	0.0871619		0.774015	0.128071		0.760717	0.131272		0.773294	0.128566		0.928784	0.0591127		0.825872	0.100836		0.737216	0.151881
0.764005	0.1368		0.697368	0.180719		0.787628	0.110263		0.908925	0.0628925		0.773083	0.126927		0.810276	0.099681		0.842811	0.0946312		0.712221	0.170488		0.840161	0.0871593		0.8542	0.0893126		0.840107	0.086813		0.77479	0.127618		0.761478	0.130793		0.774067	0.128104		0.929713	0.0588653		0.826698	0.100469		0.737954	0.151349
0.764768	0.136327		0.698064	0.180116		0.788415	0.109836		0.909833	0.0626298		0.773856	0.126469		0.811085	0.0992902		0.843653	0.0942798		0.712933	0.169915		0.841	0.0868116		0.855054	0.0889777		0.840946	0.0864656		0.775564	0.127168		0.762238	0.130317		0.774841	0.127645		0.930642	0.058619		0.827524	0.100102		0.738691	0.150819
0.765531	0.135855		0.698761	0.179515		0.789201	0.109411		0.910741	0.0623683		0.774628	0.126014		0.811895	0.0989011		0.844495	0.0939298		0.713644	0.169344		0.84184	0.0864654		0.855907	0.0886443		0.841786	0.0861197		0.776338	0.126719		0.762999	0.129843		0.775614	0.127187		0.93157	0.0583739		0.82835	0.0997373		0.739428	0.150291
0.766294	0.135385		0.699458	0.178916		0.789988	0.108988		0.911649	0.062108		0.7754	0.12556		0.812704	0.0985136		0.845337	0.0935813		0.714356	0.168775		0.842679	0.0861207		0.85676	0.0883122		0.842625	0.0857754		0.777112	0.126272		0.76376	0.12937		0.776387	0.12673		0.932499	0.0581299		0.829176	0.099374		0.740165	0.149765
0.767057	0.134916		0.700154	0.17832		0.790775	0.108567		0.912557	0.0618489		0.776173	0.125109		0.813514	0.0981278		0.846179	0.0932342		0.715067	0.168208		0.843518	0.0857776		0.857614	0.0879816		0.843464	0.0854326		0.777886	0.125827		0.76452	0.128899		0.777161	0.126276		0.933428	0.0578871		0.830002	0.0990121		0.740902	0.149241
0.767821	0.134449		0.700851	0.177725		0.791562	0.108147		0.913465	0.0615911		0.776945	0.124659		0.814323	0.0977437		0.847021	0.0928886		0.715779	0.167643		0.844357	0.085436		0.858467	0.0876523		0.844303	0.0850913		0.77866	0.125383		0.765281	0.12843		0.777934	0.125823		0.934357	0.0576454		0.830827	0.0986517		0.74164	0.148719
0.768584	0.133985		0.701548	0.177132		0.792349	0.107729		0.914373	0.0613344		0.777717	0.12421		0.815132	0.0973612		0.847862	0.0925445		0.71649	0.16708		0.845197	0.0850958		0.85932	0.0873245		0.845143	0.0847515		0.779434	0.124941		0.766042	0.127963		0.778707	0.125372		0.935286	0.0574048		0.831653	0.0982928		0.742377	0.148199
0.769347	0.133521		0.702244	0.176542		0.793136	0.107313		0.915281	0.061079		0.778489	0.123764		0.815942	0.0969803		0.848704	0.0922018		0.717202	0.166519		0.846036	0.0847572		0.860174	0.086998		0.845982	0.0844133		0.780208	0.124501		0.766803	0.127498		0.77948	0.124923		0.936214	0.0571654		0.832479	0.0979353		0.743114	0.14768
0.77011	0.13306		0.702941	0.175953		0.793922	0.106898		0.916189	0.0608247		0.779262	0.123319		0.816751	0.0966011		0.849546	0.0918605		0.717913	0.16596		0.846875	0.0844201		0.861027	0.0866729		0.846821	0.0840765		0.780982	0.124062		0.767563	0.127034		0.780254	0.124476		0.937143	0.056927		0.833305	0.0975794		0.743851	0.147164
0.770874	0.1326		0.703638	0.175366		0.794709	0.106486		0.917097	0.0605716		0.780034	0.122876		0.817561	0.0962235		0.850388	0.0915207		0.718625	0.165403		0.847715	0.0840844		0.86188	0.0863492		0.847661	0.0837412		0.781756	0.123626		0.768324	0.126573		0.781027	0.12403		0.938072	0.0566898		0.834131	0.0972249		0.744589	0.146649
0.771637	0.132142		0.704334	0.174782		0.795496	0.106075		0.918005	0.0603197		0.780806	0.122435		0.81837	0.0958475		0.85123	0.0911822		0.719336	0.164848		0.848554	0.0837503		0.862734	0.0860268		0.8485	0.0834074		0.78253	0.12319		0.769085	0.126113		0.7818	0.123586		0.939001	0.0564537		0.834957	0.0968718		0.745326	0.146137
0.7724	0.131686		0.705031	0.174199		0.796283	0.105666		0.918913	0.060069		0.781579	0.121995		0.81918	0.0954731		0.852072	0.0908452		0.720048	0.164294		0.849393	0.0834176		0.863587	0.0857058		0.849339	0.0830751		0.783304	0.122757		0.769845	0.125655		0.782574	0.123144		0.939929	0.0562187		0.835783	0.0965202		0.746063	0.145626
0.773163	0.131232		0.705728	0.173619		0.79707	0.105258		0.919821	0.0598194		0.782351	0.121557		0.819989	0.0951004		0.852914	0.0905096		0.720759	0.163743		0.850233	0.0830863		0.86444	0.0853861		0.850178	0.0827442		0.784078	0.122325		0.770606	0.125198		0.783347	0.122703		0.940858	0.0559847		0.836609	0.0961701		0.7468	0.145117
0.773927	0.130779		0.706424	0.17304		0.797857	0.104852		0.920729	0.059571		0.783123	0.121121		0.820799	0.0947292		0.853756	0.0901754		0.721471	0.163194		0.851072	0.0827566		0.865294	0.0850678		0.851018	0.0824148		0.784852	0.121895		0.771367	0.124744		0.78412	0.122265		0.941787	0.0557519		0.837434	0.0958214		0.747537	0.14461
0.77469	0.130328		0.707121	0.172463		0.798643	0.104448		0.921637	0.0593237		0.783896	0.120686		0.821608	0.0943596		0.854598	0.0898425		0.722182	0.162646		0.851911	0.0824282		0.866147	0.0847508		0.851857	0.0820868		0.785626	0.121466		0.772128	0.124291		0.784893	0.121828		0.942716	0.0555201		0.83826	0.0954741		0.748275	0.144105
0.775453	0.129879		0.707818	0.171889		0.79943	0.104046		0.922545	0.0590776		0.784668	0.120254		0.822418	0.0939916		0.85544	0.0895111		0.722894	0.162101		0.852751	0.0821014		0.867	0.0844352		0.852696	0.0817603		0.7864	0.12104		0.772888	0.12384		0.785667	0.121392		0.943645	0.0552895		0.839086	0.0951283		0.749012	0.143602
0.776216	0.129431		0.708514	0.171316		0.800217	0.103645		0.923453	0.0588327		0.78544	0.119823		0.823227	0.0936252		0.856282	0.0891811		0.723605	0.161557		0.85359	0.0817759		0.867854	0.0841209		0.853535	0.0814353		0.787174	0.120614		0.773649	0.123391		0.78644	0.120959		0.944573	0.0550598		0.839912	0.0947838		0.749749	0.1431
0.77698	0.128985		0.709211	0.170745		0.801004	0.103246		0.924361	0.0585888		0.786213	0.119393		0.824037	0.0932603		0.857124	0.0888524		0.724317	0.161015		0.854429	0.0814519		0.868707	0.0838079		0.854375	0.0811116		0.787948	0.120191		0.77441	0.122943		0.787213	0.120527		0.945502	0.0548313		0.840738	0.0944408		0.750486	0.142601
0.777743	0.128541		0.709908	0.170177		0.801791	0.102848		0.925269	0.0583461		0.786985	0.118966		0.824846	0.092897		0.857966	0.0885251		0.725028	0.160476		0.855269	0.0811293		0.869561	0.0834962		0.855214	0.0807894		0.788722	0.119769		0.77517	0.122497		0.787987	0.120097		0.946431	0.0546038		0.841564	0.0940992		0.751224	0.142103
0.778506	0.128098		0.710604	0.16961		0.802578	0.102453		0.926177	0.0581046		0.787757	0.11854		0.825656	0.0925353		0.858808	0.0881991		0.72574	0.159938		0.856108	0.0808082		0.870414	0.0831859		0.856053	0.0804687		0.789496	0.119349		0.775931	0.122054		0.78876	0.119668		0.94736	0.0543774		0.84239	0.093759		0.751961	0.141607
0.779269	0.127657		0.711301	0.169045		0.803365	0.102058		0.927085	0.0578641		0.78853	0.118115		0.826465	0.0921751		0.85965	0.0878746		0.726451	0.159402		0.856947	0.0804884		0.871267	0.0828768		0.856892	0.0801493		0.79027	0.11893		0.776692	0.121611		0.789533	0.119241		0.948289	0.054152		0.843216	0.0934202		0.752698	0.141113
0.780033	0.127218		0.711998	0.168482		0.804151	0.101666		0.927993	0.0576248		0.789302	0.117693		0.827274	0.0918165		0.860492	0.0875513		0.727163	0.158868		0.857787	0.0801701		0.872121	0.0825691		0.857732	0.0798313		0.791044	0.118513		0.777453	0.121171		0.790307	0.118816		0.949217	0.0539276		0.844041	0.0930828		0.753435	0.140621
0.780796	0.126781		0.712695	0.167921		0.804938	0.101275		0.928901	0.0573865		0.790074	0.117272		0.828084	0.0914593		0.861334	0.0872294		0.727874	0.158335		0.858626	0.0798532		0.872974	0.0822626		0.858571	0.0795148		0.791818	0.118098		0.778213	0.120732		0.79108	0.118393		0.950146	0.0537043		0.844867	0.0927467		0.754172	0.140131
0.781559	0.126345		0.713391	0.167362		0.805725	0.100886		0.929809	0.0571494		0.790846	0.116852		0.828893	0.0911038		0.862176	0.0869089		0.728586	0.157805		0.859465	0.0795376		0.873827	0.0819574		0.85941	0.0791996		0.792592	0.117684		0.778974	0.120295		0.791853	0.117971		0.951075	0.053482		0.845693	0.0924121		0.75491	0.139643
0.782322	0.12591		0.714088	0.166805		0.806512	0.100498		0.930717	0.0569134		0.791619	0.116435		0.829703	0.0907497		0.863018	0.0865897		0.729297	0.157277		0.860305	0.0792235		0.874681	0.0816535		0.86025	0.0788859		0.793366	0.117272		0.779735	0.119859		0.792626	0.11755		0.952004	0.0532608		0.846519	0.0920788		0.755647	0.139156
0.783086	0.125478		0.714785	0.16625		0.807299	0.100113		0.931625	0.0566784		0.792391	0.116019		0.830512	0.0903972		0.86386	0.0862718		0.730009	0.15675		0.861144	0.0789107		0.875534	0.0813509		0.861089	0.0785735		0.79414	0.116861		0.780496	0.119426		0.7934	0.117132		0.952932	0.0530405		0.847345	0.0917469		0.756384	0.138671
0.783849	0.125047		0.715481	0.165697		0.808086	0.0997282		0.932533	0.0564446		0.793163	0.115604		0.831322	0.0900462		0.864702	0.0859553		0.73072	0.156225		0.861983	0.0785993		0.876387	0.0810495		0.861928	0.0782625		0.794914	0.116452		0.781256	0.118994		0.794173	0.116715		0.953861	0.0528213		0.848171	0.0914163		0.757121	0.138188
0.784612	0.124618		0.716178	0.165145		0.808872	0.0993455		0.933442	0.0562118		0.793936	0.115191		0.832131	0.0896967		0.865544	0.08564		0.731432	0.155702		0.862823	0.0782893		0.877241	0.0807494		0.862767	0.0779529		0.795688	0.116044		0.782017	0.118564		0.794946	0.1163		0.95479	0.0526031		0.848997	0.0910872		0.757858	0.137707
0.785375	0.12419		0.716875	0.164596		0.809659	0.0989644		0.93435	0.0559801		0.794708	0.11478		0.832941	0.0893486		0.866386	0.0853261		0.732143	0.155181		0.863662	0.0779806		0.878094	0.0804506		0.863607	0.0776446		0.796462	0.115639		0.782778	0.118135		0.79572	0.115886		0.955719	0.0523859		0.849823	0.0907593		0.758596	0.137227
0.786138	0.123764		0.717571	0.164049		0.810446	0.0985849		0.935258	0.0557494		0.79548	0.114371		0.83375	0.0890021		0.867228	0.0850135		0.732855	0.154662		0.864501	0.0776733		0.878947	0.080153		0.864446	0.0773377		0.797236	0.115234		0.783538	0.117708		0.796493	0.115474		0.956648	0.0521697		0.850648	0.0904328		0.759333	0.136749
0.786902	0.123339		0.718268	0.163503		0.811233	0.098207		0.936166	0.0555199		0.796253	0.113963		0.83456	0.0886571		0.86807	0.0847021		0.733566	0.154145		0.865341	0.0773674		0.879801	0.0798567		0.865285	0.0770321		0.79801	0.114831		0.784299	0.117283		0.797266	0.115064		0.957576	0.0519545		0.851474	0.0901076		0.76007	0.136274
0.787665	0.122917		0.718965	0.162959		0.81202	0.0978307		0.937074	0.0552913		0.797025	0.113556		0.835369	0.0883135		0.868912	0.0843921		0.734278	0.153629		0.86618	0.0770627		0.880654	0.0795616		0.866124	0.0767279		0.798784	0.11443		0.78506	0.116859		0.798039	0.114655		0.958505	0.0517403		0.8523	0.0897838		0.760807	0.135799
0.788428	0.122495		0.719661	0.162417		0.812807	0.0974559		0.937982	0.0550639		0.797797	0.113151		0.836179	0.0879714		0.869754	0.0840833		0.734989	0.153115		0.867019	0.0767595		0.881507	0.0792677		0.866964	0.076425		0.799558	0.114031		0.785821	0.116437		0.798813	0.114248		0.959434	0.051527		0.853126	0.0894613		0.761545	0.135327
0.789191	0.122076		0.720358	0.161877		0.813593	0.0970827		0.93889	0.0548375		0.79857	0.112748		0.836988	0.0876308		0.870596	0.0837759		0.735701	0.152603		0.867858	0.0764575		0.882361	0.0789751		0.867803	0.0761235		0.800332	0.113632		0.786581	0.116017		0.799586	0.113842		0.960363	0.0513148		0.853952	0.0891401		0.762282	0.134856
0.789955	0.121658		0.721055	0.161339		0.81438	0.0967111		0.939798	0.0546121		0.799342	0.112347		0.837798	0.0872916		0.871438	0.0834697		0.736412	0.152093		0.868698	0.0761569		0.883214	0.0786837		0.868642	0.0758233		0.801106	0.113236		0.787342	0.115599		0.800359	0.113438		0.961291	0.0511035		0.854778	0.0888202		0.763019	0.134388
0.790718	0.121241		0.721751	0.160803		0.815167	0.0963411		0.940706	0.0543877		0.800114	0.111947		0.838607	0.0869539		0.87228	0.0831648		0.737124	0.151585		0.869537	0.0758576		0.884067	0.0783935		0.869481	0.0755244		0.80188	0.112841		0.788103	0.115182		0.801133	0.113036		0.96222	0.0508932		0.855604	0.0885017		0.763756	0.13392
0.791481	0.120826		0.722448	0.160269		0.815954	0.0959726		0.941614	0.0541644		0.800887	0.111548		0.839416	0.0866177		0.873122	0.0828611		0.737835	0.151079		0.870376	0.0755596		0.884921	0.0781045		0.870321	0.0752268		0.802654	0.112447		0.788863	0.114766		0.801906	0.112635		0.963149	0.0506839		0.856429	0.0881844		0.764493	0.133455
0.792244	0.120413		0.723145	0.159736		0.816741	0.0956056		0.942522	0.0539421		0.801659	0.111151		0.840226	0.0862828		0.873963	0.0825587		0.738547	0.150574		0.871216	0.0752629		0.885774	0.0778168		0.87116	0.0749305		0.803428	0.112055		0.789624	0.114353		0.802679	0.112235		0.964078	0.0504755		0.857255	0.0878684		0.765231	0.132991
0.793008	0.120001		0.723841	0.159206		0.817528	0.0952402		0.94343	0.0537209		0.802431	0.110756		0.841035	0.0859494		0.874805	0.0822576		0.739258	0.150071		0.872055	0.0749676		0.886627	0.0775302		0.871999	0.0746356		0.804202	0.111665		0.790385	0.113941		0.803453	0.111838		0.965007	0.050268		0.858081	0.0875538		0.765968	0.13253
0.793771	0.119591		0.724538	0.158677		0.818314	0.0948763		0.944338	0.0535006		0.803203	0.110362		0.841845	0.0856175		0.875647	0.0819577		0.73997	0.14957		0.872894	0.0746735		0.887481	0.0772448		0.872839	0.0743419		0.804976	0.111276		0.791146	0.11353		0.804226	0.111442		0.965935	0.0500615		0.858907	0.0872404		0.766705	0.132069
0.794534	0.119182		0.725235	0.15815		0.819101	0.0945139		0.945246	0.0532814		0.803976	0.10997		0.842654	0.0852869		0.876489	0.081659		0.740681	0.149071		0.873734	0.0743807		0.888334	0.0769606		0.873678	0.0740495		0.80575	0.110889		0.791906	0.113121		0.804999	0.111047		0.966864	0.049856		0.859733	0.0869283		0.767442	0.131611
0.795297	0.118775		0.725931	0.157625		0.819888	0.0941531		0.946154	0.0530631		0.804748	0.10958		0.843464	0.0849578		0.877331	0.0813616		0.741393	0.148573		0.874573	0.0740892		0.889188	0.0766776		0.874517	0.0737584		0.806524	0.110503		0.792667	0.112714		0.805772	0.110654		0.967793	0.0496514		0.860559	0.0866175		0.768179	0.131154
0.796061	0.11837		0.726628	0.157101		0.820675	0.0937938		0.947062	0.0528459		0.80552	0.10919		0.844273	0.0846301		0.878173	0.0810654		0.742104	0.148077		0.875412	0.0737989		0.890041	0.0763958		0.875356	0.0734686		0.807298	0.110118		0.793428	0.112308		0.806546	0.110262		0.968722	0.0494477		0.861385	0.0863079		0.768917	0.130699
0.796824	0.117966		0.727325	0.15658		0.821462	0.093436		0.94797	0.0526297		0.806293	0.108803		0.845083	0.0843038		0.879015	0.0807705		0.742816	0.147583		0.876252	0.07351		0.890894	0.0761152		0.876196	0.0731801		0.808072	0.109735		0.794188	0.111904		0.807319	0.109873		0.969651	0.049245		0.862211	0.0859996		0.769654	0.130246
0.797587	0.117563		0.728021	0.15606		0.822249	0.0930796		0.948878	0.0524144		0.807065	0.108417		0.845892	0.0839789		0.879857	0.0804768		0.743527	0.147091		0.877091	0.0732223		0.891748	0.0758357		0.877035	0.0728928		0.808846	0.109354		0.794949	0.111502		0.808092	0.109484		0.970579	0.0490432		0.863036	0.0856926		0.770391	0.129794
0.79835	0.117163		0.728718	0.155542		0.823036	0.0927248		0.949786	0.0522001		0.807837	0.108032		0.846702	0.0836554		0.880699	0.0801842		0.744239	0.1466		0.87793	0.0729359		0.892601	0.0755574		0.877874	0.0726068		0.80962	0.108974		0.79571	0.111101		0.808866	0.109097		0.971508	0.0488423		0.863862	0.0853868		0.771128	0.129344
0.799114	0.116763		0.729415	0.155026		0.823822	0.0923715		0.950694	0.0519868		0.80861	0.107649		0.847511	0.0833333		0.881541	0.0798929		0.74495	0.146112		0.87877	0.0726507		0.893454	0.0752802		0.878713	0.072322		0.810394	0.108595		0.796471	0.110702		0.809639	0.108712		0.972437	0.0486423		0.864688	0.0850823		0.771866	0.128896
0.799877	0.116365		0.730111	0.154512		0.824609	0.0920196		0.951602	0.0517745		0.809382	0.107268		0.848321	0.0830125		0.882383	0.0796028		0.745662	0.145625		0.879609	0.0723668		0.894308	0.0750042		0.879553	0.0720385		0.811168	0.108218		0.797231	0.110304		0.810412	0.108328		0.973366	0.0484433		0.865514	0.084779		0.772603	0.128449
0.80064	0.115969		0.730808	0.154		0.825396	0.0916693		0.95251	0.0515632		0.810154	0.106888		0.84913	0.0826931		0.883225	0.0793139		0.746373	0.145139		0.880448	0.0720841		0.895161	0.0747294		0.880392	0.0717563		0.811942	0.107842		0.797992	0.109908		0.811185	0.107946		0.974294	0.0482451		0.86634	0.0844769		0.77334	0.128004
0.801403	0.115574		0.731505	0.153489		0.826183	0.0913204		0.953418	0.0513528		0.810927	0.106509		0.84994	0.0823751		0.884067	0.0790262		0.747085	0.144656		0.881288	0.0718026		0.896014	0.0744557		0.881231	0.0714752		0.812716	0.107468		0.798753	0.109513		0.811959	0.107565		0.975223	0.0480479		0.867166	0.0841761		0.774077	0.127561
0.802167	0.115181		0.732201	0.15298		0.82697	0.0909729		0.954326	0.0511434		0.811699	0.106132		0.850749	0.0820585		0.884909	0.0787397		0.747796	0.144174		0.882127	0.0715224		0.896868	0.0741831		0.88207	0.0711955		0.81349	0.107096		0.799513	0.10912		0.812732	0.107185		0.976152	0.0478515		0.867992	0.0838765		0.774814	0.12712
0.80293	0.114789		0.732898	0.152473		0.827757	0.0906269		0.955234	0.0509349		0.812471	0.105757		0.851558	0.0817432		0.885751	0.0784543		0.748508	0.143694		0.882966	0.0712434		0.897721	0.0739117		0.88291	0.0709169		0.814264	0.106724		0.800274	0.108729		0.813505	0.106807		0.977081	0.047656		0.868818	0.0835782		0.775552	0.12668
0.803693	0.114399		0.733595	0.151968		0.828543	0.0902824		0.956142	0.0507274		0.813243	0.105382		0.852368	0.0814292		0.886593	0.0781702		0.749219	0.143215		0.883806	0.0709656		0.898574	0.0736414		0.883749	0.0706395		0.815038	0.106354		0.801035	0.108339		0.814279	0.106431		0.97801	0.0474614		0.869643	0.083281		0.776289	0.126241
0.804456	0.11401		0.734291	0.151464		0.82933	0.0899393		0.95705	0.0505208		0.814016	0.10501		0.853177	0.0811166		0.887435	0.0778872		0.749931	0.142739		0.884645	0.0706891		0.899428	0.0733722		0.884588	0.0703634		0.815812	0.105986		0.801796	0.107951		0.815052	0.106056		0.978938	0.0472678		0.870469	0.0829851		0.777026	0.125805
0.80522	0.113622		0.734988	0.150963		0.830117	0.0895977		0.957958	0.0503152		0.814788	0.104639		0.853987	0.0808054		0.888277	0.0776054		0.750643	0.142264		0.885484	0.0704137		0.900281	0.0731041		0.885428	0.0700885		0.816586	0.105619		0.802556	0.107564		0.815825	0.105683		0.979867	0.0470749		0.871295	0.0826903		0.777763	0.12537
0.805983	0.113237		0.735685	0.150463		0.830904	0.0892575		0.958866	0.0501105		0.81556	0.104269		0.854796	0.0804954		0.889119	0.0773247		0.751354	0.14179		0.886324	0.0701396		0.901134	0.0728372		0.886267	0.0698148		0.81736	0.105254		0.803317	0.107178		0.816599	0.105311		0.980796	0.046883		0.872121	0.0823968		0.778501	0.124936
0.806746	0.112852		0.736381	0.149964		0.831691	0.0889187		0.959774	0.0499067		0.816333	0.103901		0.855606	0.0801868		0.889961	0.0770452		0.752066	0.141319		0.887163	0.0698666		0.901988	0.0725713		0.887106	0.0695423		0.818134	0.104889		0.804078	0.106795		0.817372	0.10494		0.981725	0.0466919		0.872947	0.0821045		0.779238	0.124505
0.807509	0.112469		0.737078	0.149468		0.832478	0.0885813		0.960682	0.0497039		0.817105	0.103534		0.856415	0.0798796		0.890803	0.0767668		0.752777	0.140849		0.888002	0.0695949		0.902841	0.0723066		0.887945	0.0692709		0.818908	0.104527		0.804838	0.106412		0.818145	0.104571		0.982654	0.0465017		0.873773	0.0818133		0.779975	0.124074
0.808272	0.112088		0.737775	0.148973		0.833264	0.0882454		0.96159	0.049502		0.817877	0.103169		0.857225	0.0795736		0.891645	0.0764896		0.753489	0.140381		0.888842	0.0693243		0.903694	0.0720429		0.888785	0.0690008		0.819682	0.104165		0.805599	0.106031		0.818918	0.104204		0.983582	0.0463124		0.874599	0.0815233		0.780712	0.123646
0.809036	0.111708		0.738471	0.14848		0.834051	0.0879109		0.962498	0.049301		0.81865	0.102805		0.858034	0.0792689		0.892487	0.0762136		0.7542	0.139914		0.889681	0.0690549		0.904548	0.0717803		0.889624	0.0687318		0.820456	0.103805		0.80636	0.105652		0.819692	0.103838		0.984511	0.0461239		0.875425	0.0812345		0.781449	0.123219
0.809799	0.111329		0.739168	0.147989		0.834838	0.0875778		0.963406	0.0491009		0.819422	0.102442		0.858844	0.0789656		0.893329	0.0759386		0.754912	0.139449		0.89052	0.0687867		0.905401	0.0715189		0.890463	0.0684641		0.82123	0.103447		0.807121	0.105274		0.820465	0.103473		0.98544	0.0459362		0.87625	0.0809469		0.782187	0.122794
0.810562	0.110952		0.739865	0.147499		0.835625	0.087246		0.964314	0.0489017		0.820194	0.102081		0.859653	0.0786635		0.894171	0.0756648		0.755623	0.138986		0.891359	0.0685196		0.906254	0.0712585		0.891302	0.0681975		0.822004	0.10309		0.807881	0.104898		0.821238	0.10311		0.986369	0.0457494		0.877076	0.0806605		0.782924	0.12237
0.811325	0.110576		0.740561	0.147011		0.836412	0.0869157		0.965222	0.0487034		0.820967	0.101722		0.860463	0.0783628		0.895013	0.0753921		0.756335	0.138524		0.892199	0.0682538		0.907108	0.0709992		0.892142	0.067932		0.822778	0.102734		0.808642	0.104523		0.822012	0.102748		0.987297	0.0455635		0.877902	0.0803752		0.783661	0.121948
0.812089	0.110202		0.741258	0.146525		0.837199	0.0865868		0.96613	0.048506		0.821739	0.101364		0.861272	0.0780633		0.895855	0.0751206		0.757046	0.138065		0.893038	0.067989		0.907961	0.0707409		0.892981	0.0676677		0.823552	0.10238		0.809403	0.10415		0.822785	0.102387		0.988226	0.0453784		0.878728	0.0800911		0.784398	0.121527
0.812852	0.109829		0.741955	0.146041		0.837986	0.0862592		0.967038	0.0483095		0.822511	0.101007		0.862082	0.0777651		0.896697	0.0748501		0.757758	0.137606		0.893877	0.0677255		0.908814	0.0704837		0.89382	0.0674046		0.824327	0.102027		0.810163	0.103778		0.823558	0.102028		0.989155	0.0451941		0.879554	0.0798081		0.785135	0.121108
0.813615	0.109457		0.742651	0.145558		0.838772	0.085933		0.967946	0.0481139		0.823284	0.100652		0.862891	0.0774681		0.897539	0.0745808		0.758469	0.13715		0.894717	0.067463		0.909668	0.0702276		0.89466	0.0671426		0.825101	0.101675		0.810924	0.103408		0.824331	0.101671		0.990084	0.0450107		0.88038	0.0795263		0.785873	0.120691
0.814378	0.109087		0.743348	0.145077		0.839559	0.0856082		0.968854	0.0479192		0.824056	0.100298		0.8637	0.0771725		0.898381	0.0743126		0.759181	0.136695		0.895556	0.0672018		0.910521	0.0699726		0.895499	0.0668818		0.825875	0.101325		0.811685	0.103039		0.825105	0.101314		0.991013	0.044828		0.881206	0.0792456		0.78661	0.120275
0.815142	0.108719		0.744045	0.144598		0.840346	0.0852847		0.969762	0.0477253		0.824828	0.099945		0.86451	0.0768781		0.899223	0.0740455		0.759892	0.136241		0.896395	0.0669416		0.911375	0.0697186		0.896338	0.0666221		0.826649	0.100976		0.812446	0.102671		0.825878	0.10096		0.991941	0.0446462		0.882032	0.0789661		0.787347	0.119861
0.815905	0.108352		0.744741	0.14412		0.841133	0.0849626		0.97067	0.0475324		0.8256	0.0995939		0.865319	0.076585		0.900065	0.0737794		0.760604	0.13579		0.897235	0.0666826		0.912228	0.0694656		0.897177	0.0663635		0.827423	0.100628		0.813206	0.102305		0.826651	0.100606		0.99287	0.0444653		0.882857	0.0786877		0.788084	0.119448
0.816668	0.107986		0.745438	0.143644		0.84192	0.0846419		0.971578	0.0473403		0.826373	0.0992441		0.866129	0.0762931		0.900906	0.0735145		0.761315	0.13534		0.898074	0.0664247		0.913081	0.0692137		0.898017	0.0661061		0.828197	0.100282		0.813967	0.101941		0.827425	0.100254		0.993799	0.0442851		0.883683	0.0784104		0.788822	0.119037
0.817431	0.107621		0.746135	0.14317		0.842707	0.0843225		0.972486	0.0471491		0.827145	0.0988957		0.866938	0.0760024		0.901748	0.0732507		0.762027	0.134891		0.898913	0.066168		0.913935	0.0689628		0.898856	0.0658498		0.828971	0.0999371		0.814728	0.101577		0.828198	0.0999036		0.994728	0.0441057		0.884509	0.0781343		0.789559	0.118628
0.818195	0.107258		0.746831	0.142697		0.843493	0.0840044		0.973394	0.0469587		0.827917	0.0985486		0.867748	0.0757131		0.90259	0.0729879		0.762738	0.134444		0.899753	0.0659123		0.914788	0.068713		0.899695	0.0655946		0.829745	0.0995936		0.815488	0.101216		0.828971	0.0995543		0.995656	0.0439272		0.885335	0.0778592		0.790296	0.11822
0.818958	0.106897		0.747528	0.142227		0.84428	0.0836877		0.974302	0.0467692		0.82869	0.098203		0.868557	0.0754249		0.903432	0.0727262		0.76345	0.133999		0.900592	0.0656578		0.915641	0.0684642		0.900534	0.0653405		0.830519	0.0992514		0.816249	0.100855		0.829745	0.0992065		0.996585	0.0437494		0.886161	0.0775853		0.791033	0.117813
0.819721	0.106536		0.748225	0.141757		0.845067	0.0833723		0.97521	0.0465805		0.829462	0.0978586		0.869367	0.075138		0.904274	0.0724656		0.764161	0.133555		0.901431	0.0654044		0.916495	0.0682164		0.901374	0.0650875		0.831293	0.0989105		0.81701	0.100497		0.830518	0.09886		0.997514	0.0435725		0.886987	0.0773125		0.79177	0.117408
0.820484	0.106177		0.748921	0.14129		0.845854	0.0830583		0.976118	0.0463927		0.830234	0.0975157		0.870176	0.0748523		0.905116	0.072206		0.764873	0.133113		0.902271	0.065152		0.917348	0.0679696		0.902213	0.0648357		0.832067	0.0985709		0.817771	0.100139		0.831291	0.0985148		0.998443	0.0433963		0.887813	0.0770408		0.792508	0.117005
0.821248	0.10582		0.749618	0.140824		0.846641	0.0827455		0.977026	0.0462058		0.831007	0.0971741		0.870986	0.0745678		0.905958	0.0719475		0.765584	0.132673		0.90311	0.0649008		0.918201	0.0677239		0.903052	0.0645849		0.832841	0.0982326		0.818531	0.0997832		0.832064	0.098171		0.999372	0.0432209		0.888638	0.0767702		0.793245	0.116603
0.822011	0.105464		0.750315	0.14036		0.847428	0.0824341		0.977934	0.0460197		0.831779	0.0968338		0.871795	0.0742845		0.9068	0.0716901		0.766296	0.132234		0.903949	0.0646507		0.919055	0.0674791		0.903891	0.0643352		0.833615	0.0978957		0.819292	0.0994286		0.832838	0.0978286		1.0003	0.0430464		0.889464	0.0765007		0.793982	0.116202
0.822774	0.105109		0.751011	0.139897		0.848214	0.0821239		0.978842	0.0458344		0.832551	0.0964949		0.872605	0.0740024		0.907642	0.0714337		0.767007	0.131797		0.904789	0.0644016		0.919908	0.0672354		0.904731	0.0640866		0.834389	0.09756		0.820053	0.0990753		0.833611	0.0974875		1.00123	0.0428726		0.89029	0.0762323		0.794719	0.115804
0.823537	0.104755		0.751708	0.139436		0.849001	0.0818151		0.97975	0.0456499		0.833324	0.0961573		0.873414	0.0737216		0.908484	0.0711784		0.767719	0.131361		0.905628	0.0641536		0.920761	0.0669926		0.90557	0.0638391		0.835163	0.0972257		0.820814	0.0987235		0.834384	0.0971477		1.00216	0.0426995		0.891116	0.0759649		0.795456	0.115406
0.824301	0.104403		0.752405	0.138977		0.849788	0.0815076		0.980658	0.0454663		0.834096	0.0958211		0.874224	0.0734419		0.909326	0.0709241		0.76843	0.130927		0.906467	0.0639067		0.921615	0.0667509		0.906409	0.0635926		0.835937	0.0968926		0.821574	0.0983731		0.835158	0.0968093		1.00309	0.0425273		0.891942	0.0756987		0.796194	0.11501
0.825064	0.104053		0.753101	0.138519		0.850575	0.0812013		0.981566	0.0452835		0.834868	0.0954862		0.875033	0.0731635		0.910168	0.0706708		0.769142	0.130494		0.907307	0.0636609		0.922468	0.0665101		0.907249	0.0633473		0.836711	0.0965608		0.822335	0.0980241		0.835931	0.0964722		1.00402	0.0423558		0.892768	0.0754335		0.796931	0.114616
0.825827	0.103703		0.753798	0.138063		0.851362	0.0808964		0.982474	0.0451015		0.835641	0.0951526		0.875842	0.0728862		0.91101	0.0704186		0.769853	0.130063		0.908146	0.0634162		0.923321	0.0662704		0.908088	0.0631029		0.837485	0.0962303		0.823096	0.0976764		0.836704	0.0961364		1.00494	0.0421851		0.893594	0.0751694		0.797668	0.114223
0.82659	0.103355		0.754495	0.137608		0.852149	0.0805927		0.983382	0.0449204		0.836413	0.0948203		0.876652	0.0726101		0.911852	0.0701674		0.770565	0.129634		0.908985	0.0631725		0.924175	0.0660316		0.908927	0.0628597		0.838259	0.0959011		0.823856	0.0973301		0.837477	0.095802		1.00587	0.0420151		0.89442	0.0749063		0.798405	0.113831
0.827354	0.103008		0.755191	0.137155		0.852935	0.0802903		0.98429	0.04474		0.837185	0.0944893		0.877461	0.0723351		0.912694	0.0699173		0.771276	0.129206		0.909825	0.0629298		0.925028	0.0657938		0.909766	0.0626175		0.839033	0.0955732		0.824617	0.0969852		0.838251	0.0954689		1.0068	0.0418459		0.895245	0.0746443		0.799143	0.113442
0.828117	0.102663		0.755888	0.136704		0.853722	0.0799892		0.985198	0.0445605		0.837957	0.0941596		0.878271	0.0720614		0.913536	0.0696681		0.771988	0.128779		0.910664	0.0626882		0.925881	0.065557		0.910606	0.0623764		0.839807	0.0952465		0.825378	0.0966416		0.839024	0.095137		1.00773	0.0416775		0.896071	0.0743834		0.79988	0.113053
0.82888	0.102319		0.756585	0.136254		0.854509	0.0796893		0.986107	0.0443817		0.83873	0.0938312		0.87908	0.0717888		0.914378	0.06942		0.772699	0.128355		0.911503	0.0624477		0.926735	0.0653211		0.911445	0.0621363		0.840581	0.0949211		0.826139	0.0962994		0.839797	0.0948065		1.00866	0.0415098		0.896897	0.0741235		0.800617	0.112666
0.829643	0.101976		0.757281	0.135806		0.855296	0.0793907		0.987015	0.0442038		0.839502	0.0935042		0.87989	0.0715174		0.91522	0.0691729		0.773411	0.127931		0.912343	0.0622082		0.927588	0.0650862		0.912284	0.0618972		0.841355	0.094597		0.826899	0.0959586		0.840571	0.0944773		1.00959	0.0413428		0.897723	0.0738647		0.801354	0.11228
0.830406	0.101634		0.757978	0.13536		0.856083	0.0790933		0.987923	0.0440266		0.840274	0.0931784		0.880699	0.0712471		0.916062	0.0689267		0.774122	0.12751		0.913182	0.0619697		0.928441	0.0648523		0.913123	0.0616592		0.842129	0.0942741		0.82766	0.0956191		0.841344	0.0941493		1.01052	0.0411766		0.898549	0.0736069		0.802091	0.111896
0.83117	0.101294		0.758675	0.134915		0.85687	0.0787972		0.988831	0.0438503		0.841047	0.0928539		0.881509	0.070978		0.916904	0.0686816		0.774834	0.127089		0.914021	0.0617322		0.929295	0.0646193		0.913963	0.0614222		0.842903	0.0939525		0.828421	0.095281		0.842117	0.0938227		1.01145	0.0410111		0.899375	0.0733502		0.802829	0.111514
0.831933	0.100955		0.759371	0.134472		0.857657	0.0785024		0.989739	0.0436747		0.841819	0.0925306		0.882318	0.07071		0.917746	0.0684375		0.775545	0.126671		0.91486	0.0614958		0.930148	0.0643873		0.914802	0.0611863		0.843677	0.0936321		0.829181	0.0949441		0.842891	0.0934973		1.01238	0.0408464		0.900201	0.0730945		0.803566	0.111133
0.832696	0.100618		0.760068	0.13403		0.858443	0.0782087		0.990647	0.0434999		0.842591	0.0922087		0.883128	0.0704432		0.918588	0.0681944		0.776257	0.126253		0.9157	0.0612604		0.931002	0.0641562		0.915641	0.0609513		0.844451	0.0933129		0.829942	0.0946087		0.843664	0.0931732		1.0133	0.0406824		0.901027	0.0728398		0.804303	0.110753
0.833459	0.100281		0.760765	0.13359		0.85923	0.0779163		0.991555	0.0433259		0.843364	0.091888		0.883937	0.0701775		0.91943	0.0679522		0.776968	0.125838		0.916539	0.0610261		0.931855	0.063926		0.91648	0.0607174		0.845225	0.092995		0.830703	0.0942745		0.844437	0.0928504		1.01423	0.0405191		0.901852	0.0725861		0.80504	0.110374
0.834223	0.0999462		0.761461	0.133151		0.860017	0.0776252		0.992463	0.0431527		0.844136	0.0915685		0.884747	0.0699129		0.920272	0.0677111		0.77768	0.125424		0.917378	0.0607927		0.932708	0.0636968		0.91732	0.0604845		0.845999	0.0926783		0.831464	0.0939417		0.84521	0.0925289		1.01516	0.0403566		0.902678	0.0723335		0.805778	0.109998
0.834986	0.0996124		0.762158	0.132714		0.860804	0.0773352		0.993371	0.0429802		0.844908	0.0912504		0.885556	0.0696495		0.921114	0.0674709		0.778391	0.125011		0.918218	0.0605603		0.933562	0.0634686		0.918159	0.0602526		0.846773	0.0923628		0.832224	0.0936102		0.845984	0.0922086		1.01609	0.0401948		0.903504	0.0720819		0.806515	0.109622
0.835749	0.0992799		0.762855	0.132279		0.861591	0.0770465		0.994279	0.0428085		0.845681	0.0909334		0.886366	0.0693872		0.921956	0.0672317		0.779103	0.1246		0.919057	0.060329		0.934415	0.0632413		0.918998	0.0600217		0.847547	0.0920485		0.832985	0.09328		0.846757	0.0918896		1.01702	0.0400336		0.90433	0.0718312		0.807252	0.109248
0.836512	0.0989486		0.763551	0.131845		0.862378	0.0767589		0.995187	0.0426376		0.846453	0.0906178		0.887175	0.0691259		0.922798	0.0669935		0.779814	0.12419		0.919896	0.0600986		0.935268	0.0630148		0.919838	0.0597918		0.848321	0.0917355		0.833746	0.0929511		0.84753	0.0915718		1.01795	0.0398732		0.905156	0.0715816		0.807989	0.108875
0.837276	0.0986187		0.764248	0.131412		0.863164	0.0764726		0.996095	0.0424674		0.847225	0.0903033		0.887984	0.0688658		0.92364	0.0667562		0.780526	0.123782		0.920736	0.0598693		0.936122	0.0627894		0.920677	0.0595629		0.849095	0.0914237		0.834506	0.0926235		0.848304	0.0912553		1.01888	0.0397136		0.905982	0.071333		0.808726	0.108504
0.838039	0.0982899		0.764945	0.130981		0.863951	0.0761875		0.997003	0.042298		0.847997	0.0899901		0.888794	0.0686068		0.924482	0.0665199		0.781237	0.123375		0.921575	0.0596409		0.936975	0.0625648		0.921516	0.059335		0.849869	0.091113		0.835267	0.0922972		0.849077	0.09094		1.01981	0.0395546		0.906808	0.0710854		0.809464	0.108134
0.838802	0.0979625		0.765642	0.130552		0.864738	0.0759036		0.997911	0.0421294		0.84877	0.0896782		0.889603	0.068349		0.925324	0.0662846		0.781949	0.12297		0.922414	0.0594135		0.937828	0.0623411		0.922355	0.0591081		0.850643	0.0908036		0.836028	0.0919722		0.84985	0.0906259		1.02073	0.0393963		0.907634	0.0708388		0.810201	0.107766
0.839565	0.0976362		0.766338	0.130124		0.865525	0.0756208		0.998819	0.0419614		0.849542	0.0893674		0.890413	0.0680922		0.926166	0.0660502		0.78266	0.122566		0.923254	0.0591871		0.938682	0.0621184		0.923195	0.0588822		0.851417	0.0904954		0.836789	0.0916484		0.850623	0.0903131		1.02166	0.0392387		0.908459	0.0705932		0.810938	0.107399
0.840329	0.0973112		0.767035	0.129698		0.866312	0.0753393		0.999727	0.0417943		0.850314	0.0890579		0.891222	0.0678364		0.927008	0.0658167		0.783372	0.122163		0.924093	0.0589616		0.939535	0.0618966		0.924034	0.0586572		0.852191	0.0901883		0.837549	0.091326		0.851397	0.0900015		1.02259	0.0390818		0.909285	0.0703485		0.811675	0.107033
0.841092	0.0969875		0.767732	0.129273		0.867099	0.0750589		1.00063	0.0416279		0.851087	0.0887496		0.892032	0.0675818		0.927849	0.0655842		0.784083	0.121763		0.924932	0.0587372		0.940388	0.0616756		0.924873	0.0584332		0.852965	0.0898825		0.83831	0.0910048		0.85217	0.0896911		1.02352	0.0389256		0.910111	0.0701049		0.812412	0.106669
0.841855	0.096665		0.768428	0.12885		0.867885	0.0747797		1.00154	0.0414622		0.851859	0.0884426		0.892841	0.0673283		0.928691	0.0653527		0.784795	0.121363		0.925772	0.0585137		0.941242	0.0614556		0.925712	0.0582101		0.853739	0.0895778		0.839071	0.0906849		0.852943	0.089382		1.02445	0.0387701		0.910937	0.0698622		0.81315	0.106306
0.842618	0.0963437		0.769125	0.128429		0.868672	0.0745016		1.00245	0.0412972		0.852631	0.0881367		0.893651	0.0670758		0.929533	0.0651221		0.785506	0.120965		0.926611	0.0582911		0.942095	0.0612364		0.926552	0.0579881		0.854513	0.0892743		0.839831	0.0903663		0.853717	0.089074		1.02538	0.0386153		0.911763	0.0696205		0.813887	0.105945
0.843382	0.0960236		0.769822	0.128008		0.869459	0.0742248		1.00336	0.041133		0.853404	0.087832		0.89446	0.0668244		0.930375	0.0648924		0.786218	0.120569		0.92745	0.0580696		0.942948	0.0610182		0.927391	0.0577669		0.855287	0.0889719		0.840592	0.090049		0.85449	0.0887673		1.02631	0.0384612		0.912589	0.0693797		0.814624	0.105584
0.844145	0.0957048		0.770518	0.12759		0.870246	0.0739491		1.00427	0.0409695		0.854176	0.0875285		0.89527	0.0665741		0.931217	0.0646636		0.78693	0.120174		0.92829	0.0578489		0.943802	0.0608008		0.92823	0.0575468		0.856061	0.0886708		0.841353	0.0897328		0.855263	0.0884618		1.02723	0.0383077		0.913415	0.06914		0.815361	0.105226
0.844908	0.0953872		0.771215	0.127173		0.871033	0.0736745		1.00517	0.0408067		0.854948	0.0872263		0.896079	0.0663248		0.932059	0.0644358		0.787641	0.11978		0.929129	0.0576292		0.944655	0.0605843		0.929069	0.0573276		0.856835	0.0883708		0.842114	0.089418		0.856037	0.0881574		1.02816	0.038155		0.914241	0.0689011		0.816099	0.104868
0.845671	0.0950707		0.771912	0.126757		0.87182	0.0734011		1.00608	0.0406447		0.855721	0.0869252		0.896889	0.0660766		0.932901	0.0642088		0.788353	0.119388		0.929968	0.0574105		0.945508	0.0603687		0.929909	0.0571093		0.857609	0.0880719		0.842874	0.0891044		0.85681	0.0878543		1.02909	0.0380029		0.915066	0.0686633		0.816836	0.104512
0.846435	0.0947555		0.772608	0.126343		0.872607	0.0731289		1.00699	0.0404833		0.856493	0.0866253		0.897698	0.0658294		0.933743	0.0639828		0.789064	0.118997		0.930808	0.0571927		0.946362	0.0601539		0.930748	0.0568919		0.858383	0.0877742		0.843635	0.088792		0.857583	0.0875523		1.03002	0.0378514		0.915892	0.0684263		0.817573	0.104157
0.847198	0.0944415		0.773305	0.12593		0.873393	0.0728577		1.0079	0.0403227		0.857265	0.0863265		0.898507	0.0655833		0.934585	0.0637577		0.789776	0.118607		0.931647	0.0569758		0.947215	0.0599401		0.931587	0.0566755		0.859157	0.0874777		0.844396	0.0884809		0.858356	0.0872516		1.03095	0.0377006		0.916718	0.0681904		0.81831	0.103804
0.847961	0.0941287		0.774002	0.125519		0.87418	0.0725877		1.00881	0.0401628		0.858038	0.086029		0.899317	0.0653383		0.935427	0.0635335		0.790487	0.118219		0.932486	0.0567599		0.948068	0.059727		0.932427	0.0564601		0.859931	0.0871823		0.845156	0.088171		0.85913	0.086952		1.03188	0.0375505		0.917544	0.0679553		0.819047	0.103452
0.848724	0.093817		0.774698	0.125109		0.874967	0.0723189		1.00971	0.0400036		0.85881	0.0857326		0.900126	0.0650942		0.936269	0.0633103		0.791199	0.117833		0.933326	0.0565449		0.948922	0.0595149		0.933266	0.0562455		0.860705	0.086888		0.845917	0.0878623		0.859903	0.0866535		1.03281	0.0374011		0.91837	0.0677212		0.819785	0.103101
0.849488	0.0935066		0.775395	0.124701		0.875754	0.0720511		1.01062	0.0398451		0.859582	0.0854374		0.900936	0.0648512		0.937111	0.0630879		0.79191	0.117448		0.934165	0.0563308		0.949775	0.0593036		0.934105	0.0560319		0.861479	0.0865949		0.846678	0.0875548		0.860676	0.0863563		1.03374	0.0372523		0.919196	0.0674881		0.820522	0.102752
0.850251	0.0931973		0.776092	0.124294		0.876541	0.0717845		1.01153	0.0396873		0.860354	0.0851433		0.901745	0.0646092		0.937953	0.0628664		0.792622	0.117064		0.935004	0.0561176		0.950628	0.0590932		0.934944	0.0558192		0.862253	0.0863029		0.847439	0.0872486		0.86145	0.0860602		1.03466	0.0371041		0.920022	0.0672558		0.821259	0.102404
0.851014	0.0928892		0.776788	0.123888		0.877328	0.071519		1.01244	0.0395302		0.861127	0.0848504		0.902555	0.0643683		0.938795	0.0626458		0.793333	0.116682		0.935844	0.0559054		0.951482	0.0588836		0.935784	0.0556074		0.863027	0.086012		0.848199	0.0869435		0.862223	0.0857652		1.03559	0.0369566		0.920848	0.0670245		0.821996	0.102057
0.851777	0.0925823		0.777485	0.123485		0.878114	0.0712546		1.01335	0.0393737		0.861899	0.0845587		0.903364	0.0641284		0.939637	0.0624261		0.794045	0.116301		0.936683	0.055694		0.952335	0.0586748		0.936623	0.0553965		0.863801	0.0857222		0.84896	0.0866397		0.862996	0.0854715		1.03652	0.0368098		0.921673	0.0667942		0.822733	0.101712
0.85254	0.0922766		0.778182	0.123082		0.878901	0.0709914		1.01425	0.039218		0.862671	0.084268		0.904174	0.0638894		0.940479	0.0622072		0.794756	0.115921		0.937522	0.0554836		0.953189	0.0584669		0.937462	0.0551865		0.864575	0.0854336		0.849721	0.0863371		0.863769	0.0851788		1.03745	0.0366636		0.922499	0.0665647		0.823471	0.101367
0.853304	0.091972		0.778878	0.122681		0.879688	0.0707292		1.01516	0.0390629		0.863444	0.0839786		0.904983	0.0636515		0.941321	0.0619893		0.795468	0.115543		0.938361	0.055274		0.954042	0.0582599		0.938301	0.0549775		0.865349	0.085146		0.850481	0.0860357		0.864543	0.0848873		1.03838	0.036518		0.923325	0.0663361		0.824208	0.101025
0.854067	0.0916686		0.779575	0.122281		0.880475	0.0704681		1.01607	0.0389086		0.864216	0.0836902		0.905793	0.0634146		0.942163	0.0617722		0.796179	0.115166		0.939201	0.0550654		0.954895	0.0580536		0.939141	0.0547693		0.866123	0.0848596		0.851242	0.0857354		0.865316	0.084597		1.03931	0.0363731		0.924151	0.0661085		0.824945	0.100683
0.85483	0.0913663		0.780272	0.121883		0.881262	0.0702081		1.01698	0.0387549		0.864988	0.083403		0.906602	0.0631787		0.943005	0.061556		0.796891	0.11479		0.94004	0.0548576		0.955749	0.0578482		0.93998	0.054562		0.866897	0.0845743		0.852003	0.0854364		0.866089	0.0843078		1.04024	0.0362288		0.924977	0.0658818		0.825682	0.100343
0.855593	0.0910652		0.780968	0.121487		0.882049	0.0699492		1.01789	0.0386019		0.865761	0.083117		0.907412	0.0629438		0.943847	0.0613407		0.797602	0.114416		0.940879	0.0546507		0.956602	0.0576437		0.940819	0.0543556		0.867671	0.0842901		0.852764	0.0851385		0.866863	0.0840197		1.04117	0.0360851		0.925803	0.0656559		0.82642	0.100004
0.856357	0.0907652		0.781665	0.121091		0.882835	0.0696913		1.01879	0.0384495		0.866533	0.082832		0.908221	0.0627099		0.944689	0.0611262		0.798314	0.114044		0.941719	0.0544447		0.957455	0.0574399		0.941659	0.05415		0.868445	0.0840069		0.853524	0.0848419		0.867636	0.0837327		1.0421	0.0359421		0.926629	0.065431		0.827157	0.0996662
0.85712	0.0904663		0.782362	0.120697		0.883622	0.0694346		1.0197	0.0382978		0.867305	0.0825482		0.909031	0.062477		0.945531	0.0609126		0.799025	0.113672		0.942558	0.0542396		0.958309	0.057237		0.942498	0.0539454		0.869219	0.0837249		0.854285	0.0845464		0.868409	0.0834469		1.04302	0.0357997		0.927454	0.0652069		0.827894	0.0993299
0.857883	0.0901686		0.783058	0.120305		0.884409	0.0691789		1.02061	0.0381468		0.868078	0.0822655		0.90984	0.062245		0.946373	0.0606998		0.799737	0.113302		0.943397	0.0540354		0.959162	0.0570349		0.943337	0.0537416		0.869993	0.0834439		0.855046	0.084252		0.869183	0.0831622		1.04395	0.0356579		0.92828	0.0649838		0.828631	0.0989947
0.858646	0.089872		0.783755	0.119914		0.885196	0.0689243		1.02152	0.0379965		0.86885	0.0819839		0.910649	0.0620141		0.947215	0.0604879		0.800448	0.112934		0.944237	0.053832		0.960015	0.0568336		0.944176	0.0535387		0.870767	0.083164		0.855806	0.0839588		0.869956	0.0828786		1.04488	0.0355167		0.929106	0.0647615		0.829368	0.0986609
0.85941	0.0895766		0.784452	0.119524		0.885983	0.0686707		1.02243	0.0378468		0.869622	0.0817033		0.911459	0.0617841		0.948057	0.0602768		0.80116	0.112566		0.945076	0.0536295		0.960869	0.0566331		0.945016	0.0533367		0.871541	0.0828852		0.856567	0.0836668		0.870729	0.0825961		1.04581	0.0353762		0.929932	0.0645401		0.830106	0.0983283
0.860173	0.0892823		0.785148	0.119136		0.88677	0.0684182		1.02334	0.0376978		0.870394	0.0814239		0.912268	0.061555		0.948899	0.0600666		0.801871	0.1122		0.945915	0.0534279		0.961722	0.0564334		0.945855	0.0531355		0.872315	0.0826075		0.857328	0.083376		0.871502	0.0823147		1.04674	0.0352362		0.930758	0.0643196		0.830843	0.097997
0.860936	0.0889891		0.785845	0.118749		0.887556	0.0681668		1.02424	0.0375494		0.871167	0.0811456		0.913078	0.061327		0.949741	0.0598572		0.802583	0.111836		0.946755	0.0532271		0.962575	0.0562345		0.946694	0.0529352		0.873089	0.0823308		0.858089	0.0830862		0.872276	0.0820344		1.04767	0.0350969		0.931584	0.0640999		0.83158	0.097667
0.861699	0.088697		0.786542	0.118364		0.888343	0.0679164		1.02515	0.0374016		0.871939	0.0808684		0.913887	0.0610999		0.950583	0.0596487		0.803294	0.111472		0.947594	0.0530272		0.963429	0.0560364		0.947533	0.0527358		0.873863	0.0820552		0.858849	0.0827977		0.873049	0.0817552		1.0486	0.0349582		0.93241	0.0638812		0.832317	0.0973382
0.862463	0.088406		0.787238	0.11798		0.88913	0.0676671		1.02606	0.0372546		0.872711	0.0805923		0.914697	0.0608737		0.951425	0.059441		0.804006	0.11111		0.948433	0.0528281		0.964282	0.0558391		0.948373	0.0525372		0.874638	0.0817807		0.85961	0.0825102		0.873822	0.0814771		1.04953	0.03482		0.933236	0.0636633		0.833055	0.0970106
0.863226	0.0881161		0.787935	0.117597		0.889917	0.0674187		1.02697	0.0371081		0.873484	0.0803172		0.915506	0.0606486		0.952267	0.0592341		0.804717	0.110749		0.949273	0.0526299		0.965135	0.0556426		0.949212	0.0523394		0.875412	0.0815072		0.860371	0.082224		0.874596	0.0812		1.05045	0.0346825		0.934061	0.0634462		0.833792	0.0966843
0.863989	0.0878273		0.788632	0.117216		0.890704	0.0671715		1.02788	0.0369623		0.874256	0.0800432		0.916316	0.0604243		0.953109	0.0590281		0.805429	0.11039		0.950112	0.0524325		0.965989	0.0554469		0.950051	0.0521425		0.876186	0.0812348		0.861132	0.0819388		0.875369	0.0809241		1.05138	0.0345456		0.934887	0.06323		0.834529	0.0963592
0.864752	0.0875396		0.789328	0.116836		0.891491	0.0669252		1.02878	0.0368171		0.875028	0.0797703		0.917125	0.060201		0.953951	0.0588228		0.80614	0.110032		0.950951	0.052236		0.966842	0.0552519		0.95089	0.0519464		0.87696	0.0809634		0.861892	0.0816548		0.876142	0.0806492		1.05231	0.0344093		0.935713	0.0630147		0.835266	0.0960353
0.865516	0.087253		0.790025	0.116457		0.892278	0.06668		1.02969	0.0366726		0.875801	0.0794985		0.917935	0.0599787		0.954792	0.0586184		0.806852	0.109675		0.951791	0.0520403		0.967695	0.0550578		0.95173	0.0517512		0.877734	0.080693		0.862653	0.0813719		0.876915	0.0803754		1.05324	0.0342735		0.936539	0.0628002		0.836003	0.0957127
0.866279	0.0869675		0.790722	0.11608		0.893064	0.0664358		1.0306	0.0365287		0.876573	0.0792277		0.918744	0.0597572		0.955634	0.0584148		0.807563	0.10932		0.95263	0.0518454		0.968549	0.0548644		0.952569	0.0515568		0.878508	0.0804237		0.863414	0.0810901		0.877689	0.0801027		1.05417	0.0341384		0.937365	0.0625866		0.836741	0.0953913
0.867042	0.0866831		0.791418	0.115704		0.893851	0.0661926		1.03151	0.0363854		0.877345	0.078958		0.919554	0.0595367		0.956476	0.058212		0.808275	0.108966		0.953469	0.0516514		0.969402	0.0546718		0.953408	0.0513632		0.879282	0.0801554		0.864174	0.0808094		0.878462	0.079831		1.0551	0.0340038		0.938191	0.0623738		0.837478	0.0950711
0.867805	0.0863997		0.792115	0.11533		0.894638	0.0659505		1.03242	0.0362428		0.878118	0.0786894		0.920363	0.0593172		0.957318	0.0580101		0.808986	0.108613		0.954309	0.0514581		0.970255	0.0544799		0.954248	0.0511705		0.880056	0.0798881		0.864935	0.0805298		0.879235	0.0795604		1.05603	0.0338698		0.939017	0.0621619		0.838215	0.0947522
0.868569	0.0861175		0.792812	0.114957		0.895425	0.0657093		1.03332	0.0361007		0.87889	0.0784218		0.921173	0.0590985		0.95816	0.0578089		0.809698	0.108261		0.955148	0.0512657		0.971109	0.0542889		0.955087	0.0509785		0.88083	0.0796219		0.865696	0.0802514		0.880009	0.0792909		1.05696	0.0337364		0.939843	0.0619508		0.838952	0.0944344
0.869332	0.0858363		0.793508	0.114585		0.896212	0.0654691		1.03423	0.0359593		0.879662	0.0781552		0.921982	0.0588808		0.959002	0.0576085		0.810409	0.107911		0.955987	0.0510742		0.971962	0.0540985		0.955926	0.0507874		0.881604	0.0793567		0.866457	0.079974		0.880782	0.0790223		1.05788	0.0336036		0.940668	0.0617405		0.839689	0.0941178
0.870095	0.0855561		0.794205	0.114214		0.896999	0.06523		1.03514	0.0358185		0.880435	0.0778897		0.922791	0.058664		0.959844	0.0574089		0.811121	0.107562		0.956827	0.0508834		0.972816	0.053909		0.956765	0.0505971		0.882378	0.0790925		0.867217	0.0796977		0.881555	0.0787549		1.05881	0.0334714		0.941494	0.061531		0.840427	0.0938025
0.870858	0.085277		0.794902	0.113845		0.897785	0.0649918		1.03605	0.0356783		0.881207	0.0776252		0.923601	0.0584481		0.960686	0.0572101		0.811832	0.107214		0.957666	0.0506934		0.973669	0.0537202		0.957605	0.0504076		0.883152	0.0788293		0.867978	0.0794225		0.882329	0.0784885		1.05974	0.0333397		0.94232	0.0613224		0.841164	0.0934883
0.871622	0.084999		0.795598	0.113477		0.898572	0.0647546		1.03696	0.0355387		0.881979	0.0773618		0.92441	0.0582331		0.961528	0.0570121		0.812544	0.106868		0.958505	0.0505043		0.974522	0.0535321		0.958444	0.0502189		0.883926	0.0785671		0.868739	0.0791484		0.883102	0.0782231		1.06067	0.0332086		0.943146	0.0611146		0.841901	0.0931753
0.872385	0.0847221		0.796295	0.113111		0.899359	0.0645185		1.03786	0.0353998		0.882751	0.0770994		0.92522	0.058019		0.96237	0.0568149		0.813255	0.106522		0.959345	0.0503159		0.975376	0.0533449		0.959283	0.050031		0.8847	0.078306		0.869499	0.0788754		0.883875	0.0779587		1.0616	0.033078		0.943972	0.0609076		0.842638	0.0928635
0.873148	0.0844461		0.796992	0.112746		0.900146	0.0642833		1.03877	0.0352614		0.883524	0.076838		0.926029	0.0578058		0.963212	0.0566185		0.813967	0.106179		0.960184	0.0501283		0.976229	0.0531583		0.960122	0.0498439		0.885474	0.0780458		0.87026	0.0786035		0.884648	0.0776954		1.06253	0.0329481		0.944798	0.0607015		0.843376	0.0925529
0.873911	0.0841713		0.797688	0.112382		0.900933	0.064049		1.03968	0.0351236		0.884296	0.0765776		0.926839	0.0575935		0.964054	0.0564229		0.814678	0.105836		0.961023	0.0499416		0.977082	0.0529725		0.960962	0.0496576		0.886248	0.0777866		0.871021	0.0783327		0.885422	0.0774331		1.06346	0.0328187		0.945624	0.0604961		0.844113	0.0922435
0.874674	0.0838974		0.798385	0.11202		0.90172	0.0638158		1.04059	0.0349865		0.885068	0.0763183		0.927648	0.0573821		0.964896	0.056228		0.81539	0.105494		0.961862	0.0497556		0.977936	0.0527874		0.961801	0.0494721		0.887022	0.0775284		0.871782	0.0780629		0.886195	0.0771718		1.06439	0.0326898		0.94645	0.0602915		0.84485	0.0919352
0.875438	0.0836246		0.799082	0.111658		0.902506	0.0635835		1.0415	0.0348499		0.885841	0.0760599		0.928458	0.0571715		0.965738	0.0560339		0.816101	0.105154		0.962702	0.0495704		0.978789	0.0526031		0.96264	0.0492874		0.887796	0.0772712		0.872542	0.0777941		0.886968	0.0769115		1.06532	0.0325615		0.947275	0.0600878		0.845587	0.0916281
0.876201	0.0833529		0.799778	0.111299		0.903293	0.0633522		1.0424	0.0347139		0.886613	0.0758026		0.929267	0.0569619		0.96658	0.0558406		0.816813	0.104815		0.963541	0.049386		0.979642	0.0524195		0.963479	0.0491034		0.88857	0.077015		0.873303	0.0775265		0.887742	0.0766523		1.06624	0.0324338		0.948101	0.0598848		0.846324	0.0913222
0.876964	0.0830821		0.800475	0.11094		0.90408	0.0631218		1.04331	0.0345785		0.887385	0.0755463		0.930077	0.0567531		0.967422	0.055648		0.817524	0.104478		0.96438	0.0492023		0.980496	0.0522366		0.964319	0.0489203		0.889344	0.0767598		0.874064	0.0772599		0.888515	0.076394		1.06717	0.0323066		0.948927	0.0596827		0.847062	0.0910174
0.877727	0.0828124		0.801172	0.110583		0.904867	0.0628924		1.04422	0.0344437		0.888158	0.075291		0.930886	0.0565452		0.968264	0.0554562		0.818236	0.104141		0.96522	0.0490195		0.981349	0.0520545		0.965158	0.0487379		0.890118	0.0765055		0.874824	0.0769943		0.889288	0.0761368		1.0681	0.0321799		0.949753	0.0594813		0.847799	0.0907138
0.878491	0.0825437		0.801868	0.110227		0.905654	0.062664		1.04513	0.0343095		0.88893	0.0750367		0.931696	0.0563382		0.969106	0.0552652		0.818947	0.103806		0.966059	0.0488374		0.982202	0.0518731		0.965997	0.0485563		0.890892	0.0762522		0.875585	0.0767298		0.890061	0.0758806		1.06903	0.0320539		0.950579	0.0592808		0.848536	0.0904113
0.879254	0.0822761		0.802565	0.109872		0.906441	0.0624365		1.04604	0.0341758		0.889702	0.0747833		0.932505	0.056132		0.969948	0.0550749		0.819659	0.103472		0.966898	0.0486561		0.983056	0.0516924		0.966837	0.0483754		0.891666	0.0759999		0.876346	0.0764663		0.890835	0.0756253		1.06996	0.0319283		0.951405	0.059081		0.849273	0.09011
0.880017	0.0820094		0.803262	0.109519		0.907228	0.0622099		1.04694	0.0340428		0.890475	0.074531		0.933315	0.0559267		0.97079	0.0548853		0.82037	0.103139		0.967738	0.0484755		0.983909	0.0515124		0.967676	0.0481953		0.89244	0.0757485		0.877107	0.0762039		0.891608	0.0753711		1.07089	0.0318033		0.952231	0.058882		0.850011	0.0898098
0.88078	0.0817437		0.803958	0.109167		0.908014	0.0619843		1.04785	0.0339103		0.891247	0.0742796		0.934124	0.0557223		0.971632	0.0546965		0.821082	0.102807		0.968577	0.0482957		0.984762	0.0513331		0.968515	0.048016		0.893214	0.0754981		0.877867	0.0759425		0.892381	0.0751178		1.07182	0.0316788		0.953057	0.0586838		0.850748	0.0895108
0.881544	0.0814791		0.804655	0.108816		0.908801	0.0617596		1.04876	0.0337783		0.892019	0.0740292		0.934933	0.0555187		0.972474	0.0545085		0.821793	0.102477		0.969416	0.0481167		0.985616	0.0511545		0.969354	0.0478374		0.893988	0.0752487		0.878628	0.0756822		0.893155	0.0748655		1.07275	0.0315549		0.953882	0.0584863		0.851485	0.0892129
0.882307	0.0812154		0.805352	0.108466		0.909588	0.0615359		1.04967	0.033647		0.892792	0.0737798		0.935743	0.0553159		0.973316	0.0543212		0.822505	0.102148		0.970256	0.0479384		0.986469	0.0509767		0.970194	0.0476596		0.894762	0.0750002		0.879389	0.0754228		0.893928	0.0746142		1.07367	0.0314315		0.954708	0.0582897		0.852222	0.0889161
0.88307	0.0809528		0.806048	0.108118		0.910375	0.061313		1.05058	0.0335162		0.893564	0.0735314		0.936552	0.055114		0.974158	0.0541346		0.823216	0.10182		0.971095	0.0477609		0.987322	0.0507995		0.971033	0.0474826		0.895536	0.0747527		0.880149	0.0751645		0.894701	0.0743638		1.0746	0.0313086		0.955534	0.0580938		0.852959	0.0886204
0.883833	0.0806911		0.806745	0.107771		0.911162	0.0610911		1.05148	0.033386		0.894336	0.0732839		0.937362	0.054913		0.975	0.0539488		0.823928	0.101493		0.971934	0.0475841		0.988176	0.0506231		0.971872	0.0473062		0.89631	0.0745061		0.88091	0.0749072		0.895475	0.0741145		1.07553	0.0311863		0.95636	0.0578986		0.853697	0.0883259
0.884597	0.0804304		0.807442	0.107425		0.911949	0.0608701		1.05239	0.0332563		0.895108	0.0730374		0.938171	0.0547128		0.975842	0.0537637		0.82464	0.101168		0.972774	0.0474081		0.989029	0.0504473		0.972711	0.0471307		0.897084	0.0742604		0.881671	0.074651		0.896248	0.0738661		1.07646	0.0310644		0.957186	0.0577043		0.854434	0.0880325
0.88536	0.0801708		0.808138	0.10708		0.912735	0.0606501		1.0533	0.0331272		0.895881	0.0727919		0.938981	0.0545134		0.976684	0.0535794		0.825351	0.100843		0.973613	0.0472328		0.989882	0.0502723		0.973551	0.0469558		0.897858	0.0740157		0.882432	0.0743957		0.897021	0.0736186		1.07739	0.0309431		0.958012	0.0575106		0.855171	0.0877402
0.886123	0.079912		0.808835	0.106737		0.913522	0.0604309		1.05421	0.0329987		0.896653	0.0725473		0.93979	0.0543149		0.977526	0.0533957		0.826063	0.10052		0.974452	0.0470582		0.990736	0.0500979		0.97439	0.0467817		0.898632	0.0737719		0.883192	0.0741414		0.897794	0.0733722		1.07832	0.0308224		0.958838	0.0573178		0.855908	0.087449
0.886886	0.0796543		0.809532	0.106395		0.914309	0.0602127		1.05512	0.0328707		0.897425	0.0723037		0.9406	0.0541171		0.978368	0.0532128		0.826774	0.100198		0.975292	0.0468844		0.991589	0.0499242		0.975229	0.0466084		0.899406	0.073529		0.883953	0.0738882		0.898568	0.0731266		1.07925	0.0307021		0.959664	0.0571257		0.856645	0.0871589
0.88765	0.0793975		0.810228	0.106054		0.915096	0.0599953		1.05602	0.0327433		0.898198	0.072061		0.941409	0.0539202		0.97921	0.0530306		0.827486	0.0998772		0.976131	0.0467113		0.992442	0.0497512		0.976068	0.0464357		0.90018	0.0732871		0.884714	0.0736359		0.899341	0.0728821		1.08018	0.0305824		0.960489	0.0569343		0.857383	0.0868698
0.888413	0.0791418		0.810925	0.105715		0.915883	0.0597789		1.05693	0.0326164		0.89897	0.0718192		0.942219	0.0537242		0.980052	0.0528491		0.828197	0.0995576		0.97697	0.0465389		0.993296	0.0495789		0.976908	0.0462638		0.900954	0.0730461		0.885474	0.0733846		0.900114	0.0726384		1.0811	0.0304632		0.961315	0.0567437		0.85812	0.0865819
0.889176	0.0788869		0.811622	0.105376		0.91667	0.0595633		1.05784	0.0324901		0.899742	0.0715784		0.943028	0.0535289		0.980894	0.0526684		0.828909	0.0992391		0.97781	0.0463673		0.994149	0.0494073		0.977747	0.0460926		0.901728	0.072806		0.886235	0.0731344		0.900888	0.0723957		1.08203	0.0303444		0.962141	0.0565539		0.858857	0.0862951
0.889939	0.078633		0.812318	0.105039		0.917456	0.0593487		1.05875	0.0323643		0.900515	0.0713386		0.943838	0.0533345		0.981735	0.0524883		0.82962	0.0989217		0.978649	0.0461964		0.995003	0.0492363		0.978586	0.0459222		0.902502	0.0725668		0.886996	0.0728851		0.901661	0.072154		1.08296	0.0302262		0.962967	0.0563647		0.859594	0.0860094
0.890703	0.0783801		0.813015	0.104703		0.918243	0.0591349		1.05966	0.032239		0.901287	0.0710997		0.944647	0.0531408		0.982577	0.052309		0.830332	0.0986056		0.979488	0.0460261		0.995856	0.049066		0.979426	0.0457524		0.903276	0.0723285		0.887757	0.0726368		0.902434	0.0719132		1.08389	0.0301085		0.963793	0.0561763		0.860332	0.0857247
0.891466	0.0781282		0.813712	0.104369		0.91903	0.058922		1.06056	0.0321143		0.902059	0.0708617		0.945457	0.052948		0.983419	0.0521303		0.831043	0.0982906		0.980328	0.0458566		0.996709	0.0488964		0.980265	0.0455834		0.90405	0.0720911		0.888517	0.0723894		0.903207	0.0716733		1.08482	0.0299913		0.964619	0.0559887		0.861069	0.0854411
0.892229	0.0778772		0.814408	0.104035		0.919817	0.05871		1.06147	0.0319901		0.902832	0.0706246		0.946266	0.052756		0.984261	0.0519524		0.831755	0.0979767		0.981167	0.0456879		0.997563	0.0487275		0.981104	0.0454151		0.904824	0.0718547		0.889278	0.0721431		0.903981	0.0714343		1.08575	0.0298746		0.965445	0.0558018		0.861806	0.0851586
0.892992	0.0776271		0.815105	0.103703		0.920604	0.0584989		1.06238	0.0318665		0.903604	0.0703884		0.947075	0.0525647		0.985103	0.0517751		0.832466	0.097664		0.982006	0.0455198		0.998416	0.0485592		0.981943	0.0452474		0.905598	0.0716191		0.890039	0.0718977		0.904754	0.0711963		1.08668	0.0297585		0.96627	0.0556156		0.862543	0.0848772
0.893756	0.077378		0.815802	0.103372		0.921391	0.0582886		1.06329	0.0317433		0.904376	0.0701532		0.947885	0.0523743		0.985945	0.0515986		0.833178	0.0973525		0.982846	0.0453524		0.999269	0.0483916		0.982783	0.0450805		0.906372	0.0713844		0.890799	0.0716532		0.905527	0.0709592		1.08761	0.0296428		0.967096	0.0554301		0.86328	0.0845968
0.894519	0.0771298		0.816498	0.103042		0.922177	0.0580792		1.0642	0.0316208		0.905148	0.0699188		0.948694	0.0521846		0.986787	0.0514227		0.833889	0.0970421		0.983685	0.0451857		1.00012	0.0482246		0.983622	0.0449143		0.907146	0.0711506		0.89156	0.0714098		0.906301	0.070723		1.08854	0.0295276		0.967922	0.0552453		0.864018	0.0843175
0.895282	0.0768825		0.817195	0.102713		0.922964	0.0578707		1.0651	0.0314987		0.905921	0.0696854		0.949504	0.0519958		0.987629	0.0512476		0.834601	0.0967328		0.984524	0.0450198		1.00098	0.0480584		0.984461	0.0447488		0.90792	0.0709177		0.892321	0.0711673		0.907074	0.0704877		1.08946	0.0294129		0.968748	0.0550613		0.864755	0.0840392
0.896045	0.0766362		0.817892	0.102386		0.923751	0.057663		1.06601	0.0313772		0.906693	0.0694529		0.950313	0.0518077		0.988471	0.0510731		0.835312	0.0964246		0.985364	0.0448545		1.00183	0.0478927		0.9853	0.044584		0.908694	0.0706857		0.893082	0.0709257		0.907847	0.0702533		1.09039	0.0292986		0.969574	0.054878		0.865492	0.083762
0.896808	0.0763908		0.818589	0.10206		0.924538	0.0574562		1.06692	0.0312561		0.907465	0.0692213		0.951123	0.0516204		0.989313	0.0508993		0.836024	0.0961176		0.986203	0.0446899		1.00268	0.0477277		0.98614	0.0444198		0.909468	0.0704546		0.893842	0.0706851		0.908621	0.0700199		1.09132	0.0291849		0.9704	0.0546954		0.866229	0.0834859
0.897572	0.0761463		0.819285	0.101734		0.925325	0.0572503		1.06783	0.0311356		0.908238	0.0689906		0.951932	0.0514339		0.990155	0.0507262		0.836735	0.0958117		0.987042	0.044526		1.00354	0.0475634		0.986979	0.0442564		0.910242	0.0702243		0.894603	0.0704454		0.909394	0.0697873		1.09225	0.0290717		0.971226	0.0545135		0.866966	0.0832108
0.898335	0.0759028		0.819982	0.101411		0.926112	0.0570451		1.06874	0.0310157		0.90901	0.0687608		0.952742	0.0512481		0.990997	0.0505537		0.837447	0.0955069		0.987881	0.0443627		1.00439	0.0473997		0.987818	0.0440936		0.911016	0.069995		0.895364	0.0702067		0.910167	0.0695556		1.09318	0.0289589		0.972052	0.0543323		0.867704	0.0829367
0.899098	0.0756602		0.820679	0.101088		0.926899	0.0568409		1.06964	0.0308962		0.909782	0.0685319		0.953551	0.0510631		0.991839	0.050382		0.838158	0.0952033		0.988721	0.0442002		1.00524	0.0472366		0.988658	0.0439315		0.91179	0.0697665		0.896124	0.0699689		0.91094	0.0693248		1.09411	0.0288466		0.972877	0.0541518		0.868441	0.0826636
0.899861	0.0754184		0.821375	0.100766		0.927685	0.0566375		1.07055	0.0307772		0.910555	0.0683038		0.954361	0.0508789		0.992681	0.0502109		0.83887	0.0949007		0.98956	0.0440383		1.0061	0.0470742		0.989497	0.0437701		0.912564	0.0695388		0.896885	0.0697321		0.911714	0.0690949		1.09504	0.0287348		0.973703	0.053972		0.869178	0.0823916
0.900625	0.0751776		0.822072	0.100446		0.928472	0.0564349		1.07146	0.0306588		0.911327	0.0680767		0.95517	0.0506955		0.993523	0.0500405		0.839581	0.0945993		0.990399	0.0438772		1.00695	0.0469124		0.990336	0.0436094		0.913338	0.069312		0.897646	0.0694962		0.912487	0.0688659		1.09597	0.0286235		0.974529	0.0537929		0.869915	0.0821207
0.901388	0.0749377		0.822769	0.100127		0.929259	0.0562331		1.07237	0.0305408		0.912099	0.0678504		0.95598	0.0505128		0.994365	0.0498707		0.840293	0.0942989		0.991239	0.0437166		1.0078	0.0467513		0.991175	0.0434494		0.914112	0.0690861		0.898407	0.0692612		0.91326	0.0686378		1.09689	0.0285127		0.975355	0.0536145		0.870653	0.0818507
0.902151	0.0746987		0.823465	0.0998085		0.930046	0.0560322		1.07328	0.0304234		0.912872	0.067625		0.956789	0.0503309		0.995207	0.0497016		0.841004	0.0939997		0.992078	0.0435568		1.00866	0.0465907		0.992015	0.04329		0.914886	0.068861		0.899167	0.0690271		0.914034	0.0684106		1.09782	0.0284023		0.976181	0.0534368		0.87139	0.0815818
0.902914	0.0744606		0.824162	0.0994916		0.930833	0.0558321		1.07418	0.0303065		0.913644	0.0674005		0.957599	0.0501497		0.996049	0.0495332		0.841716	0.0937015		0.992917	0.0433976		1.00951	0.0464308		0.992854	0.0431313		0.91566	0.0686368		0.899928	0.068794		0.914807	0.0681842		1.09875	0.0282924		0.977007	0.0532598		0.872127	0.0813138
0.903678	0.0742233		0.824859	0.0991758		0.93162	0.0556328		1.07509	0.03019		0.914416	0.0671768		0.958408	0.0499692		0.996891	0.0493654		0.842427	0.0934045		0.993757	0.0432391		1.01036	0.0462716		0.993693	0.0429732		0.916434	0.0684135		0.900689	0.0685618		0.91558	0.0679587		1.09968	0.028183		0.977833	0.0530834		0.872864	0.0810469
0.904441	0.073987		0.825555	0.0988612		0.932406	0.0554344		1.076	0.0300741		0.915189	0.066954		0.959217	0.0497896		0.997733	0.0491983		0.843139	0.0931085		0.994596	0.0430813		1.01122	0.0461129		0.994532	0.0428158		0.917208	0.0681909		0.901449	0.0683304		0.916353	0.0677341		1.10061	0.028074		0.978659	0.0529078		0.873601	0.080781
0.905204	0.0737516		0.826252	0.0985477		0.933193	0.0552368		1.07691	0.0299586		0.915961	0.0667321		0.960027	0.0496106		0.998575	0.0490318		0.84385	0.0928136		0.995435	0.0429241		1.01207	0.0459549		0.995372	0.0426591		0.917982	0.0679693		0.90221	0.0681		0.917127	0.0675103		1.10154	0.0279655		0.979484	0.0527328		0.874339	0.0805162
0.905967	0.073517		0.826949	0.0982354		0.93398	0.0550399		1.07782	0.0298437		0.916733	0.066511		0.960836	0.0494324		0.999417	0.048866		0.844562	0.0925198		0.996275	0.0427675		1.01292	0.0457975		0.996211	0.042503		0.918756	0.0677484		0.902971	0.0678705		0.9179	0.0672874		1.10247	0.0278574		0.98031	0.0525585		0.875076	0.0802523
0.906731	0.0732833		0.827645	0.0979242		0.934767	0.0548439		1.07872	0.0297292		0.917505	0.0662908		0.961646	0.0492549		1.00026	0.0487008		0.845273	0.0922271		0.997114	0.0426116		1.01378	0.0456407		0.99705	0.0423475		0.91953	0.0675284		0.903732	0.0676419		0.918673	0.0670653		1.10339	0.0277499		0.981136	0.0523849		0.875813	0.0799894
0.907494	0.0730505		0.828342	0.0976142		0.935554	0.0546487		1.07963	0.0296153		0.918278	0.0660714		0.962455	0.0490782		1.0011	0.0485362		0.845985	0.0919354		0.997953	0.0424564		1.01463	0.0454846		0.997889	0.0421927		0.920304	0.0673092		0.904492	0.0674142		0.919447	0.0668441		1.10432	0.0276427		0.981962	0.0522119		0.87655	0.0797275
0.908257	0.0728186		0.829039	0.0973052		0.936341	0.0544543		1.08054	0.0295018		0.91905	0.0658529		0.963265	0.0489022		1.00194	0.0483723		0.846696	0.0916448		0.998793	0.0423018		1.01548	0.045329		0.998729	0.0420386		0.921078	0.0670909		0.905253	0.0671874		0.92022	0.0666238		1.10525	0.0275361		0.982788	0.0520396		0.877288	0.0794665
0.90902	0.0725875		0.829735	0.0969974		0.937127	0.0542607		1.08145	0.0293888		0.919822	0.0656353		0.964074	0.0487269		1.00279	0.0482091		0.847408	0.0913553		0.999632	0.0421478		1.01634	0.045174		0.999568	0.0418851		0.921852	0.0668734		0.906014	0.0669615		0.920993	0.0664043		1.10618	0.0274299		0.983614	0.051868		0.878025	0.0792066
0.909784	0.0723573		0.830432	0.0966907		0.937914	0.0540679		1.08236	0.0292763		0.920595	0.0654184		0.964884	0.0485524		1.00363	0.0480465		0.848119	0.0910668		1.00047	0.0419945		1.01719	0.0450197		1.00041	0.0417322		0.922626	0.0666567		0.906775	0.0667364		0.921767	0.0661856		1.10711	0.0273241		0.98444	0.051697		0.878762	0.0789477
0.910547	0.072128		0.831129	0.0963851		0.938701	0.0538759		1.08326	0.0291642		0.921367	0.0652024		0.965693	0.0483785		1.00447	0.0478845		0.848831	0.0907794		1.00131	0.0418418		1.01804	0.0448659		1.00125	0.04158		0.9234	0.0664408		0.907535	0.0665122		0.92254	0.0659678		1.10804	0.0272188		0.985266	0.0515267		0.879499	0.0786897
0.91131	0.0718995		0.831825	0.0960807		0.939488	0.0536846		1.08417	0.0290527		0.922139	0.0649873		0.966503	0.0482054		1.00531	0.0477231		0.849542	0.090493		1.00215	0.0416898		1.0189	0.0447128		1.00209	0.0414284		0.924174	0.0662257		0.908296	0.066289		0.923313	0.0657508		1.10897	0.0271139		0.986091	0.051357		0.880236	0.0784327
0.912073	0.0716719		0.832522	0.0957773		0.940275	0.0534942		1.08508	0.0289416		0.922912	0.0647729		0.967312	0.048033		1.00615	0.0475624		0.850254	0.0902077		1.00299	0.0415384		1.01975	0.0445602		1.00293	0.0412774		0.924949	0.0660114		0.909057	0.0660666		0.924086	0.0655346		1.1099	0.0270095		0.986917	0.0511881		0.880974	0.0781767
0.912837	0.0714451		0.833219	0.095475		0.941062	0.0533045		1.08599	0.028831		0.923684	0.0645594		0.968122	0.0478613		1.007	0.0474023		0.850965	0.0899235		1.00383	0.0413876		1.0206	0.0444083		1.00376	0.0411271		0.925723	0.065798		0.909817	0.065845		0.92486	0.0653193		1.11083	0.0269055		0.987743	0.0510197		0.881711	0.0779216
0.9136	0.0712192		0.833915	0.0951739		0.941849	0.0531156		1.0869	0.0287208		0.924456	0.0643468		0.968931	0.0476903		1.00784	0.0472428		0.851677	0.0896402		1.00467	0.0412374		1.02146	0.0442569		1.0046	0.0409774		0.926497	0.0655853		0.910578	0.0656244		0.925633	0.0651048		1.11175	0.026802		0.988569	0.050852		0.882448	0.0776675
0.914363	0.0709941		0.834612	0.0948738		0.942635	0.0529275		1.0878	0.0286112		0.925229	0.0641349		0.969741	0.04752		1.00868	0.0470839		0.852388	0.089358		1.00551	0.0410879		1.02231	0.0441061		1.00544	0.0408283		0.927271	0.0653735		0.911339	0.0654046		0.926406	0.0648911		1.11268	0.0266989		0.989395	0.0506849		0.883185	0.0774144
0.915126	0.0707698		0.835309	0.0945748		0.943422	0.0527402		1.08871	0.028502		0.926001	0.0639239		0.97055	0.0473504		1.00952	0.0469256		0.8531	0.0890769		1.00635	0.0409389		1.02316	0.0439559		1.00628	0.0406798		0.928045	0.0651625		0.9121	0.0651856		0.92718	0.0646783		1.11361	0.0265963		0.990221	0.0505185		0.883922	0.0771622
0.91589	0.0705464		0.836005	0.094277		0.944209	0.0525536		1.08962	0.0283932		0.926773	0.0637136		0.971359	0.0471815		1.01036	0.046768		0.853811	0.0887967		1.00719	0.0407906		1.02402	0.0438063		1.00712	0.040532		0.928819	0.0649522		0.91286	0.0649675		0.927953	0.0644662		1.11454	0.026494		0.991047	0.0503528		0.88466	0.0769109
0.916653	0.0703239		0.836702	0.0939802		0.944996	0.0523678		1.09053	0.0282849		0.927546	0.0635042		0.972169	0.0470133		1.0112	0.046611		0.854523	0.0885176		1.00802	0.040643		1.02487	0.0436573		1.00796	0.0403847		0.929593	0.0647427		0.913621	0.0647503		0.928726	0.064255		1.11547	0.0263923		0.991873	0.0501876		0.885397	0.0766606
0.917416	0.0701021		0.837399	0.0936844		0.945783	0.0521827		1.09144	0.0281771		0.928318	0.0632956		0.972978	0.0468458		1.01205	0.0464545		0.855234	0.0882395		1.00886	0.0404959		1.02572	0.0435089		1.0088	0.0402381		0.930367	0.0645341		0.914382	0.0645339		0.929499	0.0640446		1.1164	0.0262909		0.992698	0.0500231		0.886134	0.0764113
0.918179	0.0698812		0.838095	0.0933898		0.94657	0.0519984		1.09234	0.0280698		0.92909	0.0630878		0.973788	0.046679		1.01289	0.0462987		0.855946	0.0879625		1.0097	0.0403494		1.02658	0.043361		1.00964	0.0400921		0.931141	0.0643262		0.915142	0.0643184		0.930273	0.063835		1.11733	0.02619		0.993524	0.0498592		0.886871	0.0761629
0.918942	0.0696612		0.838792	0.0930962		0.947356	0.0518149		1.09325	0.0279629		0.929862	0.0628808		0.974597	0.0465129		1.01373	0.0461435		0.856657	0.0876864		1.01054	0.0402035		1.02743	0.0432137		1.01048	0.0399467		0.931915	0.0641191		0.915903	0.0641037		0.931046	0.0636261		1.11826	0.0260895		0.99435	0.049696		0.887609	0.0759154
0.919706	0.0694419		0.839489	0.0928037		0.948143	0.0516321		1.09416	0.0278564		0.930635	0.0626746		0.975407	0.0463474		1.01457	0.0459889		0.857369	0.0874114		1.01138	0.0400583		1.02828	0.043067		1.01132	0.0398019		0.932689	0.0639128		0.916664	0.0638898		0.931819	0.0634181		1.11919	0.0259894		0.995176	0.0495334		0.888346	0.0756689
0.920469	0.0692235		0.840185	0.0925123		0.94893	0.0514501		1.09507	0.0277504		0.931407	0.0624692		0.976216	0.0461827		1.01541	0.0458349		0.85808	0.0871373		1.01222	0.0399136		1.02914	0.0429208		1.01216	0.0396577		0.933463	0.0637072		0.917425	0.0636768		0.932593	0.0632109		1.12011	0.0258898		0.996002	0.0493714		0.889083	0.0754233
0.921232	0.0690058		0.840882	0.0922219		0.949717	0.0512688		1.09598	0.0276449		0.932179	0.0622645		0.977026	0.0460186		1.01626	0.0456815		0.858792	0.0868643		1.01306	0.0397696		1.02999	0.0427753		1.013	0.039514		0.934237	0.0635024		0.918185	0.0634646		0.933366	0.0630045		1.12104	0.0257906		0.996828	0.04921		0.88982	0.0751786
0.921995	0.068789		0.841579	0.0919326		0.950504	0.0510882		1.09689	0.0275398		0.932952	0.0620607		0.977835	0.0458551		1.0171	0.0455286		0.859503	0.0865923		1.0139	0.0396261		1.03084	0.0426303		1.01384	0.039371		0.935011	0.0632984		0.918946	0.0632533		0.934139	0.0627988		1.12197	0.0256918		0.997654	0.0490493		0.890557	0.0749348
0.922759	0.068573		0.842275	0.0916443		0.951291	0.0509084		1.09779	0.0274351		0.933724	0.0618576		0.978645	0.0456924		1.01794	0.0453764		0.860215	0.0863212		1.01474	0.0394832		1.0317	0.0424858		1.01467	0.0392286		0.935785	0.0630952		0.919707	0.0630427		0.934913	0.062594		1.1229	0.0255934		0.99848	0.0488891		0.891295	0.074692
0.923522	0.0683578		0.842972	0.0913571		0.952077	0.0507293		1.0987	0.0273309		0.934496	0.0616554		0.979454	0.0455303		1.01878	0.0452248		0.860926	0.0860512		1.01558	0.0393409		1.03255	0.0423419		1.01551	0.0390868		0.936559	0.0628927		0.920467	0.062833		0.935686	0.0623899		1.12383	0.0254955		0.999305	0.0487296		0.892032	0.07445
0.924285	0.0681434		0.843669	0.0910709		0.952864	0.050551		1.09961	0.0272271		0.935269	0.0614539		0.980264	0.0453689		1.01962	0.0450737		0.861638	0.0857821		1.01642	0.0391992		1.0334	0.0421986		1.01635	0.0389455		0.937333	0.062691		0.921228	0.0626241		0.936459	0.0621866		1.12476	0.0253979		1.00013	0.0485707		0.892769	0.074209
0.925048	0.0679298		0.844365	0.0907858		0.953651	0.0503733		1.10052	0.0271238		0.936041	0.0612531		0.981073	0.0452081		1.02047	0.0449232		0.86235	0.085514		1.01726	0.0390581		1.03426	0.0420558		1.01719	0.0388048		0.938107	0.06249		0.921989	0.0624161		0.937232	0.0619841		1.12569	0.0253008		1.00096	0.0484124		0.893506	0.0739689
0.925812	0.067717		0.845062	0.0905017		0.954438	0.0501964		1.10143	0.0270209		0.936813	0.0610532		0.981883	0.045048		1.02131	0.0447733		0.863061	0.0852469		1.0181	0.0389176		1.03511	0.0419136		1.01803	0.0386647		0.938881	0.0622898		0.92275	0.0622088		0.938006	0.0617823		1.12661	0.0252041		1.00178	0.0482547		0.894243	0.0737297
0.926575	0.067505		0.845759	0.0902187		0.955225	0.0500203		1.10233	0.0269185		0.937586	0.060854		0.982692	0.0448886		1.02215	0.044624		0.863773	0.0849808		1.01894	0.0387776		1.03596	0.0417719		1.01887	0.0385252		0.939655	0.0620904		0.92351	0.0620024		0.938779	0.0615813		1.12754	0.0251078		1.00261	0.0480976		0.894981	0.0734914
0.927338	0.0672938		0.846455	0.0899366		0.956012	0.0498448		1.10324	0.0268165		0.938358	0.0606556		0.983501	0.0447298		1.02299	0.0444753		0.864484	0.0847157		1.01978	0.0386383		1.03682	0.0416308		1.01971	0.0383863		0.940429	0.0618916		0.924271	0.0617967		0.939552	0.0613811		1.12847	0.0250119		1.00344	0.0479411		0.895718	0.073254
0.928101	0.0670833		0.847152	0.0896556		0.956798	0.0496701		1.10415	0.0267149		0.93913	0.0604579		0.984311	0.0445716		1.02383	0.0443271		0.865196	0.0844515		1.02062	0.0384995		1.03767	0.0414902		1.02055	0.038248		0.941203	0.0616937		0.925032	0.0615919		0.940326	0.0611817		1.1294	0.0249164		1.00426	0.0477852		0.896455	0.0730175
0.928865	0.0668737		0.847849	0.0893757		0.957585	0.049496		1.10506	0.0266137		0.939902	0.060261		0.98512	0.0444141		1.02468	0.0441795		0.865907	0.0841883		1.02145	0.0383612		1.03852	0.0413502		1.02139	0.0381102		0.941977	0.0614965		0.925792	0.0613878		0.941099	0.060983		1.13033	0.0248213		1.00509	0.0476299		0.897192	0.0727818
0.929628	0.0666648		0.848545	0.0890967		0.958372	0.0493227		1.10597	0.026513		0.940675	0.0600649		0.98593	0.0442573		1.02552	0.0440325		0.866619	0.083926		1.02229	0.0382236		1.03938	0.0412107		1.02223	0.037973		0.942751	0.0613		0.926553	0.0611846		0.941872	0.060785		1.13126	0.0247266		1.00591	0.0474751		0.89793	0.0725471
0.930391	0.0664567		0.849242	0.0888188		0.959159	0.0491501		1.10687	0.0264127		0.941447	0.0598695		0.986739	0.0441011		1.02636	0.043886		0.86733	0.0836648		1.02313	0.0380865		1.04023	0.0410717		1.02307	0.0378363		0.943525	0.0611042		0.927314	0.0609821		0.942645	0.0605879		1.13219	0.0246323		1.00674	0.047321		0.898667	0.0723132
0.931154	0.0662494		0.849939	0.0885418		0.959946	0.0489782		1.10778	0.0263128		0.942219	0.0596748		0.987549	0.0439455		1.0272	0.0437401		0.868042	0.0834044		1.02397	0.0379499		1.04108	0.0409333		1.02391	0.0377002		0.944299	0.0609092		0.928075	0.0607805		0.943419	0.0603914		1.13312	0.0245384		1.00756	0.0471675		0.899404	0.0720802
0.931918	0.0660428		0.850635	0.0882659		0.960733	0.048807		1.10869	0.0262134		0.942992	0.0594809		0.988358	0.0437906		1.02804	0.0435948		0.868753	0.083145		1.02481	0.037814		1.04194	0.0407954		1.02475	0.0375647		0.945073	0.0607149		0.928835	0.0605796		0.944192	0.0601957		1.13404	0.0244449		1.00839	0.0470145		0.900141	0.0718481
0.932681	0.065837		0.851332	0.087991		0.96152	0.0486365		1.1096	0.0261144		0.943764	0.0592878		0.989168	0.0436362		1.02889	0.04345		0.869465	0.0828866		1.02565	0.0376786		1.04279	0.0406581		1.02558	0.0374297		0.945847	0.0605214		0.929596	0.0603795		0.944965	0.0600008		1.13497	0.0243518		1.00922	0.0468622		0.900878	0.0716169
0.933444	0.065632		0.852029	0.0877171		0.962306	0.0484666		1.11051	0.0260158		0.944536	0.0590954		0.989977	0.0434826		1.02973	0.0433058		0.870176	0.0826291		1.02649	0.0375437		1.04364	0.0405213		1.02642	0.0372953		0.946621	0.0603285		0.930357	0.0601802		0.945739	0.0598066		1.1359	0.0242591		1.01004	0.0467104		0.901616	0.0713865
0.934207	0.0654277		0.852725	0.0874442		0.963093	0.0482975		1.11141	0.0259176		0.945309	0.0589037		0.990787	0.0433295		1.03057	0.0431621		0.870888	0.0823726		1.02733	0.0374094		1.0445	0.040385		1.02726	0.0371615		0.947395	0.0601364		0.931117	0.0599816		0.946512	0.0596131		1.13683	0.0241668		1.01087	0.0465592		0.902353	0.071157
0.934971	0.0652242		0.853422	0.0871723		0.96388	0.0481291		1.11232	0.0258198		0.946081	0.0587127		0.991596	0.0431771		1.03141	0.043019		0.871599	0.0821169		1.02817	0.0372757		1.04535	0.0402493		1.0281	0.0370282		0.948169	0.059945		0.931878	0.0597839		0.947285	0.0594204		1.13776	0.0240749		1.01169	0.0464086		0.90309	0.0709284
0.935734	0.0650215		0.854119	0.0869013		0.964667	0.0479613		1.11323	0.0257224		0.946853	0.0585225		0.992406	0.0430253		1.03225	0.0428765		0.872311	0.0818623		1.02901	0.0371425		1.0462	0.040114		1.02894	0.0368954		0.948943	0.0597543		0.932639	0.0595869		0.948059	0.0592284		1.13869	0.0239834		1.01252	0.0462585		0.903827	0.0707006
0.936497	0.0648195		0.854815	0.0866314		0.965454	0.0477942		1.11414	0.0256255		0.947626	0.058333		0.993215	0.0428741		1.0331	0.0427345		0.873022	0.0816085		1.02985	0.0370098		1.04706	0.0399793		1.02978	0.0367632		0.949717	0.0595644		0.9334	0.0593907		0.948832	0.0590372		1.13962	0.0238922		1.01334	0.046109		0.904565	0.0704737
0.93726	0.0646182		0.855512	0.0863624		0.966241	0.0476278		1.11505	0.025529		0.948398	0.0581443		0.994025	0.0427235		1.03394	0.042593		0.873734	0.0813557		1.03069	0.0368777		1.04791	0.0398451		1.03062	0.0366315		0.950491	0.0593751		0.93416	0.0591952		0.949605	0.0588466		1.14055	0.0238015		1.01417	0.0459601		0.905302	0.0702476
0.938024	0.0644177		0.856209	0.0860944		0.967027	0.0474621		1.11595	0.0254328		0.94917	0.0579562		0.994834	0.0425736		1.03478	0.0424521		0.874445	0.0811038		1.03153	0.0367462		1.04876	0.0397115		1.03146	0.0365004		0.951265	0.0591865		0.934921	0.0590005		0.950378	0.0586568		1.14148	0.0237111		1.015	0.0458117		0.906039	0.0700224
0.938787	0.064218		0.856905	0.0858274		0.967814	0.0472971		1.11686	0.0253371		0.949943	0.0577689		0.995643	0.0424242		1.03562	0.0423117		0.875157	0.0808528		1.03237	0.0366151		1.04962	0.0395783		1.0323	0.0363698		0.952039	0.0589987		0.935682	0.0588065		0.951152	0.0584677		1.1424	0.0236211		1.01582	0.045664		0.906776	0.069798
0.93955	0.064019		0.857602	0.0855614		0.968601	0.0471327		1.11777	0.0252418		0.950715	0.0575823		0.996453	0.0422755		1.03646	0.0421719		0.875868	0.0806028		1.0332	0.0364847		1.05047	0.0394457		1.03314	0.0362398		0.952813	0.0588115		0.936442	0.0586134		0.951925	0.0582793		1.14333	0.0235315		1.01665	0.0455167		0.907513	0.0695745
0.940313	0.0638207		0.858299	0.0852963		0.969388	0.046969		1.11868	0.0251469		0.951487	0.0573964		0.997262	0.0421273		1.0373	0.0420326		0.87658	0.0803536		1.03404	0.0363547		1.05132	0.0393135		1.03398	0.0361103		0.953587	0.0586251		0.937203	0.0584209		0.952698	0.0580917		1.14426	0.0234423		1.01747	0.0453701		0.908251	0.0693518
0.941076	0.0636231		0.858995	0.0850322		0.970175	0.0468059		1.11959	0.0250524		0.952259	0.0572112		0.998072	0.0419798		1.03815	0.0418938		0.877291	0.0801054		1.03488	0.0362253		1.05218	0.0391819		1.03482	0.0359813		0.954361	0.0584393		0.937964	0.0582292		0.953472	0.0579047		1.14519	0.0233535		1.0183	0.045224		0.908988	0.0691299
0.94184	0.0634263		0.859692	0.0847691		0.970962	0.0466436		1.12049	0.0249583		0.953032	0.0570268		0.998881	0.0418329		1.03899	0.0417556		0.878003	0.0798581		1.03572	0.0360964		1.05303	0.0390508		1.03566	0.0358528		0.955135	0.0582543		0.938725	0.0580383		0.954245	0.0577185		1.14612	0.023265		1.01913	0.0450784		0.909725	0.0689089
0.942603	0.0632302		0.860389	0.0845069		0.971748	0.0464818		1.1214	0.0248645		0.953804	0.056843		0.999691	0.0416866		1.03983	0.0416178		0.878714	0.0796116		1.03656	0.0359681		1.05388	0.0389202		1.0365	0.0357249		0.955909	0.0580699		0.939485	0.0578481		0.955018	0.057533		1.14705	0.0231769		1.01995	0.0449334		0.910462	0.0686887
0.943366	0.0630349		0.861085	0.0842457		0.972535	0.0463208		1.12231	0.0247712		0.954576	0.0566599		1.0005	0.0415408		1.04067	0.0414807		0.879426	0.0793661		1.0374	0.0358402		1.05474	0.0387901		1.03733	0.0355975		0.956683	0.0578862		0.940246	0.0576586		0.955791	0.0573481		1.14798	0.0230892		1.02078	0.044789		0.911199	0.0684693
0.944129	0.0628402		0.861782	0.0839854		0.973322	0.0461604		1.12322	0.0246783		0.955349	0.0564776		1.00131	0.0413957		1.04151	0.041344		0.880137	0.0791215		1.03824	0.0357129		1.05559	0.0386605		1.03817	0.0354706		0.957457	0.0577032		0.941007	0.0574699		0.956565	0.057164		1.14891	0.0230018		1.0216	0.0446451		0.911937	0.0682508
0.944893	0.0626463		0.862479	0.0837261		0.974109	0.0460006		1.12413	0.0245858		0.956121	0.0562959		1.00212	0.0412511		1.04236	0.0412079		0.880849	0.0788777		1.03908	0.0355861		1.05644	0.0385314		1.03901	0.0353443		0.958231	0.0575209		0.941767	0.0572819		0.957338	0.0569806		1.14983	0.0229148		1.02243	0.0445017		0.912674	0.068033
0.945656	0.0624531		0.863175	0.0834677		0.974896	0.0458415		1.12503	0.0244936		0.956893	0.0561149		1.00293	0.0411071		1.0432	0.0410723		0.88156	0.0786349		1.03992	0.0354599		1.0573	0.0384028		1.03985	0.0352185		0.959005	0.0573392		0.942528	0.0570946		0.958111	0.0567978		1.15076	0.0228282		1.02326	0.0443589		0.913411	0.0678161
0.946419	0.0622606		0.863872	0.0832103		0.975683	0.045683		1.12594	0.0244019		0.957666	0.0559346		1.00374	0.0409638		1.04404	0.0409372		0.882272	0.0783929		1.04076	0.0353341		1.05815	0.0382747		1.04069	0.0350931		0.959779	0.0571583		0.943289	0.0569081		0.958885	0.0566158		1.15169	0.022742		1.02408	0.0442166		0.914148	0.0676
0.947182	0.0620689		0.864569	0.0829538		0.97647	0.0455252		1.12685	0.0243105		0.958438	0.055755		1.00455	0.040821		1.04488	0.0408026		0.882983	0.0781519		1.0416	0.0352089		1.059	0.0381471		1.04153	0.0349683		0.960553	0.056978		0.94405	0.0567223		0.959658	0.0564344		1.15262	0.0226561		1.02491	0.0440749		0.914886	0.0673847
0.947946	0.0618778		0.865265	0.0826982		0.977256	0.045368		1.12776	0.0242196		0.95921	0.0555761		1.00536	0.0406787		1.04573	0.0406686		0.883695	0.0779117		1.04244	0.0350842		1.05986	0.03802		1.04237	0.0348441		0.961327	0.0567984		0.94481	0.0565372		0.960431	0.0562537		1.15355	0.0225706		1.02573	0.0439337		0.915623	0.0671702
0.948709	0.0616874		0.865962	0.0824436		0.978043	0.0452114		1.12867	0.024129		0.959983	0.0553979		1.00617	0.0405371		1.04657	0.040535		0.884406	0.0776723		1.04328	0.0349599		1.06071	0.0378934		1.04321	0.0347203		0.962101	0.0566194		0.945571	0.0563528		0.961205	0.0560737		1.15448	0.0224854		1.02656	0.043793		0.91636	0.0669565
0.949472	0.0614978		0.866659	0.0821899		0.97883	0.0450555		1.12957	0.0240388		0.960755	0.0552203		1.00698	0.040396		1.04741	0.040402		0.885118	0.0774339		1.04412	0.0348362		1.06156	0.0377672		1.04405	0.034597		0.962875	0.0564411		0.946332	0.0561692		0.961978	0.0558944		1.15541	0.0224006		1.02738	0.0436529		0.917097	0.0667437
0.950235	0.0613088		0.867355	0.0819371		0.979617	0.0449002		1.13048	0.0239489		0.961527	0.0550434		1.00778	0.0402555		1.04825	0.0402695		0.885829	0.0771963		1.04496	0.034713		1.06242	0.0376416		1.04489	0.0344742		0.963649	0.0562635		0.947093	0.0559863		0.962751	0.0557158		1.15634	0.0223162		1.02821	0.0435133		0.917834	0.0665316
0.950999	0.0611206		0.868052	0.0816853		0.980404	0.0447456		1.13139	0.0238595		0.9623	0.0548672		1.00859	0.0401156		1.04909	0.0401375		0.886541	0.0769596		1.0458	0.0345903		1.06327	0.0375164		1.04573	0.034352		0.964423	0.0560865		0.947853	0.055804		0.963524	0.0555378		1.15726	0.0222321		1.02904	0.0433742		0.918572	0.0663203
0.951762	0.060933		0.868749	0.0814343		0.981191	0.0445915		1.1323	0.0237704		0.963072	0.0546917		1.0094	0.0399762		1.04994	0.040006		0.887252	0.0767238		1.04663	0.0344682		1.06412	0.0373917		1.04657	0.0342302		0.965197	0.0559102		0.948614	0.0556225		0.964298	0.0553605		1.15819	0.0221484		1.02986	0.0432357		0.919309	0.0661098
0.952525	0.0607461		0.869445	0.0811843		0.981977	0.0444381		1.13321	0.0236817		0.963844	0.0545168		1.01021	0.0398374		1.05078	0.039875		0.887964	0.0764888		1.04747	0.0343465		1.06498	0.0372675		1.04741	0.034109		0.965971	0.0557346		0.949375	0.0554417		0.965071	0.0551839		1.15912	0.022065		1.03069	0.0430977		0.920046	0.0659001
0.953288	0.0605599		0.870142	0.0809352		0.982764	0.0442853		1.13411	0.0235934		0.964616	0.0543426		1.01102	0.0396992		1.05162	0.0397445		0.888675	0.0762547		1.04831	0.0342253		1.06583	0.0371438		1.04825	0.0339882		0.966745	0.0555596		0.950135	0.0552616		0.965844	0.055008		1.16005	0.021982		1.03151	0.0429602		0.920783	0.0656911
0.954052	0.0603745		0.870839	0.080687		0.983551	0.0441331		1.13502	0.0235055		0.965389	0.0541691		1.01183	0.0395615		1.05246	0.0396145		0.889387	0.0760214		1.04915	0.0341046		1.06668	0.0370205		1.04909	0.0338679		0.967519	0.0553852		0.950896	0.0550821		0.966618	0.0548327		1.16098	0.0218993		1.03234	0.0428232		0.92152	0.065483
0.954815	0.0601896		0.871536	0.0804397		0.984338	0.0439816		1.13593	0.0234179		0.966161	0.0539962		1.01264	0.0394244		1.0533	0.039485		0.890098	0.075789		1.04999	0.0339844		1.06754	0.0368977		1.04992	0.0337481		0.968293	0.0552115		0.951657	0.0549034		0.967391	0.0546581		1.16191	0.021817		1.03317	0.0426868		0.922258	0.0652756
0.955578	0.0600055		0.872232	0.0801933		0.985125	0.0438306		1.13684	0.0233307		0.966933	0.053824		1.01345	0.0392878		1.05415	0.039356		0.89081	0.0755574		1.05083	0.0338646		1.06839	0.0367754		1.05076	0.0336288		0.969067	0.0550384		0.952418	0.0547254		0.968164	0.0544841		1.16284	0.021735		1.03399	0.0425508		0.922995	0.065069
0.956341	0.0598221		0.872929	0.0799478		0.985912	0.0436803		1.13775	0.0232439		0.967706	0.0536524		1.01426	0.0391518		1.05499	0.0392275		0.891521	0.0753266		1.05167	0.0337454		1.06924	0.0366536		1.0516	0.03351		0.969841	0.054866		0.953178	0.054548		0.968937	0.0543108		1.16377	0.0216534		1.03482	0.0424154		0.923732	0.0648632
[truncated: 1,747 more rows]

## Sheet: Laplacian
Density	2a-b1		Density	2a-b2		Density	2a-t1		Density	3(1)		Density	3(2)		Density	3(3)		Density	3(4)		Density	3(5)		Density	4(1)		Density	4(2)		Density	4(3)		Density	4(4)		Density	5(1)		Density	5(2)		Density	5(3)		Density	5(4)		Density	6-bent(1)
[truncated: 3,000 more rows]

[truncated: 1 more sheets: Ellipticity]
