# Supplementary material for: Isolation, bonding and reactivity of a monomeric stibine oxide
Source: Nat Chem. 2023 Mar 23;15(5):633–40. doi: 10.1038/s41557-023-01160-x (PMC10159848; doi:10.1038/s41557-023-01160-x)
Supplement: Supplementary file 8 — Source data for graphs in Supplementary Fig. 96. [file 41557_2023_1160_MOESM8_ESM.xlsx]

## Sheet: Sheet1
	Sum of Covalent Radii	Bond Length	Covalent Ratio			O	P	As	Sb
P–O	1.74	1.486	0.854023		Covalent Radius	0.63	1.11	1.21	1.4
As–O	1.84	1.65	0.896739
Sb–O	2.03	1.8372	0.905025
