# Supplementary material for: Isolation, bonding and reactivity of a monomeric stibine oxide
Source: Nat Chem. 2023 Mar 23;15(5):633–40. doi: 10.1038/s41557-023-01160-x (PMC10159848; doi:10.1038/s41557-023-01160-x)
Supplement: Supplementary file 9 — Crystallographic information file for compound 1a. [file 41557_2023_1160_MOESM9_ESM.cif]

data_1a
# start Validation Reply Form
_vrf_PLAT090_1a
;
PROBLEM: Poor Data / Parameter Ratio (Zmax > 18) ........ 5.99 Note
RESPONSE: The data-to-parameter ratio was significantly impaired by the 
combination of extensive disorder and the high-symmetry crystal system. 
Chemically reasonable similarity, distance, and rigid bond restraints 
were therefore included.  
;
_vrf_PLAT971_1a
;
PROBLEM: Check Calcd Resid. Dens. 1.51Ang From Sb1 2.98 eA-3  
RESPONSE: The high residual electron density it believed to arise in part 
from the issues raised in the repsonse to PLAT090_1. It is noteworthy that 
the residual density is in close proximity to the heavy Sb atom and has 
collected on a special position; behavior commonly associated with artefactual 
residual electron density.
;
# end Validation Reply Form


_audit_creation_date               2021-10-11
_audit_creation_method
;
Olex2 1.5
(compiled 2021.08.20 svn.r13c46975 for OlexSys, GUI svn.r6405)
;
_shelx_SHELXL_version_number       '2018/3'
_audit_contact_author_address      ?
_audit_contact_author_email        ?
_audit_contact_author_name         ''
_audit_contact_author_phone        ?
_publ_contact_author_id_orcid      ?
_publ_section_references
;
Dolomanov, O.V., Bourhis, L.J., Gildea, R.J, Howard, J.A.K. & Puschmann, H.
 (2009), J. Appl. Cryst. 42, 339-341.

Sheldrick, G.M. (2015). Acta Cryst. C71, 3-8.
;
_chemical_name_common              ?
_chemical_name_systematic          ?
_chemical_formula_moiety           'C36 H51 Sb1'
_chemical_formula_sum              'C36 H51 Sb'
_chemical_formula_weight           605.51
_chemical_absolute_configuration   ?
_chemical_melting_point            ?
_chemical_oxdiff_formula           'C36 H51 Sb'
_chemical_oxdiff_usercomment       'JSW0356 - Dipp3Sb - Cubic'
loop_
  _atom_type_symbol
  _atom_type_description
  _atom_type_scat_dispersion_real
  _atom_type_scat_dispersion_imag
  _atom_type_scat_source
 'C' 'C' 0.0181 0.0091 'International Tables Vol C Tables 4.2.6.8 and 6.1.1.4'
 'H' 'H' 0.0000 0.0000 'International Tables Vol C Tables 4.2.6.8 and 6.1.1.4'
 'Sb' 'Sb' -0.0562 5.8946
 'International Tables Vol C Tables 4.2.6.8 and 6.1.1.4'

_shelx_space_group_comment
;
The symmetry employed for this shelxl refinement is uniquely defined
by the following loop, which should always be used as a source of
symmetry information in preference to the above space-group names.
They are only intended as comments.
;
_space_group_crystal_system        'cubic'
_space_group_IT_number             220
_space_group_name_H-M_alt          'I -4 3 d'
_space_group_name_Hall             'I -4bd 2c 3'
loop_
  _space_group_symop_operation_xyz
 'x, y, z'
 '-x+1/2, -y, z+1/2'
 '-x, y+1/2, -z+1/2'
 'x+1/2, -y+1/2, -z'
 'z, x, y'
 'z+1/2, -x+1/2, -y'
 '-z+1/2, -x, y+1/2'
 '-z, x+1/2, -y+1/2'
 'y, z, x'
 '-y, z+1/2, -x+1/2'
 'y+1/2, -z+1/2, -x'
 '-y+1/2, -z, x+1/2'
 'y+1/4, x+1/4, z+1/4'
 '-y+1/4, -x+3/4, z+3/4'
 'y+3/4, -x+1/4, -z+3/4'
 '-y+3/4, x+3/4, -z+1/4'
 'x+1/4, z+1/4, y+1/4'
 '-x+3/4, z+3/4, -y+1/4'
 '-x+1/4, -z+3/4, y+3/4'
 'x+3/4, -z+1/4, -y+3/4'
 'z+1/4, y+1/4, x+1/4'
 'z+3/4, -y+1/4, -x+3/4'
 '-z+3/4, y+3/4, -x+1/4'
 '-z+1/4, -y+3/4, x+3/4'
 'x+1/2, y+1/2, z+1/2'
 '-x+1, -y+1/2, z+1'
 '-x+1/2, y+1, -z+1'
 'x+1, -y+1, -z+1/2'
 'z+1/2, x+1/2, y+1/2'
 'z+1, -x+1, -y+1/2'
 '-z+1, -x+1/2, y+1'
 '-z+1/2, x+1, -y+1'
 'y+1/2, z+1/2, x+1/2'
 '-y+1/2, z+1, -x+1'
 'y+1, -z+1, -x+1/2'
 '-y+1, -z+1/2, x+1'
 'y+3/4, x+3/4, z+3/4'
 '-y+3/4, -x+5/4, z+5/4'
 'y+5/4, -x+3/4, -z+5/4'
 '-y+5/4, x+5/4, -z+3/4'
 'x+3/4, z+3/4, y+3/4'
 '-x+5/4, z+5/4, -y+3/4'
 '-x+3/4, -z+5/4, y+5/4'
 'x+5/4, -z+3/4, -y+5/4'
 'z+3/4, y+3/4, x+3/4'
 'z+5/4, -y+3/4, -x+5/4'
 '-z+5/4, y+5/4, -x+3/4'
 '-z+3/4, -y+5/4, x+5/4'

_cell_length_a                     23.57660(10)
_cell_length_b                     23.57660(10)
_cell_length_c                     23.57660(10)
_cell_angle_alpha                  90
_cell_angle_beta                   90
_cell_angle_gamma                  90
_cell_volume                       13105.20(17)
_cell_formula_units_Z              16
_cell_measurement_reflns_used      38232
_cell_measurement_temperature      100.00(10)
_cell_measurement_theta_max        76.9450
_cell_measurement_theta_min        4.5410
_shelx_estimated_absorpt_T_max     0.647
_shelx_estimated_absorpt_T_min     0.549
_exptl_absorpt_coefficient_mu      6.809
_exptl_absorpt_correction_T_max    1.000
_exptl_absorpt_correction_T_min    0.796
_exptl_absorpt_correction_type     gaussian
_exptl_absorpt_process_details
;
CrysAlisPro 1.171.41.117a (Rigaku Oxford Diffraction, 2021)
Numerical absorption correction based on gaussian integration over
a multifaceted crystal model
Empirical absorption correction using spherical harmonics,
implemented in SCALE3 ABSPACK scaling algorithm.
;
_exptl_absorpt_special_details     ?
_exptl_crystal_colour              ?
_exptl_crystal_density_diffrn      1.228
_exptl_crystal_density_meas        ?
_exptl_crystal_density_method      ?
_exptl_crystal_description         block
_exptl_crystal_F_000               5088
loop_
  _exptl_crystal_face_index_h
  _exptl_crystal_face_index_k
  _exptl_crystal_face_index_l
  _exptl_crystal_face_perp_dist
 2 2 1 0.0398
 -2 -2 -1 0.0321
 0 0 1 0.0413
 0 0 -1 0.0334
 0 -1 -2 0.0219
 -1 2 1 0.0512
 1 -2 -1 0.0170
 -2 2 1 0.0510
 0 2 -1 0.0491
 -2 1 1 0.0505
 -1 2 -1 0.0445
 2 1 -2 0.0387
 2 -1 2 0.0457
 1 0 0 0.0487
 -2 1 0 0.0464
 2 0 1 0.0414
 0 -2 1 0.0424

_exptl_crystal_size_max            0.1
_exptl_crystal_size_mid            0.09
_exptl_crystal_size_min            0.07
loop_
  _exptl_oxdiff_crystal_face_indexfrac_h
  _exptl_oxdiff_crystal_face_indexfrac_k
  _exptl_oxdiff_crystal_face_indexfrac_l
  _exptl_oxdiff_crystal_face_x
  _exptl_oxdiff_crystal_face_y
  _exptl_oxdiff_crystal_face_z
 1.9998 1.9997 1.0008 -0.1809 0.0356 -0.0665
 -1.9998 -1.9997 -1.0008 0.1809 -0.0356 0.0665
 0.0013 -0.0002 0.9994 -0.0402 0.0103 0.0504
 -0.0013 0.0002 -0.9994 0.0402 -0.0103 -0.0504
 -0.0019 -0.9999 -1.9987 0.1251 0.0183 -0.0732
 -1.0001 2.0007 0.9985 -0.1038 -0.1191 0.0261
 1.0001 -2.0007 -0.9985 0.1038 0.1191 -0.0261
 -2.0001 2.0010 0.9978 -0.0781 -0.1707 0.0569
 -0.0028 2.0008 -0.9994 -0.0491 -0.0881 -0.1056
 -1.9994 1.0008 0.9978 -0.0334 -0.1318 0.0845
 -1.0027 2.0011 -1.0002 -0.0234 -0.1397 -0.0748
 1.9966 1.0000 -1.9972 -0.0156 0.0436 -0.1902
 2.0033 -1.0014 2.0003 -0.0872 0.1626 0.0667
 1.0000 -0.0003 0.0008 -0.0257 0.0516 -0.0309
 -2.0007 1.0010 -0.0016 0.0068 -0.1420 0.0341
 2.0013 -0.0009 1.0009 -0.0916 0.1134 -0.0113
 0.0028 -2.0008 0.9994 0.0491 0.0881 0.1056

_exptl_transmission_factor_max     ?
_exptl_transmission_factor_min     ?
_diffrn_reflns_av_R_equivalents    0.0499
_diffrn_reflns_av_unetI/netI       0.0138
_diffrn_reflns_Laue_measured_fraction_full  1.000
_diffrn_reflns_Laue_measured_fraction_max  1.000
_diffrn_reflns_limit_h_max         28
_diffrn_reflns_limit_h_min         -28
_diffrn_reflns_limit_k_max         27
_diffrn_reflns_limit_k_min         -27
_diffrn_reflns_limit_l_max         28
_diffrn_reflns_limit_l_min         -19
_diffrn_reflns_number              43467
_diffrn_reflns_point_group_measured_fraction_full  0.999
_diffrn_reflns_point_group_measured_fraction_max  0.999
_diffrn_reflns_theta_full          66.958
_diffrn_reflns_theta_max           66.958
_diffrn_reflns_theta_min           4.594
_diffrn_ambient_environment        N~2~
_diffrn_ambient_temperature        100.00(10)
_diffrn_detector                   'Hybrid Pixel Array Detector'
_diffrn_detector_area_resol_mean   10.0000
_diffrn_detector_type              HyPix
_diffrn_measured_fraction_theta_full  1.000
_diffrn_measured_fraction_theta_max  1.000
_diffrn_measurement_details
;
List of Runs (angles in degrees, time in seconds):

  # Type    Start    End  Width  t~exp~   \w     \q     \k     \f   Frames
--------------------------------------------------------------------------
  1  \w    -27.00   8.00   0.50    0.80    --  -49.41  21.00-100.00   70
  2  \w    -42.00 -16.00   0.50    3.21    --  -84.25  38.00  60.00   52
  3  \w   -113.00 -87.00   0.50    0.80    --  -49.41-125.00-150.00   52
  4  \w     35.00  62.00   0.50    3.21    --  105.75 -57.00  60.00   54
  5  \w    105.00 175.00   0.50    3.21    --  105.75  52.00  57.00  140
  6  \w   -101.00 -75.00   0.50    3.21    --  -84.25 -52.00 -87.00   52
  7  \w   -144.00-119.00   0.50    3.21    --  -84.25 -52.00 -87.00   50
  8  \w   -110.00 -83.00   0.50    0.80    --  -49.41 -57.00   0.00   54
  9  \w   -116.00 -82.00   0.50    0.80    --  -49.41 -57.00 120.00   68
 10  \w   -120.00 -94.00   0.50    0.80    --  -49.41-125.00  60.00   52
 11  \w   -121.00 -84.00   0.50    0.80    --  -49.41 -57.00  60.00   74
 12  \w     90.00 116.00   0.50    0.80    --   49.41  57.00  90.00   52
 13  \w    -41.00 -16.00   0.50    3.21    --  -84.25  38.00-150.00   50
 14  \w    -42.00 -17.00   0.50    3.21    --  -84.25  38.00-120.00   50
 15  \w    104.00 157.00   0.50    3.21    --  105.75  77.00   0.00  106
 16  \w     77.00 106.00   0.50    3.21    --  105.75 -99.00 120.00   58
 17  \w     37.00  72.00   0.50    3.21    --  105.75 -99.00 120.00   70
 18  \w     34.00  59.00   0.50    3.21    --  105.75 -57.00 -60.00   50
 19  \w     41.00  67.00   0.50    3.21    --  105.75 -57.00-150.00   52
 20  \w    101.00 172.00   0.50    3.21    --  105.75  90.00 -82.00  142
 21  \w    115.00 140.00   0.50    3.21    --  105.75  84.00 176.00   50
 22  \w    -51.00   8.00   0.50    0.80    --  -49.41  52.00  57.00  118
 23  \w   -121.00 -94.00   0.50    0.80    --  -49.41-125.00 -30.00   54
 24  \w    -59.00 -33.00   0.50    3.21    --  -84.25  57.00  90.00   52
 25  \w   -142.00-106.00   0.50    3.21    --  -84.25 -77.00  30.00   72
 26  \w    -40.00 -13.00   0.50    3.21    --  -84.25  38.00  30.00   54
 27  \w     37.00  67.00   0.50    3.21    --  105.75 -57.00-120.00   60
 28  \w    132.00 159.00   0.50    3.21    --  105.75  57.00 -30.00   54
 29  \w     40.00  71.00   0.50    3.21    --  105.75-125.00-120.00   62
 30  \w     34.00  59.00   0.50    3.21    --  105.75 -57.00 120.00   50
 31  \w    107.00 142.00   0.50    3.21    --  105.75 125.00 -90.00   70
 32  \w     75.00 110.00   0.50    3.21    --  105.75-125.00-120.00   70
 33  \w     98.00 170.00   0.50    3.21    --  105.75  38.00  90.00  144
;
_diffrn_measurement_device         'four-circle diffractometer'
_diffrn_measurement_device_type    'XtaLAB Synergy, Dualflex, HyPix'
_diffrn_measurement_method         '\w scans'
_diffrn_orient_matrix_type        
 'CrysAlisPro convention (1999,Acta A55,543-557)'
_diffrn_orient_matrix_UB_11        -0.0256893000
_diffrn_orient_matrix_UB_12        -0.0446439000
_diffrn_orient_matrix_UB_13        -0.0402082000
_diffrn_orient_matrix_UB_21        0.0515445000
_diffrn_orient_matrix_UB_22        -0.0388688000
_diffrn_orient_matrix_UB_23        0.0102151000
_diffrn_orient_matrix_UB_31        -0.0309160000
_diffrn_orient_matrix_UB_32        -0.0276185000
_diffrn_orient_matrix_UB_33        0.0504878000
_diffrn_radiation_monochromator    mirror
_diffrn_radiation_probe            x-ray
_diffrn_radiation_type             'Cu K\a'
_diffrn_radiation_wavelength       1.54184
_diffrn_source                     'micro-focus sealed X-ray tube'
_diffrn_source_type                'PhotonJet (Cu) X-ray Source'
_reflns_Friedel_coverage           0.853
_reflns_Friedel_fraction_full      0.999
_reflns_Friedel_fraction_max       0.999
_reflns_number_gt                  1952
_reflns_number_total               1955
_reflns_special_details
;
 Reflections were merged by SHELXL according to the crystal
 class for the calculation of statistics and refinement.
 
 _reflns_Friedel_fraction is defined as the number of unique
 Friedel pairs measured divided by the number that would be
 possible theoretically, ignoring centric projections and
 systematic absences. Completness statistics refer to single and
 composite reflections containing twin component 1 only.
;
_reflns_threshold_expression       'I > 2\s(I)'
_computing_cell_refinement         'CrysAlisPro 1.171.41.117a (Rigaku OD, 2021)'
_computing_data_collection         'CrysAlisPro 1.171.41.117a (Rigaku OD, 2021)'
_computing_data_reduction          'CrysAlisPro 1.171.41.117a (Rigaku OD, 2021)'
_computing_molecular_graphics      'Olex2 1.5 (Dolomanov et al., 2009)'
_computing_publication_material    'Olex2 1.5 (Dolomanov et al., 2009)'
_computing_structure_refinement    'SHELXL 2018/3 (Sheldrick, 2015)'
_computing_structure_solution      'SHELXT 2018/2 (Sheldrick, 2018)'
_refine_diff_density_max           2.523
_refine_diff_density_min           -0.765
_refine_diff_density_rms           0.074
_refine_ls_abs_structure_details
;
 Refined as an inversion twin.
;
_refine_ls_abs_structure_Flack     0.16(2)
_refine_ls_extinction_coef         .
_refine_ls_extinction_method       none
_refine_ls_goodness_of_fit_ref     1.159
_refine_ls_hydrogen_treatment      constr
_refine_ls_matrix_type             full
_refine_ls_number_parameters       176
_refine_ls_number_reflns           1955
_refine_ls_number_restraints       100
_refine_ls_R_factor_all            0.0404
_refine_ls_R_factor_gt             0.0403
_refine_ls_restrained_S_all        1.135
_refine_ls_shift/su_max            0.002
_refine_ls_shift/su_mean           0.000
_refine_ls_structure_factor_coef   Fsqd
_refine_ls_weighting_details      
 'w=1/[\s^2^(Fo^2^)+(0.0548P)^2^+53.9104P] where P=(Fo^2^+2Fc^2^)/3'
_refine_ls_weighting_scheme        calc
_refine_ls_wR_factor_gt            0.1038
_refine_ls_wR_factor_ref           0.1039
_refine_special_details
;
 Refined as a 2-component inversion twin.
;
_olex2_refinement_description
;
1. Twinned data refinement
 Scales: 0.84(2)
 0.16(2)
2. Fixed Uiso
 At 1.2 times of:
  All C(H) groups
 At 1.5 times of:
  All C(H,H,H) groups
3. Restrained distances
 C171-C17A \\sim C172-C17A
 with sigma of 0.02
 C181-C18A \\sim C182-C18A
 with sigma of 0.02
 C12-C17A \\sim C12-C17B
 with sigma of 0.02
 C16-C18A \\sim C16-C18B
 with sigma of 0.02
4. Uiso/Uaniso restraints and constraints
C3 \\sim C17B \\sim C4: within 2A with sigma of 0.01 and sigma for terminal
atoms of 0.01 within 2A
C17A \\sim C171 \\sim C172: within 2A with sigma of 0.01 and sigma for terminal
atoms of 0.02 within 2A
C2 \\sim C18B \\sim C1: within 2A with sigma of 0.04 and sigma for terminal
atoms of 0.08 within 2A
C181 \\sim C18A \\sim C182: within 2A with sigma of 0.04 and sigma for terminal
atoms of 0.08 within 2A
5. Rigid body (RIGU) restrains
 C3, C17B, C4
 with sigma for 1-2 distances of 0.004 and sigma for 1-3 distances of 0.004
 C171, C17A, C172
 with sigma for 1-2 distances of 0.002 and sigma for 1-3 distances of 0.002
 C2, C18B, C1
 with sigma for 1-2 distances of 0.004 and sigma for 1-3 distances of 0.004
 C181, C18A, C182
 with sigma for 1-2 distances of 0.004 and sigma for 1-3 distances of 0.004
6. Same fragment restrains
{C181, C18A, C182} sigma for 1-2: 0.02, 1-3: 0.04
as in
{C1, C18B, C2}
{C171, C17A, C172} sigma for 1-2: 0.02, 1-3: 0.04
as in
{C3, C17B, C4}
7. Others
 Sof(C1)=Sof(H1A)=Sof(H1B)=Sof(H1C)=Sof(C18B)=Sof(H18H)=Sof(C2)=Sof(H2A)=
 Sof(H2B)=Sof(H2C)=Sof(C171)=Sof(H17A)=Sof(H17B)=Sof(H17C)=Sof(C17A)=Sof(H17D)=
 Sof(C172)=Sof(H17E)=Sof(H17F)=Sof(H17G)=1-FVAR(1)
 Sof(C181)=Sof(H18A)=Sof(H18B)=Sof(H18C)=Sof(C18A)=Sof(H18D)=Sof(C182)=
 Sof(H18E)=Sof(H18F)=Sof(H18G)=Sof(C3)=Sof(H3A)=Sof(H3B)=Sof(H3C)=Sof(C17B)=
 Sof(H17H)=Sof(C4)=Sof(H4A)=Sof(H4B)=Sof(H4C)=FVAR(1)
8.a Ternary CH refined with riding coordinates:
 C18A(H18D), C18B(H18H), C17A(H17D), C17B(H17H)
8.b Aromatic/amide H refined with riding coordinates:
 C13(H13), C15(H15), C14(H14)
8.c Idealised Me refined as rotating group:
 C181(H18A,H18B,H18C), C182(H18E,H18F,H18G), C1(H1A,H1B,H1C), C2(H2A,H2B,H2C),
 C171(H17A,H17B,H17C), C172(H17E,H17F,H17G), C3(H3A,H3B,H3C), C4(H4A,H4B,H4C)
;
_atom_sites_solution_hydrogens     geom
_atom_sites_solution_primary       dual
_atom_sites_solution_secondary     ?
loop_
  _atom_site_label
  _atom_site_type_symbol
  _atom_site_fract_x
  _atom_site_fract_y
  _atom_site_fract_z
  _atom_site_U_iso_or_equiv
  _atom_site_adp_type
  _atom_site_occupancy
  _atom_site_site_symmetry_order
  _atom_site_calc_flag
  _atom_site_refinement_flags_posn
  _atom_site_refinement_flags_adp
  _atom_site_refinement_flags_occupancy
  _atom_site_disorder_assembly
  _atom_site_disorder_group
 Sb1 Sb 0.26645(2) 0.73355(2) 0.23355(2) 0.0298(3) Uani 1 3 d S T P . .
 C13 C 0.1761(4) 0.5894(3) 0.3078(4) 0.048(2) Uani 1 1 d . . . . .
 H13 H 0.187778 0.552138 0.317891 0.057 Uiso 1 1 calc R U . . .
 C11 C 0.1995(3) 0.6851(3) 0.2746(3) 0.0264(14) Uani 1 1 d . . . . .
 C12 C 0.2170(3) 0.6290(3) 0.2909(3) 0.0332(16) Uani 1 1 d D . . . .
 C16 C 0.1415(3) 0.6979(3) 0.2785(3) 0.0345(16) Uani 1 1 d D . . . .
 C15 C 0.1024(3) 0.6570(4) 0.2952(4) 0.045(2) Uani 1 1 d . . . . .
 H15 H 0.063197 0.666130 0.296289 0.054 Uiso 1 1 calc R U . . .
 C14 C 0.1201(4) 0.6030(4) 0.3101(4) 0.052(2) Uani 1 1 d . . . . .
 H14 H 0.093077 0.575518 0.321896 0.063 Uiso 1 1 calc R U . . .
 C181 C 0.0802(17) 0.749(2) 0.2021(17) 0.074(10) Uani 0.56(8) 1 d D U P A 1
 H18A H 0.105538 0.740670 0.170319 0.111 Uiso 0.56(8) 1 calc R U P A 1
 H18B H 0.060609 0.785327 0.194703 0.111 Uiso 0.56(8) 1 calc R U P A 1
 H18C H 0.052180 0.718968 0.206225 0.111 Uiso 0.56(8) 1 calc R U P A 1
 C18A C 0.1153(13) 0.7546(9) 0.2574(14) 0.032(6) Uani 0.56(8) 1 d D U P A 1
 H18D H 0.147683 0.780709 0.249118 0.038 Uiso 0.56(8) 1 calc R U P A 1
 C182 C 0.0811(13) 0.7816(14) 0.3056(18) 0.044(7) Uani 0.56(8) 1 d D U P A 1
 H18E H 0.046597 0.759413 0.312154 0.066 Uiso 0.56(8) 1 calc R U P A 1
 H18F H 0.070845 0.820474 0.295093 0.066 Uiso 0.56(8) 1 calc R U P A 1
 H18G H 0.104054 0.782170 0.340230 0.066 Uiso 0.56(8) 1 calc R U P A 1
 C1 C 0.086(2) 0.760(3) 0.2203(19) 0.061(10) Uani 0.44(8) 1 d D U P A 2
 H1A H 0.107768 0.741088 0.190037 0.091 Uiso 0.44(8) 1 calc R U P A 2
 H1B H 0.077290 0.798735 0.208886 0.091 Uiso 0.44(8) 1 calc R U P A 2
 H1C H 0.050979 0.738890 0.227153 0.091 Uiso 0.44(8) 1 calc R U P A 2
 C18B C 0.1223(19) 0.7608(11) 0.276(2) 0.042(9) Uani 0.44(8) 1 d D U P A 2
 H18H H 0.156355 0.785307 0.269303 0.051 Uiso 0.44(8) 1 calc R U P A 2
 C2 C 0.089(2) 0.783(2) 0.327(2) 0.053(10) Uani 0.44(8) 1 d D U P A 2
 H2A H 0.056558 0.758450 0.334722 0.079 Uiso 0.44(8) 1 calc R U P A 2
 H2B H 0.075473 0.821793 0.319319 0.079 Uiso 0.44(8) 1 calc R U P A 2
 H2C H 0.113923 0.783963 0.360525 0.079 Uiso 0.44(8) 1 calc R U P A 2
 C171 C 0.2840(14) 0.5818(15) 0.2261(15) 0.051(8) Uani 0.44(8) 1 d D U P A 2
 H17A H 0.261966 0.546559 0.224669 0.077 Uiso 0.44(8) 1 calc R U P A 2
 H17B H 0.324104 0.573292 0.219043 0.077 Uiso 0.44(8) 1 calc R U P A 2
 H17C H 0.270099 0.608010 0.197010 0.077 Uiso 0.44(8) 1 calc R U P A 2
 C17A C 0.2776(10) 0.6093(15) 0.2853(15) 0.045(8) Uani 0.44(8) 1 d D U P A 2
 H17D H 0.303298 0.642874 0.287722 0.054 Uiso 0.44(8) 1 calc R U P A 2
 C172 C 0.295(2) 0.5657(18) 0.3315(19) 0.063(9) Uani 0.44(8) 1 d D U P A 2
 H17E H 0.290798 0.583112 0.369039 0.094 Uiso 0.44(8) 1 calc R U P A 2
 H17F H 0.334254 0.554193 0.325649 0.094 Uiso 0.44(8) 1 calc R U P A 2
 H17G H 0.270062 0.532381 0.328991 0.094 Uiso 0.44(8) 1 calc R U P A 2
 C3 C 0.2983(18) 0.5809(14) 0.2392(16) 0.060(7) Uani 0.56(8) 1 d D U P A 1
 H3A H 0.273026 0.548706 0.231939 0.090 Uiso 0.56(8) 1 calc R U P A 1
 H3B H 0.337159 0.567084 0.244454 0.090 Uiso 0.56(8) 1 calc R U P A 1
 H3C H 0.297160 0.606956 0.206802 0.090 Uiso 0.56(8) 1 calc R U P A 1
 C17B C 0.2787(9) 0.6124(15) 0.2933(14) 0.054(7) Uani 0.56(8) 1 d D U P A 1
 H17H H 0.301321 0.648166 0.295836 0.065 Uiso 0.56(8) 1 calc R U P A 1
 C4 C 0.2931(18) 0.5765(16) 0.3464(15) 0.059(7) Uani 0.56(8) 1 d D U P A 1
 H4A H 0.276230 0.594213 0.379988 0.089 Uiso 0.56(8) 1 calc R U P A 1
 H4B H 0.334311 0.574421 0.350965 0.089 Uiso 0.56(8) 1 calc R U P A 1
 H4C H 0.277679 0.538156 0.341739 0.089 Uiso 0.56(8) 1 calc R U P A 1

loop_
  _atom_site_aniso_label
  _atom_site_aniso_U_11
  _atom_site_aniso_U_22
  _atom_site_aniso_U_33
  _atom_site_aniso_U_23
  _atom_site_aniso_U_13
  _atom_site_aniso_U_12
 Sb1 0.0298(3) 0.0298(3) 0.0298(3) -0.00712(16) 0.00712(16) 0.00712(16)
 C13 0.072(6) 0.024(4) 0.046(5) -0.002(3) -0.015(4) 0.000(4)
 C11 0.039(4) 0.025(3) 0.016(3) -0.003(2) -0.002(3) 0.011(3)
 C12 0.040(4) 0.027(4) 0.033(4) -0.006(3) -0.009(3) 0.005(3)
 C16 0.032(4) 0.042(4) 0.029(4) 0.001(3) 0.003(3) 0.003(3)
 C15 0.028(4) 0.053(5) 0.053(5) -0.004(4) -0.007(4) -0.007(3)
 C14 0.061(6) 0.041(5) 0.054(5) -0.004(4) -0.001(4) -0.020(4)
 C181 0.056(14) 0.13(3) 0.041(16) 0.018(17) -0.020(13) 0.039(14)
 C18A 0.026(11) 0.041(10) 0.027(14) 0.005(8) 0.007(9) 0.015(7)
 C182 0.043(12) 0.044(11) 0.044(15) 0.008(12) 0.027(12) 0.021(8)
 C1 0.038(15) 0.12(3) 0.027(18) 0.025(17) -0.001(13) 0.017(16)
 C18B 0.032(13) 0.071(19) 0.025(18) 0.021(12) 0.000(12) 0.023(13)
 C2 0.063(19) 0.050(17) 0.045(19) 0.029(16) 0.026(16) 0.039(14)
 C171 0.043(13) 0.044(13) 0.068(15) -0.027(12) -0.028(11) 0.034(10)
 C17A 0.040(14) 0.032(11) 0.064(15) -0.018(11) -0.015(11) 0.030(10)
 C172 0.073(18) 0.046(13) 0.069(16) -0.011(14) -0.018(14) 0.040(12)
 C3 0.069(14) 0.057(12) 0.055(13) 0.021(10) 0.017(11) 0.031(12)
 C17B 0.063(13) 0.053(13) 0.045(11) 0.023(9) 0.020(9) 0.020(10)
 C4 0.067(12) 0.062(15) 0.048(12) 0.022(10) 0.004(10) 0.024(11)

_geom_special_details
;
 All esds (except the esd in the dihedral angle between two l.s. planes)
 are estimated using the full covariance matrix.  The cell esds are taken
 into account individually in the estimation of esds in distances, angles
 and torsion angles; correlations between esds in cell parameters are only
 used when they are defined by crystal symmetry.  An approximate (isotropic)
 treatment of cell esds is used for estimating esds involving l.s. planes.
;
loop_
  _geom_bond_atom_site_label_1
  _geom_bond_atom_site_label_2
  _geom_bond_distance
  _geom_bond_site_symmetry_2
  _geom_bond_publ_flag
 Sb1 C11 2.176(7) 10_655 ?
 Sb1 C11 2.176(7) 7_564 ?
 Sb1 C11 2.176(7) . ?
 C13 H13 0.9500 . ?
 C13 C12 1.400(12) . ?
 C13 C14 1.362(14) . ?
 C11 C12 1.438(10) . ?
 C11 C16 1.404(10) . ?
 C12 C17A 1.507(18) . ?
 C12 C17B 1.508(19) . ?
 C16 C15 1.391(11) . ?
 C16 C18A 1.552(17) . ?
 C16 C18B 1.55(2) . ?
 C15 H15 0.9500 . ?
 C15 C14 1.384(13) . ?
 C14 H14 0.9500 . ?
 C181 H18A 0.9800 . ?
 C181 H18B 0.9800 . ?
 C181 H18C 0.9800 . ?
 C181 C18A 1.551(18) . ?
 C18A H18D 1.0000 . ?
 C18A C182 1.531(16) . ?
 C182 H18E 0.9800 . ?
 C182 H18F 0.9800 . ?
 C182 H18G 0.9800 . ?
 C1 H1A 0.9800 . ?
 C1 H1B 0.9800 . ?
 C1 H1C 0.9800 . ?
 C1 C18B 1.56(2) . ?
 C18B H18H 1.0000 . ?
 C18B C2 1.54(2) . ?
 C2 H2A 0.9800 . ?
 C2 H2B 0.9800 . ?
 C2 H2C 0.9800 . ?
 C171 H17A 0.9800 . ?
 C171 H17B 0.9800 . ?
 C171 H17C 0.9800 . ?
 C171 C17A 1.55(2) . ?
 C17A H17D 1.0000 . ?
 C17A C172 1.55(2) . ?
 C172 H17E 0.9800 . ?
 C172 H17F 0.9800 . ?
 C172 H17G 0.9800 . ?
 C3 H3A 0.9800 . ?
 C3 H3B 0.9800 . ?
 C3 H3C 0.9800 . ?
 C3 C17B 1.546(19) . ?
 C17B H17H 1.0000 . ?
 C17B C4 1.548(17) . ?
 C4 H4A 0.9800 . ?
 C4 H4B 0.9800 . ?
 C4 H4C 0.9800 . ?

loop_
  _geom_angle_atom_site_label_1
  _geom_angle_atom_site_label_2
  _geom_angle_atom_site_label_3
  _geom_angle
  _geom_angle_site_symmetry_1
  _geom_angle_site_symmetry_3
  _geom_angle_publ_flag
 C11 Sb1 C11 106.97(18) 10_655 7_564 ?
 C11 Sb1 C11 106.96(18) 7_564 . ?
 C11 Sb1 C11 106.96(18) 10_655 . ?
 C12 C13 H13 119.3 . . ?
 C14 C13 H13 119.3 . . ?
 C14 C13 C12 121.5(8) . . ?
 C12 C11 Sb1 113.2(5) . . ?
 C16 C11 Sb1 128.5(5) . . ?
 C16 C11 C12 117.4(7) . . ?
 C13 C12 C11 119.5(7) . . ?
 C13 C12 C17A 118.1(16) . . ?
 C13 C12 C17B 118.7(14) . . ?
 C11 C12 C17A 122.2(17) . . ?
 C11 C12 C17B 121.8(14) . . ?
 C11 C16 C18A 123.5(13) . . ?
 C11 C16 C18B 119.2(19) . . ?
 C15 C16 C11 120.9(8) . . ?
 C15 C16 C18A 115.1(14) . . ?
 C15 C16 C18B 118.9(18) . . ?
 C16 C15 H15 119.6 . . ?
 C14 C15 C16 120.7(8) . . ?
 C14 C15 H15 119.6 . . ?
 C13 C14 C15 119.9(8) . . ?
 C13 C14 H14 120.0 . . ?
 C15 C14 H14 120.0 . . ?
 H18A C181 H18B 109.5 . . ?
 H18A C181 H18C 109.5 . . ?
 H18B C181 H18C 109.5 . . ?
 C18A C181 H18A 109.5 . . ?
 C18A C181 H18B 109.5 . . ?
 C18A C181 H18C 109.5 . . ?
 C16 C18A C181 114(2) . . ?
 C16 C18A H18D 106.9 . . ?
 C181 C18A H18D 106.9 . . ?
 C182 C18A C16 109.3(18) . . ?
 C182 C18A C181 112.0(16) . . ?
 C182 C18A H18D 106.9 . . ?
 C18A C182 H18E 109.5 . . ?
 C18A C182 H18F 109.5 . . ?
 C18A C182 H18G 109.5 . . ?
 H18E C182 H18F 109.5 . . ?
 H18E C182 H18G 109.5 . . ?
 H18F C182 H18G 109.5 . . ?
 H1A C1 H1B 109.5 . . ?
 H1A C1 H1C 109.5 . . ?
 H1B C1 H1C 109.5 . . ?
 C18B C1 H1A 109.5 . . ?
 C18B C1 H1B 109.5 . . ?
 C18B C1 H1C 109.5 . . ?
 C16 C18B C1 101(3) . . ?
 C16 C18B H18H 109.0 . . ?
 C1 C18B H18H 109.0 . . ?
 C2 C18B C16 116(3) . . ?
 C2 C18B C1 113(2) . . ?
 C2 C18B H18H 109.0 . . ?
 C18B C2 H2A 109.5 . . ?
 C18B C2 H2B 109.5 . . ?
 C18B C2 H2C 109.5 . . ?
 H2A C2 H2B 109.5 . . ?
 H2A C2 H2C 109.5 . . ?
 H2B C2 H2C 109.5 . . ?
 H17A C171 H17B 109.5 . . ?
 H17A C171 H17C 109.5 . . ?
 H17B C171 H17C 109.5 . . ?
 C17A C171 H17A 109.5 . . ?
 C17A C171 H17B 109.5 . . ?
 C17A C171 H17C 109.5 . . ?
 C12 C17A C171 108(2) . . ?
 C12 C17A H17D 109.0 . . ?
 C12 C17A C172 113(3) . . ?
 C171 C17A H17D 109.0 . . ?
 C171 C17A C172 109.3(19) . . ?
 C172 C17A H17D 109.0 . . ?
 C17A C172 H17E 109.5 . . ?
 C17A C172 H17F 109.5 . . ?
 C17A C172 H17G 109.5 . . ?
 H17E C172 H17F 109.5 . . ?
 H17E C172 H17G 109.5 . . ?
 H17F C172 H17G 109.5 . . ?
 H3A C3 H3B 109.5 . . ?
 H3A C3 H3C 109.5 . . ?
 H3B C3 H3C 109.5 . . ?
 C17B C3 H3A 109.5 . . ?
 C17B C3 H3B 109.5 . . ?
 C17B C3 H3C 109.5 . . ?
 C12 C17B C3 112(2) . . ?
 C12 C17B H17H 107.2 . . ?
 C12 C17B C4 112(2) . . ?
 C3 C17B H17H 107.2 . . ?
 C3 C17B C4 109.9(16) . . ?
 C4 C17B H17H 107.2 . . ?
 C17B C4 H4A 109.5 . . ?
 C17B C4 H4B 109.5 . . ?
 C17B C4 H4C 109.5 . . ?
 H4A C4 H4B 109.5 . . ?
 H4A C4 H4C 109.5 . . ?
 H4B C4 H4C 109.5 . . ?

loop_
  _geom_torsion_atom_site_label_1
  _geom_torsion_atom_site_label_2
  _geom_torsion_atom_site_label_3
  _geom_torsion_atom_site_label_4
  _geom_torsion
  _geom_torsion_site_symmetry_1
  _geom_torsion_site_symmetry_2
  _geom_torsion_site_symmetry_3
  _geom_torsion_site_symmetry_4
  _geom_torsion_publ_flag
 Sb1 C11 C12 C13 -167.9(6) . . . . ?
 Sb1 C11 C12 C17A 6.2(17) . . . . ?
 Sb1 C11 C12 C17B 15.3(17) . . . . ?
 Sb1 C11 C16 C15 165.7(6) . . . . ?
 Sb1 C11 C16 C18A -5.9(19) . . . . ?
 Sb1 C11 C16 C18B -26(2) . . . . ?
 C13 C12 C17A C171 83(2) . . . . ?
 C13 C12 C17A C172 -37(3) . . . . ?
 C13 C12 C17B C3 86(2) . . . . ?
 C13 C12 C17B C4 -39(3) . . . . ?
 C11 C12 C17A C171 -91(2) . . . . ?
 C11 C12 C17A C172 148(2) . . . . ?
 C11 C12 C17B C3 -98(2) . . . . ?
 C11 C12 C17B C4 137.5(19) . . . . ?
 C11 C16 C15 C14 2.1(13) . . . . ?
 C11 C16 C18A C181 107(2) . . . . ?
 C11 C16 C18A C182 -126.6(18) . . . . ?
 C11 C16 C18B C1 116.7(19) . . . . ?
 C11 C16 C18B C2 -121(3) . . . . ?
 C12 C13 C14 C15 0.4(14) . . . . ?
 C12 C11 C16 C15 -2.7(10) . . . . ?
 C12 C11 C16 C18A -174.3(17) . . . . ?
 C12 C11 C16 C18B 165(2) . . . . ?
 C16 C11 C12 C13 2.2(10) . . . . ?
 C16 C11 C12 C17A 176.3(16) . . . . ?
 C16 C11 C12 C17B -174.6(17) . . . . ?
 C16 C15 C14 C13 -0.9(14) . . . . ?
 C15 C16 C18A C181 -65(2) . . . . ?
 C15 C16 C18A C182 61(2) . . . . ?
 C15 C16 C18B C1 -75(2) . . . . ?
 C15 C16 C18B C2 47(3) . . . . ?
 C14 C13 C12 C11 -1.1(12) . . . . ?
 C14 C13 C12 C17A -175.4(17) . . . . ?
 C14 C13 C12 C17B 175.8(17) . . . . ?
 C18A C16 C15 C14 174.4(16) . . . . ?
 C18B C16 C15 C14 -166(2) . . . . ?

_shelx_res_file
;
TITL tcj00079_manf1_a.res in I-43d
    tcj00079_manf1-3.res
    created by SHELXL-2018/3 at 18:55:59 on 11-Oct-2021
REM Old TITL TCJ00079_manF1 in I-43d
REM SHELXT solution in I-43d: R1 0.085, Rweak 0.013, Alpha 0.013
REM <I/s> 4.588 for 118 systematic absences, Orientation as input
REM Flack x = 0.165 ( 0.005 ) from 894 Parsons' quotients
REM Formula found by SHELXT: C37 Sb
CELL 1.54184 23.5766 23.5766 23.5766 90 90 90
ZERR 16 0.0001 0.0001 0.0001 0 0 0
LATT -2
SYMM 0.5-X,-Y,0.5+Z
SYMM -X,0.5+Y,0.5-Z
SYMM 0.5+X,0.5-Y,-Z
SYMM +Z,+X,+Y
SYMM 0.5+Z,0.5-X,-Y
SYMM 0.5-Z,-X,0.5+Y
SYMM -Z,0.5+X,0.5-Y
SYMM +Y,+Z,+X
SYMM -Y,0.5+Z,0.5-X
SYMM 0.5+Y,0.5-Z,-X
SYMM 0.5-Y,-Z,0.5+X
SYMM 0.25+Y,0.25+X,0.25+Z
SYMM 0.25-Y,0.75-X,0.75+Z
SYMM 0.75+Y,0.25-X,0.75-Z
SYMM 0.75-Y,0.75+X,0.25-Z
SYMM 0.25+X,0.25+Z,0.25+Y
SYMM 0.75-X,0.75+Z,0.25-Y
SYMM 0.25-X,0.75-Z,0.75+Y
SYMM 0.75+X,0.25-Z,0.75-Y
SYMM 0.25+Z,0.25+Y,0.25+X
SYMM 0.75+Z,0.25-Y,0.75-X
SYMM 0.75-Z,0.75+Y,0.25-X
SYMM 0.25-Z,0.75-Y,0.75+X
SFAC C H Sb
UNIT 576 816 16
SADI C171 C17A C172 C17A
SADI C181 C18A C182 C18A
SADI C12 C17A C12 C17B
SADI C16 C18A C16 C18B
RIGU C3 C17B C4
SIMU 0.01 0.01 2 C3 C17B C4
RIGU 0.002 0.002 C171 C17A C172
SIMU 0.01 0.02 2 C17A C171 C172
RIGU C2 C18B C1
SIMU C2 C18B C1
RIGU C181 C18A C182
SIMU C181 C18A C182

L.S. 15
PLAN  5
SIZE 0.07 0.09 0.1
TEMP -173
CONF
BOND
list 4
MORE -1
BOND $H
fmap 2
acta
TWIN -1 0 0 0 -1 0 0 0 -1 2
REM <olex2.extras>
REM <HklSrc "%.\\TCJ00079_manF1.hkl">
REM </olex2.extras>

WGHT    0.054800   53.910400
BASF   0.16246
FVAR       0.09598   0.55689
SB1   3    0.266445    0.733555    0.233555    10.33333    0.02975    0.02975 =
         0.02975   -0.00712    0.00712    0.00712
C13   1    0.176133    0.589369    0.307795    11.00000    0.07240    0.02442 =
         0.04625   -0.00212   -0.01522   -0.00008
AFIX  43
H13   2    0.187778    0.552138    0.317891    11.00000   -1.20000
AFIX   0
C11   1    0.199492    0.685092    0.274628    11.00000    0.03862    0.02456 =
         0.01617   -0.00348   -0.00238    0.01076
C12   1    0.217011    0.629000    0.290902    11.00000    0.03954    0.02733 =
         0.03273   -0.00638   -0.00949    0.00522
C16   1    0.141492    0.697928    0.278496    11.00000    0.03246    0.04185 =
         0.02921    0.00053    0.00264    0.00341
C15   1    0.102418    0.656962    0.295150    11.00000    0.02813    0.05349 =
         0.05270   -0.00377   -0.00736   -0.00689
AFIX  43
H15   2    0.063197    0.666130    0.296289    11.00000   -1.20000
AFIX   0
C14   1    0.120058    0.603011    0.310074    11.00000    0.06143    0.04129 =
         0.05378   -0.00421   -0.00138   -0.01994
AFIX  43
H14   2    0.093077    0.575518    0.321896    11.00000   -1.20000
AFIX   0
PART 1
C181  1    0.080181    0.749406    0.202076    21.00000    0.05569    0.12554 =
         0.04107    0.01841   -0.01995    0.03950
AFIX 137
H18A  2    0.105538    0.740670    0.170319    21.00000   -1.50000
H18B  2    0.060609    0.785327    0.194703    21.00000   -1.50000
H18C  2    0.052180    0.718968    0.206225    21.00000   -1.50000
AFIX   0
C18A  1    0.115348    0.754553    0.257446    21.00000    0.02646    0.04086 =
         0.02721    0.00541    0.00715    0.01524
AFIX  13
H18D  2    0.147683    0.780709    0.249118    21.00000   -1.20000
AFIX   0
C182  1    0.081133    0.781584    0.305559    21.00000    0.04326    0.04438 =
         0.04399    0.00756    0.02706    0.02140
AFIX 137
H18E  2    0.046597    0.759413    0.312154    21.00000   -1.50000
H18F  2    0.070845    0.820474    0.295093    21.00000   -1.50000
H18G  2    0.104054    0.782170    0.340230    21.00000   -1.50000
AFIX   0
SAME 0.02 0.04 C181 > C182
PART 2
C1    1    0.086252    0.759782    0.220292   -21.00000    0.03819    0.11789 =
         0.02655    0.02467   -0.00148    0.01698
AFIX 137
H1A   2    0.107768    0.741088    0.190037   -21.00000   -1.50000
H1B   2    0.077290    0.798735    0.208886   -21.00000   -1.50000
H1C   2    0.050979    0.738890    0.227153   -21.00000   -1.50000
AFIX   0
C18B  1    0.122307    0.760788    0.275519   -21.00000    0.03164    0.07064 =
         0.02486    0.02128    0.00037    0.02317
AFIX  13
H18H  2    0.156355    0.785307    0.269303   -21.00000   -1.20000
AFIX   0
C2    1    0.089025    0.783306    0.327247   -21.00000    0.06342    0.05049 =
         0.04492    0.02941    0.02599    0.03911
AFIX 137
H2A   2    0.056558    0.758450    0.334722   -21.00000   -1.50000
H2B   2    0.075473    0.821793    0.319319   -21.00000   -1.50000
H2C   2    0.113923    0.783963    0.360525   -21.00000   -1.50000
AFIX   0
C171  1    0.284023    0.581763    0.226078   -21.00000    0.04253    0.04363 =
         0.06750   -0.02657   -0.02845    0.03433
AFIX 137
H17A  2    0.261966    0.546559    0.224669   -21.00000   -1.50000
H17B  2    0.324104    0.573292    0.219043   -21.00000   -1.50000
H17C  2    0.270099    0.608010    0.197010   -21.00000   -1.50000
AFIX   0
C17A  1    0.277553    0.609256    0.285256   -21.00000    0.03965    0.03173 =
         0.06404   -0.01756   -0.01532    0.02983
AFIX  13
H17D  2    0.303298    0.642874    0.287722   -21.00000   -1.20000
AFIX   0
C172  1    0.294749    0.565729    0.331489   -21.00000    0.07337    0.04612 =
         0.06936   -0.01107   -0.01772    0.04034
AFIX 137
H17E  2    0.290798    0.583112    0.369039   -21.00000   -1.50000
H17F  2    0.334254    0.554193    0.325649   -21.00000   -1.50000
H17G  2    0.270062    0.532381    0.328991   -21.00000   -1.50000
AFIX   0
SAME 0.02 0.04 C171 > C172
PART 1
C3    1    0.298313    0.580895    0.239164    21.00000    0.06895    0.05673 =
         0.05459    0.02052    0.01742    0.03102
AFIX 137
H3A   2    0.273026    0.548706    0.231939    21.00000   -1.50000
H3B   2    0.337159    0.567084    0.244454    21.00000   -1.50000
H3C   2    0.297160    0.606956    0.206802    21.00000   -1.50000
AFIX   0
C17B  1    0.278742    0.612352    0.293267    21.00000    0.06305    0.05313 =
         0.04541    0.02335    0.01972    0.01962
AFIX  13
H17H  2    0.301321    0.648166    0.295836    21.00000   -1.20000
AFIX   0
C4    1    0.293052    0.576498    0.346358    21.00000    0.06724    0.06174 =
         0.04806    0.02183    0.00398    0.02428
AFIX 137
H4A   2    0.276230    0.594213    0.379988    21.00000   -1.50000
H4B   2    0.334311    0.574421    0.350965    21.00000   -1.50000
H4C   2    0.277679    0.538156    0.341739    21.00000   -1.50000
AFIX   0
HKLF 4


REM  tcj00079_manf1_a.res in I-43d
REM wR2 = 0.1039, GooF = S = 1.159, Restrained GooF = 1.135 for all data
REM R1 = 0.0403 for 1952 Fo > 4sig(Fo) and 0.0404 for all 1955 data
REM 176 parameters refined using 100 restraints

END

WGHT      0.0549     53.5956

REM Highest difference peak  2.523,  deepest hole -0.765,  1-sigma level  0.074
Q1    1   0.2289  0.7711  0.2711  10.33333  0.05    2.52
Q2    1   0.2301  0.6915  0.2693  11.00000  0.05    0.82
Q3    1   0.1933  0.7325  0.2692  11.00000  0.05    0.74
Q4    1   0.2266  0.7268  0.2352  11.00000  0.05    0.48
Q5    1   0.3107  0.7033  0.1943  11.00000  0.05    0.28
;
_shelx_res_checksum                99205
_shelx_hkl_file
;
  -1   1   0    0.15    0.41
   0   1   1    0.79    0.48
   1   0   1    0.03    0.56
  -1  -1   0    0.06    0.47
   2   0   0    0.91    0.61
   0   0   2    0.07    0.64
   0   2   0    0.37    0.44
  -2  -1  -1  201.34    7.22
  -1  -1  -2  202.58    6.88
  -1  -2  -1  208.41    7.24
  -2   1   1  170.09    6.73
   1  -1   2  174.84    6.86
  -2   1   1  169.55    7.07
  -1  -1   2  172.07    5.90
   1   2   1  137.93    6.02
  -2  -2  -2   -0.40    1.09
  -2   2   0 9862.18  325.35
   0   2   2 9999.00  325.48
   2   0   2 9645.19  325.65
   0  -2   2 9068.82  325.46
  -2  -2   2   -0.50    1.08
   2   2   2    0.82    1.14
  -3   0   1   17.72    1.14
  -1   3   0   22.19    1.66
  -1   0   3   21.35    1.87
   0  -1   3   24.17    1.91
  -3  -1   0   22.59    1.59
  -3  -1   0   27.13    2.06
  -1  -3   0   27.60    2.09
   3   0   1   20.28    1.96
   0   1   3   23.66    1.95
   0  -3   1   26.61    1.98
  -1  -2  -3  147.81    5.81
  -2  -3  -1  155.58    6.42
  -1  -3  -2  153.97    6.23
  -3  -2  -1  158.40    6.44
  -2  -1  -3  154.54    5.86
  -3  -1  -2  146.04    6.20
  -3   1   2  148.48    5.90
  -2   3   1  138.16    6.15
  -3  -1  -2  130.76    6.12
   2  -1   3  144.13    5.84
  -2   1   3  140.24    6.11
  -2  -1  -3  149.36    5.98
  -3   1   2  145.09    5.78
  -3   1   2  147.41    5.86
  -2   1   3  135.71    5.22
  -3   2   1  135.93    6.23
  -2  -1   3  175.56    6.56
  -3  -1   2  172.68    6.95
  -1  -3   2  175.93    6.99
  -1  -2   3  184.25    6.58
   1   2   3  165.05    7.11
   2   3   1  166.71    6.74
   3   1   2  152.89    7.24
   1   3   2  166.63    7.01
   1   2   3  155.81    5.97
  -3  -2  -3  886.69   30.58
  -3  -3  -2  856.90   30.80
  -2  -3  -3  869.50   30.51
  -3   2   3  853.68   30.45
  -3   2   3  846.41   30.53
   3   3   0    0.60    0.94
  -3   0  -3    0.71    1.39
   0   3   3    0.25    1.50
  -3   3   0   -0.23    1.42
  -3  -3   0    1.36    1.65
   3   0   3    1.17    1.84
   0  -3   3   -0.09    1.66
  -2  -3   3  719.50   25.44
  -3  -2   3  707.88   25.48
  -3  -3   2  667.89   25.65
   3   3   2  722.72   25.37
   2   3   3  743.40   25.76
  -4   0   0 5306.74  189.48
   0   0   4 5684.58  189.75
   4   0   0 5539.36  189.40
   0  -4   0 5868.76  189.42
   1  -1   4    1.52    1.37
  -4   1   1   -0.27    1.35
   1   4  -1    0.62    0.59
  -1  -1  -4    0.60    0.88
  -1  -1  -4    0.47    0.71
  -1   1   4    0.71    1.20
   1  -1   4    0.08    1.50
  -1  -1   4    0.53    0.60
  -1  -4   1    0.29    1.43
  -1  -1   4    0.40    1.53
  -4  -1   1    1.34    1.13
  -1   4  -1   -0.05    1.12
   1   1   4   -0.64    1.07
  -2   2   4 1059.12   39.16
  -4   2   2 1096.71   38.72
  -4   2   2 1098.77   38.45
  -2  -4  -2 1150.18   39.31
  -2  -2  -4 1185.33   38.63
  -4  -2  -2 1182.66   39.40
  -2   2   4 1050.89   38.34
  -4   2   0    0.25    1.56
  -4   0  -2    0.17    1.39
  -2   4   0   -0.14    1.43
  -4   0   2    1.13    0.80
  -4  -2   0    0.09    0.96
   0   4   2    0.60    1.63
  -4  -2   0    1.72    1.67
  -2  -4   0    0.44    1.63
   4   0   2    1.50    1.74
   0   2   4    1.29    1.57
   0  -4   2   -0.09    1.69
  -2  -4   2  557.91   21.12
  -2  -2   4  610.50   20.51
  -4  -2   2  546.14   21.11
   2   4   2  559.89   20.95
  -3  -3  -4    0.09    1.63
  -3  -4  -3    0.51    1.76
  -4  -3  -3   -0.42    1.80
  -3   3   4    0.83    1.93
  -4   3   3    1.67    1.59
  -3   4   3    0.11    1.87
  -4   3   3   -0.38    1.63
  -4  -3  -1  743.81   26.25
  -1  -4  -3  745.15   25.77
  -1  -3  -4  743.55   25.35
  -3  -4  -1  752.44   26.18
  -4  -1  -3  738.91   25.88
  -4   1   3  704.53   25.13
  -4   3   1  700.67   25.93
   3  -1   4  715.23   25.30
  -3   4   1  712.96   25.84
  -3   1   4  696.49   25.74
  -4   1   3  712.33   25.26
  -4   1   3  693.95   25.49
  -1   4   3  662.17   25.92
  -3  -1  -4  677.26   25.48
  -4   3  -1  719.99   25.47
   4   3   1  687.37   24.47
  -3   4  -1  700.21   25.30
   1   3   4  685.43   25.53
   3   4   1  663.59   24.81
   1   4   3  711.05   25.52
  -1  -4   3  758.14   25.29
  -1  -3   4  733.40   24.79
   4   1   3  712.46   25.95
  -1  -4   3  691.99   25.70
  -1  -3   4  736.83   25.97
  -3  -3   4    0.51    1.59
  -4  -3   3    0.10    1.74
   3   4   3    1.34    1.88
  -4  -4  -4  911.96   32.42
  -4   4   4  866.10   32.43
  -4  -2  -4    1.11    1.86
  -2  -4  -4    0.54    1.57
  -4  -4  -2    1.64    2.08
   4  -2   4    2.35    1.28
  -4   2   4    1.83    1.74
  -4   2   4    2.28    1.73
  -4   2   4    1.41    1.05
  -4   4   0 1128.15   39.56
   4   4   0 1104.79   38.49
  -4   0  -4 1116.44   39.40
   0   4   4 1096.23   39.73
  -4  -4   0 1086.53   37.89
  -4  -4   0 1159.50   39.95
   4   0   4 1156.66   40.21
   0  -4   4 1162.71   40.01
   4   4   2    1.26    1.60
   2   4   4   -0.11    1.94
  -4  -2   4    0.45    1.60
  -2  -4   4    1.05    1.61
   4   2   4    2.14    2.44
  -4  -4   4  544.29   20.70
  -5   0   1   15.48    2.23
   0   5  -1   16.90    1.54
  -1   0   5   15.79    2.30
  -5   0   1   15.98    2.19
   1   0   5   19.98    2.41
  -1   5   0   15.20    1.88
  -5  -1   0   16.78    2.04
   0  -1   5   19.09    2.45
   0   1   5   15.89    2.39
   5   0  -1   15.87    1.71
   5   0   1   16.33    2.38
   0  -5  -1   13.08    1.67
  -1  -5   0   14.25    1.95
   1   0   5   16.98    2.09
   0  -1   5   16.49    2.51
  -5   1   2  313.53   11.93
  -5   1   2  305.09   11.31
   2  -1   5  295.80   11.93
  -2  -1  -5  283.43   11.38
  -5  -2  -1  324.25   12.61
  -2  -5  -1  308.58   12.48
  -1   2   5  308.99   11.94
   1   5   2  182.71    8.62
  -2   5  -1  202.98    8.36
  -5  -2   1  190.09    7.91
  -1  -2   5  208.54    7.60
   1   2   5  197.04    9.04
   5   1   2  191.54    9.01
   2   1   5  192.57    8.20
  -1  -5   2  224.73    9.02
  -5  -3  -2  431.77   16.06
  -2  -3  -5  421.27   14.96
  -5  -2  -3  431.36   15.84
  -3  -5  -2  399.25   15.82
  -2  -5  -3  420.35   15.75
  -3  -2  -5  425.82   14.99
  -5   2   3  401.51   15.05
   5  -2   3  356.30   13.93
   3  -2   5  360.06   14.88
  -2   3   5  432.08   15.09
  -3   2   5  415.17   15.65
  -5   3   2  384.75   14.54
  -5   2   3  402.54   15.00
  -3   2   5  405.42   15.61
  -5   2   3  409.47   15.00
  -5   0  -3 1192.42   43.42
  -5  -3   0 1242.97   42.32
  -5   3   0 1237.65   43.55
  -3   5   0 1210.92   43.26
  -3   0  -5 1279.53   43.02
   0   5   3 1206.85   43.57
   5   0  -3 1180.04   41.70
  -3  -5   0 1252.68   43.72
  -5  -3   0 1264.23   43.80
  -3  -5   0 1227.68   43.18
   5   0   3 1334.71   44.12
   0  -5   3 1259.81   43.81
   2   3   5  408.45   16.40
   3   5   2  403.49   15.51
  -3   5  -2  402.35   15.64
   2   5   3  410.65   15.82
  -5  -2   3  408.68   15.79
  -3  -2   5  412.72   15.00
  -2  -5   3  412.08   15.74
  -2  -3   5  422.01   15.01
  -5  -3   2  421.85   15.85
   2   3   5  355.95   14.11
  -5   3   4  312.30   11.55
  -4   3   5  291.18   12.26
  -5   4   3  318.90   11.75
  -3   4   5  313.94   12.76
  -4   5   3  302.81   12.61
  -4   3   5  309.82   10.91
  -5   4   3  300.01   12.42
  -5   3   4  296.07   11.95
  -4   3   5  280.61   12.28
  -5   3   4  309.87   12.25
  -4  -3  -5  275.65   11.95
  -5  -4  -3  287.12   12.57
  -3  -5  -4  273.62   12.19
  -5  -3  -4  283.18   12.32
  -3  -4  -5  290.37   11.98
  -4  -5  -3  282.79   12.51
  -4   3   5  284.10   10.62
  -1  -5  -4  453.01   17.59
  -1  -4  -5  443.97   17.16
  -5  -4  -1  461.01   18.23
  -4   1   5  480.47   17.86
   5   4  -1  436.08   16.27
  -4  -1  -5  490.02   17.67
  -4   5   1  461.58   17.93
   4  -1   5  510.11   17.31
  -5   4   1  469.01   18.04
  -1   5   4  445.40   18.10
  -5  -1  -4  486.25   17.96
  -5   1   4  477.56   17.17
   1  -4   5  417.79   18.12
   1  -5   4  456.03   18.40
   1   5   4  525.54   19.79
  -4   5  -1  536.26   19.57
   5   4   1  522.76   18.40
  -5   4  -1  547.40   19.79
   1   4   5  500.22   19.75
   4   5   1  523.12   18.88
  -1  -4   5  506.49   18.76
  -1  -5   4  537.54   19.31
   4   1   5  483.32   20.23
   5   1   4  449.89   19.96
  -5   4  -1  499.86   17.75
  -1  -5   4  486.79   19.92
  -1  -4   5  482.21   19.94
  -3  -4   5  226.40    9.34
  -3  -5   4  239.03    9.76
  -4  -5   3  225.71    9.92
  -4  -3   5  228.11    9.40
  -5  -3   4  243.72    9.84
  -5  -4   3  235.76   10.07
   5   3   4  246.53   10.88
   3   5   4  253.51   10.06
   4   5   3  244.46    9.69
  -4   5   5   -0.93    2.27
  -5   4   5    1.98    2.04
  -5   5   4    1.19    2.08
  -5   4   5    1.42    2.03
  -5   4   5    1.06    0.68
  -4  -5  -5   -0.68    2.00
  -5  -5  -4   -0.76    2.26
  -5  -4  -5    0.41    1.99
  -5  -5  -2  649.45   24.70
  -2  -5  -5  601.81   23.77
  -5   2   5  635.46   24.02
   5  -2   5  667.14   23.14
  -5   2   5  651.94   23.90
  -5  -5   0    0.89    2.38
  -5  -5   0   -0.10    0.57
   5   5   0    0.33    1.25
  -5   0  -5    0.61    1.83
   0   5   5   -0.44    2.26
  -5   5   0    1.82    2.14
   0  -5   5    0.79    2.28
  -5   5  -2  575.05   21.84
   5   5   2  586.47   20.92
   2   5   5  550.85   21.88
   5   2   5  568.51   22.63
  -2  -5   5  537.05   21.08
   5   4   5    1.01    2.70
  -5  -4   5    0.27    2.00
  -4  -5   5    0.13    2.00
  -5  -5   4    0.89    2.01
   0   0   6    3.08    2.21
  -6   0   0    7.51    2.04
   6   0   0    4.12    1.91
   1  -1   6 1613.04   53.34
  -6   1   1 1537.84   53.21
  -1  -1  -6 1369.13   51.76
  -1   1   6 1618.05   53.59
  -6   1   1 1529.79   53.21
   1  -1   6 1707.07   53.53
  -1  -6  -1 1519.13   52.30
  -6  -1   1 1641.66   57.36
  -1   6  -1 1584.16   57.02
  -1  -1   6 1584.61   57.97
   1   1   6 1757.74   58.37
   6   1   1 1635.02   57.96
  -1  -6   1 1661.27   57.10
  -1  -6   1 1753.30   57.86
  -2  -2  -6    0.50    1.25
  -2  -6  -2    1.81    2.04
   2   6  -2    2.05    0.60
   2  -2   6    3.67    1.95
  -6   2   2    2.49    1.85
   2  -2   6    1.19    2.36
   0   6  -2 8073.38  278.86
  -6  -2   0 8317.75  279.30
  -6   0   2 8211.25  278.31
  -2   6   0 7965.36  279.52
   2   0   6 7908.38  279.86
   0  -2  -6 8585.68  278.38
  -2  -6   0 8849.53  280.56
   0  -2   6 8529.95  278.25
  -2  -6   0 7845.78  279.38
  -6  -2   0 8038.07  279.88
  -6   2   0 7463.50  278.88
   6   0   2 8579.01  280.36
   6   0  -2 7607.15  278.63
   0   2   6 8330.43  280.15
   0  -6  -2 8466.53  278.84
   0  -6   2 8878.89  280.37
   2   0   6 8877.64  279.88
   0  -2   6 9008.95  280.63
  -2   6  -2    5.27    1.99
   2   6   2    2.10    2.27
   6   2   2    3.85    2.70
   2   2   6    2.67    2.65
   2   2   6    0.94    1.31
  -2  -2   6    1.23    1.05
  -6   3   3  482.01   17.96
  -3   3   6  455.87   18.48
  -3   3   6  466.35   18.64
  -6   3   3  487.14   18.02
  -6   3   3  483.81   17.55
  -6  -3  -3  434.67   18.55
  -3  -6  -3  476.72   18.67
  -3  -3  -6  453.28   17.56
  -3   3   6  477.79   17.32
  -6   1   3  600.05   22.39
   3  -1   6  636.21   22.61
  -6  -1  -3  552.11   22.92
  -3  -1  -6  661.17   22.29
  -6   1   3  581.02   21.71
  -1   6   3  567.38   23.07
  -3  -6  -1  660.90   23.46
  -1  -3  -6  624.12   21.74
  -6  -3  -1  641.89   23.48
  -1   3   6  602.37   22.64
   1  -6   3  543.76   23.08
  -3   6  -1  536.17   21.28
  -6  -3   1  548.59   20.47
  -6   1  -3  567.82   21.81
   1   6   3  558.85   21.78
   3   6   1  567.81   21.31
  -6   3  -1  556.70   21.79
  -1  -3   6  611.00   20.43
   6   1   3  476.60   21.83
   1   3   6  653.87   22.41
  -1  -6   3  617.92   22.17
  -3  -6   3  357.13   14.90
  -6  -3   3  355.91   14.93
  -3  -3   6  373.87   13.89
   3   6   3  370.95   14.75
   3   3   6  348.54   13.19
  -6   4   4    1.07    1.97
  -4   4   6    1.72    2.40
  -4   4   6    2.46    2.18
  -6   4   4    1.26    1.56
  -4   4   6    1.60    0.85
  -4   6   4    2.92    2.44
  -4   4   6    2.13    1.20
  -4  -4  -6    1.80    1.90
  -6  -4  -4    0.31    2.14
  -6  -4  -2 2191.59   69.78
  -2  -6  -4 2176.74   69.20
  -4  -6  -2 2188.61   69.67
  -2  -4  -6 2243.60   68.32
   6   4  -2 1805.99   66.51
  -6   4   2 2102.53   67.54
  -4   2   6 2065.89   69.04
  -2   4   6 1991.23   68.38
  -6   2   4 2153.01   68.22
  -6   2   4 2096.63   68.31
   6  -2   4 1790.50   66.98
   4  -2   6 2112.76   68.29
   0   6   4   16.41    2.97
  -4   6   0   17.38    2.79
  -6   4   0   13.74    2.88
  -6  -4   0   14.39    1.59
  -6   0  -4   14.11    2.70
  -4   0  -6   16.18    2.32
   4   6   0   14.73    2.23
  -6  -4   0   19.22    3.21
   0  -4   6   16.74    1.91
  -4  -6   0   18.49    3.06
   6   0   4   14.05    3.21
   0  -6  -4   12.42    0.91
   0  -6   4   16.24    3.06
  -4   6  -2 2026.45   71.36
  -6   4  -2 2100.49   71.74
   2   4   6 1867.35   71.96
   4   6   2 2049.93   70.97
   2   6   4 2055.45   71.65
  -2  -4   6 2080.47   70.49
  -2  -6   4 2090.23   71.39
   6   2   4 2112.88   72.49
  -6  -4   2 1969.56   71.33
  -4  -6   4    1.35    2.33
  -6  -4   4    0.77    2.35
  -4  -4   6    1.63    1.69
   4   6   4    1.71    2.22
   4   4   6    0.73    0.87
  -6  -5  -5 1849.42   61.66
  -5  -6  -5 1804.49   61.61
  -5  -5  -6 1838.61   61.23
  -5   6   5 1709.23   61.58
  -6   5   5 1742.42   60.59
  -5   5   6 1754.87   61.07
  -5   5   6 1800.14   61.68
  -5   5   6 1594.30   59.00
  -6   5   5 1669.86   61.20
  -3  -6  -5   33.18    3.44
  -5  -6  -3   27.39    3.48
  -6  -3  -5   27.33    3.29
  -3  -5  -6   29.76    3.07
  -6  -5  -3   29.84    3.73
  -5  -3  -6   30.99    3.12
  -5   3   6   27.97    3.36
  -6   3   5   31.49    3.15
  -6   3   5   27.07    3.14
  -6   5   3   29.38    2.55
  -6   3   5   27.40    2.33
  -6   5   3   26.61    3.22
  -5   3   6   32.16    3.37
  -3   5   6   26.89    3.64
  -6  -5  -1 1328.01   45.85
  -1  -5  -6 1270.93   44.39
  -5  -6  -1 1278.11   45.74
  -1  -6  -5 1264.48   44.80
  -1   6   5 1256.61   45.53
   6  -1   5 1257.48   43.81
  -6   5   1 1279.18   45.42
  -6  -1  -5 1274.32   45.19
   6   5  -1 1194.93   43.13
  -6   5   1 1209.08   43.15
  -5   6   1 1255.41   45.28
  -5  -1  -6 1337.18   44.96
   5  -1   6 1300.35   44.31
   1  -5   6 1232.59   45.84
   1  -6   5 1321.96   46.04
  -5   6  -1 1116.40   40.91
   5   6   1 1131.90   39.93
  -6   5  -1 1147.75   41.09
   1   6   5 1097.40   41.16
  -6   1  -5 1157.82   41.00
   1   5   6 1037.57   41.04
   5   1   6 1163.34   42.05
   6   1   5 1111.10   41.79
  -1  -5   6 1139.60   40.02
  -1  -6   5 1165.97   40.59
   5   6   3   45.80    3.66
  -6   5  -3   43.01    4.35
   3   6   5   46.34    4.17
  -5   6  -3   42.97    4.07
   6   3   5   45.22    4.88
   5   3   6   40.43    4.76
  -3  -6   5   44.17    3.88
  -6  -5   3   42.50    4.22
  -3  -5   6   39.95    3.42
  -5  -6   3   41.95    4.20
  -5  -5   6 1835.61   65.15
  -6  -5   5 1861.97   65.54
  -5  -6   5 1839.91   65.49
  -6  -6  -6    5.72    3.00
  -6   6   6    6.71    2.90
  -6   6   6    8.70    3.40
  -4  -6  -6 1347.26   49.44
  -6  -4  -6 1405.60   49.56
  -6  -6  -4 1347.30   50.13
  -6   6   4 1389.97   49.92
  -6   4   6 1383.84   49.68
  -6   4   6 1312.89   47.78
  -6   6   4 1437.53   48.86
  -4   6   6 1409.45   50.26
  -6   4   6 1408.06   49.36
  -2  -6  -6    1.85    1.96
  -6  -6  -2    0.93    2.73
   6  -2   6    2.66    1.52
  -6  -6   0  984.56   36.21
  -6   6   0  965.35   35.70
   0   6   6  897.69   35.84
  -6   0  -6 1027.78   35.61
   6   6   0  942.98   33.92
   0  -6   6  976.91   36.42
   2   6   6    2.14    2.67
  -6   6  -2    2.67    2.61
   6   6   2    2.08    1.71
  -2  -6   6    2.17    1.84
   6   2   6    5.03    3.25
  -6  -6   4 1304.33   48.97
  -6  -4   6 1311.79   48.41
  -4  -6   6 1325.68   48.36
  -6  -6   6    2.61    2.56
  -7   0   1  451.09   15.62
  -7   1   0  419.55   17.52
  -1   0   7  461.36   17.87
  -7   0   1  473.31   17.44
   1   0   7  472.35   17.81
   0   7  -1  449.43   16.33
   0   1   7  473.67   17.96
  -7   1   0  460.79   17.57
  -7  -1   0  462.90   17.20
  -7   0  -1  485.37   17.55
   0  -1   7  455.44   17.79
  -7   0   1  459.21   17.65
  -7  -1   0  536.05   17.81
   7   0  -1  409.57   16.56
   7   0   1  480.39   17.70
   7   1   0  460.90   17.47
   0  -7  -1  372.41   16.50
   0  -7   1  414.32   17.23
  -1  -7   0  412.53   16.85
   1   0   7  371.69   17.12
   1  -2   7   60.04    2.75
  -1  -2  -7   63.93    2.98
  -2  -7  -1   66.82    4.88
  -2  -1  -7   63.74    3.62
  -7   1   2   81.46    4.90
  -7  -2  -1   68.86    4.19
  -7   1   2   74.05    4.72
   1   7  -2   67.55    3.25
  -1   2   7   76.63    5.11
  -7  -1  -2   75.69    4.98
  -7   1   2   69.03    3.46
   1  -2   7   87.43    5.10
   2  -1   7   77.67    4.86
  -7   2   1   69.77    4.66
   7   1  -2   70.03    3.95
   2  -1   7   71.43    4.79
   1  -2   7   64.34    4.79
   1  -7   2   63.45    4.91
   7   2   1  126.68    6.82
  -1   7  -2  123.39    5.76
  -7  -2   1  124.04    5.87
   1   7   2  119.26    6.68
  -2   7  -1  117.85    5.90
  -7   1  -2  116.75    6.57
   1   2   7  115.94    6.89
   7   1   2  120.57    6.83
  -1  -7   2  109.62    6.46
   2   1   7  102.55    5.73
   3  -2   7  428.96   16.53
  -7   2   3  436.13   16.48
   2   7  -3  403.38   14.69
  -7   2   3  424.10   15.81
  -7   3   2  450.54   16.78
  -2   7   3  414.87   17.25
  -7  -3  -2  428.99   17.38
  -2  -3  -7  414.32   15.45
  -3  -7  -2  408.29   17.13
  -2  -7  -3  404.06   16.99
  -2   3   7  420.35   16.21
   2  -3   7  389.34   17.20
  -7  -3   0  481.04   17.83
  -3   0  -7  467.04   17.99
  -7   0  -3  490.09   19.15
   0   7  -3  473.51   17.60
  -3   7   0  491.02   18.54
   3   0   7  482.74   18.72
   0   7   3  502.05   19.28
   0  -3  -7  488.92   17.20
  -3  -7   0  509.36   19.45
  -7  -3   0  494.64   19.58
   0  -3   7  490.83   17.05
   7   0  -3  414.58   16.81
   0   3   7  510.06   19.11
  -7  -3   0  453.47   18.74
   7   0   3  478.74   19.25
   0  -7  -3  468.46   17.08
   3   0   7  508.68   18.68
   0  -3   7  509.57   19.48
   0  -7   3  531.12   19.49
   3   7   2  500.55   19.57
  -2   7  -3  519.73   19.20
  -3   7  -2  514.17   19.37
   2   7   3  519.40   19.95
  -2  -3   7  480.72   18.12
  -2  -7   3  477.65   19.72
  -7  -3   2  540.04   19.94
   3   2   7  486.25   20.41
   7   2   3  492.76   20.36
   2   3   7  529.74   20.56
   3   2   7  480.93   18.56
  -3   4   7  240.81   11.21
  -4   3   7  236.01   10.98
  -7   4   3  243.14   10.47
  -7   3   4  250.50   10.22
  -7   3   4  234.57   10.15
  -4  -7  -3  220.11   11.01
  -7  -4  -3  226.40   11.20
  -3  -7  -4  223.03   10.86
  -3  -4  -7  232.04    9.93
  -4  -3  -7  226.44    9.89
  -3   4   7  230.54    9.78
   4  -1   7  347.24   12.86
  -1   7   4  301.93   13.46
  -7  -4  -1  311.62   11.86
  -7   4   1  308.12   13.37
  -7  -1  -4  322.48   13.44
  -4  -1  -7  311.49   12.48
  -4   1   7  304.08   13.21
  -7  -4  -1  279.91   13.33
  -1  -7  -4  275.51   12.82
  -1  -4  -7  277.63   11.68
  -4  -7  -1  279.88   13.25
  -1   4   7  314.73   12.97
   1  -7   4  287.18   13.48
  -4   7  -1  242.34   10.73
   4   7   1  232.01   10.42
  -7   4  -1  247.40   11.20
  -7   1  -4  234.51   11.16
   1   7   4  234.97   11.12
  -1  -7   4  230.61   10.82
  -1  -4   7  226.02    9.48
   7   1   4  232.16   11.56
   1   4   7  248.31   11.43
  -7   4  -1  252.00    9.34
  -1  -7   4  238.05   11.34
   3   7   4  270.14   11.73
  -4   7  -3  262.64   11.51
   4   7   3  251.47   11.30
  -3  -7   4  238.25   11.43
  -4  -7   3  251.91   11.70
  -7  -4   3  259.30   11.82
  -3  -4   7  236.66   10.37
   3   4   7  282.71   12.65
   7   3   4  257.40   12.49
   4   3   7  237.62    9.94
  -4   5   7  614.72   23.66
  -7   4   5  704.14   25.74
  -7   5   4  710.14   25.36
  -4   5   7  704.37   26.73
  -5   4   7  735.86   26.82
  -4   7   5  700.13   27.09
  -7   4   5  723.41   25.38
  -7   5   4  698.52   26.31
  -4   5   7  731.19   27.10
  -5   4   7  698.86   26.47
  -5   7   4  713.45   27.04
  -7   4   5  703.12   26.16
  -5  -4  -7  683.96   25.82
  -4  -5  -7  683.12   25.87
  -5  -7  -4  688.22   26.85
  -7  -4  -5  692.05   26.66
  -7  -5  -4  704.22   26.95
  -4   5   7  714.96   24.98
  -2  -7  -5  283.94   12.38
  -2  -5  -7  292.41   11.74
  -5  -7  -2  304.33   13.22
  -7  -5  -2  303.52   13.30
  -7   5   2  273.92   10.69
  -5   2   7  292.91   12.74
   7  -2   5  253.25   10.48
  -2   5   7  313.00   12.28
   5  -2   7  280.11   11.65
  -7   2   5  280.50   11.62
   2  -7   5  254.10   13.10
   0  -5   7  715.78   27.02
   0  -5  -7  728.33   27.13
  -5  -7   0  724.80   28.83
  -7  -5   0  692.72   28.76
  -7  -5   0  771.96   26.38
  -7   5   0  759.46   28.72
   0   7   5  736.87   28.72
  -7   0  -5  749.27   28.45
  -5   0  -7  764.87   27.98
  -5   7   0  796.86   28.50
   5   7   0  747.45   27.34
   0   5   7  761.62   28.67
   0  -7   5  737.56   28.99
  -5   7  -2  276.28   12.35
  -7   5  -2  274.87   12.64
   2   7   5  291.16   12.83
   2   5   7  332.01   13.67
   5   7   2  290.25   11.79
  -7   5  -2  237.32   10.14
  -7  -5   2  288.80   12.76
   7   2   5  305.79   13.70
  -2  -7   5  280.33   12.15
   5   7   4  641.87   24.31
   4   7   5  646.08   24.70
   4   5   7  562.70   25.20
  -5   7  -4  634.14   24.66
   7   4   5  687.16   26.22
  -4  -5   7  622.31   23.71
  -7  -4   5  624.89   24.57
  -4  -7   5  614.69   24.45
  -5  -4   7  609.65   23.67
  -5  -7   4  626.69   24.71
  -7  -5   4  615.84   24.70
  -6   5   7   56.73    5.06
  -7   5   6   65.14    3.96
  -6   5   7   60.88    3.34
  -7   6   5   66.52    4.55
  -5   7   6   68.52    5.74
  -5   6   7   61.44    5.70
  -7   5   6   68.33    5.42
  -7   6   5   61.06    5.21
  -7   5   6   64.68    4.76
  -6   5   7   66.56    5.38
  -6   7   5   69.83    5.81
  -5   6   7   66.25    5.36
  -7  -5  -6   62.32    5.34
  -7  -6  -5   60.34    5.47
  -6  -7  -5   49.70    5.02
  -6  -5  -7   65.12    5.05
  -5  -7  -6   56.39    4.99
  -5  -6  -7   53.63    4.86
  -5   6   7   65.79    3.75
   7  -6   5   64.48    3.60
   6  -7   5   67.06    3.56
  -7   3   6 1124.95   40.71
  -3   6   7 1144.69   41.93
  -6   3   7 1145.13   41.20
  -7   6   3 1093.15   39.57
  -7   6   3 1191.24   41.43
   7   6  -3 1062.43   38.63
   3  -7   6 1054.15   42.23
  -6  -7  -3 1162.19   42.08
  -7  -6  -3 1213.57   42.19
  -3  -7  -6 1143.29   41.12
  -3  -6  -7 1167.58   40.78
   7  -6   3 1131.02   39.03
   6  -7   3 1117.12   38.98
   6  -1   7  660.96   22.46
  -7  -1  -6  694.37   25.26
   7  -1   6  691.46   23.53
  -1   7   6  668.72   25.60
  -6   7   1  675.04   25.28
  -6  -1  -7  607.47   24.45
  -7   6   1  697.57   25.54
   6   7  -1  671.60   23.44
  -7   6   1  650.36   22.44
  -7  -6  -1  660.04   22.66
   7   6  -1  671.58   22.62
   6  -1   7  686.77   24.02
  -1  -7  -6  663.16   24.53
  -1  -6  -7  652.37   24.08
  -6  -7  -1  717.74   26.06
  -7  -6  -1  717.38   25.99
  -6  -7  -1  695.14   25.29
   1  -6   7  689.90   26.09
  -6  -7  -1  722.19   22.82
   1  -7   6  724.36   26.27
   6   7   1  643.48   24.00
  -6   7  -1  634.22   25.28
   1   7   6  642.38   25.75
  -6   1  -7  635.04   25.03
  -7   6  -1  655.46   25.49
  -1  -7   6  666.54   26.16
  -1  -7   6  638.36   24.73
  -1  -6   7  647.44   24.24
   7   1   6  668.97   26.51
   6   1   7  661.61   26.58
   7  -6  -1  639.36   23.10
   6  -7  -1  618.50   23.03
   6   3   7 1053.41   38.31
  -6   7  -3 1142.80   41.39
   6   7   3 1087.67   40.23
  -7   6  -3 1135.00   41.46
   3   7   6 1115.10   41.45
  -7  -6   3 1146.79   38.66
  -6  -7   3 1154.76   38.68
  -3  -7   6 1119.36   40.71
  -6  -7   3 1161.04   41.66
  -3  -6   7 1114.35   40.25
  -7  -6   3 1132.78   41.67
   6  -7  -3 1087.97   38.67
   7   3   6 1128.93   42.50
   6   3   7 1126.39   42.59
   7  -6  -3 1102.33   38.72
  -5  -7   6   68.56    3.70
  -7  -6   5   65.85    3.69
  -6  -7   5   68.59    3.75
  -7  -6   5   67.23    5.60
  -7  -5   6   76.86    5.65
  -6  -5   7   75.04    5.34
  -5  -6   7   69.65    5.18
  -6  -7   5   67.02    5.64
  -5  -7   6   74.54    5.56
   5   7   6   73.53    3.42
   6   5   7   69.24    3.46
   7   5   6   71.65    3.42
   5   6   7   72.56    3.47
   6  -7  -5   76.47    3.84
   7   5   6   86.44    7.09
   7  -6  -5   78.75    3.92
  -6   7   7  754.05   28.78
  -7   6   7  821.70   29.24
  -7   6   7  808.87   30.98
  -7   6   7  840.00   32.03
  -7   7   6  818.57   30.77
  -6   7   7  852.98   31.35
  -6   7   7  824.64   32.12
  -7   7   6  817.95   31.87
   7  -7   6  815.29   28.68
   7  -6   7  786.93   28.53
  -6  -7  -7  827.52   31.57
  -7  -7  -6  850.47   32.02
  -7  -6  -7  837.26   31.62
  -7   4   7    3.04    2.57
  -7   7   4    1.65    1.58
  -7   4   7    1.65    2.51
  -7   7   4    3.11    2.94
  -4   7   7    2.99    2.99
  -4  -7  -7    0.72    2.51
  -7  -7  -4    0.91    2.73
   7  -7   4    5.56    1.87
   7  -2   7  406.43   14.80
   7   7  -2  363.00   14.00
  -7   7   2  375.73   14.26
   7  -2   7  366.87   13.66
  -2  -7  -7  347.83   15.45
  -7  -7  -2  385.51   16.97
   7  -7   2  384.97   14.10
   2  -7   7  352.82   17.02
  -7   7   0    9.38    3.16
   7   0   7    5.34    1.38
   7   7   0    3.69    1.69
   0   7   7    9.31    3.30
  -7   7   0    3.35    0.89
  -7   0  -7    2.53    2.67
   0  -7  -7    1.62    1.98
   0  -7   7    2.85    3.17
   0  -7   7    1.31    2.02
  -7  -7   0    2.68    2.89
   7  -7   0   10.90    2.05
   7   2   7  283.63   10.51
  -7   2  -7  314.87   13.45
  -7   7  -2  299.67   13.45
  -2  -7   7  265.26   12.27
   7  -7  -2  298.50   11.06
   7   2   7  333.37   15.02
  -7  -7   2  270.36   10.83
   7   2   7  260.95   10.79
  -7   7  -4    3.91    3.02
  -4  -7   7    0.80    1.42
  -7  -7   4    1.24    1.60
  -4  -7   7   -0.52    2.21
  -7  -7   4   -0.45    2.68
   7   4   7    4.52    3.60
   7  -7  -4    4.92    1.75
  -7  -6   7  773.14   27.21
  -7  -7   6  780.43   27.36
  -6  -7   7  812.29   27.32
   7  -7  -6  760.81   27.37
   7  -6  -7  745.39   27.22
   7   6   7  721.82   31.75
  -7  -6   7  769.09   30.12
  -6  -7   7  786.01   30.13
  -7  -7   6  793.05   30.49
   7   7   6  756.33   26.91
   7   6   7  769.02   27.02
   6   7   7  773.88   27.01
   0   0   8  160.63    8.44
   0   0  -8  154.72    6.37
  -8   0   0  164.88    8.08
   8   0   0  163.15    7.82
  -8  -1  -1    1.93    2.06
   1  -1   8    1.08    2.34
  -8   1   1    1.88    2.00
  -1   1   8    2.96    2.48
  -8   1   1    3.32    2.30
  -1  -1  -8    1.22    1.04
   1  -1   8    0.45    2.20
  -1  -8  -1    0.66    1.57
   8   1  -1    2.26    1.94
   1  -8   1    2.33    2.14
  -8   1  -1    1.92    2.27
   1   1   8    1.92    2.46
  -8  -1   1    2.10    1.98
  -1   8  -1    1.12    1.57
  -1  -1   8    0.16    2.24
  -1  -8   1    3.90    2.29
   8   1   1    3.27    2.26
  -2  -8  -2 2322.96   77.34
  -8   2   2 2229.65   76.91
   2  -2   8 1993.72   76.39
  -8   2   2 2167.96   75.25
  -8   2   2 2263.97   76.63
   2  -2   8 2204.96   77.05
  -8   2   0   85.55    5.71
  -8  -2   0   88.62    5.00
   8   2   0   78.84    5.43
   0   8  -2   87.37    4.37
  -8   2   0   80.45    5.52
  -2   0  -8   74.67    4.33
  -8   0  -2   91.27    5.56
   0   2   8   86.67    5.87
  -8   0   2   82.58    5.45
   2   0   8   85.80    5.66
  -8   0  -2   83.25    5.89
  -2   0   8   87.91    5.89
  -2  -8   0   96.06    6.16
   8   0   2   84.22    5.65
   8   0  -2   83.44    4.34
   2   0   8   92.40    5.58
   0  -8   2   92.04    5.86
   0  -8  -2   79.71    4.45
   2   2   8 2064.98   68.64
  -2   8  -2 1923.31   66.79
   2   8   2 1929.50   67.75
  -3  -8  -3   -0.18    2.25
  -3  -3  -8   -0.08    1.37
  -8   3   3    1.99    2.05
  -8   3   3    1.70    1.60
  -3   3   8    2.34    2.64
  -8  -3  -1  138.71    7.11
  -1   8   3  147.79    8.40
  -8  -1  -3  155.66    8.41
  -3  -1  -8  129.94    6.73
  -8   1   3  147.40    7.62
   1   8  -3  141.02    6.20
  -8   3   1  139.27    7.83
  -8   1   3  142.02    6.31
   3  -1   8  151.34    7.97
   1  -3   8  155.54    5.92
  -3  -8  -1  161.85    8.56
  -1  -3  -8  165.00    6.25
  -3  -8  -1  190.32    8.24
   8   1  -3  147.83    6.63
  -1   3   8  140.47    7.64
   1  -8   3  157.70    8.52
   3  -1   8  162.00    8.22
   1  -3   8  162.21    8.62
  -3   8  -1  163.14    8.30
  -8   1  -3  177.60    9.25
   1   8   3  161.41    9.04
  -8  -3   1  167.42    7.80
  -1   8  -3  164.65    7.76
   3   8   1  183.05    8.75
  -1  -8   3  181.33    9.13
  -1  -3   8  179.14    6.79
   1  -3  -8  178.99    6.96
   8   1   3  179.92    9.52
   1   3   8  150.88    8.87
   3   1   8  184.24    8.30
  -1  -8   3  186.49    9.25
   3   8   3    1.00    2.35
  -3   8  -3    4.03    2.20
  -3  -8   3    0.36    2.44
   8   3   3    3.13    2.98
   3   3   8    5.39    3.35
   3   3   8    0.94    1.66
  -4  -8  -4 1099.75   42.78
  -4  -4  -8 1149.06   41.36
  -4   4   8 1220.74   43.02
  -8   4   4 1192.84   41.99
  -8   4   4 1138.15   41.79
  -4   2   8   20.83    3.28
  -8   2   4   22.14    2.39
   2   8  -4   20.34    1.70
  -8   2   4   18.75    2.80
  -2   8   4   20.69    3.55
   4  -2   8   23.72    3.08
  -8   4   2   20.38    3.18
  -4  -8  -2   25.95    3.74
  -2  -4  -8   25.17    2.41
  -8  -4  -2   23.30    3.68
  -2  -8  -4   24.43    3.39
  -2   4   8   14.80    2.66
   2  -4   8   22.68    3.91
  -8  -4  -2   23.02    2.02
   2  -8   4   21.79    3.84
  -8  -4   0 2194.84   78.58
   0   8   4 2302.37   80.65
   0   8  -4 2234.24   78.70
   4   0   8 2522.21   80.18
  -4   0  -8 2355.71   79.37
  -8   0  -4 2092.14   80.22
  -4   8   0 2324.87   79.95
   0  -8   4 2346.86   81.01
   4   0   8 2200.84   79.74
   0  -4   8 2241.36   78.07
   0  -4  -8 2294.69   78.31
  -4  -8   0 2347.11   80.84
  -8  -4   0 2435.37   81.11
  -4  -8   0 2265.74   79.73
   0   4   8 2310.11   80.39
   4   2   8   21.41    1.93
   4   8   2   23.61    3.24
  -8   4  -2   29.22    3.91
   2   8   4   21.28    3.42
  -4   8  -2   27.88    3.32
  -2   8  -4   22.01    2.90
  -8   2  -4   20.53    3.37
   4   2   8   22.61    2.29
   4   2   8   23.12    2.51
  -2  -4   8   22.36    2.18
  -2  -8   4   20.84    3.41
   8   2   4   19.04    3.98
   2   4   8   25.36    3.91
   4   4   8 1012.67   35.85
   4   8   4 1032.18   38.65
  -4   8  -4 1027.17   38.31
  -4  -8   4 1039.68   38.79
  -4  -4   8 1011.79   37.15
   4   4   8 1112.66   40.13
  -4  -8   4 1033.65   36.11
  -8   5   5    0.53    2.27
  -5   8   5    1.59    2.98
  -8   5   5    2.08    1.66
  -8   5   5    0.55    1.69
  -5   5   8    2.02    2.43
  -5  -8  -5    0.64    2.55
  -5  -5  -8   -0.31    2.08
  -8  -5  -5    1.51    2.60
   8  -5   5    2.83    1.73
  -8   3   5  502.07   20.27
  -8   3   5  500.74   20.40
  -8   5   3  520.19   20.93
  -5   3   8  503.04   21.46
  -5  -8  -3  555.81   19.13
  -8  -3  -5  559.52   19.05
  -3  -5  -8  546.25   20.38
  -3  -8  -5  517.99   21.38
  -5  -8  -3  558.21   22.10
  -8  -5  -3  543.76   22.13
  -3   5   8  526.42   20.38
   8  -5   3  498.10   19.16
   5  -1   8  261.96   10.34
  -5  -1  -8  296.62   12.21
   5  -1   8  287.79   12.19
  -8  -1  -5  269.74   13.00
   8  -1   5  271.18   10.81
  -1   8   5  273.58   13.13
  -8   5   1  282.53   13.13
  -8  -5  -1  264.74   11.03
  -1  -8  -5  296.82   12.81
  -8  -5  -1  302.43   13.59
   1  -5   8  291.21   11.36
  -1  -5  -8  290.34   11.47
  -8  -5  -1  309.20   13.40
   8   1  -5  243.78   10.06
  -1   5   8  282.65   12.69
   5  -1   8  301.30   10.75
   1  -8   5  301.31   13.73
  -5  -8  -1  309.22   10.73
  -5   8  -1  287.05   13.04
  -8   1  -5  263.11   13.09
   5   8   1  288.89   12.49
  -8   5  -1  286.89   13.41
  -5   1  -8  238.26   12.33
   1   8   5  259.67   13.28
  -8  -5   1  315.78   11.00
  -5  -8   1  298.33   11.07
   5   1   8  334.52   11.31
  -1  -5   8  281.58   11.63
  -1  -8   5  312.70   13.27
   5  -8  -1  259.69   11.05
   8   1   5  286.77   14.01
   1   5   8  324.15   14.09
   5   3   8  476.88   17.63
   3   5   8  486.83   17.64
   3   8   5  482.72   20.57
   5   8   3  500.53   19.92
  -5   8  -3  508.97   20.26
  -8   5  -3  482.15   20.64
  -5  -8   3  526.70   17.99
   5   3   8  510.52   18.12
   5   3   8  518.58   18.81
  -8  -5   3  501.86   20.87
  -3  -8   5  497.03   20.31
  -3  -5   8  503.46   18.99
  -5  -8   3  496.02   20.73
   8   3   5  511.96   21.54
   8  -5  -3  461.53   17.92
   3   5   8  467.42   21.06
   5   5   8   -0.10    1.21
  -5   8  -5    0.99    2.29
  -8  -5   5    1.07    2.53
  -5  -8   5    0.63    2.65
  -5  -5   8    0.15    1.84
   8   5   5    3.32    3.50
   8  -5  -5    2.96    1.56
  -5  -8   5    1.08    1.51
  -8   6   6 1077.20   38.79
  -6   6   8 1083.57   40.89
  -8   6   6 1090.39   40.42
  -6   6   8 1097.03   40.38
  -6   8   6 1065.45   41.03
  -8   6   6 1100.26   39.50
  -6  -8  -6 1053.07   40.64
  -8  -6  -6 1008.65   40.57
  -6  -6  -8 1053.76   39.87
   8  -6   6 1070.67   37.54
  -8   6   4   77.15    4.64
  -8   4   6   74.21    5.55
  -6   8   4   78.09    6.27
  -8   4   6   67.87    4.48
  -4   6   8   66.02    5.98
  -6   4   8   77.25    5.85
  -4   8   6   73.62    6.25
  -8   6   4   71.95    5.62
   4  -8   6   80.51    7.00
  -6  -8  -4   80.69    6.53
  -4  -6  -8   76.94    5.37
  -8  -6  -4   76.95    6.34
   8  -6   4   75.78    4.25
  -4   6   8   75.59    4.67
   6  -8   4   92.09    4.33
   8  -4   6   77.61    4.10
   6  -2   8 1053.35   36.24
  -8  -6  -2 1060.84   37.01
   6  -2   8 1047.69   37.80
   8  -2   6  896.34   36.44
   6  -2   8 1048.26   36.45
  -6  -8  -2 1050.13   36.47
  -8  -2  -6 1088.23   36.27
   2  -8   6 1073.24   40.22
  -6  -8  -2 1077.97   39.82
  -2  -6  -8 1044.06   37.85
  -8  -6  -2 1081.04   39.96
  -2  -8  -6 1016.28   38.69
   8  -6   2 1074.00   36.64
  -2   6   8 1092.35   38.65
   6  -8   2 1047.60   36.55
   6   0   8  135.98    5.66
   8   0   6  130.34    5.59
   0   8   6  117.61    8.20
  -8   6   0  131.92    8.20
  -6   8   0  139.81    8.14
   6   8   0  130.48    6.86
  -8   0  -6  122.47    7.94
   6   0   8  130.51    7.35
  -6   0  -8  139.62    7.65
   0   6   8  143.26    8.41
   6   0   8  146.04    6.02
  -6  -8   0  144.22    6.00
   0  -8   6  137.68    8.70
   0  -6   8  136.77    6.75
  -8  -6   0  131.38    8.51
   0  -6  -8  137.49    6.93
  -6  -8   0  143.48    8.66
   0  -8   6  135.10    7.79
   8  -6   0  136.58    6.12
   6  -8   0  130.15    6.04
   8   2   6  976.88   34.05
   6   8   2  986.81   36.06
  -8   6  -2 1012.74   37.48
  -8   2  -6 1110.62   37.77
  -6   8  -2 1000.07   37.11
   2   8   6 1045.37   37.72
  -8  -6   2 1031.58   34.31
   6   2   8 1070.27   34.66
  -2  -6   8  964.55   35.64
  -2  -8   6  953.19   36.58
   8   2   6  998.02   38.40
   8  -6  -2  966.92   34.56
  -8   6  -2  873.83   33.85
   6  -8  -2  982.88   34.53
   4   6   8   72.63    3.67
   6   4   8   72.40    3.71
  -8   6  -4   80.90    6.53
  -6   8  -4   81.13    6.31
  -8  -6   4   79.23    3.77
   6   4   8   71.29    4.19
  -4  -8   6   74.99    3.97
  -6  -8   4   73.51    4.06
  -4  -6   8   76.47    5.16
  -8  -6   4   73.78    6.26
  -4  -8   6   74.07    5.73
  -6  -8   4   69.77    6.07
   4   6   8   76.01    6.96
   8   4   6   74.14    7.24
   8  -6  -4   76.06    4.18
   6  -8  -4   91.68    4.27
   8  -4  -6   72.79    3.96
   6   6   8 1130.44   38.93
   6   8   6 1128.69   38.77
   8   6   6 1191.02   44.40
  -6  -8   6 1111.24   42.28
  -6  -6   8 1121.00   41.57
  -8  -6   6 1091.44   42.35
   8  -6  -6 1107.52   39.24
  -6  -8   6 1152.40   39.24
  -6  -6   8 1096.46   38.92
  -8   7   7    0.64    1.29
  -8   7   7    0.20    2.16
  -7   8   7    2.74    2.70
  -7   8   7    0.62    2.37
  -7   7   8    2.24    2.69
  -8   7   7    1.28    2.59
  -7   7   8    0.17    0.94
  -7   7   8    0.27    2.94
  -7  -7  -8   -0.70    2.71
  -8  -7  -7   -1.02    2.55
  -7  -8  -7    1.52    2.98
   8  -7   7    3.90    1.75
  -8   7   5  593.40   22.74
  -5   7   8  613.52   24.38
  -7   8   5  609.49   23.12
  -5   7   8  582.95   24.75
  -8   5   7  617.28   24.11
  -5   8   7  570.63   24.85
  -8   5   7  559.99   21.89
  -7   8   5  585.81   24.65
  -7   5   8  611.47   24.02
  -8   5   7  582.79   23.58
  -5   7   8  549.59   20.91
  -8   7   5  595.52   24.30
  -7  -8  -5  622.61   25.10
  -8  -7  -5  627.31   25.05
  -5  -8  -7  640.90   24.45
  -5  -7  -8  636.80   23.97
  -5   7   8  566.15   22.06
   7  -8   5  587.43   21.40
   8  -7   5  610.11   21.50
   8  -5   7  583.74   21.25
   5  -8   7  608.38   25.83
  -7   8   3   89.87    6.57
  -3   7   8   79.20    6.68
  -8   7   3   90.27    4.66
  -8   7   3   85.32    6.24
  -3   7   8   89.76    5.80
  -7  -3  -8   87.22    4.04
   3  -8   7   81.46    7.13
  -8  -3  -7   79.80    4.08
  -3  -8  -7   84.72    5.95
  -7  -8  -3   81.73    6.78
  -3  -7  -8   80.86    5.65
  -8  -7  -3   82.46    6.67
   7  -8   3   83.91    4.48
   8  -7   3   86.54    4.57
   8  -1   7  497.83   18.62
   7  -1   8  499.88   18.64
  -8  -1  -7  495.72   21.33
  -8  -7  -1  455.44   18.36
   8  -1   7  523.18   19.76
   7   8  -1  494.76   19.47
   7  -1   8  515.14   20.21
  -7  -1  -8  487.34   20.96
  -1   8   7  468.49   21.77
  -1   7   8  456.59   21.66
  -8   7   1  512.15   21.78
  -8  -1  -7  581.11   18.73
   1  -7   8  586.89   23.19
   1  -8   7  542.43   22.86
   7  -1   8  588.73   19.04
   8  -1   7  551.09   18.84
  -1  -7  -8  566.16   20.74
  -1  -8  -7  519.01   20.95
  -7  -8  -1  555.56   22.54
   1  -7   8  557.27   20.64
  -8  -7  -1  561.45   22.69
  -7  -8  -1  542.73   21.83
   8   1   7  563.24   20.57
   7   1   8  563.48   20.60
  -7   8  -1  575.40   23.72
  -8   1  -7  532.26   23.38
   7   8   1  559.88   21.90
  -8   7  -1  556.44   23.74
  -7   1  -8  537.40   23.22
   1   8   7  547.92   23.92
   7   1   8  648.46   21.11
   8   1   7  650.44   21.02
  -1  -7   8  628.55   22.61
  -1  -8   7  657.37   23.30
   7  -8  -1  551.44   21.00
   8  -7  -1  534.16   20.97
   8   3   7   93.06    4.26
  -8   3  -7  114.72    7.35
  -8   7  -3   95.20    6.99
   3   7   8   82.83    7.24
  -7   8  -3   95.67    6.88
   7   3   8   98.22    4.82
  -7  -8   3   91.62    4.63
  -8  -7   3   95.77    4.45
   8   3   7   92.18    4.69
  -7  -8   3   83.02    6.82
  -3  -8   7  100.56    6.48
  -3  -7   8   94.01    5.92
  -8  -7   3   88.46    7.07
   8  -7  -3   92.82    4.79
   7  -8  -3  100.05    4.85
   8   3   7   99.47    8.13
   7   3   8   99.00    7.87
   7   5   8  587.97   22.05
   5   8   7  604.47   22.00
   7   8   5  593.21   21.80
   5   7   8  598.43   22.05
  -8   7  -5  603.26   25.76
   5   7   8  691.12   27.41
  -7   8  -5  601.90   25.51
  -7  -8   5  671.09   22.56
  -8  -7   5  658.93   22.14
  -5  -7   8  675.21   22.31
  -7  -8   5  666.28   22.09
  -5  -8   7  662.50   22.40
  -8  -7   5  655.49   25.91
  -7  -8   5  636.47   25.81
  -5  -8   7  626.18   25.08
  -5  -7   8  650.54   24.81
   8  -5  -7  584.95   22.26
   7  -8  -5  583.65   22.40
   8  -7  -5  567.78   22.39
   8   5   7  648.15   27.24
  -7  -7   8    1.37    1.36
  -8  -7   7    0.53    1.04
  -7  -8   7    1.57    1.61
  -8  -7   7    1.74    2.62
  -7  -7   8    1.36    2.41
  -7  -8   7    0.49    2.71
   7   7   8    1.26    1.26
   8   7   7    1.47    1.27
   7   8   7    1.45    1.29
   8   7   7    1.07    3.83
   8  -7  -7    4.71    1.64
  -8   8   8  274.28   13.17
  -8   8   8  267.79   14.08
  -8  -8  -8  238.16   13.38
  -8   6   8    3.93    2.87
  -8   8   6    4.76    3.12
  -8   6   8    5.22    3.34
  -6   8   8    4.72    2.86
  -6   8   8    2.84    1.26
  -6   8   8    5.46    3.30
  -8   8   6    4.84    2.25
  -8  -8  -6    1.91    2.95
  -6  -8  -8    1.42    2.93
   8  -8   6   12.15    2.14
   8  -6   8   11.01    1.90
  -6   8   8    5.06    1.58
  -4   8   8  740.76   29.34
  -8   8   4  748.01   28.81
  -8   8   4  716.54   26.40
  -8  -8  -4  685.67   28.99
  -4  -8  -8  686.21   27.76
   8  -8   4  694.58   25.48
   8  -4   8  691.44   25.08
  -8  -4  -8  720.98   25.15
   4  -8   8  712.32   29.88
   8   8  -2    4.68    1.48
   8  -2   8    5.32    1.95
  -8  -8  -2    4.97    1.04
   8  -2   8    5.27    1.69
  -8   8   2    4.86    1.38
   2  -8   8    4.12    3.72
   8  -2   8    4.59    1.79
  -8  -2  -8    3.18    1.50
  -8  -8  -2    2.14    3.47
  -2  -8  -8    3.06    2.58
   8   0   8  913.03   31.64
  -8   8   0  891.12   35.07
  -8   0  -8  982.66   35.13
   0   8   8  920.09   35.60
   8   0   8  913.11   33.43
  -8  -8   0  906.12   35.83
   0  -8  -8  862.74   33.80
   0  -8   8  895.35   33.83
   8  -8   0  899.94   32.13
   8   0   8  890.92   31.83
   8   2   8    6.33    1.49
  -8   2  -8    3.64    3.13
  -8   8  -2   12.07    4.01
  -2  -8   8    3.32    2.40
   8   2   8   10.43    4.50
   8  -8  -2   17.55    2.48
   8   2   8    4.88    1.82
  -8   8  -4  789.74   31.25
  -8  -8   4  775.02   27.28
   8   4   8  817.93   27.84
  -8  -8   4  753.92   27.61
  -4  -8   8  779.88   27.41
  -8  -8   4  751.48   31.05
  -4  -8   8  730.40   29.71
   8   4   8  832.19   32.95
   8  -8  -4  764.77   27.68
   8  -4  -8  762.86   27.33
   8   8   6    4.15    1.29
   6   8   8    4.06    1.44
  -8   8  -6    7.72    3.71
  -8  -8   6    2.37    1.35
  -8  -8   6    1.49    1.64
  -6  -8   8    3.37    1.69
   8  -6  -8   14.73    2.07
   8   6   8    4.33    4.55
   8  -8  -6   14.12    2.26
  -8  -8   6    0.80    2.83
  -6  -8   8    2.06    2.73
   8   8   8  308.48   17.66
  -8  -8   8  300.46   15.55
   8   8   8  338.82   12.43
  -9  -1   0   64.49    4.45
  -1   0  -9   59.34    3.19
   1   0   9   69.05    5.15
  -9   1   0   61.65    4.99
  -9   1   0   63.62    4.87
   0   1   9   60.46    4.98
  -9   0  -1   66.41    4.77
  -1   0   9   58.48    5.02
   0  -1   9   64.23    5.19
   1   0  -9   44.88    2.22
  -9   0   1   61.49    4.63
  -9   0   1   57.37    2.40
   1  -9   0   61.59    3.22
   9   1   0   65.88    4.67
  -9  -1   0   97.54    5.61
  -1  -9   0   67.41    3.18
  -1  -9   0   40.83    3.78
   0  -9   1   40.33    4.10
   0  -9  -1   45.50    3.74
   1  -9   0   45.93    4.19
  -9   1   2  214.57   10.37
  -9  -1  -2  195.68   10.48
  -9   1   2  206.69    8.18
  -2  -1  -9  214.84    8.63
  -9   1   2  224.43   10.36
   2  -1   9  244.25   10.74
  -1   2   9  218.31   10.71
  -2   1   9  210.74   10.63
  -9  -2  -1  211.02    9.76
  -9   2   1  208.73   10.34
  -9  -1  -2  212.28   10.03
  -9   2   1  207.49   10.27
  -2  -9  -1  190.21   10.58
   1  -9   2  192.59   10.25
   2  -1   9  204.47    8.35
   2  -1   9  211.34   10.28
  -9  -2  -1  211.57    8.17
  -9  -1  -2  199.70    8.14
  -1  -9  -2  207.55    8.13
   1  -9   2  203.80    8.20
  -9  -2  -1  249.67   10.73
   9   1  -2  191.44    9.03
   9   2  -1  213.53    9.89
  -9  -2   1  285.02   11.07
   1   2   9  277.75   11.22
   1  -9  -2  278.05   12.15
  -2   9  -1  297.42   12.46
  -9   2  -1  306.84   13.44
   2   1   9  307.87   13.57
  -9  -2   1  293.82   12.56
   1   9   2  288.79   13.48
   1   2   9  310.25   13.81
  -1   9  -2  301.94   12.09
  -9   1  -2  314.70   13.43
  -1  -9   2  286.80   11.04
   1  -9  -2  276.38   11.10
   9   1   2  287.04   13.43
   9   2   1  312.18   13.55
   2  -3   9  289.52   10.84
   3  -2   9  289.60   10.88
  -9   3   2  312.79   13.79
  -9   3   2  298.63   13.30
  -9   2   3  325.06   13.30
  -9  -3  -2  301.81   12.66
   3  -2   9  295.53   13.18
   9   2  -3  308.61   12.27
  -9   3   2  304.07   12.15
  -9   2   3  293.60   11.68
  -2   9   3  287.49   13.81
  -3  -9  -2  269.81   13.52
   2  -3   9  281.48   10.61
  -2  -9  -3  272.35   13.51
   2  -9   3  281.36   11.07
  -3  -9  -2  289.92   11.07
  -9  -2  -3  303.03   11.10
   2  -9   3  291.96   13.81
   3  -2   9  299.35   13.75
  -9  -3  -2  306.65   11.13
   2  -3   9  301.41   13.87
   3  -2   9  293.28   11.32
   3   0   9 1227.87   42.12
  -9   0  -3 1232.36   42.66
  -9   3   0 1178.65   42.16
  -3   0  -9 1254.85   40.66
   0   9   3 1224.35   42.59
   0   9  -3 1168.60   40.12
  -9  -3   0 1219.75   40.92
   3   0   9 1141.53   41.53
   0  -9   3 1159.88   42.31
   0   3   9 1154.52   39.57
   0  -9  -3 1093.85   39.71
  -9   0  -3 1124.08   39.31
   3   0   9 1183.05   39.64
  -3  -9   0 1133.98   39.41
  -3  -9   0 1145.21   42.41
   0  -3  -9 1004.46   38.74
  -9   3   0 1170.38   40.39
   0  -9   3 1144.50   39.36
   0  -9  -3 1141.03   39.34
   0   3   9 1243.51   42.27
  -9  -3   0 1225.20   42.06
   2   3   9  306.70   11.10
   3   2   9  291.32   11.09
  -3   9  -2  317.80   13.01
   2   9   3  308.31   13.83
  -9   2  -3  288.66   13.72
  -2   9  -3  309.08   12.68
   3   9   2  308.99   13.70
  -9   2  -3  300.71   13.91
  -2  -9   3  300.52   13.92
  -9   3  -2  267.04   12.12
   9   2   3  308.81   14.42
   2  -9  -3  287.20   11.28
   2   3   9  285.17   14.13
   9   3   2  323.15   14.45
  -9  -3   2  296.55   11.23
   3   2   9  314.52   11.57
  -4  -9  -3  315.58   15.35
  -3  -9  -4  322.36   15.22
  -3  -4  -9  321.25   13.28
  -9   4   3  353.34   14.29
  -9   3   4  355.51   14.66
  -9   4   3  356.59   14.92
  -9   3   4  362.08   14.03
  -4   3   9  360.19   15.64
  -3   4   9  362.00   15.67
   3  -4   9  337.44   12.51
  -4  -9  -3  335.46   12.70
  -3  -9  -4  337.20   12.63
  -9  -3  -4  340.10   12.70
   3  -4   9  320.79   15.73
  -4  -1  -9  534.37   19.95
  -9   4   1  523.85   21.18
  -1   9   4  511.36   21.62
  -9  -1  -4  507.21   21.52
   1   9  -4  528.04   18.95
  -9  -4  -1  526.95   19.85
   4  -1   9  543.78   20.99
   4  -1   9  536.45   18.87
  -1   4   9  527.99   18.78
   4  -1   9  531.18   21.16
  -4  -9  -1  508.72   18.68
   1  -9   4  530.10   21.84
   1  -4   9  511.84   21.81
  -9  -1  -4  519.30   18.60
  -4  -9  -1  503.54   21.59
  -1  -9  -4  514.85   21.42
  -1  -4  -9  518.51   18.87
   1  -4   9  497.34   18.53
  -4  -9  -1  601.84   21.19
  -1  -9  -4  509.67   18.49
  -1   4   9  519.95   20.89
   9   1  -4  469.54   18.61
   1  -9   4  532.11   18.64
   4   1   9  616.62   21.32
  -4   1  -9  647.93   23.23
   4   1   9  639.78   24.05
   4   9   1  629.16   23.72
   1   9   4  630.19   24.54
  -1   9  -4  617.13   22.73
  -4   9  -1  614.22   23.53
  -9   1  -4  639.95   24.60
   4   1   9  608.70   23.21
   1   4   9  595.27   21.65
   1  -9  -4  548.63   21.70
  -9  -4   1  609.63   21.44
   4   1   9  605.78   21.66
  -4  -9   1  588.05   21.51
  -1  -9   4  588.95   24.08
  -1  -4   9  582.09   21.40
   1  -4  -9  579.10   21.60
   9   1   4  596.35   24.79
  -4  -9   1  655.26   23.74
   1   4   9  655.04   24.88
   1  -9  -4  582.28   21.36
  -1  -9   4  595.75   21.34
   3   4   9  302.09   11.25
   4   3   9  303.76   11.29
   4   9   3  335.35   14.02
  -9   3  -4  324.12   14.49
  -4   9  -3  300.68   13.42
  -3   9  -4  316.56   13.37
   9   4   3  315.20   14.89
   3   9   4  310.27   14.15
  -3  -9   4  280.97   13.89
  -4  -9   3  272.36   13.88
   9   3   4  328.81   15.09
   4   3   9  341.20   15.39
   3   4   9  314.72   15.04
   4   3   9  274.84   12.08
  -9  -4   3  296.66   11.35
   4   3   9  295.45   11.69
  -9   4   5  253.89   11.94
  -9   4   5  284.57   12.06
  -5   9   4  265.14   13.43
  -5   4   9  264.55   13.04
  -9   5   4  271.53   12.23
  -4   5   9  261.30   13.08
  -9   5   4  257.75   12.25
  -4  -9  -5  256.40   12.94
  -4  -5  -9  257.58   11.50
   9  -5   4  258.47   10.53
  -5  -9  -4  269.93   10.38
  -9  -5  -4  264.43   10.38
  -4  -9  -5  272.57   10.30
  -9  -4  -5  272.90   10.36
   4  -5   9  278.10   13.89
   2   9  -5  813.17   28.81
  -9  -5  -2  839.58   29.97
  -2   9   5  827.42   32.20
   5  -2   9  856.95   30.92
  -9   5   2  857.87   31.44
  -5   2   9  842.81   31.85
   2  -9   5  794.97   32.38
  -9  -2  -5  823.44   28.73
  -9  -5  -2  824.57   28.81
   5  -2   9  827.84   28.96
  -2   5   9  821.28   28.86
   2  -5   9  794.85   32.32
  -5  -9  -2  817.87   28.86
  -5  -9  -2  789.45   32.04
  -9  -5  -2  800.53   32.21
  -2  -9  -5  756.23   31.24
  -2  -5  -9  806.31   29.67
   2  -9   5  802.75   28.70
  -2   5   9  802.56   30.80
   9   0   5   96.82    4.44
   5   0   9  102.40    4.60
  -9  -5   0  107.33    5.24
   0   9  -5  104.51    5.56
   5   0   9  105.84    6.53
  -9   5   0  100.72    7.05
   5   9   0  104.40    6.17
  -5   9   0  105.21    6.62
   0   9   5  104.58    7.33
  -5   0  -9  105.07    6.20
  -9   0  -5  116.84    7.45
  -9   0  -5  103.19    4.62
   0  -9   5  102.20    7.34
   5   0   9  105.57    4.98
  -5  -9   0   98.91    4.80
   5   0   9  102.19    6.65
  -5  -9   0  100.03    7.36
   0  -5  -9  100.51    5.23
   0  -5   9   97.24    4.92
  -9  -5   0  101.99    7.34
   0  -9   5   95.00    4.58
   0  -9  -5  101.39    4.56
  -9  -5   0  126.46    7.66
   0   5   9   95.00    6.92
   5   2   9  769.24   27.37
  -5   9  -2  802.26   30.13
  -9   2  -5  784.55   30.68
   5   9   2  780.65   29.64
   2   9   5  738.54   30.48
  -9   5  -2  815.54   30.79
  -2   9  -5  789.86   29.32
   5   2   9  779.88   28.99
  -9  -5   2  778.80   27.44
   5   2   9  802.11   27.78
  -2  -5   9  743.03   28.12
  -2  -9   5  740.74   30.04
   2  -9  -5  764.64   27.42
   2   5   9  909.23   31.77
   9   2   5  799.78   31.61
   4   5   9  264.16    9.95
   5   4   9  258.93    9.95
   4   9   5  266.46   12.89
  -5   9  -4  270.35   12.77
   9   5   4  300.79   14.46
  -9   5  -4  240.49   12.83
   5   9   4  283.97   12.75
  -4   9  -5  275.05   12.55
  -4  -9   5  256.08   12.74
  -4  -5   9  265.11   11.25
  -5  -9   4  241.46   12.86
   5   4   9  263.99   13.97
   4   5   9  264.62   13.99
   9  -5  -4  251.06   10.27
   9   4   5  250.97   13.65
  -5  -9   4  265.84   10.24
   5   4   9  267.33   10.48
   5   4   9  229.69   10.24
  -4  -9   5  262.31   10.24
  -9  -5   4  267.90   10.03
  -6   5   9  692.73   28.17
  -9   5   6  695.06   27.49
  -6   9   5  710.15   28.95
  -5   9   6  697.16   28.93
  -9   6   5  699.26   27.78
  -9   5   6  708.19   26.59
  -5   6   9  735.51   28.48
  -9   6   5  698.63   27.02
  -5  -9  -6  689.37   28.34
  -9  -6  -5  676.81   28.59
  -6  -9  -5  700.19   28.57
  -5  -6  -9  696.99   27.09
   9  -6   5  696.84   25.31
   9  -5   6  715.82   25.22
   5  -6   9  640.30   29.25
  -9  -5  -6  716.85   25.13
  -6   3   9  821.07   32.51
   6  -3   9  791.88   29.30
  -9   6   3  830.67   32.01
  -3   6   9  855.19   29.49
  -9  -3  -6  872.12   29.47
  -3  -9  -6  840.20   29.28
  -3  -6  -9  853.82   31.06
  -9  -6  -3  894.12   33.48
  -6  -9  -3  846.57   33.22
  -3  -9  -6  837.72   32.27
   9  -6   3  829.72   29.73
   3  -9   6  801.41   29.34
  -3   6   9  851.57   31.31
   6  -1   9  876.53   30.85
   9  -1   6  860.51   31.38
  -1   9   6  863.76   34.42
  -6  -1  -9  839.96   32.93
   6   9  -1  885.91   32.49
  -9  -1  -6  912.98   34.29
  -9   6   1  895.61   34.35
   6  -1   9  927.76   33.13
  -9  -6  -1  855.40   31.38
   6  -1   9  885.33   31.16
   1  -9   6  896.23   35.08
  -9  -1  -6  909.48   30.91
  -6  -9  -1  907.25   31.15
  -6  -9  -1  892.89   34.68
  -1  -6  -9  879.42   32.20
   1  -6   9  869.01   31.94
  -9  -6  -1  882.03   34.70
  -1  -9  -6  854.14   33.54
  -1   6   9  947.06   34.04
  -9  -6  -1  983.85   34.61
   1  -9   6  836.67   30.76
   6   1   9  843.66   29.25
   9   1   6  824.95   29.12
   1   9   6  821.18   32.85
  -9   1  -6  859.42   32.72
  -9   6  -1  837.86   32.81
  -6   9  -1  854.37   32.32
  -6   1  -9  865.57   31.85
   6   9   1  835.79   31.17
  -6  -9   1  823.37   29.53
   6   1   9  890.49   29.71
   1  -6  -9  817.68   30.55
  -1  -9   6  820.88   32.07
   1   6   9  804.51   32.71
   1  -9  -6  808.79   29.18
   9  -6  -1  833.67   29.70
   6   3   9  785.66   28.30
   3   6   9  802.86   28.31
   9   3   6  789.42   28.12
   3   9   6  773.15   31.69
  -6   9  -3  824.30   31.50
  -9   3  -6  825.69   32.01
  -9   6  -3  805.04   31.93
   6   9   3  829.48   30.88
   6   3   9  802.91   29.70
  -9  -6   3  819.91   28.43
   9   3   6  835.20   28.58
   6   3   9  859.30   28.89
  -6  -9   3  845.93   28.68
  -3  -6   9  831.57   29.90
  -9  -6   3  813.82   32.15
  -6  -9   3  819.63   32.14
  -3  -9   6  798.02   31.27
   3   6   9  837.42   32.78
   9   3   6  764.40   32.75
   9  -6  -3  773.51   28.66
   3  -9  -6  757.23   28.35
   6   9   5  650.29   23.18
   5   6   9  651.49   23.50
   6   5   9  669.41   23.53
   9   6   5  776.30   29.39
  -6   9  -5  683.15   27.05
  -9   6  -5  658.42   27.38
  -5   9  -6  672.41   26.80
  -5  -9   6  641.96   26.72
  -9  -6   5  650.91   27.18
  -5  -6   9  654.47   25.57
  -6  -9   5  647.11   27.08
   9   5   6  677.03   28.63
   5   6   9  731.60   28.93
   9  -6  -5  661.60   23.90
   9  -5  -6  654.68   23.80
  -5  -6   9  627.10   23.33
  -6  -9   5  669.22   23.84
  -9  -6   5  675.15   23.52
  -5  -9   6  682.19   23.80
  -9   6   7   14.67    2.23
  -9   7   6   16.52    2.68
  -9   7   6   14.04    2.69
  -9   6   7   15.35    3.54
  -7   9   6   14.13    2.99
  -9   7   6   17.15    3.52
  -6   7   9   16.78    3.59
  -7   6   9   10.93    3.46
  -7   9   6   15.05    3.71
  -6   9   7   21.05    4.16
  -6   7   9   15.28    3.96
  -6  -9  -7   15.45    3.52
  -7  -9  -6   21.43    4.14
  -6  -7  -9   16.34    3.31
  -9  -7  -6   14.95    3.79
   9  -7   6   16.80    2.37
   9  -6   7   18.84    2.24
  -7   9   4  690.38   28.74
  -4   9   7  673.98   28.80
  -4   7   9  699.96   28.48
  -7   4   9  686.31   28.20
  -4   7   9  665.17   28.70
  -9   7   4  726.73   28.15
  -9  -4  -7  733.14   25.09
  -7  -9  -4  683.72   28.90
  -9  -7  -4  706.67   28.96
  -4  -7  -9  691.66   27.17
  -4  -9  -7  724.64   28.23
   9  -4   7  683.35   25.07
  -4   7   9  706.01   26.62
   9  -7   4  704.02   25.38
   7  -2   9   11.02    1.78
   7  -2   9   12.64    2.63
  -9  -7  -2    6.29    1.44
   7   9  -2    7.09    2.04
   2  -9   7    7.96    3.56
   7  -2   9    8.16    1.93
  -7  -2  -9    8.06    1.49
  -9  -2  -7    9.20    1.77
   9  -2   7    6.61    1.68
  -2  -9  -7    6.70    2.89
  -9  -7  -2    5.42    3.38
  -7  -9  -2    8.07    3.59
   2  -9   7   11.50    1.67
   9  -7   2   16.85    2.41
   7  -9   2   12.15    2.21
  -2   7   9    9.36    2.97
   7   0   9  990.88   34.31
   9   0   7  986.91   34.24
  -7   0  -9 1054.16   37.30
   7   0   9 1011.23   36.56
  -9   7   0 1014.48   38.12
   7   9   0 1001.34   35.75
  -7   9   0 1033.69   37.88
   0   9   7 1106.30   38.81
  -9   0  -7 1068.28   38.11
  -7  -9   0  945.50   34.55
  -9   0  -7  978.80   34.24
   9   0   7  950.24   34.31
   7   0   9  988.26   34.60
   0  -7   9  946.54   35.73
  -7  -9   0  928.05   38.21
   0  -9   7  954.11   36.96
  -9  -7   0  987.74   38.42
   0  -7  -9  921.05   35.84
   0  -9  -7  913.24   36.79
   0  -9  -7  963.18   34.09
   7  -9   0  992.85   34.71
   0  -9   7  989.11   34.15
   9  -7   0  995.78   34.79
   0   7   9 1088.68   38.32
   7   2   9   12.13    1.73
   9   2   7   13.64    1.74
  -9   7  -2   12.51    3.58
   2   9   7   12.36    3.90
  -7   2  -9   14.37    3.04
  -7   9  -2   12.34    3.43
  -9   2  -7   11.79    3.46
   7   9   2   10.87    2.65
   7   2   9   12.30    2.09
   9   2   7   12.80    1.98
  -9  -7   2   11.39    1.79
  -2  -7   9   11.73    2.39
  -2  -9   7   12.35    3.18
   9   2   7   13.39    4.42
   2   7   9   15.73    4.04
   9  -7  -2   17.36    2.43
   7  -9  -2   16.26    2.40
   2  -9  -7   15.44    1.81
   9   4   7  812.29   28.89
   4   7   9  832.02   29.05
  -9   7  -4  832.72   33.06
  -7   9  -4  813.11   32.61
  -4  -9   7  858.75   29.33
   7   4   9  844.60   29.60
  -9  -7   4  843.49   29.12
  -7  -9   4  837.16   29.41
  -4  -7   9  823.56   29.02
   7   4   9  830.47   30.20
  -9  -7   4  774.47   32.86
  -7  -9   4  818.57   32.99
  -4  -7   9  827.30   31.23
  -4  -9   7  778.77   31.98
   9  -7  -4  811.79   29.47
   9  -4  -7  797.73   29.21
   4   7   9  823.73   34.00
   9   4   7  842.05   34.29
   7   9   6   10.59    1.47
   6   7   9   14.75    1.75
   6   9   7   13.67    1.57
   7   6   9   11.14    1.66
  -7   9  -6    9.83    3.38
  -9   7  -6   11.15    3.91
  -6  -9   7   12.60    3.21
  -9  -7   6   14.16    3.91
  -7  -9   6   13.22    3.49
  -6  -7   9   11.10    2.96
   9   6   7   10.87    4.63
   9   7   6   12.64    4.83
   6   7   9   10.33    4.21
   9  -6  -7   16.05    2.16
   9  -7  -6   16.44    2.31
  -7  -9   6   16.17    2.22
  -6  -7   9   13.52    1.74
  -7  -9   6   14.85    1.64
  -6  -9   7   14.26    2.05
  -9  -7   6   13.02    1.71
  -7   9   8  220.46    9.60
  -9   7   8  234.54   11.62
  -9   7   8  224.42   12.32
  -9   8   7  216.95   10.20
  -9   8   7  232.02   11.19
  -8   9   7  235.95   12.91
  -8   9   7  205.98   10.99
  -8   9   7  206.16   10.13
  -7   9   8  208.65   11.55
  -7   8   9  217.01   11.86
  -7   8   9  210.82   12.46
  -7   9   8  238.10   13.13
  -9   8   7  222.61   12.36
  -8   7   9  219.60   11.91
  -7  -8  -9  212.25   11.80
  -9  -8  -7  222.23   12.57
  -8  -9  -7  227.23   12.81
  -7  -9  -8  216.07   12.26
   9  -7   8  221.31    9.14
   9  -8   7  221.40    9.24
   7  -9   8  202.47   13.38
  -9   8   5  273.35   11.97
  -5   9   8  266.27   14.54
  -5   8   9  275.34   13.94
  -9   8   5  264.78   13.81
  -8   5   9  269.06   13.52
  -5   8   9  271.47   14.46
  -8   9   5  270.65   14.26
  -8   9   5  269.84   12.26
  -9  -8  -5  280.19   14.57
  -8  -9  -5  280.87   14.62
  -5  -9  -8  273.52   13.68
  -5  -8  -9  283.71   13.36
   9  -5   8  260.68   10.71
   8  -9   5  268.28   11.02
   9  -8   5  268.61   11.07
   8  -5   9  271.26   10.56
  -5   8   9  265.06   11.74
   5  -9   8  275.20   15.38
  -5   8   9  285.61   10.70
  -9  -5  -8  290.77   10.85
  -9  -8  -3  247.40   10.15
  -9   8   3  250.04   12.85
  -8   9   3  243.84   10.60
  -9   8   3  223.50   10.05
  -8   9   3  266.04   13.36
   3  -9   8  279.40   14.62
  -9  -3  -8  273.30    9.97
   3  -8   9  255.72   14.20
  -8  -3  -9  273.66    9.85
  -3  -8  -9  260.80   12.12
  -8  -9  -3  251.65   13.65
  -3  -9  -8  236.11   12.22
  -9  -8  -3  253.03   13.79
   3  -9   8  241.27    9.68
   8  -9   3  244.15   10.27
   9  -8   3  243.25   10.28
  -3   8   9  246.74   12.04
   8  -1   9  575.25   21.41
   8   9  -1  568.26   22.08
  -8  -1  -9  557.36   24.28
  -1   8   9  510.46   24.19
  -8   9   1  547.38   21.29
  -9  -1  -8  582.74   24.67
   9  -1   8  587.11   21.41
   9  -1   8  606.95   22.63
   8  -1   9  532.88   22.84
  -1   9   8  548.67   25.13
  -8  -1  -9  666.87   21.34
   9  -1   8  622.98   21.60
   1  -9   8  637.30   26.50
   8  -1   9  634.27   21.74
   1  -8   9  628.00   26.45
  -9  -1  -8  672.53   21.49
  -8  -9  -1  614.45   25.80
  -1  -9  -8  602.06   24.08
  -1  -8  -9  606.66   23.63
   1  -9   8  629.16   24.25
  -9  -8  -1  648.11   26.12
   1  -8   9  629.06   23.57
  -8  -9  -1  545.51   24.50
   1  -9   8  548.03   21.11
   9   1   8  474.87   17.79
   8   1   9  479.60   17.83
  -9   1  -8  526.46   21.58
  -8   1  -9  523.23   21.20
   1   9   8  474.70   21.76
   1   8   9  480.03   21.78
  -9   8  -1  483.83   21.40
  -8   9  -1  487.94   21.40
   8   1   9  529.19   18.31
   9   1   8  546.97   18.23
   1  -8  -9  498.92   20.05
   1  -9  -8  509.26   20.65
  -1  -8   9  509.77   19.90
  -1  -9   8  516.20   20.55
   8  -9  -1  465.29   18.28
   9  -8  -1  477.72   18.31
   1  -9  -8  456.38   17.55
   9   3   8  288.63   11.38
   8   3   9  294.93   11.47
  -9   3  -8  298.51   15.05
  -8   3  -9  277.32   14.51
  -9   8  -3  313.78   15.22
   3   8   9  324.23   16.18
  -8   9  -3  308.21   15.03
   9   3   8  328.09   11.99
  -8  -9   3  323.07   12.01
   8   3   9  304.70   11.97
  -3  -8   9  310.14   13.67
  -9  -8   3  307.69   15.47
  -8  -9   3  294.85   15.35
   3  -9  -8  287.48   11.37
   8  -9  -3  303.90   11.98
   8   3   9  292.72   16.21
   9  -8  -3  300.23   12.00
   9   3   8  302.58   16.33
   5   8   9  250.56    9.95
   5   9   8  258.86    9.93
   8   9   5  250.64    9.60
  -9   8  -5  255.11   13.84
  -8   9  -5  249.28   13.46
  -8  -9   5  274.35   10.48
   8   5   9  280.23   10.79
  -5  -9   8  276.44   10.31
  -9  -8   5  264.73   10.04
  -8  -9   5  271.31   10.02
  -5  -8   9  259.09   10.11
   8   5   9  242.82   10.62
  -8  -9   5  270.10   13.92
  -9  -8   5  251.96   13.69
  -5  -8   9  252.01   12.36
  -5  -9   8  252.39   12.87
   8  -5  -9  242.16    9.94
   9  -8  -5  243.40   10.40
   9   5   8  234.09   14.69
   9  -5  -8  252.92   10.20
   8   5   9  239.82   14.87
   8  -9  -5  238.76   10.36
   5   8   9  278.02   15.16
   7   8   9  189.87    8.19
   8   9   7  194.58    8.04
   8   7   9  201.53    8.28
   7   9   8  193.90    8.14
  -9   8  -7  196.35   12.11
  -8   9  -7  203.51   12.00
   8   9   7  197.23   13.50
  -8  -9   7  213.73    8.11
  -7  -9   8  206.10    8.59
  -7  -8   9  209.99    8.47
  -9  -8   7  213.52    8.20
  -8  -9   7  217.20    8.76
  -7  -9   8  194.15   11.28
  -7  -8   9  201.87   11.06
  -9  -8   7  206.84   11.87
  -8  -9   7  185.75   11.51
   9  -8  -7  207.42    8.70
   9   7   8  218.49   13.89
   9   8   7  212.62   13.69
   9  -7  -8  199.10    8.55
  -9   9   8    2.36    2.42
  -8   9   9   -1.04    3.02
  -9   9   8    4.35    3.52
  -9   8   9    3.23    3.39
  -8   9   9    2.16    2.82
  -9   8   9    2.08    2.53
  -9  -9  -8   -0.65    3.00
  -8  -9  -9    0.30    2.60
  -9   9   8    0.42    1.77
  -9   8   9    1.73    1.79
  -8   9   9    1.38    1.84
  -6   9   9  270.69   13.55
  -9   9   6  247.80   11.66
  -9   9   6  262.25   12.10
  -6   9   9  270.46   14.41
  -9   9   6  236.80   13.55
  -6  -9  -9  256.34   13.12
  -9  -9  -6  249.98   13.90
   9  -9   6  242.53   10.39
   9  -6   9  247.42   10.01
  -6   9   9  248.23    9.85
  -9   9   4    3.00    1.48
  -4   9   9    1.59    3.43
  -9   9   4    3.06    3.07
  -9  -9  -4   -1.58    3.24
  -4  -9  -9   -0.23    2.52
   9  -4   9    6.74    1.67
   4  -9   9    5.65    1.52
  -4   9   9    2.35    1.93
   9  -9   4    7.80    2.29
   4  -9   9    2.56    3.97
  -9  -4  -9    1.16    1.51
  -2   9   9  603.29   25.48
  -9  -9  -2  618.65   26.82
  -2  -9  -9  603.06   24.80
   9  -9   2  613.33   22.78
   2  -9   9  639.72   21.98
   2  -9   9  610.74   27.31
  -9  -2  -9  605.84   22.14
  -9   0  -9    2.79    3.16
   9   0   9    5.77    2.53
   9   0   9    4.23    1.59
  -9   9   0    4.11    3.25
   9   0   9    2.22    1.79
   0  -9  -9    1.59    2.33
  -9  -9   0   -0.94    3.24
   0  -9   9    1.35    2.25
   9  -9   0    8.75    2.37
   9   2   9  666.53   23.45
  -9   9  -2  688.34   27.74
  -9   2  -9  708.79   27.57
   9   2   9  632.36   23.73
  -2  -9   9  619.71   25.77
   9  -9  -2  681.92   24.10
   2  -9  -9  639.58   23.14
   4   9   9    2.61    1.53
  -9   4  -9    2.02    3.12
   9   4   9    3.28    1.52
  -9   9  -4    1.75    3.22
   9   4   9    0.28    1.74
  -4  -9   9    2.90    1.66
  -9  -9   4    0.50    1.51
  -4  -9   9    0.44    2.12
  -9  -9   4    2.81    3.47
   4  -9  -9    3.61    1.40
   4   9   9    4.63    3.93
   9  -4  -9    6.47    1.70
   9  -9  -4    6.52    2.20
   9   4   9    4.56    4.35
   6   9   9  319.62   12.40
  -9   9  -6  335.78   16.83
  -9  -9   6  334.75   12.45
  -6  -9   9  335.13   12.72
  -9  -9   6  304.81   16.41
  -6  -9   9  321.62   15.57
   9   6   9  323.25   18.06
   9  -9  -6  325.53   12.99
   6   9   9  311.75   17.80
   9  -6  -9  329.56   12.61
   9   9   8   -1.83    4.31
   9   8   9    2.74    4.68
   8   9   9    1.09    1.39
  -9   8  -9   -0.48    2.08
  -9  -9   8    0.79    1.94
  -9  -8   9    0.56    1.99
  -9  -9   8    3.80    3.15
  -8  -9   9   -0.29    2.68
  -9   9  -8    3.09    3.50
   0   0  10   -0.43    1.08
   0   0 -10    0.26    0.86
   0   0  10    1.26    2.65
 -10   0   0   -1.05    2.16
 -10   0   0    1.25    2.64
   0   0  10   -0.13    1.51
   0 -10   0    0.31    2.00
   0 -10   0    0.30    1.36
   1  -1  10  153.27    6.21
  -1   1  10  150.07    6.21
   1  -1  10  149.41    6.23
  -1   1  10  155.79    9.07
 -10   1   1  154.97    8.80
   1  -1  10  155.84    8.85
 -10   1   1  148.36    6.35
 -10  -1  -1  155.82    8.37
 -10   1   1  151.12    8.56
 -10  -1  -1  168.63    6.60
   1 -10   1  168.39    8.70
  -1   1  10  176.53    6.76
  -1 -10  -1  154.79    9.18
  10   1  -1  151.87    7.86
 -10  -1  -1  139.26    8.28
  -1 -10  -1  151.45    6.48
   1   1  10  192.95    7.56
   1 -10  -1  201.10    9.03
   1   1  10  176.23    9.67
 -10   1  -1  181.10    9.47
 -10  -1   1  177.38    9.02
  10   1   1  182.95    9.44
   1 -10  -1  165.19    7.26
   1   1  10  171.04    7.05
 -10   2   2    0.18    1.17
 -10  -2  -2    2.00    2.30
 -10   2   2    2.35    2.51
   2  -2  10    2.41    1.23
  -2 -10  -2    1.14    1.44
 -10  -2  -2    0.31    1.42
  -2   2  10    1.66    1.60
   2 -10   2    0.85    2.54
   2  -2  10    2.75    2.82
  -2 -10  -2   -1.59    2.81
  10   2  -2    1.42    2.11
   2 -10   2    2.48    1.60
   0   2  10   54.55    2.96
   0  -2  10   55.72    2.86
   2   0  10   55.29    2.99
  -2   0  10   58.41    5.48
 -10   2   0   64.97    5.23
  -2   0 -10   53.70    3.51
   0  10   2   59.46    5.27
 -10   0  -2   67.83    5.21
   0   2  10   62.93    5.46
 -10   2   0   49.42    4.84
   2   0  10   69.55    5.47
 -10  -2   0   55.63    4.37
  -2 -10   0   58.91    5.45
   0   2  10   53.10    3.33
   0 -10   2   46.10    4.88
   0 -10  -2   47.44    3.69
  -2   0  10   53.25    3.22
  10   2   0   64.42    5.10
   0 -10  -2   67.99    3.99
   0 -10   2   55.87    3.21
   2 -10   0   60.58    3.37
   0 -10  -2   52.47    3.13
   2   2  10    3.21    2.71
  -2  10  -2    1.89    1.96
 -10   2  -2    3.29    2.70
   2  10   2    0.41    2.78
  10   2   2    2.17    3.02
   2 -10  -2    4.28    1.70
  -3 -10  -3  102.66    4.67
 -10  -3  -3  107.34    4.75
  -3   3  10   99.12    4.59
   3  -3  10   96.62    7.25
 -10  -3  -3   90.22    6.14
  -3  10   3   91.54    7.15
 -10   3   3   94.05    5.27
 -10   3   3   90.52    6.37
  -3 -10  -3  100.85    7.09
   3  -3  10   83.78    4.33
   1  -3  10  113.72    5.09
   3  -1  10  114.41    5.18
  -1   3  10  114.35    7.81
  -1  10   3  111.48    7.90
  10   3  -1  117.68    7.22
 -10   3   1  117.91    7.51
 -10   3   1  112.78    7.51
 -10  -1  -3  118.58    7.24
 -10  -3  -1  118.90    6.71
   3  -1  10  112.08    7.29
  -1 -10  -3  147.40    8.47
  -3 -10  -1  112.71    7.84
  10   1  -3  100.33    5.69
 -10  -3  -1  123.71    7.90
  -1 -10  -3  110.48    5.28
   1 -10   3  114.98    5.40
  -3 -10  -1  119.33    7.02
  -3   1  10  136.90    5.53
 -10  -1  -3  143.67    5.60
  -3 -10  -1  131.64    5.57
 -10  -3  -1  126.43    5.50
   3  -1  10  138.02    5.82
  -1   3  10  138.12    5.69
   3  -1  10  128.82    7.79
   1 -10   3  132.90    8.19
  -3  10  -1  118.18    6.85
 -10   3  -1  116.00    7.70
  -3   1 -10  134.64    6.60
  -1  10  -3  111.18    6.13
   3   1  10  108.66    7.35
 -10   1  -3  107.54    7.72
 -10   1  -3  122.60    7.57
   1  10   3  115.82    7.72
   1   3  10  120.86    7.96
 -10  -3   1  126.82    6.69
 -10   3  -1  114.89    7.66
   3  10   1  119.66    7.38
   3   1  10  135.44    5.80
   1 -10  -3  121.44    6.12
 -10  -3   1  140.85    5.58
   1   3  10  135.17    5.79
  -1 -10   3  127.83    7.93
  -1 -10   3  130.55    8.13
  -1 -10   3  107.18    5.27
  10   1   3  114.82    7.72
  10   3   1  123.71    7.76
   1 -10  -3  108.62    5.34
   3   3  10   86.42    4.49
  -3  10  -3   96.94    6.09
   3  10   3   88.68    6.79
  -3 -10   3   94.49    7.09
   3 -10  -3  117.39    4.36
   3   3  10  104.04    7.73
  10   3   3  102.35    7.58
 -10  -3   3  103.45    4.80
  -4 -10  -4    1.69    2.91
   4  -4  10    2.12    1.40
 -10   4   4    1.12    2.20
 -10   4   4    1.36    1.80
  -4   4  10    5.13    2.85
  -4 -10  -4    1.28    1.46
   4  -4  10   -0.27    3.01
  -4   4  10    2.19    1.55
 -10  -4  -4    2.22    1.55
  -2  10   4  888.24   34.64
   4  -2  10  942.22   33.77
 -10   4   2  873.99   32.52
   2  -4  10  868.38   30.76
 -10   2   4  890.98   31.63
  -4   2  10  877.00   34.35
 -10   4   2  924.77   33.91
 -10  -4  -2  902.47   32.72
  -4 -10  -2  872.75   34.43
   2  -4  10  808.23   30.47
  -2 -10  -4  844.96   34.04
  10   2  -4  891.71   31.77
   2 -10   4  893.56   31.03
   2 -10   4  899.56   34.69
  -2 -10  -4  870.59   30.89
  -4 -10  -2  879.00   31.03
  -2   4  10  906.79   31.10
 -10  -2  -4  911.50   31.03
   2  -4  10  948.37   35.00
   4  -2  10  885.26   34.23
   4  -2  10  887.29   31.27
 -10  -4  -2  902.39   31.08
   0  10   4    4.95    3.08
 -10  -4   0    5.87    1.93
   0  10  -4    4.13    1.65
   4  10   0    5.50    2.71
  -4   0 -10    2.72    2.03
   4   0  10    4.15    2.67
 -10   4   0    6.07    3.02
   0  -4  10    4.78    1.33
 -10   0  -4    7.27    3.28
   4   0  10    2.58    2.30
  -4 -10   0    3.61    1.58
   0   4  10    4.32    1.78
   4   0  10    6.79    1.93
  -4 -10   0    6.54    3.36
   0 -10   4    6.19    3.28
   0 -10  -4    6.33    1.63
   0   4  10    3.82    3.00
   0 -10   4    6.44    1.55
   2   4  10  798.61   28.07
   4   2  10  814.70   28.11
   4  10   2  807.68   30.97
   2  10   4  772.60   31.41
   4   2  10  808.14   31.21
  -4  10  -2  830.46   30.58
  -2  10  -4  824.50   29.93
 -10   2  -4  828.36   31.75
 -10   2  -4  804.61   31.40
   4   2  10  843.05   28.58
  -4 -10   2  755.41   28.26
   4   2  10  755.03   29.62
 -10  -4   2  824.99   28.25
  -2 -10   4  801.79   31.51
   2  -4 -10  767.18   28.15
   2   4  10  781.37   31.86
 -10   4  -2  779.28   29.09
  10   4   2  795.80   31.80
   2 -10  -4  797.87   28.27
  10   2   4  847.80   32.26
   4   4  10    1.32    1.37
   4  10   4    3.83    2.75
  -4  10  -4    3.40    2.50
 -10   4  -4    3.03    3.25
  -4 -10   4    1.47    2.78
   4   4  10    2.34    3.23
  10   4   4    5.41    3.64
  -4 -10   4    2.20    1.66
 -10  -4   4    2.89    1.63
   4   4  10    0.93    1.88
 -10   5   5  288.93   13.66
  -5  10   5  296.42   15.29
  -5   5  10  309.84   14.95
 -10   5   5  302.56   13.67
  -5 -10  -5  302.67   14.95
  10  -5   5  289.52   11.92
  -5   5  10  321.84   11.61
   5  -5  10  306.80   15.64
 -10   5   3   35.32    3.74
 -10   3   5   36.48    3.20
 -10  -5  -3   39.56    3.64
 -10   5   3   41.80    4.23
  -3   5  10   42.07    5.01
  -5   3  10   42.05    4.74
  -3 -10  -5   33.35    4.42
  -5 -10  -3   30.04    4.48
  -3  -5 -10   28.47    2.81
   3 -10   5   36.49    2.70
 -10  -3  -5   32.09    2.55
  -5 -10  -3   33.83    2.68
   3  -5  10   30.00    4.94
  -3 -10  -5   32.60    2.49
  -3   5  10   32.45    2.59
 -10   5   1  369.29   17.37
 -10  -5  -1  363.57   15.56
  -5  -1 -10  406.67   16.39
   5  10  -1  370.85   16.56
   5  -1  10  377.37   16.89
  -1  10   5  370.79   17.92
   1  10  -5  369.55   15.02
 -10  -1  -5  378.93   17.90
  -5 -10  -1  420.92   14.93
   1 -10   5  432.91   18.86
 -10  -1  -5  439.24   14.83
   5  -1  10  399.32   17.45
   5  -1  10  429.89   15.13
  -1 -10  -5  426.14   14.66
  -1   5  10  446.31   15.10
  -5 -10  -1  404.16   18.29
  -1  -5 -10  392.70   15.13
  -1 -10  -5  397.17   17.67
   1  -5  10  399.45   14.76
  -5 -10  -1  337.91   16.73
  -1   5  10  376.19   17.18
   1 -10   5  347.90   14.55
  10   1   5  315.28   12.57
   5   1  10  330.35   12.79
  -5  10  -1  315.81   15.22
   5   1  10  342.83   15.54
  -5   1 -10  342.75   14.89
   1  10   5  331.69   16.10
 -10   1  -5  353.86   16.24
  -1  10  -5  333.01   14.20
   5  10   1  333.41   15.07
 -10  -5   1  373.12   13.11
  -5 -10   1  362.92   13.19
   1   5  10  382.77   13.48
   5   1  10  391.97   13.46
   5   1  10  364.40   15.13
  -1  -5  10  354.58   13.10
   1  -5 -10  355.11   13.41
  -1 -10   5  353.56   16.00
   1 -10  -5  307.21   12.79
   1   5  10  356.25   16.33
   3   5  10   51.64    3.01
  10   3   5   46.76    2.70
   5   3  10   53.09    3.04
 -10   3  -5   54.94    5.58
   5  10   3   52.47    4.93
   3  10   5   57.41    5.39
  -5  10  -3   51.49    4.90
  10   5   3   55.63    5.89
 -10   5  -3   51.61    5.52
  -3  10  -5   49.04    4.49
 -10  -5   3   51.08    3.11
   5   3  10   45.57    3.42
   5   3  10   52.24    3.73
  -3 -10   5   50.76    5.07
  -5 -10   3   46.10    5.19
   3 -10  -5   51.96    3.17
  10   3   5   60.58    6.12
   5   3  10   57.16    6.23
   3   5  10   52.96    5.87
   5   5  10  288.49   11.45
  10   5   5  288.21   11.08
   5  10   5  274.34   14.31
 -10   5  -5  286.66   14.95
  -5  10  -5  290.94   14.16
  -5 -10   5  315.38   15.06
   5   5  10  314.41   16.29
  10   5   5  296.87   15.81
  10  -5  -5  275.14   11.70
 -10  -5   5  338.70   11.67
  -5 -10   5  330.71   11.91
   5   5  10  313.14   12.14
 -10   6   6    1.42    1.93
  -6  10   6    4.86    3.66
 -10   6   6    1.12    2.72
  -6   6  10    5.92    3.25
  -6 -10  -6    1.96    3.37
  10  -6   6    8.25    2.08
  -6   6  10    2.08    1.34
   6  -6  10    3.38    3.48
 -10  -6  -6    2.36    1.76
  -6   4  10  439.80   18.69
  -6  10   4  403.55   18.94
 -10   6   4  437.01   17.80
 -10   4   6  436.00   17.21
  -4   6  10  430.55   18.85
 -10   6   4  424.22   17.65
 -10  -6  -4  398.23   15.21
 -10  -4  -6  401.31   15.15
   4 -10   6  365.48   19.01
   6  -4  10  366.28   18.59
   4  -6  10  387.52   19.22
  -4   6  10  382.75   15.03
  -4 -10  -6  379.86   18.11
  -4  -6 -10  390.94   16.47
  -6 -10  -4  393.29   18.71
  10  -6   4  430.23   15.57
   4 -10   6  414.95   15.17
   6  -2  10  162.97    7.08
  -2  10   6  161.37   10.27
 -10   6   2  169.17    9.63
   6  -2  10  171.09    9.13
 -10  -6  -2  159.09    7.82
   6  10  -2  175.56    8.75
   2  -6  10  178.56   11.00
   6  -2  10  166.44    9.97
  -2   6  10  171.23    7.38
   2 -10   6  168.33   10.75
  -2 -10  -6  176.39    7.03
   6  -2  10  171.69    7.48
 -10  -2  -6  177.94    7.23
  -6 -10  -2  174.95    7.38
   2  -6  10  172.51    7.78
 -10  -6  -2  184.45   10.80
  -2 -10  -6  165.43    9.58
  -2  -6 -10  168.59    8.08
  -6 -10  -2  176.41   10.52
  -6 -10  -2  210.18   10.57
  -2   6  10  172.77    9.23
   2 -10   6  159.95    7.05
  10  -6   2  163.18    7.53
   6   0  10  499.07   18.00
   6  10   0  505.93   20.03
   6   0  10  540.46   20.81
 -10   0  -6  535.51   21.92
 -10   6   0  519.32   21.68
  10   0   6  487.66   17.82
   0  10  -6  515.48   19.33
   0  10   6  514.11   21.89
  -6   0 -10  544.96   20.60
   6   0  10  478.47   18.28
   0 -10   6  484.28   21.94
   6   0  10  480.82   20.55
  -6 -10   0  461.83   18.15
 -10  -6   0  479.09   18.07
 -10  -6   0  495.82   21.92
   0  -6 -10  465.08   18.82
   0 -10  -6  471.80   20.87
   0 -10   6  484.17   21.00
  -6 -10   0  458.70   21.56
  10  -6   0  522.66   18.48
   0 -10   6  505.84   17.95
   0 -10  -6  494.42   17.89
   0   6  10  529.18   21.58
  10   2   6  156.76    6.71
 -10   6  -2  166.05   10.06
   6  10   2  171.28    9.09
  -2  10  -6  165.76    8.79
 -10   2  -6  144.79    9.75
   2  10   6  162.93   10.19
  -6   2 -10  157.00    9.06
  -6  10  -2  161.65    9.50
   6   2  10  175.57    7.46
   6   2  10  169.32    8.59
 -10  -6   2  182.35    7.18
  10   2   6  187.38    7.17
  -2 -10   6  168.37    9.69
  -2  -6  10  169.01    7.73
   2  -6 -10  168.40    7.96
  10  -6  -2  159.99    7.35
  10   2   6  181.75   11.03
   2 -10  -6  158.96    6.98
   2   6  10  163.17   10.24
   6   4  10  407.78   15.13
  10   4   6  420.58   14.86
   4   6  10  403.82   15.07
   6  10   4  407.95   14.63
  10   6   4  475.46   20.53
   6  10   4  428.39   18.03
 -10   4  -6  390.57   18.83
  -6  10  -4  424.48   18.35
 -10   6  -4  410.71   18.98
  -4  10  -6  426.82   17.99
   4  10   6  431.96   18.93
   6   4  10  374.72   15.65
 -10  -6   4  413.71   15.15
  -4 -10   6  415.75   15.39
   6   4  10  381.49   15.51
  -6 -10   4  387.55   15.36
  -4 -10   6  400.83   18.30
  -6 -10   4  412.10   18.89
  -4  -6  10  404.96   16.44
  10   4   6  387.09   19.54
  10  -6  -4  422.58   15.56
   4 -10  -6  410.07   15.26
   4   6  10  415.10   19.83
   6   6  10    4.25    1.56
   6  10   6    1.76    1.13
  -6  10  -6    5.11    3.11
 -10   6  -6    4.75    3.85
  -6 -10   6   -0.83    2.67
  10   6   6    6.93    4.13
   6   6  10    3.65    4.20
  10  -6  -6    8.68    2.18
 -10  -6   6    2.14    1.41
  -6  -6  10    1.45    1.21
  -6 -10   6    1.93    1.80
 -10   7   7  436.35   18.15
  -7   7  10  446.17   20.37
 -10   7   7  474.26   20.30
  -7  10   7  447.73   21.12
  -7  10   7  436.42   19.43
  -7 -10  -7  447.60   20.68
  10  -7   7  447.28   16.97
   7  -7  10  450.22   21.95
  -7  10   5   10.52    3.74
  -7   5  10   10.39    3.60
  -5  10   7   12.46    3.70
 -10   5   7    7.21    2.73
 -10   7   5    8.83    3.16
  -5   7  10   11.96    3.48
 -10   7   5    9.94    2.67
  -5  -7 -10   11.03    2.72
  -7 -10  -5   10.68    3.46
 -10  -7  -5   12.68    4.05
  -5 -10  -7   14.88    3.55
  10  -7   5   13.30    2.29
  10  -5   7   10.82    2.06
   5 -10   7   13.16    4.09
   5  -7  10    9.76    4.33
  -5   7  10   11.98    1.82
 -10  -7  -3   73.24    4.54
  -7  10   3   67.55    6.55
 -10   7   3   65.85    5.84
   7  10  -3   68.99    4.84
  -3   7  10   86.77    4.36
 -10  -3  -7   90.33    4.28
   3 -10   7   92.12    7.70
  -7  -3 -10   81.31    3.87
  -3  -7 -10   84.07    5.45
  -3 -10  -7   76.02    6.27
 -10  -7  -3   73.19    7.06
  -7 -10  -3   78.86    7.15
  -3   7  10   84.68    5.67
  -7 -10  -3   94.77    7.13
  10  -7   3   74.01    4.47
   3 -10   7   72.12    4.04
   7  -1  10  295.12   11.41
   7  10  -1  283.75   12.70
  10  -1   7  280.47   11.77
  -1  10   7  272.78   14.90
   7  -1  10  276.97   13.27
 -10   7   1  294.58   14.94
  -7  -1 -10  278.79   13.54
  -7 -10  -1  307.97   11.75
  10  -1   7  303.12   11.35
   7  -1  10  325.18   11.82
   1 -10   7  316.51   15.83
 -10  -1  -7  317.40   11.49
 -10  -7  -1  298.56   15.40
   1  -7  10  287.73   12.40
  -7 -10  -1  295.00   15.23
  -1 -10  -7  299.95   14.24
   1 -10   7  271.33   11.23
 -10  -7  -1  324.54   15.20
  -1   7  10  309.20   14.55
  10   1   7  299.95   11.79
   7   1  10  299.11   11.90
 -10   1  -7  358.16   15.87
   7  10   1  299.87   13.64
  -7  10  -1  312.87   15.09
  -7   1 -10  334.68   14.81
   7   1  10  313.03   14.46
 -10   7  -1  300.47   15.30
   1  10   7  296.63   15.57
   7   1  10  356.30   12.53
  10   1   7  334.39   12.08
  -7 -10   1  308.72   12.27
 -10  -7   1  332.88   12.17
   1  -7 -10  325.51   13.45
  -1 -10   7  315.31   14.83
  -1  -7  10  314.99   13.12
  -7 -10   1  379.31   15.78
   1 -10  -7  281.76   11.73
  10  -7  -1  294.91   12.38
   1   7  10  327.69   15.83
  10   3   7   76.55    4.06
   3   7  10   87.36    4.32
   3  10   7   78.48    7.08
  -7  10  -3   79.86    6.63
   7  10   3   79.70    5.86
  -7   3 -10   82.50    6.58
 -10   3  -7   78.87    6.84
 -10   7  -3   80.43    6.96
  10   3   7  106.94    4.86
   7   3  10   91.04    5.47
  -7 -10   3   95.97    4.78
 -10  -7   3  103.84    4.58
   7   3  10   98.36    5.01
 -10  -7   3  107.38    7.90
  -3  -7  10   93.94    5.52
  -7 -10   3   98.75    7.72
  -3 -10   7   85.73    6.69
  10   3   7   86.35    7.87
  10  -7  -3   71.63    4.59
   3 -10  -7   77.15    4.28
   3   7  10   93.78    7.98
   7  10   5    6.92    1.26
   7   5  10    4.41    1.50
   5   7  10    5.20    1.58
  -7  10  -5    5.87    3.34
  -5  10  -7    6.10    2.82
 -10   7  -5    6.90    3.43
  10   5   7    6.18    1.34
   7   5  10    7.95    2.12
 -10  -7   5    8.59    1.63
  -5  -7  10    6.88    1.59
  -5 -10   7    8.52    1.92
  -7 -10   5    9.12    2.02
  -5 -10   7    5.27    2.71
  -7 -10   5    5.00    3.40
  -5  -7  10    6.35    2.24
  10   7   5    6.95    3.87
  10   5   7    5.17    4.26
   5   7  10    5.39    3.92
  10  -7  -5    7.65    2.09
  10  -5  -7    8.15    1.94
   7  10   7  413.14   15.20
   7   7  10  397.85   15.42
  -7  10  -7  409.36   19.32
 -10   7  -7  402.40   19.83
  -7 -10   7  431.46   15.94
  -7 -10   7  426.84   15.14
  -7 -10   7  413.79   19.52
  10  -7  -7  405.61   15.79
  10   7   7  407.28   21.19
 -10   8   8    3.89    2.06
  -8  10   8    4.91    2.19
  -8   8  10    3.49    3.25
  -8  10   8    6.79    3.08
 -10   8   8    2.78    3.31
  -8  10   8    8.59    4.08
  -8 -10  -8    1.62    3.11
  10  -8   8   17.73    2.48
   8  -8  10    0.85    3.78
   8 -10   8    6.48    4.46
  -8  10   6  253.01   14.00
  -6   8  10  272.70   13.67
  -6  10   8  243.95   14.08
  -6  10   8  277.81   13.37
 -10   8   6  255.27   13.19
  -8  10   6  255.76   11.91
  -8   6  10  258.94   13.34
 -10   8   6  262.07   12.00
  -6  -8 -10  238.36   12.28
  -6 -10  -8  212.44   12.74
 -10  -8  -6  224.37   13.41
  -8 -10  -6  229.52   13.53
  10  -8   6  266.31   10.36
  10  -6   8  259.17   10.12
 -10  -6  -8  234.46    9.94
   8  -6  10  197.01   13.50
  -6   8  10  224.71    9.55
   6 -10   8  246.30   14.82
  -8  10   4    9.87    2.08
  -4   8  10    4.39    3.26
  -8  10   4    8.66    3.68
 -10  -8  -4    8.92    1.89
 -10   8   4    5.43    3.23
  -4  10   8    8.77    4.17
  -4 -10  -8   13.47    3.47
  -4  -8 -10    4.84    2.42
  -8 -10  -4   10.78    3.78
 -10  -8  -4    7.05    3.91
  -4   8  10    8.68    2.22
  10  -8   4   17.59    2.59
   4 -10   8    9.88    1.80
  10  -4   8   17.76    2.11
  -8  -4 -10    7.01    1.68
  -4   8  10    5.52    1.81
   4 -10   8    6.98    3.65
 -10  -4  -8    7.42    1.83
   8  -2  10  266.22   10.13
  -8  10   2  262.35   10.59
   8  10  -2  263.33   10.85
  -2  10   8  225.50   13.57
   2 -10   8  240.65   14.15
   8  -2  10  243.81   10.21
 -10  -2  -8  248.13    9.94
  -8  -2 -10  247.10    9.69
  -2 -10  -8  232.63   12.42
  -2  -8 -10  250.09   11.83
 -10  -8  -2  238.00   13.86
  -8 -10  -2  244.71   13.84
   2  -8  10  226.35   11.31
  -2   8  10  278.77   12.96
  10  -8   2  254.82   10.52
   2 -10   8  260.40    9.84
  10   0   8   15.96    1.98
   8   0  10   17.71    2.03
 -10   8   0   20.67    4.35
   0  10   8   15.83    4.24
 -10   0  -8   19.59    3.89
  -8   0 -10   14.89    3.63
   8   0  10   10.65    2.90
   8  10   0   15.43    2.58
  10   0   8   17.32    2.64
   8   0  10   16.73    2.34
 -10  -8   0   16.39    2.19
  10   0   8   14.99    2.01
   0 -10   8   15.75    3.48
  -8 -10   0   12.58    4.28
   0 -10  -8   11.88    3.23
   0  -8  10    9.90    2.21
 -10  -8   0   13.93    4.32
   0  -8 -10   14.13    2.81
  10  -8   0   25.12    2.82
   0   8  10   21.11    4.22
   8 -10   0   23.02    2.73
   8   2  10  255.27    9.89
  10   2   8  264.85    9.83
  -8  10  -2  284.57   13.70
   2  10   8  259.28   13.93
  -8   2 -10  263.76   13.17
 -10   2  -8  267.52   13.57
 -10   8  -2  263.61   13.74
   8   2  10  253.64   10.29
  10   2   8  231.94   10.00
 -10  -8   2  234.21    9.92
   2  -8 -10  240.75   11.64
  -2  -8  10  226.66   11.25
  -2 -10   8  222.72   12.25
  10  -8  -2  254.55   10.43
   2 -10  -8  253.24    9.73
   2   8  10  258.42   14.06
   4   8  10    7.41    1.70
  10   4   8   10.64    1.67
  -8   4 -10   12.19    3.48
 -10   8  -4   10.88    3.94
  -8  10  -4   15.50    3.92
 -10   4  -8   10.92    3.89
  10   4   8    8.23    2.08
  -4 -10   8    8.51    1.92
  -8 -10   4    8.16    2.15
   8   4  10    6.52    2.18
  -4  -8  10    6.27    1.70
 -10  -8   4    9.96    1.74
  -4 -10   8   10.26    3.27
  -4  -8  10    6.81    2.34
  -8 -10   4    6.29    3.48
 -10  -8   4    5.68    3.48
  10  -8  -4   15.06    2.42
  10  -4  -8   17.30    2.10
   4 -10  -8   12.92    1.92
   4   8  10    9.67    4.62
  10   4   8   12.52    4.58
   6   8  10  255.47    9.86
   8  10   6  258.07    9.50
   6  10   8  258.76    9.70
  -6  10  -8  261.43   13.41
  10   8   6  297.64   16.03
  -8  10  -6  258.73   13.74
 -10   8  -6  260.68   14.19
  -8 -10   6  226.61    9.57
  -8 -10   6  235.45   10.14
  -6 -10   8  236.36   10.06
 -10  -8   6  232.63    9.72
   8   6  10  225.24   10.34
  -6  -8  10  234.96    9.75
  -6 -10   8  245.33   13.10
  -6  -8  10  235.80   12.11
  -8 -10   6  229.47   13.40
  10  -6  -8  267.73   10.21
  10   6   8  314.87   16.43
   6   8  10  274.87   15.53
  10  -8  -6  258.38   10.38
  10  -8  -8   13.97    2.40
  10   8   8    5.98    5.10
 -10  -8   8    5.09    2.38
 -10   8  -8    2.79    2.41
   8  10   8    3.96    1.47
   8   8  10    5.21    1.70
  -8 -10   8    3.16    1.88
  -8 -10   8    3.49    3.28
  -8  10  -8    8.59    3.87
 -10   8  -8    9.61    4.39
  -9  10   9  696.89   33.19
 -10   9   9  761.43   33.15
  -9  10   9  761.47   31.65
  -9   9  10  776.33   32.26
   9  -9  10  829.69   28.84
  -9   9  10  798.42   28.64
 -10   9   9  767.18   28.97
  -9  10   9  745.10   28.88
  -9   9  10  767.38   29.01
  -9 -10  -9  740.62   32.95
  10  -9   9  859.85   28.57
   9  -9  10  809.31   28.49
 -10  -7  -9   39.20    3.54
  -9  10   7   37.96    3.20
  -7  10   9   31.65    3.09
 -10   7   9   33.11    3.23
 -10   9   7   38.86    3.24
  10  -9   7   35.22    3.23
  10  -7   9   35.88    2.98
   7 -10   9   37.30    6.55
 -10  -7  -9   32.77    2.96
  -9 -10  -7   22.11    4.69
  -7 -10  -9   42.77    5.25
  -7  -9 -10   33.02    4.64
 -10  -9  -7   39.98    5.65
  -9  10   7   37.28    4.04
  -7   9  10   40.20    5.20
  -7  10   9   29.94    5.29
 -10   9   7   33.78    3.54
  -9  10   7   34.32    5.38
 -10   9   7   43.59    5.31
  -9  10   7   34.59    3.61
  -7  10   9   36.81    4.78
 -10   5   9  332.74   13.22
   5  -9  10  313.83   12.39
  10  -9   5  325.74   13.22
   5 -10   9  318.48   12.61
  10  -5   9  326.70   12.78
   9  -5  10  302.15   12.45
  -5  -9 -10  331.46   15.56
  -9 -10  -5  341.88   17.37
  -5 -10  -9  325.22   15.94
 -10  -9  -5  356.07   17.58
  -5  10   9  321.83   14.51
  -9  10   5  334.61   14.15
 -10   9   5  334.62   15.43
  -5   9  10  342.30   16.73
  -5  10   9  346.49   17.52
 -10   9   5  305.74   16.08
  -9  10   5  338.55   16.95
   5 -10   9  344.47   18.39
 -10  -5  -9  345.99   12.93
  -5   9  10  347.12   12.84
  -9  -5 -10  354.76   12.86
   3  -9  10  157.09    6.75
  10  -3   9  160.14    7.19
  -3   9  10  178.57    9.68
  10  -9   3  160.24    7.72
  -9 -10  -3  191.41   11.24
   3 -10   9  158.06    6.97
   9 -10   3  169.63    7.82
   9  -3  10  158.04    6.93
 -10  -3  -9  192.56    7.42
   3 -10   9  191.81   12.43
   3  -9  10  189.36   12.28
  -9  -3 -10  185.44    7.25
 -10  -9  -3  171.67   11.36
  -3  -9 -10  175.85    9.54
  -9 -10  -3  178.20   11.49
  -3 -10  -9  176.40   10.01
  -9  10   3  151.37   10.38
 -10   9   3  177.08   10.50
   9  -1  10  185.32    8.49
  -1   9  10  207.83   11.80
  -9  -1 -10  227.73    8.44
   9  -1  10  218.12    8.92
   1  -9  10  217.13   13.20
 -10  -1  -9  224.41    8.57
  10  -1   9  218.27    8.74
  -1 -10  -9  205.61   11.04
   1  -9  10  209.09   10.35
   1 -10   9  220.80   11.19
  -1  -9 -10  205.08   10.57
  -9 -10  -1  204.06   12.66
 -10  -9  -1  210.09   12.86
  -1  10   9  175.37   11.81
  10  -1   9  187.32    9.38
   9  -1  10  177.14    9.81
   9   1  10  240.60    9.96
  10   1   9  238.17    9.89
  10  -9  -1  229.27   10.40
   1   9  10  253.76   13.89
   9 -10  -1  225.19   10.33
   9   1  10  299.23   10.58
 -10  -9   1  281.95   10.30
  10   1   9  276.43   10.34
   1  -9 -10  263.60   12.25
  -1 -10   9  252.91   12.48
  -1  -9  10  247.50   11.82
   1 -10  -9  264.94   12.82
  -9   1 -10  255.96   13.27
   9   1  10  227.25   11.89
  -9  10  -1  237.18   13.47
 -10   9  -1  257.00   13.84
 -10   1  -9  213.29   12.99
  10   1   9  225.74   11.49
  10   3   9  142.13    6.39
   9   3  10  139.71    6.44
  10  -9  -3  141.79    6.98
   3 -10  -9  138.39    6.25
   9 -10  -3  143.46    7.02
  10  -3  -9  136.73    6.46
   3   9  10  174.22   11.13
 -10  -9   3  158.54    6.68
  -9 -10   3  158.21    6.68
  10   3   9  158.32    6.92
   9   3  10  162.87    7.08
  -9 -10   3  156.93   10.66
  -3 -10   9  146.36    8.97
 -10  -9   3  156.71   10.70
  -3  -9  10  156.99    8.56
 -10   9  -3  149.54   10.17
  -9   3 -10  144.52    9.61
 -10   3  -9  144.97    9.84
  -9  10  -3  130.99    9.53
  -9 -10   5  399.96   14.59
  10   5   9  362.30   13.72
   5   9  10  350.41   13.73
   9   5  10  354.03   13.75
   5  10   9  348.33   13.66
   5 -10  -9  340.70   13.73
  10  -9  -5  352.00   14.27
   9   5  10  359.56   19.48
  10   5   9  333.83   19.15
  10  -5  -9  356.42   13.90
   5   9  10  374.18   19.50
  10   5   9  372.73   14.38
 -10  -9   5  375.22   13.87
  -5  -9  10  381.23   13.96
  -5 -10   9  368.58   14.06
  -9 -10   5  387.47   13.87
   9   5  10  379.36   14.49
  -9 -10   5  354.45   18.15
  -5  -9  10  368.75   16.56
  -5 -10   9  349.93   16.96
 -10  -9   5  372.18   18.38
  -9   5 -10  352.73   17.93
   5  10   9  411.21   20.15
 -10   9  -5  362.14   18.28
 -10   5  -9  329.69   17.75
  -9  10  -5  338.58   17.75
 -10   9  -7   30.57    5.29
  -7  10  -9   32.61    5.06
  -9  10  -7   32.81    5.17
  -9  -7  10   32.99    3.14
  -9 -10   7   32.41    3.25
 -10  -7   9   32.20    3.19
  -7 -10   9   29.31    3.05
 -10   7  -9   29.94    3.33
  -7  -9  10   27.36    3.00
 -10  -9   7   31.54    3.19
   9  10   7   27.48    2.21
   7  10   9   24.87    2.30
   7   9  10   27.67    2.43
   9  10   7   30.81    6.26
  10  -7  -9   26.55    2.64
   7   9  10   31.11    6.16
   7  10   9   18.15    5.57
  10   7   9   27.27    6.10
  10  -9  -7   30.96    2.92
  10   9   7   31.14    6.08
 -10  -9   7   26.81    2.35
  -7 -10   9   27.20    2.68
   9   7  10   28.99    3.15
  -7  -9  10   26.39    2.61
  -9 -10   7   27.62    2.26
  -9 -10   7   35.39    5.30
  -7  -9  10   27.97    4.14
  -7 -10   9   27.47    4.39
  -9 -10   7   27.85    2.60
  -9   9 -10  745.92   32.65
  -9  10  -9  744.18   32.40
 -10   9  -9  703.41   32.42
  10   9   9  711.35   34.58
  -9   9 -10  834.23   28.30
 -10  -9   9  784.51   28.08
 -10   9  -9  785.63   28.29
 -10  -9   9  700.45   26.88
 -10  -9   9  742.97   27.19
  -9  -9  10  730.59   27.04
  -9 -10   9  741.38   27.22
   9   9  10  769.93   27.26
  10   9   9  795.69   27.27
  -9 -10   9  721.12   31.57
 -10  10  10    5.32    2.51
  10 -10  10    3.36    1.88
  10  -8  10  288.05   11.80
 -10   8  10  287.10   11.82
 -10  10   8  300.08   12.32
 -10   8  10  310.63   12.42
  -8  10  10  297.77   12.32
 -10  -8 -10  281.24   11.93
  -8 -10 -10  285.18   15.30
 -10 -10  -8  274.59   15.94
  -8  10  10  314.98   15.58
 -10  10   8  289.47   16.10
   6 -10  10    8.44    1.82
  10  -6  10   14.35    2.09
  10  -6  10    2.62    1.88
  -6  10  10    2.38    2.63
 -10  10   6    1.25    1.90
   6 -10  10    4.49    4.81
  -6  10  10    1.13    1.45
 -10 -10  -6    2.96    3.53
  -6 -10 -10    2.58    3.11
 -10  10   6    3.60    1.75
  -6  10  10    7.34    4.08
 -10  10   6    5.40    3.59
 -10  10   6    3.68    2.36
  -6  10  10    7.68    4.28
  10 -10   4   91.86    5.07
  -4  10  10   84.24    6.09
   4 -10  10   84.20    4.17
  10  -4  10   81.95    4.35
  -4  10  10   87.83    5.31
 -10   4  10   82.56    4.70
 -10 -10  -4   70.52    7.54
  -4 -10 -10   75.54    6.41
 -10  10   4   88.10    7.59
  -4  10  10   85.63    8.20
   4 -10  10   72.04    8.43
 -10  -4 -10   82.14    4.42
 -10  -2 -10    2.00    1.51
 -10 -10  -2    1.10    3.61
   2 -10  10    2.84    3.87
   2 -10  10   -0.23    2.28
  10  -2  10    6.77    1.70
  -2  10  10    6.98    3.30
  10 -10   2   10.15    2.54
  10   0  10  186.00    7.78
  10 -10   0  193.31    8.38
   0 -10  10  156.26    9.41
   0 -10 -10  167.05    9.82
 -10 -10   0  169.46   11.75
 -10   0 -10  220.76   11.82
   0  10  10  222.19   12.16
  10   0  10  211.34    9.71
  10   0  10  154.94    7.77
  10 -10  -2   13.92    2.70
   2  10  10    6.53    3.89
  10   2  10    2.02    1.92
 -10 -10   2    1.45    1.77
   2 -10 -10    1.65    2.62
  -2 -10  10    1.13    2.17
  10   2  10    4.25    1.71
 -10   2 -10    1.23    3.05
 -10  10  -2    5.52    3.87
  10   2  10    3.54    2.62
 -10   4 -10   56.95    6.25
 -10  10  -4   65.92    6.80
 -10  -4  10   49.39    3.85
  10   4  10   56.91    3.45
   4  10  10   52.74    3.43
   4 -10 -10   61.05    3.32
  10  -4 -10   62.68    3.54
  10 -10  -4   61.83    4.08
   4  10  10   64.78    7.21
  -4 -10  10   52.21    3.56
 -10 -10   4   56.38    3.52
  10   4  10   54.87    3.91
 -10 -10   4   52.36    6.52
  -4 -10  10   49.10    5.11
 -10 -10   4   53.06    3.70
  10   6  10    4.06    1.69
 -10  10  -6    7.82    3.94
 -10   6 -10    1.46    3.49
   6  10  10    6.77    4.41
  10   6  10    9.38    4.74
  10  -6 -10   14.14    2.12
  10  10   6   11.84    5.28
   6 -10 -10    6.55    1.77
 -10   6 -10    2.19    2.30
  -6 -10  10    2.65    2.04
 -10 -10   6    2.56    2.22
 -10  -6  10    3.64    2.19
 -10  -6  10    2.21    1.72
   6  10  10    4.20    1.60
  -6 -10  10    2.07    1.71
  10   6  10    3.44    2.31
 -10 -10   6    1.81    1.44
 -10 -10   6    1.46    3.41
  -6 -10  10    2.46    2.74
 -10 -10   6    1.33    1.84
  10   6  10    3.60    1.97
 -10  10  -8  395.01   19.34
  -8  10 -10  389.68   18.87
  10  10   8  431.86   21.93
  10   8  10  409.76   21.48
 -10 -10   8  338.08   14.62
 -10  -8  10  334.26   14.50
  -8 -10  10  324.53   14.45
 -10   8 -10  353.75   14.78
 -10  -8  10  356.14   13.94
  10   8  10  344.68   14.61
  -8 -10  10  334.24   17.30
 -10 -10   8  369.50   14.13
  10   8  10  377.40   14.15
 -10  -8  10  363.75   13.79
  -8 -10  10  368.45   13.99
   8  10  10  376.00   13.85
 -10  -8  10  361.37   13.89
 -10 -10  10    3.95    2.80
 -10  10 -10    2.46    2.62
 -10 -10  10    5.98    1.99
 -10 -10  10    5.18    1.90
 -11  -1   0  396.64   15.84
  -1   0  11  386.96   16.91
 -11   1   0  391.13   16.21
 -11   0  -1  368.07   15.83
  -1   0 -11  328.50   13.17
   0   1 -11  349.07   13.24
 -11   0   1  385.16   16.04
 -11   1   0  344.31   16.32
   0  -1  11  367.13   16.61
   0   1  11  364.69   16.64
   1   0  11  408.48   16.88
   0   1  11  324.53   13.38
   1   0  11  313.12   13.39
   0 -11   1  325.10   15.48
  -1   0  11  331.94   13.36
   0 -11  -1  319.86   14.72
   0  -1  11  332.75   13.43
   1 -11   0  326.13   15.20
  -1   0  11  353.42   13.00
   0   1  11  360.29   13.09
   0  -1  11  363.83   12.99
   1   0  11  351.64   13.09
   0  -1  11  367.86   13.06
  -1 -11   0  324.27   16.36
  11   1   0  405.17   15.73
  -1 -11   0  380.00   13.44
 -11   0  -1  435.88   16.09
   1 -11   0  381.72   13.52
   0 -11  -1  356.41   13.39
 -11  -2  -1  251.55   11.73
  -1   2  11  265.81   13.14
 -11   2   1  249.34   10.10
  -2   1  11  259.67   12.99
 -11   2   1  248.81   12.54
 -11  -1  -2  280.41   12.34
   2  -1  11  249.03   12.70
 -11   1   2  219.16    9.03
 -11   2   1  276.50   12.78
 -11  -2  -1  235.23    9.73
 -11  -1  -2  239.81    9.74
   1 -11   2  246.09   12.43
  -2   1  11  248.43    9.82
  -1   2  11  246.18    9.87
   1  -2  11  248.21    9.47
  -2   1  11  257.06    9.47
  -1   2  11  254.15    9.52
   2  -1  11  254.16    9.54
  -1 -11  -2  225.10   12.67
  -2 -11  -1  227.36   12.69
  -1 -11  -2  257.75    9.81
  11   1  -2  265.30   11.01
  11   2  -1  269.79   11.87
   1 -11   2  256.30    9.88
   1   2  11  241.55   10.02
   2 -11  -1  237.77   11.64
   1 -11  -2  238.55   11.05
  -1  -2  11  242.81    9.47
  -2  -1  11  247.94    9.38
   1   2  11  247.62    9.62
   2   1  11  245.75    9.63
  -1  -2  11  245.29    9.43
  -2  -1  11  243.08    9.43
  -2   1 -11  269.39   10.70
   1  11   2  259.26   12.95
 -11   1  -2  261.16   12.50
 -11  -2   1  267.27   11.90
 -11   2  -1  275.09   13.09
   2   1  11  254.14   12.72
 -11   2  -1  254.59   12.54
   1   2  11  254.23   12.98
   2  11   1  268.82   12.80
   1 -11  -2  247.58    9.92
 -11   1  -2  287.71   12.14
  11   2   1  254.71   12.44
  -1 -11   2  249.09    9.85
  11   1   2  285.18   12.93
   2 -11  -1  247.15    9.96
 -11   3   2  454.13   17.66
 -11   3   2  467.62   19.83
 -11   2   3  452.54   17.01
 -11  -2  -3  473.01   19.38
 -11  -3  -2  482.81   19.00
  -2  11   3  456.60   20.38
  -2 -11  -3  444.69   16.73
   3  -2  11  474.14   20.08
 -11  -2  -3  456.34   16.84
   2 -11   3  445.23   20.08
 -11  -3  -2  446.61   16.84
  -2   3  11  464.98   16.93
  -3   2  11  461.67   16.82
   3 -11   2  432.71   19.83
  -3 -11  -2  441.74   16.78
   3  -2  11  457.20   16.61
   2  -3  11  449.34   16.54
  -3 -11  -2  415.55   20.02
  -2 -11  -3  453.14   20.28
   2 -11   3  462.43   16.89
  11   3  -2  460.54   18.86
  11   2  -3  495.08   18.17
   3 -11   2  457.17   16.91
   3   0  11  219.34   11.50
 -11   3   0  234.50   11.86
 -11   0  -3  226.83   12.09
 -11   0  -3  228.37   11.46
  -3   0 -11  224.15    9.67
 -11   3   0  216.21   11.54
   0  11   3  226.36   12.10
   0   3  11  235.97   12.15
 -11  -3   0  246.19   10.67
  -3 -11   0  205.97    8.82
   3   0  11  209.76   10.95
   0 -11   3  214.30   11.60
   0   3  11  216.09    8.97
   3   0  11  215.19    9.07
  -3   0  11  211.48    8.37
   0  -3  11  216.07    8.44
   0   3  11  225.69    8.61
   3   0  11  216.44    8.59
  -3 -11   0  202.54   11.78
   3 -11   0  205.31    8.88
  11   3   0  229.52   11.34
  -3 -11   0  268.92   11.07
   0 -11   3  219.97    8.81
   0 -11  -3  201.58    9.51
   0 -11  -3  222.08    8.81
   3  11   2  587.60   24.20
 -11   3  -2  574.90   24.33
   2   3  11  575.80   24.50
  -3  11  -2  639.07   23.30
   2  11   3  584.59   24.49
 -11   2  -3  580.85   24.37
  -2  11  -3  613.06   22.74
   3   2  11  615.24   24.55
 -11  -3   2  596.83   21.13
   2 -11  -3  567.00   22.37
  -3  -2  11  564.74   20.56
  -2  -3  11  574.91   20.61
  -2 -11   3  554.48   24.46
   3 -11  -2  577.73   21.22
  11   3   2  601.47   24.71
  11   2   3  636.18   25.02
   2 -11  -3  586.78   21.20
 -11   3  -2  561.99   22.42
   2 -11  -3  588.35   21.06
  -3  11   4  755.78   32.23
 -11   4   3  784.75   29.73
   3  -4  11  771.63   28.07
 -11   3   4  787.24   30.92
 -11   4   3  799.95   31.25
 -11  -4  -3  814.11   30.49
  -4   3  11  774.08   31.97
 -11   3   4  771.52   29.20
 -11  -4  -3  834.92   28.44
   4  -3  11  800.78   32.07
  -4 -11  -3  814.82   28.36
 -11  -3  -4  834.26   28.40
  -3 -11  -4  806.08   28.31
  -3   4  11  797.61   28.33
   3  -4  11  780.47   32.33
   4 -11   3  759.28   32.10
  -4   3  11  819.35   28.25
   4  -3  11  786.97   28.14
  -3 -11  -4  757.16   31.81
  -4 -11  -3  747.92   31.89
   3 -11   4  762.95   28.33
  11   3  -4  832.14   29.72
 -11  -1  -4  242.16   12.11
 -11   4   1  231.26   12.17
  11   4  -1  234.29   11.96
  -1   4  11  234.82   12.72
 -11   4   1  226.24   12.38
  -1  11   4  256.41   13.08
   4  -1  11  245.32   12.11
 -11  -4  -1  253.47   11.03
 -11  -1  -4  221.81    9.35
  -1   4  11  232.70    9.55
   4  -1  11  227.51   11.99
   1 -11   4  217.73   12.49
  -1 -11  -4  222.34    9.24
  -4 -11  -1  233.01    9.45
   4  -1  11  234.88    9.69
   1  -4  11  234.11    9.11
  -4   1  11  244.26    9.01
  -1 -11  -4  222.37   12.32
  -4 -11  -1  232.22   12.65
   1 -11   4  253.49    9.50
  -1 -11  -4  233.27    9.32
   1  11   4  215.83   11.63
 -11   4  -1  220.71   11.48
  -1  11  -4  212.05    9.41
 -11   1  -4  209.56   11.25
   1   4  11  218.94   11.73
  -1  -4  11  196.26    7.90
   4   1  11  212.54   11.07
 -11   1  -4  205.71   11.46
  -4   1 -11  200.93    9.70
   4  11   1  206.05   10.81
   4   1  11  206.23    8.64
   1   4  11  195.79    8.56
   4   1  11  198.16   10.09
 -11  -4   1  199.94    8.32
   1 -11  -4  182.63    8.42
  -4 -11   1  199.12    8.42
  -4  -1  11  204.86    7.82
  -1 -11   4  183.81   11.10
  11   4   1  210.57   11.36
   1 -11  -4  211.08    8.39
  -1 -11   4  214.94    8.32
 -11   3  -4  736.28   31.84
  -4  11  -3  801.95   30.84
  -3  11  -4  832.84   30.61
 -11   3  -4  726.58   31.67
   4  11   3  813.55   31.62
   3  11   4  801.00   31.96
   4   3  11  824.16   28.82
 -11  -4   3  814.99   28.44
   3   4  11  801.81   28.26
   4   3  11  797.03   28.26
  -4 -11   3  791.12   32.26
  -3 -11   4  782.88   32.03
  11   4   3  809.67   32.72
  11   3   4  835.90   32.99
   3   4  11  766.44   32.49
   3 -11  -4  791.37   28.49
 -11  -5  -4  831.40   31.66
  -5   4  11  824.35   33.38
 -11   5   4  822.96   32.26
 -11   4   5  833.92   31.98
 -11   4   5  831.92   31.15
  -4   5  11  826.20   33.50
 -11   5   4  821.09   31.51
  -4 -11  -5  796.53   33.08
   4 -11   5  792.01   29.52
  -4 -11  -5  828.27   29.50
  -4   5  11  837.98   29.45
   5  -4  11  823.93   33.93
 -11  -5  -4  839.71   29.62
   4 -11   5  849.50   34.33
 -11  -4  -5  840.94   29.59
  -5   4  11  843.50   29.32
   4  -5  11  832.07   34.01
  -5 -11  -4  837.66   29.60
  -5   2  11  226.29   12.26
 -11  -5  -2  222.46   10.08
  -2  11   5  223.53   12.44
 -11   5   2  222.96   11.60
 -11   5   2  216.33   10.38
   2  -5  11  212.58   12.28
   2 -11   5  220.55   12.49
  -2   5  11  216.48    8.88
  -2 -11  -5  205.72    8.54
 -11  -2  -5  210.67    8.73
   5  -2  11  208.34    8.98
 -11  -5  -2  201.62    8.75
  -5 -11  -2  211.37    8.81
   5  -2  11  202.71   11.48
  -5 -11  -2  196.98   11.97
  -2 -11  -5  193.88   11.35
   2 -11   5  223.99    8.77
   5  11   0 1353.70   48.79
 -11  -5   0 1333.77   47.28
 -11   0  -5 1236.71   49.79
   5   0  11 1277.68   48.99
 -11   5   0 1336.77   49.79
   0  11  -5 1355.95   47.01
   0  11   5 1327.24   50.36
  -5   0 -11 1213.05   47.76
  -5 -11   0 1311.65   46.24
   0 -11   5 1353.33   50.46
   0 -11  -5 1351.70   45.95
 -11  -5   0 1271.31   46.11
   0   5  11 1355.99   46.44
   5   0  11 1366.03   49.03
   5   0  11 1396.88   46.52
  -5   0  11 1328.52   45.62
   0 -11   5 1352.21   50.01
  -5 -11   0 1283.33   50.31
   0 -11  -5 1317.06   49.87
   0   5  11 1399.13   49.89
   0 -11   5 1340.10   46.06
   0 -11  -5 1301.55   46.00
  -5  11  -2  262.60   12.28
   2  11   5  254.44   13.06
   5  11   2  246.10   12.23
  -2  11  -5  260.28   11.40
   5   2  11  250.43   12.55
 -11   2  -5  236.39   12.71
  -5   2 -11  251.72   11.75
 -11   5  -2  232.36   12.75
 -11   2  -5  254.56   13.14
   5   2  11  230.17    9.92
 -11  -5   2  236.34    9.61
  11   2   5  230.20    9.31
  -5 -11   2  218.11    9.66
   2   5  11  226.83    9.93
   5   2  11  230.64   11.08
  11   2   5  239.75    9.18
   5   2  11  239.75    9.51
   2   5  11  239.73    9.48
  -2 -11   5  226.46   12.59
  11   2   5  240.02   13.40
  11   5   2  282.66   13.77
 -11   5  -2  270.48   10.46
   2   5  11  263.38   13.47
   2 -11  -5  246.77    9.67
   5  11   4  837.13   33.57
 -11   4  -5  819.57   34.37
   4  11   5  890.60   34.33
  -4  11  -5  869.18   33.04
  -5  11  -4  876.79   33.31
  -5 -11   4  845.18   30.52
   5   4  11  872.41   30.81
  -4 -11   5  861.55   30.55
   4   5  11  889.48   30.89
 -11  -5   4  893.23   30.36
  11   4   5  838.86   29.78
   4   5  11  850.19   30.20
   5   4  11  844.25   30.19
  -4 -11   5  827.56   34.08
   5   4  11  858.50   35.47
  11   5   4  900.21   35.54
   4   5  11  851.55   35.18
  11   4   5  811.84   34.90
   4 -11  -5  824.96   30.40
  -6  11   5  229.10   13.66
  -6   5  11  236.11   13.30
 -11   5   6  238.11   11.79
 -11   6   5  245.60   12.11
  -5  11   6  226.50   13.58
  -5   6  11  231.01   13.20
 -11   6   5  238.77   12.08
  -6 -11  -5  240.26   13.43
  -5 -11  -6  249.62   13.36
  11  -5   6  235.29   10.10
  11  -6   5  246.47   10.25
   5  -6  11  249.99   14.23
  -6   5  11  256.14    9.64
 -11  -6  -5  264.98   10.16
   5 -11   6  223.04   14.04
  -5   6  11  250.62    9.79
   6  -5  11  225.60   13.71
 -11  -5  -6  245.39   10.05
 -11   6   3  744.35   29.84
  -3   6  11  763.19   31.63
  -6  11   3  756.71   31.78
  -6   3  11  829.12   31.77
 -11  -6  -3  768.13   28.96
 -11   6   3  762.63   30.59
  -6  -3 -11  785.92   27.06
 -11  -3  -6  798.00   27.62
  -3 -11  -6  769.69   27.41
  -6 -11  -3  781.15   27.70
   6  -3  11  713.54   31.16
   3  -6  11  804.38   32.54
   3 -11   6  800.46   32.75
  -3   6  11  806.15   27.67
 -11  -6  -3  778.54   27.66
  -3 -11  -6  713.27   30.81
  -6 -11  -3  732.21   31.61
   3  -6  11  717.11   27.84
   3 -11   6  766.03   27.52
 -11  -6  -3  748.52   31.34
  11  -6   3  759.82   27.86
  -1  11   6  434.96   19.73
 -11  -6  -1  402.47   16.27
   6  11  -1  427.29   17.68
 -11   6   1  432.14   18.96
   6  -1  11  438.61   18.23
  -1 -11  -6  418.17   15.35
  -1   6  11  418.31   15.84
   6  -1  11  421.38   18.69
  -6 -11  -1  428.26   15.78
   6  -1  11  427.15   15.92
   1 -11   6  465.40   20.37
  11  -1   6  383.11   15.12
 -11  -1  -6  431.25   15.60
   6  -1  11  411.01   15.47
  -6 -11  -1  403.54   19.48
  -1 -11  -6  417.03   18.85
   1  -6  11  400.67   15.53
  -1   6  11  417.70   18.55
 -11  -6  -1  456.07   19.44
   1 -11   6  415.00   15.46
  -1  11  -6  474.62   18.43
   6  11   1  468.27   19.23
   1  11   6  453.17   20.84
 -11   1  -6  458.68   20.59
 -11   6  -1  447.79   20.53
 -11   6  -1  459.42   20.55
   6   1  11  465.24   19.80
  11   1   6  444.08   16.51
  -6  11  -1  465.95   19.93
  -6   1 -11  460.75   19.31
   6   1  11  456.41   17.20
   1   6  11  476.60   17.36
  -6 -11   1  436.20   16.97
  11   1   6  458.19   16.63
 -11  -6   1  468.59   16.93
   6   1  11  450.46   19.14
   1 -11  -6  471.88   16.58
  -6  -1  11  440.62   16.20
   6   1  11  455.71   16.73
  -1  -6  11  430.70   16.86
  -1 -11   6  469.52   20.32
   1   6  11  478.87   20.92
   1 -11  -6  447.38   16.73
  11  -6  -1  452.00   17.19
   6  11   3  733.39   29.32
 -11   3  -6  783.65   31.00
  11   6   3  717.67   31.17
  -6   3 -11  815.71   29.83
   3  11   6  697.62   30.23
 -11   6  -3  739.12   30.57
  -3  11  -6  751.71   28.93
  -6  11  -3  781.55   29.94
  -3  -6  11  729.81   26.04
   6   3  11  759.57   26.98
  11   3   6  771.81   26.57
 -11  -6   3  772.32   26.56
   6   3  11  759.00   27.98
   3   6  11  739.86   26.39
  11   3   6  712.63   26.08
   3  -6 -11  703.99   27.30
  -6 -11   3  763.76   30.99
  -3 -11   6  734.48   30.21
  11   3   6  638.22   30.83
   3   6  11  827.61   31.85
  11  -6  -3  722.01   26.82
   3 -11  -6  735.77   26.53
 -11   5  -6  218.08   12.64
   5  11   6  222.03   12.20
 -11   6  -5  210.75   12.48
 -11   5  -6  199.94   12.47
  -5  11  -6  219.88   11.61
   6  11   5  219.38   11.79
  -6  11  -5  207.36   11.70
   6  11   5  203.60    8.28
  11   5   6  210.16    8.39
   5   6  11  210.49    8.76
   6   5  11  207.76    8.76
  11   6   5  210.19    8.28
  -6 -11   5  224.25    9.23
  -5  -6  11  214.25    8.40
   5   6  11  227.83    9.53
   6   5  11  224.55    9.45
  -5 -11   6  220.51    9.17
 -11  -6   5  237.60    8.94
  -5 -11   6  228.03   12.39
  -6 -11   5  228.46   12.69
  11  -6  -5  217.33    9.20
   5   6  11  226.29   13.52
   6   5  11  224.03   13.68
  11   6   5  216.49   13.39
  11   5   6  235.46   13.89
  11  -5  -6  207.62    9.06
  -7  11   6  478.56   21.63
 -11   7   6  420.84   19.54
 -11   6   7  422.88   19.23
  -6  11   7  439.85   21.30
 -11   7   6  413.54   18.64
  -7   6  11  411.79   20.30
  -6   7  11  426.66   20.54
 -11  -7  -6  463.27   16.99
  -6   7  11  463.00   16.47
   6 -11   7  445.03   22.11
 -11  -6  -7  453.56   16.88
   6  -7  11  448.10   21.99
  -6   7  11  443.89   17.61
  -7 -11  -6  405.75   20.45
  -6 -11  -7  442.42   20.59
  11  -7   6  439.18   17.05
  11  -6   7  447.80   16.99
  -4   7  11    8.58    3.71
  -7  11   4    9.58    3.99
 -11   7   4   10.85    3.02
 -11  -7  -4    6.23    1.93
 -11   7   4    6.45    2.88
   4 -11   7    7.76    4.15
   4  -7  11    5.48    4.01
   7  -4  11    4.27    3.50
  -4   7  11    4.22    1.72
 -11  -4  -7    3.48    1.66
 -11  -7  -4    3.82    1.82
  -7  -4 -11    4.31    1.38
  -4  -7 -11    2.79    2.02
  -7 -11  -4    3.21    3.10
   4 -11   7   12.24    1.97
  11  -7   4   10.30    2.38
   7  -2  11  824.48   28.75
   7  11  -2  808.98   30.49
 -11  -7  -2  802.94   29.33
  -2  11   7  816.87   33.37
 -11   7   2  861.99   32.54
 -11   7   2  826.36   31.78
   7  -2  11  785.10   32.61
  -2 -11  -7  799.36   28.48
 -11  -2  -7  833.31   28.79
   2  -7  11  727.07   33.31
  -2   7  11  786.93   28.92
   2 -11   7  861.91   34.25
  -2 -11  -7  746.44   31.94
  -2  -7 -11  770.80   29.84
  -7 -11  -2  830.80   33.55
   2  -7  11  765.58   29.40
  11  -7   2  810.40   29.18
  -2   7  11  828.55   31.73
   2 -11   7  825.99   28.66
  -7   0  11    4.35    1.20
   0  11  -7    8.34    2.22
 -11   0  -7    4.95    3.53
 -11   7   0    8.49    3.63
   0  11   7    5.92    3.59
  -7   0 -11    7.23    2.81
   7  11   0    6.32    2.36
   7   0  11    6.98    1.73
   7   0  11    6.75    2.70
   7   0  11    7.58    2.07
 -11  -7   0    4.21    1.74
  -7 -11   0    4.22    1.90
  11   0   7    5.77    1.68
   0   7  11    4.96    1.97
  -7 -11   0    5.15    3.59
   0 -11  -7    2.33    2.91
   0 -11   7    5.22    3.06
   0  -7  11    3.51    1.38
  11  -7   0    9.65    2.37
   0   7  11    6.66    3.23
   2   7  11  847.42   29.49
  11   2   7  821.49   29.25
   7   2  11  852.61   29.48
 -11   7  -2  828.85   33.87
  -2  11  -7  877.04   31.90
  -7  11  -2  866.82   33.34
   7  11   2  822.18   31.92
 -11   2  -7  909.10   34.31
  -7   2 -11  832.89   32.73
   2  11   7  858.65   34.22
   7   2  11  802.57   32.65
 -11  -7   2  837.96   29.59
  11   2   7  840.10   29.52
   7   2  11  807.01   31.67
   7   2  11  827.24   29.95
  -2 -11   7  823.72   33.07
   2  -7 -11  775.71   30.61
  -2  -7  11  793.18   30.35
   2 -11  -7  821.33   29.43
  11  -7  -2  813.76   29.93
   2   7  11  877.23   34.60
  11   4   7   12.92    1.74
   4   7  11   15.49    2.00
  -7  11  -4   16.58    3.89
  -4  11  -7   16.97    3.47
 -11   4  -7   14.96    4.08
  -7   4 -11   14.84    3.46
 -11   7  -4   14.42    4.23
   4  11   7   14.95    3.92
  11   4   7    6.16    1.82
   7   4  11    8.81    2.26
  -4  -7  11   10.04    1.61
  -4 -11   7   10.61    2.10
 -11  -7   4    9.52    1.83
  -7 -11   4   11.89    2.22
  -4 -11   7   10.91    3.33
  -7 -11   4    9.36    3.78
  -4  -7  11   12.46    2.04
   7   4  11    8.89    1.81
   4   7  11   13.13    4.67
  11   4   7   18.22    4.90
   4 -11  -7   16.91    2.19
  11  -7  -4   18.53    2.66
  11   7   4   12.95    4.21
   7   6  11  441.24   16.93
   6   7  11  454.58   16.96
  11   6   7  454.06   16.63
  11   7   6  447.49   16.51
   6  11   7  436.82   16.58
   7  11   6  449.86   16.49
  -7  11  -6  450.60   20.68
 -11   6  -7  430.34   21.24
 -11   6  -7  512.38   22.33
  -6  11  -7  445.67   20.52
 -11   7  -6  471.85   21.77
   6   7  11  474.03   17.75
  -6 -11   7  466.59   17.33
  -7 -11   6  469.53   17.40
  -6  -7  11  443.62   16.65
   7   6  11  471.67   17.78
  -7 -11   6  461.17   16.69
 -11  -7   6  476.20   17.00
  -6 -11   7  455.99   21.10
  -7 -11   6  460.04   21.40
  11  -6  -7  455.27   17.32
   7   6  11  457.33   22.86
   6   7  11  450.56   22.70
  11   7   6  434.21   22.44
  11   6   7  480.75   23.23
  11  -7  -6  454.66   17.39
  11  -8   7   80.16    4.64
  11  -7   8   77.01    4.47
 -11  -7  -8   79.85    5.07
  -7  11   8   71.54    4.54
 -11   8   7   82.29    4.74
  -8   7  11   69.38    4.61
 -11   7   8   71.40    4.61
  -8  11   7   73.98    4.53
  -7   8  11   74.09    4.60
 -11  -8  -7   73.60    4.44
   8  -7  11   66.92    7.84
   7 -11   8   81.05    8.73
   7  -8  11   73.80    7.98
  -7 -11  -8   72.25    7.06
  -8 -11  -7   66.87    6.90
  -8   7  11   78.85    7.07
  -8  11   7   74.65    7.59
  -7  11   8   66.97    7.16
 -11   8   7   75.39    6.70
 -11   8   7   74.14    5.34
  -8  11   7   70.84    5.85
  -7  11   8   71.61    6.33
  -7   8  11   70.96    6.86
 -11   8   5  348.62   17.11
  -5  11   8  362.90   18.86
 -11  -8  -5  351.01   15.33
  -5   8  11  366.64   18.21
  -8  11   5  357.40   15.76
 -11   8   5  361.59   16.65
  -8  11   5  349.06   18.28
   5 -11   8  356.57   14.01
  11  -8   5  372.35   14.53
  11  -5   8  358.17   14.19
 -11  -8  -5  385.37   14.96
  -5   8  11  389.44   15.12
  -5   8  11  353.45   14.30
  -8   5  11  361.35   14.42
  -5  11   8  362.69   14.25
 -11   5   8  363.35   14.44
  -5   8  11  382.92   14.07
   8  -5  11  342.11   18.58
  -8  -5 -11  384.14   13.95
 -11  -5  -8  374.20   14.22
   5 -11   8  365.31   19.45
 -11  -8  -5  379.53   14.42
  -5  -8 -11  342.91   15.97
  -8 -11  -5  363.49   18.43
  -5 -11  -8  346.22   17.51
  -8   5  11  359.03   14.18
 -11   8   3  202.97   11.56
  -3   8  11  183.68   12.08
 -11   8   3  211.36   11.58
  -8  11   3  181.98   11.95
   3 -11   8  240.88   13.95
 -11  -8  -3  228.38    9.12
  -8  -3 -11  227.38    8.59
  -3   8  11  214.86    9.04
 -11  -3  -8  235.98    9.01
  -3  -8 -11  214.49   10.46
  -8 -11  -3  201.98   12.63
  -3 -11  -8  212.37   11.86
   3  -8  11  204.52    9.98
 -11  -8  -3  209.16   12.84
  11  -8   3  201.19    9.23
  -3   8  11  202.14   10.76
  -8 -11  -3  203.78   12.12
   3 -11   8  196.12    8.61
   8  -1  11  534.74   20.74
   8  11  -1  529.76   21.92
  -1  11   8  555.98   25.45
   8  -1  11  536.96   22.94
   8  -1  11  595.73   21.22
 -11  -1  -8  621.59   20.89
  11  -1   8  597.97   20.81
   1 -11   8  566.45   24.17
 -11  -8  -1  619.78   26.17
  -1  -8 -11  578.57   22.49
   1  -8  11  564.27   22.00
  -1 -11  -8  548.49   23.94
  -8 -11  -1  583.30   25.72
   1 -11   8  547.41   20.55
  -1   8  11  549.53   24.22
   8   1  11  580.23   21.54
  11   1   8  577.73   21.43
 -11   1  -8  575.07   25.60
   8  11   1  563.96   23.20
 -11   8  -1  610.50   26.09
  -1  11  -8  568.75   23.42
  -8   1 -11  654.40   25.21
   8   1  11  551.07   24.09
  -8  11  -1  579.91   25.43
   1  11   8  572.97   26.08
  -8 -11   1  611.19   21.97
   8   1  11  590.94   24.40
   8   1  11  655.28   22.15
 -11  -8   1  630.60   21.80
  11   1   8  635.43   21.71
  -1 -11   8  611.99   25.05
   1 -11  -8  614.02   25.22
   1  -8 -11  593.66   23.23
  -1  -8  11  584.79   22.84
   1   8  11  574.84   25.90
   1 -11  -8  555.37   21.29
  11  -8  -1  563.90   22.01
   8   3  11  170.08    7.70
   3   8  11  179.62    7.75
  11   3   8  176.37    7.59
  -8  11  -3  172.05   10.90
  -3  11  -8  163.72    9.79
  -8   3 -11  172.20   10.54
 -11   3  -8  192.75   11.65
 -11   8  -3  185.41   11.56
  11   3   8  198.99    8.12
   8   3  11  196.39    9.45
  -3  -8  11  196.55    7.73
  -8 -11   3  181.60    8.17
 -11  -8   3  204.06    8.03
   8   3  11  193.45    8.37
  -3 -11   8  189.24   10.77
  -3  -8  11  185.94    9.11
 -11  -8   3  189.47   11.85
   3  -8 -11  180.42    9.35
  -8 -11   3  190.49   11.89
  11  -8  -3  170.90    8.18
   3   8  11  183.06   11.97
   3 -11  -8  180.37    7.71
   5 -11  -8  379.13   14.95
   5   8  11  347.41   19.74
  11  -5  -8  400.18   15.19
  11   5   8  376.38   20.43
  11  -8  -5  378.05   15.35
  -8  -5  11  414.49   15.56
   5   8  11  388.25   14.88
  11   5   8  386.43   14.68
   5  11   8  383.32   14.66
 -11  -8   5  407.73   15.00
  -8 -11   5  399.85   15.39
  -5  -8  11  403.23   14.78
  11   5   8  418.35   15.44
  -8 -11   5  411.75   14.86
  -5 -11   8  411.42   15.30
   8   5  11  377.74   15.52
  -5 -11   8  367.48   18.35
  -8 -11   5  372.47   19.31
  -5  -8  11  386.44   16.84
  11   8   5  435.96   21.23
  -5  11  -8  383.99   18.20
 -11   5  -8  382.13   19.41
 -11   8  -5  402.04   19.54
  -8  11  -5  384.98   18.82
 -11   7  -8   71.13    7.42
 -11   8  -7   74.91    7.69
  -7  11  -8   80.57    7.02
  -8  11  -7   74.93    7.00
  11  -8  -7   75.59    4.61
  11  -7  -8   71.44    4.41
  11   8   7   59.92    8.24
   7   8  11   63.70    8.04
  11   7   8   75.24    8.68
  -7  -8  11   79.50    4.78
 -11   8  -7   84.32    5.24
  -7 -11   8   84.13    4.93
 -11  -7   8   81.43    4.89
 -11  -8   7   81.41    4.85
 -11   7  -8   78.73    5.00
 -11  -8   7   77.76    4.38
  11   7   8   74.96    3.93
   8  11   7   72.13    3.77
   7   8  11   68.89    4.03
   7  11   8   73.31    3.90
  -7  -8  11   70.61    3.97
  -8 -11   7   71.70    3.78
   8   7  11   83.02    4.99
  -7 -11   8   82.27    4.57
  -8 -11   7   74.22    4.58
  -8 -11   7   82.45    7.47
  -7 -11   8   79.03    7.21
  -7  -8  11   74.04    4.24
 -11  -8   7   67.42    4.11
  -8 -11   7   72.02    4.29
  -7 -11   8   74.15    4.30
  -8  -7  11   64.94    4.18
  -9  11   8  297.88   17.01
  -8  11   9  326.68   17.58
 -11   9   8  299.52   16.17
  -8  11   9  307.69   15.47
  -9  11   8  301.29   14.80
  -8   9  11  320.95   16.39
  11  -8   9  316.05   12.53
   8  -9  11  316.71   12.74
  -9   8  11  318.34   12.64
  -9  11   8  309.09   12.78
 -11   8   9  288.98   12.80
  -8  11   9  306.17   12.81
 -11   9   8  310.96   12.85
   8 -11   9  294.70   18.33
 -11  -8  -9  309.14   12.59
   9  -8  11  316.84   18.34
 -11  -9  -8  303.92   12.63
   9 -11   8  310.15   18.45
  -8 -11  -9  297.53   16.31
  -9 -11  -8  301.01   16.74
   8  -9  11  310.35   12.37
   9  -8  11  323.12   12.51
  -9 -11  -8  298.09   12.13
  11  -8   9  322.88   12.46
  -9  11   6   47.01    5.95
  -6  11   9   37.22    5.22
 -11   9   6   42.00    5.18
  -6  11   9   46.77    6.46
  -9  11   6   42.24    4.09
 -11   9   6   44.48    4.56
  -6   9  11   46.19    5.65
  11  -9   6   45.10    3.64
  11  -6   9   46.62    3.37
   6 -11   9   41.75    3.10
 -11  -6  -9   42.14    3.79
  -6   9  11   40.97    3.98
  -6  11   9   42.62    3.97
  -9   6  11   43.89    3.44
 -11   9   6   40.80    3.38
 -11   6   9   47.55    3.62
  -6  11   9   44.70    3.46
  -9  11   6   43.92    3.40
  -6   9  11   41.98    3.47
  -6   9  11   41.05    2.97
 -11  -6  -9   44.44    3.31
   6 -11   9   40.10    6.60
  -9  -6 -11   40.90    3.05
  -6  -9 -11   39.94    4.69
  -6 -11  -9   38.67    5.21
  -9 -11  -6   38.35    5.83
  -9 -11  -6   40.86    3.02
   9  -6  11   40.19    3.20
  11  -4   9  563.81   20.27
   4 -11   9  562.55   20.05
  11  -9   4  587.63   20.86
  -4   9  11  557.66   22.30
   9  -4  11  541.34   20.36
  -9 -11  -4  507.78   20.10
  -9   4  11  551.57   20.40
  -4   9  11  537.87   21.05
  -4  11   9  548.04   21.05
  -4   9  11  571.18   20.54
 -11   4   9  565.30   20.71
  -9   4  11  558.07   20.61
   9  -4  11  472.77   24.68
 -11  -4  -9  539.01   20.19
  -9  -4 -11  538.02   19.97
  -4   9  11  532.45   20.26
   4 -11   9  538.32   26.14
  -4  -9 -11  518.21   22.47
  -4 -11  -9  514.27   23.56
  -9 -11  -4  518.21   24.89
 -11  -9  -4  556.74   25.41
 -11   9   4  540.86   24.11
  -4   9  11  577.18   25.00
  -9  11   4  530.91   24.70
 -11   9   4  589.29   23.85
  -2  11   9   11.22    4.45
 -11   9   2    8.82    3.58
  -2   9  11    6.21    2.25
 -11  -2  -9    5.15    1.65
  -9  -2 -11    5.34    1.52
  -2   9  11    7.73    3.11
   2 -11   9   14.55    1.82
  -2  -9 -11    2.63    2.40
   2  -9  11    4.91    1.89
   2 -11   9    5.27    3.93
  -9 -11  -2    3.67    3.56
  -2 -11  -9    3.16    2.71
   2 -11   9    7.99    3.07
 -11  -9  -2    5.93    4.16
  -9   2  11    5.61    1.93
   9   0  11  483.75   17.58
  11  -9   0  512.19   18.18
   0   9  11  500.32   21.91
   0 -11   9  442.51   20.37
 -11  -9   0  480.10   22.57
   0  -9 -11  453.28   19.37
   0  -9  11  438.54   18.92
   0 -11  -9  422.56   20.24
  -9 -11   0  448.70   22.20
 -11   0  -9  487.95   21.87
  11   0   9  468.27   17.41
   0  11   9  488.38   22.50
  -9   0 -11  532.53   21.46
 -11   9   0  488.85   22.09
   9   0  11  486.18   19.90
  11   0   9  459.96   17.50
   9   0  11  458.78   17.75
   9   0  11  415.51   20.45
 -11  -9   0  457.35   17.58
   2   9  11   12.65    4.58
  11  -9  -2    9.35    2.41
   2 -11  -9   11.82    1.74
  11   2   9    5.61    1.86
 -11  -9   2    4.01    1.79
   9   2  11    3.14    2.31
   9   2  11    5.49    2.00
   2  -9 -11    3.99    2.34
  -2  -9  11    4.98    1.96
   2 -11  -9    4.33    2.85
  -2 -11   9    3.13    2.75
   9   2  11    5.83    1.76
 -11   9  -2   15.05    4.28
   9   2  11    7.55    3.04
 -11   2  -9    6.17    3.33
  11   2   9    8.43    1.84
  -9  11  -2    9.46    3.91
  -9   2 -11    6.09    3.29
  -4  11  -9  595.24   25.48
  -9   4 -11  722.01   27.49
 -11   4  -9  570.79   26.72
  -9  11  -4  634.30   26.93
 -11   9  -4  613.20   27.14
 -11  -4   9  609.81   22.66
  -9  -4  11  598.69   22.65
   9   4  11  620.84   22.19
   4   9  11  619.39   22.16
  11   4   9  617.01   22.06
  -9  -4  11  617.06   22.30
  11  -4  -9  632.11   22.32
   4 -11  -9  602.61   22.07
   4   9  11  611.79   28.12
  11   4   9  633.17   28.72
  11  -9  -4  621.27   22.77
  -9 -11   4  593.24   22.11
  -4  -9  11  595.64   22.07
 -11  -9   4  599.42   22.22
   9   4  11  615.99   22.79
  11   4   9  565.13   22.41
  -4 -11   9  604.11   22.39
  -9 -11   4  566.01   27.06
 -11  -9   4  579.62   27.14
  -4 -11   9  576.58   25.54
  -4  -9  11  580.42   24.28
  -9 -11   4  604.73   22.41
   9   4  11  639.56   22.51
 -11   9  -6   35.73    5.71
  -6  11  -9   43.25    5.46
  -9  11  -6   39.36    5.78
 -11   6  -9   41.35    6.00
  -9   6 -11   41.16    5.57
  11   9   6   45.57    7.16
  11  -6  -9   43.05    3.20
   6   9  11   43.79    6.80
  11   6   9   41.34    6.72
   6  11   9   41.68    6.94
  11  -9  -6   45.70    3.53
   6 -11  -9   40.84    3.11
  -9  -6  11   41.53    3.56
  -6 -11   9   45.41    3.59
 -11  -6   9   39.48    3.51
 -11  -9   6   44.43    3.69
 -11   6  -9   40.83    3.69
  -6  -9  11   39.56    3.48
   6  11   9   39.23    2.74
  11   6   9   39.09    2.78
   6   9  11   40.70    2.93
   9   6  11   39.76    3.54
  -6 -11   9   43.19    3.25
 -11  -9   6   41.94    3.03
  -6  -9  11   39.13    2.94
  11   6   9   35.39    3.38
  -9 -11   6   36.06    2.75
  -6  -9  11   35.65    4.31
  -6 -11   9   34.56    4.94
  -9 -11   6   44.43    5.87
  -9 -11   6   36.86    3.12
 -11  -9   6   40.44    3.12
   9   6  11   43.21    3.21
  -6  -9  11   36.78    3.03
   9  11   8  319.47   19.15
 -11   8  -9  304.58   17.37
  -9  11  -8  315.72   16.82
 -11   9  -8  326.13   17.49
  -8  11  -9  324.01   16.85
  11   8   9  326.62   19.19
  11  -8  -9  306.79   12.60
  11   9   8  304.08   18.83
   8   9  11  364.62   19.82
 -11   9  -8  331.95   13.52
  -8 -11   9  329.40   13.12
 -11  -9   8  319.14   13.16
  -8   9 -11  323.86   13.07
  -9  -8  11  316.86   13.05
 -11   8  -9  330.45   13.45
 -11  -8   9  335.86   13.23
  -9   8 -11  331.89   13.16
 -11  -8   9  318.84   12.55
 -11  -8   9  296.11   12.07
   9  11   8  309.19   11.96
  11   8   9  318.98   12.18
   8  11   9  307.94   12.06
   8   9  11  309.40   12.28
  -8 -11   9  300.70   12.59
   9   8  11  315.65   13.22
  -9 -11   8  307.81   16.77
  -8 -11   9  280.45   16.05
   8   9  11  311.26   12.40
  11   8   9  327.37   12.53
 -11  -9   8  306.79   12.42
   9   8  11  326.08   12.56
  -9 -11   8  301.48   12.48
 -11  -8   9  310.68   12.29
  -8  -9  11  313.27   12.42
  -8 -11   9  262.21   11.94
   9 -10  11    9.40    1.86
  11 -10   9    9.18    1.99
  10  -9  11   10.42    2.17
   9 -10  11    7.42    2.01
  11  -9  10    8.88    2.06
 -10 -11  -9   10.30    2.03
   9 -10  11   11.37    2.44
  10  -9  11   11.18    2.53
 -10   9  11   12.87    2.41
  -9  10  11    8.96    2.16
 -11  10   9   12.93    2.65
 -11   9  10   11.78    2.68
 -10   9  11   11.81    2.59
 -10  11   9   10.72    2.48
  -9  10  11   11.80    2.62
  -9  11  10   10.16    2.46
  10  -9  11    8.89    4.85
  11  -9  10    7.83    5.15
 -11  -9 -10   10.58    2.46
 -11 -10  -9   11.31    2.48
 -10  -9 -11    8.47    2.25
  -9 -11 -10    9.62    3.90
  -9  11  10    7.71    3.30
  -9  10  11    7.65    3.45
 -10  11   9    7.97    2.69
 -11  10   9    9.22    4.15
 -10  11   9    6.62    4.09
 -10  11   7  544.70   24.96
 -11  10   7  497.47   24.16
  -7  11  10  525.63   25.33
 -10  11   7  523.17   21.86
  -7  11  10  543.32   24.04
  -7  10  11  503.19   23.99
 -11  10   7  498.18   21.68
   7 -11  10  517.16   19.57
   7 -10  11  516.21   19.35
  11  -7  10  532.18   19.75
   7 -10  11  534.43   20.08
 -10   7  11  542.85   20.02
 -10  11   7  530.45   20.16
 -11  10   7  529.37   20.19
  -7  11  10  534.84   20.26
 -11   7  10  539.21   20.40
 -10  -7 -11  537.91   19.84
   7 -11  10  519.47   26.57
 -11  -7 -10  545.94   20.00
  -7 -10 -11  523.24   23.23
  -7 -11 -10  544.18   24.05
 -10 -11  -7  520.58   24.92
 -10 -11  -7  527.15   19.68
  10  -7  11  546.62   19.97
  11  -7  10  503.08   19.82
 -11  10   5   92.44    8.07
  -5  11  10   92.19    8.86
 -10  11   5   89.25    8.00
  -5  11  10   90.92    7.97
  -5  10  11   99.93    8.45
 -11  10   5   98.95    7.30
  11  -5  10   91.63    5.00
 -10 -11  -5  114.70    9.13
  11 -10   5   97.74    5.70
   5 -11  10   92.37    4.83
 -11  -5 -10  119.18    6.03
  -5  11  10   99.27    6.11
  -5  10  11  111.52    6.28
 -10   5  11  109.14    5.50
 -11  10   5   94.25    5.31
 -10  11   5   98.94    5.33
  -5  10  11   90.99    5.44
  -5  10  11   97.38    5.14
 -11  -5 -10  102.73    5.22
   5 -11  10  109.93   10.03
 -10  -5 -11  101.15    5.10
  -5 -10 -11  106.50    7.45
 -10 -11  -5  100.62    8.89
 -11 -10  -5   80.80    8.26
  -5 -11 -10  100.58    7.73
  10  -5  11   95.50    5.30
 -11  10   3  602.31   26.58
  -3  11  10  589.56   25.68
 -10  11   3  561.42   26.57
  -3  10  11  543.56   25.00
  11 -10   3  573.06   22.92
  11  -3  10  564.96   22.16
   3 -11  10  588.10   21.99
 -10 -11  -3  548.67   26.50
 -11  -3 -10  686.67   23.30
 -10   3  11  661.02   22.84
  -3  10  11  645.92   23.46
  -3  11  10  651.94   23.40
  -3  10  11  607.82   22.66
 -10   3  11  591.69   22.80
   3 -10  11  631.14   29.02
 -11  -3 -10  643.30   22.45
 -10  -3 -11  644.27   22.31
   3 -11  10  627.04   28.99
 -11 -10  -3  585.59   27.69
   3 -11  10  581.78   25.42
  -3 -10 -11  619.92   25.32
 -10 -11  -3  576.14   27.58
  -3 -11 -10  594.58   25.73
   3 -10  11  598.81   24.79
  10  -3  11  649.67   22.85
 -10   3  11  605.93   22.61
  -1  10  11  285.81   15.32
 -11   1  10  300.81   11.95
 -10 -11  -1  283.38   11.90
 -10   1  11  325.91   12.26
  -1  10  11  326.25   12.75
  -1  11  10  338.98   12.75
  -1  10  11  286.75   11.92
  11  -1  10  310.92   12.07
 -11 -10  -1  312.86   12.08
  10  -1  11  315.28   12.22
   1 -11  10  292.10   14.42
   1 -10  11  267.67   13.48
 -10 -11  -1  299.54   16.70
  -1 -11 -10  285.62   14.50
 -11 -10  -1  293.82   16.75
  10  -1  11  277.54   11.77
  10  -1  11  250.36   13.00
  -1  11  10  241.95   14.93
  11 -10  -1  279.34   12.04
   1  10  11  262.25   15.57
 -11  -1  10  289.02   11.63
  -1 -10  11  292.13   11.71
  10   1  11  304.63   11.91
 -10 -11   1  291.51   11.78
 -10  -1  11  333.99   12.15
  11   1  10  264.36   11.41
 -10  -1  11  294.92   11.70
  10   1  11  274.13   11.52
  10   1  11  312.23   12.04
  11   1  10  322.69   11.99
  -1 -10  11  296.32   13.63
  -1 -11  10  284.93   14.18
   1 -11 -10  299.41   14.54
   1 -10 -11  295.42   13.91
 -11   1 -10  283.02   15.40
   1  11  10  301.80   16.21
 -10   1 -11  281.44   15.06
  11   1  10  246.11   12.90
 -11  10  -1  289.39   15.85
  10   1  11  264.98   13.51
   3  11  10  576.36   27.57
 -11  10  -3  582.34   26.89
  10   3  11  559.45   25.10
 -10   3 -11  591.34   26.50
 -11   3 -10  645.74   27.28
 -10  11  -3  582.71   26.80
  -3 -10  11  634.59   22.46
  -3 -11  10  640.82   22.48
 -10  -3  11  649.21   22.78
 -11   3 -10  687.08   23.13
 -11  -3  10  651.54   22.74
 -10  -3  11  589.78   22.21
  11   3  10  567.90   21.98
   3  10  11  597.23   22.07
  10   3  11  590.84   22.07
 -11  -3  10  596.36   22.17
   3 -11 -10  560.93   21.69
   3  10  11  580.91   27.57
  11 -10  -3  569.22   22.60
  11  -3 -10  588.70   22.00
  10   3  11  570.93   24.32
  -3 -10  11  617.12   22.22
 -11 -10   3  626.07   22.30
 -10 -11   3  607.74   22.21
  11   3  10  622.23   22.55
  10   3  11  624.87   22.65
 -10 -11   3  601.01   27.64
   3 -10 -11  582.06   24.79
  -3 -11  10  599.40   25.39
   3 -11 -10  574.07   25.42
 -11 -10   3  616.23   27.75
  -3 -10  11  569.13   24.37
 -10 -11   3  621.04   22.43
 -11 -10   3  603.11   22.37
  -3 -10  11  588.09   22.19
  10   3  11  668.47   22.63
  -3 -11  10  580.53   22.10
 -11  10  -5   81.09    7.96
 -10  11  -5  100.11    8.37
  11  10   5   83.76    9.19
  -5  11 -10   85.47    7.23
 -10   5 -11   77.67    7.62
 -11   5 -10   87.76    8.18
  11  -5 -10   93.02    4.89
   5 -11 -10   86.19    4.58
  11 -10  -5   90.82    5.39
   5  10  11   90.79    9.02
  11   5  10   79.43    9.16
   5  11  10   73.74    8.48
 -10  -5  11  102.38    5.57
 -10   5 -11  109.39    5.63
  -5 -11  10  102.46    5.37
 -11   5 -10  100.88    5.71
  -5 -10  11  106.29    5.44
 -11  -5  10  104.35    5.59
 -11  -5  10   85.21    4.79
  10   5  11   82.80    4.67
   5  11  10   85.67    4.60
 -10  -5  11   90.73    4.91
  11   5  10   90.98    4.75
   5  10  11   83.69    4.67
  11   5  10   99.36    5.45
 -11 -10   5  103.55    4.98
 -10 -11   5   93.10    4.82
  -5 -10  11   94.28    4.89
  -5 -11  10   91.79    5.05
  10   5  11   99.91    5.55
 -10 -11   5  103.64    8.81
  -5 -10  11   93.10    6.75
 -11 -10   5   89.72    8.43
  -5 -11  10   87.27    7.08
  10   5  11   90.80    5.04
 -11 -10   5   88.59    5.03
  -5 -11  10   81.95    4.72
 -10 -11   5   89.46    5.01
  -5 -10  11   87.90    4.82
 -11  -5  10   91.70    4.69
  -7  11 -10  522.57   24.26
  10  11   7  600.14   28.38
 -11   7 -10  562.33   25.85
 -11  10  -7  499.87   24.91
 -10   7 -11  576.81   25.84
 -10  11  -7  538.41   25.04
  11   7  10  550.72   27.41
   7  10  11  533.59   26.98
   7  11  10  575.25   27.59
  11  -7 -10  541.09   20.01
   7 -11 -10  531.72   19.86
  11  10   7  518.05   26.97
  -7 -10  11  591.25   20.79
 -10   7 -11  558.96   20.78
  -7 -11  10  593.96   20.81
 -11 -10   7  581.55   20.88
 -11   7 -10  572.54   21.04
 -11  -7  10  560.43   20.76
 -10 -11   7  565.97   20.84
 -10  -7  11  587.88   20.88
 -11  -7  10  559.01   20.11
 -10  -7  11  520.08   19.94
   7  10  11  523.87   19.80
 -11  -7  10  532.09   19.86
  11   7  10  542.58   19.80
   7  11  10  522.85   19.67
  10   7  11  531.79   19.87
  -7 -10  11  523.47   19.93
  -7 -11  10  529.84   20.15
 -10 -11   7  530.53   19.66
 -11 -10   7  544.11   19.78
  11   7  10  480.42   20.38
  10   7  11  525.86   20.66
 -10 -11   7  506.93   24.88
  -7 -11  10  511.97   23.71
  -7 -10  11  529.59   20.00
  10   7  11  538.72   20.15
  -7 -11  10  463.96   19.64
  11   7  10  531.94   20.12
 -10 -11   7  512.22   20.07
 -11 -10   7  532.98   20.12
  11   9  10   13.02    5.57
  11  10   9    6.82    5.05
  10  11   9    9.09    5.39
 -10  -9  11   10.79    1.97
 -11  -9  10    6.64    1.79
 -10   9 -11   10.52    2.59
 -11  -9  10   13.12    2.78
  -9  10 -11   11.35    2.53
 -11 -10   9   13.31    2.91
 -11  10  -9    9.62    2.84
 -11   9 -10    8.97    2.64
 -10  -9  11    9.81    2.83
  10   9  11    7.02    2.69
  11   9  10   11.49    2.68
 -10  11  -9    7.34    3.85
 -11   9 -10    9.51    4.78
 -11  10  -9    7.65    4.36
  11   9  10    9.33    1.78
  -9  11 -10    6.77    4.09
 -10   9 -11    6.38    3.98
  -9  10 -11    6.53    3.91
  11   9  10    7.22    1.91
 -11  -9  10    7.39    1.89
 -10 -11   9    6.65    1.92
 -11 -10   9    7.39    1.97
  10   9  11    9.41    2.11
  11 -10  11  306.65   12.64
 -10  11  11  316.54   13.18
 -11  10  11  302.85   13.10
 -11  11  10  306.29   13.11
 -11 -10 -11  282.49   12.57
  11 -10  11  273.40   18.84
 -11 -11 -10  303.77   12.77
 -11 -11 -10  306.98   12.18
  11 -10  11  316.00   12.47
  10 -11  11  303.65   12.25
   8 -11  11    6.03    1.83
  11  -8  11    0.99    1.88
 -11 -11  -8    2.15    1.78
 -11   8  11    4.01    2.06
  -8  11  11    1.69    2.15
 -11  11   8    0.76    2.12
 -11   8  11    1.35    2.16
 -11  -8 -11    0.77    1.93
  -8 -11 -11    3.41    2.95
  -8  11  11    4.86    3.27
 -11  11   8    2.01    3.66
 -11  11   6  207.22   12.95
  -6  11  11  232.33   13.27
 -11  11   6  226.16   11.57
 -11 -11  -6  251.54   14.40
  11  -6  11  215.71    8.74
   6 -11  11  215.14    8.58
 -11  -6 -11  202.70    9.58
 -11   6  11  203.16    9.03
  -6  11  11  191.48    9.80
 -11  11   6  203.93    9.21
 -11  -6 -11  196.97    8.87
   6 -11  11  200.01   14.59
  -6  11  11  196.77    8.70
  -6 -11 -11  209.06   12.02
 -11 -11  -6  207.96   13.66
  11  -6  11  192.40    9.00
  -4  11  11    5.96    4.23
 -11  11   4    4.31    3.70
   4 -11  11    9.70    1.64
  11  -4  11   14.51    2.02
 -11  -4 -11    0.25    2.27
 -11   4  11    1.78    1.87
  -4  11  11    1.89    2.58
  -4  11  11    5.10    2.28
 -11  11   4    3.15    2.04
  -4  11  11    2.75    1.95
 -11  -4 -11    4.13    1.86
  -4 -11 -11    0.28    2.75
 -11 -11  -4    2.10    3.86
   4 -11  11    1.85    2.43
   4 -11  11    2.91    4.15
  11  -4  11    2.41    2.00
 -11  11   2  487.95   21.43
  -2  11  11  452.51   20.39
 -11  -2 -11  436.79   17.01
 -11   2  11  425.01   16.65
  -2  11  11  405.17   17.10
  -2  11  11  441.82   16.70
 -11  -2 -11  436.73   16.23
 -11 -11  -2  420.30   21.72
   2 -11  11  398.91   18.68
  -2 -11 -11  417.71   19.24
  11  -2  11  435.01   16.78
   0  11  11   11.70    4.57
  11 -11   0   11.75    2.74
 -11   0 -11    1.94    2.10
 -11   0  11    2.13    2.13
   0  11  11    5.67    2.56
 -11   0  11    5.65    2.04
 -11 -11   0    1.22    1.80
  11   0  11    3.01    1.89
   0 -11  11    1.43    2.26
   0 -11 -11    1.27    2.87
 -11 -11   0    2.95    4.15
  11   0  11    5.52    1.99
 -11  11  -2  427.49   20.63
 -11   2 -11  380.48   19.72
  11   2  11  433.59   18.36
   2  11  11  473.99   21.88
  11 -11  -2  444.55   16.44
 -11   2 -11  413.63   16.25
 -11  -2  11  395.08   15.97
  -2 -11  11  385.56   15.61
  11   2  11  424.02   15.66
 -11  -2  11  399.68   15.70
  11   2  11  409.05   15.92
  -2 -11  11  386.08   18.04
   2 -11 -11  371.90   18.18
  -2 -11  11  393.12   15.65
  11   2  11  417.54   15.98
 -11  -2  11  411.36   15.61
 -11  11  -4    0.77    3.85
  11   4  11    4.49    1.85
 -11   4 -11    4.87    3.61
   4  11  11    2.28    4.25
 -11   4 -11    1.90    2.39
  -4 -11  11    1.08    1.94
 -11  -4  11    2.61    2.28
 -11  -4  11    1.90    1.71
 -11  -4  11    2.02    1.91
   4  11  11    5.06    1.81
  11   4  11    3.35    2.13
 -11 -11   4    1.98    1.84
  -4 -11  11    1.85    1.77
  -4 -11  11    0.26    2.21
 -11 -11   4    0.42    3.65
   4 -11 -11    0.56    2.71
 -11 -11   4    3.71    2.03
 -11  -4  11    1.04    1.52
  -4 -11  11    2.68    1.71
  11   4  11    1.18    1.96
  -6  11 -11  236.34   13.42
 -11   6 -11  274.86   15.14
  11  11   6  237.34   16.07
 -11  11  -6  249.29   14.47
  11   6  11  235.20   16.15
   6  11  11  251.04   15.96
  -6 -11  11  215.72    9.90
 -11   6 -11  220.44   10.22
 -11  -6  11  227.41   10.13
 -11  -6  11  220.10    9.44
  11   6  11  235.73    9.47
 -11  -6  11  226.56    9.53
   6  11  11  221.71    9.33
  11   6  11  217.27   10.00
  -6 -11  11  215.62    9.49
 -11 -11   6  210.73    9.28
  -6 -11  11  203.85   12.04
 -11 -11   6  205.89   13.87
 -11  -6  11  223.02    9.22
  11   6  11  239.06    9.81
 -11 -11   6  225.64    9.71
  -6 -11  11  223.98    9.46
  -8 -11  11    1.75    2.33
 -11  11  -8    0.46    2.40
 -11 -11   8    2.35    2.85
 -11   8 -11    0.86    2.40
 -11  -8  11    2.06    2.44
 -11  -8  11    1.62    1.81
   8  11  11    3.85    1.69
  11  11   8    2.88    5.20
  11   8  11    7.36    5.72
   8  11  11    5.54    4.79
   8 -11 -11    4.60    1.72
  11   8  11    1.38    2.31
 -11  11  -8    2.94    4.01
  11   8  11    2.68    1.80
  -8  11 -11   -2.72    3.51
 -11   8 -11    0.44    3.66
 -11   8 -11    5.73    4.45
  11   8  11    0.75    1.99
  -8 -11  11    2.54    1.72
 -11 -11   8    0.75    1.86
 -11 -10  11  283.89   12.63
 -11  10 -11  283.43   12.77
 -10  11 -11  278.64   12.61
 -11  11 -10  283.00   12.79
 -11 -11  10  282.40   12.65
  11  10  11  293.39   11.64
 -10 -11  11  287.80   11.59
 -11 -10  11  285.17   11.59
  11  11  10  307.10   19.58
  11  10  11  255.74   18.46
  10 -11 -11  284.65   11.70
  11  10  11  284.60   12.75
  11  10  11  301.75   11.89
 -11 -11  10  293.40   11.86
 -11  11 -10  305.53   17.23
 -10  11 -11  282.42   16.78
 -11  10 -11  293.04   17.21
   0 -12   0   15.38    2.13
   0   0  12   21.21    1.98
 -12   0   0   20.11    3.36
   0   0  12   19.65    3.92
  -1   1  12    2.20    1.31
  -1 -12  -1    4.77    1.74
   1  -1  12    2.10    1.98
  -1   1  12    0.41    1.63
  -1 -12  -1    0.87    3.12
   1 -12   1    2.02    2.76
   1  -1  12    3.16    3.26
 -12  -1  -1    3.60    2.68
  -1   1  12    0.28    3.09
 -12   1   1    3.04    2.86
   1  -1  12    1.36    1.21
  -1  -1  12    0.63    1.18
   1   1  12    1.95    1.35
   1 -12  -1    3.90    1.72
   1   1  12    2.67    1.86
   1 -12  -1    0.18    2.18
   1   1  12    1.07    2.95
  -1  -1  12    0.65    1.16
 -12   1  -1    1.35    3.13
  -1   1 -12    1.45    1.30
 -12   1  -1    3.77    2.85
 -12  -1   1    2.49    2.77
  -2   2  12  261.55    9.77
   2  -2  12  268.22    9.86
   2 -12   2  255.57   10.21
  12   2  -2  271.10   11.78
  -2 -12  -2  240.85   10.03
  -2   2  12  245.33   10.13
   2 -12   2  259.44   13.13
 -12  -2  -2  236.44   10.03
  -2 -12  -2  227.11   13.19
 -12   2   2  236.86    9.83
 -12  -2  -2  266.26   12.53
 -12   2   2  266.48   13.14
  -2   2  12  261.00   13.68
  -2   0  12  115.37    5.28
   2   0  12  125.28    5.45
   0   2  12  117.73    5.38
   0  -2  12  120.43    5.29
   2   0  12  122.04    5.45
  12   2   0  125.53    7.81
   0 -12   2  127.39    5.77
   2 -12   0  119.64    5.78
   0 -12  -2  117.78    5.71
   2 -12   0  128.13    7.83
   0 -12   2  124.19    8.10
   0   2  12  127.76    5.90
  -2 -12   0  114.61    8.72
 -12   0  -2  121.47    8.00
   0  12   2  127.45    8.80
 -12  -2   0  129.91    7.65
   0   2  12  113.43    8.39
 -12   2   0  122.96    8.17
 -12   2   0  120.22    8.33
   2   0  12  117.99    8.34
   2 -12  -2  310.33   14.56
   2 -12  -2  349.51   13.25
  12   2   2  362.79   16.49
  -2  -2  12  335.80   12.57
  -2  -2  12  336.77   12.60
   2  12   2  377.14   16.78
   2   2  12  374.30   16.83
  -2   2 -12  337.21   14.02
 -12   2  -2  349.90   16.32
  -3 -12  -3   20.53    3.71
 -12  -3  -3   18.83    4.37
   3 -12   3    3.92    1.82
  12   3  -3    1.18    2.14
  -3   3  12    0.95    1.63
   3 -12   3    2.01    2.92
  -3 -12  -3    0.39    1.62
 -12  -3  -3    0.73    1.58
  -3 -12  -3   -0.29    3.00
  -3  12   3    0.90    3.37
 -12  -3  -3    0.21    2.30
 -12   3   3    1.57    1.23
   3  -3  12    3.50    1.51
 -12   3   3    0.24    2.59
  -1   3  12  353.53   13.18
   1  -3  12  331.81   13.05
  -3   1  12  343.82   13.02
   3  -1  12  343.60   13.17
  -1 -12  -3  340.30   13.34
   1 -12   3  340.64   13.40
  12   3  -1  353.28   15.87
 -12  -1  -3  306.51   15.63
   1 -12   3  372.12   17.05
 -12  -3  -1  383.03   13.63
   3  -1  12  394.65   13.95
  -1 -12  -3  364.57   13.45
  -3 -12  -1  356.67   13.52
  -1   3  12  382.59   13.73
  -3   1  12  358.48   13.52
   3 -12   1  369.61   16.59
  -1 -12  -3  336.14   17.03
  -3 -12  -1  354.39   17.19
   3  -1  12  326.96   16.41
 -12  -1  -3  333.43   15.90
 -12   3   1  338.91   16.50
 -12   3   1  345.99   16.59
  -1  12   3  354.14   17.12
 -12  -3  -1  330.68   15.26
  -1   3  12  335.63   16.85
 -12   3   1  344.49   14.13
  -1  -3  12  373.78   13.99
  -3  -1  12  380.08   13.86
  -3  -1  12  383.12   13.96
   1   3  12  369.54   14.17
 -12   3  -1  323.92   15.51
  -1 -12   3  383.09   14.41
   1 -12  -3  366.42   14.41
 -12  -3   1  361.68   17.34
  12   3   1  328.90   16.98
   3 -12  -1  370.00   14.54
  -1 -12   3  391.97   18.34
   3  12   1  384.53   17.53
   1   3  12  365.97   17.83
 -12   3  -1  398.85   17.90
 -12   3  -1  374.20   17.82
 -12   1  -3  375.64   17.43
   1  12   3  352.74   17.70
  -3   1 -12  384.66   15.49
   3   1  12  388.90   17.75
   3 -12  -1  407.04   17.07
  -3 -12   1  410.65   14.67
   1 -12  -3  393.53   15.46
 -12  -3   1  416.06   14.59
   1   3  12  428.33   14.88
  12   3   3    4.42    3.44
   3 -12  -3    1.60    1.75
  -3 -12   3    1.18    3.26
  -3  12  -3    2.36    2.20
   3   3  12    2.79    2.99
  -3  -3  12    1.16    1.02
 -12   3  -3    3.56    3.09
   3  12   3    5.36    3.27
   4 -12   4  273.61   10.76
  12   4  -4  287.61   12.38
  -4   4  12  247.11   10.42
 -12  -4  -4  251.75   10.57
  -4 -12  -4  251.12   10.54
   4  -4  12  242.23   14.03
  -4 -12  -4  234.21   13.74
 -12   4   4  289.06   11.89
 -12  -4  -4  294.27   13.16
 -12   4   4  288.98   13.55
  -4   4  12  288.48   14.66
   4  -2  12   19.32    2.18
   4 -12   2   19.43    2.51
  12   4  -2   22.99    3.66
   2 -12   4   21.91    2.41
  -4   2  12   26.42    2.40
 -12  -2  -4   25.06    2.46
  -2 -12  -4   23.27    2.36
   2 -12   4   24.50    4.62
  -4 -12  -2   23.79    2.48
 -12  -4  -2   25.41    2.49
  -2   4  12   27.18    2.55
   4  -2  12   28.85    4.50
  -2 -12  -4   23.08    4.37
  -4 -12  -2   27.70    4.72
   2  -4  12   19.79    2.07
 -12   4   2   21.59    4.01
  -2  12   4   19.79    4.48
 -12   4   2   17.44    2.51
 -12  -4  -2   21.78    3.30
 -12  -2  -4   27.05    3.92
   0   4  12  358.82   13.13
  -4   0  12  353.72   12.83
  12   4   0  374.99   16.64
   4 -12   0  350.51   13.48
   0 -12   4  367.34   13.32
   0 -12  -4  352.67   13.30
   4   0  12  340.00   15.85
  -4 -12   0  314.09   13.26
   4   0  12  313.79   13.44
   0 -12  -4  319.62   13.08
   0   4  12  325.59   13.41
  -4 -12   0  322.00   16.91
   0 -12   4  339.03   16.96
   0 -12  -4  314.78   16.68
   4  12   0  366.67   16.39
   0  12   4  374.52   17.32
   0   4  12  342.89   16.93
   0  -4  12  352.67   12.95
 -12   4   0  381.43   17.09
 -12   4   0  357.30   16.80
   4   0  12  373.63   16.62
 -12   0  -4  375.04   16.62
 -12  -4   0  374.49   15.11
 -12   0  -4  357.45   17.13
  -4   0 -12  363.55   14.63
  -4  -2  12   22.12    1.81
  -4  -2  12   22.22    1.73
   2 -12  -4   24.25    2.47
   4 -12  -2   21.58    2.52
  12   4   2   22.51    4.36
  12   2   4   26.54    4.45
   4   2  12   29.90    2.86
   2   4  12   25.91    2.76
 -12  -4   2   28.83    2.53
  -4 -12   2   23.91    2.54
  -2 -12   4   18.35    4.14
   2   4  12   25.04    4.48
 -12   2  -4   27.11    4.38
   4   2  12   22.48    4.14
  -2  -4  12   20.62    1.84
  -2  12  -4   22.74    3.14
 -12   4  -2   22.54    4.41
   4  12   2   22.93    3.89
  -4   2 -12   25.15    3.31
   2  12   4   23.33    4.38
 -12   2  -4   17.08    4.27
 -12   4  -2   17.79    4.22
   4   4  12  251.23    9.90
   4 -12  -4  262.41   10.25
  12   4   4  273.49   14.52
  -4 -12   4  209.38   13.07
   4  12   4  273.98   13.66
  -4  12  -4  279.41   12.59
   4   4  12  263.06   13.80
   4   4  12  210.70   10.17
 -12  -5  -5    0.54    1.74
   5  -5  12    1.75    3.42
   5 -12   5    0.73    3.54
  -5   5  12   -0.08    1.54
   5 -12   5    1.64    1.87
  12  -5   5    4.59    2.04
 -12   5   5    1.88    1.92
  -5   5  12    3.20    3.45
 -12  -5  -5    2.85    2.26
 -12   5   5    3.03    2.41
   5  -3  12  332.63   13.32
  -5 -12  -3  324.67   15.99
   3 -12   5  318.40   13.44
 -12  -5  -3  365.49   13.66
  -5 -12  -3  358.89   13.64
   5  -3  12  362.13   17.34
   5 -12   3  333.98   17.23
  -3 -12  -5  369.51   13.53
  -3   5  12  364.47   13.62
  -5   3  12  368.84   13.43
   3  -5  12  353.16   17.87
 -12  -3  -5  369.87   13.66
   3 -12   5  347.44   17.89
  -3 -12  -5  319.89   16.95
  -5 -12  -3  351.35   17.49
  -5   3  12  344.68   17.25
  -3  12   5  325.49   17.36
 -12   5   3  370.43   16.71
  -3   5  12  317.15   17.01
 -12  -5  -3  356.23   15.30
 -12   5   3  335.04   15.01
  -5   1  12  325.62   12.05
   1 -12   5  310.76   12.44
  -1 -12  -5  332.58   12.44
  -5 -12  -1  327.53   12.68
   5  -1  12  365.73   16.14
   5  -1  12  329.40   12.90
   1 -12   5  344.73   16.73
  -1   5  12  341.42   12.85
  -5 -12  -1  318.43   16.48
  -1 -12  -5  321.97   16.07
   5  -1  12  300.58   15.18
  -1  12   5  329.52   16.54
 -12  -1  -5  309.56   15.42
 -12  -5  -1  311.44   13.75
 -12   5   1  305.15   15.61
  12   5  -1  281.52   15.07
   5  12  -1  308.35   14.86
  -5  -1  12  337.50   12.83
  -5  -1  12  326.95   12.66
   1 -12  -5  336.05   13.35
 -12  -5   1  324.14   16.61
  12   5   1  338.25   16.94
   1 -12  -5  377.46   13.36
  -5 -12   1  362.39   13.69
   1   5  12  387.14   13.95
 -12  -5   1  386.84   13.65
   5   1  12  374.49   13.92
  -1 -12   5  358.13   17.26
   5  12   1  336.53   16.10
  -5   1 -12  338.97   15.21
   1   5  12  351.94   17.34
 -12   1  -5  334.50   16.73
  -1  12  -5  346.95   14.55
   1  12   5  336.25   17.16
 -12   1  -5  370.16   17.54
 -12   5  -1  327.99   16.93
   5   1  12  344.99   16.43
   5   3  12  294.05   11.66
   3   5  12  294.69   11.64
   3 -12  -5  293.63   11.83
  12   3   5  285.92   15.86
  12   5   3  317.28   16.19
   3   5  12  285.50   15.73
 -12  -5   3  326.70   11.94
   5   3  12  330.46   12.36
  12   3   5  316.33   11.59
  -5 -12   3  308.13   15.86
  -3 -12   5  288.07   15.25
   5  12   3  287.05   14.59
 -12   3  -5  299.44   15.38
  12   3   5  284.95   11.18
   3  12   5  294.25   15.43
  -3  12  -5  304.79   13.78
  -5  12  -3  298.90   14.30
  -5   3 -12  297.68   14.00
 -12   3  -5  271.01   15.34
   5   3  12  296.24   15.12
   5   5  12    1.18    1.54
   5 -12  -5    3.12    1.90
  12  -5  -5    3.57    1.96
   5   5  12    3.44    3.70
  12   5   5    4.10    3.74
   5   5  12    0.11    2.01
  -5 -12   5    0.96    1.80
  -5 -12   5   -0.32    3.12
  12   5   5    0.64    1.08
   5  12   5    0.58    2.98
  -5  12  -5    3.65    2.65
 -12   5  -5    3.34    3.34
 -12  -6  -6  324.69   14.44
 -12   6   6  371.31   14.30
  -6  12   6  370.44   14.09
  -6   6  12  390.31   14.33
  12  -6   6  392.99   14.43
  -6 -12  -6  332.21   17.83
  -6  12   6  386.19   19.04
 -12   6   6  358.30   16.19
 -12   6   6  395.77   16.61
  -6   6  12  382.34   18.45
  -6   6  12  337.51   13.57
   6  -6  12  346.66   18.72
 -12  -6  -6  342.26   14.03
   6 -12   6  315.18   18.47
   4 -12   6   13.03    2.26
  12  -6   4   14.55    2.68
  -6 -12  -4    7.30    3.87
   4  -6  12   15.78    4.57
  -4 -12  -6   10.33    3.77
 -12   6   4   10.65    3.31
 -12  -6  -4   14.43    2.83
  -4   6  12   16.61    4.63
  -6   4  12    9.90    3.85
  -6  12   4   13.28    4.20
 -12   6   4   13.85    2.88
  -4   6  12   13.70    2.20
  -6   4  12    9.99    1.80
   4 -12   6   11.52    4.28
   6  -4  12   11.46    4.18
 -12  -4  -6   12.20    2.22
 -12  -6  -4   13.75    2.29
   2 -12   6  115.07    5.03
  12  -6   2  111.96    5.53
  -2   6  12   86.30    4.86
 -12  -6  -2   76.59    4.74
  -2 -12  -6   84.95    4.57
 -12  -2  -6   83.43    4.73
   6  -2  12   84.13    7.37
  -6 -12  -2   87.22    4.87
   2 -12   6   85.06    8.05
  -6 -12  -2   82.69    7.66
  -2 -12  -6   78.04    7.18
 -12   6   2  107.06    6.63
  -2  12   6   98.76    8.23
 -12   6   2  118.87    8.02
 -12  -6  -2  107.99    5.83
   6  12  -2  112.00    6.86
  -6   0  12    3.82    1.20
  12  -6   0    7.35    2.29
   0 -12   6    7.10    1.69
   0 -12  -6    8.37    1.82
  12   6   0    7.70    3.58
   0   6  12    6.99    3.50
   0   6  12    1.56    1.96
 -12  -6   0    0.43    1.59
   6   0  12    1.21    2.57
   6   0  12    1.67    1.90
   0 -12  -6    0.41    1.47
  -6 -12   0    1.54    1.78
   0 -12   6    1.76    3.12
   0 -12  -6    0.88    3.00
  -6 -12   0    1.33    3.13
   0  12   6    3.86    3.40
 -12   6   0    3.79    3.16
   6   0  12    4.69    2.91
  -6   0 -12    2.39    2.29
   6  12   0    4.54    2.57
   6   0  12    3.81    1.61
 -12   0  -6    5.93    3.54
   0   6  12    6.35    3.68
   6   2  12   95.20    4.43
   2   6  12   83.51    4.35
  -6  -2  12   85.60    3.71
  12  -6  -2   90.50    4.95
   2 -12  -6   91.44    4.49
   2   6  12  105.79    8.16
  12   6   2   99.06    7.99
   6   2  12   68.36    4.52
   2   6  12   67.41    4.58
  -6 -12   2   67.75    4.40
   6   2  12   63.46    5.21
  12   2   6   64.96    3.94
   2 -12  -6   69.68    3.93
 -12  -6   2   70.49    4.33
  -2 -12   6   68.61    6.73
   6  12   2   89.45    6.64
   2  12   6  105.94    8.09
 -12   2  -6   93.64    7.45
 -12   6  -2   76.35    7.17
 -12   2  -6   90.95    7.60
   6   2  12   89.98    7.01
  -2  12  -6  101.66    6.10
  -6  12  -2   95.15    7.04
  -6   2 -12   90.03    6.33
  12   2   6   87.85    4.03
   6   4  12   13.32    2.06
   4   6  12   11.92    2.00
  12   4   6   11.04    1.60
  12   6   4   20.38    4.79
  12   4   6   20.48    4.80
  12  -6  -4   13.85    2.60
   4   6  12   13.83    4.48
   4 -12  -6   16.21    2.21
   6   4  12   10.76    2.42
  -4 -12   6   11.82    2.25
  12   4   6   10.79    2.03
 -12  -6   4   13.86    2.11
  -6 -12   4   10.93    2.26
  -4 -12   6   11.79    3.80
  -6 -12   4   12.44    4.35
  -6  12  -4   10.18    3.26
   6  12   4   13.73    3.70
   4  12   6    9.69    3.73
  -4  12  -6   12.33    3.27
 -12   6  -4   12.68    4.48
  -6   4 -12   15.65    3.49
 -12   4  -6   10.02    3.60
 -12   6  -6  396.79   18.77
 -12   6  -6  336.55   18.08
  -6  12  -6  400.33   17.46
  12   6   6  401.29   19.95
  12  -6  -6  372.51   14.18
   6   6  12  402.59   19.88
  -6  -6  12  347.69   14.06
 -12   6  -6  331.26   14.42
   6   6  12  367.03   13.74
  12   6   6  360.38   13.19
   6  12   6  359.32   13.19
  -6 -12   6  330.28   13.90
   6   6  12  338.40   14.25
  -6 -12   6  348.05   17.90
  -6  -6  12  349.31   13.83
  -6 -12   6  341.77   13.78
  12  -7   7    5.32    2.17
   7  -7  12    2.20    1.83
   7  -7  12    0.35    2.20
 -12   7   7    1.58    2.02
  -7   7  12    1.01    2.04
  -7  12   7    1.03    1.92
 -12  -7  -7    2.49    1.84
   7 -12   7    4.92    4.43
   7  -7  12   -0.86    3.90
  -7 -12  -7    4.26    3.56
  -7   7  12    3.47    3.43
  -7  12   7    3.15    2.71
 -12   7   7    2.41    2.65
  -7  12   7    3.14    3.94
  -7  12   5  416.39   21.26
  -7   5  12  428.75   20.89
  -5  12   7  410.63   21.28
 -12   7   5  449.60   19.63
 -12  -7  -5  428.36   18.55
 -12   7   5  438.82   19.63
  -5   7  12  421.33   20.94
  12  -5   7  421.81   17.01
  12  -7   5  426.02   17.21
   5 -12   7  416.49   16.81
 -12  -7  -5  515.65   17.98
 -12  -5  -7  488.89   17.77
  -7   5  12  486.47   17.38
  -5   7  12  472.43   16.84
   5  -7  12  423.63   22.11
 -12  -7  -5  462.90   17.17
 -12  -5  -7  469.85   17.07
   7  -5  12  449.48   22.00
   5 -12   7  447.15   22.54
  -7   5  12  439.93   16.89
  -7 -12  -5  428.08   21.32
  -5 -12  -7  413.48   20.61
  -5   7  12  451.85   17.11
  -7   5  12  438.52   17.12
  -5  12   7  425.65   16.90
 -12   5   7  451.81   17.24
  -7  12   5  429.64   16.85
 -12  -7  -3  105.87    6.20
 -12   7   3  111.01    7.57
  -3   7  12  103.71    8.67
 -12   7   3  113.34    8.15
   7  12  -3  108.83    6.90
  -7  12   3  102.38    8.77
   7  -3  12  108.51    8.59
 -12  -7  -3  124.34    5.90
   3  -7  12  128.44    9.91
  -3   7  12  123.95    5.91
 -12  -3  -7  124.45    5.80
   3 -12   7  116.87    9.75
  -3 -12  -7  114.03    8.50
  -7 -12  -3  118.47    9.21
  12  -7   3  117.36    6.16
 -12  -7  -3  150.63   10.06
   3 -12   7  112.08    5.55
   7  -1  12  443.80   19.46
 -12   7   1  425.62   20.39
   7  12  -1  447.66   18.75
  -1  12   7  419.27   21.06
   7  -1  12  490.92   17.31
  -1 -12  -7  457.12   16.49
  -1   7  12  481.37   17.20
   7  -1  12  418.76   19.92
  -7 -12  -1  453.86   17.01
   7  -1  12  432.66   16.67
  -1 -12  -7  420.62   20.14
   1 -12   7  449.01   20.52
  -7 -12  -1  442.06   21.40
  -1   7  12  419.67   19.79
   1 -12   7  418.38   16.55
   1  12   7  398.75   19.28
   7  12   1  369.28   16.78
 -12   7  -1  374.92   18.71
  -1  12  -7  376.12   16.11
   7   1  12  371.58   17.53
 -12   1  -7  391.33   18.87
 -12   7  -1  401.43   18.85
  -7   1 -12  352.10   17.00
 -12  -7   1  407.20   14.85
   7   1  12  405.76   17.42
   7   1  12  415.63   15.19
  12   1   7  430.19   14.62
  -7 -12   1  387.74   14.96
   1   7  12  386.29   15.18
   7   1  12  369.36   14.57
   1   7  12  391.19   14.61
  -7  -1  12  370.26   13.91
   1 -12  -7  405.77   18.66
  -1 -12   7  399.36   18.50
   1   7  12  356.36   18.38
  12  -7  -1  369.59   15.02
   1 -12  -7  354.42   14.43
  -7   3 -12  122.50    8.24
   3  12   7  109.58    9.01
 -12   7  -3  117.38    9.33
   7   3  12  113.27    8.34
   7  12   3  122.59    7.86
 -12   7  -3  121.25    9.18
 -12   3  -7  121.86    9.11
  -3  12  -7  122.30    7.58
  -7  12  -3  125.36    8.59
   7   3  12  117.08    5.61
  12   3   7  112.14    5.32
   3   7  12  119.17    5.63
  12   3   7  124.87    5.72
   7   3  12  124.10    6.22
   7   3  12  111.54    6.68
 -12  -7   3  123.71    5.83
  -3  -7  12  124.81    5.35
  -7 -12   3  109.43    8.95
  -3 -12   7  126.54    8.84
  12  -7  -3  116.79    6.13
  12   7   3  117.91    9.67
   3 -12  -7  117.54    5.69
   3   7  12  108.68    9.23
  -5  12  -7  384.08   18.24
 -12   5  -7  386.17   20.02
 -12   7  -5  400.34   19.91
 -12   7  -5  367.01   19.67
  -7  12  -5  402.45   18.99
  12  -5  -7  388.31   15.56
  12   7   5  422.34   21.23
   5   7  12  392.15   20.64
  12   5   7  376.60   20.70
   5 -12  -7  377.64   15.35
  12  -7  -5  367.93   15.62
  -5  -7  12  438.23   15.87
  -5 -12   7  427.37   15.80
 -12   5  -7  466.24   16.51
 -12   7  -5  454.55   16.51
 -12  -7   5  454.64   15.96
 -12  -7   5  421.76   15.66
   5   7  12  382.87   15.21
  12   5   7  388.29   14.88
  12   5   7  413.79   15.54
 -12  -7   5  416.37   15.42
   7   5  12  416.37   16.02
  -7 -12   5  407.83   15.75
  -5 -12   7  421.69   15.70
   5   7  12  425.27   16.13
  -7 -12   5  409.26   19.97
  -5 -12   7  394.70   19.28
  -7  -5  12  339.28   15.21
  -7 -12   5  416.99   15.53
  -5  -7  12  359.48   15.22
 -12   7  -7    1.98    3.57
 -12   7  -7    3.82    4.13
  -7  12  -7    4.68    3.53
  12   7   7    3.23    1.41
  12   7   7    7.00    4.59
   7   7  12    2.78    4.29
  12  -7  -7    6.55    2.16
  -7 -12   7    1.73    2.16
 -12   7  -7    2.88    2.40
 -12  -7   7   -1.03    2.07
 -12  -7   7    1.62    1.72
   7   7  12    2.72    1.70
   7  12   7    2.10    1.38
  -7 -12   7    1.29    2.01
   7   7  12    0.50    2.14
  -7 -12   7   -0.07    1.13
  -7 -12   7    1.07    3.38
   7   7  12    0.29    1.80
  -7  -7  12    1.73    1.69
  -7 -12   7    1.94    1.69
  -8   8  12  638.43   27.92
  -8  12   8  659.48   26.51
  -8  12   8  652.09   29.27
  12  -8   8  664.64   23.54
   8  -8  12  628.61   23.61
  -8  12   8  643.85   23.59
  -8   8  12  652.77   23.75
 -12   8   8  639.03   23.70
   8  -8  12  617.99   29.63
   8 -12   8  574.51   29.49
 -12  -8  -8  578.14   23.29
  -8 -12  -8  573.84   27.63
  -8 -12  -8  607.57   22.83
   8  -8  12  633.83   23.30
  -8  12   6   21.67    3.49
 -12  -8  -6   25.97    3.34
  -6  12   8   27.47    5.66
  -8  12   6   32.39    5.83
 -12   8   6   28.15    4.55
 -12   8   6   19.09    3.36
  -6   8  12   27.70    5.14
  12  -6   8   33.86    3.19
  12  -8   6   38.01    3.39
   6 -12   8   28.87    2.88
   6  -8  12   23.67    3.06
 -12  -8  -6   22.49    3.21
  -8   6  12   22.37    2.93
  -6   8  12   22.35    3.30
  -6  12   8   20.65    3.26
 -12   6   8   26.36    3.09
 -12   8   6   23.83    2.84
  -8   6  12   22.86    2.89
  -6   8  12   25.44    2.99
  -6  12   8   24.34    2.83
  -8  12   6   20.81    2.62
   6  -8  12   23.60    5.53
  -8  -6 -12   20.43    2.34
   6 -12   8   18.60    5.29
   8  -6  12   21.84    5.20
  -6   8  12   21.09    2.27
 -12  -6  -8   24.98    2.82
  -6 -12  -8   17.68    4.34
  -8 -12  -6   19.40    4.87
   8  -6  12   26.81    2.77
  -8 -12  -6   24.25    2.41
  -8   6  12   27.32    2.82
 -12   8   4   97.93    7.15
  -8  12   4   86.75    7.85
  -4   8  12   88.40    7.94
  -8  12   4   83.70    5.56
 -12   8   4   85.95    6.96
  12  -4   8   89.30    4.77
   4 -12   8   91.21    4.66
  -8 -12  -4  108.86    8.47
  12  -8   4   90.37    5.20
 -12  -8  -4   70.39    5.06
 -12  -4  -8   74.04    5.00
  -8   4  12   75.43    4.82
  -4   8  12   70.39    5.13
  -4  12   8   67.63    4.95
  -4   8  12   80.51    4.56
   4  -8  12   77.91    8.19
   4 -12   8   79.21    8.47
 -12  -4  -8   75.67    4.57
 -12  -8  -4   81.78    4.79
  -8  -4 -12   73.51    4.09
  -8 -12  -4   85.61    4.58
   8  -4  12   85.82    4.76
  -8   4  12   82.60    4.66
  -4 -12  -8   71.92    6.83
  -8 -12  -4   67.67    7.27
  -8   4  12   89.00    4.93
 -12   4   8   86.68    4.95
  -4   8  12   91.01    4.86
  -4  12   8   89.36    4.80
   2 -12   8   78.36    4.23
  -2   8  12   80.64    6.43
  -8 -12  -2   74.37    4.40
   8  -2  12   83.85    4.67
  -8   2  12   69.57    4.39
  -2   8  12   83.67    4.71
 -12  -2  -8   83.56    4.51
   8  -2  12   80.42    7.25
   2 -12   8   78.18    8.14
   2 -12   8   80.51    7.10
  -2 -12  -8   70.06    6.43
  -8 -12  -2   69.27    7.48
  -2  12   8   87.01    8.30
   8  -2  12   76.03    4.39
  -2   8  12   76.07    7.49
 -12   8   2   79.75    7.04
 -12   8   2   76.24    6.47
  12  -8   0   11.04    2.46
   0   8  12    7.22    3.58
   8   0  12    4.51    1.81
  -8 -12   0    3.06    1.77
 -12  -8   0    3.02    1.82
  -8   0  12    7.78    1.26
  12   0   8    3.07    1.68
 -12  -8   0    1.95    1.69
   8   0  12    2.69    2.91
   8   0  12    3.65    1.95
   0   8  12    3.98    2.10
  -8 -12   0    3.73    3.99
   0 -12   8    4.67    3.28
   0 -12  -8    2.62    2.75
   8   0  12    5.58    1.74
   8   0  12    9.16    3.07
 -12   8   0    7.07    3.93
   8  12   0    6.77    2.41
   0  12   8    7.26    3.91
 -12   8   0   12.58    4.49
   2   8  12   93.68    8.16
   2 -12  -8   81.97    4.33
  12  -8  -2   83.06    4.92
  -2  -8  12   71.78    4.36
   8   2  12   84.63    4.66
  -8  -2  12   81.72    4.75
  -8  -2  12   73.13    4.35
   8   2  12   76.61    4.33
  12   2   8   75.62    4.12
   2   8  12   75.45    4.30
   2   8  12   72.96    4.80
  12   2   8   80.81    4.36
 -12  -8   2   76.17    4.46
   8   2  12   71.42    5.69
   8   2  12   78.60    4.73
   2 -12  -8   86.56    7.33
  -2 -12   8   82.37    7.04
 -12   2  -8   76.55    7.32
   8   2  12   79.13    6.77
 -12   8  -2   73.52    7.54
   2  12   8   71.24    7.43
   8  12   2   75.09    5.79
  -8  12  -2   79.20    7.04
  -2  12  -8   82.76    5.92
  -8   2 -12   87.17    7.01
  -4  12  -8   83.65    6.39
 -12   8  -4   90.31    8.13
  -8  12  -4   92.34    7.49
  -8   4 -12   82.27    6.92
 -12   4  -8   79.52    7.61
   4   8  12   96.24    9.02
  12  -4  -8   80.90    4.50
  12   4   8   85.15    8.59
  12   8   4   80.63    8.23
   4 -12  -8   83.69    4.35
  12  -8  -4   82.69    4.87
 -12  -4   8   61.54    4.31
 -12   8  -4   64.00    4.77
  -4 -12   8   66.09    4.33
 -12   4  -8   67.75    4.80
  -4  -8  12   70.40    4.40
 -12  -8   4   64.70    4.27
   4   8  12   81.88    4.21
   8   4  12   79.97    4.24
  12   4   8   77.35    3.94
  12   4   8   66.52    4.24
   8   4  12   63.54    4.47
  -4 -12   8   65.46    4.33
 -12  -8   4   68.96    4.20
  -8 -12   4   69.43    4.44
  -4  -8  12   69.25    3.82
  -4 -12   8   69.59    6.68
  -8 -12   4   69.60    7.37
   8   4  12   70.55    4.30
  -4  -8  12   66.63    4.20
 -12  -4   8   74.55    4.18
  -8 -12   4   78.67    4.38
 -12   6  -8   34.30    5.79
  -6  12  -8   30.81    4.81
 -12   8  -6   25.49    5.23
 -12   6  -8   36.24    6.01
  -8  12  -6   19.70    4.55
  12   6   8   37.62    6.57
  12   8   6   30.39    6.42
  12  -6  -8   32.11    3.02
   6   8  12   29.85    6.26
   6 -12  -8   29.69    2.88
  12  -8  -6   33.61    3.30
   8   6  12   32.06    6.42
 -12   6  -8   26.41    3.33
 -12  -6   8   29.15    3.18
 -12   8  -6   27.94    3.40
  -6 -12   8   25.70    3.01
  -6  -8  12   23.00    2.98
 -12  -8   6   24.38    3.01
 -12  -6   8   23.17    2.70
 -12  -8   6   23.41    2.67
   6   8  12   24.58    2.74
   6   8  12   26.79    2.54
  12   6   8   26.24    2.24
  12   8   6   24.98    2.08
   6  12   8   23.63    2.17
  -6 -12   8   20.78    2.78
   8   6  12   22.56    3.09
   6   8  12   24.52    3.22
  -8 -12   6   23.40    2.90
  -6  -8  12   22.99    2.21
  12   6   8   20.04    2.74
  -8 -12   6   22.50    4.94
  -6 -12   8   25.49    4.79
 -12  -6   8   25.62    2.43
  -6  -8  12   24.46    2.58
   8   6  12   25.25    2.65
  -8 -12   6   26.50    2.71
 -12   8  -8  647.72   29.84
 -12   8  -8  691.01   30.44
  -8  12  -8  685.29   28.95
  12  -8  -8  699.94   24.53
   8   8  12  711.12   31.93
 -12  -8   8  644.82   24.66
 -12   8  -8  631.75   24.97
  -8 -12   8  616.08   24.54
  -8   8 -12  615.51   24.35
 -12  -8   8  632.85   24.18
   8  12   8  668.20   23.57
  12   8   8  688.57   23.68
   8   8  12  650.28   24.85
  -8 -12   8  635.41   24.31
  -8 -12   8  621.40   28.68
   8   8  12  665.71   24.19
  -8  -8  12  654.93   24.14
 -12  -8   8  653.17   24.02
  -9 -12  -9    0.80    1.58
   9  -9  12    0.33    1.93
  12  -9   9    1.23    1.79
  -9   9  12    1.17    2.09
   9  -9  12    1.23    2.27
  -9  12   9    2.16    2.26
 -12   9   9    3.31    2.31
   9  -9  12    3.14    4.89
  -9 -12  -9    4.37    3.85
  -9  12   9    1.71    2.69
  -9  12   9    5.75    4.44
  -7   9  12  370.89   18.80
  -9  12   7  368.67   19.63
 -12   9   7  358.28   18.03
  -7  12   9  365.49   19.75
 -12   9   7  353.02   16.33
  -7  12   9  344.14   17.66
  -9  12   7  335.92   16.30
   7 -12   9  353.98   14.36
  12  -9   7  371.48   14.87
  12  -7   9  344.85   14.45
 -12  -7  -9  374.02   15.31
   7  -9  12  418.43   15.11
  -9   7  12  387.76   14.84
  -7   9  12  376.15   14.90
 -12   7   9  339.70   14.81
  -9  12   7  357.09   14.69
 -12   9   7  378.56   14.88
  -9   7  12  365.51   14.93
  -7  12   9  356.14   14.73
 -12  -9  -7  381.81   14.84
  -9  -7 -12  380.06   14.39
   9  -7  12  377.06   20.38
   9 -12   7  363.37   20.92
 -12  -7  -9  383.96   14.70
   7  -9  12  361.65   20.58
   7 -12   9  366.61   20.67
  -7 -12  -9  343.95   18.30
  -9 -12  -7  350.13   19.03
  -9 -12  -7  350.18   14.20
   9  -7  12  381.54   14.66
   7  -9  12  404.84   14.65
  -9  12   5   81.13    7.93
 -12   9   5   86.63    7.20
  -5  12   9   73.26    8.13
 -12   9   5   88.54    6.92
  -5   9  12   82.30    7.76
  12  -5   9   78.09    4.71
   5 -12   9   76.95    4.46
  12  -9   5   76.07    5.01
 -12  -9  -5   89.44    5.59
 -12  -5  -9   90.99    5.48
   5  -9  12   95.74    5.22
  -9   5  12   90.90    5.06
  -5   9  12   85.74    5.60
  -5  12   9   85.84    5.50
  -9   5  12   79.77    4.99
 -12   9   5   80.54    4.78
  -5  12   9   72.57    4.76
 -12   5   9   83.73    5.03
  -5   9  12   75.02    4.86
  -9  12   5   81.37    4.81
  -5   9  12   85.15    4.67
 -12  -5  -9   88.80    4.80
   9  -5  12   74.67    7.90
 -12  -9  -5   86.97    5.02
  -9  -5 -12   88.33    4.50
   5 -12   9   88.85    9.11
  -5 -12  -9   84.51    7.37
  -9 -12  -5   82.71    8.14
   9  -5  12   83.10    4.90
  -9   5  12   78.06    4.74
  -9 -12  -5   75.43    4.52
  -3   9  12  594.36   26.92
 -12   9   3  572.55   25.56
 -12   9   3  573.19   25.66
  -9  12   3  563.71   26.56
  -9 -12  -3  594.41   26.31
  -3   9  12  518.10   24.11
   3 -12   9  571.70   21.68
  12  -3   9  565.41   21.93
  12  -9   3  587.62   22.52
 -12  -3  -9  649.08   22.89
  -3   9  12  647.50   23.05
  -9   3  12  657.12   22.52
  -3  12   9  653.94   22.96
 -12   3   9  581.62   22.40
  -3   9  12  589.06   22.20
  -9   3  12  587.18   22.33
 -12  -3  -9  602.34   22.04
  -9  -3 -12  630.47   21.65
   3 -12   9  598.99   28.44
  -3   9  12  603.58   22.26
   9  -3  12  565.42   26.62
  -9 -12  -3  582.41   27.37
   3 -12   9  556.88   25.55
  -9   3  12  584.72   22.08
  -9 -12  -3  584.32   22.01
   9  -3  12  597.05   22.23
   9  -1  12  395.19   18.71
  -1  12   9  389.76   21.21
  -1   9  12  434.10   20.42
 -12  -1  -9  496.65   17.68
  -1   9  12  470.02   17.57
  -1   9  12  484.60   17.30
  -1  12   9  483.58   17.49
  -9   1  12  467.92   17.15
  -9   1  12  412.81   16.87
   9  -1  12  394.43   16.59
  -1   9  12  421.85   16.71
 -12  -9  -1  446.31   16.90
  -1   9  12  463.86   17.21
   9  -1  12  444.73   17.11
   9  -1  12  429.04   20.46
  -1 -12  -9  418.93   20.02
   1 -12   9  420.13   20.04
 -12  -9  -1  447.93   22.12
  -9 -12  -1  443.77   22.18
  -9 -12  -1  434.48   16.80
 -12   1   9  424.56   16.73
   9   1  12  425.61   18.94
  -1  12  -9  393.61   17.78
  12   1   9  398.69   15.90
   1  12   9  372.14   20.47
 -12   1  -9  405.85   20.43
  -9   1 -12  428.26   19.76
 -12   9  -1  403.13   20.56
   1   9  12  379.04   20.24
  12  -9  -1  396.16   16.52
  -1  -9  12  478.31   17.07
 -12   1  -9  502.71   17.24
  -9  -1  12  451.89   16.64
   9   1  12  407.22   16.07
  -9  -1  12  416.91   16.20
 -12  -9   1  433.78   16.35
   9   1  12  411.38   18.95
   9   1  12  449.75   16.64
  12   1   9  458.53   16.28
   1   9  12  441.91   16.79
  -1 -12   9  403.11   19.39
   1 -12  -9  412.96   19.62
  -9 -12   1  429.51   16.35
 -12  -1   9  422.54   16.15
 -12  -1   9  407.64   16.09
  -1  -9  12  424.15   16.26
   9   1  12  401.88   16.30
  12   9   3  570.08   26.78
 -12   9  -3  559.95   25.87
  -9  12  -3  543.36   25.05
  -3  12  -9  513.70   23.22
  -9   3 -12  574.12   24.92
   9   3  12  507.45   23.87
 -12   3  -9  516.72   25.20
  12  -3  -9  551.21   20.86
  12  -9  -3  520.51   21.17
   3 -12  -9  540.59   20.55
   3   9  12  602.14   26.85
 -12   3  -9  625.26   21.85
  -3  -9  12  596.27   21.12
  -3 -12   9  584.79   21.05
 -12  -3   9  612.26   21.34
 -12  -3   9  593.36   21.11
  12   3   9  537.76   20.55
   9   3  12  533.89   20.71
  -9  -3  12  574.09   20.92
   3   9  12  552.03   20.72
 -12  -9   3  571.70   20.92
   9   3  12  561.58   21.30
  -3  -9  12  571.35   20.64
  12   3   9  583.54   21.02
   9   3  12  549.95   22.64
  -9 -12   3  517.65   25.87
  -3 -12   9  551.24   24.53
  -9 -12   3  546.34   21.00
   9   3  12  573.62   21.09
  -3  -9  12  590.25   20.98
 -12  -3   9  555.94   20.73
 -12  -3   9  560.23   20.78
 -12   9  -5   58.99    7.21
  -9  12  -5   58.52    6.70
 -12   5  -9   55.78    6.90
  -5  12  -9   52.58    5.82
  -9   5 -12   59.99    6.54
   5 -12  -9   56.85    3.78
  12   9   5   64.34    8.11
  12  -9  -5   58.32    4.24
  12  -5  -9   59.94    4.01
  12   5   9   56.32    7.90
   5   9  12   64.11    8.25
  -5  -9  12   73.00    4.43
 -12   5  -9   71.66    4.84
 -12   9  -5   66.63    4.74
  -9   5 -12   67.15    4.33
  -5 -12   9   63.09    4.24
 -12  -5   9   79.15    4.62
  -9  -5  12   67.30    4.47
 -12  -9   5   62.25    4.07
   5   9  12   67.94    4.18
 -12  -5   9   65.06    4.10
  -9  -5  12   56.45    3.86
   5   9  12   55.53    3.70
   9   5  12   57.62    3.77
   5  12   9   55.42    3.47
  12   5   9   60.60    3.61
 -12  -5   9   55.03    3.62
  -5 -12   9   63.63    4.12
   9   5  12   63.15    4.45
 -12  -9   5   61.95    3.89
  -5  -9  12   62.08    3.66
  12   5   9   60.22    4.11
  -9 -12   5   60.68    7.07
  -5 -12   9   54.89    6.19
  -9 -12   5   53.74    3.90
 -12  -5   9   58.50    3.74
   9   5  12   61.96    4.10
  -5  -9  12   55.02    3.81
  -5 -12   9   56.69    3.59
  -7  12  -9  348.70   18.07
   7  12   9  393.53   21.36
 -12   7  -9  339.16   19.10
 -12   9  -7  342.87   19.02
 -12   7  -9  394.04   19.98
  -9  12  -7  369.05   18.75
  12  -7  -9  358.36   14.41
  12   9   7  346.08   20.55
  12   7   9  313.40   20.03
  12  -9  -7  350.63   14.57
   7 -12  -9  348.02   14.22
   7   9  12  361.19   20.66
 -12   7  -9  404.95   15.48
 -12   9  -7  394.68   15.51
  -9  -7  12  389.60   15.05
  -7  -9  12  387.47   14.99
  -9   7 -12  386.05   14.86
  -7   9 -12  408.06   14.90
  -7 -12   9  379.17   14.90
 -12  -7   9  395.39   15.04
 -12  -9   7  391.85   15.09
 -12  -7   9  360.55   14.40
   7   9  12  383.20   14.45
  12   7   9  351.23   13.88
  12   9   7  349.31   13.65
 -12  -7   9  332.54   13.85
   7  12   9  351.91   13.83
   7   9  12  362.25   14.14
   7   9  12  346.33   15.01
   9   7  12  382.47   15.15
  -9 -12   7  361.81   13.84
  -7 -12   9  365.34   14.57
  12   7   9  380.92   14.87
  -9 -12   7  363.48   19.18
  -7 -12   9  336.37   18.11
 -12  -7   9  348.35   14.01
 -12  -9   7  346.12   14.26
  -7  -9  12  346.14   14.26
  -9 -12   7  361.89   14.44
   7   9  12  405.17   14.49
  -7 -12   9  344.05   13.91
   9   7  12  383.30   14.50
 -12   9  -9    1.32    3.84
  -9  12  -9    2.32    3.84
  12   9   9    3.15    1.60
 -12   9  -9    3.19    3.79
  12   9   9    2.28    5.06
   9   9  12    7.79    5.19
 -12  -9   9    0.14    2.43
 -12   9  -9    0.92    2.45
  -9   9 -12    0.53    2.29
   9  12   9    1.51    1.41
   9   9  12    1.01    2.44
  -9 -12   9    0.39    3.38
  12   9   9    1.61    1.87
   9   9  12    0.43    1.85
 -12  -9   9    1.09    1.68
  10 -10  12  354.25   14.36
 -10  10  12  346.67   14.15
 -12  10  10  350.74   14.70
 -10  12  10  357.22   14.65
 -10  10  12  347.06   14.68
 -10 -10 -12  338.28   14.14
  10 -12  10  325.34   20.69
  10 -10  12  326.28   20.75
  10 -10  12  340.72   14.01
  12 -10  10  364.16   14.01
  10 -12  10  370.23   14.12
 -10  12   8    6.05    4.34
  -8  10  12   11.11    4.53
 -12  10   8    8.14    3.85
  -8  12  10    9.49    3.74
  -8  12  10   10.03    4.79
   8 -12  10   12.84    2.33
 -12  -8 -10    4.96    2.80
 -10   8  12    6.08    2.38
  10  -8  12    3.93    2.36
   8 -10  12    2.55    2.20
 -12  10   8    5.94    2.57
 -12   8  10    6.91    2.66
  -8  12  10    5.41    2.61
 -10  12   8    6.92    2.59
 -12 -10  -8    5.38    2.41
 -12  -8 -10    4.25    2.21
   8 -12  10    1.09    4.69
 -10  -8 -12    5.18    2.17
 -10 -12  -8    5.87    4.44
  -8 -12 -10    4.13    3.59
  10  -8  12    3.47    2.07
   8 -10  12    4.69    2.02
  12 -10   8    5.06    1.98
  12  -8  10    5.57    2.16
 -10 -12  -8    4.80    1.90
 -12  10   6  343.05   16.26
 -12  10   6  355.55   17.92
  -6  12  10  361.57   17.89
  -6  12  10  363.85   19.45
  -6  10  12  335.50   18.11
 -10  12   6  344.31   18.62
 -12   6  10  324.10   13.14
  12  -6  10  358.28   13.75
  12 -10   6  363.76   14.34
   6 -12  10  352.85   13.53
 -12  10   6  359.45   14.06
   6 -10  12  342.33   14.05
  -6  10  12  348.79   14.88
  -6  12  10  322.92   14.57
 -10   6  12  347.16   13.98
 -12  10   6  353.71   14.05
 -12   6  10  356.81   14.34
 -10  12   6  340.69   13.94
 -10   6  12  355.25   14.34
  -6  10  12  359.14   14.17
  -6  12  10  354.24   14.12
   6 -12  10  338.73   20.13
  -6  12  10  326.60   13.43
  10  -6  12  330.51   19.01
 -12 -10  -6  347.63   14.07
  -6  10  12  332.80   13.43
 -12  -6 -10  339.26   13.76
 -10  -6 -12  328.25   13.51
  -6 -12 -10  332.08   17.42
   6 -10  12  362.25   13.73
 -10 -12  -6  332.68   18.69
  10  -6  12  381.90   14.14
 -10 -12  -6  341.77   13.64
  -4  10  12   20.74    5.06
 -10  12   4   22.98    5.01
 -12  10   4   24.92    4.78
 -12  10   4   26.23    4.47
  12  -4  10   28.30    2.73
  12 -10   4   36.83    3.47
   4 -12  10   28.46    2.48
  -4  12  10   23.16    3.71
 -10  -4 -12   20.36    2.81
 -12  -4 -10   21.37    3.15
 -10   4  12   19.18    2.80
  -4  10  12   21.00    3.24
  -4  12  10   21.74    3.22
   4 -10  12   18.76    2.77
 -12   4  10   20.34    2.46
 -12  10   4   23.31    2.67
 -10  12   4   20.65    2.65
  -4  10  12   24.27    2.89
 -12   4  10   22.98    2.98
 -10   4  12   18.10    2.73
 -10  -4 -12   19.96    2.29
 -12  -4 -10   17.98    2.32
  10  -4  12   25.45    5.32
 -12 -10  -4   19.31    2.88
  -4  10  12   20.05    2.53
   4 -12  10   26.23    6.01
 -10 -12  -4   23.45    5.07
   4 -12  10   17.29    3.86
  -4 -12 -10   24.59    4.52
 -10   4  12   26.23    2.93
 -10 -12  -4   19.71    2.55
  10  -4  12   21.48    2.83
  -2  12  10  108.84    8.10
  -2  12  10   92.19    8.78
 -12  10   2   93.47    7.68
 -10  12   2   85.15    7.88
  -2  10  12   99.41    7.33
   2 -10  12   59.30    4.58
 -10  -2 -12   55.73    4.33
 -12   2  10   70.72    4.37
 -10   2  12   65.44    4.54
  -2  10  12   61.57    4.79
  -2  12  10   66.08    4.96
 -10  12   2   81.13    4.37
 -10   2  12   88.39    4.93
  -2  10  12   89.46    4.79
  -2  12  10   90.98    4.82
   2 -12  10   67.45    8.39
  10  -2  12   65.71    7.17
 -10  -2 -12   71.74    3.96
  -2  10  12   75.70    4.67
 -10 -12  -2   80.77    8.15
   2 -12  10   78.32    6.70
 -12 -10  -2   64.76    7.88
 -10 -12  -2   79.22    4.59
  10  -2  12   83.30    4.76
  10   0  12   42.69    4.46
  12 -10   0   42.61    3.70
   0  12  10   37.07    5.57
   0  10  12   35.31    5.33
   0 -10  12   31.53    3.39
 -12   0 -10   35.30    3.51
 -10   0  12   35.38    3.23
   0  12  10   33.39    3.52
   0  10  12   35.27    3.63
 -10   0  12   32.20    2.97
   0  10  12   37.64    3.06
  10   0  12   37.78    3.09
 -12 -10   0   34.46    3.14
  10   0  12   35.64    4.85
  10   0  12   30.42    3.11
  12   0  10   30.95    2.95
 -12 -10   0   31.48    5.82
   0 -12  10   28.72    4.58
 -10 -12   0   29.12    5.84
   0 -12 -10   33.91    4.88
 -12   0  10   36.59    3.07
  10   0  12   39.31    3.27
   0 -10  12   32.91    3.03
 -10 -12   0   30.70    3.05
 -12  10  -2  101.46    8.79
  10   2  12   94.95    6.96
   2  12  10   96.16    8.95
  -2  12 -10   85.88    6.38
 -10   2 -12   87.29    7.55
 -12   2 -10   95.01    8.17
 -10  12  -2  104.36    8.52
  12 -10  -2  107.02    5.54
   2  10  12   97.25    8.70
  -2 -12  10   59.59    4.32
 -12  -2  10   69.68    4.74
  -2 -10  12   66.12    4.43
 -10   2 -12   68.77    4.75
 -12   2 -10   67.76    4.94
   2  10  12   65.12    4.53
  10   2  12  100.84    4.88
  12   2  10  100.58    4.71
 -10  -2  12   94.88    4.85
 -12 -10   2   72.13    4.56
  12   2  10   69.94    4.59
  10   2  12   69.60    6.00
  10   2  12   72.45    4.86
 -10 -12   2   73.96    4.50
  -2 -12  10   79.05    6.66
   2 -12 -10   67.02    6.45
  10   2  12   87.53    4.88
 -10  -2  12   84.50    4.42
  -2 -12  10   92.79    4.69
 -12  -2  10   79.56    4.51
  -2 -10  12   84.13    4.69
 -12  -2  10   88.59    4.68
  -4  12 -10   30.42    4.29
 -12  10  -4   24.91    5.45
  10   4  12   22.03    4.34
 -10  12  -4   24.52    5.11
 -10   4 -12   24.22    4.91
 -12   4 -10   21.25    5.04
   4  12  10   23.13    5.54
  12  10   4   32.24    6.27
  12 -10  -4   34.30    3.56
   4  10  12   30.39    5.91
   4 -12 -10   29.17    2.47
  12  -4 -10   31.11    2.86
 -12  -4  10   18.85    2.85
 -12   4 -10   18.85    3.13
  -4 -10  12   19.28    2.73
  -4 -12  10   17.74    2.77
 -10   4 -12   19.08    2.83
 -12  -4  10   19.57    2.53
   4  10  12   22.41    2.67
  10   4  12   24.74    2.65
 -10  -4  12   22.53    2.63
 -12  -4  10   23.04    2.57
   4  12  10   23.17    2.36
   4  10  12   22.96    2.61
  12   4  10   26.64    2.56
  -4 -10  12   20.96    2.43
 -10 -12   4   20.74    2.48
  -4 -12  10   22.37    2.68
  10   4  12   20.66    3.01
 -12 -10   4   22.02    2.61
  12   4  10   22.04    2.70
 -10 -12   4   21.04    5.05
  -4 -12  10   22.56    4.20
  -4 -12  10   19.65    2.46
  10   4  12   21.82    2.84
 -10  -4  12   21.17    2.32
 -12  -4  10   22.44    2.37
 -12 -10   4   22.65    2.71
 -10 -12   4   23.08    2.63
  -4 -10  12   23.47    2.59
 -12  10  -6  325.69   17.34
 -10  12  -6  290.33   16.41
  -6  12 -10  311.24   15.72
 -12   6 -10  307.09   17.28
 -10   6 -12  307.03   16.58
 -12   6 -10  287.54   16.84
   6 -12 -10  305.04   11.83
   6  10  12  344.15   18.85
  12 -10  -6  300.88   12.45
   6  12  10  313.64   18.60
  12  -6 -10  291.44   11.92
  12  10   6  314.98   18.79
  12   6  10  321.52   19.07
  -6 -12  10  282.35   12.33
 -10  -6  12  292.52   12.51
 -10   6 -12  300.21   12.50
 -12  10  -6  308.83   13.02
 -12   6 -10  306.91   12.86
  -6 -10  12  289.06   12.38
 -12  -6  10  306.98   12.59
 -12  -6  10  298.83   12.07
 -12  -6  10  285.07   11.74
   6  10  12  291.50   11.81
 -10  -6  12  283.79   11.92
   6  12  10  298.43   11.63
  12   6  10  306.54   11.74
  10   6  12  292.26   11.82
 -12 -10   6  293.60   11.82
  -6 -12  10  277.60   12.04
  12   6  10  281.08   12.31
  -6 -10  12  284.78   11.70
 -10 -12   6  280.29   11.61
  10   6  12  297.05   12.62
  -6 -12  10  296.86   15.59
 -10 -12   6  269.30   16.53
  10   6  12  303.66   12.18
  -6 -10  12  291.25   11.99
 -12 -10   6  286.65   12.04
 -12  -6  10  294.33   11.73
 -10 -12   6  293.16   12.09
  -6 -12  10  292.26   11.75
 -12   8 -10    8.48    4.67
  10   8  12    8.62    2.09
  -8  12 -10    9.42    4.23
 -12  10  -8   12.65    5.18
 -10  12  -8   13.27    4.89
  12  10   8    7.29    1.73
  12   8  10    7.08    1.88
 -10   8 -12    7.25    4.63
 -12   8 -10    8.63    4.63
  12  10   8   14.30    5.75
  10  12   8    8.12    6.02
   8  12  10    6.76    5.70
   8 -12 -10   12.70    2.32
  12   8  10   14.21    5.90
   8  10  12   10.50    5.32
 -12  -8  10    4.12    2.63
 -10  -8  12    4.67    2.69
 -12 -10   8    3.60    2.59
 -10   8 -12    2.17    2.29
  -8  10 -12    2.36    2.27
  -8 -10  12    5.15    2.68
 -12  10  -8    3.90    2.84
 -12   8 -10    2.12    2.72
  -8 -12  10    4.98    2.65
 -12  -8  10    5.00    2.00
 -12  -8  10    6.16    1.94
   8  10  12    7.77    2.03
 -10  -8  12    6.15    2.16
   8  12  10    7.04    1.74
  -8 -12  10    4.43    2.25
  12   8  10    4.01    2.38
  10   8  12    4.68    2.56
   8  10  12    6.00    2.81
  -8 -12  10    4.36    3.40
 -10 -12   8    3.33    3.95
 -12 -10   8    4.13    1.92
 -10 -12   8    5.04    2.07
  10   8  12    3.83    2.08
 -12  -8  10    4.46    1.84
  -8 -10  12    5.00    2.16
  -8 -12  10    4.01    1.76
  12   8  10    3.63    2.02
  10 -12 -10  346.11   13.91
  12  10  10  390.21   22.53
 -10 -10  12  354.87   13.77
 -12 -10  10  339.87   13.39
  12  10  10  345.91   13.49
 -10  10 -12  339.89   14.59
 -12  10 -10  332.35   14.80
 -12 -10  10  341.90   14.63
 -10  12 -10  355.61   14.90
  12  10  10  310.04   14.42
  10  10  12  314.79   14.66
 -12 -10  10  351.75   13.81
  12  10  10  377.47   13.92
  10  10  12  346.53   13.86
 -10  10 -12  355.33   19.51
 -10  12 -10  381.96   19.33
 -12  10 -10  355.19   19.68
 -12  10 -10  399.34   20.52
 -11  12  11    1.19    2.36
 -11  11  12    3.47    2.63
 -12  11  11    1.20    2.41
  11 -11  12   -0.61    4.99
 -11 -12 -11    1.17    2.30
 -11 -11 -12   -0.63    1.90
 -12 -11 -11   -0.13    2.06
  12 -11  11    0.96    1.71
  11 -11  12    1.77    1.85
  11 -12  11    2.39    1.81
  -9  12  11  266.04   14.43
  -9  11  12  251.65   14.46
 -11  12   9  245.83   15.54
   9 -12  11  244.48   10.48
   9 -11  12  273.62   11.11
  11  -9  12  260.15   11.20
 -11   9  12  253.69   10.86
  -9  11  12  257.92   10.99
 -11  12   9  245.15   11.24
 -12   9  11  241.09   11.35
  -9  12  11  253.26   11.37
  -9  11  12  230.91   11.22
 -11   9  12  247.76   11.38
 -12  11   9  252.53   11.32
  12  -9  11  268.26   17.56
 -11  -9 -12  261.12   10.95
  11 -12   9  241.46   17.49
  12 -11   9  244.73   17.17
 -12  -9 -11  262.72   11.06
  11  -9  12  254.38   17.14
   9 -12  11  268.71   17.73
 -12 -11  -9  252.39   11.18
   9 -11  12  264.57   10.73
  12  -9  11  252.96   10.83
 -12 -11  -9  245.57   10.56
 -11 -12  -9  255.74   10.55
  11  -9  12  265.00   10.95
 -11  12   7   59.25    7.10
 -12  11   7   73.58    7.44
  -7  12  11   63.39    6.91
  -7  11  12   66.31    7.17
 -12 -11  -7   76.32    8.65
   7 -12  11   59.29    3.76
   7 -11  12   65.07    4.49
 -12   7  11   68.73    4.18
 -11   7  12   57.62    4.22
 -12   7  11   57.47    4.51
 -12  11   7   64.23    4.51
 -11  12   7   57.67    4.32
  -7  12  11   65.17    4.58
   7 -12  11   57.96    8.19
  11  -7  12   51.34    7.56
 -12  -7 -11   57.23    4.21
 -11  -7 -12   65.90    4.22
 -12 -11  -7   62.03    4.54
 -11 -12  -7   53.12    6.94
  -7 -12 -11   52.52    6.33
  11  -7  12   57.90    4.24
  12  -7  11   65.56    4.36
 -11 -12  -7   62.48    4.00
  -5  11  12  395.60   20.58
 -11  12   5  406.60   20.78
 -12  11   5  396.70   20.20
  -5  12  11  377.17   20.15
 -12  11   5  373.13   18.81
 -11  12   5  402.71   19.11
  12  -5  11  381.30   15.53
   5 -12  11  390.86   15.37
   5 -11  12  443.27   16.40
 -12   5  11  436.31   16.09
  -5  12  11  430.58   17.17
  -5  11  12  415.55   17.07
 -11   5  12  440.74   16.26
 -12  11   5  382.94   15.98
 -11   5  12  380.93   16.28
  -5  11  12  415.53   16.32
 -11  12   5  391.14   15.98
  -5  12  11  429.15   15.96
 -12 -11  -5  429.97   16.41
 -12  -5 -11  419.51   15.90
   5 -12  11  417.30   22.88
  -5  11  12  402.89   15.84
 -11  -5 -12  421.16   15.80
   5 -12  11  403.86   19.22
  -5 -12 -11  401.82   19.47
 -11 -12  -5  400.84   21.57
  11  -5  12  428.68   16.31
  12  -5  11  440.85   16.36
 -11 -12  -5  384.51   15.80
 -11  12   3  277.60   16.31
 -12  11   3  271.90   15.84
  -3  11  12  265.12   16.36
 -12  11   3  288.44   15.74
  -3  12  11  278.47   15.05
  12 -11   3  280.21   12.62
  12  -3  11  270.34   11.75
  -3  11  12  254.00   14.37
   3 -11  12  330.33   12.77
 -11  -3 -12  337.17   12.95
 -12  -3 -11  337.47   13.08
   3 -12  11  329.70   12.52
  -3  12  11  309.11   13.27
  -3  11  12  284.20   13.12
 -12   3  11  316.77   12.39
 -11   3  12  327.56   12.60
 -12  11   3  299.33   12.16
 -11  12   3  286.59   12.03
 -11   3  12  285.40   12.54
  -3  11  12  289.71   12.36
  -3  12  11  285.50   12.32
 -12  -3 -11  301.23   12.05
   3 -11  12  316.24   18.50
 -11  -3 -12  317.22   11.97
  -3  11  12  296.66   12.40
 -11 -12  -3  304.21   17.70
  -3 -12 -11  309.07   15.50
 -12 -11  -3  281.85   17.24
   3 -12  11  286.82   14.87
  11  -3  12  315.36   12.56
 -11 -12  -3  286.77   12.19
  12  -3  11  318.65   12.60
 -11 -12  -1  606.01   27.59
  -1  12  11  610.81   27.38
  -1  11  12  585.64   26.86
 -12  -1 -11  704.97   23.75
  -1  12  11  627.15   23.59
 -11   1  12  669.30   23.24
  -1  11  12  647.55   23.72
  -1  11  12  597.69   22.85
  -1  12  11  574.33   22.80
 -12 -11  -1  598.84   28.85
   1 -12  11  593.92   25.65
 -11 -12  -1  568.93   28.51
  -1 -12 -11  576.53   25.83
 -11   1  12  595.46   22.81
 -12   1  11  618.94   22.88
 -11 -12  -1  591.56   22.84
  12   1  11  519.19   20.64
  12 -11  -1  517.34   21.26
   1  12  11  530.54   26.01
   1  11  12  567.45   26.19
 -11   1 -12  637.81   21.65
  -1 -12  11  555.22   20.71
 -12   1 -11  635.99   21.84
 -12  -1  11  597.61   21.34
  -1 -11  12  569.74   20.78
 -11  -1  12  543.67   20.86
  11   1  12  540.16   20.76
  11   1  12  581.76   21.27
 -11 -12   1  566.04   20.98
  11   1  12  540.87   24.18
 -12 -11   1  563.80   20.99
  12   1  11  576.30   21.08
   1 -12 -11  526.32   23.92
  -1 -12  11  529.99   23.65
  -1 -11  12  524.92   20.86
 -12  -1  11  533.20   20.83
 -11 -12   1  555.32   21.04
 -11  -1  12  560.86   20.73
  11   1  12  584.95   21.24
  -1 -12  11  536.87   20.86
 -12  -1  11  543.96   20.75
 -11   3 -12  280.25   16.20
  12   3  11  276.19   14.41
  -3  12 -11  276.07   14.72
 -12  11  -3  285.26   16.97
 -12   3 -11  309.86   16.92
 -11  12  -3  295.00   16.91
  11   3  12  285.28   14.92
   3  11  12  258.82   16.74
  12 -11  -3  275.29   12.60
   3  12  11  236.73   16.70
  -3 -11  12  313.23   12.47
 -12   3 -11  350.96   13.32
  -3 -12  11  320.10   12.52
 -11   3 -12  339.93   13.06
 -12  -3  11  321.70   12.84
 -11  -3  12  321.17   12.27
 -12  -3  11  321.02   12.45
   3  11  12  333.62   12.54
 -11  -3  12  290.47   12.28
  11   3  12  284.14   12.13
 -12  -3  11  288.52   12.24
   3  11  12  287.95   12.12
  12   3  11  287.24   12.09
  11   3  12  315.13   12.76
  12   3  11  318.04   12.59
 -11 -12   3  323.11   12.41
  -3 -12  11  307.81   12.46
 -12 -11   3  301.07   12.33
  -3 -11  12  305.13   12.24
 -12 -11   3  294.19   17.45
  -3 -12  11  286.31   14.93
   3 -12 -11  297.63   15.36
 -11 -12   3  301.91   17.79
 -11  -3  12  304.59   12.08
 -12 -11   3  289.77   12.40
  12   3  11  323.27   12.65
 -11 -12   3  294.08   12.41
  -3 -11  12  296.56   12.27
  11   3  12  325.91   12.67
  -3 -12  11  290.76   12.20
 -12  -3  11  298.92   12.15
 -12  11  -5  401.16   21.25
  12  11   5  434.20   23.28
 -11  12  -5  408.70   21.20
  -5  12 -11  401.08   19.54
 -12   5 -11  401.67   21.11
 -11   5 -12  445.86   21.44
   5  12  11  391.50   22.41
   5  11  12  329.53   21.18
 -12   5 -11  449.52   17.08
 -11  -5  12  451.29   16.89
 -11   5 -12  460.95   16.97
 -12  -5  11  443.46   16.79
  -5 -11  12  436.63   16.60
  -5 -12  11  425.92   16.54
 -11  -5  12  430.38   16.02
 -12  -5  11  423.30   16.19
  12   5  11  402.50   15.92
  11   5  12  405.00   15.96
 -11  -5  12  405.12   16.10
   5  12  11  381.66   15.75
   5  11  12  394.32   15.91
 -12  -5  11  385.94   15.94
  12   5  11  417.36   16.52
  -5 -12  11  420.96   16.29
 -12 -11   5  415.57   16.08
  11   5  12  414.20   16.68
 -11 -12   5  425.34   16.05
  -5 -11  12  421.91   16.06
  -5 -12  11  406.21   19.37
 -11 -12   5  407.17   21.69
  12   5  11  457.26   16.56
  -5 -12  11  395.96   15.98
  -5 -11  12  404.69   16.10
 -12 -11   5  415.54   16.31
  11   5  12  435.52   16.45
 -11  -5  12  415.27   15.80
 -12  -5  11  423.44   15.96
 -11 -12   5  413.91   16.33
 -12  11  -7   62.00    7.59
 -11  12  -7   68.53    7.62
  -7  11 -12   65.41    7.07
 -12   7 -11   79.55    8.51
  -7  12 -11   73.48    7.08
 -12   7 -11   71.32    8.11
 -11   7 -12   67.47    7.62
   7  12  11   68.80    8.73
   7 -12 -11   68.65    4.04
  11  12   7   59.66    9.05
  12   7  11   68.58    8.95
  12  11   7   65.41    9.01
   7  11  12   69.82    9.31
  -7  11 -12   77.86    4.90
 -12  -7  11   72.53    5.05
 -11  -7  12   74.18    5.06
 -12   7 -11   69.29    5.08
 -12  11  -7   77.97    5.39
  -7 -11  12   75.88    5.01
 -11   7 -12   70.28    4.97
  -7 -12  11   67.76    4.87
 -12  -7  11   69.21    4.31
  12   7  11   63.80    4.09
 -11  -7  12   66.06    4.22
   7  12  11   67.14    4.07
 -12  -7  11   63.09    4.14
   7  11  12   65.35    4.11
  11   7  12   63.80    4.13
  12   7  11   71.75    4.94
 -11 -12   7   69.20    3.99
  -7 -11  12   63.51    4.15
  -7 -12  11   65.57    4.44
  11   7  12   73.03    5.08
 -11 -12   7   66.89    7.89
  -7 -12  11   65.35    6.63
 -11 -12   7   65.68    4.45
  -7 -12  11   61.22    4.07
  -7 -11  12   68.67    4.28
 -12 -11   7   66.16    4.35
  12   7  11   72.63    4.54
  11   7  12   73.93    4.59
   9  11  12  269.82   18.29
   9 -12 -11  260.27   11.18
   9  12  11  255.17   18.00
  12   9  11  285.89   18.77
  11  12   9  312.42   19.53
  12  11   9  249.83   18.03
  12  11   9  275.56   10.94
  12   9  11  264.65   11.12
  11   9  12  260.06   11.21
 -11  -9  12  272.54   11.31
 -12  -9  11  263.67   11.14
  -9  12 -11  296.72   12.41
  -9 -11  12  282.84   12.26
 -12   9 -11  270.59   12.42
 -11  12  -9  272.47   12.43
 -11  -9  12  270.64   12.16
 -12 -11   9  289.39   12.37
 -12  11  -9  300.23   12.77
  -9 -12  11  284.88   12.26
 -11   9 -12  275.68   12.21
  -9  11 -12  300.58   12.33
 -12  -9  11  284.43   12.35
   9  11  12  265.14   12.29
  12   9  11  277.09   12.17
  11   9  12  277.44   12.24
  -9  12 -11  251.68   15.64
 -11   9 -12  268.43   16.65
  -9  11 -12  280.09   16.33
 -12   9 -11  284.92   17.08
 -12   9 -11  264.27   16.60
 -11   9 -12  277.75   16.80
 -12  11  -9  284.69   16.81
 -11  12  -9  258.21   16.11
 -11 -12   9  263.44   11.45
  12   9  11  279.83   11.53
  11   9  12  283.55   11.61
 -12 -11   9  267.60   11.41
 -12  -9  11  271.25   11.09
 -11  11 -12   -0.16    2.31
 -11  12 -11    1.31    2.79
 -12  11 -11    2.64    2.68
 -12 -11  11    2.34    2.79
 -11 -11  12    2.08    1.88
 -11 -12  11    1.62    1.64
 -12 -11  11    1.27    1.64
  11 -12 -11    2.93    1.89
  12  11  11    2.63    5.12
  12  11  11    1.53    1.67
 -11  11 -12    2.87    4.38
 -12  11 -11    4.84    4.69
 -11  12 -11   -1.39    3.76
  11  11  12    2.02    1.68
 -12  11 -11    4.53    3.92
  11  11  12    1.62    2.64
  11  12  11    2.59    2.75
  12  11  11    0.79    2.64
 -12 -12 -12  766.84   29.46
  12 -12  12  818.85   28.94
 -12  12  12  800.26   30.04
  12 -10  12    1.36    2.13
 -10  12  12    2.53    1.96
 -12  12  10    1.91    2.37
 -12  10  12    4.28    2.71
 -10  12  12    3.73    2.42
  12 -10  12    1.82    4.94
 -12 -12 -10    2.53    2.29
 -12 -10 -12    4.01    2.40
  12 -12  10    4.33    4.99
  10 -12  12    7.55    1.96
  12 -10  12    1.98    2.01
 -12 -12 -10    2.76    1.73
 -12   8  12  537.61   20.85
  -8  12  12  523.04   21.40
 -12  12   8  558.79   21.47
 -12   8  12  585.85   21.82
  12  -8  12  535.48   28.22
 -12 -12  -8  520.62   21.25
 -12  -8 -12  544.21   20.97
  12  -8  12  572.83   21.20
 -12 -12  -8  563.17   20.84
 -12  12   8  634.47   27.30
  -8  12  12  573.27   25.73
  -6  12  12    8.47    4.35
 -12  12   6    3.15    2.48
 -12  12   6    0.82    3.74
 -12  -6 -12    1.34    2.61
 -12   6  12    1.24    2.07
 -12  12   6    4.70    2.22
 -12 -12  -6    1.30    2.42
  -6  12  12    1.09    1.68
 -12  -6 -12    2.46    1.83
   6 -12  12    3.96    4.94
 -12 -12  -6    3.06    2.00
  12  -6  12    4.55    2.39
 -12  12   4   95.94    8.67
 -12  12   4  107.63    8.21
  -4  12  12  112.60    9.58
   4 -12  12   94.53    5.54
 -12  -4 -12  100.06    5.94
  -4  12  12   88.57    6.13
 -12   4  12   97.30    5.55
 -12  12   4   93.81    5.41
  -4  12  12  106.04    5.80
  12  -4  12   83.06    8.91
  -4  12  12   99.17    5.55
 -12  -4 -12   93.32    5.16
 -12 -12  -4  101.18    9.53
 -12 -12  -4   92.05    5.36
  12  -4  12   97.37    5.62
 -12  12   2    6.63    3.83
  -2  12  12    4.43    3.23
 -12  -2 -12    3.14    2.29
  -2  12  12    3.05    2.63
 -12   2  12    1.74    1.97
 -12  12   2    2.81    1.88
  -2  12  12    1.63    2.09
 -12 -12  -2    2.64    2.23
  12  -2  12    0.40    3.53
 -12 -12  -2    4.29    4.45
  12  -2  12    0.61    2.25
 -12 -12  -2    3.08    2.07
   0  12  12   31.89    5.70
   0 -12  12    8.19    1.99
 -12   0 -12    8.53    2.68
   0  12  12   10.53    2.86
   0  12  12   24.40    2.84
  12   0  12    9.45    3.76
 -12 -12   0   16.75    5.70
 -12   0  12   18.38    2.67
   0 -12  12   17.27    2.62
 -12 -12   0   18.38    2.65
  12   0  12   16.76    2.79
   2  12  12    2.28    4.32
  -2 -12  12    2.63    1.96
 -12   2 -12    0.41    2.29
 -12  -2  12    4.06    2.03
 -12  -2  12    3.50    1.96
  12   2  12    2.60    2.40
  12   2  12    1.19    2.03
 -12 -12   2    2.32    2.00
  -2 -12  12    3.19    1.83
  12   2  12    1.70    2.16
 -12  -2  12    1.10    1.63
  12   2  12    3.72    2.03
 -12   2 -12    3.97    3.61
 -12   4 -12  121.05    9.59
  -4  12 -12   93.35    7.48
  12   4  12   92.64    7.33
 -12  12  -4   97.53    9.16
   4  12  12   94.54    9.77
 -12   4 -12   78.11    5.43
  -4 -12  12   77.48    5.07
 -12  -4  12   78.54    5.35
 -12  -4  12   83.34    4.86
   4  12  12   93.89    4.94
  12   4  12   96.35    5.07
 -12  -4  12   94.56    5.13
 -12 -12   4   81.15    4.94
  -4 -12  12   79.57    4.89
  12   4  12   78.54    5.24
 -12 -12   4   78.19    8.81
 -12 -12   4   86.07    5.19
  12   4  12   96.83    5.34
 -12  -4  12   90.01    4.84
  -4 -12  12   86.97    5.01
  12  12   6    6.44    4.92
   6  12  12    3.30    5.05
 -12   6 -12    0.15    2.49
 -12  -6  12    2.10    2.39
  -6 -12  12    1.58    2.36
 -12  -6  12    4.61    1.91
 -12  -6  12    1.59    1.96
   6  12  12    3.00    1.79
 -12 -12   6    1.40    1.84
  12   6  12   -0.68    2.24
  -6 -12  12    1.42    1.95
  -6  12 -12    3.23    3.58
 -12   6 -12    6.24    4.19
 -12  12  -6    7.06    4.28
  12   6  12    2.53    1.89
  -6 -12  12    2.14    1.90
  12   6  12    1.67    2.14
 -12 -12   6    1.78    2.12
 -12  -8  12  529.38   21.39
  -8  12 -12  523.58   21.30
 -12  12  -8  522.15   21.68
  -8 -12  12  527.35   21.32
 -12   8 -12  537.66   21.51
 -12  -8  12  555.71   20.61
  12   8  12  546.23   20.54
   8  12  12  569.06   20.51
   8  12  12  584.61   29.48
  12  12   8  568.99   29.35
  12   8  12  546.76   21.44
 -12  12  -8  601.44   27.20
  -8  12 -12  573.10   26.06
 -12   8 -12  572.11   27.42
 -12   8 -12  609.41   27.67
 -12 -12   8  557.45   20.90
  -8 -12  12  547.78   20.62
  12   8  12  537.09   20.84
 -12  12 -10    2.36    2.82
 -10  12 -12    1.25    2.61
 -12  10 -12    2.58    2.65
 -12 -10  12    2.18    2.78
 -12 -10  12    2.30    1.88
 -10 -12  12    1.48    1.65
  12  10  12   12.99    6.48
  12  12  10    7.29    6.52
  10  12  12    3.89    5.60
  12  10  12    4.09    2.79
  10  12  12    2.96    2.86
 -12  10 -12    6.00    4.78
 -12  10 -12    7.95    4.56
  12  12  10    3.25    1.71
 -10  12 -12    2.72    4.26
 -12  12 -10    8.51    4.65
  12  10  12    5.67    1.99
  12  10  12    5.21    2.20
  12  12  12  590.83   24.59
 -12  12 -12  649.13   24.86
 -12 -12  12  611.27   24.65
 -12 -12  12  654.79   23.34
  12  12  12  637.82   23.44
 -12  12 -12  661.74   30.95
 -12  12 -12  676.65   30.57
   0   1  13  468.20   21.78
   1   0  13  499.47   22.02
 -13   0  -1  488.21   21.05
 -13   1   0  507.45   21.39
 -13  -1   0  489.74   20.70
 -13   0   1  474.98   20.85
   0   1  13  482.93   18.13
   1   0  13  466.64   18.14
   1 -13   0  458.39   20.37
   1   0  13  468.43   17.59
   0  -1  13  487.30   17.52
  -1   0  13  486.37   17.54
   1   0  13  478.54   17.55
  -1   0  13  488.37   17.46
   0   1  13  485.96   17.61
   0 -13  -1  449.03   22.04
  -1 -13   0  434.76   21.81
   0 -13  -1  482.14   17.93
   1 -13   0  488.88   18.01
 -13  -2  -1  383.16   16.60
 -13   2   1  385.42   17.61
 -13   2   1  350.78   17.42
  -2   1  13  396.31   18.39
  -1  13   2  363.81   17.90
  -1   2  13  367.08   18.09
 -13  -1  -2  375.11   16.84
   1 -13   2  346.06   16.97
  -2 -13  -1  356.97   14.01
  -1   2  13  346.23   14.07
  -2   1  13  377.00   14.15
   2 -13   1  347.67   16.81
  -1 -13  -2  349.49   13.92
  -2   1  13  368.39   13.61
   2  -1  13  365.68   13.69
  -1   2  13  357.01   13.65
   1  -2  13  360.03   13.65
  -1 -13  -2  335.95   17.83
  -2 -13  -1  326.85   17.71
 -13  -1  -2  405.74   17.20
  13   2  -1  354.09   15.95
   1 -13   2  351.60   13.96
  -1 -13  -2  430.85   15.53
   2 -13  -1  438.88   19.10
   1   2  13  443.50   17.09
   1   2  13  446.20   16.61
   2   1  13  454.24   16.65
  -2  -1  13  447.50   16.35
  -1  -2  13  446.18   16.42
  -2  -1  13  439.71   16.41
 -13   1  -2  434.71   20.08
 -13   2  -1  468.36   20.50
 -13   2  -1  435.71   20.73
   1   2  13  460.55   20.91
   2   1  13  470.12   20.91
   1  13   2  457.88   20.83
   2  13   1  484.43   20.81
 -13   2  -1  439.77   18.78
  13   2   1  440.65   19.82
   1 -13  -2  466.25   16.99
   2 -13  -1  454.07   17.01
  -2  13   3  317.20   16.15
 -13  -3  -2  307.25   14.25
 -13   3   2  291.56   15.08
  -3  13   2  308.98   16.04
 -13  -2  -3  315.33   14.78
  -2   3  13  276.39   15.53
  -3 -13  -2  295.88   11.97
   2 -13   3  294.67   15.37
 -13  -3  -2  292.25   11.99
  -2   3  13  303.65   12.04
  -3   2  13  296.60   12.00
   3 -13   2  300.95   15.30
  -2 -13  -3  288.04   11.89
   3  -2  13  312.58   11.77
   2  -3  13  291.19   11.66
  -2   3  13  308.98   11.65
  -3   2  13  307.65   11.60
  -3 -13  -2  291.34   15.82
  -2 -13  -3  292.92   15.73
   2 -13   3  312.80   12.08
 -13  -3  -2  360.84   15.90
 -13  -2  -3  351.84   15.79
   3 -13   2  295.72   12.00
  13   3  -2  282.64   13.71
   3   0  13  346.35   16.55
   0  13   3  317.92   16.62
 -13   3   0  359.53   16.78
   3  13   0  336.47   16.09
 -13   3   0  303.51   16.18
   0   3  13  338.74   16.90
 -13  -3   0  357.72   15.18
 -13   0  -3  346.19   16.13
   3 -13   0  287.19   15.16
   0   3  13  318.30   12.94
  -3 -13   0  308.59   12.82
   0  -3  13  331.04   12.41
   3   0  13  331.61   12.55
   0   3  13  321.90   12.50
  -3   0  13  327.26   12.30
   0 -13   3  287.58   16.36
  -3 -13   0  291.73   16.41
   0 -13  -3  313.73   16.70
  13   3   0  303.87   15.34
   0 -13   3  345.41   12.89
   0 -13  -3  343.45   12.87
   3 -13   0  343.22   13.01
 -13   3  -2  329.06   16.69
 -13   3  -2  318.87   16.31
   3  13   2  348.52   16.58
   2  13   3  343.00   16.78
 -13   2  -3  324.51   16.27
   3   2  13  354.40   16.83
  -3   2 -13  335.51   14.15
   2   3  13  343.61   16.89
   3 -13  -2  298.46   14.64
   2 -13  -3  312.81   14.10
   2   3  13  323.35   13.18
  -3 -13   2  317.45   13.07
  -3  -2  13  336.19   12.34
  -2  -3  13  327.34   12.37
  -2 -13   3  321.60   16.84
  13   3   2  335.96   16.50
 -13   2  -3  335.29   15.04
   2 -13  -3  341.07   13.04
   3 -13  -2  345.99   13.13
  -4  13   3  667.76   27.98
  -3  13   4  643.93   27.84
 -13  -4  -3  641.35   25.54
 -13   4   3  599.65   23.85
 -13   4   3  668.19   26.79
   3  -4  13  628.20   22.82
 -13  -3  -4  631.83   26.07
  -3   4  13  643.38   23.11
 -13  -4  -3  640.48   23.18
  -4   3  13  652.95   23.05
   4 -13   3  608.57   27.35
   3 -13   4  625.72   27.55
  -4 -13  -3  621.84   23.06
  -3 -13  -4  611.01   22.99
 -13  -3  -4  633.12   23.15
  -4   3  13  634.61   22.66
   4  -3  13  634.88   22.92
  -3 -13  -4  563.09   26.94
  -4 -13  -3  575.26   27.22
 -13  -3  -4  632.79   26.78
  13   4  -3  644.87   25.31
   3 -13   4  646.79   23.16
  -3 -13  -4  626.23   25.36
  -4 -13  -3  615.60   25.52
 -13  -4  -3  652.19   27.14
   4 -13   3  616.14   23.18
 -13   4   1  252.34   11.33
  -1  13   4  265.00   14.48
   4  -1  13  267.16   13.66
 -13   4   1  256.57   13.82
 -13  -1  -4  265.15   13.53
 -13  -4  -1  244.57   12.05
   1  -4  13  249.38   10.07
  -1   4  13  249.78   14.25
   4  13  -1  243.92   13.14
 -13   4   1  256.84   13.94
  -4 -13  -1  241.72   10.40
   4  -1  13  258.64   10.79
   4 -13   1  235.82   13.36
  -1   4  13  245.25   10.56
   1 -13   4  255.11   14.17
  -1 -13  -4  256.43   10.35
   4  -1  13  260.91   10.22
  -4   1  13  256.38    9.93
  -1   4  13  264.59   10.19
  -4 -13  -1  256.29   14.39
  -1 -13  -4  232.96   13.87
  13   4  -1  296.84   13.59
   1 -13   4  267.93   10.46
  -4 -13  -1  276.47   12.84
   4  13   1  273.13   14.27
   1  13   4  285.45   15.13
 -13   4  -1  258.21   14.59
 -13   4  -1  300.82   15.24
 -13   1  -4  303.44   15.69
  -1  -4  13  268.26   10.71
  -4   1 -13  268.14   12.38
   1   4  13  291.37   15.26
 -13   1  -4  290.16   14.67
   4   1  13  273.47   14.54
  -4 -13   1  271.01   11.30
   4   1  13  292.30   11.65
   1   4  13  272.10   11.43
 -13  -4   1  275.83   11.23
  -4  -1  13  278.36   10.51
  -4  -1  13  275.40   10.60
  -1 -13   4  263.60   14.84
 -13   1  -4  347.26   14.38
  13   4   1  334.05   15.35
   1 -13  -4  281.34   11.26
   4 -13  -1  272.56   11.34
 -13   4  -3  710.59   29.20
   4  13   3  655.35   28.39
   3  13   4  701.18   29.13
   4   3  13  687.28   28.95
   3   4  13  725.70   29.50
 -13   3  -4  707.21   29.12
  -4   3 -13  725.81   27.09
  -3  13  -4  723.45   27.04
  -4  -3  13  665.47   24.00
   4   3  13  653.45   24.57
   3   4  13  667.25   24.54
   4   3  13  670.90   25.12
  -4 -13   3  673.72   29.38
  -3 -13   4  661.67   29.15
   4 -13  -3  671.61   24.93
  13   3   4  738.87   29.92
  13   4   3  753.28   29.95
   3 -13  -4  691.77   24.92
   4 -13   5  291.15   11.94
  13   5  -4  294.06   13.85
 -13  -5  -4  351.54   16.49
  -5 -13  -4  342.53   15.33
   5 -13   4  288.57   11.95
 -13  -5  -4  278.90   12.40
 -13  -4  -5  313.83   12.63
  -4   5  13  311.36   12.35
   4  -5  13  288.21   16.22
   4 -13   5  260.32   15.81
  -5   4  13  302.56   11.71
   5 -13   4  288.71   16.09
  -5 -13  -4  286.22   11.84
 -13  -5  -4  293.42   11.96
  -4   5  13  290.71   11.74
   5  -4  13  284.74   15.89
 -13  -4  -5  284.52   11.90
  -4 -13  -5  290.78   11.80
  -4 -13  -5  271.67   15.48
 -13  -5  -4  299.09   13.95
  -5   4  13  304.29   16.08
 -13   5   4  303.13   13.27
 -13   5   4  298.80   14.84
 -13  -4  -5  301.84   14.56
  -4   5  13  303.56   16.28
 -13   5   2  567.63   25.03
 -13   5   2  563.26   22.74
  -2  13   5  590.85   26.18
 -13  -5  -2  600.01   23.15
   5  13  -2  595.22   24.31
 -13  -2  -5  588.43   24.76
  -2 -13  -5  565.44   21.10
   2 -13   5  604.19   26.16
 -13  -2  -5  585.69   21.31
   5  -2  13  588.56   25.16
  -5 -13  -2  560.30   21.28
  -2   5  13  574.85   21.35
 -13  -5  -2  579.43   21.33
   5  -2  13  580.08   21.12
  -5   2  13  590.95   20.80
  -5 -13  -2  562.30   25.82
  -2 -13  -5  549.63   25.30
  13   5  -2  606.68   24.45
 -13  -5  -2  615.93   25.49
   5 -13   2  509.70   21.21
   2 -13   5  592.22   21.26
   5  13   0  266.31   13.42
   0   5  13  274.70   14.85
   0  13   5  267.41   14.68
 -13   0  -5  261.14   13.83
 -13   5   0  263.71   14.39
 -13   5   0  243.91   13.95
   5   0  13  266.70   13.96
   5   0  13  261.89   10.96
   0   5  13  260.11   10.88
  -5 -13   0  248.60   10.64
   5   0  13  245.82   13.08
   0 -13  -5  250.56   10.35
  -5   0  13  262.94   10.01
  -5   0  13  262.32    9.84
   0 -13  -5  244.92   14.16
   0 -13   5  255.71   14.34
  -5 -13   0  252.53   14.72
   0 -13  -5  262.58   10.54
   0 -13   5  275.51   10.60
   5 -13   0  254.35   10.73
  13   5   0  277.21   14.06
 -13   2  -5  668.94   27.23
   5  13   2  633.41   26.25
  -2  13  -5  653.64   24.53
   2  13   5  624.57   27.34
 -13   5  -2  620.57   27.16
 -13   2  -5  617.73   27.36
   2   5  13  619.86   27.23
  -5   2 -13  572.39   24.61
   5   2  13  690.03   27.09
  -5  -2  13  619.45   22.04
   2   5  13  616.12   23.17
   5   2  13  617.99   23.14
  -5 -13   2  617.66   22.95
 -13  -5   2  601.63   22.77
  -2 -13   5  587.76   26.91
   2 -13  -5  639.23   22.88
   5 -13  -2  603.68   22.96
  13   5   2  691.61   27.81
  13   4   5  337.77   17.20
   4 -13  -5  304.50   12.14
  13   5   4  307.14   16.63
   5 -13  -4  286.51   12.10
 -13   4  -5  305.84   12.72
 -13  -4   5  307.47   12.23
 -13  -5   4  302.00   12.19
  -5  -4  13  312.15   12.31
   5   4  13  293.55   11.83
   4   5  13  302.89   11.85
   5   4  13  293.28   12.45
  -4 -13   5  288.73   12.21
  -4 -13   5  263.34   15.54
  -5  13  -4  317.30   14.80
   5  13   4  313.75   15.54
   4  13   5  288.18   15.58
  -4  13  -5  306.72   14.34
 -13   4  -5  283.31   15.82
   4   5  13  289.77   16.14
   5   4  13  292.65   15.67
 -13   4  -5  287.86   16.05
  -5   4 -13  338.40   14.91
  -6   5  13  549.50   25.22
  -6  13   5  536.47   25.30
 -13   6   5  533.42   22.37
 -13  -5  -6  561.76   23.33
 -13   6   5  536.72   23.31
 -13  -6  -5  538.73   22.53
  -5   6  13  552.20   25.14
   6 -13   5  516.69   20.37
  13  -6   5  528.39   20.60
  -6 -13  -5  524.84   23.74
  13  -5   6  523.56   20.58
   5 -13   6  527.61   20.37
 -13  -5  -6  592.51   21.24
   5  -6  13  608.89   21.09
 -13  -6  -5  571.66   21.19
   6  -5  13  604.85   21.09
  -5   6  13  571.32   21.27
 -13   6   5  548.21   20.51
  -5  13   6  527.08   20.25
  -6  13   5  531.19   20.21
  -6   5  13  548.42   20.47
 -13   5   6  533.89   20.56
  -5   6  13  546.57   20.43
   6  -5  13  517.67   25.08
  -5   6  13  539.56   20.13
  -6   5  13  532.00   19.97
   6 -13   5  540.35   25.73
 -13  -6  -5  548.03   20.49
 -13  -5  -6  533.51   20.41
   5 -13   6  528.00   25.73
   5  -6  13  532.94   25.53
  -6 -13  -5  533.02   24.97
  -5   6  13  548.42   20.91
   5  -6  13  558.46   20.58
  -5 -13  -6  507.31   24.56
  -5   6  13  518.04   20.06
   6  -5  13  575.02   20.61
  -6   5  13  544.20   20.24
   3 -13   6  396.84   15.71
  -6 -13  -3  396.21   18.81
  13  -6   3  417.26   16.16
   6  -3  13  418.66   15.98
  -3   6  13  437.39   16.32
  -3   6  13  425.76   16.47
  -6   3  13  441.48   16.23
 -13  -6  -3  419.11   15.94
  -3 -13  -6  410.82   15.63
  -3   6  13  408.57   15.83
   3 -13   6  414.61   20.91
   6 -13   3  384.06   19.99
  -6 -13  -3  394.02   15.82
 -13  -3  -6  427.81   15.88
   3  -6  13  410.98   20.94
   6  -3  13  374.26   19.53
 -13  -6  -3  417.41   17.33
  -3  13   6  372.99   20.03
  13   6  -3  447.29   19.10
 -13  -3  -6  395.82   18.87
 -13   6   3  411.04   17.77
 -13   6   3  421.40   19.37
  -3   6  13  404.33   20.15
   6  13  -3  392.15   18.05
  -3 -13  -6  375.20   19.44
  -6 -13  -3  392.35   20.21
  -6   3  13  404.04   16.41
  -6   3  13  401.89   15.65
   1 -13   6  389.16   14.57
   1  -6  13  361.70   14.59
  -6   1  13  369.89   13.99
   6  -1  13  375.35   17.89
  -1 -13  -6  373.16   14.36
   6  -1  13  392.23   15.05
  -6 -13  -1  373.97   14.72
  -1   6  13  392.42   14.92
  -6 -13  -1  383.04   19.40
  -1 -13  -6  347.32   18.19
  -6   1  13  387.42   15.40
   1 -13   6  372.40   18.70
   6  -1  13  378.35   17.71
  13   6  -1  375.17   18.03
  -1  13   6  384.38   19.24
 -13  -1  -6  373.78   18.09
 -13   6   1  403.65   18.63
   6  13  -1  378.01   17.17
 -13   6   1  379.98   16.66
   1 -13  -6  358.69   13.91
  13  -6  -1  341.60   14.25
  13   6   1  409.38   18.77
  -6 -13   1  351.88   14.00
   6   1  13  367.03   14.19
  -6  -1  13  385.13   14.41
 -13  -6   1  365.91   14.17
  -6  -1  13  350.19   13.24
   6   1  13  348.62   13.82
   1 -13  -6  367.80   13.70
   6   1  13  375.60   14.45
  -6 -13   1  345.74   14.14
   1   6  13  366.81   14.42
 -13  -6   1  364.16   14.05
  -1 -13   6  338.90   17.66
   1 -13  -6  342.27   17.92
 -13   1  -6  340.07   18.10
   6  13   1  355.61   16.62
   1  13   6  342.99   18.18
 -13   6  -1  373.96   18.20
  -6   1 -13  375.38   16.31
 -13   1  -6  369.38   17.98
   1   6  13  350.52   18.34
   6   1  13  369.70   17.43
  -3  13  -6  406.98   17.91
   3  13   6  436.09   20.50
 -13   3  -6  480.01   21.17
 -13   3  -6  425.08   20.27
  -6  13  -3  432.99   19.29
   6  13   3  411.52   19.08
   6   3  13  413.48   19.64
  -6   3 -13  392.08   18.37
 -13   6  -3  350.02   19.69
  13  -6  -3  399.58   16.14
   3 -13  -6  421.62   15.92
  13   6   3  435.03   21.00
  -3  -6  13  425.17   16.74
 -13   3  -6  458.29   16.82
 -13  -3   6  434.89   16.21
   6   3  13  398.88   15.67
   3   6  13  414.16   15.77
  13   3   6  415.37   15.57
 -13  -6   3  408.90   15.90
   6   3  13  420.66   16.40
  -6 -13   3  412.21   20.71
  -6  -3  13  390.54   16.52
  -3 -13   6  408.86   20.12
   6   3  13  430.02   16.13
 -13  -3   6  415.73   15.84
  -5  13  -6  532.51   22.59
 -13   5  -6  494.83   24.25
  -6  13  -5  521.20   22.92
   5  13   6  520.70   23.83
   6  13   5  515.28   23.19
 -13   6  -5  478.82   24.14
   5 -13  -6  524.18   19.65
  13  -5  -6  502.18   19.75
  13  -6  -5  499.80   19.76
  13   6   5  642.44   26.46
   6 -13  -5  490.85   19.65
  13   5   6  518.30   25.25
 -13  -5   6  570.15   19.89
 -13   5  -6  587.89   20.63
 -13  -6   5  564.30   19.89
 -13   6  -5  563.45   20.55
 -13  -5   6  540.66   19.81
 -13  -6   5  540.97   19.82
   5   6  13  502.58   19.34
   6   5  13  512.42   19.41
  13   5   6  502.38   18.82
   6  13   5  513.87   18.74
   5   6  13  523.87   20.11
  13   5   6  500.28   19.36
  -5 -13   6  540.64   19.87
  -6 -13   5  528.84   19.82
   6   5  13  522.38   20.09
  -6 -13   5  507.85   24.29
  -5 -13   6  496.70   24.03
  -5  -6  13  530.06   20.22
   5   6  13  527.75   19.69
   6   5  13  543.04   19.73
 -13  -5   6  522.75   19.44
  -6  -5  13  498.98   19.51
  -5  -6  13  481.42   19.41
  -6 -13   5  526.84   19.59
  -7   6  13  117.48    9.35
  -7  13   6  112.20    9.61
  -6  13   7  102.00    9.44
 -13   7   6  113.48    7.66
 -13  -7  -6  109.01    7.27
 -13   7   6  112.64    7.68
  -6   7  13  105.22    9.10
  13  -7   6  114.21    6.16
   6 -13   7  108.95    5.79
  13  -6   7  111.50    6.09
   7 -13   6  108.48    5.90
 -13  -6  -7  124.50    6.66
   6  -7  13  123.26    6.35
 -13  -7  -6  123.42    6.65
   7  -6  13  123.95    6.39
  -7   6  13  120.99    6.21
  -6   7  13  106.72    6.00
  -6  13   7  114.57    5.87
  -7  13   6  107.67    5.77
 -13   6   7  104.32    6.00
  -7   6  13  117.29    6.09
 -13   7   6  106.61    5.98
   7  -6  13  112.18    9.97
 -13  -7  -6  117.68    6.05
  -6   7  13  109.17    5.45
   6  -7  13  112.53   10.13
 -13  -6  -7  120.33    5.99
   7 -13   6  109.36    9.94
   6 -13   7  110.08    9.99
  -7 -13  -6  114.83    9.25
   6  -7  13  112.94    5.99
  -6 -13  -7  102.68    8.85
   7  -6  13  115.04    5.92
  -6 -13  -7  110.99    5.40
  -7   6  13  111.41    5.78
  -7 -13  -6  107.85    5.50
  -6   7  13  102.20    5.60
  -7  13   4  506.92   23.65
 -13   7   4  473.03   20.69
 -13  -7  -4  477.85   19.62
  -4   7  13  492.85   23.17
 -13   7   4  495.38   21.78
   7  13  -4  454.34   20.16
 -13  -7  -4  540.03   23.60
   4 -13   7  494.95   18.28
  13  -7   4  493.09   18.72
 -13   4   7  470.86   17.89
   4  -7  13  490.23   18.80
 -13  -4  -7  480.97   18.94
 -13  -7  -4  482.92   19.02
  -4  13   7  476.14   18.77
  -7   4  13  493.10   18.66
  -4   7  13  493.35   18.39
  -7  13   4  475.70   18.16
  -4  13   7  490.82   18.34
 -13   4   7  472.03   18.54
 -13   7   4  491.49   18.39
  -7   4  13  488.97   18.47
  -4   7  13  468.59   18.18
   7  -4  13  459.98   22.75
 -13  -4  -7  481.42   18.32
 -13  -7  -4  486.81   18.47
   4 -13   7  446.20   23.54
   4  -7  13  458.21   23.71
  -4   7  13  476.26   18.75
  -7 -13  -4  435.64   22.73
  -7   4  13  486.64   18.26
  -7 -13  -4  474.32   18.09
   7  -4  13  507.63   18.51
 -13   7   2  264.53   13.36
   7  13  -2  293.51   13.39
  -2  13   7  284.00   15.96
 -13   7   2  273.57   14.70
   2 -13   7  281.98   11.15
   2  -7  13  290.08   11.85
 -13  -2  -7  273.62   11.89
  -2   7  13  277.05   11.88
  -7   2  13  281.89   11.62
  -2   7  13  280.42   11.66
 -13  -7  -2  287.61   11.44
  -7   2  13  275.84   11.24
  -2   7  13  267.08   11.33
   7  -2  13  278.22   14.90
   2 -13   7  284.09   16.34
 -13  -2  -7  275.05   11.22
  -2 -13  -7  274.74   10.94
  -2 -13  -7  255.83   14.73
   2 -13   7  255.73   14.88
  -7 -13  -2  263.70   15.65
  -7 -13  -2  269.81   11.17
   7  -2  13  263.22   11.34
   7  13   0  385.38   17.37
   0  13   7  388.71   19.91
 -13   7   0  382.91   19.21
   0   7  13  357.30   19.49
  13   7   0  390.84   19.33
   7   0  13  427.36   18.73
  13  -7   0  387.76   15.60
   0  -7  13  402.32   15.83
 -13   0  -7  401.57   15.90
 -13   7   0  407.36   15.85
 -13  -7   0  388.98   15.86
   0   7  13  409.71   15.64
 -13  -7   0  392.52   15.36
  -7   0  13  402.81   15.54
   0   7  13  399.54   15.74
  -7   0  13  396.74   15.19
  -7   0  13  397.97   14.46
   7   0  13  379.23   15.01
   7   0  13  394.15   18.19
   7   0  13  395.24   15.59
   0   7  13  394.46   15.57
 -13  -7   0  388.02   15.22
  -7 -13   0  388.38   15.38
   0 -13  -7  400.03   14.80
   0 -13  -7  366.23   18.91
  -7 -13   0  363.88   19.85
   0 -13   7  365.40   18.89
  -7 -13   0  389.70   15.19
 -13   0   7  387.96   15.15
   7   0  13  395.02   15.37
  -2  13  -7  265.67   12.62
   2  13   7  268.74   15.30
 -13   7  -2  268.06   15.34
 -13   2  -7  268.67   14.97
   7   2  13  313.40   14.85
  -7   2 -13  273.33   13.72
 -13   2  -7  295.87   15.83
   7  13   2  277.54   13.66
 -13   7  -2  270.83   15.41
   2 -13  -7  287.66   11.04
  13   7   2  339.62   16.72
   2   7  13  299.85   15.89
  13  -7  -2  269.54   11.47
 -13   2  -7  274.04   11.79
 -13   7  -2  280.27   11.82
  -2  -7  13  272.69   11.82
   2   7  13  264.00   11.38
  -7  -2  13  267.58   11.33
   7   2  13  275.63   10.98
   2   7  13  281.55   10.99
 -13  -7   2  269.90   11.09
   2   7  13  276.08   11.55
   7   2  13  258.90   11.39
  -7 -13   2  242.21   11.15
  13   2   7  269.51   10.73
  -2 -13   7  268.40   14.81
   7   2  13  269.22   11.22
 -13  -2   7  262.41   10.96
  -2  -7  13  253.03   10.95
  -7 -13   2  271.02   11.12
   7   4  13  520.39   22.99
   4  13   7  501.07   23.32
   7  13   4  514.70   21.99
  -7  13  -4  529.72   22.62
 -13   4  -7  541.74   24.18
  -7   4 -13  607.37   22.96
 -13   7  -4  485.23   23.60
  -4  13  -7  502.09   21.36
  13   7   4  492.98   24.14
  13  -7  -4  498.50   19.01
   4 -13  -7  506.98   18.66
   4   7  13  534.24   24.59
  13   4   7  466.95   24.12
 -13  -4   7  511.60   18.87
 -13   4  -7  513.88   19.50
   4   7  13  491.67   18.95
 -13  -7   4  485.62   18.79
 -13  -4   7  489.95   18.84
  13   4   7  488.74   18.08
   7   4  13  483.04   18.43
   4   7  13  492.80   18.52
  -4 -13   7  495.29   18.94
  13   4   7  506.15   18.53
   7   4  13  473.04   19.03
  -7 -13   4  455.34   18.80
 -13  -7   4  479.90   18.57
  -4  -7  13  480.46   19.13
  -4 -13   7  487.86   22.91
  -7 -13   4  450.52   23.20
   7   4  13  520.67   18.87
 -13  -4   7  486.96   18.50
  -4  -7  13  496.27   18.66
  -7 -13   4  481.32   18.67
  -6  13  -7   99.14    7.82
  -7  13  -6  108.67    8.24
 -13   6  -7   92.71    8.80
 -13   6  -7  106.99    9.27
 -13   7  -6  110.80    9.41
 -13   7  -6  101.25    9.30
  13   6   7  108.64   10.06
   7 -13  -6   97.80    5.62
  13  -7  -6  105.26    5.79
  13   7   6  112.24   10.41
   6 -13  -7  102.14    5.55
   6   7  13   99.41    9.66
  13  -6  -7  101.20    5.78
 -13   6  -7  114.75    6.39
 -13  -6   7  113.44    5.91
 -13  -7   6  111.79    5.90
  -6  -7  13  109.97    5.88
 -13   7  -6  125.50    6.58
 -13  -7   6  104.90    5.63
 -13  -6   7  106.25    5.72
   6   7  13   98.68    5.33
   6  13   7   99.29    4.86
  13   6   7  102.60    4.92
  -7 -13   6  109.34    5.10
   7   6  13  111.80    6.21
  -6 -13   7  101.40    5.74
   6   7  13   98.90    6.04
  -7 -13   6  106.44    5.84
  13   6   7   98.88    5.48
  -6 -13   7  100.47    8.73
   6   7  13  101.02    5.53
  -7 -13   6  103.84    8.88
  -7  -6  13   97.06    5.45
  -7 -13   6  107.46    5.68
   7   6  13  115.99    5.72
  -6  -7  13  100.98    5.50
  -7   8  13  189.49   12.85
  -8  13   7  199.07   13.59
  -7  13   8  191.95   13.65
  -8  13   7  218.63   11.47
 -13   8   7  198.13   11.68
  -7  13   8  209.15   12.05
   8 -13   7  196.67    9.19
  13  -7   8  206.41    9.30
  13  -8   7  211.05    9.49
   7 -13   8  205.52    9.10
 -13  -7  -8  212.00    9.98
   8  -7  13  218.01    9.71
   7  -8  13  219.59    9.74
  -8   7  13  220.55    9.56
  -8   7  13  218.75    9.56
  -8  13   7  212.83    9.38
  -7  13   8  201.68    9.27
 -13   7   8  198.88    9.45
  -7   8  13  201.91    9.46
 -13   8   7  209.69    9.45
 -13  -7  -8  209.67    9.31
   7  -8  13  204.14   14.40
  -8  -7 -13  211.29    8.86
 -13  -8  -7  209.66    9.36
   8 -13   7  208.61   14.76
   7 -13   8  195.25   14.51
   8  -7  13  192.65   13.96
  -8 -13  -7  203.64   13.38
  -7 -13  -8  188.82   12.74
   7  -8  13  208.06    9.20
  -8 -13  -7  202.35    8.79
   8  -7  13  216.29    9.35
  -7 -13  -8  200.85    8.67
  -8  13   5  166.39   11.91
 -13   8   5  168.83   10.15
  -5  13   8  166.93   12.14
  -8  13   5  165.07    9.16
 -13   8   5  165.12   10.13
  -5   8  13  154.20   11.44
  13  -5   8  174.81    7.90
   5 -13   8  163.49    7.57
  13  -8   5  174.12    8.22
  -8 -13  -5  172.07   11.37
 -13   5   8  170.77    7.37
 -13  -8  -5  169.72    8.56
 -13  -5  -8  180.18    8.56
   5  -8  13  188.35    8.36
 -13   8   5  179.34    7.99
  -5  13   8  172.82    8.34
  -8   5  13  170.99    8.08
  -8   5  13  166.29    7.94
 -13   5   8  158.62    7.96
 -13   8   5  163.25    7.82
  -5  13   8  151.29    7.63
  -5   8  13  167.03    7.91
  -8  13   5  160.52    7.62
   8  -5  13  182.08   12.31
  -5   8  13  169.13    7.56
   5  -8  13  170.36   12.54
 -13  -8  -5  169.32    7.98
  -8  -5 -13  170.69    7.28
 -13  -5  -8  164.00    7.76
   5 -13   8  170.37   12.68
  -8 -13  -5  156.74   11.59
   5  -8  13  175.06    7.86
  -5 -13  -8  148.27   10.86
   8  -5  13  167.40    7.85
  -8   5  13  157.66    7.63
  -8 -13  -5  166.67    7.51
  -8  13   3  462.67   23.32
 -13   8   3  466.87   21.36
  -3  13   8  433.53   23.21
 -13   8   3  492.25   22.36
  -3   8  13  473.56   23.39
 -13  -8  -3  482.00   23.26
   3 -13   8  467.19   18.34
  13  -8   3  466.00   18.93
   3  -8  13  546.21   19.33
 -13   8   3  551.24   19.26
 -13  -3  -8  558.47   19.60
  -8   3  13  519.19   19.02
  -3  13   8  520.97   19.25
 -13   8   3  478.39   18.50
  -3   8  13  482.34   18.61
  -8  13   3  466.39   18.33
  -8   3  13  472.37   18.54
  -8   3  13  456.68   18.65
  -3   8  13  490.03   18.69
   8  -3  13  497.37   23.26
   3 -13   8  505.37   24.67
 -13  -3  -8  517.52   18.66
 -13  -8  -3  498.48   18.78
  -3 -13  -8  475.55   22.58
  -8 -13  -3  453.99   23.34
  -8 -13  -3  485.64   18.51
   8  -3  13  489.69   18.78
 -13   8   1  359.03   18.27
 -13   8   1  372.66   17.38
  -1  13   8  333.50   18.83
  -8 -13  -1  361.71   18.05
   1  -8  13  381.07   15.01
 -13  -1  -8  385.86   15.19
 -13   8   1  393.34   15.10
  -8   1  13  381.17   14.73
  -1  13   8  381.21   14.85
  -1   8  13  380.84   14.80
  -8   1  13  350.36   14.27
  -1   8  13  362.41   14.25
  -8   1  13  363.04   13.60
   8  -1  13  359.31   14.27
  -8   1  13  354.22   14.43
  -1   8  13  365.55   14.66
   8  -1  13  351.02   17.77
   8  -1  13  361.46   14.70
   1 -13   8  355.18   18.13
  -1 -13  -8  335.93   17.84
  -8 -13  -1  357.09   19.27
  -8 -13  -1  367.45   14.39
 -13   1  -8  439.84   20.30
 -13   8  -1  393.18   19.78
  13   8   1  429.55   20.44
   8  13   1  374.78   16.97
   1  13   8  386.33   19.90
  -8   1 -13  394.71   18.14
   8   1  13  386.10   18.16
 -13   8  -1  368.22   19.22
  13  -8  -1  362.47   15.34
   1   8  13  371.88   19.27
  -1  -8  13  395.75   15.75
 -13   1  -8  410.27   15.86
 -13   8  -1  415.11   15.91
 -13  -8   1  401.28   15.78
 -13  -8   1  363.02   15.08
  -8  -1  13  393.04   15.34
   1   8  13  400.62   15.44
   1   8  13  385.89   14.88
   8   1  13  375.05   14.90
   8   1  13  364.25   17.46
   1   8  13  396.29   15.50
   8   1  13  393.80   15.47
 -13  -8   1  375.94   15.06
  -8 -13   1  379.12   15.23
  13   1   8  387.00   14.74
  -1 -13   8  373.79   18.72
   1 -13  -8  365.05   18.72
 -13  -1   8  378.28   14.95
  -1  -8  13  368.53   14.97
  -8 -13   1  386.39   15.11
   8   1  13  419.30   15.35
   8   3  13  495.00   23.33
 -13   8  -3  507.98   24.59
  -3  13  -8  527.13   22.17
 -13   3  -8  501.32   24.47
   3  13   8  509.07   24.55
  13   3   8  514.67   19.33
 -13   3  -8  515.66   24.78
  -8   3 -13  553.19   23.51
  -8  13  -3  532.83   23.87
 -13   8  -3  492.52   24.56
   3 -13  -8  505.38   19.57
  13  -8  -3  504.68   20.11
  13   8   3  540.07   25.54
   3   8  13  459.53   24.61
 -13  -3   8  569.01   20.11
 -13   3  -8  585.61   20.82
  -3  -8  13  550.78   20.03
   3   8  13  575.30   20.25
 -13  -8   3  531.14   20.00
  -8  -3  13  558.21   20.26
 -13  -3   8  557.23   20.10
   8   3  13  505.99   19.60
  -8  -3  13  511.03   19.76
   3   8  13  516.54   19.65
  -3  -8  13  519.65   19.22
 -13  -8   3  537.77   19.86
  -3 -13   8  552.87   20.14
   8   3  13  541.72   20.33
  13   3   8  523.11   19.65
   3   8  13  557.81   20.51
  -8 -13   3  513.99   24.96
  -3  -8  13  515.02   19.77
   8   3  13  534.30   20.00
 -13  -3   8  516.82   19.69
 -13  -3   8  491.72   19.43
 -13   8  -5  169.74   12.00
 -13   5  -8  176.69   12.30
  -8  13  -5  198.79   11.80
  -8   5 -13  175.03   11.24
  -5  13  -8  172.79   10.55
 -13   5  -8  174.27    7.68
   5   8  13  173.00   12.87
  13  -5  -8  175.95    8.23
  13   8   5  180.02   13.17
  13  -8  -5  175.20    8.47
  13   5   8  194.69   13.51
   5 -13  -8  180.52    8.04
 -13  -5   8  198.04    8.58
  -8  -5  13  183.96    8.57
 -13   5  -8  184.76    8.91
  -5  -8  13  181.13    8.44
 -13   8  -5  184.67    8.98
 -13  -5   8  193.99    8.39
 -13  -8   5  185.66    8.30
   5   8  13  193.51    8.44
   8   5  13  173.43    7.94
  13   5   8  180.14    7.62
   5  13   8  172.37    7.53
   5   8  13  175.89    7.92
  -5 -13   8  179.38    8.37
   8   5  13  179.50    8.64
  13   5   8  175.62    8.08
  -8 -13   5  171.18    8.38
  -8 -13   5  184.31    7.81
 -13  -8   5  185.45    8.09
  -5 -13   8  178.52   11.67
   5   8  13  180.03    8.09
  -8 -13   5  185.18   12.45
   8   5  13  186.32    8.29
 -13  -5   8  176.52    7.71
 -13  -5   8  179.57    7.94
  -5  -8  13  169.89    8.04
  -8 -13   5  176.08    8.13
  -8  13  -7  191.18   11.74
 -13   8  -7  156.89   12.26
 -13   7  -8  176.80   12.57
 -13   7  -8  200.85   13.40
 -13   8  -7  190.68   12.81
  -7  13  -8  182.49   11.42
   7   8  13  185.44   13.57
  13   8   7  205.97   14.31
  13  -7  -8  188.66    8.37
  13   7   8  179.39   13.82
  13  -8  -7  187.04    8.50
   7 -13  -8  188.31    8.24
   8   7  13  168.19   13.32
   8 -13  -7  182.05    8.26
  -7  -8  13  180.62    8.51
 -13  -8   7  188.61    8.62
 -13  -7   8  180.73    8.59
 -13   8  -7  177.89    8.96
 -13   7  -8  182.92    9.01
 -13  -7   8  176.38    8.21
 -13  -8   7  187.15    8.34
   7   8  13  167.82    8.16
  13   8   7  171.01    7.35
   7   8  13  176.82    7.97
   7  13   8  174.08    7.45
  13   7   8  177.96    7.51
  -7 -13   8  169.86    8.29
   7   8  13  170.98    8.66
   8   7  13  176.21    8.69
  -8 -13   7  168.75    8.26
  13   7   8  165.69    8.15
  -8 -13   7  170.25    7.41
  -7 -13   8  180.58   12.07
  -8 -13   7  156.19   11.66
 -13  -8   7  176.29    8.03
  -7  -8  13  170.63    8.02
   7   8  13  184.93    8.17
   8   7  13  179.33    8.21
 -13  -7   8  165.51    7.80
  -8   9  13   96.14    8.58
  -9  13   8   95.43    9.26
  -8  13   9   84.12    9.01
  -8  13   9   98.63    7.79
  -9  13   8   90.59    7.05
  13  -8   9  108.02    5.73
  13  -9   8   97.18    5.73
   9 -13   8   90.96    5.44
   8 -13   9   98.19    5.38
   9  -8  13  104.43    5.95
   8  -9  13  107.35    5.96
  -8   9  13   95.05    5.74
  -9   8  13  100.83    5.75
 -13   9   8   93.17    5.75
  -8   9  13   94.62    5.78
  -9  13   8   98.78    5.68
  -8  13   9  101.77    5.81
 -13   8   9   93.12    5.86
  -9   8  13   94.21    5.81
 -13  -8  -9   93.78    5.59
   8  -9  13   96.25   10.14
  -9  -8 -13   97.61    5.32
   8 -13   9   95.79   10.20
   9  -8  13   99.98   10.05
 -13  -9  -8  102.13    5.71
  -8 -13  -9   83.93    8.47
   8  -9  13   97.71    5.53
  -9 -13  -8   96.36    8.89
   9  -8  13  101.14    5.60
  -9 -13  -8   95.54    5.14
  -9  13   6  184.80   12.60
 -13   9   6  164.20   10.71
  -6  13   9  190.13   13.22
  -6  13   9  182.48   11.49
 -13   9   6  186.12   10.56
  -6   9  13  189.56   12.43
  13  -6   9  182.90    8.28
   6 -13   9  188.84    8.11
 -13   6   9  187.48    7.80
  13  -9   6  192.42    8.66
 -13   9   6  169.28    8.14
 -13  -9  -6  158.88    8.79
 -13  -6  -9  170.18    8.78
   6  -9  13  178.51    8.56
  -6   9  13  177.27    9.11
  -9   6  13  181.20    8.46
  -6   9  13  177.54    8.41
  -9  13   6  174.91    8.25
  -6  13   9  183.80    8.39
 -13   9   6  183.22    8.40
 -13   6   9  174.89    8.57
  -9   6  13  184.78    8.62
  -6   9  13  176.21    7.81
   6 -13   9  192.11   13.87
   9 -13   6  159.06   12.80
   6  -9  13  165.81   13.14
 -13  -6  -9  167.28    8.09
 -13  -9  -6  173.66    8.39
   9  -6  13  173.77   12.85
  -9  -6 -13  177.23    7.79
  -9 -13  -6  159.45   11.96
  -6 -13  -9  160.24   11.44
   6  -9  13  180.44    8.21
   9  -6  13  187.33    8.38
  -9 -13  -6  169.01    7.89
  -9  13   4  169.42   12.10
 -13   9   4  170.70   10.67
 -13   9   4  185.13   11.08
  -4   9  13  196.45   12.49
  13  -9   4  180.60    8.55
  13  -4   9  177.21    8.02
 -13   4   9  182.21    7.60
   4 -13   9  184.43    7.81
  -9 -13  -4  220.89   12.69
   4  -9  13  181.95    8.55
 -13   9   4  167.66    8.25
 -13  -9  -4  168.72    8.73
 -13  -4  -9  171.39    8.62
  -9   4  13  180.69    8.33
  -4   9  13  168.74    8.80
  -4  13   9  170.58    8.62
  -9  13   4  168.38    7.88
  -9   4  13  173.79    8.25
 -13   9   4  166.88    7.92
  -4  13   9  170.67    8.08
  -4   9  13  173.32    8.20
 -13   4   9  172.89    8.38
   9  -4  13  167.16   11.86
 -13  -9  -4  179.65    8.26
  -4   9  13  171.31    7.95
   4 -13   9  162.86   12.83
  -9  -4 -13  174.68    7.46
 -13  -4  -9  173.00    7.99
  -4 -13  -9  159.87   10.99
  -9 -13  -4  159.86   12.07
   4  -9  13  174.18    8.04
  -9 -13  -4  170.53    7.85
   9  -4  13  171.45    8.17
  -9   4  13  174.31    8.06
 -13   9   2  252.99   12.97
  -9  13   2  238.67   14.13
  -2  13   9  235.53   14.60
  -2   9  13  236.24   14.22
 -13   9   2  232.81   13.23
   2  -9  13  223.58   10.02
 -13   9   2  216.00   10.02
  -9   2  13  238.37    9.92
  -2  13   9  212.14   10.00
  -2   9  13  194.37   10.02
  -2   9  13  234.76    9.68
 -13   9   2  218.82    9.31
  -9   2  13  221.54    9.77
  -9  13   2  215.12    9.21
  -9   2  13  229.70    9.61
   2 -13   9  213.37   14.56
  -2   9  13  211.36    9.64
   9  -2  13  203.74   12.81
  -2 -13  -9  199.39   12.47
   2 -13   9  228.20   13.07
  -9 -13  -2  204.94   14.16
  -9 -13  -2  228.22    9.57
   9  -2  13  215.36    9.65
   9   0  13   70.05    6.17
   0  13   9   63.13    7.49
 -13   9   0   68.33    7.07
  13  -9   0   72.26    4.68
   0   9  13   73.66    7.12
 -13   9   0   62.44    4.64
   0  -9  13   60.92    4.58
 -13   0  -9   68.15    4.78
 -13   0   9   57.29    3.94
   0   9  13   60.67    4.38
  -9   0  13   61.10    4.32
   0  13   9   66.20    4.57
   0   9  13   67.84    4.13
   9   0  13   64.74    4.11
  13   0   9   66.76    4.00
   9   0  13   63.68    4.41
 -13  -9   0   57.77    4.11
   9   0  13   57.45    5.96
   0   9  13   59.57    4.32
  -9 -13   0   49.28    6.99
   0 -13   9   63.04    6.62
   0 -13  -9   65.66    6.54
   9   0  13   61.77    4.22
  -9 -13   0   59.29    4.13
   0  -9  13   58.22    4.12
 -13   0   9   58.18    3.99
 -13   9  -2  228.26   14.26
 -13   2  -9  255.47   14.59
  13   9   2  274.99   15.42
   9   2  13  232.80   12.75
 -13   9  -2  226.94   14.02
  -9   2 -13  289.63   13.93
  13  -9  -2  235.64   10.20
   2   9  13  230.82   14.27
 -13   9  -2  225.04   10.51
 -13   2  -9  221.65   10.37
  -2  -9  13  207.16    9.60
 -13  -2   9  222.20    9.83
  -9  -2  13  228.71   10.01
   2   9  13  220.95    9.87
   2   9  13  235.81    9.62
   9   2  13  231.48    9.66
   2   9  13  242.48    9.62
  -9  -2  13  238.03    9.76
 -13  -9   2  218.67    9.66
  13   2   9  217.36    9.51
   9   2  13  224.04   10.06
   9   2  13  219.19   11.61
   2   9  13  220.55   10.15
   2 -13  -9  208.58   12.93
  -2 -13   9  211.19   12.87
  -2  -9  13  214.87    9.65
 -13  -2   9  221.58    9.58
   9   2  13  228.43    9.89
 -13  -2   9  230.69    9.58
  -2 -13   9  230.20    9.57
  -4  13  -9  179.69   10.45
  -9  13  -4  187.64   12.03
 -13   9  -4  192.06   12.65
  -9   4 -13  190.55   11.57
 -13   4  -9  203.11   13.03
   9   4  13  184.83   11.37
  13  -9  -4  188.22    8.68
  13  -4  -9  187.52    8.29
  13   9   4  185.96   13.22
 -13   4  -9  192.95    7.75
   4   9  13  179.82   13.04
   4 -13  -9  185.64    7.97
  -4  -9  13  176.58    8.36
  -9  -4  13  176.31    8.52
 -13   4  -9  179.35    8.94
 -13  -4   9  185.58    8.51
  -4 -13   9  174.97    8.27
 -13  -4   9  192.46    8.40
   4   9  13  187.53    8.46
  13   4   9  178.88    7.81
   9   4  13  182.72    8.07
   4   9  13  177.89    8.02
  -9  -4  13  169.51    8.09
  13   4   9  179.85    8.18
  -4  -9  13  169.02    7.60
   9   4  13  174.92    8.60
 -13  -9   4  176.50    8.13
  -9 -13   4  178.08    7.98
  -4 -13   9  185.56    8.44
  -9 -13   4  173.66   12.44
   4   9  13  187.00    8.17
  -4 -13   9  182.94   11.62
 -13  -4   9  177.19    7.92
  -4 -13   9  170.81    7.77
 -13  -4   9  179.86    8.06
   9   4  13  181.67    8.34
  -9 -13   4  180.81    8.24
  -4  -9  13  173.36    8.15
   6  13   9  182.90   14.05
  -9  13  -6  213.33   12.70
  -9   6 -13  201.28   12.50
 -13   6  -9  178.26   12.61
 -13   6  -9  200.89   13.37
  -6  13  -9  194.80   11.55
 -13   9  -6  200.42   13.35
 -13   9  -6  186.13   12.81
   6 -13  -9  188.39    8.27
 -13   6  -9  194.61    8.00
  13   9   6  196.77   14.31
  13  -6  -9  204.72    8.60
  13  -9  -6  188.88    8.72
   6   9  13  211.17   14.37
  13   6   9  187.40   13.95
  -9  -6  13  182.77    8.84
  -9   6 -13  179.76    8.45
 -13  -6   9  186.15    8.82
 -13   6  -9  193.80    9.29
 -13   9  -6  188.64    9.24
  -6 -13   9  180.72    8.67
  -6  -9  13  178.50    8.62
 -13  -9   6  180.47    8.47
   6   9  13  179.15    8.41
 -13  -6   9  184.07    8.46
   9   6  13  189.41    8.29
  -9  -6  13  185.23    8.31
   6  13   9  186.49    7.86
  13   6   9  196.31    8.00
   6   9  13  196.50    8.27
  -6 -13   9  180.60    8.48
   9   6  13  189.58    8.95
  -9 -13   6  181.34    7.93
  -6  -9  13  176.38    7.76
   6   9  13  175.43    8.96
  13   6   9  176.82    8.49
  -6 -13   9  174.65   11.73
   6   9  13  187.51    8.38
  -9 -13   6  192.23   12.90
  -9 -13   6  185.61    8.46
 -13  -6   9  176.75    7.94
   9   6  13  182.19    8.46
  -6 -13   9  168.00    7.80
 -13  -9   6  175.75    8.31
  -6  -9  13  184.11    8.34
 -13  -6   9  179.80    7.97
  -9  13  -8   93.84    8.36
  -8  13  -9   77.33    7.49
 -13   8  -9  105.42    9.59
  -9   8 -13   99.07    8.91
   8  13   9   84.57   10.21
 -13   8  -9   86.26    8.86
 -13   9  -8   94.54    9.15
 -13   9  -8   85.07    8.67
   9 -13  -8   83.05    5.13
  13   9   8   94.14   10.09
  13  -9  -8   97.91    5.52
  13  -8  -9   90.56    5.29
   8 -13  -9   90.76    5.06
  13   8   9   73.00    9.49
   8   9  13   80.17    9.67
   9   8  13   90.69    9.87
 -13   9  -8   82.39    5.81
  -9   8 -13   88.48    5.33
 -13  -8   9   93.37    5.66
 -13  -9   8   91.53    5.65
  -8  -9  13   83.23    5.56
 -13   8  -9   90.43    5.95
  -8   9 -13   92.97    5.40
 -13  -8   9   84.20    5.15
   8   9  13   93.39    5.15
   8  13   9   79.05    4.39
  13   8   9   88.22    4.55
  13   9   8   80.11    4.36
  13   8   9   85.99    5.37
   9   8  13   87.34    5.73
  -8 -13   9   79.28    5.12
   8   9  13   84.20    5.74
   8   9  13   78.75    4.89
  -8 -13   9   80.03    8.11
  -9 -13   8   77.18    8.10
 -13  -8   9   80.39    4.45
 -13  -8   9   86.19    4.78
 -13  -9   8   80.81    4.81
   9   8  13   86.36    5.08
 -10  13   9  361.85   19.57
  -9  13  10  377.06   20.07
  -9  13  10  308.52   16.51
  10 -13   9  337.55   13.71
   9 -13  10  359.54   13.66
  10  -9  13  341.21   14.07
   9 -10  13  331.19   13.97
  -9  10  13  315.29   13.74
 -10   9  13  334.52   13.83
 -13   9  10  340.54   14.31
  -9  13  10  356.38   14.21
 -13  10   9  333.13   14.20
 -10  13   9  343.47   14.14
   9 -10  13  353.42   20.83
 -13  -9 -10  317.95   13.76
 -13 -10  -9  313.74   13.78
   9 -13  10  322.31   20.47
  10  -9  13  336.31   20.41
 -10 -13  -9  307.43   18.11
  -9 -13 -10  313.24   17.95
   9 -10  13  361.70   13.82
  13  -9  10  311.86   13.45
  10  -9  13  350.88   13.87
  13 -10   9  363.41   13.58
 -10 -13  -9  320.49   13.21
 -10  13   7   67.56    7.86
 -13  10   7   64.66    6.90
  -7  13  10   62.07    7.74
  -7  10  13   65.88    7.56
  -7  13  10   61.91    6.70
 -13   7  10   80.21    4.29
   7 -13  10   68.27    4.38
  13  -7  10   70.59    4.58
 -13  -7 -10   84.72    5.66
   7 -10  13   90.20    5.25
 -10   7  13   79.80    5.00
 -13  10   7   71.45    4.82
 -10  13   7   72.75    4.80
  -7  10  13   75.57    5.09
 -13   7  10   70.27    5.03
  -7  13  10   73.45    5.01
 -10   7  13   70.72    5.06
 -13  -7 -10   76.88    4.76
   7 -13  10   85.39    9.62
 -13 -10  -7   80.44    5.11
   7 -10  13   74.88    9.02
  10  -7  13   65.91    8.28
 -10  -7 -13   77.07    4.49
   7 -10  13   76.25    4.66
  -7 -13 -10   78.37    7.66
 -10 -13  -7   86.40    8.53
  10  -7  13   71.64    4.73
  13  -7  10   73.32    4.70
 -10 -13  -7   71.34    4.40
 -10  13   5  432.31   22.09
 -13  10   5  418.57   20.56
  -5  13  10  428.15   22.65
 -13  10   5  424.54   20.05
  -5  10  13  438.87   21.97
   5 -13  10  425.78   16.48
  13 -10   5  453.45   17.45
  13  -5  10  434.21   16.78
 -13   5  10  417.50   16.27
 -13  -5 -10  441.37   17.68
 -10  -5 -13  457.75   17.35
   5 -10  13  472.03   17.50
 -13  10   5  433.85   17.20
  -5  13  10  438.57   17.82
 -10   5  13  444.79   17.17
  -5  10  13  426.83   17.96
 -13  10   5  426.90   16.98
 -10   5  13  433.47   17.26
  -5  10  13  424.65   17.15
 -10  13   5  434.10   16.92
 -13   5  10  424.33   17.32
  -5  13  10  438.02   17.14
  10  -5  13  448.40   22.70
  -5  10  13  424.15   16.70
   5 -13  10  422.56   23.55
 -10  -5 -13  441.23   16.50
 -13  -5 -10  440.27   16.89
 -13 -10  -5  425.97   17.15
   5 -10  13  468.61   17.00
  -5 -13 -10  417.85   20.92
 -10 -13  -5  399.36   21.92
  10  -5  13  457.16   17.19
 -10 -13  -5  405.91   16.67
  -3  10  13  307.53   17.52
 -10  13   3  323.57   17.71
 -13  10   3  283.23   15.98
  -3  13  10  294.88   16.01
 -13  10   3  308.83   16.47
  13 -10   3  310.68   13.37
  13  -3  10  296.89   12.60
 -13   3  10  290.26   12.14
 -13  -3 -10  339.40   13.72
   3 -10  13  349.23   13.55
 -10  -3 -13  338.35   13.21
 -13  10   3  344.69   13.57
  -3  13  10  328.65   13.66
 -10   3  13  338.67   13.24
  -3  10  13  310.27   13.74
 -10  13   3  302.56   12.63
 -10   3  13  295.22   13.06
 -13  10   3  311.36   12.71
  -3  10  13  317.36   13.03
 -13  -3 -10  315.50   12.75
  10  -3  13  326.46   17.61
  -3  10  13  313.70   13.00
 -10 -13  -3  326.65   12.71
  -3 -13 -10  303.05   16.26
 -10 -13  -3  307.35   17.97
   3 -13  10  322.27   16.43
   3 -10  13  338.89   12.95
 -10 -13  -3  312.02   12.80
 -10   3  13  305.46   12.90
  10  -3  13  335.87   13.21
 -13  10   1  419.96   21.36
 -13  10   1  389.02   20.28
  -1  10  13  411.57   20.60
 -10  -1 -13  485.95   17.48
 -13  -1 -10  471.23   17.97
 -13   1  10  454.35   17.16
   1 -10  13  473.94   17.82
  -1  10  13  456.87   17.98
 -10   1  13  473.54   17.49
  -1  13  10  445.74   17.73
  -1  10  13  426.61   17.05
  -1  10  13  451.07   17.51
  10  -1  13  414.01   20.75
 -13 -10  -1  444.85   17.23
   1 -13  10  456.56   20.81
 -10 -13  -1  445.27   16.91
  -1 -13 -10  388.96   20.27
 -10 -13  -1  446.73   22.87
   1 -10  13  392.27   16.97
 -10 -13  -1  436.29   17.13
 -13  10  -1  434.62   21.60
  10   1  13  456.73   19.77
  13 -10  -1  398.90   17.12
   1  10  13  405.64   21.29
 -10   1 -13  476.45   17.18
 -13  -1  10  457.07   17.04
 -13   1 -10  468.51   17.69
  -1 -10  13  451.06   16.71
   1  10  13  463.87   17.15
 -10  -1  13  457.00   17.16
 -10  -1  13  414.68   16.76
  10   1  13  415.90   16.67
   1  10  13  398.45   16.54
 -13 -10   1  452.02   16.92
   1  10  13  457.55   17.42
  13   1  10  436.80   16.71
  10   1  13  422.13   17.04
  10   1  13  417.04   19.61
  -1 -13  10  412.12   20.12
   1 -13 -10  421.62   20.35
  10   1  13  443.63   17.02
 -13  -1  10  427.52   16.66
  -1 -10  13  420.58   16.76
 -13  -1  10  412.78   16.61
 -10 -13   1  415.48   16.83
  10   3  13  328.76   16.86
  13  10   3  300.38   18.87
 -13   3 -10  313.04   18.22
 -13  10  -3  333.65   18.76
   3  13  10  355.05   19.67
  -3  13 -10  317.29   15.92
 -10  13  -3  358.12   18.39
 -10   3 -13  323.57   17.48
  13  -3 -10  344.68   13.70
  13 -10  -3  317.78   14.15
   3  10  13  369.49   19.61
 -13  -3  10  370.71   14.22
 -13   3 -10  372.98   14.73
  -3 -10  13  352.13   13.97
  -3 -13  10  344.96   13.84
 -10  -3  13  359.71   14.31
 -10   3 -13  385.09   14.25
 -13  -3  10  370.23   14.07
   3  10  13  367.56   14.11
  13   3  10  328.57   13.43
   3  10  13  340.89   13.68
  10   3  13  342.28   13.67
 -10  -3  13  326.97   13.70
  -3 -10  13  346.61   13.46
  13   3  10  350.76   13.85
  10   3  13  351.13   14.26
  -3 -13  10  349.99   14.03
 -10 -13   3  343.63   13.71
 -13 -10   3  344.16   13.80
   3  10  13  335.12   14.43
  -3 -13  10  340.69   17.29
 -10 -13   3  322.15   18.83
   3 -13 -10  316.17   17.25
  10   3  13  361.17   14.10
 -10  -3  13  344.25   13.39
  -3 -13  10  333.13   13.56
 -13  -3  10  342.02   13.68
  -3 -10  13  349.16   13.85
 -13  -3  10  341.70   13.65
 -13  10  -5  449.07   22.22
 -10  13  -5  440.47   21.57
  -5  13 -10  444.38   20.01
 -13   5 -10  429.36   22.10
   5  13  10  528.64   24.58
 -10   5 -13  456.20   21.48
  10   5  13  426.00   20.67
   5 -13 -10  423.73   16.22
  13  10   5  462.36   23.81
  13  -5 -10  415.45   16.46
   5  10  13  394.63   22.51
  13 -10  -5  428.56   16.97
 -10   5 -13  434.85   16.86
  -5 -10  13  436.18   16.93
 -13  10  -5  468.94   17.74
 -10  -5  13  426.22   17.05
  -5 -13  10  422.42   16.78
 -13  -5  10  431.29   16.97
 -13   5 -10  433.84   17.43
   5  10  13  417.25   16.56
 -13  -5  10  445.39   16.75
   5  13  10  414.76   16.09
  13   5  10  420.84   16.20
 -10  -5  13  416.92   16.49
  10   5  13  417.78   16.41
   5  10  13  426.06   16.36
  -5 -13  10  430.76   16.75
  -5 -10  13  416.78   16.11
  13   5  10  420.71   16.69
 -10 -13   5  422.58   16.28
  10   5  13  430.95   17.10
 -13 -10   5  423.41   16.41
  -5 -13  10  406.86   20.32
 -10 -13   5  403.42   21.83
 -10 -13   5  433.50   16.72
  -5 -10  13  411.36   16.48
  10   5  13  447.00   16.79
  -5 -13  10  420.51   16.27
 -13 -10   5  407.37   16.58
 -13  -5  10  407.58   16.23
 -13  -5  10  422.66   16.35
 -13  10  -7   74.38    8.13
 -10  13  -7   71.60    7.61
  10  13   7   99.06   10.52
 -13   7 -10   55.23    7.57
 -13  10  -7   66.99    8.16
 -13   7 -10   69.65    8.17
  -7  13 -10   69.59    7.05
 -10   7 -13   70.59    7.58
  13  -7 -10   73.08    4.57
  13   7  10   82.86    9.58
  13  10   7   64.09    8.73
   7  13  10   87.27    9.83
   7  10  13   62.10    8.58
   7 -13 -10   70.05    4.38
 -13  10  -7   84.37    5.64
 -13   7 -10   83.67    5.65
 -10   7 -13   80.08    5.02
  -7 -10  13   79.72    5.28
  -7 -13  10   80.14    5.18
 -10  -7  13   81.23    5.27
 -13  -7  10   86.81    5.47
   7  10  13   73.67    4.59
 -13  -7  10   72.57    4.65
 -10  -7  13   71.45    4.56
   7  13  10   66.53    4.07
   7  10  13   65.36    4.28
  13   7  10   79.19    4.34
  10   7  13   67.56    4.38
  -7 -13  10   79.48    4.95
  13   7  10   71.86    4.84
   7  10  13   79.13    5.40
  10   7  13   74.94    5.25
 -10 -13   7   72.90    4.16
 -10 -13   7   81.91    8.48
  -7 -13  10   60.78    6.88
  13   7  10   76.96    4.66
 -13  -7  10   70.96    4.14
 -13 -10   7   71.89    4.52
  10   7  13   75.30    4.71
  -7 -13  10   73.39    4.31
  -7 -10  13   64.91    4.38
 -13  -7  10   70.15    4.21
 -10 -13   7   72.55    4.66
 -10  13  -9  287.36   16.71
 -13  10  -9  288.61   17.71
  -9  10 -13  308.38   17.50
  -9  13 -10  315.12   16.91
 -13   9 -10  281.41   17.49
 -13  10  -9  318.77   18.01
 -13   9 -10  310.47   18.16
 -10   9 -13  312.08   17.51
   9 -13 -10  301.82   12.08
  13  10   9  325.36   20.06
  13   9  10  356.52   20.64
  10   9  13  294.27   19.43
   9  10  13  314.60   19.59
  10 -13  -9  303.58   12.27
 -10   9 -13  265.53   12.40
 -13   9 -10  275.83   12.98
 -13 -10   9  286.90   12.80
  -9  10 -13  272.93   12.43
 -13  -9  10  277.43   12.69
 -13  10  -9  276.26   12.98
  13   9  10  303.57   11.69
  10   9  13  296.14   11.99
 -10  -9  13  302.60   12.09
  13  10   9  308.91   11.62
   9  10  13  270.41   12.82
  13   9  10  269.87   12.52
  10   9  13  287.13   12.87
  13  10   9  271.23   12.55
   9  10  13  299.51   12.15
  -9 -13  10  269.58   16.15
 -13  -9  10  272.53   11.51
 -13  -9  10  291.89   11.84
 -13 -10   9  282.69   11.96
  13  10   9  311.22   12.03
  13   9  10  301.05   12.11
  10   9  13  298.99   12.24
  11 -10  13    1.58    2.21
  10 -11  13    4.23    2.32
  13 -10  11    1.99    2.04
 -10  11  13    2.20    2.16
 -11  10  13    1.67    2.13
 -10  13  11    5.15    2.51
 -11  13  10    4.81    2.62
 -13  11  10    0.59    2.51
 -13  10  11    3.64    2.39
  10 -13  11    1.25    4.86
  10 -11  13    4.30    5.01
 -10 -11 -13    1.95    2.13
 -11 -10 -13    2.91    2.12
  13 -10  11    4.89    5.13
  11 -13  10    1.86    4.93
 -13 -11 -10    2.28    2.13
  11 -10  13    3.03    4.94
 -13 -10 -11    4.29    2.22
  13 -10  11    2.29    2.07
 -13 -11 -10    2.01    1.84
  11 -10  13    3.15    2.12
  13 -11  10    3.15    1.88
 -13 -10 -11    3.26    1.82
  10 -11  13    2.87    1.99
 -11 -13 -10    2.88    1.72
  10 -13  11    6.11    2.07
  11 -13  10    4.15    2.14
  -8  11  13  130.13    9.98
  -8  13  11  135.48    9.62
 -11  13   8  125.42   10.69
 -13  11   8  144.08   10.26
 -13   8  11  137.38    5.91
   8 -13  11  131.00    6.03
   8 -11  13  112.42    6.42
  11  -8  13  118.44    6.66
 -11   8  13  106.83    6.18
  -8  13  11  126.15    6.77
 -11  13   8  113.90    6.56
 -13  11   8  122.33    6.69
 -13   8  11  120.71    6.86
 -13 -11  -8  102.03    6.36
  11  -8  13   98.58   10.55
  13  -8  11  102.08   10.97
  11 -13   8  101.51   10.98
 -13  -8 -11  114.50    6.29
   8 -13  11  104.53   11.13
 -11  -8 -13  113.77    6.10
 -11 -13  -8   95.74    9.59
   8 -11  13  129.23    6.27
  -8 -13 -11  107.59    9.25
 -11 -13  -8  110.92    5.96
  11  -8  13  120.82    6.47
  13  -8  11  122.13    6.41
  13 -11   8  114.55    5.80
 -11  13   6   27.61    5.73
  -6  13  11   30.68    5.33
  -6  11  13   32.90    5.80
 -13  11   6   25.88    5.21
 -13  11   6   22.97    3.90
 -11  13   6   23.36    3.96
   6 -13  11   35.39    2.75
  13  -6  11   39.52    3.03
 -13  -6 -11   24.30    3.45
 -13  11   6   22.72    2.96
   6 -11  13   22.23    3.16
 -11   6  13   23.66    2.95
 -13  11   6   22.91    3.02
  -6  11  13   24.99    3.15
 -13   6  11   25.96    3.52
  -6  13  11   24.04    3.23
 -11  13   6   23.02    3.04
 -11   6  13   25.91    3.45
  11  -6  13   21.68    5.56
  -6  13  11   22.46    2.52
 -11  -6 -13   23.44    2.69
  -6  11  13   22.01    2.49
 -13  -6 -11   22.11    2.85
  -6 -13 -11   23.57    4.61
   6 -13  11   21.02    6.18
 -11 -13  -6   25.19    5.57
  13  -6  11   23.19    2.94
 -11 -13  -6   27.44    2.90
  11  -6  13   27.74    3.18
 -11  13   4  275.72   16.09
 -13  11   4  255.56   14.90
  -4  11  13  296.82   16.44
 -13  11   4  270.68   14.77
  13  -4  11  281.26   11.07
  13 -11   4  286.28   12.01
   4 -11  13  269.35   11.67
 -13  -4 -11  273.39   11.96
 -13  11   4  259.13   11.68
 -11  -4 -13  261.34   11.62
  -4  13  11  265.56   12.16
 -11   4  13  262.14   11.40
  -4  11  13  258.11   12.24
 -13   4  11  265.57   11.16
 -11  13   4  268.82   11.25
  -4  11  13  279.35   11.60
 -13  11   4  275.96   11.34
 -11   4  13  270.14   11.70
 -11  -4 -13  271.90   10.88
 -13  -4 -11  269.00   11.16
  -4  11  13  254.31   11.18
 -13 -11  -4  248.28   11.45
   4 -13  11  253.88   14.20
  -4 -13 -11  248.84   14.39
 -11 -13  -4  261.73   16.42
 -11 -13  -4  255.72   11.16
  11  -4  13  275.17   11.57
  13  -4  11  268.43   11.55
 -11  13   2   29.05    5.89
 -13  11   2   36.38    5.36
 -13  11   2   31.64    5.38
  -2  11  13   36.13    6.23
  13  -2  11   44.73    3.18
  -2  11  13   37.38    4.97
  -2  13  11   43.51    5.82
 -13  -2 -11   25.97    3.58
 -11  -2 -13   28.30    3.24
   2 -11  13   30.34    3.58
  -2  13  11   28.20    3.62
 -11   2  13   31.43    3.36
  -2  11  13   30.40    3.87
 -11  13   2   29.20    2.80
  -2  13  11   40.68    3.49
  -2  11  13   35.23    3.28
 -13  11   2   29.61    2.83
  -2  11  13   28.74    3.22
   2 -13  11   21.48    4.26
 -11 -13  -2   32.39    6.30
  -2 -13 -11   28.58    4.87
 -11 -13  -2   30.57    3.17
  11  -2  13   32.07    3.41
  11   0  13  154.02    7.19
   0  13  11  150.54   11.15
  13 -11   0  155.28    7.84
   0  11  13  144.80   10.69
   0 -11  13  135.43    6.74
 -13   0  11  139.58    7.15
 -13   0 -11  152.09    7.82
   0  11  13  142.41    7.83
 -11   0  13  137.16    7.24
   0  13  11  155.20    7.85
   0  11  13  158.87    7.28
  11   0  13  141.35    7.33
  11   0  13  141.11    9.80
 -13 -11   0  136.91    7.15
 -11 -13   0  144.62    7.23
   0  11  13  138.79    7.49
   0 -13  11  144.11    9.53
 -11 -13   0  137.05   11.49
   0 -13 -11  142.71    9.78
 -13   0  11  151.38    7.19
 -13   0  11  142.78    7.02
  11   0  13  152.47    7.45
 -11   0  13  151.99    7.25
   0 -11  13  154.99    7.28
 -11 -13   0  154.01    7.30
 -13   2 -11   41.45    6.30
 -11   2 -13   35.19    5.52
  11   2  13   35.10    4.71
   2  13  11   41.09    6.47
   2  11  13   46.76    6.92
  13 -11  -2   45.65    3.94
  -2 -13  11   28.57    3.10
 -13  -2  11   28.98    3.30
 -11  -2  13   34.73    3.45
 -11   2 -13   29.61    3.37
 -13   2 -11   30.11    3.69
  -2 -11  13   26.62    2.93
 -11  -2  13   33.26    2.94
 -13  -2  11   32.99    3.25
   2  11  13   31.25    3.27
   2  11  13   35.44    3.19
 -11  -2  13   34.65    3.21
  11   2  13   38.57    3.36
  11   2  13   32.46    3.53
  13   2  11   31.77    3.15
 -13 -11   2   31.22    3.13
 -11 -13   2   35.11    3.19
  -2 -11  13   33.56    3.06
   2  11  13   36.11    3.85
   2 -13 -11   24.42    4.76
  -2 -13  11   24.79    4.42
 -13  -2  11   31.27    3.02
  -2 -11  13   33.14    3.16
 -11  -2  13   33.26    2.98
  11   2  13   32.48    3.40
 -13  -2  11   32.19    3.19
  -2 -13  11   38.36    3.22
 -11   4 -13  279.63   15.64
  13  11   4  276.35   17.46
  -4  13 -11  262.62   13.79
 -13  11  -4  280.43   16.41
 -13   4 -11  264.06   15.98
 -11  13  -4  282.11   15.98
  11   4  13  268.32   14.31
   4  11  13  267.45   16.81
  13  -4 -11  272.41   10.85
   4  13  11  269.81   16.98
  13 -11  -4  260.78   11.57
 -11  -4  13  249.52   11.44
 -13  -4  11  266.63   11.49
 -13   4 -11  267.49   11.78
  -4 -11  13  250.76   11.12
 -11   4 -13  252.26   11.35
  -4 -13  11  248.46   11.07
 -13  -4  11  266.74   11.11
   4  11  13  254.13   10.97
   4  11  13  269.83   10.92
  13   4  11  263.78   10.84
 -11  -4  13  262.35   11.05
   4  13  11  269.41   10.78
  11   4  13  265.00   10.97
  13   4  11  251.12   11.11
  11   4  13  257.74   11.42
 -13 -11   4  249.03   10.93
 -11 -13   4  255.62   10.88
  -4 -13  11  250.11   11.10
  -4 -11  13  249.88   10.69
  -4 -13  11  247.07   14.01
 -11 -13   4  245.53   16.00
   4 -13 -11  261.80   14.45
  -4 -11  13  272.06   11.14
  11   4  13  287.28   11.42
 -11  -4  13  262.11   10.63
 -13  -4  11  257.72   10.89
 -13  -4  11  264.96   10.88
 -11 -13   4  257.52   11.15
  -4 -13  11  254.59   10.82
 -13 -11   4  264.84   11.27
  13   4  11  261.89   11.26
 -13  11  -6   26.90    5.58
 -11  13  -6   28.46    5.57
  -6  13 -11   22.58    4.78
 -11   6 -13   20.90    5.30
 -13   6 -11   27.92    5.77
 -13   6 -11   26.68    6.03
  13  11   6   25.41    6.87
   6 -13 -11   31.04    2.68
   6  11  13   25.75    6.71
   6  13  11   25.73    6.39
  11  13   6   30.41    7.05
  13  -6 -11   36.13    3.05
 -11   6 -13   21.70    3.16
  -6 -13  11   18.02    3.05
  -6 -11  13   19.67    3.17
 -13   6 -11   16.85    3.28
 -13  -6  11   22.72    3.44
 -11  -6  13   24.66    3.34
 -13  11  -6   24.53    3.64
 -13  -6  11   22.94    2.82
   6  13  11   25.63    2.49
  11   6  13   29.48    2.86
  13   6  11   29.70    2.71
 -11  -6  13   19.65    2.69
   6  11  13   24.91    2.77
  13   6  11   22.50    3.10
  11   6  13   25.58    3.21
   6  11  13   18.57    3.32
  -6 -13  11   24.38    3.05
 -13 -11   6   21.26    2.56
  -6 -11  13   22.22    2.59
 -11 -13   6   22.59    2.46
  -6 -13  11   30.82    4.68
 -11 -13   6   19.83    5.12
 -13 -11   6   24.50    3.00
  11   6  13   23.23    3.00
 -11 -13   6   25.60    2.96
  13   6  11   24.69    2.97
  -6 -13  11   20.09    2.48
  -6 -11  13   24.47    2.78
 -13  -6  11   23.65    2.69
 -13  11  -8  109.67   10.03
 -11  13  -8  109.75    9.38
 -13   8 -11  113.80   10.31
  -8  11 -13   95.82    9.06
 -13  11  -8  116.60   10.46
 -13   8 -11  106.42    9.98
  -8  13 -11  103.00    8.79
 -11   8 -13  113.83    9.98
  -8 -11  13   86.73    6.00
 -13   8 -11   87.27    6.25
 -13  -8  11   97.19    6.20
  -8 -13  11   88.33    5.91
 -11  -8  13   92.30    6.16
 -13  11  -8   88.81    6.34
  -8  11 -13   92.35    5.78
 -11   8 -13   87.13    5.80
  13   8  11  108.91    5.35
 -11  -8  13  108.50    5.64
   8  13  11  106.29    5.21
  11   8  13  111.17    5.59
   8  11  13  106.46    5.46
  11  13   8  124.94   12.14
  13   8  11  125.74   12.24
   8 -13 -11  114.99    5.47
  13  11   8  118.09   11.62
   8  11  13  105.77   11.04
   8  13  11  127.61   11.82
  13   8  11   94.59    6.05
   8  11  13   78.48    6.02
  11   8  13   94.33    6.09
  -8 -13  11   87.54    8.15
  -8 -11  13   83.63    5.29
 -13 -11   8  100.13    5.62
  -8 -13  11   97.75    5.22
  13   8  11  105.60    5.75
  11   8  13   97.14    5.72
 -11 -13   8  100.59    5.72
 -13  -8  11  103.41    5.16
 -13  -8  11  102.16    5.30
  13  11  10    1.99    5.39
  11 -13 -10    5.58    2.17
  10 -13 -11    6.36    2.14
  13  10  11    7.21    6.01
  10  11  13    5.75    5.36
 -11  10 -13    2.89    2.56
 -11  13 -10    2.68    2.85
 -10  13 -11    3.09    2.67
 -13 -10  11    4.83    2.97
 -13  10 -11    4.04    2.81
 -11 -10  13    3.75    2.97
 -10  11 -13    4.78    2.61
 -13  11 -10    3.76    2.82
 -11 -10  13    2.25    1.88
 -10 -11  13    3.51    1.87
 -13 -10  11    3.41    1.72
  13  11  10    4.91    2.67
  11  10  13    3.71    2.67
  10  11  13    4.93    2.81
  13  10  11    5.50    2.66
 -13 -11  10    3.80    2.02
  11  10  13    4.53    2.12
  13  10  11    3.38    2.05
 -13 -10  11    3.28    1.88
 -11  10 -13    4.39    4.05
  13  11  10    4.13    1.60
  11  10  13    5.21    2.03
 -11  10 -13    7.88    4.63
 -10  11 -13    5.18    4.36
 -13  10 -11    3.51    4.13
  13  10  11    6.53    1.83
 -10  13 -11    3.49    3.63
 -13  11 -10    1.97    4.05
 -11  13 -10    1.80    3.59
 -13  11 -10    2.57    4.27
 -13  10 -11    6.64    4.46
 -13 -12 -11   32.30    2.98
  13 -11  12   28.12    3.04
 -11  12  13   27.28    3.06
  12 -11  13   23.92    3.10
 -13  11  12   32.77    3.92
 -13  12  11   37.83    3.96
 -11  12  13   35.64    3.85
 -12  11  13   32.91    3.80
 -12  13  11   36.23    3.93
 -11  13  12   31.26    3.77
  12 -13  11   21.29    6.71
  13 -11  12   27.31    7.01
 -12 -11 -13   26.12    3.27
  12 -11  13   28.60    7.29
 -13 -11 -12   26.85    3.31
  11 -12  13   23.13    6.80
 -13 -12 -11   29.03    3.46
 -11 -13 -12   22.11    3.13
  12 -11  13   30.87    3.16
  13 -11  12   37.53    2.99
 -13 -12 -11   75.98    9.02
  12 -13  11   37.55    3.28
 -12 -13 -11   62.60    8.52
  13 -12  11   37.05    3.27
  11 -13  12   37.75    2.96
  -9  13  12   32.54    5.49
 -12  13   9   40.10    6.51
   9 -13  12   41.98    3.11
  13  -9  12   46.73    4.00
  12  -9  13   51.12    4.18
  -9  13  12   49.33    3.75
 -12   9  13   46.05    3.70
  -9  12  13   47.21    3.92
 -13   9  12   39.52    4.20
 -13  12   9   44.84    4.19
 -12  13   9   45.14    4.11
  -9  13  12   43.43    4.18
 -12  -9 -13   44.21    3.71
 -13  -9 -12   49.60    3.83
  12  -9  13   39.42    7.67
 -12 -13  -9   41.54    4.00
 -13 -12  -9   40.79    4.06
  12 -13   9   40.33    7.82
   9 -13  12   40.80    7.91
 -13 -12  -9   44.79    3.53
 -12 -13  -9   38.67    3.34
  13  -9  12   43.28    3.67
  12  -9  13   48.57    3.93
 -13  -7 -12  206.12   10.26
 -13  12   7  216.61    9.62
   7 -12  13  236.16    9.89
 -13   7  12  208.99    9.32
 -12   7  13  213.07    9.54
 -13   7  12  224.79   10.22
 -13  12   7  207.50    9.76
 -12  13   7  217.93    9.89
   7 -13  12  230.40   16.74
 -12 -13  -7  209.38    9.92
 -12  -7 -13  204.13    9.31
  13  -7  12  212.42   15.46
  12  -7  13  216.00   15.42
 -13  -7 -12  201.11    9.43
  13  -7  12  218.19    9.77
 -13 -12  -7  200.57    9.31
  12  -7  13  221.60    9.83
 -12 -13  -7  201.16    9.31
 -12  13   7  220.63   14.28
 -13  12   7  232.61   14.01
  -7  13  12  208.93   13.41
  -7  12  13  210.04   13.72
  -5  12  13  184.98   13.13
 -12  13   5  193.04   13.29
 -13  12   5  195.89   11.91
 -13  12   5  197.61   12.97
  -5  13  12  214.76   13.60
 -12  13   5  182.62   11.67
 -12  -5 -13  209.54    9.80
 -13  12   5  218.87    9.77
   5 -12  13  204.30    9.44
 -12   5  13  218.06    9.42
  -5  12  13  198.42   10.17
  -5  13  12  213.14   10.33
 -13   5  12  199.75    9.07
  -5  12  13  197.47    9.45
 -12   5  13  192.47    9.52
 -13  12   5  185.82    9.07
 -12  13   5  187.90    9.06
 -12 -13  -5  209.18    9.51
  -5  13  12  203.35    9.06
 -12  -5 -13  209.38    8.91
 -13  -5 -12  214.11    9.08
  -5  12  13  205.00    9.04
  13  -5  12  204.38   14.35
 -12 -13  -5  190.69   13.82
  12  -5  13  219.54    9.55
 -13 -12  -5  190.32    9.02
  13  -5  12  217.52    9.49
 -12 -13  -5  191.67    8.98
 -12  13   3  375.39   20.20
 -13  12   3  371.36   19.60
 -13  12   3  380.08   19.44
  -3  12  13  379.66   20.48
 -12  -3 -13  414.37   15.94
 -13  -3 -12  425.57   16.14
   3 -12  13  402.27   15.72
 -12   3  13  399.35   15.48
  -3  13  12  399.56   16.32
  -3  12  13  391.44   16.31
  -3  12  13  373.36   15.43
 -13  12   3  358.48   14.98
  -3  13  12  372.08   15.44
 -12  13   3  370.56   15.01
  -3  12  13  385.02   15.46
  12  -3  13  390.00   20.60
  -3  13  12  389.51   15.50
 -12 -13  -3  353.26   20.78
  12  -3  13  389.81   15.57
 -13 -12  -3  364.37   15.26
 -12 -13  -3  366.40   15.21
  13  -3  12  376.85   15.49
 -13  12   1  379.33   20.16
 -12  13   1  383.62   20.63
 -13  12   1  386.94   20.29
  -1  12  13  326.77   19.14
  -1  13  12  373.94   20.03
 -13  -1 -12  459.79   16.88
 -12  -1 -13  456.45   16.67
  -1  13  12  425.30   16.88
  -1  12  13  426.72   16.96
  -1  12  13  391.93   15.93
  -1  13  12  394.10   15.97
 -12 -13  -1  418.32   16.13
  -1  12  13  398.97   16.31
 -13 -12  -1  401.33   16.12
 -12 -13  -1  389.49   21.91
 -12   1  13  388.71   15.96
 -13 -12  -1  395.15   15.99
 -12 -13  -1  399.41   16.02
 -13   1  12  387.51   15.91
   1 -12  13  397.73   16.05
  -1 -13  12  448.63   17.27
 -12   1 -13  489.35   18.17
 -13  -1  12  460.07   17.86
  -1 -12  13  478.64   17.43
 -13   1 -12  491.80   18.38
 -12  -1  13  473.95   18.01
   1  13  12  451.16   18.37
   1  12  13  487.22   18.52
   1  12  13  434.14   17.45
  12   1  13  428.26   20.65
  12   1  13  450.59   17.82
  13   1  12  462.97   17.68
 -12 -13   1  440.85   17.54
 -13 -12   1  448.34   17.65
  13   1  12  431.28   21.11
   1  12  13  452.17   18.09
  13   1  12  491.05   18.01
 -12  -1  13  435.89   17.50
 -13  -1  12  442.07   17.34
 -12 -13   1  442.09   17.62
 -12  -1  13  436.42   17.24
  12   1  13  438.23   17.72
  -1 -12  13  418.18   17.44
 -13  -1  12  431.45   17.44
  -1 -13  12  437.50   17.46
   1  12  13  437.33   22.65
   1  13  12  399.66   22.28
  13   3  12  315.36   13.23
  13  12   3  334.43   19.98
 -13  12  -3  334.38   18.85
 -13   3 -12  323.59   18.35
 -12   3 -13  325.03   18.10
   3  13  12  310.54   18.93
   3  12  13  268.49   18.03
 -12  -3  13  343.21   14.02
 -13   3 -12  357.11   14.36
  -3 -13  12  328.46   13.51
 -13  -3  12  352.79   14.01
  -3 -12  13  336.96   13.59
 -12   3 -13  358.52   14.14
 -13  -3  12  357.03   13.62
 -12  -3  13  341.22   13.29
 -12  -3  13  307.25   13.39
   3  13  12  322.94   13.21
   3  12  13  326.25   13.32
  12   3  13  313.77   13.28
  -3 -13  12  344.14   13.64
  -3 -12  13  339.49   13.41
  13   3  12  335.88   13.72
  12   3  13  321.92   13.75
 -12 -13   3  328.63   13.49
 -13 -12   3  331.28   13.49
 -12 -13   3  327.87   19.36
  12   3  13  331.54   13.72
 -13  -3  12  330.12   13.28
  -3 -12  13  319.63   13.41
  13   3  12  337.40   13.78
 -13  -3  12  327.54   13.42
 -12  -3  13  331.63   13.20
 -13 -12   3  323.89   13.60
 -12 -13   3  324.76   13.66
  -3 -13  12  335.86   13.47
  -5  13 -12  202.61   12.47
 -13   5 -12  228.12   14.86
  -5  12 -13  207.10   12.92
 -13  12  -5  230.00   14.87
  12  13   5  251.44   17.09
  12   5  13  225.40   13.01
 -12   5 -13  176.92   13.39
 -12  13  -5  206.96   14.19
   5  12  13  211.72   15.32
   5  13  12  209.62   15.34
  13  12   5  255.00   16.86
 -13   5 -12  248.51   10.75
 -12  -5  13  240.07   10.48
  -5 -12  13  226.74   10.16
 -12   5 -13  246.37   10.52
 -13  12  -5  227.96   10.86
 -13  -5  12  243.24   10.53
  -5 -13  12  237.01   10.20
 -12  -5  13  230.55    9.55
 -13  -5  12  227.56    9.74
  12   5  13  211.78    9.60
  13   5  12  213.94    9.52
   5  12  13  210.52    9.49
 -12  -5  13  203.52    9.64
   5  13  12  203.71    9.36
  13   5  12  216.77   10.05
  12   5  13  223.30   10.20
  -5 -13  12  211.30    9.71
  -5 -12  13  221.13    9.58
 -12 -13   5  222.86    9.62
 -13 -12   5  227.16    9.71
 -12 -13   5  202.83   14.87
  -5 -13  12  208.87    9.55
 -13  -5  12  213.58    9.63
 -12  -5  13  220.48    9.37
 -13 -12   5  221.51    9.95
 -13  -5  12  227.88    9.54
  -5 -12  13  210.04    9.68
  13   5  12  229.98   10.02
 -12 -13   5  223.24    9.98
  12   5  13  247.65   10.20
   7  13  12  238.74   16.62
  12  13   7  288.11   18.34
  13  12   7  231.81   16.63
   7  12  13  240.00   16.54
 -13   7 -12  210.37   10.32
 -12   7 -13  191.31    9.92
 -13  -7  12  214.96   10.19
 -12  -7  13  211.77   10.16
  -7 -13  12  210.17   10.02
 -13  12  -7  210.47   10.58
  -7  12 -13  211.35    9.84
  -7 -12  13  218.86   10.13
 -13  -7  12  218.87    9.47
   7  12  13  211.16    9.30
   7  13  12  215.59    9.24
  13   7  12  223.36    9.38
 -12  -7  13  216.02    9.54
  12   7  13  217.49    9.41
  13   7  12  205.00    9.97
  12   7  13  213.25   10.15
  -7 -13  12  216.28    9.62
 -12 -13   7  202.07    9.06
   7  12  13  201.09   10.31
  -7  12 -13  227.32   13.64
 -13  12  -7  231.36   14.90
 -12  13  -7  255.53   15.17
 -13   7 -12  239.78   15.48
 -13   7 -12  203.51   14.38
 -12   7 -13  240.12   14.95
  -7  13 -12  229.98   13.53
  13   7  12  220.90    9.80
 -13 -12   7  221.58    9.74
 -12 -13   7  221.32    9.75
  -7 -12  13  212.83    9.52
  12   7  13  212.64    9.72
  -7 -13  12  215.98    9.41
 -13  -7  12  209.56    9.38
 -12  13  -9   40.33    4.24
 -13  -9  12   38.88    4.20
  -9  13 -12   36.70    3.86
 -13   9 -12   38.55    4.10
 -12  -9  13   39.16    4.04
  -9  12 -13   40.05    3.88
  -9 -12  13   40.66    4.17
 -13  12  -9   35.49    4.22
 -12   9 -13   37.69    3.88
  -9 -13  12   40.15    4.17
  12  13   9   28.59    2.64
  12   9  13   33.74    3.14
 -13  -9  12   35.49    3.11
  13   9  12   34.12    3.03
 -12  -9  13   31.55    3.09
   9  13  12   31.56    7.51
  13  12   9   26.51    7.40
  12  13   9   29.39    7.58
   9  12  13   23.52    6.95
  12   9  13   37.00    4.01
   9  12  13   38.27    4.41
  13   9  12   38.22    3.82
  12   9  13   32.76    3.46
 -13 -12   9   33.21    3.25
  13   9  12   35.03    3.40
 -12   9 -13   26.46    6.12
  -9  12 -13   34.27    6.19
 -13   9 -12   29.20    6.72
 -13  12  -9   36.02    6.80
  -9  13 -12   33.10    5.74
 -12  13  -9   33.08    6.26
 -13   9 -12   33.50    6.53
 -12   9 -13   25.61    5.96
 -13  12  -9   38.14    6.74
 -11  13 -12   34.33    6.24
 -12  11 -13   50.01    7.10
 -13  12 -11   43.91    6.85
 -11  12 -13   40.44    6.73
 -13  11 -12   42.36    6.92
 -12  13 -11   33.83    6.43
 -13  11 -12   48.97    7.11
 -12  11 -13   39.28    6.78
 -13  12 -11   28.31    6.25
 -11  12 -13   51.82    7.39
  11  12  13   58.97    9.42
  13 -12 -11   44.71    3.60
  13  11  12   51.67    9.00
  12  13  11   44.87    8.69
  13  12  11   51.45    9.01
  12 -13 -11   48.78    3.63
 -13  12 -11   33.12    4.20
 -12  11 -13   30.35    3.79
 -11  12 -13   36.95    4.10
 -11  13 -12   36.00    4.16
 -13  11 -12   35.62    4.24
 -12 -11  13   28.18    3.99
 -12  13 -11   37.89    4.18
 -13 -11  12   33.46    4.21
 -11 -12  13   41.50    3.24
  11  12  13   47.83    3.44
 -11 -13  12   43.04    3.11
 -12 -11  13   42.92    3.28
  12  11  13   47.30    3.37
  13  12  11   42.19    3.11
  12  13  11   42.19    3.18
  13  11  12   48.67    3.33
  12  11  13   37.26    3.44
  13  12  11   42.56    4.36
  13  11  12   32.63    3.98
  12  11  13   34.84    4.11
  11  12  13   27.23    3.88
  12  13  11   26.88    3.99
  11  13  12   40.33    4.33
  13  11  12   38.51    3.43
 -13 -11  12   42.51    3.12
 -13 -12 -13    1.82    2.22
 -12 -13 -13    1.57    2.05
 -13 -13 -12    0.67    2.26
  13 -12  13    0.65    4.81
  13 -12  13   -0.22    1.73
 -13  13  12    2.62    2.72
 -12  13  13    1.56    2.66
 -13  12  13   -0.16    2.65
 -10  13  13    8.47    2.28
  13 -10  13   10.59    2.55
 -13  13  10   12.78    3.16
 -10  13  13   15.46    3.11
 -13  10  13   15.44    3.09
 -10 -13 -13    7.89    2.61
 -13 -13 -10   10.33    2.63
  13 -10  13   11.91    5.72
 -13 -10 -13    7.99    2.46
  13 -13  10   18.63    6.28
  13 -10  13   13.09    2.61
 -13 -13 -10    9.79    2.17
  13 -13  10   17.17    2.68
 -13   8  13   -0.23    1.90
  13  -8  13    0.99    2.55
 -13  13   8    4.54    2.55
 -13   8  13    1.26    2.72
  13  -8  13   -0.59    4.53
 -13  -8 -13    0.84    2.06
  -8  13  13    1.63    3.59
 -13  13   8    3.12    3.77
  13  -8  13    2.90    2.33
 -13 -13  -8    1.14    2.02
 -13  13   6   32.10    3.59
 -13   6  13   29.91    3.16
 -13  13   6   39.08    3.62
 -13  -6 -13   41.65    3.42
 -13  13   6   40.36    6.16
  -6  13  13   40.78    6.43
  13  -6  13   36.82    3.66
 -13 -13  -6   38.62    3.41
 -13  -4 -13    2.15    2.57
  -4  13  13    3.21    2.92
 -13   4  13    0.49    2.02
 -13  13   4    3.16    2.03
  -4  13  13    3.53    2.51
  -4  13  13    0.61    1.98
  13  -4  13    5.90    4.09
 -13 -13  -4    1.34    2.02
  13  -4  13    2.30    2.33
  -4  13  13    5.49    4.20
 -13  13   4    4.29    3.77
 -13  13   4    2.55    3.17
 -13  13   2  215.00   13.88
 -13  13   2  224.99   13.68
  -2  13  13  214.26   14.47
 -13  -2 -13  219.77   10.12
  -2  13  13  212.25   10.43
 -13  13   2  210.40    9.14
  -2  13  13  220.05    9.80
 -13 -13  -2  208.29    9.74
  13  -2  13  199.42   13.61
  -2  13  13  206.18    9.78
 -13 -13  -2  195.70   14.72
 -13 -13  -2  200.57    9.51
 -13  13   0   11.64    4.68
   0  13  13   12.10    4.82
 -13   0 -13    3.53    2.55
   0 -13  13    3.08    2.03
 -13   0  13    5.85    2.73
   0  13  13    3.61    2.97
 -13   0  13    8.56    2.70
   0  13  13   10.11    2.54
   0  13  13    3.34    2.59
 -13 -13   0    3.56    2.42
 -13 -13   0    2.66    4.65
  13   0  13    8.95    2.71
   0 -13  13    8.13    2.56
 -13   0  13    4.77    2.12
 -13 -13   0    6.64    2.46
 -13  -2  13  206.18    9.68
 -13   2 -13  208.95    9.88
  -2 -13  13  195.42    9.13
   2  13  13  209.84   10.20
 -13  -2  13  208.74    9.24
   2  13  13  211.23    9.26
  13   2  13  195.24    9.41
 -13 -13   2  202.62    9.38
  -2 -13  13  206.87    9.34
 -13  -2  13  207.98    9.14
  -2 -13  13  209.39    9.38
  13   2  13  197.66    9.49
 -13  -2  13  213.46    9.46
   2  13  13  255.64   15.60
  13  13   4    6.47    5.49
   4  13  13    8.69    4.99
  -4 -13  13    3.15    2.32
 -13  -4  13    1.58    2.63
 -13   4 -13    1.35    2.57
 -13  -4  13    1.00    1.74
   4  13  13    5.29    2.03
 -13  -4  13    2.01    2.12
  13   4  13    3.37    2.43
 -13 -13   4    2.56    2.09
  -4 -13  13    3.03    2.02
  13   4  13    7.67    2.30
 -13   4 -13    2.75    4.17
  13   4  13    2.26    2.38
 -13 -13   4    1.94    2.29
 -13  -4  13    3.42    1.84
  -4 -13  13    1.78    2.04
  13  13   6   29.55    7.21
   6  13  13   24.76    6.73
 -13  13  -6   18.63    3.34
  -6 -13  13   20.60    3.28
 -13   6 -13   19.98    3.20
 -13  -6  13   21.36    3.40
 -13  -6  13   23.03    2.62
   6  13  13   29.61    2.87
  13   6  13   24.73    2.79
  -6 -13  13   23.12    2.79
 -13 -13   6   23.19    2.68
  13   6  13   21.85    3.30
 -13   6 -13   35.19    6.67
  -6  13 -13   24.13    4.84
 -13  13  -6   20.09    5.42
 -13   6 -13   27.90    5.68
 -13  -6  13   24.59    2.90
 -13 -13   6   23.05    3.00
  -6 -13  13   23.37    2.74
  13   6  13   21.68    3.06
  -8 -13  13    1.36    2.69
 -13  -8  13    1.57    2.76
  -8  13 -13    3.36    2.60
 -13  13  -8    2.97    2.67
 -13   8 -13    2.56    2.75
 -13  -8  13    3.75    2.06
   8  13  13    4.66    2.11
  13  13   8    1.99    5.36
   8  13  13    1.27    5.15
  13   8  13    1.66    2.58
   8  13  13    2.04    2.68
 -13  13  -8    2.90    4.29
  -8  13 -13    0.83    3.38
 -13   8 -13    5.75    5.03
  13   8  13    4.57    1.97
 -13   8 -13    3.01    4.29
 -13 -13   8    2.15    2.06
  13   8  13    2.05    2.28
 -13  10 -13    1.64    2.39
 -13 -10  13    6.12    3.19
 -13  13 -10    2.80    2.78
 -10 -13  13    4.61    2.73
 -10  13 -13    0.62    2.45
 -13 -10  13    7.54    2.01
 -10 -13  13    6.76    1.96
  13 -13 -10    8.33    2.29
  10  13  13    7.99    5.70
  13  13  10    6.22    5.69
  13  10  13    4.30    2.60
  10  13  13    2.41    2.88
  13  13  10    8.42    2.87
 -13  13 -10   10.77    4.61
  13  10  13    4.53    1.79
 -13  10 -13   13.59    5.07
 -10  13 -13   16.30    4.36
 -13  10 -13    6.68    4.23
 -13  13 -10   16.35    4.60
  13  13  10    8.03    1.80
  13  10  13    3.41    2.15
 -13 -12  13    1.93    1.66
 -12 -13  13    3.27    1.71
  13  13  12    2.77    5.64
  13  13  12    0.66    2.76
  12  13  13    1.69    2.88
  13  12  13    0.98    2.75
 -13  13 -12    1.52    2.90
 -13  12 -13    3.61    2.82
 -12  13 -13    4.03    2.82
 -12  13 -13    6.21    4.43
 -13  12 -13    3.11    4.14
  12  13  13    3.63    1.86
  13  12  13    3.81    1.85
 -13  12 -13    3.53    4.23
 -12  13 -13    1.92    4.03
 -13  13 -12    5.40    4.40
 -13  13 -12    3.15    4.28
  13  13  12    4.06    1.73
   0   0  14    0.59    1.42
   0 -14   0    2.69    1.85
   0 -14   0    0.36    3.52
   0   0  14    1.34    1.36
 -14   0   0   -1.63    2.75
   1  -1  14   81.92    4.29
  -1   1  14   81.61    4.28
  -1   1  14   90.33    4.97
  -1 -14  -1   90.01    8.08
  -1   1  14   82.51    7.64
 -14  -1  -1   75.52    6.59
   1   1  14  117.26    5.64
   1 -14  -1   93.39    5.09
 -14   1  -1   78.84    6.63
   1   1  14   93.10    4.76
  -1  -1  14   95.21    4.61
   1   1  14   93.08    4.68
   1   1  14   91.08    7.96
 -14   1  -1  102.19    7.62
   1  14   1   99.62    8.04
  -2   2  14    1.11    1.38
  -2   2  14    0.40    1.73
  -2 -14  -2    0.86    1.82
   2 -14   2    0.90    2.80
  -2 -14  -2   -0.36    3.49
   2  -2  14    1.57    1.52
  -2   2  14    1.77    3.52
  -2  14   2    0.35    3.32
 -14  -2  -2    1.53    2.51
   0   2  14    5.93    1.62
  -2   0  14    6.33    1.59
   0 -14  -2    5.13    2.05
   2 -14   0    5.53    1.98
  -2 -14   0   13.92    2.20
   0   2  14   11.12    2.30
  -2 -14   0    5.80    4.07
   2 -14   0   14.95    3.48
   0 -14  -2   10.23    4.17
   0  -2  14    5.81    1.64
 -14   0  -2    7.89    3.23
 -14   2   0    3.01    3.25
   0   2  14    3.76    3.27
   2   0  14    4.22    3.65
   2  14   0    2.80    2.82
   0  14   2    4.70    3.50
   2   0  14    6.50    1.60
  -2   0  14    6.35    1.38
 -14  -2   0    4.85    2.74
   2   2  14    1.22    1.53
   2 -14  -2    3.01    1.85
   2   2  14    0.33    2.06
   2 -14  -2   -1.21    2.21
   2   2  14    3.01    3.19
   2  14   2    2.93    3.38
  -2  -2  14    1.98    1.37
 -14   2  -2    3.78    3.33
 -14   2  -2    2.77    2.99
 -14   3   3  680.54   23.72
   3  -3  14  638.79   23.46
  -3   3  14  634.16   23.28
  -3  14   3  632.99   28.55
 -14  -3  -3  632.59   26.52
 -14  -3  -3  703.01   23.96
  -3   3  14  705.73   23.95
  -3 -14  -3  675.63   23.84
   3 -14   3  675.07   28.38
  -3   3  14  662.80   24.39
  -3 -14  -3  630.09   28.56
   3  -3  14  712.84   24.26
   3 -14   3  673.31   24.07
 -14  -3  -3  581.04   23.38
 -14   3   3  552.83   23.26
   3 -14   3  619.35   23.74
   1 -14   3   27.67    2.79
 -14  -3  -1   29.96    2.75
  14   3  -1   28.23    4.16
   3  -1  14   36.47    3.40
  -3   1  14   30.11    2.35
  -1   3  14   29.18    2.46
   1  -3  14   25.84    2.43
   3  -1  14   28.93    2.50
  -3 -14  -1   27.75    2.80
   3 -14   1   32.65    4.60
  -1   3  14   31.73    2.95
  -1 -14  -3   32.74    2.85
  -1 -14  -3   25.86    4.89
   1 -14   3   29.93    5.42
  -3 -14  -1   25.34    5.00
  -3   1  14   34.12    3.42
  -1   3  14   29.23    5.33
  -1  14   3   29.20    5.14
 -14  -1  -3   30.07    4.45
 -14   3   1   23.25    4.44
 -14  -3  -1   30.99    4.01
 -14   1  -3   22.73    4.27
   1   3  14   27.26    4.83
 -14   3  -1   22.58    4.49
   3   1  14   19.45    4.54
   3  14   1   22.34    4.13
   1  14   3   15.32    4.29
 -14   3  -1   17.31    4.40
  14   3   1   16.91    3.74
   3 -14  -1   21.77    2.64
 -14   3  -1   28.06    2.48
   1 -14  -3   24.42    2.63
  -1  -3  14   27.22    3.17
   1   3  14   26.39    2.95
   3   1  14   21.62    2.20
  -3  -1  14   21.68    2.10
  -1  -3  14   23.20    2.08
  -3  -1  14   22.09    1.98
   1   3  14   21.66    2.27
   1   3  14   22.44    2.78
   3 -14  -1   23.47    3.79
  -3 -14   1   22.84    2.62
   3   1  14   23.49    2.81
  -1 -14   3   22.07    4.68
   1 -14  -3   21.13    4.71
 -14  -1   3   24.85    2.49
   3  14   3  660.64   29.28
 -14   3  -3  652.59   29.16
   3   3  14  673.46   29.57
 -14   3  -3  576.89   24.62
 -14  -3   3  631.28   24.86
   3 -14  -3  642.79   25.09
  14   3   3  627.00   29.04
  -3  -3  14  772.63   26.10
 -14   3  -3  747.16   25.94
  -3  -3  14  749.69   25.50
  -3  -3  14  666.00   24.39
  -3 -14   3  717.16   25.44
  -3 -14   3  684.44   30.13
  -3 -14   3  718.78   25.55
  -3  -3  14  743.66   25.94
   3   3  14  778.06   25.62
  -3  -3  14  702.85   25.12
 -14  -4  -4    8.99    1.95
   4 -14   4    4.76    2.05
 -14  -4  -4   52.21    6.49
 -14   4   4    0.96    1.67
   4  -4  14    0.79    1.94
   4  -4  14    1.22    1.68
 -14  -4  -4    1.77    1.87
  -4   4  14    0.13    2.33
   4  -4  14    2.01    2.24
  -4   4  14    1.31    1.74
  -4   4  14    1.68    1.53
  -4 -14  -4    2.38    1.93
 -14  -4  -4    1.35    1.91
   4 -14   4    1.87    3.65
  -4   4  14    1.06    1.75
   4 -14   4   -0.11    1.94
  -4 -14  -4    0.37    3.40
  -4   4  14    1.31    2.30
  -4   4  14    1.51    3.39
  -4  14   4    1.16    3.65
 -14  -4  -4    2.53    2.52
  -2  14   4   71.55    7.30
 -14  -4  -2   79.83    5.79
 -14   4   2   76.60    6.79
 -14  -2  -4   78.57    6.46
  -4  14   2   73.05    7.60
   2 -14   4   76.31    4.22
 -14  -4  -2   80.52    4.13
 -14  -2  -4   79.77    4.05
 -14   2   4   80.25    4.05
 -14  -2  -4   92.99    7.49
  14   4  -2   86.02    6.22
   2  -4  14   49.45    4.21
 -14  -4  -2   49.07    4.21
  -4   2  14   55.50    4.12
  -2   4  14   45.42    3.95
  -4   2  14   52.30    4.04
 -14  -4  -2   53.62    3.93
  -4   2  14   71.89    3.71
  -2   4  14   68.71    3.79
   4  -2  14   72.97    3.93
  -4   2  14   67.86    3.91
   2 -14   4   56.56    6.51
  -2 -14  -4   56.97    3.83
  -4 -14  -2   52.20    3.90
  -2   4  14   54.97    3.92
   4 -14   2   53.41    6.11
 -14  -4  -2   50.41    3.90
   2  -4  14   59.20    4.21
   2 -14   4   49.49    4.03
   4 -14   2   59.12    4.11
   4  -2  14   53.80    4.10
  -2   4  14   56.11    4.26
  -2 -14  -4   66.96    7.02
  -4 -14  -2   50.73    6.47
  -4   2  14   59.80    4.53
 -14   2   4   65.90    3.96
   2  -4  14   64.46    3.95
 -14   4   2   58.39    3.74
 -14  -4   0   12.08    2.04
   4 -14   0    8.94    2.22
  14   4   0    6.01    3.14
 -14   0   4    5.86    1.87
   4   0  14    6.04    2.17
   0  -4  14    4.98    1.72
   0   4  14    5.04    2.14
 -14  -4   0    6.72    1.98
   0   4  14    6.87    1.75
  -4   0  14    6.39    1.57
   4 -14   0    7.06    3.23
   0   4  14    5.58    2.10
   4   0  14    5.89    2.25
  -4 -14   0    5.52    2.00
   0 -14  -4    5.00    1.90
  -4 -14   0    9.35    4.01
  -4   0  14    6.07    2.50
   0 -14   4    3.90    2.17
   0 -14   4    2.54    3.20
   0 -14  -4    5.50    3.66
   0   4  14    6.79    3.83
   4   0  14    6.31    3.56
 -14   4   0    6.07    1.69
 -14   0  -4    7.27    3.55
   4  14   0    8.89    3.35
  -4   0  14    6.79    1.41
   0  14   4    7.15    4.03
   0  -4  14    6.48    1.72
 -14   4   0    7.28    3.76
 -14   4   0    6.39    3.67
   4   0  14    7.36    1.77
 -14   4  -2   79.87    7.34
   2  14   4   71.77    7.20
 -14   4  -2   76.52    7.32
   4  14   2   75.88    7.01
   2   4  14   82.74    7.65
 -14   2  -4   76.09    7.22
   4   2  14   79.50    7.29
 -14  -4   2   84.42    4.30
  14   4   2   80.16    7.27
 -14  -2   4   84.48    4.29
 -14   2  -4   76.62    4.07
   2 -14  -4   76.42    4.36
   4 -14  -2   80.03    4.46
  -4  -2  14   54.76    4.50
 -14   4  -2   58.77    4.49
 -14  -4   2   58.19    4.13
  -4  -2  14   54.50    4.16
  -4  -2  14   78.11    3.55
   4 -14  -2   64.28    5.68
   4   2  14   52.92    4.28
   2   4  14   51.61    4.15
  -4 -14   2   54.21    4.13
  -2 -14   4   54.96    6.68
   4   2  14   59.68    4.22
  -4 -14   2   60.19    4.28
  -4  -2  14   68.06    4.80
   2   4  14   55.58    4.18
  -2  -4  14   64.08    4.55
  -2 -14   4   55.36    4.23
  -4  -2  14   61.98    4.00
  -2  -4  14   62.58    3.98
   4 -14  -4    4.49    2.12
  14   4   4    5.67    3.90
 -14  -4   4   12.73    2.15
 -14  -4   4    1.70    1.70
   4   4  14    0.22    1.96
  -4  -4  14    1.42    2.02
   4   4  14    2.51    1.89
  -4 -14   4    3.03    3.48
  -4 -14   4    1.99    2.01
  -4  -4  14    3.73    2.37
   4   4  14    4.96    4.13
   4  14   4    4.38    3.45
 -14   4  -4    2.47    3.19
  -4   4 -14    1.32    2.24
  -5   5  14  343.96   19.05
 -14  -5  -5  349.57   16.90
  14  -5   5  347.98   14.74
   5 -14   5  341.64   14.51
  -5 -14  -5  297.06   16.76
 -14  -5  -5  433.03   15.72
   5  -5  14  435.07   15.50
  -5   5  14  382.72   15.44
  -5  14   5  341.44   14.30
  -5   5  14  359.15   14.28
  -5   5  14  351.96   14.47
   5  -5  14  367.12   19.47
 -14  -5  -5  395.01   14.80
  -5   5  14  385.19   14.44
   5 -14   5  373.43   19.70
  -5   5  14  379.63   15.27
   5  -5  14  395.18   14.96
  -5 -14  -5  373.88   19.19
  -5 -14  -5  359.29   14.21
  -3  14   5   42.65    6.33
 -14  -5  -3   58.16    4.98
   5  -3  14   50.47    3.53
 -14  -3  -5   55.63    5.82
 -14   5   3   56.12    6.00
 -14   3   5   58.49    3.64
 -14  -3  -5   60.83    6.81
 -14  -5  -3   72.23    7.46
 -14  -3  -5   51.37    3.51
 -14  -5  -3   46.09    3.55
   3 -14   5   55.64    3.82
   5 -14   3   50.10    3.86
  -3 -14  -5   49.28    5.27
   3  -5  14   59.48    4.37
  -5   3  14   60.42    4.23
  -3   5  14   56.83    4.33
  -3   5  14   61.74    4.27
   5  -3  14   65.32    4.46
 -14  -5  -3   54.06    3.79
  -5   3  14   57.79    4.16
  -5  14   3   51.05    3.52
  -5   3  14   50.53    3.55
  -3   5  14   52.78    3.41
  -5   3  14   55.53    3.36
  -3   5  14   51.87    3.76
   3 -14   5   58.36    6.88
   5 -14   3   60.42    6.87
  -3 -14  -5   52.39    3.73
  -5 -14  -3   55.69    3.82
 -14  -5  -3   52.20    3.82
 -14  -3  -5   53.22    3.84
  -5   3  14   56.24    4.40
   3  -5  14   52.64    3.98
  -3 -14  -5   45.31    6.06
  -3   5  14   60.68    4.36
  -5 -14  -3   51.58    6.62
   5  -3  14   49.82    3.86
   5 -14   3   58.33    3.99
   3 -14   5   51.13    3.99
 -14   5   3   53.03    3.66
   5  -3  14   51.53    3.53
  -5 -14  -3   57.97    3.66
 -14   3   5   55.18    3.77
   3  -5  14   55.05    3.70
   5  14  -1  341.39   17.46
 -14   5   1  337.39   15.70
  -1  14   5  335.05   18.83
 -14  -1  -5  381.92   18.25
 -14   5   1  327.12   18.05
  -1   5  14  349.85   18.83
 -14  -5  -1  324.36   14.34
 -14  -1  -5  276.08   16.93
   1 -14   5  353.80   14.56
  14   5  -1  363.38   17.69
 -14   1   5  322.34   14.25
 -14  -5  -1  448.04   15.78
 -14  -1  -5  440.34   15.77
   1  -5  14  428.39   15.62
  -5   1  14  412.90   15.17
  -1   5  14  404.32   15.26
  -1   5  14  424.28   15.50
  -5   1  14  412.93   15.23
 -14  -5  -1  406.03   14.97
   5  -1  14  352.58   14.41
  -5   1  14  377.53   14.58
  -5   1  14  364.02   14.09
  -1   5  14  356.00   14.33
  -5 -14  -1  387.95   14.89
  -1 -14  -5  388.40   14.60
  -1   5  14  406.15   15.04
   1 -14   5  368.32   19.06
   5 -14   1  381.32   18.53
  -1 -14  -5  372.06   19.09
   1 -14   5  384.08   15.14
   1 -14   5  383.06   19.32
  -5   1  14  386.73   15.51
   5 -14   1  392.91   14.92
  -1   5  14  402.65   15.23
   1  -5  14  380.55   15.13
  -5 -14  -1  391.96   14.97
  -5 -14  -1  353.24   19.26
 -14   1   5  386.03   14.73
  -5 -14  -1  387.82   14.70
   1  -5  14  355.08   14.55
   5  14   1  391.52   18.73
 -14   5  -1  411.11   19.95
   1  14   5  376.25   19.69
 -14   1  -5  400.12   19.42
 -14   5  -1  379.15   19.57
 -14   1  -5  358.96   19.51
  -5   1 -14  398.89   17.11
   1   5  14  401.38   20.08
   5   1  14  411.65   19.62
  14   5   1  424.52   19.85
   1 -14  -5  385.68   15.43
 -14   1  -5  353.69   15.06
 -14   1  -5  334.45   17.67
 -14  -1   5  354.59   15.15
   5 -14  -1  366.23   15.55
 -14   1  -5  475.20   16.62
 -14   5  -1  432.89   16.29
 -14  -5   1  461.19   16.38
   1   5  14  446.48   16.18
 -14  -5   1  433.28   15.83
  -5  -1  14  390.14   14.65
  -5  -1  14  379.48   14.76
   1 -14  -5  425.96   15.40
   1   5  14  414.92   15.94
 -14  -5   1  414.23   15.63
  -5 -14   1  413.64   15.79
   5   1  14  416.24   16.03
   5 -14  -1  383.59   18.52
  -5 -14   1  405.90   15.77
   1 -14  -5  418.63   20.51
   1   5  14  395.74   15.78
  -1 -14   5  389.14   19.90
  -1  -5  14  444.42   16.25
   5 -14  -1  416.12   15.72
  -1  -5  14  407.06   15.50
  -5 -14   1  390.76   15.50
   5   1  14  413.63   15.84
  -5   3 -14   71.41    5.66
 -14   5  -3   74.69    7.33
   5  14   3   62.97    6.38
   3  14   5   77.49    7.39
 -14   3  -5   65.77    7.35
   3   5  14   69.65    7.28
 -14   5  -3   62.24    6.98
 -14   3  -5   74.13    7.24
   5   3  14   66.01    6.93
  -3  14  -5   71.40    5.47
 -14  -5   3   65.79    4.09
 -14   3  -5   64.28    3.91
  14   5   3   72.03    7.53
 -14  -3   5   67.59    4.06
   3 -14  -5   61.81    4.13
   5 -14  -3   63.18    4.36
 -14   3  -5   75.52    4.94
  -3  -5  14   72.32    4.43
  -5  -3  14   70.27    4.52
 -14  -3   5   69.87    4.36
   3   5  14   63.58    3.96
   5   3  14   67.32    4.60
  -3 -14   5   60.32    6.95
   3   5  14   65.98    4.31
  -3  -5  14   67.68    4.71
  -3 -14   5   62.15    4.47
  -5 -14   3   68.53    4.43
  -5  -3  14   65.12    4.76
   5   3  14   74.33    4.48
 -14  -3   5   68.91    4.10
  -5  -3  14   54.56    3.97
  14   5   5  300.20   17.49
 -14  -5   5  275.97   12.29
  14  -5  -5  279.94   12.68
   5 -14  -5  298.80   12.67
 -14   5  -5  382.93   13.88
 -14  -5   5  377.49   13.07
 -14  -5   5  340.02   13.03
   5   5  14  290.18   12.38
  -5 -14   5  325.64   12.96
   5   5  14  341.95   13.31
  -5 -14   5  331.10   17.62
  -5  -5  14  310.49   13.35
   5   5  14  317.50   12.85
   5   5  14  281.30   16.45
   5  14   5  297.74   16.38
 -14   5  -5  258.98   16.40
  -5   5 -14  307.19   15.15
  -5  14  -5  294.49   15.04
  -6  14   6    0.43    4.01
 -14  -6  -6    6.74    2.69
  -6   6  14    2.84    3.97
   6 -14   6    4.47    2.23
  14  -6   6    5.28    2.33
 -14  -6  -6    0.15    2.34
   6  -6  14   -0.13    2.34
  -6   6  14    2.88    2.04
 -14   6   6    1.08    2.07
  -6   6  14    1.61    1.94
  -6  14   6    2.12    1.96
   6 -14   6    0.46    3.89
 -14  -6  -6    0.91    1.96
  -6   6  14    1.36    1.58
   6  -6  14    1.78    4.11
  -6 -14  -6   -0.80    3.48
  -6 -14  -6    1.93    1.58
   6  -6  14    1.42    2.06
 -14  -6  -4   78.06    5.70
 -14   6   4   71.71    5.40
 -14   6   4   68.14    6.63
 -14  -4  -6   74.95    6.58
  -4   6  14   85.38    8.07
 -14   4   6   83.09    4.34
  -4 -14  -6  122.96    7.89
  -6 -14  -4  119.45    8.25
   6 -14   4   74.22    4.64
   4 -14   6   82.34    4.55
  14  -6   4   79.80    4.95
 -14  -4  -6   75.59    4.29
   4  -6  14   72.49    4.96
 -14  -4  -6   58.93    4.74
  -6   4  14   71.85    4.80
  -4   6  14   60.76    4.97
  -4  14   6   69.60    4.72
   6  -4  14   62.69    4.73
  -4   6  14   74.48    4.49
  -4  14   6   75.60    4.48
  -6  14   4   75.40    4.38
  -6   4  14   72.40    4.36
  -6   4  14   73.65    4.44
   4 -14   6   67.90    7.73
 -14  -4  -6   66.49    4.46
  -4   6  14   67.77    4.32
 -14  -6  -4   65.22    4.51
   6  -4  14   60.89    7.00
   4  -6  14   73.49    4.68
  -4   6  14   62.03    4.80
   6 -14   4   65.01    4.44
  -6   4  14   66.46    5.03
  -4 -14  -6   54.94    6.95
  -6 -14  -4   71.91    7.63
   6  -4  14   67.32    4.55
  -6 -14  -4   70.58    4.26
  -4   6  14   71.19    4.18
 -14  -2  -6    4.67    3.32
   6  14  -2    1.58    2.70
 -14   6   2    2.05    1.92
  -2  14   6    0.80    3.53
 -14  -6  -2    5.96    1.80
 -14   6   2    4.00    3.19
   2 -14   6    6.00    2.02
 -14   2   6   19.58    2.20
 -14  -2  -6   14.03    2.15
  14   6  -2    4.41    3.15
 -14  -6  -2    4.00    2.48
 -14  -2  -6    2.04    2.27
 -14   6   2    1.93    2.20
   2  -6  14   -0.39    2.32
 -14  -6  -2    5.02    2.02
  -2   6  14    3.73    2.50
  -6   2  14    4.35    2.29
  -2   6  14    0.61    2.09
  -6   2  14    2.21    1.85
  -2   6  14    4.39    1.69
  -6   2  14    3.97    1.42
  -6   2  14    2.48    1.68
  -2 -14  -6    2.63    1.66
  -6 -14  -2    3.02    1.95
  -2   6  14    1.50    1.83
 -14  -6  -2    2.43    2.05
   2 -14   6    2.62    3.52
  -6 -14  -2    2.81    4.09
   6  -2  14    1.67    3.41
   6 -14   2    4.64    2.10
  -2   6  14    3.68    2.27
  -6   2  14    3.65    2.62
   2  -6  14    2.24    2.13
   2 -14   6    2.42    3.52
  -2 -14  -6   -0.36    3.69
   6  -2  14    2.80    1.65
 -14   2   6    2.33    1.81
   2  -6  14    1.71    1.85
 -14   6   2    2.18    1.66
   6  -2  14    2.04    2.08
  -6 -14  -2    3.49    1.87
 -14   6   0   23.65    4.87
 -14   0  -6   24.24    4.63
   6  14   0   28.69    4.50
   0   6  14   24.05    5.32
   6   0  14   29.51    4.70
   0  14   6   24.81    4.87
  14  -6   0   30.18    3.24
   6 -14   0   29.00    3.09
  14   6   0   26.67    4.67
 -14   0  -6   34.50    2.68
 -14   0  -6    8.62    2.63
 -14   6   0    7.52    2.52
   0   6  14    8.37    2.43
   0  -6  14   11.81    2.84
 -14  -6   0    9.44    2.32
  -6   0  14    9.29    2.32
  -6   0  14    7.83    2.36
   0   6  14    8.10    2.54
  -6   0  14   23.63    2.00
  -6   0  14   21.64    2.47
  -6 -14   0   12.51    2.66
 -14  -6   0   13.11    2.44
   6   0  14   16.30    2.77
   0   6  14    9.49    2.34
   0 -14  -6   11.63    2.04
   0  -6  14   18.23    2.79
   0 -14  -6   12.83    4.23
  -6 -14   0   12.34    2.49
  -6   0  14   12.49    2.92
  -6 -14   0   15.74    4.87
   0   6  14   16.50    2.73
   0 -14   6   10.96    4.13
   6 -14   0   14.58    2.38
   0  -6  14   19.30    2.36
   6   0  14   16.04    2.52
  -6 -14   0   15.82    2.38
   2   6  14    4.22    3.93
 -14   2  -6    3.19    3.47
   6   2  14    3.60    3.19
   6   2  14    2.72    1.83
   2  14   6    5.34    3.93
   6  14   2    2.60    2.89
 -14   2  -6    1.16    3.52
  -6   2 -14    3.74    2.64
 -14   6  -2    4.48    3.78
   2 -14  -6    6.01    2.02
 -14   2  -6   20.48    2.28
  14   6   2    4.87    3.84
   6 -14  -2    5.56    2.29
  14  -6  -2    6.76    2.49
 -14  -2   6   14.98    2.25
 -14   2  -6    5.05    2.45
 -14   6  -2    4.57    2.40
   2   6  14    2.15    2.12
  -2  -6  14    2.76    2.52
   2   6  14    2.27    1.78
  -6 -14   2    0.22    1.97
 -14  -6   2    4.09    1.99
   2 -14  -6    2.70    1.54
   6   2  14    1.81    2.14
   2   6  14    1.94    2.24
  -2 -14   6    3.30    3.81
  -6  -2  14    1.13    2.46
  -2  -6  14    1.65    2.16
  -6 -14   2    2.66    2.14
   2   6  14    2.02    2.05
   2 -14  -6    3.04    3.77
 -14  -2   6    2.82    1.82
   6   2  14    1.90    2.11
  -6 -14   2    2.86    1.88
  -6   4 -14   87.18    6.65
   6  14   4   98.31    7.63
   4  14   6   91.99    8.14
   6   4  14   86.46    7.98
  -4  14  -6   88.85    6.52
   4   6  14   71.94    7.61
 -14   4  -6   86.94    8.20
 -14   4  -6   94.19    8.57
  -6  14  -4   98.29    7.24
  14  -6  -4   82.26    5.00
 -14   4  -6   97.40    6.52
 -14   4  -6   84.64    4.48
 -14  -4   6   84.87    4.58
  14   6   4   81.42    8.32
   6 -14  -4   90.20    4.97
   4 -14  -6   83.60    4.83
 -14  -4   6   72.21    4.55
 -14   4  -6   76.18    5.23
 -14  -6   4   68.84    4.63
   4   6  14   68.88    4.77
 -14  -4   6   76.56    4.78
   4   6  14   80.54    4.56
   6   4  14   85.84    4.61
   6   4  14   65.46    4.87
  -4 -14   6   70.96    4.83
  -4  -6  14   72.13    5.08
  -6 -14   4   67.49    7.86
  -6  -4  14   65.68    5.09
   4   6  14   76.61    4.78
  -6 -14   4   75.23    4.79
 -14  -4   6   77.35    4.52
  -4  -6  14   75.85    4.57
   6   4  14   73.61    4.74
   6   6  14    2.75    3.43
  -6  14  -6    1.49    2.85
 -14   6  -6    3.85    4.08
  14  -6  -6    4.30    2.27
   6 -14  -6    2.81    2.15
  14   6   6   -0.47    4.20
  -6  -6  14    1.11    2.06
 -14   6  -6    2.40    2.54
 -14  -6   6    1.61    2.17
 -14  -6   6    1.16    2.06
   6   6  14    0.69    1.83
   6  14   6    2.05    1.25
   6   6  14    0.94    2.36
  -6 -14   6    0.61    2.07
  14   6   6   -0.57    1.64
  -6 -14   6    2.86    4.04
  -6  -6  14    1.83    1.84
   6   6  14    0.11    1.95
  -7   7  14  288.31   17.02
  -7  14   7  291.33   17.45
 -14  -7  -7  298.81   14.71
  -7 -14  -7  297.13   16.27
  14  -7   7  286.43   12.56
   7 -14   7  296.08   12.42
   7  -7  14  327.06   13.12
  -7   7  14  345.56   13.11
  -7  14   7  289.50   12.43
 -14   7   7  291.78   12.66
  -7   7  14  291.19   12.64
   7  -7  14  293.35   17.93
   7 -14   7  313.46   18.48
 -14  -7  -7  308.66   12.62
  -7 -14  -7  277.62   16.65
   7  -7  14  321.01   12.71
  -7 -14  -7  284.44   11.95
  -5   7  14   35.71    5.78
 -14   7   5   36.05    4.20
 -14   7   5   35.75    4.89
  -7  14   5   34.47    6.18
 -14  -5  -7   38.37    4.93
  14  -5   7   38.14    3.56
 -14   5   7   45.28    3.22
  14  -7   5   40.39    3.68
   7 -14   5   33.39    3.31
 -14  -7  -5   57.76    7.44
   5 -14   7   38.58    3.23
 -14  -5  -7   41.85    3.93
   5  -7  14   34.46    3.65
 -14  -7  -5   35.92    3.83
 -14   7   5   39.70    3.47
  -7   5  14   36.41    3.66
  -5   7  14   36.67    3.95
   7  -5  14   39.70    3.84
  -5  14   7   41.75    3.79
  -5   7  14   34.06    3.25
  -7  14   5   33.83    3.20
  -5  14   7   38.41    3.31
 -14   7   5   35.72    3.37
  -7   5  14   37.71    3.46
   5 -14   7   31.96    6.25
  -5   7  14   36.40    3.06
   7 -14   5   37.83    6.59
 -14  -5  -7   35.64    3.36
 -14  -7  -5   39.00    3.58
  -5 -14  -7   36.29    5.57
  -7 -14  -5   33.50    5.78
   7  -5  14   36.79    5.97
   5  -7  14   35.52    6.09
   5  -7  14   41.13    3.45
   7  -5  14   35.64    3.42
  -7 -14  -5   33.09    2.99
  -7   5  14   35.83    3.26
  -5   7  14   33.35    2.97
  -7  14   3  319.99   17.93
   7  14  -3  305.78   15.13
 -14   7   3  302.86   15.02
  -3  14   7  303.16   17.78
 -14  -3  -7  309.16   16.48
 -14   7   3  307.39   16.58
  -3   7  14  317.78   17.73
  14   7  -3  306.63   16.17
   3 -14   7  319.68   13.03
 -14   3   7  285.16   12.68
  14  -7   3  312.68   13.56
   7 -14   3  296.88   13.23
 -14  -3  -7  296.56   12.71
 -14   7   3  376.74   13.84
   3  -7  14  382.51   14.11
 -14  -3  -7  388.45   14.36
  -7   3  14  372.14   13.80
  -3  14   7  357.81   13.80
  -3   7  14  363.58   14.18
  -3   7  14  365.31   13.89
  -7   3  14  313.10   12.58
  -3   7  14  326.48   13.17
 -14   7   3  317.75   13.07
  -7   3  14  333.48   13.31
  -7   3  14  309.90   13.05
  -7  14   3  315.72   12.91
  -3   7  14  345.63   13.36
   7  -3  14  342.74   17.71
 -14  -3  -7  343.60   13.31
 -14  -7  -3  343.60   13.44
   3 -14   7  359.33   18.97
   7 -14   3  336.25   13.39
  -7 -14  -3  316.82   17.96
  -3   7  14  328.24   13.64
  -3 -14  -7  312.79   17.15
   3  -7  14  356.11   13.63
   3  -7  14  317.57   13.14
   7  -3  14  342.69   13.50
  -3   7  14  308.92   12.69
  -7 -14  -3  327.04   13.08
 -14   7   1  293.51   14.30
   7  14  -1  254.84   13.92
  -1  14   7  270.61   16.49
 -14  -1  -7  283.33   15.63
 -14   7   1  270.16   15.75
 -14   1   7  265.08   11.69
  14   7  -1  259.69   15.31
 -14  -1  -7  267.52   11.69
 -14   7   1  346.44   13.06
 -14  -1  -7  339.95   13.19
   1  -7  14  333.71   13.16
  -1   7  14  298.75   12.81
  -1  14   7  322.65   12.62
  -1   7  14  339.00   12.87
 -14  -7  -1  312.84   12.45
  -7   1  14  334.25   12.75
  -1   7  14  293.85   11.97
  -7   1  14  284.44   11.41
  -7   1  14  294.68   12.13
  -7   1  14  292.44   12.13
  -7 -14  -1  292.03   12.35
  -1   7  14  307.72   12.47
  -1 -14  -7  301.43   11.84
   7  -1  14  306.94   15.67
   7 -14   1  303.08   12.25
  -1 -14  -7  303.53   16.34
  -7 -14  -1  297.67   12.26
   1 -14   7  316.37   16.61
  -1   7  14  306.62   12.55
   1  -7  14  318.67   12.66
  -7 -14  -1  301.59   17.09
   1  -7  14  299.08   12.20
  -7 -14  -1  293.63   12.14
 -14   7   1  292.65   11.84
   7  14   1  274.56   14.90
 -14   1  -7  293.83   16.55
   1   7  14  314.85   17.50
   1  14   7  305.32   17.42
 -14   7  -1  281.86   16.52
   7   1  14  309.71   16.12
  14   7   1  277.65   16.59
 -14  -1   7  280.46   12.36
  14  -7  -1  281.91   12.94
  -1  -7  14  335.87   12.90
  -1  -7  14  365.10   13.87
 -14   7  -1  371.62   13.87
 -14  -7   1  365.05   13.83
 -14   1  -7  366.13   13.91
  -7  -1  14  344.91   13.31
   1   7  14  356.56   13.46
   1   7  14  353.39   13.65
 -14  -7   1  323.48   13.06
  -7  -1  14  297.26   12.66
  -7  -1  14  282.85   11.83
   7   1  14  301.51   12.60
   1   7  14  302.53   12.56
   1   7  14  328.99   13.27
  -7 -14   1  312.69   13.06
   1 -14  -7  328.78   12.41
   7   1  14  329.79   13.32
 -14  -7   1  330.82   12.97
  -7 -14   1  343.78   13.11
  -1  -7  14  338.32   13.43
   1 -14  -7  331.69   17.33
  -1 -14   7  295.04   16.66
   7 -14  -1  326.08   12.90
   1   7  14  317.82   13.05
  -7 -14   1  309.48   12.83
   7   1  14  323.90   13.05
 -14  -1   7  303.66   12.71
 -14   3  -7  299.38   17.22
   7  14   3  303.96   15.71
   3  14   7  309.19   17.56
   7   3  14  309.19   16.60
 -14   7  -3  311.65   17.53
   3   7  14  316.12   17.69
 -14   3  -7  313.69   17.66
  -7   3 -14  317.08   15.71
   3 -14  -7  302.53   12.89
 -14  -3   7  291.79   12.64
  14  -7  -3  285.89   13.21
 -14   3  -7  288.83   12.54
  14   7   3  306.64   17.86
   7 -14  -3  298.11   13.15
  -3  -7  14  366.93   13.50
 -14   3  -7  369.27   14.19
 -14  -3   7  359.56   13.28
 -14  -7   3  364.23   13.85
 -14  -3   7  360.47   13.48
   3   7  14  363.11   13.66
   3   7  14  376.31   13.44
  -7  -3  14  371.27   13.65
   3   7  14  312.67   12.86
   7   3  14  303.02   12.79
   3   7  14  346.51   13.74
  -3 -14   7  343.20   13.47
 -14  -7   3  352.12   13.22
   7   3  14  328.14   13.59
  -7 -14   3  330.53   13.30
  -3 -14   7  308.52   17.18
   3   7  14  331.74   13.30
  -3  -7  14  325.95   13.68
  -7 -14   3  289.67   17.53
   7   3  14  329.80   13.31
  -3  -7  14  285.57   12.87
 -14  -3   7  312.99   12.93
   7   5  14   26.58    4.97
  -5  14  -7   32.18    4.49
  -7   5 -14   34.11    4.95
  -7  14  -5   37.18    4.88
 -14   7  -5   33.21    5.79
 -14   5  -7   22.33    5.27
  14   5   7   28.19    2.41
  14  -5  -7   34.07    3.33
  14   7   5   35.05    6.55
   7 -14  -5   30.26    3.34
  14   5   7   41.71    6.82
   5 -14  -7   36.83    3.28
  14  -7  -5   33.10    3.35
 -14   5  -7   44.92    3.11
 -14   5  -7   41.63    3.96
 -14   7  -5   35.00    3.72
  -5  -7  14   32.34    3.31
 -14  -5   7   40.82    3.47
 -14  -7   5   32.89    3.32
 -14  -5   7   29.66    3.21
   5   7  14   34.70    3.29
   7   5  14   29.72    2.88
   5   7  14   29.52    2.86
  14   5   7   29.78    2.80
  -5 -14   7   34.97    3.44
  -7 -14   5   33.32    3.41
   7   5  14   34.26    3.56
  -5 -14   7   30.86    5.46
  -7 -14   5   34.30    5.83
   5   7  14   38.87    3.37
  -5  -7  14   31.77    2.98
   7   5  14   33.21    3.17
 -14  -5   7   28.57    2.80
  -7  14  -7  330.88   16.97
 -14   7  -7  317.16   18.79
 -14   7  -7  319.31   18.50
  14   7   7  325.05   19.50
  14  -7  -7  317.70   13.67
   7 -14  -7  312.06   13.52
 -14  -7   7  367.47   14.09
  -7  -7  14  357.26   14.15
 -14   7  -7  352.45   14.61
 -14  -7   7  341.65   13.81
   7  14   7  325.28   12.71
   7   7  14  326.42   14.13
  -7 -14   7  342.58   13.93
  14   7   7  340.03   13.55
   7   7  14  371.53   13.89
  -7 -14   7  305.68   17.95
  -7  -7  14  320.87   13.52
  14  -8   8   14.40    2.71
   8 -14   8    6.79    2.20
  -8 -14  -8    2.21    1.80
   8  -8  14    1.74    2.04
  -8   8  14    1.46    2.35
   8  -8  14    0.70    2.53
  -8   8  14    3.00    2.43
 -14   8   8    2.18    2.38
  -8  14   8    2.65    2.25
   8 -14   8    0.55    4.26
 -14  -8  -8    0.38    2.10
  -8  -8 -14    2.65    1.68
  -8 -14  -8    1.72    3.61
   8  -8  14    2.11    4.39
  -8  14   8    4.68    2.94
  -8  14   8    8.24    4.60
  -8  14   6  192.05   13.50
  -6  14   8  184.23   13.68
 -14   8   6  197.19   11.18
 -14  -6  -8  223.27   11.99
  -8  14   6  198.62   10.72
  -6   8  14  212.53   13.57
  14  -8   6  223.29    9.53
  14  -6   8  217.42    9.25
   8 -14   6  208.88    9.18
  -8 -14  -6  247.78   13.64
 -14   6   8  207.87    8.59
   6 -14   8  210.08    8.87
 -14  -8  -6  173.29    9.42
   6  -8  14  191.15    9.30
 -14   8   6  184.75    8.76
   8  -6  14  189.38    9.32
  -8   6  14  185.85    9.09
  -6   8  14  210.44    9.23
  -6  14   8  194.27    8.94
  -8  14   6  198.74    8.92
 -14   6   8  192.46    9.17
 -14   8   6  198.35    9.09
  -8   6  14  202.08    9.21
   6 -14   8  178.15   13.87
   8 -14   6  192.26   14.22
  -8  -6 -14  179.23    8.16
  -6   8  14  185.24    8.40
   8  -6  14  172.29   13.30
 -14  -8  -6  197.65    9.06
   6  -8  14  181.75   13.74
 -14  -6  -8  185.79    8.90
  -6 -14  -8  186.49   12.61
   6  -8  14  205.39    9.07
  -8 -14  -6  164.22   12.66
  -8   6  14  197.52    8.95
  -8 -14  -6  188.22    8.51
   8  -6  14  190.52    8.99
  -4   8  14    7.97    4.16
  -8  14   4    5.18    4.16
 -14   8   4    5.69    2.79
 -14   8   4    9.81    3.47
  14  -4   8   11.09    2.44
  14  -8   4    8.77    2.62
   4 -14   8   10.79    2.11
 -14   4   8   19.82    2.27
 -14   8   4    4.99    2.31
 -14  -4  -8    5.03    2.44
  -8   4  14    2.77    2.31
  -4  14   8    5.85    2.55
   4  -8  14    4.63    2.49
  -4   8  14    4.35    2.19
  -8  14   4    6.40    2.07
  -8   4  14    5.75    2.11
  -4  14   8    5.20    2.03
 -14   8   4    5.66    2.03
  -8   4  14    5.03    2.23
 -14  -4  -8    6.40    2.10
   8  -4  14    2.07    3.62
  -4   8  14    6.17    2.17
 -14  -8  -4    3.67    2.24
  -4 -14  -8    3.02    3.38
  -8 -14  -4    0.87    3.64
   4 -14   8    4.86    4.71
  -4   8  14    4.47    2.47
   8  -4  14    4.82    2.08
  -8 -14  -4    7.13    2.02
   4  -8  14    3.70    2.05
  -2   8  14   15.32    4.70
  -8  14   2   13.76    4.66
 -14   8   2   16.56    3.50
   8  -2  14   15.62    2.47
  -2  14   8   18.42    4.95
 -14   8   2   15.24    4.22
 -14   2   8   24.50    2.43
 -14  -2  -8   22.22    2.35
  14   8  -2   18.08    4.42
 -14   8   2    3.69    2.36
   2  -8  14    1.64    2.30
  -2   8  14    3.95    2.16
  -2  14   8    6.38    2.54
  -8   2  14    4.80    2.35
  -8  14   2   11.87    2.09
  -8   2  14   12.30    2.33
  -2   8  14   16.93    2.45
  -8   2  14   11.73    1.79
 -14   8   2   14.47    2.26
  -8   2  14    9.42    2.28
  -2   8  14    4.51    2.23
   2 -14   8    2.31    4.25
  -2 -14  -8    4.69    3.25
   2  -8  14    5.53    2.34
  -8 -14  -2    6.55    4.34
  -2   8  14    7.21    2.55
  -8 -14  -2    6.49    2.17
   8  -2  14    9.66    3.85
   2 -14   8    2.22    3.45
   8 -14   2    7.47    2.21
   2  -8  14   10.22    2.19
   8  -2  14   11.44    1.94
  -8 -14  -2    9.74    2.26
   8  -2  14   10.56    2.54
   8   0  14    5.66    3.23
   8   0  14    5.21    2.11
   0  14   8    8.13    4.41
 -14   8   0    4.53    3.55
 -14   0  -8    1.46    3.59
  14   8   0    5.04    3.71
  14  -8   0    9.92    2.83
 -14   0  -8   14.89    2.13
 -14   8   0    3.89    2.53
 -14   0  -8    1.58    2.30
 -14   0   8    0.87    1.84
   0  -8  14    1.34    1.67
   0  -8  14    1.12    2.55
   0   8  14    0.83    2.31
 -14  -8   0    2.19    2.01
   0  14   8    0.37    2.17
   0   8  14    0.87    2.16
  -8   0  14    1.33    2.12
   0   8  14    3.18    1.78
  -8   0  14    3.56    2.07
  -8   0  14    3.05    1.25
   0   8  14    5.64    2.03
   8   0  14    3.75    2.32
 -14  -8   0   -0.33    1.81
   0   8  14    3.35    2.27
  -8 -14   0    0.76    1.93
   0 -14   8    2.18    3.27
   0  -8  14    1.23    2.20
   0   8  14    2.47    2.28
   8   0  14    2.70    2.95
   8 -14   0    2.11    1.91
   0 -14  -8   -0.36    3.10
  -8 -14   0    3.96    4.32
  -8 -14   0    2.90    2.02
 -14   8   0    1.54    1.45
 -14   0   8    2.93    1.94
   8   0  14    1.06    2.08
 -14   2  -8   23.93    5.02
   2  14   8   28.11    5.56
   2   8  14   42.34    6.24
   8   2  14   27.47    4.73
 -14   8  -2   21.62    5.10
   8  14   2   26.27    3.95
 -14   2  -8   29.37    5.61
  -8   2 -14   21.26    3.95
 -14   8  -2   21.34    4.90
   2 -14  -8   30.19    2.77
  14  -8  -2   29.31    3.36
 -14  -2   8   30.36    2.65
  14   8   2   32.40    5.85
 -14   2  -8    6.39    2.63
  -2  -8  14    7.17    2.29
 -14   8  -2    9.75    2.77
 -14  -2   8    7.01    2.26
  -8  -2  14   10.46    2.48
   2   8  14   11.88    2.52
   2   8  14   24.97    2.58
   2   8  14   20.83    2.38
   8   2  14   25.16    2.59
  -8 -14   2   12.08    2.67
  14   2   8    9.17    1.96
 -14  -8   2   10.58    2.45
   2   8  14    8.17    2.68
   8   2  14   12.47    2.68
 -14  -2   8   10.78    2.53
   2 -14  -8   11.67    4.26
  -2  -8  14   12.88    2.72
  -8 -14   2   12.33    2.47
  -2 -14   8   12.46    3.91
   2   8  14   12.37    2.53
   8 -14  -2   12.37    2.38
  -8 -14   2   16.39    2.50
 -14  -2   8   15.65    2.37
  -2  -8  14   17.36    2.43
   8   2  14   18.91    2.72
 -14   8  -4    7.54    4.35
 -14   4  -8    9.44    4.73
   8   4  14    9.60    4.14
   8   4  14    6.58    1.92
 -14   4  -8    5.19    4.58
  -8   4 -14    5.09    3.20
  -4  14  -8   12.16    2.96
  -8  14  -4    6.86    3.70
   4   8  14    9.22    4.51
   4 -14  -8   13.17    2.34
 -14   4  -8   22.18    2.27
  14  -8  -4   11.98    2.70
  14   8   4   11.72    4.93
  14  -4  -8    8.61    2.48
 -14   4  -8    3.75    2.46
  -4  -8  14    5.11    2.27
 -14  -4   8    5.00    2.32
 -14  -4   8    5.07    2.16
 -14  -8   4    4.82    2.12
   4   8  14    4.28    2.26
  -8  -4  14    8.27    2.14
   4   8  14    7.02    1.97
   4   8  14    6.33    1.85
  -4 -14   8    2.79    2.07
  14   4   8    4.06    1.92
  -8 -14   4    4.12    2.34
 -14  -8   4    1.92    1.90
   8   4  14    3.46    2.31
  -4  -8  14    4.07    2.32
  -4 -14   8    7.29    3.91
  -8 -14   4    5.30    4.23
 -14  -4   8    4.98    1.98
   4   8  14    6.96    2.30
  -8 -14   4    5.29    2.16
  -4  -8  14    3.94    1.86
  -4 -14   8    7.06    1.79
   8   4  14    5.67    2.18
 -14   8  -6  186.68   13.03
  -6  14  -8  215.98   11.88
 -14   6  -8  185.81   13.24
  -8  14  -6  216.11   12.46
   8   6  14  203.95   13.11
 -14   8  -6  211.09   13.98
  -8   6 -14  199.27   12.16
   8 -14  -6  200.88    8.93
 -14   6  -8  195.41    8.32
  14   6   8  199.07   14.29
  14  -6  -8  204.01    8.98
  14  -8  -6  213.24    9.22
  14   8   6  200.27   14.49
   6 -14  -8  207.87    8.78
 -14  -6   8  181.99    8.90
 -14   6  -8  188.15    9.48
  -6  -8  14  184.76    8.93
 -14   8  -6  178.74    9.39
 -14  -6   8  175.38    8.65
   6   8  14  183.19    8.79
 -14  -8   6  181.93    8.75
   6   8  14  192.20    8.50
   8   6  14  207.25    8.61
  14   6   8  196.20    8.04
   6  14   8  193.18    8.00
   6   8  14  168.04    9.03
  -8 -14   6  183.60    8.90
  -6 -14   8  194.54    8.94
   8   6  14  178.47    9.05
  14   6   8  180.49    8.52
  -8 -14   6  164.98   12.59
   6   8  14  186.79    8.66
  -6 -14   8  181.34   12.44
  -6  -8  14  188.94    8.65
   8   6  14  185.93    8.76
 -14  -6   8  186.11    8.07
 -14   8  -8    2.31    4.18
 -14   8  -8    0.48    4.33
  -8   8 -14    0.40    3.37
  -8  14  -8    3.62    3.54
   8 -14  -8    8.66    2.43
  14   8   8    3.98    4.95
  14  -8  -8   14.83    2.84
  -8  -8  14    1.97    2.56
 -14  -8   8    3.45    2.62
 -14   8  -8    2.64    2.88
 -14  -8   8    2.46    2.21
   8   8  14    2.75    2.24
   8  14   8    3.50    1.58
  -8 -14   8    4.45    2.47
   8   8  14    1.05    2.54
  14   8   8    2.95    2.29
  -8 -14   8    3.49    3.87
   8   8  14    2.18    2.13
 -14  -8   8    2.03    1.94
  -9  14   9  142.15   11.87
   9 -14   9  142.06    7.26
   9  -9  14  162.48    7.91
  -9   9  14  154.86    7.67
  -9  14   9  141.93    7.53
  -9   9  14  136.52    7.70
 -14   9   9  138.15    7.63
   9  -9  14  141.95   12.56
   9 -14   9  137.13   12.72
  -9  -9 -14  153.43    7.09
 -14  -9  -9  140.97    7.37
  -9 -14  -9  139.92   11.02
   9  -9  14  151.88    7.45
  -9 -14  -9  138.58    6.77
  14  -9   9  149.66    7.22
 -14  -7  -9   22.09    4.12
  -7  14   9   20.13    4.18
  -7   9  14   23.75    5.60
  -7  14   9   22.78    6.02
  -9  14   7   26.56    5.88
 -14   9   7   20.62    4.09
  -9 -14  -7   41.66    6.61
 -14   7   9   37.47    2.92
  14  -7   9   25.96    3.06
   7 -14   9   25.14    2.86
  14  -9   7   28.77    3.41
   9 -14   7   21.20    3.03
 -14  -7  -9   24.22    3.66
   9  -7  14   26.35    3.50
   7  -9  14   24.45    3.30
  -9   7  14   23.28    3.08
  -9  14   7   27.94    3.25
  -7   9  14   26.65    3.23
 -14   7   9   24.09    3.19
  -7  14   9   18.98    2.94
 -14   9   7   25.52    3.20
  -9   7  14   20.26    3.14
 -14  -9  -7   24.08    3.16
  -9  -7 -14   26.20    2.62
   9  -7  14   19.05    5.58
 -14  -7  -9   23.31    2.91
   7 -14   9   18.90    5.97
  -7 -14  -9   26.09    5.29
  -9 -14  -7   21.06    5.28
   7  -9  14   21.18    6.08
   7  -9  14   27.25    2.97
   9  -7  14   28.73    3.23
  -9 -14  -7   21.79    2.55
  -9  14   5  298.38   17.76
 -14   9   5  307.95   15.94
  -5  14   9  309.46   18.53
 -14   9   5  314.48   16.13
  -5   9  14  309.79   17.76
 -14   5   9  284.56   12.41
  14  -5   9  312.41   13.04
  -9 -14  -5  302.34   17.00
   5 -14   9  310.19   12.76
  14  -9   5  313.77   13.48
   5  -9  14  353.87   13.83
 -14  -9  -5  323.94   14.05
 -14  -5  -9  347.39   14.03
 -14   9   5  357.57   13.54
  -9   5  14  342.55   13.55
  -5  14   9  326.50   13.93
  -5  14   9  305.19   13.06
  -9  14   5  307.41   12.95
  -9   5  14  315.98   13.29
 -14   9   5  300.17   13.02
  -5   9  14  315.18   13.27
 -14  -9  -5  336.06   13.40
 -14  -5  -9  327.75   13.16
   5 -14   9  320.78   19.37
   9  -5  14  352.98   18.85
  -5   9  14  327.45   12.87
   5  -9  14  346.68   13.34
  -9 -14  -5  291.30   17.89
  -5 -14  -9  294.08   16.91
  -9   5  14  312.48   13.09
  -9 -14  -5  308.83   12.78
   9  -5  14  313.75   13.23
  -9  14   3  190.12   13.25
 -14   9   3  191.66   11.42
 -14   9   3  182.11   11.94
  -3  14   9  190.58   13.65
  -3   9  14  170.55   12.74
   3 -14   9  190.32    8.46
  14  -9   3  190.13    9.21
  14  -3   9  185.17    8.71
 -14   3   9  183.11    8.27
 -14  -3  -9  213.19    9.75
   3  -9  14  214.19    9.61
 -14   9   3  214.93    9.51
  -3  14   9  211.99    9.63
  -9   3  14  211.88    9.25
  -3  14   9  186.24    8.85
  -3   9  14  195.15    8.90
 -14   9   3  184.76    8.63
  -9  14   3  179.97    8.52
  -9   3  14  185.61    8.93
   9  -3  14  192.32   12.77
  -3   9  14  199.85    8.96
  -3   9  14  212.00    9.28
  -9 -14  -3  202.17    8.83
   3  -9  14  204.37    9.07
  -9 -14  -3  188.54   13.50
  -3 -14  -9  185.71   12.23
   3 -14   9  199.63   12.53
  -9   3  14  206.22    8.96
  -9 -14  -3  190.14    8.70
   9  -3  14  210.33    9.15
  14   9  -1  436.25   22.11
   9  -1  14  414.17   17.33
  -1  14   9  416.29   22.71
 -14   9   1  449.91   22.00
 -14   9   1  453.74   20.80
 -14  -9  -1  413.61   21.97
 -14  -1  -9  415.08   16.86
 -14  -1  -9  499.88   18.55
 -14   1   9  475.82   17.40
 -14   9   1  495.57   18.35
   1  -9  14  470.27   18.28
   1  -9  14  444.14   17.06
  -1   9  14  496.61   18.09
  -1  14   9  480.86   18.15
  -9   1  14  477.86   17.93
  -9   1  14  424.39   16.51
  -9   1  14  430.47   17.41
  -1   9  14  441.06   17.38
  -1   9  14  467.91   17.86
   9  -1  14  466.93   21.58
 -14  -9  -1  458.79   17.67
  -1   9  14  472.10   17.78
  -1 -14  -9  431.76   21.50
   1  -9  14  466.64   17.77
  -9 -14  -1  461.63   17.48
  -9 -14  -1  437.89   23.28
   1 -14   9  411.82   21.16
   9 -14   1  461.80   17.47
  -9 -14  -1  449.35   17.52
 -14   1   9  442.85   17.42
   1  14   9  445.94   23.14
  14   9   1  415.44   22.50
   1   9  14  444.07   23.04
 -14   9  -1  446.67   22.59
   9   1  14  436.66   20.82
 -14  -1   9  412.87   17.13
  14  -9  -1  424.40   18.00
 -14   9  -1  496.92   18.71
 -14  -1   9  508.43   17.95
 -14   1  -9  513.30   18.85
  -1  -9  14  459.97   17.63
  -9  -1  14  483.20   18.15
   1  14   9  489.62   18.34
   1   9  14  484.61   18.20
   9   1  14  441.53   17.60
   1   9  14  444.70   17.50
   1   9  14  468.15   17.62
   1   9  14  457.20   18.24
   9   1  14  476.83   18.23
  14   1   9  460.86   17.43
   9   1  14  463.63   20.66
 -14  -9   1  456.62   17.84
  -1  -9  14  477.26   18.14
   1   9  14  496.19   18.07
   9 -14  -1  476.34   17.71
   1 -14  -9  437.61   21.82
  -1 -14   9  445.79   21.83
  -9 -14   1  459.42   17.74
  -1  -9  14  412.98   17.60
 -14  -1   9  453.19   17.63
   9   1  14  469.45   17.98
  -9 -14   1  449.16   17.78
 -14   3  -9  164.93   12.18
  -9   3 -14  177.88   11.21
 -14   9  -3  177.05   12.54
 -14   3  -9  185.93   12.81
 -14   9  -3  168.06   12.46
   9   3  14  162.87   11.03
   3 -14  -9  171.11    7.89
 -14  -3   9  162.62    7.73
  14  -3  -9  168.56    8.22
  14   9   3  170.21   12.82
  14  -9  -3  165.38    8.47
 -14   3  -9  168.22    7.67
   3   9  14  158.70   12.44
 -14  -3   9  214.65    8.76
 -14   3  -9  204.87    9.36
  -3  -9  14  195.35    8.52
   3   9  14  200.15    8.68
 -14  -3   9  202.57    8.67
   9   3  14  171.67    8.09
   3   9  14  167.87    8.09
   3   9  14  177.41    7.97
  -9  -3  14  167.69    8.15
   3   9  14  197.46    9.09
  14   3   9  181.40    8.06
   9   3  14  194.48    8.85
 -14  -9   3  185.41    8.31
  -3 -14   9  185.56    8.61
  -3 -14   9  180.93   11.95
  -3  -9  14  186.86    8.68
   9 -14  -3  194.92    8.29
   3 -14  -9  167.10   11.67
  -9 -14   3  187.56   13.27
   3   9  14  202.65    8.55
  -3  -9  14  159.02    8.11
 -14  -3   9  166.19    7.94
 -14  -3   9  180.82    8.14
  -3 -14   9  180.99    7.99
   9   3  14  193.11    8.56
  -5  14  -9  346.01   17.19
 -14   9  -5  361.98   19.90
  -9  14  -5  348.20   18.50
   9   5  14  371.43   18.80
 -14   5  -9  343.79   19.61
  -9   5 -14  379.13   18.69
  14  -9  -5  346.01   14.73
  14  -5  -9  348.13   14.49
 -14   5  -9  334.49   13.86
  14   9   5  362.95   20.95
   5   9  14  323.09   19.84
   5 -14  -9  342.63   14.17
 -14   9  -5  418.36   15.82
 -14  -5   9  402.08   15.00
 -14   5  -9  411.93   15.68
  -5  -9  14  373.82   14.86
   5   9  14  390.98   14.81
 -14  -9   5  383.04   14.79
 -14  -5   9  389.01   14.78
   5   9  14  361.43   14.32
  14   5   9  357.53   13.90
   9   5  14  361.78   14.32
  -9  -5  14  364.31   14.45
   5  14   9  352.43   13.87
  -5 -14   9  384.11   14.84
   9   5  14  353.76   14.93
  14   5   9  384.94   14.50
  -9 -14   5  349.33   19.70
  -5 -14   9  349.33   18.71
   5   9  14  361.94   14.51
  -5 -14   9  346.63   13.94
   9   5  14  356.39   14.63
  -5  -9  14  359.82   14.46
  -9 -14   5  347.79   14.53
 -14  -5   9  321.56   13.86
 -14  -5   9  361.23   14.29
  -9  14  -7   26.08    5.06
  -9   7 -14   28.33    5.25
 -14   7  -9   29.36    6.13
 -14   9  -7   25.03    6.00
  -7  14  -9   29.24    4.89
 -14   7  -9   34.35    6.31
 -14   9  -7   24.70    5.64
   7   9  14   23.73    6.43
  14  -7  -9   35.22    3.37
   7  14   9   28.57    6.75
   9 -14  -7   32.77    3.37
 -14   7  -9   40.94    2.96
  14  -9  -7   34.99    3.50
  14   9   7   34.67    7.08
  14   7   9   25.04    6.76
   7 -14  -9   30.62    3.05
 -14   9  -7   36.07    4.12
  -7  -9  14   28.71    3.54
 -14   7  -9   30.08    3.88
 -14  -7   9   28.74    3.57
 -14  -7   9   29.79    3.21
   7   9  14   26.45    3.15
   7  14   9   29.89    2.54
  -9  -7  14   22.79    2.82
   9   7  14   30.77    2.98
   7   9  14   33.60    3.05
  14   7   9   30.15    2.59
   7   9  14   30.40    3.74
  14   7   9   29.83    3.21
  -7 -14   9   27.25    3.15
  -9 -14   7   30.02    2.52
   9   7  14   24.17    3.34
   7   9  14   32.03    3.21
  -7 -14   9   24.02    5.29
  -9 -14   7   28.80    5.85
   9   7  14   30.00    3.26
 -14  -7   9   26.43    2.64
 -14  -9   7   25.68    2.95
 -14  -7   9   25.93    2.55
  -7  -9  14   28.14    3.06
  -9  14  -9  185.26   12.15
 -14   9  -9  170.19   13.39
  -9   9 -14  174.67   12.52
 -14   9  -9  173.63   13.27
   9 -14  -9  172.31    8.44
  14   9   9  181.33   14.83
  -9   9 -14  183.97    8.66
 -14  -9   9  202.02    9.39
 -14   9  -9  195.74    9.60
   9   9  14  177.98    8.53
  14   9   9  180.44    7.82
  14   9   9  184.61    8.92
   9   9  14  172.11    9.08
  -9 -14   9  184.32   12.85
   9   9  14  188.63    8.64
  14   9   9  183.90    8.35
 -14  -9   9  172.26    8.17
  14 -10  10    4.09    2.13
  10 -10  14    2.26    2.20
  10 -10  14    2.11    2.58
 -10  10  14    1.56    2.20
 -10  14  10    3.04    2.40
 -14  10  10    2.87    2.59
  10 -14  10    2.49    5.33
  14 -10  10   -0.61    4.61
 -14 -10 -10   -1.21    2.16
  10 -10  14    0.61    4.90
  10 -14  10    7.27    2.28
  -8  10  14  401.85   20.33
 -10  14   8  392.69   21.06
  -8  14  10  366.01   21.10
  -8  14  10  364.35   18.41
 -14   8  10  364.79   14.54
 -10 -14  -8  378.34   20.28
  10 -14   8  401.56   15.37
   8 -14  10  396.03   14.93
 -14  -8 -10  341.21   15.77
   8 -10  14  383.22   15.53
  10  -8  14  386.19   15.64
 -10   8  14  366.18   15.26
  -8  10  14  360.34   15.28
 -14  10   8  384.57   15.51
 -10  14   8  368.62   15.37
 -14   8  10  384.87   15.67
  -8  10  14  383.20   15.60
 -10   8  14  375.31   15.59
  -8  14  10  376.07   15.46
  10  -8  14  354.61   21.46
   8 -14  10  386.12   22.51
 -10  -8 -14  363.59   14.72
 -14 -10  -8  368.94   15.32
   8 -10  14  355.86   21.76
 -14  -8 -10  366.14   15.19
  -8 -14 -10  362.77   19.59
 -10 -14  -8  363.49   20.25
   8 -10  14  401.23   15.26
  10  -8  14  383.34   15.30
  14 -10   8  378.42   14.79
 -10 -14  -8  363.40   14.67
  14  -8  10  362.03   15.04
  -6  14  10   21.79    4.76
  -6  10  14   18.12    5.13
 -14  10   6   15.90    3.95
 -10  14   6   20.03    5.34
  -6  14  10   21.24    5.67
 -14  10   6   17.63    3.69
  14  -6  10   25.05    2.92
 -14   6  10   34.38    2.72
   6 -14  10   20.15    2.55
  14 -10   6   24.19    3.27
 -14  10   6   19.06    2.84
 -10   6  14   15.66    2.81
   6 -10  14   16.91    3.00
 -10  14   6   14.19    2.61
 -10   6  14   21.76    3.21
  -6  14  10   20.65    2.97
 -14  10   6   15.95    2.73
 -14   6  10   18.11    3.10
  -6  10  14   20.18    2.99
  10  -6  14   14.63    5.34
 -14  -6 -10   16.24    2.72
  -6  10  14   14.30    2.25
 -14 -10  -6   15.92    2.95
 -10  -6 -14   12.64    2.12
 -10 -14  -6   18.79    5.22
   6 -14  10   13.07    5.70
   6 -10  14   22.94    6.61
  -6 -14 -10   13.50    4.30
 -10 -14  -6   17.62    2.48
   6 -10  14   19.01    2.74
  10  -6  14   16.52    2.96
 -14  10   4   40.94    5.33
  -4  10  14   28.49    5.54
 -10  14   4   36.87    6.32
 -14  10   4   37.59    5.40
  14 -10   4   40.54    3.84
 -14   4  10   37.87    2.91
   4 -14  10   38.13    3.03
  14  -4  10   37.70    3.27
   4 -10  14   37.71    3.82
 -14  -4 -10   33.95    3.92
 -14  10   4   36.51    3.68
  -4  10  14   36.05    4.18
  -4  14  10   34.68    3.94
 -10   4  14   35.68    3.47
  -4  10  14   33.40    3.44
 -10   4  14   35.55    3.60
 -14  10   4   30.21    3.18
  -4  14  10   32.98    3.41
 -10  14   4   35.84    3.19
  -4  10  14   37.28    3.28
 -14  -4 -10   31.71    3.22
 -14 -10  -4   31.71    3.44
  10  -4  14   30.01    5.77
   4 -14  10   30.63    5.53
   4 -10  14   35.10    3.41
  -4 -14 -10   33.49    5.38
 -10 -14  -4   27.09    5.68
 -10 -14  -4   33.73    3.18
 -10   4  14   37.44    3.54
 -10 -14  -4   34.94    3.17
  10  -4  14   34.77    3.48
  -2  10  14    9.82    4.61
 -10  14   2    9.24    4.55
 -14  10   2   11.08    3.65
  -2  14  10    6.70    4.88
 -14  10   2    6.84    3.72
 -14   2  10   15.32    2.08
  -2  14  10   10.84    4.13
  14  -2  10   11.33    2.38
 -14  -2 -10    7.91    2.79
 -14  10   2    8.93    2.65
  -2  14  10    7.57    2.77
 -10   2  14    7.69    2.50
  -2  10  14    7.80    2.89
   2 -10  14    6.70    2.74
 -10  14   2    6.97    2.04
 -10   2  14    7.47    1.55
  -2  10  14   10.11    2.36
 -10   2  14    6.43    2.35
 -14  10   2    6.35    1.94
  10  -2  14    3.89    3.28
  -2  10  14    6.14    2.26
   2 -10  14    6.56    2.19
   2 -14  10    9.53    3.77
 -10 -14  -2    5.77    4.63
 -10 -14  -2    6.43    1.93
  10  -2  14    7.91    2.50
 -10 -14  -2    9.11    2.25
  10   0  14    8.28    2.27
 -14  10   0    4.89    3.89
   0  10  14    7.59    3.89
 -14   0  10   15.80    2.12
  14 -10   0   17.29    3.22
  14  10   0   11.15    5.03
 -14   0 -10    5.60    2.67
   0 -10  14    3.36    1.99
 -14   0  10    2.26    2.06
 -14  10   0    2.56    2.49
   0  14  10    3.70    2.57
 -10   0  14    3.33    2.42
   0  10  14    6.62    2.16
   0  10  14    6.87    2.28
  10   0  14    3.60    2.98
   0  10  14    2.83    2.37
 -14 -10   0    0.59    2.06
   0 -10  14    2.43    2.05
   0 -14 -10    3.20    3.45
 -10 -14   0    1.45    4.34
   0 -14  10    4.52    3.47
 -10 -14   0    0.32    1.77
 -10 -14   0    5.14    2.12
 -14   0  10    6.34    2.17
 -14  10   0    2.44    1.52
  10   0  14    4.92    2.44
   0 -10  14    2.47    2.00
 -14  10  -2    9.56    4.52
  10   2  14   10.61    2.33
  10   2  14   12.19    3.68
 -14   2 -10    7.49    4.40
 -10   2 -14    7.35    3.62
 -14  10  -2   12.48    4.58
   2  14  10   13.50    5.20
  14 -10  -2   13.71    2.88
 -14  -2  10   13.62    2.11
  14  10   2    6.73    4.73
   2  10  14   13.31    4.87
  14  -2 -10   12.21    2.40
 -14  -2  10    7.96    2.31
 -14  10  -2    6.89    2.78
  -2 -10  14    7.00    2.24
 -14   2 -10    7.80    2.88
   2  10  14    6.71    2.44
 -10  -2  14    8.87    2.37
   2  10  14    7.55    2.18
   2  10  14   10.73    2.36
 -14  -2  10    7.82    2.14
 -14 -10   2    4.85    2.32
   2  10  14    8.44    2.81
 -14  -2  10    8.11    2.31
  14   2  10    3.65    1.84
  10   2  14    8.65    2.58
  -2 -10  14    6.19    1.73
  -2 -10  14    6.02    2.47
   2 -14 -10    6.56    3.77
  -2 -14  10    6.42    3.62
 -10  -2  14    7.37    1.85
  -2 -14  10    8.37    2.07
  10   2  14    4.93    2.31
 -14  -2  10    7.33    2.19
  -2 -10  14    7.80    2.21
  10   4  14   30.78    5.01
 -14  10  -4   38.76    6.54
  14   4  10   39.62    3.07
 -10   4 -14   40.48    5.72
 -14   4 -10   30.90    5.89
 -14  10  -4   39.19    6.70
  14 -10  -4   45.49    3.95
  14  10   4   48.68    7.33
   4  14  10   43.65    7.10
  14  -4 -10   44.14    3.45
   4 -14 -10   41.36    3.15
   4  10  14   41.27    6.77
 -14  -4  10   37.76    3.56
 -14   4 -10   32.06    3.83
  -4 -10  14   33.50    3.51
   4  10  14   32.92    3.30
 -14  -4  10   37.16    3.50
   4  10  14   40.02    3.32
   4  14  10   35.68    2.96
  10   4  14   37.03    3.23
 -10  -4  14   35.72    3.28
  -4 -14  10   31.47    3.35
  14   4  10   30.11    3.19
  10   4  14   37.25    3.78
  -4 -10  14   31.54    2.74
 -14 -10   4   32.17    3.26
  -4 -14  10   30.31    5.19
 -10 -14   4   37.64    6.46
   4 -14 -10   31.30    5.54
 -10 -14   4   39.43    3.54
  -4 -14  10   34.73    3.04
  10   4  14   38.26    3.47
 -14  -4  10   33.61    3.08
 -14  -4  10   35.22    3.16
 -14 -10   4   37.18    3.41
  -4 -10  14   35.55    3.36
 -14  10  -6   21.10    5.52
 -14   6 -10   13.24    5.25
  10   6  14   15.64    4.68
 -10  14  -6   17.90    4.70
  -6  14 -10   17.70    4.05
 -14   6 -10   18.88    5.25
 -10   6 -14   20.27    4.94
  14 -10  -6   27.22    3.39
   6 -14 -10   21.27    2.52
   6  14  10   24.02    6.65
  14  10   6   23.31    6.44
   6  10  14   30.03    6.25
  14  -6 -10   22.36    2.85
 -14   6 -10   17.28    3.46
 -14  -6  10   17.21    3.15
 -10  -6  14   17.45    3.02
 -10   6 -14   16.80    2.78
 -14  10  -6   14.39    3.21
  -6 -10  14   19.03    3.07
 -14  -6  10   15.94    2.69
   6  10  14   15.85    2.68
   6  14  10   17.27    2.17
  14   6  10   22.16    2.51
   6  10  14   18.08    2.63
 -10  -6  14   16.54    2.52
  10   6  14   20.70    2.69
 -10 -14   6   16.49    2.25
  -6 -14  10   19.57    2.86
   6  10  14   15.83    3.26
  14   6  10   15.81    2.54
  10   6  14   18.72    3.09
   6  10  14   22.18    2.76
  -6 -14  10   14.85    4.38
 -10 -14   6   14.85    5.04
 -10 -14   6   21.66    2.80
 -14  -6  10   15.35    2.15
 -14 -10   6   17.99    2.72
  -6 -10  14   16.79    2.67
  10   6  14   17.75    2.90
  -6 -14  10   19.89    2.32
 -14  -6  10   16.02    2.30
  -8  14 -10  444.84   20.76
 -14  10  -8  433.67   22.33
 -10  14  -8  454.05   21.50
 -14   8 -10  440.00   22.58
 -14   8 -10  436.09   22.61
 -10   8 -14  445.78   21.82
 -14  10  -8  431.86   22.63
 -14   8 -10  386.35   15.45
  14  10   8  465.97   24.70
   8 -14 -10  430.89   16.02
  10  14   8  411.91   24.09
  14   8  10  412.43   23.73
   8  14  10  451.25   24.58
   8  10  14  430.66   23.80
  10 -14  -8  429.13   16.37
 -14  10  -8  388.82   17.05
 -14  -8  10  383.86   16.59
 -10   8 -14  393.73   16.30
  -8 -10  14  393.95   16.66
 -10  -8  14  371.24   16.48
 -14   8 -10  393.96   16.97
   8  10  14  398.53   16.00
 -14  -8  10  404.54   16.17
   8  14  10  409.53   15.48
  10   8  14  411.40   15.97
 -10  -8  14  419.93   16.09
  14   8  10  413.92   15.59
  -8 -14  10  385.99   16.18
   8  10  14  384.82   16.77
  14   8  10  393.59   16.34
  10   8  14  380.11   16.63
  14  10   8  381.09   16.30
 -10 -14   8  406.37   21.64
   8  10  14  425.22   16.17
  -8 -14  10  366.84   20.26
 -14 -10   8  410.71   16.09
  14   8  10  409.24   16.13
 -14  -8  10  404.61   15.51
 -14  -8  10  412.28   15.73
  14  10   8  428.49   15.93
  10   8  14  407.84   16.26
  10 -14 -10    8.03    2.41
  14  10  10    8.49    5.85
 -10  10 -14    2.40    2.45
 -14  10 -10    2.62    2.92
 -14 -10  10    4.37    3.10
 -10 -10  14    2.15    2.03
  14  10  10    1.61    2.46
  10  10  14    3.11    2.89
  10  10  14    1.72    2.26
  14  10  10    3.92    2.05
 -14 -10  10    2.30    1.89
 -14  10 -10    3.13    4.30
 -10  10 -14    5.68    4.31
  14  10  10    6.76    1.86
  10  10  14    5.48    2.08
 -14  10 -10    7.61    4.55
 -10  14 -10    8.06    4.38
 -10  10 -14    5.84    4.47
  11 -14  11  167.34    7.53
  11 -11  14  148.75    7.74
 -11  11  14  147.33    7.54
 -11  14  11  164.28    8.22
 -14  11  11  154.48    8.31
  11 -14  11  139.74   13.55
 -11 -11 -14  153.25    7.58
  11 -11  14  147.29   13.25
  14 -11  11  138.58   13.24
 -14 -11 -11  144.39    7.76
 -11 -14 -11  141.76    7.74
  11 -11  14  162.68    7.65
  14 -11  11  156.87    7.40
 -14 -11 -11  154.98    7.30
 -11  14   9   39.92    6.81
 -14   9  11   43.44    3.13
  11 -14   9   44.00    3.72
   9 -14  11   36.16    3.10
  11  -9  14   39.10    3.81
   9 -11  14   39.42    3.92
  -9  11  14   38.85    3.73
 -11   9  14   41.26    3.73
  -9  14  11   42.57    3.97
 -11  14   9   42.67    4.05
 -14   9  11   35.19    3.84
 -14  11   9   34.70    3.91
  11  -9  14   34.03    7.17
  -9 -11 -14   36.57    3.38
   9 -14  11   28.26    7.27
 -14 -11  -9   33.29    3.66
 -11  -9 -14   37.13    3.32
 -14  -9 -11   39.60    3.62
  11 -14   9   36.51    7.67
   9 -11  14   40.42    3.49
   9 -11  14   30.33    7.24
  14 -11   9   40.21    3.23
 -14 -11  -9   34.56    3.19
  14  -9  11   33.58    3.41
 -11 -14  -9   39.69    3.24
  11  -9  14   40.97    3.75
  -7  11  14  186.36   12.65
 -11  14   7  164.27   12.56
 -14  11   7  148.08   10.91
  -7  14  11  158.29   11.20
   7 -14  11  174.39    7.67
 -14   7  11  166.53    7.43
   7 -11  14  184.54    8.63
  11  -7  14  187.13    8.79
 -11   7  14  173.41    8.27
  -7  14  11  159.18    8.32
 -11  14   7  166.13    8.23
  -7  11  14  157.11    8.32
 -14   7  11  172.26    8.69
 -11   7  14  172.25    8.67
 -14  11   7  159.59    8.22
 -14  -7 -11  167.13    8.06
   7 -11  14  177.89   14.15
  11 -14   7  149.78   13.51
 -14 -11  -7  162.74    8.31
   7 -14  11  143.59   13.26
 -11  -7 -14  160.99    7.66
  11  -7  14  166.17   13.39
 -11 -14  -7  152.83   12.36
   7 -11  14  176.08    8.05
  -7 -14 -11  169.25   11.72
 -11 -14  -7  163.31    7.76
  14  -7  11  172.43    8.16
  11  -7  14  183.27    8.46
  14 -11   7  158.78    7.51
 -11  14   5  100.39    9.27
 -14  11   5   80.86    7.84
 -14  11   5   87.08    7.59
  -5  14  11   83.63    8.22
  -5  11  14   88.39    8.76
  14  -5  11   89.79    5.07
 -14   5  11   83.35    4.56
 -14  11   5   98.93    5.72
   5 -11  14   99.00    5.87
  -5  14  11   93.82    6.26
 -11   5  14   99.28    5.59
  -5  11  14   88.09    6.34
  -5  11  14   84.19    5.46
 -11  14   5   86.58    5.18
  -5  14  11   85.65    5.49
 -11   5  14   90.88    5.74
 -14  11   5   87.66    5.28
   5 -14  11   74.00    9.51
 -14 -11  -5   90.98    5.67
  -5  11  14   81.92    4.97
 -11  -5 -14   87.25    4.79
 -14  -5 -11   91.20    5.23
  11  -5  14   75.64    8.82
  -5  14  11   82.94    5.03
 -11 -14  -5   83.82    9.24
   5 -14  11   76.66    7.49
  -5 -14 -11   85.80    8.08
 -11 -14  -5   93.92    5.08
 -11 -14  -5   90.25    5.20
  14  -5  11   94.40    5.59
  11  -5  14   88.72    5.53
 -11  14   3  252.44   16.01
 -14  11   3  248.06   14.75
  -3  11  14  237.74   15.90
 -14  11   3  252.48   15.01
  14 -11   3  254.74   11.78
  14  -3  11  253.97   11.01
 -14   3  11  280.97   11.33
 -14  11   3  307.07   12.24
 -14  -3 -11  310.47   12.44
   3 -11  14  302.00   12.16
  -3  11  14  280.66   12.47
  -3  14  11  269.83   12.25
 -11   3  14  285.17   11.77
  -3  11  14  254.08   11.40
 -14  11   3  249.38   11.06
 -11  14   3  246.03   11.00
  -3  11  14  270.78   11.53
  11  -3  14  266.60   15.95
   3 -14  11  262.01   14.58
 -11 -14  -3  243.44   16.60
  -3 -14 -11  277.92   15.14
 -11 -14  -3  257.33   11.27
  11  -3  14  273.05   11.69
 -11   3  14  249.62   11.38
 -14  11   1  370.97   19.55
  -1  11  14  370.00   21.21
 -14  11   1  371.64   20.20
 -11  14   1  408.75   21.28
  14  -1  11  367.63   15.40
  -1  14  11  363.90   20.08
 -14  -1 -11  423.54   16.78
 -14   1  11  422.47   15.99
 -14  11   1  432.37   16.83
 -11  -1 -14  437.91   16.27
 -11   1  14  419.22   16.23
  -1  11  14  406.98   16.79
  -1  14  11  418.06   16.72
  -1  11  14  377.32   15.80
  -1  14  11  396.75   15.95
  -1  11  14  408.76   16.27
 -14 -11  -1  414.45   16.14
  11  -1  14  390.81   19.85
   1 -14  11  380.12   19.11
 -11 -14  -1  383.71   21.81
 -14   1  11  402.74   15.86
   1 -11  14  390.25   15.97
 -11 -14  -1  377.75   15.83
  14  11   1  414.21   22.17
  11   1  14  391.72   16.01
 -14  11  -1  387.08   20.98
   1  11  14  403.23   21.06
  14  -1 -11  392.79   15.80
   1  14  11  374.07   21.17
  14 -11  -1  386.24   16.49
 -14  -1  11  428.21   16.42
 -14   1 -11  456.46   17.21
  -1 -11  14  427.26   16.02
 -14  11  -1  434.89   17.19
 -11  -1  14  426.76   15.84
   1  11  14  422.05   17.09
   1  14  11  418.52   16.93
 -11  -1  14  380.78   16.05
   1  11  14  410.94   16.04
   1  11  14  387.02   15.97
   1  11  14  401.25   16.63
  14   1  11  417.93   16.06
 -11 -14   1  409.67   16.19
  11   1  14  419.16   16.57
 -14 -11   1  402.92   16.23
  -1 -14  11  397.50   19.62
   1 -14 -11  412.68   19.99
  -1 -14  11  402.31   16.05
 -14  -1  11  405.12   16.02
  11   1  14  415.38   16.45
  -1 -11  14  393.65   16.15
 -11 -14   1  405.35   16.27
 -11  -1  14  410.56   15.84
 -14   3 -11  259.09   16.45
 -14  11  -3  251.02   16.34
 -11   3 -14  272.86   15.68
 -14  11  -3  276.04   16.87
  11   3  14  258.85   14.54
  14  11   3  255.68   17.06
  14  -3 -11  266.88   11.39
   3  14  11  255.90   17.01
   3  11  14  274.07   17.05
  14 -11  -3  255.23   11.95
 -11   3 -14  300.51   12.06
 -14   3 -11  304.28   12.66
  -3 -11  14  304.19   11.92
 -14  -3  11  307.38   12.18
   3  11  14  285.74   11.84
 -14  -3  11  293.74   11.89
   3  11  14  263.19   11.42
  11   3  14  262.06   11.50
   3  11  14  264.19   11.44
   3  14  11  274.57   11.36
 -11  -3  14  253.61   11.54
  -3 -11  14  273.03   11.25
  14   3  11  281.46   11.64
  11   3  14  297.96   12.22
   3  11  14  272.82   12.29
  -3 -14  11  287.29   11.96
 -11 -14   3  275.41   11.61
 -14 -11   3  287.95   11.77
   3 -14 -11  250.99   14.82
  -3 -14  11  257.70   14.75
 -11 -14   3  262.34   17.10
  11   3  14  290.17   12.05
  -3 -14  11  272.03   11.47
 -14 -11   3  273.55   11.77
 -14  -3  11  266.99   11.51
  -3 -11  14  265.59   11.66
 -11  -3  14  278.56   11.24
 -14  -3  11  274.47   11.47
  -5  14 -11  103.70    8.22
 -14   5 -11  110.99   10.38
 -14  11  -5  121.33   10.52
 -11   5 -14  107.78    9.47
  11   5  14  107.91    8.95
 -11  14  -5  114.25    9.75
   5  14  11  106.50   11.02
   5 -14 -11  114.73    5.73
  14  11   5  111.33   11.01
  14  -5 -11  116.38    6.01
   5  11  14  108.33   10.72
 -14  -5  11  116.41    6.59
 -11   5 -14  120.73    6.45
 -11  -5  14  111.10    6.72
  -5 -11  14  112.15    6.47
 -14   5 -11  126.53    7.06
 -14  11  -5  116.62    7.12
   5  11  14  116.99    6.17
 -14  -5  11  121.45    6.30
  14   5  11  112.14    5.82
  11   5  14  115.72    6.02
   5  11  14  111.65    5.93
 -11  -5  14  113.84    6.09
   5  14  11  107.74    5.68
 -11 -14   5  111.16    5.88
  14   5  11  122.35    6.33
  11   5  14  118.72    6.66
  -5 -11  14  111.70    5.68
  -5 -14  11  114.10    6.34
 -14 -11   5  109.52    6.01
 -11 -14   5  127.66   10.90
  -5 -14  11  113.61    9.01
   5 -14 -11  118.70    9.43
 -14  -5  11  118.59    5.97
  14   5  11  125.95    6.51
 -14  -5  11  110.46    5.91
 -11 -14   5  116.19    6.35
  11   5  14  118.70    6.44
  -5 -14  11  112.69    5.82
  -5 -11  14  113.96    6.17
 -14 -11   5  111.13    6.21
  11  14   7  221.97   16.62
 -14  11  -7  207.86   14.54
 -14   7 -11  247.37   15.71
  -7  14 -11  207.65   12.86
 -11  14  -7  236.97   14.44
  11   7  14  227.27   13.90
 -14  11  -7  193.52   14.39
 -11   7 -14  241.14   14.70
 -14   7 -11  220.29   14.90
   7 -14 -11  207.94    9.13
   7  14  11  224.83   16.28
   7  11  14  215.12   15.74
  14  11   7  198.34   15.57
  14  -7 -11  211.35    9.44
 -14  11  -7  211.88   10.58
 -11   7 -14  224.10   10.03
 -14   7 -11  234.30   10.71
 -14  -7  11  217.45   10.21
  -7 -11  14  222.86   10.27
 -11  -7  14  216.19   10.22
 -14  -7  11  216.76    9.65
   7  11  14  219.23    9.51
   7  11  14  206.57    9.31
   7  14  11  210.63    9.07
 -11  -7  14  205.01    9.52
  11   7  14  205.47    9.39
  14   7  11  214.62    9.22
   7  11  14  211.74   10.36
 -11 -14   7  212.91    9.07
  11   7  14  212.62   10.18
  14   7  11  220.68    9.95
  -7 -14  11  204.33    9.68
  -7 -14  11  199.80   12.97
 -11 -14   7  192.27   14.06
  -7 -11  14  211.92    9.53
  -7 -14  11  214.63    9.23
 -11 -14   7  211.43    9.71
 -14  -7  11  196.71    9.11
  11   7  14  217.96    9.85
  14   7  11  223.60    9.73
 -14 -11   7  223.97    9.75
 -11  14  -9   42.43    4.47
  -9  11 -14   38.83    3.77
 -14   9 -11   49.99    4.80
  -9 -11  14   47.45    4.51
 -11  -9  14   41.10    4.38
 -14  -9  11   42.23    4.29
 -14  11  -9   43.46    4.58
 -11   9 -14   46.19    4.17
  14   9  11   42.39    3.22
  11   9  14   42.07    3.51
 -11  -9  14   45.74    3.70
  14  11   9   36.84    7.72
   9  11  14   47.10    8.35
  11  14   9   47.77    8.57
   9  14  11   43.80    8.19
  11 -14  -9   47.75    3.92
   9 -14 -11   46.72    3.46
   9  11  14   42.53    4.29
  11   9  14   50.07    4.39
  14  11   9   38.45    3.94
  14   9  11   37.97    3.97
 -14 -11   9   46.30    3.72
  14   9  11   43.96    3.70
 -14  -9  11   45.57    3.26
  11   9  14   46.40    3.82
 -14  -9  11   45.16    3.33
  -9  11 -14   42.74    6.91
 -14  11  -9   41.86    6.87
 -11  14  -9   35.82    6.30
 -14   9 -11   45.29    7.18
 -11   9 -14   60.18    7.80
 -14   9 -11   43.72    7.10
  -9  14 -11   41.16    6.20
 -14  11  -9   38.28    6.86
 -11   9 -14   42.85    6.74
 -11  14 -11  210.14   13.59
 -14  11 -11  178.53   13.89
 -11  11 -14  201.62   14.18
 -11  11 -14  208.05   14.15
 -14  11 -11  205.08   14.36
  11 -14 -11  200.76    8.80
  14  11  11  208.00   16.33
  14  11  11  198.87    8.40
 -11 -11  14  190.72    8.67
  11  11  14  201.08    8.79
 -11  14 -11  183.52    9.71
 -14  11 -11  186.28    9.87
 -11  11 -14  188.72    9.39
  14  11  11  169.87    9.27
  11  11  14  186.35    9.74
  11  11  14  196.65    8.96
  14  11  11  195.46    8.74
  14 -12  12    5.18    1.94
  12 -12  14    4.01    2.08
 -12  12  14    4.11    2.92
 -12  14  12    3.22    2.69
 -14  12  12    2.64    2.49
 -12 -14 -12    4.99    2.52
  12 -14  12    3.27    5.11
  14 -12  12   -0.65    4.69
 -14 -12 -12    1.47    2.21
 -12 -12 -14    5.16    2.37
  12 -12  14    1.94    5.21
 -14  10  12  493.73   19.09
  12 -14  10  538.94   19.95
 -14 -12 -10  511.90   26.33
 -12 -14 -10  513.43   25.94
  10 -14  12  527.60   19.39
  14 -10  12  515.22   19.83
  10 -12  14  519.14   19.97
  12 -10  14  540.23   20.32
 -12  10  14  506.62   19.74
 -10  12  14  497.23   19.85
 -10  14  12  540.10   20.63
 -14  12  10  534.23   20.56
 -14  10  12  524.91   20.73
 -12  14  10  547.02   20.58
 -14 -10 -12  498.59   20.03
  12 -14  10  514.98   28.15
  12 -10  14  511.90   27.79
  10 -14  12  525.08   28.34
 -14 -12 -10  484.29   20.08
 -10 -12 -14  498.96   19.84
 -12 -10 -14  503.94   19.83
 -12 -14 -10  493.56   20.10
  10 -12  14  506.79   28.03
  12 -10  14  532.64   20.07
 -12 -14 -10  522.56   19.52
 -14 -12 -10  521.64   19.64
  14 -10  12  533.58   19.90
  -8  14  12   40.32    6.00
  -8  12  14   35.83    6.08
 -12  14   8   42.20    7.09
   8 -14  12   46.81    3.19
  12  -8  14   40.35    4.11
   8 -12  14   42.97    3.93
  -8  12  14   39.88    3.77
 -12   8  14   44.12    3.72
  -8  14  12   46.63    4.22
 -12  14   8   42.00    4.04
 -14   8  12   42.47    4.26
 -14  12   8   36.38    3.93
  12  -8  14   44.56    7.89
  12 -14   8   45.24    7.94
 -14  -8 -12   42.24    3.75
 -12  -8 -14   38.84    3.43
 -12 -14  -8   43.59    4.09
 -14 -12  -8   38.52    3.99
  14  -8  12   49.33    8.12
   8 -14  12   30.52    7.57
  14  -8  12   40.57    3.70
 -12 -14  -8   40.86    3.47
 -14 -12  -8   39.98    3.51
  12  -8  14   44.48    4.01
 -12  14   6  284.82   16.99
 -14  12   6  315.43   16.65
  -6  14  12  311.84   16.78
  -6  12  14  288.26   17.02
 -14  12   6  279.52   12.08
 -14  -6 -12  266.79   12.61
   6 -12  14  285.83   12.25
 -12   6  14  273.79   11.94
  -6  12  14  296.73   12.42
 -12   6  14  288.74   12.51
 -14  12   6  289.18   12.12
 -12  14   6  277.37   12.01
  12 -14   6  241.66   17.70
 -14  -6 -12  272.22   11.79
 -12 -14  -6  267.60   12.14
 -14 -12  -6  271.74   12.19
 -12  -6 -14  274.46   11.48
  12  -6  14  261.87   17.51
 -12 -14  -6  245.06   16.67
  12  -6  14  289.28   12.25
  14  -6  12  283.89   12.07
 -12 -14  -6  277.87   11.74
 -14 -12  -6  276.82   11.85
  -4  14  12   21.51    5.34
  -4  12  14   15.99    5.11
 -12  14   4   17.42    4.93
 -14  12   4   23.83    4.85
 -14  12   4   25.78    5.15
 -12  14   4   22.86    4.63
 -14  -4 -12   20.15    3.54
 -14  12   4   18.55    3.08
 -12  -4 -14   22.37    3.26
  -4  14  12   18.94    3.64
  -4  12  14   23.23    3.80
   4 -12  14   18.42    3.19
 -12   4  14   20.12    3.06
  -4  12  14   18.10    3.12
 -12  14   4   20.43    2.82
 -14  12   4   20.63    2.77
  12  -4  14   12.54    4.66
  -4  12  14   18.45    2.83
  -4  14  12   20.96    2.83
 -12 -14  -4   23.35    5.92
 -14 -12  -4   19.19    2.74
  12  -4  14   24.37    3.24
 -12 -14  -4   21.60    2.86
  14  -4  12   26.29    3.29
  -2  12  14   36.41    6.61
 -12  14   2   32.78    6.08
 -14  12   2   27.47    5.14
 -14  12   2   35.72    5.47
  -2  14  12   26.62    4.87
 -14  -2 -12   15.41    3.12
 -14  12   2   18.25    3.28
 -14   2  12   18.31    2.85
 -12  -2 -14   17.47    2.95
  -2  12  14   22.44    3.89
  -2  14  12   18.84    3.56
 -12   2  14   22.53    3.09
  -2  12  14   28.40    3.26
  -2  14  12   26.96    3.25
 -14  12   2   23.97    2.61
 -12  14   2   26.24    2.71
  -2  12  14   15.64    2.90
  12  -2  14   22.46    4.91
 -14 -12  -2   15.99    2.88
 -12 -14  -2   18.60    2.98
 -12 -14  -2   27.96    5.96
   2 -12  14   29.50    3.25
 -12 -14  -2   21.93    2.91
 -14   2  12   24.30    3.02
 -14 -12  -2   23.75    3.01
 -12  14   0    1.83    3.69
 -14  12   0    2.42    3.67
 -14  12   0    2.63    3.78
   0  14  12    8.09    4.39
   0  12  14    1.66    3.34
 -12   0 -14    3.01    2.27
 -14  12   0    4.39    2.74
   0 -12  14    2.75    1.88
 -14   0  12    2.69    2.27
   0  14  12    4.03    2.80
   0  12  14    2.34    2.74
   0  12  14    4.98    2.29
 -12   0  14    5.50    2.44
   0  14  12    4.88    2.31
   0  12  14    4.38    2.52
 -14 -12   0    2.18    2.17
  12   0  14    1.78    2.94
 -12 -14   0    6.39    5.20
 -14 -12   0    4.02    2.22
  14   0  12    2.03    2.35
 -12 -14   0    3.05    2.12
 -12   0  14    4.08    1.90
   0 -12  14    5.59    2.23
   0 -14  12    5.17    2.27
 -14   0  12    4.34    2.19
  12   0  14    5.63    2.47
  12   2  14   40.77    3.52
 -14  12  -2   37.27    6.46
  14  12   2   40.12    7.31
   2  14  12   47.49    6.96
   2  12  14   45.70    6.97
 -12   2 -14   27.76    3.38
 -14  12  -2   29.46    3.93
 -14   2 -12   30.13    3.75
 -14  -2  12   24.35    3.41
  -2 -12  14   26.73    2.99
   2  12  14   31.06    3.97
 -12  -2  14   29.26    2.86
 -14  -2  12   33.56    3.29
   2  14  12   30.52    3.88
   2  12  14   40.04    3.49
   2  12  14   39.34    3.39
 -14 -12   2   30.53    3.23
 -12 -14   2   30.31    3.28
  12   2  14   30.27    3.44
  14   2  12   35.61    3.30
  -2 -12  14   29.01    3.00
  -2 -14  12   31.62    3.29
   2  12  14   33.05    3.83
 -12 -14   2   30.81    6.64
 -14  -2  12   38.76    3.49
  -2 -14  12   33.87    3.25
 -12  -2  14   31.22    3.37
  -2 -12  14   34.91    3.47
  12   2  14   31.31    3.54
  14   2  12   36.27    3.70
 -14  -2  12   35.04    3.23
 -12  -2  14   38.48    3.17
  14   4  12   20.07    2.58
 -12   4 -14   24.25    5.38
 -14   4 -12   18.29    5.24
 -14  12  -4   20.13    5.55
 -14  12  -4   17.51    5.29
  14  12   4   22.40    6.34
   4  12  14   24.13    6.22
   4  14  12   21.56    6.31
 -14   4 -12   20.03    3.50
 -14  -4  12   21.41    3.37
 -12  -4  14   20.72    3.35
 -12   4 -14   21.11    3.01
  -4 -12  14   19.19    3.07
 -14  -4  12   17.87    2.75
 -12  -4  14   19.74    2.90
   4  12  14   23.26    2.75
  12   4  14   22.56    2.84
   4  14  12   23.77    2.69
 -14 -12   4   19.10    2.68
  -4 -12  14   20.37    2.57
  12   4  14   21.83    3.07
   4  12  14   20.58    3.51
  14   4  12   19.31    2.88
 -12 -14   4   18.73    2.65
  -4 -14  12   23.80    3.03
 -12 -14   4   27.40    6.05
 -14  -4  12   25.15    2.87
 -14  -4  12   25.64    2.81
  14   4  12   19.87    3.04
  -4 -12  14   22.01    2.84
 -14 -12   4   22.62    3.04
 -12 -14   4   18.77    2.84
  12   4  14   24.00    3.23
  -4 -14  12   21.84    2.68
 -12  -4  14   21.03    2.40
  14  12   6  302.37   19.05
   6  14  12  275.50   18.35
   6  12  14  261.89   17.82
 -14  -6  12  273.81   12.18
 -14  12  -6  267.00   12.56
 -12  -6  14  265.19   12.19
  -6 -12  14  259.41   11.89
 -14   6 -12  260.89   12.36
 -12   6 -14  258.27   11.87
 -14  -6  12  274.69   11.51
   6  14  12  265.93   11.13
  14   6  12  282.39   11.38
 -12  -6  14  277.31   11.63
   6  12  14  269.64   11.38
  12   6  14  287.95   11.54
  14   6  12  262.74   11.81
  12   6  14  268.99   12.05
  -6 -12  14  263.81   11.16
  -6 -14  12  266.95   11.66
 -12 -14   6  266.60   11.20
 -14   6 -12  287.55   17.39
  12   6  14  292.18   15.72
  -6  12 -14  270.28   15.60
 -14  12  -6  286.07   17.27
 -14   6 -12  275.11   17.24
 -12   6 -14  250.06   16.10
 -12  14  -6  289.75   16.87
  -6  14 -12  274.66   14.93
  12  14   6  255.50   18.36
  -6 -12  14  273.06   11.61
 -14  -6  12  270.38   11.38
 -12 -14   6  276.37   11.83
 -14 -12   6  277.07   11.76
  12   6  14  287.91   11.97
  14   6  12  268.22   11.67
  -6 -14  12  270.51   11.34
 -14   8 -12   40.66    4.39
  -8  12 -14   35.65    3.67
 -12  -8  14   37.52    4.21
  -8  14 -12   36.83    4.02
 -12  14  -8   32.83    4.23
 -12   8 -14   41.13    3.94
 -14  12  -8   41.59    4.40
  -8 -12  14   39.19    4.28
 -14  -8  12   36.97    4.06
   8  14  12   44.33    3.25
  12   8  14   46.09    3.55
 -12  -8  14   41.53    3.61
  14   8  12   46.88    3.45
   8  12  14   46.67    8.42
   8  14  12   43.59    8.10
  14  12   8   39.34    8.49
  12  14   8   46.47    8.42
   8  12  14   38.26    4.27
  14   8  12   41.09    4.09
  12   8  14   41.49    4.14
 -14  -8  12   44.04    3.42
  12   8  14   39.53    3.81
 -14 -12   8   42.68    3.57
  14   8  12   41.26    3.62
  -8  12 -14   40.69    6.39
 -14  12  -8   38.15    6.64
  12   8  14   44.93    6.40
  -8  14 -12   40.42    6.00
 -12  14  -8   43.86    6.88
 -12   8 -14   54.65    7.65
 -14   8 -12   58.19    7.94
 -14   8 -12   44.60    7.27
 -12   8 -14   44.80    6.82
 -14  12  -8   44.61    7.30
 -10  14 -12  484.05   24.43
 -14  12 -10  525.93   26.17
 -12  14 -10  526.52   25.41
 -12  10 -14  538.14   26.46
 -14  10 -12  593.71   27.33
 -12  10 -14  481.33   25.30
 -14  12 -10  512.39   26.30
 -10  12 -14  547.73   26.27
 -14  10 -12  546.41   26.66
 -10  12 -14  528.56   25.59
 -14  10 -12  496.22   20.48
 -10 -12  14  492.91   20.33
 -14  12 -10  479.96   20.51
 -12 -10  14  496.09   20.29
 -12  10 -14  503.99   20.12
 -14 -10  12  494.09   20.28
 -12  14 -10  496.47   20.59
 -10  14 -12  501.50   20.36
 -10  12 -14  464.84   19.83
  10  12  14  504.26   19.32
 -12 -10  14  518.58   19.39
 -10 -14  12  514.76   18.94
  12  10  14  521.40   19.40
  12  14  10  515.43   18.91
 -10 -12  14  514.26   19.32
  14  10  12  524.05   19.16
  10  14  12  553.83   29.04
  12  14  10  591.11   30.12
  10  12  14  564.66   28.87
  14  12  10  582.25   29.48
  12 -14 -10  528.53   19.67
  14  12  10  442.25   19.91
  10  12  14  497.62   20.51
  14  10  12  483.00   20.07
  12  10  14  492.58   20.29
  10  14  12  527.54   20.72
  12  10  14  506.74   19.61
 -14 -10  12  499.92   18.99
  14  10  12  512.53   19.50
 -14 -12  10  512.63   19.50
  14  12  12    0.95    2.65
  12  14  12    1.87    2.95
  12  12  14    2.18    2.86
 -14  12 -12    1.88    2.67
 -12  14 -12    2.50    2.73
 -12  12 -14    2.31    2.73
 -12 -12  14    3.62    1.95
 -12  14 -12    5.57    4.33
  12  14  12    5.15    1.91
 -12  12 -14    3.56    4.01
 -12  12 -14    1.98    4.12
  12  12  14    5.40    2.05
  14  12  12    3.75    1.75
 -14  12 -12    1.02    4.34
 -14  12 -12    3.69    4.42
 -12  14 -12    0.52    4.14
 -14  13  13   40.13    3.98
 -13  14  13   41.73    4.03
 -13  13  14   43.14    4.25
  14 -13  13   27.96    7.04
 -13 -14 -13   33.61    3.45
 -13 -13 -14   28.53    3.26
 -14 -13 -13   30.04    3.37
  13 -13  14   29.28    7.21
 -13 -14 -13  124.77   10.72
 -13 -13 -14  109.03   10.27
 -14 -13 -13   68.03    8.63
  14 -11  13    3.95    2.14
  13 -11  14    5.99    2.21
 -14 -13 -11    5.29    1.96
  13 -11  14    9.64    2.53
 -11  13  14    5.26    2.23
 -13  11  14    5.89    2.75
 -11  13  14    3.76    2.61
 -14  13  11    8.67    2.82
 -11  14  13    5.73    2.86
 -14  11  13    8.38    2.97
 -13  14  11    9.96    2.90
  13 -14  11    7.18    5.37
 -11 -13 -14    6.34    2.45
 -14 -13 -11    7.16    2.42
  13 -11  14    5.08    4.73
  14 -11  13    3.19    4.80
 -13 -14 -11    5.66    2.32
 -13 -11 -14    7.47    2.33
 -14 -11 -13    7.37    2.49
  11 -13  14    3.92    5.10
  14 -13  11    8.45    2.25
  13 -14  11   10.47    2.28
  14  -9  13   97.83    6.00
  13  -9  14  105.13    6.19
  -9  14  13   97.54    5.73
  -9  13  14   99.08    5.88
 -13   9  14   97.07    5.62
 -13  14   9  103.84    6.24
 -14   9  13  105.98    6.56
 -14  13   9  102.42    6.25
  -9  14  13  108.43    6.50
 -13  -9 -14  105.38    5.77
 -13 -14  -9   92.75    6.07
  14 -13   9   91.42   10.88
 -14 -13  -9   92.72    6.04
  14  -9  13   83.41   10.34
 -14  -9 -13   99.79    5.88
   9 -14  13  106.70   11.34
  13  -9  14   93.63   10.62
  14  -9  13  109.98    6.08
  13  -9  14  102.29    6.03
 -14 -13  -9  106.83    5.70
 -13 -14  -9  108.33    5.68
 -13 -14  -9  148.43   11.81
  13 -14   9  108.13    6.05
 -14 -13  -9  145.01   11.90
 -14  13   7  130.11    6.80
 -13  14   7  133.48    6.90
   7 -13  14  127.55    6.79
 -13   7  14  127.08    6.65
 -14  13   7  125.56    6.92
 -13  14   7  131.37    6.96
 -13  -7 -14  129.09    6.48
 -14 -13  -7  127.44    7.12
 -14  -7 -13  128.26    6.61
  13  -7  14  115.25   11.68
 -13  14   7  126.34   10.68
 -14  13   7  108.84    9.82
  -7  14  13  125.22   10.29
  -7  13  14  121.61   10.47
 -13 -14  -7  121.39    6.53
  14  -7  13  126.87    6.91
 -14 -13  -7  124.65    6.61
  13  -7  14  137.75    7.12
 -14  -5 -13  104.14    6.43
 -14  13   5  108.82    6.15
 -13   5  14   99.96    5.74
  -5  13  14   91.04    6.68
  -5  14  13   98.91    6.70
  -5  13  14   93.90    6.01
 -13  14   5   94.87    5.55
 -14  13   5   96.42    5.60
  -5  14  13   94.67    5.39
  -5  13  14   97.07    5.41
  13  -5  14   82.24    9.35
  14  -5  13   89.07    9.74
 -14 -13  -5   93.23    5.93
 -14 -13  -5   94.94    5.61
  14  -5  13   96.52    5.94
 -13 -14  -5   92.74    5.47
  13  -5  14   93.53    5.87
 -13  14   5   96.79    9.21
 -14  13   5   87.13    8.64
  -5  14  13   95.80    9.17
  -5  13  14  108.48    9.78
 -13  14   3  209.98   13.81
 -14  13   3  202.46   13.22
 -14  13   3  197.97   12.80
  -3  14  13  207.82   14.14
  -3  13  14  206.56   14.15
 -13  14   3  197.68   12.81
 -14   3  13  220.91    9.44
 -14  13   3  213.10    9.98
 -14  -3 -13  228.10   10.20
  -3  14  13  203.45   10.34
  -3  13  14  198.82   10.30
  -3  14  13  193.69    9.40
  -3  13  14  196.42    9.48
 -13  14   3  188.77    8.88
 -14  13   3  177.10    8.79
  -3  14  13  198.99    9.37
  -3  13  14  211.98    9.43
  14  -3  13  191.60   13.74
  13  -3  14  185.40   13.39
 -13 -14  -3  211.14   14.92
 -14 -13  -3  202.42    9.36
 -13 -14  -3  199.66    9.25
  13  -3  14  204.44    9.59
  14  -3  13  192.15    9.48
 -13  14   1  279.65   17.56
 -14  13   1  310.66   17.55
  -1  13  14  294.88   18.51
 -14  13   1  323.98   18.00
  -1  14  13  291.68   17.02
 -14  -1 -13  360.49   14.18
 -13  -1 -14  348.08   13.87
 -14  13   1  349.67   14.20
  -1  14  13  333.40   14.30
  -1  13  14  324.23   14.26
  -1  13  14  309.83   13.30
  -1  14  13  303.34   13.30
  -1  13  14  324.01   13.61
 -13 -14  -1  307.09   13.34
 -14 -13  -1  320.53   13.47
  14  -1  13  293.38   17.30
  13  -1  14  296.43   16.98
  -1  14  13  287.31   13.41
 -13 -14  -1  340.18   19.82
 -14   1  13  316.22   13.13
   1 -14  13  311.41   13.31
 -13 -14  -1  304.10   13.22
 -13   1  14  315.41   13.33
 -14 -13  -1  327.78   13.39
 -13   1  14  319.58   13.13
   1 -13  14  311.11   13.30
   1  14  13  267.11   16.61
   1  13  14  247.08   15.88
 -13  -1  14  285.79   12.00
 -14  13  -1  297.39   12.63
 -14   1 -13  279.10   12.16
 -13   1 -14  275.42   12.00
 -14  -1  13  274.83   11.87
  -1 -13  14  265.10   11.22
 -13  -1  14  280.47   11.35
   1  14  13  273.32   12.35
   1  13  14  277.53   12.47
 -14  -1  13  269.37   11.47
   1  14  13  257.13   11.49
   1  13  14  253.92   11.39
   1  13  14  251.02   11.25
  -1 -13  14  262.05   11.33
 -14 -13   1  256.06   11.51
 -13 -14   1  263.47   11.55
  -1 -14  13  274.36   11.63
   1  13  14  253.57   11.96
 -14  13  -1  258.27   16.23
 -13  -1  14  259.41   11.55
 -14  -1  13  267.13   11.33
 -13 -14   1  257.58   11.59
  -1 -14  13  268.04   11.49
 -14  -1  13  250.66   11.42
  13   1  14  293.28   12.01
  -1 -13  14  266.59   11.55
  14   1  13  278.09   11.94
 -13  -1  14  254.07   11.20
   3  14  13  240.18   16.33
   3  13  14  220.23   15.52
 -13  -3  14  243.79   11.06
  -3 -13  14  235.31   10.55
 -13   3 -14  255.31   11.08
 -14  -3  13  240.54   10.99
 -14   3 -13  256.69   11.36
   3  14  13  243.08   11.49
   3  13  14  257.93   11.60
 -14  -3  13  241.14   10.49
 -13  -3  14  243.47   10.30
   3  13  14  227.66   10.29
   3  13  14  237.03   10.51
   3  14  13  231.30   10.26
  -3 -14  13  242.91   10.63
  -3 -13  14  253.15   10.46
  13   3  14  234.67   10.80
  14   3  13  236.39   10.73
 -14 -13   3  240.57   10.61
 -13 -14   3  241.89   10.57
   3  13  14  226.96   11.21
  14  13   3  241.26   16.74
  13   3  14  232.12   10.42
 -14  13  -3  237.06   15.54
 -13  -3  14  243.34   10.23
 -14  -3  13  240.17   10.31
  13   3  14  248.06   10.90
  -3 -13  14  244.72   10.58
  14   3  13  233.71   10.80
 -13  -3  14  239.13   10.60
 -14  -3  13  224.55   10.46
  -3 -14  13  234.07   10.46
 -14 -13   3  242.51   10.81
   5  13  14  112.95   11.41
  14  13   5  119.77   11.92
   5  14  13  121.72   11.81
 -14  -5  13  118.32    7.01
  -5 -14  13  114.91    6.73
  -5 -13  14  114.76    6.75
 -13   5 -14  122.68    7.03
 -14  13  -5  122.67    7.54
 -14   5 -13  137.48    7.41
 -13  -5  14  133.30    7.30
 -13  -5  14  128.96    6.23
 -14  -5  13  129.62    6.48
  13   5  14  124.42    6.50
   5  13  14  120.11    6.33
   5  14  13  122.47    6.28
 -14 -13   5  125.88    6.45
  14   5  13  124.98    6.78
  13   5  14  116.83    6.82
  -5 -14  13  123.99    6.55
  -5 -13  14  123.63    6.34
 -13 -14   5  122.60    6.43
  13  14   5  147.05   13.11
  -5  13 -14  114.76    9.10
  14   5  13  114.41    6.29
 -14   5 -13  112.10   10.35
 -13   5 -14  132.43   10.75
 -14  13  -5  115.68   10.72
 -14  13  -5  122.42   10.80
  -5 -13  14  124.56    6.60
 -14  -5  13  130.37    6.32
  -5 -14  13  126.62    6.53
  13   5  14  128.72    6.95
 -13  -5  14  118.61    6.55
 -14  -5  13  128.45    6.58
  14   5  13  133.09    6.93
 -13 -14   5  125.11    6.75
 -14 -13   5  115.87    6.65
 -13  -5  14  129.16    6.17
 -14  13  -7  132.20    7.76
  -7  14 -13  136.04    7.23
 -14  -7  13  132.93    7.50
  -7  13 -14  140.22    7.10
 -14   7 -13  141.93    7.67
  -7 -13  14  136.19    7.43
 -13  -7  14  130.37    7.50
 -13   7 -14  148.02    7.63
 -13  14  -7  129.15    7.80
   7  13  14  125.61    6.48
  14   7  13  133.55    6.60
   7  14  13  123.61    6.35
  13   7  14  129.85    6.65
  13  14   7  141.24   13.30
   7  14  13  134.79   12.74
   7  13  14  125.19   12.10
  14  13   7  145.79   13.50
   7  13  14  126.75    7.60
  14   7  13  135.60    7.29
  13   7  14  124.77    7.16
   7  14  13  126.82    7.70
 -14   7 -13  114.69   11.11
 -13   7 -14  130.88   11.61
 -14  13  -7  127.56   11.19
  -7  13 -14   98.17    9.32
 -13  14  -7  138.46   11.13
 -13   7 -14  133.08   11.25
  -7  14 -13  122.71    9.92
 -14   7 -13  144.02   12.03
  13   7  14  130.36    7.04
 -13 -14   7  134.92    6.98
 -14  -7  13  130.45    6.62
  -7 -14  13  134.27    6.70
  -7 -13  14  124.64    6.67
 -14 -13   7  134.84    7.00
  14   7  13  129.01    7.02
 -13  -7  14  128.14    6.64
 -13  -9  14  121.34    7.24
 -13  14  -9  104.99    7.24
  -9  13 -14  113.55    6.72
  -9 -13  14  119.65    7.09
 -14  13  -9  107.34    7.28
 -14  -9  13  119.22    7.29
 -14   9 -13  121.93    7.21
 -13   9 -14  113.14    6.90
  -9  14 -13  117.08    6.99
  -9 -14  13  126.21    6.20
  13   9  14  126.10    6.38
  -9 -13  14  120.67    6.28
  14   9  13  134.36    6.38
  13  14   9  140.44   13.41
   9  14  13  143.83   13.28
   9  13  14  144.12   13.02
  14  13   9  147.71   13.67
  13 -14  -9  131.42    6.80
  14   9  13  118.58    6.92
  13   9  14  114.66    7.00
   9  13  14  113.78    7.35
  14  13   9  122.02    7.17
   9  14  13  112.22    7.34
 -14  13  -9  138.04   11.43
 -13  14  -9  129.54   10.92
 -13   9 -14  152.49   12.13
 -14   9 -13  136.12   11.46
 -14   9 -13  138.07   11.84
 -13   9 -14  142.01   11.51
  -9  13 -14  122.21   10.44
 -14  13  -9  105.13   10.48
  13   9  14  121.29   10.15
  -9  14 -13  128.07   10.19
 -14 -13   9  132.36    6.67
  13   9  14  115.84    6.58
  14   9  13  132.46    6.75
 -14  -9  13  130.78    6.33
 -13  -9  14  124.08    6.39
 -13 -11  14    7.76    3.34
 -13  14 -11   11.54    3.30
 -13  11 -14    9.25    2.95
 -11  13 -14    9.94    2.78
 -14  11 -13    9.97    2.89
 -11  14 -13   10.15    2.96
 -14  13 -11    5.57    2.94
 -14 -11  13   13.20    2.13
 -13 -11  14   11.14    2.22
 -11 -13  14    8.08    2.09
  11  13  14    9.38    5.69
  13 -14 -11   11.30    2.36
  14 -13 -11   10.41    2.34
  11  14  13   15.61    5.98
  13  14  11   15.34    6.62
  14  13  11    7.60    5.98
  14  11  13    8.00    2.79
  11  14  13    9.67    3.08
  14  13  11    5.72    2.78
  11  13  14   12.68    3.30
  13  11  14    8.10    3.06
  13  14  11   12.43    3.42
 -11  13 -14    1.02    4.02
 -14  13 -11    9.03    4.80
  13  11  14    9.20    2.23
 -13  14 -11    4.79    4.15
 -13  11 -14    8.26    4.59
  11  14  13   10.60    2.07
  11  13  14   11.32    2.16
  13  14  11    9.78    1.86
 -11  13 -14   13.59    4.72
  14  11  13   10.68    2.05
 -14  11 -13   13.55    4.95
 -11  14 -13   11.25    4.77
 -14  11 -13    4.70    4.48
 -13  11 -14   10.19    5.02
 -14  13 -11    5.83    4.51
 -13  14 -11   11.65    5.07
 -11  14 -13    4.15    4.49
  14  11  13    8.97    2.24
  13  11  14    9.58    2.38
  13  14  13   32.30    4.16
  14  13  13   29.56    3.87
  13  13  14   36.85    4.19
 -13  13 -14   27.60    3.77
 -14  13 -13   31.49    3.92
 -13  14 -13   28.68    3.91
  13  14  13   48.87    3.27
  13  13  14   50.10    3.39
  14  13  13   55.26    3.38
 -14  13 -13   49.95    7.32
 -13  13 -14   61.90    7.48
 -13  13 -14   54.69    7.18
 -14  13 -13   31.11    6.60
 -13  14 -13   42.34    7.22
 -14  14  14    2.54    2.61
 -14 -14 -14    2.11    2.14
 -14  12  14  716.34   25.09
 -14  14  12  694.35   24.87
 -12  14  14  695.84   24.93
 -12 -14 -14  624.45   24.08
  14 -12  14  598.73   31.95
 -14 -12 -14  624.10   24.04
 -14 -14 -12  619.69   24.25
  14 -12  14  716.41   23.96
 -14 -12 -14  450.10   28.35
 -12 -14 -14  503.06   28.78
 -14  14  12  618.56   23.23
  14 -10  14    1.67    2.34
 -10  14  14    3.57    2.23
 -10  14  14    6.82    3.07
 -14  10  14    3.67    2.82
 -14  14  10    4.00    2.64
  14 -14  10    0.65    5.04
  14 -10  14    3.72    5.41
 -10 -14 -14    2.81    2.27
 -14 -14 -10    3.53    2.49
 -14 -10 -14    1.85    2.17
  14 -10  14    1.88    2.17
 -14 -14 -10    3.09    1.93
  14 -14  10    7.15    2.36
  14  -8  14  562.63   21.34
  -8  14  14  529.52   20.91
 -14  -8 -14  533.72   20.69
  14 -14   8  484.55   28.17
 -14 -14  -8  501.45   21.11
  14  -8  14  550.73   28.52
 -14  14   8  551.71   21.28
  -8  14  14  585.60   26.17
  14  -8  14  578.80   21.26
 -14 -14  -8  551.70   20.71
 -14  14   6    1.69    2.39
 -14  14   6    2.13    2.45
  14  -6  14    1.67    4.80
 -14 -14  -6    1.18    2.39
  -6  14  14    6.44    4.42
 -14  14   6    2.26    3.68
 -14 -14  -6    3.95    2.19
  14  -6  14    2.42    2.39
 -14  14   4   87.87    5.89
 -14  -4 -14   85.95    5.98
  -4  14  14   81.16    6.32
 -14  14   4   97.51    5.47
  -4  14  14   98.69    5.96
  -4  14  14   83.66    5.30
  14  -4  14   91.33    9.68
 -14  14   4   99.07    8.59
 -14  14   4  106.35    9.51
  -4  14  14  101.64    9.60
  14  -4  14   96.14    5.87
 -14 -14  -4   88.75    5.55
 -14  -2 -14    0.16    2.37
 -14   2  14    0.54    2.33
 -14  14   2    1.49    2.52
  -2  14  14    0.92    2.95
  -2  14  14    4.41    2.45
  -2  14  14   -1.42    2.33
  14  -2  14   -1.80    3.58
 -14 -14  -2   -0.85    2.22
  -2  14  14    9.59    5.17
 -14  14   2    3.62    3.57
 -14  14   2    2.98    3.57
 -14 -14  -2    2.54    2.18
   2 -14  14    4.52    2.48
 -14   2  14    0.38    2.03
   0  14  14   22.00    5.05
 -14  14   0   12.97    3.21
 -14   0 -14   12.04    3.11
 -14   0  14   12.54    2.93
   0  14  14   15.57    3.69
   0  14  14   23.42    2.99
   0  14  14   20.66    2.93
 -14 -14   0   14.21    2.85
 -14   0  14   17.82    2.72
   0  14  14   14.05    3.16
 -14  14   0   27.09    6.04
 -14  14   0   19.86    5.13
   0 -14  14   21.91    3.12
 -14   0  14   18.21    2.78
 -14 -14   0   18.47    2.98
  14   0  14   16.38    3.00
   2  14  14    4.09    4.12
  14  14   2    8.16    5.26
 -14  14  -2    1.41    2.82
 -14   2 -14   -0.31    2.32
 -14  -2  14    3.22    2.51
 -14  -2  14   -0.12    1.84
   2  14  14    1.76    2.81
   2  14  14    2.27    1.98
   2  14  14    3.58    2.41
 -14  -2  14    3.37    2.24
   2  14  14   -2.46    2.55
 -14 -14   2    1.97    2.22
  -2 -14  14    1.00    2.16
 -14  14  -2    3.46    4.34
 -14  -2  14    2.06    1.99
  14   2  14    1.88    2.19
  -2 -14  14    0.13    2.04
  14  14   4   90.14   10.45
   4  14  14   86.54    9.88
 -14   4 -14   62.01    5.21
 -14  -4  14   69.03    5.29
  -4 -14  14   67.29    4.93
   4  14  14   74.53    5.70
 -14  -4  14   70.96    4.58
   4  14  14   87.62    5.16
   4  14  14   80.50    4.86
  -4 -14  14   69.33    4.67
  14   4  14   72.16    5.09
 -14 -14   4   72.68    4.82
   4  14  14   68.98    5.57
 -14  14  -4   86.98    9.22
  -4 -14  14   85.68    5.11
  14   4  14   81.79    5.31
 -14  -4  14   84.33    5.20
 -14 -14   4   77.87    5.26
 -14  -4  14   80.74    4.68
   6  14  14    1.83    4.35
  14  14   6    0.65    5.14
 -14   6 -14    3.17    2.57
  -6 -14  14    1.71    2.67
 -14  -6  14    4.08    2.92
 -14  14  -6    2.33    2.92
 -14  -6  14    2.14    1.77
  -6 -14  14    0.59    1.85
  14   6  14    2.33    2.50
  14   6  14    3.74    2.48
  -6 -14  14    2.54    1.97
 -14 -14   6    1.90    2.32
 -14   6 -14    5.41    4.88
  14   6  14    3.50    2.12
 -14   6 -14    0.50    3.86
 -14  14  -6    2.66    4.46
 -14  -6  14    4.68    2.28
   6  14  14    2.78    2.02
  14  14   8  640.26   32.29
   8  14  14  548.06   30.33
  14   8  14  623.46   22.49
 -14  -8  14  580.80   23.32
 -14  14  -8  549.34   23.54
  -8  14 -14  565.84   22.78
 -14   8 -14  602.84   23.33
   8  14  14  558.32   23.51
  14   8  14  597.58   23.19
 -14   8 -14  668.61   30.46
 -14   8 -14  584.06   28.95
 -14  14  -8  613.32   29.13
 -14  14  -8  616.70   29.74
 -14  -8  14  604.88   22.40
 -14 -14   8  613.61   22.85
  14   8  14  626.08   22.92
  14 -14 -10    8.08    2.47
  10  14  14    9.24    5.96
  14  14  10    4.15    5.45
 -14 -10  14    2.86    1.89
 -10 -14  14    3.35    1.89
 -14 -10  14    3.21    2.95
 -10  14 -14    2.06    2.47
 -14  10 -14    1.44    2.50
 -14  14 -10    5.09    3.06
  10  14  14    1.74    2.92
  14  14  10    2.54    2.78
  14  10  14    2.33    2.64
 -14  14 -10    2.13    4.25
 -14  14 -10    9.34    4.80
 -14  10 -14    2.65    4.36
  14  10  14    3.71    2.03
 -10  14 -14    9.99    4.79
 -14  10 -14    5.65    4.44
  14  10  14    3.21    2.24
 -14  14 -12  659.59   25.30
 -14  12 -14  643.51   25.00
 -12  14 -14  646.39   24.91
  14  14  12  622.19   24.98
  14  12  14  635.87   25.02
  12  14  14  636.98   25.26
  14  12  14  660.07   23.90
  12  14  14  671.81   23.98
  14  14  12  675.80   33.83
 -14  12 -14  712.69   31.47
 -14  14 -12  605.12   30.55
  14  14  14   -0.15    2.52
 -14  14 -14    3.28    2.60
   0   1  15  391.70   19.99
 -15   0  -1  417.47   19.08
 -15   1   0  443.05   19.66
   1  15   0  432.12   20.04
   0  15   1  403.27   19.93
 -15   1   0  417.20   15.32
   0 -15  -1  419.94   15.59
   1 -15   0  422.53   15.61
 -15  -1   0  411.71   15.37
 -15   0  -1  409.29   15.29
   0   1  15  393.77   15.85
 -15   1   0  396.24   15.93
   1   0  15  404.30   15.98
 -15   0   1  392.43   15.83
  -1   0  15  379.91   15.85
   0  -1  15  400.19   16.00
 -15  -1   0  385.55   15.91
 -15   0  -1  387.85   15.92
   0  -1  15  396.16   15.54
   0   1  15  360.09   15.64
 -15   0  -1  381.74   15.39
  -1   0  15  384.26   15.57
   0   1  15  399.04   15.64
  -1   0  15  391.03   15.69
   1   0  15  401.59   15.54
 -15  -1   0  393.28   15.49
   0   1  15  407.79   15.11
   0  -1  15  410.01   14.98
  -1   0  15  407.20   14.93
   1   0  15  409.43   15.06
  -1   0  15  402.27   15.02
   0   1  15  415.12   15.04
   0   1  15  394.51   15.66
   1 -15   0  377.09   20.27
   0   1  15  358.79   15.74
   1   0  15  409.94   15.93
   0 -15  -1  358.76   20.01
   0 -15   1  380.94   15.66
  -1   0  15  396.98   15.96
  -1 -15   0  374.07   20.20
   1 -15   0  398.65   15.69
   0   1  15  401.97   15.20
   1   0  15  351.36   14.97
   0  -1  15  394.46   15.24
 -15   0   1  390.95   15.25
  -1   0  15  375.25   15.15
 -15   1   0  388.05   15.17
  -1  15   2  516.67   24.02
  -1   2  15  558.98   24.73
 -15  -1  -2  526.50   22.63
 -15  -2  -1  518.41   22.19
  -2  15   1  532.25   24.14
 -15   1   2  516.67   18.80
 -15  -2  -1  518.67   18.86
 -15  -1  -2  509.52   18.79
 -15  -2  -1  464.32   19.39
  -2   1  15  495.15   19.40
  -1   2  15  486.10   19.28
 -15  -1  -2  509.72   19.62
   1  -2  15  502.42   19.57
   2  -1  15  516.57   19.63
 -15   2   1  498.16   19.36
  -2   1  15  496.26   19.24
  -2   1  15  497.70   19.20
 -15  -2  -1  490.57   18.99
 -15  -1  -2  481.49   18.88
   1  -2  15  505.53   18.57
   2  -1  15  509.44   18.62
  -1   2  15  501.07   18.57
  -2   1  15  500.74   18.37
  -2   1  15  497.76   18.49
   2 -15   1  489.53   22.32
  -1   2  15  492.60   19.15
  -1 -15  -2  486.47   18.95
  -2 -15  -1  497.19   19.03
   1  -2  15  537.08   19.59
  -1   2  15  488.67   19.43
   1 -15   2  504.85   19.27
  -2   1  15  481.92   19.45
   2 -15   1  501.17   19.21
  -2 -15  -1  475.08   23.85
  -1 -15  -2  467.03   23.96
 -15   1   2  488.66   18.80
   1  -2  15  489.90   18.74
   2  -1  15  512.34   18.77
 -15   2   1  496.13   18.77
   1   2  15  466.71   22.46
   2  15   1  450.89   21.76
   1  15   2  467.01   22.29
   2   1  15  473.05   22.28
 -15   1  -2  466.24   21.60
 -15   2  -1  474.54   21.82
 -15   1  -2  472.42   17.44
 -15   2  -1  449.74   17.36
   1 -15  -2  484.18   17.76
 -15  -1   2  473.14   17.52
   2 -15  -1  465.83   17.75
   1   2  15  457.86   18.02
 -15   2  -1  439.94   18.05
   2   1  15  455.65   18.07
 -15   1  -2  426.73   18.02
  -1  -2  15  453.37   18.23
  -2  -1  15  479.41   18.33
  -1  -2  15  448.61   17.70
 -15   1  -2  453.30   17.54
 -15  -2   1  445.08   17.69
  -2  -1  15  453.39   17.78
 -15  -1   2  430.27   17.62
  -2  -1  15  441.81   17.78
   2   1  15  457.05   17.25
   1   2  15  458.20   17.29
  -1  -2  15  481.26   17.14
  -2  -1  15  472.95   17.03
   1   2  15  453.65   17.88
   2   1  15  464.38   17.93
  -2 -15   1  458.95   17.78
  -1  -2  15  442.60   18.09
   2   1  15  504.40   18.16
   1   2  15  479.67   18.09
   1 -15  -2  451.90   22.79
  -2 -15   1  463.28   17.91
 -15  -1   2  455.47   17.48
  -1  -2  15  456.84   17.48
 -15   2  -1  463.37   17.32
  -2  -1  15  464.89   17.52
  -2  15   3  353.85   19.19
  -2   3  15  386.50   19.69
 -15  -2  -3  387.35   17.88
 -15  -3  -2  392.67   17.51
  -3  15   2  366.69   19.35
   2 -15   3  397.29   14.69
 -15  -3  -2  394.72   14.51
 -15   2   3  372.07   14.32
 -15  -2  -3  378.86   14.45
 -15   3   2  397.96   14.43
 -15   3   2  349.59   14.79
 -15  -3  -2  356.99   15.15
   3  -2  15  378.88   15.19
  -2   3  15  348.84   14.70
 -15  -2  -3  344.61   15.08
  -3   2  15  340.58   14.74
 -15  -3  -2  364.19   14.54
  -3   2  15  367.20   14.83
  -2   3  15  358.78   14.96
  -3   2  15  323.68   14.71
 -15  -2  -3  362.20   14.46
  -3   2  15  368.97   14.05
  -2   3  15  367.89   14.17
  -3   2  15  379.23   14.30
   2  -3  15  385.28   14.29
   3  -2  15  384.61   14.35
  -2   3  15  381.92   14.21
   2 -15   3  346.70   18.28
  -2 -15  -3  357.15   14.49
  -3 -15  -2  341.66   14.46
   3 -15   2  346.29   18.03
  -2   3  15  367.67   14.61
   3  -2  15  380.15   14.96
  -3   2  15  349.20   15.05
  -2 -15  -3  353.78   19.26
   2 -15   3  358.35   14.78
   2  -3  15  385.66   15.05
  -2   3  15  362.08   15.05
   3 -15   2  358.39   14.72
  -3 -15  -2  355.93   19.40
 -15   3   2  368.66   14.38
 -15   2   3  364.48   14.42
   3  -2  15  373.07   14.31
   2  -3  15  365.53   14.38
   3  15   0  167.56   10.96
   0  15   3  161.44   11.28
 -15   0  -3  164.05   10.73
   3   0  15  188.38   11.57
 -15   3   0  165.26   11.01
   0   3  15  190.39   12.05
   3 -15   0  172.42    7.68
 -15  -3   0  187.08    7.58
 -15   0  -3  177.08    7.38
 -15   0   3  178.28    7.44
 -15   3   0  195.24    7.54
 -15  -3   0  144.43    7.75
   0   3  15  152.65    7.60
   3   0  15  156.44    7.93
   0  -3  15  146.22    7.94
 -15   0  -3  147.71    7.84
 -15   3   0  152.77    7.81
  -3   0  15  148.16    7.79
  -3   0  15  152.79    7.57
 -15   0  -3  147.39    7.19
   0  -3  15  148.50    7.33
   0   3  15  153.03    7.67
 -15  -3   0  147.45    7.39
  -3   0  15  146.04    7.49
   0   3  15  154.78    7.72
  -3   0  15  164.31    6.93
  -3   0  15  165.03    6.82
   3   0  15  156.85    7.13
   0  -3  15  161.00    6.98
   0   3  15  162.27    7.19
  -3 -15   0  147.33    7.44
   3 -15   0  149.80    9.68
   0   3  15  141.73    7.50
   0 -15  -3  144.28    7.24
   3   0  15  176.75    7.93
  -3   0  15  167.70    8.15
   0 -15   3  138.64   10.91
  -3 -15   0  146.27   11.38
   3 -15   0  152.17    7.52
   0 -15   3  157.23    7.76
  -3 -15   0  153.66    7.62
   0 -15  -3  150.21   11.42
   0  -3  15  157.86    7.88
   0   3  15  156.59    7.80
 -15   3   0  158.41    7.13
 -15   0   3  145.28    7.21
   0  -3  15  141.70    7.13
   3  15   2  417.68   19.72
 -15   2  -3  402.16   19.57
   2  15   3  388.46   19.65
 -15   3  -2  429.72   19.92
 -15   3  -2  420.53   20.44
   2   3  15  379.94   19.76
   3   2  15  430.13   20.21
 -15  -3   2  412.15   15.26
   2 -15  -3  402.44   15.39
 -15   2  -3  404.63   15.07
 -15  -2   3  390.95   15.11
 -15   3  -2  421.57   15.14
   3 -15  -2  413.43   15.51
 -15   3  -2  361.08   15.69
 -15   2  -3  363.59   15.74
  -2  -3  15  404.58   16.03
   2   3  15  401.37   15.64
  -3  -2  15  366.34   15.78
 -15  -3   2  385.78   15.62
   3   2  15  394.16   15.68
   2   3  15  379.93   15.47
  -3  -2  15  385.89   15.46
  -2  -3  15  387.13   15.39
 -15  -2   3  393.33   15.41
  -3  -2  15  376.51   15.36
  -2  -3  15  373.31   15.31
 -15  -3   2  376.11   15.33
   3   2  15  395.41   14.98
   2   3  15  400.83   15.00
  -2  -3  15  401.80   14.68
  -3  -2  15  397.65   14.57
   2   3  15  380.06   15.52
  -3 -15   2  382.70   15.44
  -2 -15   3  379.57   15.56
  -2  -3  15  356.30   15.68
  -3  -2  15  355.37   15.73
   3   2  15  387.11   15.54
  -2 -15   3  334.19   19.41
   2   3  15  412.30   15.73
  -3 -15   2  376.32   15.52
 -15   3  -2  378.39   14.79
  -2  -3  15  385.49   15.15
 -15  -2   3  379.01   15.10
  -3  -2  15  373.80   15.10
  -4  15   3  470.53   23.47
  -3  15   4  479.96   23.60
 -15  -4  -3  496.10   21.07
   4  -3  15  478.90   18.11
 -15  -3  -4  491.29   21.65
   3 -15   4  488.25   18.41
 -15   4   3  464.00   18.06
   4 -15   3  483.08   18.44
 -15  -4  -3  462.44   18.11
 -15   3   4  468.64   18.08
 -15  -3  -4  461.33   18.08
   3  -4  15  490.84   19.04
  -4   3  15  499.06   18.77
 -15   4   3  488.86   18.66
 -15  -4  -3  493.44   19.15
  -3   4  15  510.96   18.69
 -15  -3  -4  493.39   18.32
  -4   3  15  499.73   18.80
  -4   3  15  457.51   18.93
  -3   4  15  465.46   18.92
  -4   3  15  494.88   18.77
 -15  -4  -3  493.52   18.44
  -3   4  15  473.09   18.05
  -4   3  15  468.41   18.06
  -4   3  15  478.14   17.84
  -3   4  15  478.78   17.94
  -3   4  15  480.73   18.01
  -4   3  15  469.88   18.06
  -3 -15  -4  461.03   18.31
  -4 -15  -3  473.78   18.41
  -3   4  15  484.42   18.42
   3 -15   4  464.57   23.02
   4 -15   3  466.46   22.74
  -3 -15  -4  422.89   22.76
   3 -15   4  466.34   18.63
  -3   4  15  483.78   18.98
  -4   3  15  506.73   19.17
   4 -15   3  464.25   18.56
  -4 -15  -3  469.21   23.45
   4  -3  15  523.49   18.90
   3  -4  15  506.35   18.88
 -15   3   4  479.77   18.30
 -15   4   3  479.05   18.21
   4  -3  15  466.08   18.12
   3  -4  15  467.32   18.18
   4  15  -1  396.44   18.93
  -1  15   4  404.42   20.14
 -15   4   1  413.63   19.62
 -15  -1  -4  440.30   19.17
  -1   4  15  414.19   20.20
 -15  -4  -1  392.09   14.94
 -15   1   4  404.61   14.89
   1 -15   4  428.34   15.19
  15   4  -1  380.78   17.76
  -4   1  15  364.46   15.36
 -15  -4  -1  376.78   15.58
  -1   4  15  373.79   15.17
 -15   4   1  377.99   15.42
   4  -1  15  397.22   15.65
   1  -4  15  359.22   14.77
 -15  -1  -4  374.65   14.81
  -1   4  15  354.38   15.33
  -1   4  15  368.64   15.35
 -15  -4  -1  365.47   15.04
  -4   1  15  374.23   15.28
  -1   4  15  367.86   14.46
  -1   4  15  400.57   14.73
  -4   1  15  377.92   14.25
  -4   1  15  381.55   14.82
  -4   1  15  392.09   14.49
   4  -1  15  397.56   14.82
  -1   4  15  365.61   15.12
  -1 -15  -4  374.30   14.85
  -4 -15  -1  364.09   15.02
   4 -15   1  364.09   18.43
  -4 -15  -1  363.62   19.76
   1  -4  15  412.88   15.67
  -4   1  15  366.21   15.67
   1 -15   4  382.24   15.40
   1 -15   4  359.23   19.69
  -4 -15  -1  384.13   15.26
  -1   4  15  368.90   15.38
   4 -15   1  373.08   15.16
  -1 -15  -4  345.48   19.40
   4  -1  15  397.57   14.77
   1  -4  15  390.12   14.95
 -15   1   4  374.97   14.91
 -15   4   1  375.69   14.73
   4   1  15  338.89   17.78
   4  15   1  378.53   18.11
   1  15   4  372.54   18.81
 -15   4  -1  366.65   18.39
 -15   4  -1  352.24   18.50
   1   4  15  359.10   18.79
 -15   1  -4  371.02   18.21
 -15   1  -4  366.88   13.74
   4 -15  -1  359.75   14.08
[truncated: 966,566 more chars]
