# Supplementary material for: Isolation, bonding and reactivity of a monomeric stibine oxide
Source: Nat Chem. 2023 Mar 23;15(5):633–40. doi: 10.1038/s41557-023-01160-x (PMC10159848; doi:10.1038/s41557-023-01160-x)
Supplement: Supplementary file 10 — Crystallographic information file for compound 1b. [file 41557_2023_1160_MOESM10_ESM.cif]

data_1b
# start Validation Reply Form
_vrf_PLAT094_1b
;
PROBLEM: Ratio of Maximum / Minimum Residual Density .... 7.49 Report
RESPONSE: The large residual electron density is an artifact and 
resides adjacent to the heavy antimony atom.  
;
# end Validation Reply Form

_audit_creation_date               2021-11-29
_audit_creation_method
;
Olex2 1.5
(compiled 2021.11.18 svn.ra9532c28 for OlexSys, GUI svn.r6429)
;
_shelx_SHELXL_version_number       '2018/3'
_audit_contact_author_address      ?
_audit_contact_author_email        ?
_audit_contact_author_name         ''
_audit_contact_author_phone        ?
_publ_contact_author_id_orcid      ?
_publ_section_references
;
Dolomanov, O.V., Bourhis, L.J., Gildea, R.J, Howard, J.A.K. & Puschmann, H.
 (2009), J. Appl. Cryst. 42, 339-341.

Sheldrick, G.M. (2015). Acta Cryst. C71, 3-8.
;
_chemical_name_common              ?
_chemical_name_systematic          ?
_chemical_formula_moiety           'C36 H51 As1'
_chemical_formula_sum              'C36 H51 As'
_chemical_formula_weight           558.68
_chemical_absolute_configuration   ?
_chemical_melting_point            ?
_chemical_oxdiff_formula           'C36 H51 As1'
loop_
  _atom_type_symbol
  _atom_type_description
  _atom_type_scat_dispersion_real
  _atom_type_scat_dispersion_imag
  _atom_type_scat_source
 'C' 'C' 0.0181 0.0091 'International Tables Vol C Tables 4.2.6.8 and 6.1.1.4'
 'H' 'H' 0.0000 0.0000 'International Tables Vol C Tables 4.2.6.8 and 6.1.1.4'
 'As' 'As' -0.9300 1.0051
 'International Tables Vol C Tables 4.2.6.8 and 6.1.1.4'

_shelx_space_group_comment
;
The symmetry employed for this shelxl refinement is uniquely defined
by the following loop, which should always be used as a source of
symmetry information in preference to the above space-group names.
They are only intended as comments.
;
_space_group_crystal_system        'trigonal'
_space_group_IT_number             146
_space_group_name_H-M_alt          'R 3'
_space_group_name_Hall             'R 3'
loop_
  _space_group_symop_operation_xyz
 'x, y, z'
 '-y, x-y, z'
 '-x+y, -x, z'
 'x+2/3, y+1/3, z+1/3'
 '-y+2/3, x-y+1/3, z+1/3'
 '-x+y+2/3, -x+1/3, z+1/3'
 'x+1/3, y+2/3, z+2/3'
 '-y+1/3, x-y+2/3, z+2/3'
 '-x+y+1/3, -x+2/3, z+2/3'

_cell_length_a                     16.5325(3)
_cell_length_b                     16.5325(3)
_cell_length_c                     10.1989(2)
_cell_angle_alpha                  90
_cell_angle_beta                   90
_cell_angle_gamma                  120
_cell_volume                       2414.13(10)
_cell_formula_units_Z              3
_cell_measurement_reflns_used      8324
_cell_measurement_temperature      99.99(13)
_cell_measurement_theta_max        76.7260
_cell_measurement_theta_min        5.2830
_shelx_estimated_absorpt_T_max     0.926
_shelx_estimated_absorpt_T_min     0.872
_exptl_absorpt_coefficient_mu      1.561
_exptl_absorpt_correction_T_max    0.96410
_exptl_absorpt_correction_T_min    0.96410
_exptl_absorpt_correction_type     sphere
_exptl_absorpt_process_details
;
CrysAlisPro 1.171.41.119a (Rigaku Oxford Diffraction, 2021)
Spherical absorption correction
using equivalent radius and absorption coefficient.
Empirical absorption correction using spherical harmonics,
implemented in SCALE3 ABSPACK scaling algorithm.
;
_exptl_absorpt_special_details     ?
_exptl_crystal_colour              ?
_exptl_crystal_density_diffrn      1.153
_exptl_crystal_density_meas        ?
_exptl_crystal_density_method      ?
_exptl_crystal_description         sphere
_exptl_crystal_F_000               900
loop_
  _exptl_crystal_face_index_h
  _exptl_crystal_face_index_k
  _exptl_crystal_face_index_l
  _exptl_crystal_face_perp_dist
 3 1 0 0.0229
 -2 2 -1 0.0453
 2 -2 1 0.0084
 3 -1 1 0.0151
 0 -2 1 0.0126
 0 2 -1 0.0396
 1 0 1 0.0096
 -1 1 -2 0.0516
 1 -1 2 0.0119
 0 -1 -2 0.0452
 0 2 0 0.0196
 2 2 -2 0.0438
 -2 0 0 0.0229
 -3 2 1 0.0245

_exptl_crystal_size_max            0.09
_exptl_crystal_size_mid            0.06
_exptl_crystal_size_min            0.05
_exptl_crystal_size_rad            0.030
loop_
  _exptl_oxdiff_crystal_face_indexfrac_h
  _exptl_oxdiff_crystal_face_indexfrac_k
  _exptl_oxdiff_crystal_face_indexfrac_l
  _exptl_oxdiff_crystal_face_x
  _exptl_oxdiff_crystal_face_y
  _exptl_oxdiff_crystal_face_z
 2.5003 1.0008 0.0018 0.1391 -0.1510 -0.2660
 -2.0002 1.9997 -1.0005 -0.1942 0.1365 -0.1133
 2.0002 -1.9997 1.0005 0.1942 -0.1365 0.1133
 3.0003 -0.9992 1.0013 0.2609 -0.1814 -0.0548
 0.5000 -2.0000 0.9995 0.1219 -0.0304 0.2112
 -0.5000 2.0000 -0.9995 -0.1219 0.0304 -0.2112
 0.9997 0.0007 1.0001 0.1829 -0.0143 -0.0270
 -0.9994 0.9990 -1.9994 -0.2991 -0.0164 -0.1140
 0.9994 -0.9990 1.9994 0.2991 0.0164 0.1140
 0.0012 -1.0014 -1.9990 -0.2878 -0.1386 0.0263
 0.4997 2.0007 0.0006 0.0611 0.0162 -0.2383
 1.5010 1.9998 -1.9975 -0.1600 -0.1674 -0.3801
 -1.5003 -0.0003 -0.0010 -0.0724 0.1060 0.0979
 -3.0015 2.0006 0.9977 0.0269 0.3200 0.0285

_exptl_transmission_factor_max     ?
_exptl_transmission_factor_min     ?
_diffrn_reflns_av_R_equivalents    0.0438
_diffrn_reflns_av_unetI/netI       0.0311
_diffrn_reflns_Laue_measured_fraction_full  1.000
_diffrn_reflns_Laue_measured_fraction_max  1.000
_diffrn_reflns_limit_h_max         19
_diffrn_reflns_limit_h_min         -19
_diffrn_reflns_limit_k_max         19
_diffrn_reflns_limit_k_min         -19
_diffrn_reflns_limit_l_max         12
_diffrn_reflns_limit_l_min         -12
_diffrn_reflns_number              9258
_diffrn_reflns_point_group_measured_fraction_full  0.993
_diffrn_reflns_point_group_measured_fraction_max  0.993
_diffrn_reflns_theta_full          67.071
_diffrn_reflns_theta_max           67.071
_diffrn_reflns_theta_min           5.325
_diffrn_ambient_environment        N~2~
_diffrn_ambient_temperature        99.99(13)
_diffrn_detector                   'Hybrid Pixel Array Detector'
_diffrn_detector_area_resol_mean   10.0000
_diffrn_detector_type              HyPix
_diffrn_measured_fraction_theta_full  1.000
_diffrn_measured_fraction_theta_max  1.000
_diffrn_measurement_details
;
List of Runs (angles in degrees, time in seconds):

  # Type    Start    End  Width  t~exp~   \w     \q     \k     \f   Frames
--------------------------------------------------------------------------
  1  \w     47.00  80.00   0.50    0.16    --   49.41  55.00 166.00   66
  2  \w     96.00 121.00   0.50    0.16    --   49.41  55.00 166.00   50
  3  \w     79.00 117.00   0.50    0.16    --   49.41  38.00 -30.00   76
  4  \w     49.00  76.00   0.50    0.16    --   49.41  38.00 -30.00   54
  5  \w    -21.00  39.00   0.50    0.16    --   49.41 -38.00 -90.00  120
  6  \w     34.00  61.00   0.50    0.63    --  105.75 -57.00-180.00   54
  7  \w     54.00 101.00   0.50    0.63    --  105.75 -77.00 -30.00   94
  8  \w     40.00  65.00   0.50    0.63    --  105.75 -57.00  30.00   50
  9  \w     49.00  94.00   0.50    0.63    --  105.75 -77.00 120.00   90
 10  \w     38.00  64.00   0.50    0.63    --  105.75 -57.00  90.00   52
 11  \w     37.00  67.00   0.50    0.63    --  105.75 -57.00  60.00   60
 12  \w     34.00  60.00   0.50    0.63    --  105.75 -57.00   0.00   52
 13  \w     16.00  62.00   0.50    0.16    --   49.41 -55.00  23.00   92
 14  \w    -16.00  12.00   0.50    0.16    --   49.41 -55.00  23.00   56
 15  \w     34.00  65.00   0.50    0.63    --  105.75 -57.00 -30.00   62
 16  \w     42.00  67.00   0.50    0.63    --  105.75 -57.00 150.00   50
 17  \w     34.00  59.00   0.50    0.63    --  105.75 -55.00  23.00   50
 18  \w     36.00  62.00   0.50    0.63    --  105.75 -57.00 -90.00   52
 19  \w     36.00  64.00   0.50    0.63    --  105.75 -57.00-120.00   56
 20  \w     39.00  67.00   0.50    0.63    --  105.75 -57.00-150.00   56
 21  \w    100.00 132.00   0.50    0.63    --  105.75  19.00 -60.00   64
 22  \w     93.00 163.00   0.50    0.63    --  105.75  57.00 -30.00  140
 23  \w    143.00 171.00   0.50    0.63    --  105.75  77.00  60.00   56
 24  \w    144.00 173.00   0.50    0.63    --  105.75  77.00  90.00   58
 25  \w    110.00 138.00   0.50    0.63    --  105.75  77.00  90.00   56
 26  \w    100.00 139.00   0.50    0.63    --  105.75  77.00  60.00   78
 27  \w     95.00 121.00   0.50    0.63    --  105.75  57.00 -60.00   52
 28  \w     94.00 120.00   0.50    0.63    --  105.75  57.00 -90.00   52
 29  \w    143.00 178.00   0.50    0.63    --  105.75  57.00 -90.00   70
 30  \w    143.00 172.00   0.50    0.63    --  105.75  57.00 -60.00   58
 31  \w     99.00 151.00   0.50    0.63    --  105.75  38.00-120.00  104
 32  \w    101.00 126.00   0.50    0.63    --  105.75  38.00 -90.00   50
 33  \w    107.00 132.00   0.50    0.63    --  105.75  38.00 -60.00   50
 34  \w    104.00 129.00   0.50    0.63    --  105.75  38.00 -30.00   50
 35  \w    135.00 161.00   0.50    0.63    --  105.75  38.00  90.00   52
 36  \w    112.00 137.00   0.50    0.63    --  105.75  55.00 166.00   50
 37  \w    -40.00  -9.00   0.50    0.16    --  -49.41  55.00 166.00   62
 38  \w    -45.00 -19.00   0.50    0.63    --  -84.25  55.00 166.00   52
 39  \w   -103.00 -78.00   0.50    0.16    --  -49.41 -55.00  23.00   50
 40  \w   -121.00 -83.00   0.50    0.16    --  -49.41 -57.00  90.00   76
 41  \w     37.00  71.00   0.50    0.63    --  105.75-125.00 120.00   68
 42  \w   -121.00 -83.00   0.50    0.16    --  -49.41 -57.00-180.00   76
 43  \w    -86.00 -42.00   0.50    0.16    --  -49.41 -38.00 -90.00   88
 44  \w   -121.00 -90.00   0.50    0.16    --  -49.41-125.00 -60.00   62
 45  \w   -153.00 -99.00   0.50    0.63    --  -84.25 -64.00-117.28  108
 46  \w   -103.00 -77.00   0.50    0.63    --  -84.25 -54.00-122.86   52
 47  \w   -121.00 -73.00   0.50    0.63    --  -84.25 -55.00-105.04   96
 48  \w   -101.00 -76.00   0.50    0.63    --  -84.25 -51.00 -79.07   50
 49  \w   -114.00 -88.00   0.50    0.63    --  -84.25 -55.00  23.00   52
;
_diffrn_measurement_device         'four-circle diffractometer'
_diffrn_measurement_device_type    'XtaLAB Synergy, Dualflex, HyPix'
_diffrn_measurement_method         '\w scans'
_diffrn_orient_matrix_type        
 'CrysAlisPro convention (1999,Acta A55,543-557)'
_diffrn_orient_matrix_UB_11        0.0481402000
_diffrn_orient_matrix_UB_12        0.0184493000
_diffrn_orient_matrix_UB_13        0.1347638000
_diffrn_orient_matrix_UB_21        -0.0707190667
_diffrn_orient_matrix_UB_22        0.0257244667
_diffrn_orient_matrix_UB_23        0.0563953667
_diffrn_orient_matrix_UB_31        -0.0652727333
_diffrn_orient_matrix_UB_32        -0.1027969667
_diffrn_orient_matrix_UB_33        0.0383015333
_diffrn_radiation_monochromator    mirror
_diffrn_radiation_probe            x-ray
_diffrn_radiation_type             'Cu K\a'
_diffrn_radiation_wavelength       1.54184
_diffrn_source                     'micro-focus sealed X-ray tube'
_diffrn_source_type                'PhotonJet (Cu) X-ray Source'
_reflns_Friedel_coverage           0.985
_reflns_Friedel_fraction_full      0.985
_reflns_Friedel_fraction_max       0.985
_reflns_number_gt                  1904
_reflns_number_total               1908
_reflns_special_details
;
 Reflections were merged by SHELXL according to the crystal
 class for the calculation of statistics and refinement.
 
 _reflns_Friedel_fraction is defined as the number of unique
 Friedel pairs measured divided by the number that would be
 possible theoretically, ignoring centric projections and
 systematic absences. Completness statistics refer to single and
 composite reflections containing twin component 1 only.
;
_reflns_threshold_expression       'I > 2\s(I)'
_computing_cell_refinement         'CrysAlisPro 1.171.41.119a (Rigaku OD, 2021)'
_computing_data_collection         'CrysAlisPro 1.171.41.119a (Rigaku OD, 2021)'
_computing_data_reduction          'CrysAlisPro 1.171.41.119a (Rigaku OD, 2021)'
_computing_molecular_graphics      'Olex2 1.5 (Dolomanov et al., 2009)'
_computing_publication_material    'Olex2 1.5 (Dolomanov et al., 2009)'
_computing_structure_refinement    'SHELXL 2018/3 (Sheldrick, 2015)'
_computing_structure_solution      'SHELXT 2018/2 (Sheldrick, 2018)'
_refine_diff_density_max           1.759
_refine_diff_density_min           -0.235
_refine_diff_density_rms           0.059
_refine_ls_abs_structure_details
;
 Refined as an inversion twin.
;
_refine_ls_abs_structure_Flack     0.48(3)
_refine_ls_extinction_coef         .
_refine_ls_extinction_method       none
_refine_ls_goodness_of_fit_ref     1.055
_refine_ls_hydrogen_treatment      constr
_refine_ls_matrix_type             full
_refine_ls_number_parameters       117
_refine_ls_number_reflns           1908
_refine_ls_number_restraints       1
_refine_ls_R_factor_all            0.0302
_refine_ls_R_factor_gt             0.0301
_refine_ls_restrained_S_all        1.054
_refine_ls_shift/su_max            0.000
_refine_ls_shift/su_mean           0.000
_refine_ls_structure_factor_coef   Fsqd
_refine_ls_weighting_details      
 'w=1/[\s^2^(Fo^2^)+(0.0514P)^2^+2.1366P] where P=(Fo^2^+2Fc^2^)/3'
_refine_ls_weighting_scheme        calc
_refine_ls_wR_factor_gt            0.0768
_refine_ls_wR_factor_ref           0.0768
_refine_special_details
;
 Refined as a 2-component inversion twin.
;
_olex2_refinement_description
;
1. Twinned data refinement
 Scales: 0.52(3)
 0.48(3)
2. Fixed Uiso
 At 1.2 times of:
  All C(H) groups
 At 1.5 times of:
  All C(H,H,H) groups
3.a Ternary CH refined with riding coordinates:
 C18(H18), C17(H17)
3.b Aromatic/amide H refined with riding coordinates:
 C13(H13), C15(H15), C14(H14)
3.c Idealised Me refined as rotating group:
 C181(H18A,H18B,H18C), C172(H17A,H17B,H17C), C171(H17D,H17E,H17F), C182(H18D,
 H18E,H18F)
;
_atom_sites_solution_hydrogens     geom
_atom_sites_solution_primary       dual
_atom_sites_solution_secondary     ?
loop_
  _atom_site_label
  _atom_site_type_symbol
  _atom_site_fract_x
  _atom_site_fract_y
  _atom_site_fract_z
  _atom_site_U_iso_or_equiv
  _atom_site_adp_type
  _atom_site_occupancy
  _atom_site_site_symmetry_order
  _atom_site_calc_flag
  _atom_site_refinement_flags_posn
  _atom_site_refinement_flags_adp
  _atom_site_refinement_flags_occupancy
  _atom_site_disorder_assembly
  _atom_site_disorder_group
 As1 As 0.666667 0.333333 0.57336(2) 0.01641(19) Uani 1 3 d S T P . .
 C181 C 0.4937(4) 0.2287(4) 0.8367(6) 0.0385(15) Uani 1 1 d . . . . .
 H18A H 0.544710 0.293713 0.834815 0.058 Uiso 1 1 calc R U . . .
 H18B H 0.506251 0.194441 0.904613 0.058 Uiso 1 1 calc R U . . .
 H18C H 0.434833 0.226980 0.856336 0.058 Uiso 1 1 calc R U . . .
 C13 C 0.4254(4) 0.3239(4) 0.3968(5) 0.0323(12) Uani 1 1 d . . . . .
 H13 H 0.409910 0.352992 0.328767 0.039 Uiso 1 1 calc R U . . .
 C18 C 0.4864(3) 0.1833(3) 0.7031(5) 0.0255(10) Uani 1 1 d . . . . .
 H18 H 0.548060 0.188091 0.684874 0.031 Uiso 1 1 calc R U . . .
 C15 C 0.3785(3) 0.2208(3) 0.5811(4) 0.0288(9) Uani 1 1 d . . . . .
 H15 H 0.330832 0.179089 0.639125 0.035 Uiso 1 1 calc R U . . .
 C14 C 0.3569(3) 0.2654(3) 0.4837(5) 0.0335(10) Uani 1 1 d . . . . .
 H14 H 0.295470 0.255897 0.476735 0.040 Uiso 1 1 calc R U . . .
 C17 C 0.5853(4) 0.4011(3) 0.3014(5) 0.0285(11) Uani 1 1 d . . . . .
 H17 H 0.643541 0.397723 0.313334 0.034 Uiso 1 1 calc R U . . .
 C16 C 0.4689(3) 0.2360(2) 0.5953(4) 0.0199(7) Uani 1 1 d . . . . .
 C11 C 0.5394(2) 0.2987(2) 0.5086(4) 0.0185(7) Uani 1 1 d . . . . .
 C172 C 0.5474(4) 0.3643(4) 0.1630(4) 0.0417(11) Uani 1 1 d . . . . .
 H17A H 0.492820 0.371134 0.145878 0.063 Uiso 1 1 calc R U . . .
 H17B H 0.529336 0.298172 0.157213 0.063 Uiso 1 1 calc R U . . .
 H17C H 0.595993 0.400072 0.097969 0.063 Uiso 1 1 calc R U . . .
 C171 C 0.6118(4) 0.5035(3) 0.3136(5) 0.0437(12) Uani 1 1 d . . . . .
 H17D H 0.655074 0.539610 0.242879 0.065 Uiso 1 1 calc R U . . .
 H17E H 0.642007 0.527937 0.398492 0.065 Uiso 1 1 calc R U . . .
 H17F H 0.555480 0.508751 0.307152 0.065 Uiso 1 1 calc R U . . .
 C12 C 0.5170(3) 0.3412(3) 0.4068(5) 0.0245(10) Uani 1 1 d . . . . .
 C182 C 0.4125(4) 0.0791(4) 0.7061(6) 0.0374(13) Uani 1 1 d . . . . .
 H18D H 0.432176 0.046481 0.767231 0.056 Uiso 1 1 calc R U . . .
 H18E H 0.405607 0.052573 0.618088 0.056 Uiso 1 1 calc R U . . .
 H18F H 0.352600 0.071660 0.734805 0.056 Uiso 1 1 calc R U . . .

loop_
  _atom_site_aniso_label
  _atom_site_aniso_U_11
  _atom_site_aniso_U_22
  _atom_site_aniso_U_33
  _atom_site_aniso_U_23
  _atom_site_aniso_U_13
  _atom_site_aniso_U_12
 As1 0.0172(2) 0.0172(2) 0.0149(3) 0.000 0.000 0.00858(11)
 C181 0.034(3) 0.040(3) 0.028(3) 0.005(2) 0.004(2) 0.009(2)
 C13 0.034(3) 0.035(2) 0.036(3) 0.003(2) -0.008(2) 0.024(2)
 C18 0.025(2) 0.025(2) 0.024(2) 0.0023(17) 0.0028(18) 0.0109(18)
 C15 0.0213(19) 0.031(2) 0.032(2) -0.0028(16) 0.0036(15) 0.0119(16)
 C14 0.023(2) 0.042(2) 0.043(2) -0.006(2) -0.0051(18) 0.0227(19)
 C17 0.035(3) 0.026(2) 0.023(2) 0.0064(18) -0.0066(19) 0.014(2)
 C16 0.0203(17) 0.0189(16) 0.0215(18) -0.0025(14) -0.0007(14) 0.0105(14)
 C11 0.0181(17) 0.0179(17) 0.0211(18) -0.0034(13) -0.0037(13) 0.0102(14)
 C172 0.042(3) 0.050(3) 0.026(2) 0.008(2) -0.0062(19) 0.018(2)
 C171 0.046(3) 0.030(2) 0.052(3) 0.012(2) -0.012(2) 0.016(2)
 C12 0.027(2) 0.023(2) 0.027(2) -0.0010(18) -0.0075(18) 0.0152(17)
 C182 0.039(3) 0.023(2) 0.040(3) 0.008(2) 0.002(2) 0.008(2)

_geom_special_details
;
 All esds (except the esd in the dihedral angle between two l.s. planes)
 are estimated using the full covariance matrix.  The cell esds are taken
 into account individually in the estimation of esds in distances, angles
 and torsion angles; correlations between esds in cell parameters are only
 used when they are defined by crystal symmetry.  An approximate (isotropic)
 treatment of cell esds is used for estimating esds involving l.s. planes.
;
loop_
  _geom_bond_atom_site_label_1
  _geom_bond_atom_site_label_2
  _geom_bond_distance
  _geom_bond_site_symmetry_2
  _geom_bond_publ_flag
 As1 C11 1.996(3) 2_655 ?
 As1 C11 1.996(3) 3_665 ?
 As1 C11 1.996(3) . ?
 C181 H18A 0.9800 . ?
 C181 H18B 0.9800 . ?
 C181 H18C 0.9800 . ?
 C181 C18 1.531(8) . ?
 C13 H13 0.9500 . ?
 C13 C14 1.381(7) . ?
 C13 C12 1.397(7) . ?
 C18 H18 1.0000 . ?
 C18 C16 1.517(6) . ?
 C18 C182 1.536(7) . ?
 C15 H15 0.9500 . ?
 C15 C14 1.387(7) . ?
 C15 C16 1.394(5) . ?
 C14 H14 0.9500 . ?
 C17 H17 1.0000 . ?
 C17 C172 1.541(7) . ?
 C17 C171 1.527(7) . ?
 C17 C12 1.513(7) . ?
 C16 C11 1.417(5) . ?
 C11 C12 1.404(6) . ?
 C172 H17A 0.9800 . ?
 C172 H17B 0.9800 . ?
 C172 H17C 0.9800 . ?
 C171 H17D 0.9800 . ?
 C171 H17E 0.9800 . ?
 C171 H17F 0.9800 . ?
 C182 H18D 0.9800 . ?
 C182 H18E 0.9800 . ?
 C182 H18F 0.9800 . ?

loop_
  _geom_angle_atom_site_label_1
  _geom_angle_atom_site_label_2
  _geom_angle_atom_site_label_3
  _geom_angle
  _geom_angle_site_symmetry_1
  _geom_angle_site_symmetry_3
  _geom_angle_publ_flag
 C11 As1 C11 109.61(11) 2_655 3_665 ?
 C11 As1 C11 109.61(11) 2_655 . ?
 C11 As1 C11 109.62(10) 3_665 . ?
 H18A C181 H18B 109.5 . . ?
 H18A C181 H18C 109.5 . . ?
 H18B C181 H18C 109.5 . . ?
 C18 C181 H18A 109.5 . . ?
 C18 C181 H18B 109.5 . . ?
 C18 C181 H18C 109.5 . . ?
 C14 C13 H13 119.3 . . ?
 C14 C13 C12 121.5(4) . . ?
 C12 C13 H13 119.3 . . ?
 C181 C18 H18 107.4 . . ?
 C181 C18 C182 110.9(4) . . ?
 C16 C18 C181 110.8(4) . . ?
 C16 C18 H18 107.4 . . ?
 C16 C18 C182 112.7(4) . . ?
 C182 C18 H18 107.4 . . ?
 C14 C15 H15 119.5 . . ?
 C14 C15 C16 121.1(4) . . ?
 C16 C15 H15 119.5 . . ?
 C13 C14 C15 119.6(4) . . ?
 C13 C14 H14 120.2 . . ?
 C15 C14 H14 120.2 . . ?
 C172 C17 H17 107.5 . . ?
 C171 C17 H17 107.5 . . ?
 C171 C17 C172 110.3(4) . . ?
 C12 C17 H17 107.5 . . ?
 C12 C17 C172 111.7(4) . . ?
 C12 C17 C171 112.0(5) . . ?
 C15 C16 C18 117.8(4) . . ?
 C15 C16 C11 118.9(4) . . ?
 C11 C16 C18 123.3(3) . . ?
 C16 C11 As1 111.5(3) . . ?
 C12 C11 As1 127.2(3) . . ?
 C12 C11 C16 120.1(3) . . ?
 C17 C172 H17A 109.5 . . ?
 C17 C172 H17B 109.5 . . ?
 C17 C172 H17C 109.5 . . ?
 H17A C172 H17B 109.5 . . ?
 H17A C172 H17C 109.5 . . ?
 H17B C172 H17C 109.5 . . ?
 C17 C171 H17D 109.5 . . ?
 C17 C171 H17E 109.5 . . ?
 C17 C171 H17F 109.5 . . ?
 H17D C171 H17E 109.5 . . ?
 H17D C171 H17F 109.5 . . ?
 H17E C171 H17F 109.5 . . ?
 C13 C12 C17 117.4(4) . . ?
 C13 C12 C11 118.8(4) . . ?
 C11 C12 C17 123.8(4) . . ?
 C18 C182 H18D 109.5 . . ?
 C18 C182 H18E 109.5 . . ?
 C18 C182 H18F 109.5 . . ?
 H18D C182 H18E 109.5 . . ?
 H18D C182 H18F 109.5 . . ?
 H18E C182 H18F 109.5 . . ?

loop_
  _geom_torsion_atom_site_label_1
  _geom_torsion_atom_site_label_2
  _geom_torsion_atom_site_label_3
  _geom_torsion_atom_site_label_4
  _geom_torsion
  _geom_torsion_site_symmetry_1
  _geom_torsion_site_symmetry_2
  _geom_torsion_site_symmetry_3
  _geom_torsion_site_symmetry_4
  _geom_torsion_publ_flag
 As1 C11 C12 C13 -163.9(4) . . . . ?
 As1 C11 C12 C17 19.7(6) . . . . ?
 C181 C18 C16 C15 -78.1(5) . . . . ?
 C181 C18 C16 C11 102.4(5) . . . . ?
 C18 C16 C11 As1 -14.6(4) . . . . ?
 C18 C16 C11 C12 176.7(4) . . . . ?
 C15 C16 C11 As1 166.0(3) . . . . ?
 C15 C16 C11 C12 -2.7(5) . . . . ?
 C14 C13 C12 C17 176.0(5) . . . . ?
 C14 C13 C12 C11 -0.7(7) . . . . ?
 C14 C15 C16 C18 -179.1(4) . . . . ?
 C14 C15 C16 C11 0.3(6) . . . . ?
 C16 C15 C14 C13 1.9(7) . . . . ?
 C16 C11 C12 C13 2.9(6) . . . . ?
 C16 C11 C12 C17 -173.5(4) . . . . ?
 C172 C17 C12 C13 -52.5(6) . . . . ?
 C172 C17 C12 C11 123.9(5) . . . . ?
 C171 C17 C12 C13 71.8(6) . . . . ?
 C171 C17 C12 C11 -111.8(5) . . . . ?
 C12 C13 C14 C15 -1.7(8) . . . . ?
 C182 C18 C16 C15 46.7(5) . . . . ?
 C182 C18 C16 C11 -132.7(4) . . . . ?

_shelx_res_file
;
TITL tcj00100_mans_a.res in R3
    tcj00100_mans.res
    created by SHELXL-2018/3 at 08:46:55 on 29-Nov-2021
REM Old TITL TCJ00100_manS in R3
REM SHELXT solution in R3: R1 0.054, Rweak 0.123, Alpha 0.063
REM <I/s> 0.000 for 0 systematic absences, Orientation as input
REM Flack x = 0.454 ( 0.013 ) from 941 Parsons' quotients
REM Formula found by SHELXT: C36 As
CELL 1.54184 16.5325 16.5325 10.1989 90 90 120
ZERR 3 0.0003 0.0003 0.0002 0 0 0
LATT -3
SYMM -Y,+X-Y,+Z
SYMM +Y-X,-X,+Z
SFAC C H As
UNIT 108 153 3

L.S. 20
PLAN  4
SIZE 0.05 0.06 0.09
TEMP -173
CONF
BOND
list 4
MORE -1
BOND $H
fmap 2
acta
TWIN -1 0 0 0 -1 0 0 0 -1 2
REM <olex2.extras>
REM <HklSrc "%.\\TCJ00100_manS.hkl">
REM </olex2.extras>

WGHT    0.051400    2.136600
BASF   0.48084
FVAR       0.33226
AS1   3    0.666667    0.333333    0.573360    10.33333    0.01716    0.01716 =
         0.01493    0.00000    0.00000    0.00858
C181  1    0.493704    0.228698    0.836742    11.00000    0.03403    0.04044 =
         0.02756    0.00504    0.00436    0.00855
AFIX 137
H18A  2    0.544710    0.293713    0.834815    11.00000   -1.50000
H18B  2    0.506251    0.194441    0.904613    11.00000   -1.50000
H18C  2    0.434833    0.226980    0.856336    11.00000   -1.50000
AFIX   0
C13   1    0.425429    0.323903    0.396839    11.00000    0.03433    0.03491 =
         0.03632    0.00313   -0.00753    0.02371
AFIX  43
H13   2    0.409910    0.352992    0.328767    11.00000   -1.20000
AFIX   0
C18   1    0.486394    0.183333    0.703118    11.00000    0.02535    0.02501 =
         0.02388    0.00226    0.00283    0.01093
AFIX  13
H18   2    0.548060    0.188091    0.684874    11.00000   -1.20000
AFIX   0
C15   1    0.378482    0.220759    0.581116    11.00000    0.02133    0.03146 =
         0.03185   -0.00276    0.00363    0.01190
AFIX  43
H15   2    0.330832    0.179089    0.639125    11.00000   -1.20000
AFIX   0
C14   1    0.356947    0.265446    0.483682    11.00000    0.02328    0.04228 =
         0.04319   -0.00558   -0.00513    0.02268
AFIX  43
H14   2    0.295470    0.255897    0.476735    11.00000   -1.20000
AFIX   0
C17   1    0.585266    0.401110    0.301447    11.00000    0.03500    0.02573 =
         0.02341    0.00635   -0.00656    0.01425
AFIX  13
H17   2    0.643541    0.397723    0.313334    11.00000   -1.20000
AFIX   0
C16   1    0.468887    0.235986    0.595314    11.00000    0.02031    0.01889 =
         0.02154   -0.00248   -0.00070    0.01047
C11   1    0.539413    0.298677    0.508575    11.00000    0.01807    0.01788 =
         0.02105   -0.00343   -0.00372    0.01021
C172  1    0.547409    0.364269    0.163030    11.00000    0.04187    0.05014 =
         0.02623    0.00838   -0.00616    0.01789
AFIX 137
H17A  2    0.492820    0.371134    0.145878    11.00000   -1.50000
H17B  2    0.529336    0.298172    0.157213    11.00000   -1.50000
H17C  2    0.595993    0.400072    0.097969    11.00000   -1.50000
AFIX   0
C171  1    0.611836    0.503521    0.313579    11.00000    0.04602    0.02974 =
         0.05151    0.01238   -0.01168    0.01616
AFIX 137
H17D  2    0.655074    0.539610    0.242879    11.00000   -1.50000
H17E  2    0.642007    0.527937    0.398492    11.00000   -1.50000
H17F  2    0.555480    0.508751    0.307152    11.00000   -1.50000
AFIX   0
C12   1    0.517043    0.341249    0.406804    11.00000    0.02673    0.02310 =
         0.02730   -0.00100   -0.00748    0.01520
C182  1    0.412511    0.079082    0.706079    11.00000    0.03873    0.02345 =
         0.03957    0.00802    0.00166    0.00782
AFIX 137
H18D  2    0.432176    0.046481    0.767231    11.00000   -1.50000
H18E  2    0.405607    0.052573    0.618088    11.00000   -1.50000
H18F  2    0.352600    0.071660    0.734805    11.00000   -1.50000
AFIX   0
HKLF 4


REM  tcj00100_mans_a.res in R3
REM wR2 = 0.0768, GooF = S = 1.055, Restrained GooF = 1.054 for all data
REM R1 = 0.0301 for 1904 Fo > 4sig(Fo) and 0.0302 for all 1908 data
REM 117 parameters refined using 1 restraints

END

WGHT      0.0514      2.1366

REM Highest difference peak  1.759,  deepest hole -0.235,  1-sigma level  0.059
Q1    1   0.6667  0.3333  0.4325  10.33333  0.05    1.76
Q2    1   0.6667  0.3333  0.7125  10.33333  0.05    1.26
Q3    1   0.5919  0.3929  0.4805  11.00000  0.05    0.29
Q4    1   0.5392  0.2764  0.6607  11.00000  0.05    0.28
;
_shelx_res_checksum                82183
_shelx_hkl_file
;
   0   0  -9  394.33   46.60
   0   0  -9  391.79   24.60
   0   0  -3  359.47   18.88
   0   0   3  377.28   21.06
   0   0   6  157.85   10.76
   0   0   6  126.13   16.49
   0   0   6  156.90   16.83
   0   0   9  418.70   22.53
   0   0   9  410.18   19.79
   0   0  12  241.29   11.39
  -1   0 -10  188.46   12.15
  -1   0 -10  204.97   17.29
   0   1 -10  154.54   29.77
   1  -1 -10  172.42   31.44
   0   1 -10  202.21   16.86
  -1   0 -10  170.26   31.21
  -1   0  -7 1065.98   35.50
  -1   0  -7 1143.14   68.83
   0   1  -4 1074.44   39.97
   1  -1  -4 1130.72   45.25
   1  -1  -1 4573.58  111.11
  -1   0  -1 4216.13  111.75
   0   1  -1 4402.60  106.66
   1  -1   2  117.57    7.34
   0   1   5  530.99   33.48
   0   1   5  554.13   20.96
   1  -1   5  589.67   28.64
   1  -1   5  562.06   31.78
   1  -1   5  567.92   20.97
  -1   0   5  546.47   31.20
   0   1   8  513.60   25.36
   0   1   8  582.69   25.93
   1  -1   8  558.23   25.25
   0   1   8  488.50   44.19
   0   1   8  503.68   21.82
   1  -1   8  514.23   23.00
   1  -1   8  532.06   38.72
   0   1   8  435.33   36.31
  -1   0   8  632.90   49.60
  -1   0   8  543.67   23.18
  -1   0  11  249.40   15.17
   1  -1  11  207.42   14.02
   1  -1  11  235.73   12.18
  -1   0  11  242.77   13.80
   0   1  11  206.85   13.97
   1   0 -11  216.94   16.19
  -1   1 -11  203.69   15.64
  -1   1  -8  526.91   22.19
   1   0  -8  533.09   50.14
  -1   1  -8  556.23   50.82
   0  -1  -8  521.64   22.47
   1   0  -5  570.89   31.46
   0  -1  -2  131.79   10.42
  -1   1  -2  122.61    9.06
   1   0  -2  125.88    9.30
   1   0   1 4561.43  112.02
   0  -1   1 4575.27  111.00
   0  -1   1 4486.13  112.72
   1   0   4 1133.10   47.28
  -1   1   4 1139.70   47.00
  -1   1   4 1088.35   33.30
   1   0   4 1113.16   33.13
   0  -1   4 1188.80   42.96
  -1   1   4 1179.63   34.00
   0  -1   4 1164.14   43.55
   0  -1   7 1128.41   38.07
   0  -1   7 1209.97   54.63
  -1   1   7 1120.16   54.55
  -1   1   7 1139.41   37.11
   1   0   7 1127.77   40.42
  -1   1   7 1228.73   56.72
   0  -1   7 1220.86   40.37
  -1   1   7 1145.96   65.15
   0  -1   7 1068.88   52.31
  -1   1   7 1161.65   40.69
   1   0   7 1068.76   57.32
  -1   1   7 1208.14   40.72
   1   0   7 1227.32   40.28
  -1   1  10  212.42   15.11
   1   0  10  201.86   14.72
   1   0  10  157.01   26.98
  -1   1  10  185.92   11.81
   0  -1  10  204.08   14.98
   0  -1  10  211.97   13.50
  -1   1  10  187.78   29.47
   1   0  10  204.68   12.35
   1   1 -12  135.71   10.70
   1   1  -9   31.89   17.04
  -2   1  -9   40.88    6.76
  -2   1  -9   47.19    9.63
   1  -2  -9   30.72   14.80
   1  -2  -9   44.43    6.59
  -2   1  -9   46.95   18.69
   1  -2  -9   34.56    8.68
  -2   1  -6   50.34   14.74
  -2   1  -3 2786.11   88.17
   1   1  -3 2656.56   78.07
   1  -2  -3 2902.11   85.82
  -2   1  -3 2883.68   82.46
  -2   1   0 2485.60   62.68
   1  -2   0 2374.78   62.31
   1  -2   3  235.41   15.60
   1  -2   3  273.31   17.45
  -2   1   3  262.33   17.93
   1  -2   3  267.28   15.39
   1  -2   6  268.83   22.75
   1  -2   6  275.69   21.34
  -2   1   6  228.93   25.56
  -2   1   6  261.68   24.54
   1  -2   6  266.49   14.18
   1   1   6  255.75   25.62
   1   1   6  276.73   14.46
   1   1   6  223.02   18.43
   1   1   9   83.27   21.70
   1  -2   9   92.12    9.66
  -2   1   9   80.56    8.25
   1   1   9   82.26   16.64
   1   1   9  102.81   10.93
  -2   1   9  102.80   23.55
   1  -2   9   73.83    9.54
   1   1   9   81.18   10.74
   1  -2   9   82.30   19.96
  -2   1   9   75.98    8.27
   1   1  12   82.99    5.83
  -2   1  12   85.91    6.14
   1  -2  12   91.99    7.14
   2  -3 -10   86.51   11.77
  -3   1 -10   91.92    9.08
   1   2 -10   73.17   11.12
  -3   1  -7  195.20   12.35
  -3   1  -7  209.08   30.44
   2  -3  -7  162.02   11.00
  -3   1  -7  182.90   14.36
   2  -3  -7  157.25   26.24
  -3   1  -4   75.22   11.52
  -3   1  -4   82.71   14.32
  -3   1  -4   55.82    6.58
   1   2  -4   53.79    7.80
   2  -3  -4   77.11   12.61
  -3   1  -1 1130.87   28.98
   1   2   2  768.68   30.56
   2  -3   2  750.59   30.87
   2  -3   2  787.44   28.88
  -3   1   2  855.59   32.56
   1   2   5 1577.78   47.61
   2  -3   5 1685.34   48.07
   1   2   5 1759.15   68.91
  -3   1   5 1647.76   69.30
   2  -3   5 1735.06   67.74
  -3   1   5 1676.42   48.31
   2  -3   5 1601.67   63.32
   1   2   8  224.58   15.56
  -3   1   8  201.16   29.92
   2  -3   8  202.07   23.61
  -3   1   8  185.16   12.40
  -3   1   8  198.44   13.21
   2  -3   8  217.52   15.25
  -3   1   8  234.75   27.78
  -3   1   8  208.37   15.19
   1   2   8  208.55   27.81
   2  -3   8  218.23   15.34
   2  -3   8  176.22   26.71
   1   2   8  205.89   14.54
  -3   1  11  174.73   12.55
   2  -3  11  159.61   10.62
   1   2  11  172.17   12.08
  -3   1  11  173.28   11.15
  -2   0 -11   46.29    9.03
   0   2 -11   63.34    9.50
   2  -2 -11   66.52    9.39
   0   2  -8   21.64   15.87
  -2   0  -8   24.90   15.66
  -2   0  -8   35.08    8.44
  -2   0  -8   24.04    5.55
   2  -2  -8   17.75   16.52
  -2   0  -5   76.66   15.71
   2  -2  -5   97.62   14.39
  -2   0  -2 1521.05   49.88
   0   2  -2 1429.80   39.77
   0   2   1 2189.72   58.96
   2  -2   1 2194.57   58.99
  -2   0   1 2256.78   61.92
  -2   0   4  805.28   38.45
  -2   0   4  679.26   22.72
   2  -2   4  679.02   22.59
   2  -2   4  664.20   33.56
   0   2   4  771.52   36.13
  -2   0   4  690.29   34.13
   0   2   4  703.89   22.90
   2  -2   4  678.68   34.97
   2  -2   4  690.01   27.72
   0   2   4  696.12   23.25
   0   2   7  281.43   16.45
   2  -2   7  267.23   26.66
  -2   0   7  306.39   32.52
   0   2   7  298.54   16.80
   2  -2   7  259.98   15.62
  -2   0   7  320.02   29.33
   2  -2   7  302.07   17.12
   0   2   7  241.64   22.51
  -2   0   7  275.30   15.12
  -2   0   7  282.80   16.33
  -2   0  10  168.26   11.88
   0   2  10  172.05   13.55
   2  -2  10  159.84   13.16
   2  -2  10  171.67   11.97
   2  -1 -12   94.77    9.13
  -1   2  -9   81.99   22.91
  -1  -1  -9   99.42    9.62
  -1   2  -9   76.25   11.67
   2  -1  -3  324.01   19.54
  -1   2  -3  306.22   16.89
   2  -1   0 2322.17   60.62
  -1   2   0 2353.19   61.72
   2  -1   3 2540.00   69.12
  -1  -1   3 2646.68   71.60
  -1  -1   3 2727.18   79.26
  -1   2   3 2716.65   79.67
  -1  -1   6   43.66   10.86
  -1   2   6   68.75    7.47
  -1  -1   6   51.69    9.26
   2  -1   6   77.46   14.72
   2  -1   6   49.09    6.53
  -1  -1   9   50.30    7.39
   2  -1   9   44.27    7.06
   2  -1   9   55.04    8.66
  -1   2   9   32.74   14.86
  -1   2   9   48.16    8.50
   2  -1  12  108.25    7.69
  -1  -1  12  127.61    8.18
  -1   2  12  127.67    9.02
  -2   2 -10  151.15   14.90
   0  -2 -10  151.46   14.42
   0  -2 -10  155.74   11.15
   2   0 -10  165.22   15.35
  -2   2  -7  268.08   32.54
   0  -2  -7  241.07   31.57
  -2   2  -7  265.85   14.19
   0  -2  -7  273.77   14.78
   2   0  -4  765.83   35.25
  -2   2  -4  781.89   34.92
  -2   2  -1 2216.75   60.36
   0  -2  -1 2174.53   60.22
  -2   2  -1 2211.88   59.93
   0  -2   2 1441.11   45.76
   0  -2   2 1433.21   42.58
   2   0   2 1481.82   44.52
   2   0   5   79.94    9.07
   0  -2   5   96.75   13.09
   2   0   5   87.63    7.31
  -2   2   5   92.92    8.00
   0  -2   5   71.53   10.53
   2   0   8   19.91    5.75
   0  -2   8   24.98    5.87
  -2   2   8   23.02    4.82
   2   0   8   21.66    5.14
   2   0   8   39.88   13.04
   2   0   8   24.20    6.42
  -2   2   8   36.10   14.37
   0  -2   8   36.33   15.16
   0  -2   8   30.50    5.34
  -2   2   8   31.88    7.44
  -2   2   8   25.14   10.01
  -2   2  11   52.09    6.47
   0  -2  11   59.91    6.90
  -2   2  11   70.52    8.63
   2   0  11   47.89    7.36
  -3   2 -11  101.21   11.41
   1  -3 -11   85.56   10.36
   2   1 -11   91.36   10.91
   1  -3  -8  564.45   24.21
  -3   2  -8  600.64   24.65
   1  -3  -8  562.27   51.19
   1  -3  -8  551.73   28.15
  -3   2  -8  578.07   28.78
  -3   2  -8  573.78   52.30
  -3   2  -5  202.61   19.70
   2   1  -5  261.96   20.02
  -3   2  -5  195.70   22.83
  -3   2  -2 4879.30  129.31
   1  -3  -2 4841.74  133.23
  -3   2  -2 4976.19  133.25
   2   1   1 1252.80   33.28
   1  -3   1 1219.73   34.90
   1  -3   1 1221.86   38.53
  -3   2   1 1194.73   37.65
   1  -3   4 1019.03   41.51
  -3   2   4 1068.79   46.76
   2   1   4 1051.53   31.31
  -3   2   4 1067.40   32.48
  -3   2   7  156.04   23.86
  -3   2   7  160.97   10.70
   1  -3   7  160.56   18.78
   2   1   7  179.48   12.28
   1  -3   7  135.01   23.07
  -3   2   7  145.15   21.06
   1  -3   7  205.47   13.44
   1  -3   7  160.96   12.47
   2   1   7  167.76   12.77
   2   1   7  153.20   23.31
   1  -3  10  200.51   15.11
   2   1  10  212.55   15.93
  -3   2  10  212.05   13.43
   2   1  10  216.47   14.76
   1  -3  10  205.60   13.84
  -3   2  10  175.76   11.53
   2   2  -9  395.02   47.28
  -4   2  -9  460.75   26.02
   2  -4  -9  426.92   46.44
   2  -4  -9  444.73   25.13
  -4   2  -9  490.21   22.41
   2  -4  -9  462.04   21.17
  -4   2  -6  523.26   23.92
   2  -4  -6  486.61   40.11
  -4   2  -6  544.03   21.77
  -4   2  -6  462.01   40.29
  -4   2  -6  528.13   21.38
   2  -4  -3 3288.84   99.67
  -4   2  -3 3065.37   93.25
  -4   2  -3 2976.34   99.70
  -4   2   0   99.89    9.01
   2  -4   0   91.42    8.11
  -4   2   0   99.53   10.19
   2  -4   3  548.94   27.70
   2   2   3  533.99   28.87
   2  -4   3  556.40   26.61
  -4   2   3  556.30   29.39
   2  -4   6  622.23   24.29
  -4   2   6  590.34   23.95
   2  -4   6  562.91   35.79
  -4   2   6  592.12   41.92
   2  -4   6  560.31   23.92
   2  -4   6  604.27   24.05
   2   2   6  569.02   23.00
   2   2   6  565.81   40.71
   2  -4   9  402.26   18.79
  -4   2   9  377.87   19.89
  -4   2   9  409.19   43.10
   2   2   9  346.99   37.74
  -4   2   9  377.03   18.90
   2  -4   9  401.95   21.01
  -4   2   9  409.70   37.99
  -4   2   9  443.34   22.61
   2  -4   9  419.75   41.87
   2   2   9  396.96   22.30
   2  -4   9  441.08   22.67
   2   2   9  439.62   21.70
  -5   2 -10  211.60   13.67
   3  -5 -10  212.84   15.63
  -5   2  -7  321.18   19.86
   3  -5  -7  301.38   16.43
   3  -5  -7  370.99   37.88
  -5   2  -7  315.92   17.09
  -5   2  -7  335.90   17.65
  -5   2  -4  705.83   25.96
   3  -5  -4  643.65   39.48
  -5   2  -4  703.20   37.44
  -5   2  -1  520.82   26.01
   3  -5  -1  551.71   26.76
  -5   2  -1  529.84   24.38
   3  -5  -1  505.74   16.76
  -5   2   2 1797.74   60.01
   3  -5   2 1726.98   52.16
   2   3   2 1824.86   59.38
   3  -5   2 1680.64   59.79
  -5   2   5  585.94   22.35
   3  -5   5  594.78   22.91
  -5   2   5  565.91   38.15
   3  -5   5  601.58   36.26
   2   3   5  587.39   37.52
  -5   2   5  605.47   23.57
   2   3   5  547.76   21.51
   2   3   8  263.39   16.24
  -5   2   8  297.85   32.81
  -5   2   8  276.89   16.35
   3  -5   8  287.35   17.62
   2   3   8  255.75   32.29
   3  -5   8  227.65   31.08
  -5   2   8  239.77   14.86
   2   3   8  283.34   17.80
  -5   2   8  296.89   17.53
  -5   2  11  165.76   10.12
  -5   2  11  154.62   11.01
   3  -5  11  175.23   11.00
   2   3  11  172.37   11.10
  -4   1 -11   32.42    5.36
   1   3 -11   47.99    8.18
   3  -4 -11   39.06    7.48
  -4   1  -8  161.49   12.21
   3  -4  -8  154.97   27.26
  -4   1  -8  163.33   15.09
  -4   1  -5  232.32   14.03
  -4   1  -5  234.38   26.46
   3  -4  -5  237.58   25.11
  -4   1  -5  252.93   23.29
   1   3  -2 1121.12   30.13
  -4   1   1 1091.72   38.29
   1   3   1 1033.17   35.36
  -4   1   1 1029.84   38.38
   3  -4   1 1088.61   31.81
  -4   1   4  621.15   22.29
   1   3   4  644.14   21.18
   3  -4   4  614.02   33.80
   3  -4   4  619.61   21.68
  -4   1   4  613.97   21.38
   3  -4   4  613.45   32.80
  -4   1   4  647.70   21.77
  -4   1   4  666.73   36.69
   1   3   4  605.15   21.63
   3  -4   4  601.27   34.53
  -4   1   7   57.86    7.25
   3  -4   7   47.30   12.50
  -4   1   7   62.70   16.77
   1   3   7   60.81    8.32
   3  -4   7   63.66    8.16
   1   3   7   70.57    8.53
  -4   1   7   54.32    6.60
  -4   1   7   66.73    8.43
   1   3   7   74.03   16.29
   3  -4   7   66.16    8.24
  -4   1   7   72.53   16.05
   3  -4   7   67.26    8.31
  -4   1  10  135.31   11.04
  -4   1  10  133.14   11.75
   3  -4  10  123.73   10.72
   1   3  10  125.14   11.31
   0   3  -9   11.67   14.99
  -3   0  -9   58.12   10.36
  -3   0  -9   46.62    7.25
   3  -3  -9   38.05   17.72
  -3   0  -6  578.39   23.10
  -3   0  -6  586.68   44.95
  -3   0  -6  580.88   25.79
   3  -3  -6  650.55   43.00
  -3   0  -6  612.79   23.33
   0   3  -3  745.03   27.24
   3  -3  -3  828.18   37.52
  -3   0  -3  789.35   34.60
  -3   0  -3  778.15   38.78
   0   3  -3  774.35   24.95
   0   3   0  277.17   11.88
  -3   0   0  303.41   13.72
  -3   0   0  309.22   13.83
   3  -3   3  273.84   19.25
   3  -3   3  276.76   19.66
  -3   0   3  240.74    8.45
  -3   0   3  276.05   19.70
  -3   0   3  309.80   20.82
  -3   0   6  277.07   14.17
  -3   0   6  279.50   14.92
   0   3   6  272.81   15.08
  -3   0   6  333.00   30.87
  -3   0   6  272.64   26.22
   3  -3   6  265.92   14.76
   3  -3   6  268.29   25.50
   3  -3   6  281.70   27.48
   3  -3   6  269.67   14.59
   0   3   6  241.16   25.45
   0   3   9  535.40   43.97
  -3   0   9  562.57   23.48
   3  -3   9  624.56   28.53
   0   3   9  593.65   27.42
   3  -3   9  610.73   51.93
   0   3   9  590.44   27.97
  -3   0   9  602.61   25.91
  -3   0   9  523.31   48.91
   3  -3   9  559.57   25.67
  -3   0   9  604.33   27.56
   0   3   9  496.77   47.81
   3  -3   9  656.17   28.41
  -2  -1 -10  202.33   13.29
  -1   3 -10  193.63   16.43
   3  -2 -10  200.03   16.67
  -2  -1  -7  149.46   11.17
  -1   3  -7  162.60   27.10
  -1   3  -4 1159.64   42.77
   3  -2  -4 1108.60   48.67
  -2  -1  -1 1320.51   40.58
   3  -2   2 4730.32  129.49
  -1   3   2 4863.03  126.48
   3  -2   2 5035.25  130.77
  -2  -1   2 4964.82  131.67
  -1   3   5  196.98   19.92
   3  -2   5  250.41   22.60
   3  -2   5  232.95   22.28
  -1   3   5  231.67   12.37
  -2  -1   5  232.80   12.07
   3  -2   5  219.94   11.59
  -1   3   5  220.86   12.41
  -2  -1   5  241.71   21.74
  -2  -1   5  194.37   13.24
  -1   3   8  588.57   27.16
   3  -2   8  618.23   26.79
  -2  -1   8  662.64   27.56
  -1   3   8  649.54   50.79
   3  -2   8  599.47   44.56
  -2  -1   8  544.77   22.96
  -2  -1   8  555.20   22.88
  -2  -1   8  601.63   25.57
   3  -2   8  592.42   27.24
  -1   3   8  549.51   26.44
  -2  -1   8  577.11   42.17
  -2  -1  11  108.04    9.88
  -1   3  11  100.36    9.53
  -2  -1  11   91.20    8.58
  -1   3  11   78.25    6.87
   3  -2  11   95.58    7.67
  -2   3 -11  149.49   13.09
  -1  -2 -11  144.99    9.39
  -2   3  -8  183.26   30.92
  -1  -2  -8  194.80   16.27
  -1  -2  -8  208.41   32.11
  -2   3  -8  214.60   16.67
  -2   3  -8  210.92   12.86
  -1  -2  -8  202.42   13.57
   3  -1  -5 1735.30   67.19
  -1  -2  -5 1587.26   49.46
  -1  -2  -5 1587.90   71.77
  -2   3  -5 1760.93   63.17
  -2   3  -2  744.64   28.19
  -1  -2  -2  795.42   32.90
  -2   3   1 1236.00   34.95
   3  -1   1 1266.24   38.90
  -1  -2   1 1223.88   38.33
   3  -1   1 1281.64   40.86
  -2   3   1 1194.32   41.37
  -2   3   4   54.41    6.08
  -2   3   4   53.20    5.88
  -1  -2   4   69.50   11.98
  -1  -2   4   55.73    6.94
  -1  -2   4   56.84   10.45
  -1  -2   4   68.35    5.78
   3  -1   4   52.09    5.14
  -1  -2   7  162.19   24.88
  -2   3   7  169.34   24.52
  -2   3   7  188.39   13.57
  -1  -2   7  211.25   23.53
  -1  -2   7  201.71   13.07
   3  -1   7  170.04   23.33
  -1  -2   7  174.55   11.38
  -2   3   7  190.28   13.34
  -1  -2   7  209.97   13.89
   3  -1   7  190.89   12.76
  -2   3  10   90.54    9.24
   3  -1  10  109.27   10.66
   3  -1  10   99.57    8.73
  -2   3  10   94.78   10.75
  -1  -2  10  121.75   10.55
  -1  -2  10   92.13   10.37
   0  -3  -9  580.85   25.48
   0  -3  -9  638.94   30.49
   0  -3  -9  614.67   55.55
  -3   3  -9  625.87   30.66
   3   0  -9  560.62   55.66
  -3   3  -9  598.11   24.73
   3   0  -6  273.32   24.90
   0  -3  -6  269.41   16.07
  -3   3  -6  315.88   32.04
   0  -3  -6  253.21   29.16
  -3   3  -3  308.73   19.22
   0  -3  -3  285.88   20.97
  -3   3  -3  334.35   22.51
  -3   3   0  285.19   16.82
  -3   3   0  295.48   11.93
   0  -3   0  292.11   11.79
   0  -3   0  286.23   11.53
   0  -3   0  309.26   11.82
  -3   3   3  780.95   31.66
   0  -3   3  751.49   31.58
   3   0   3  765.25   33.55
   3   0   6  630.84   23.78
   0  -3   6  587.62   23.79
   0  -3   6  601.61   24.42
   0  -3   6  623.02   42.36
   3   0   6  603.65   41.11
   0  -3   6  510.60   30.16
  -3   3   6  640.97   25.57
  -3   3   6  587.96   40.94
   3   0   9   52.47   15.35
   3   0   9   54.57    6.93
   0  -3   9   46.62    6.67
   0  -3   9   46.21    7.41
   0  -3   9   48.35   18.23
   3   0   9   40.66    8.06
   3   0   9   57.02    8.48
  -3   3   9   51.04   18.36
   1  -4 -10  223.78   16.85
  -4   3 -10  249.71   18.06
  -4   3 -10  242.05   14.09
   1  -4 -10  227.98   13.67
  -4   3  -7   84.20    8.58
   1  -4  -7   67.73    7.98
  -4   3  -7   48.41   15.90
   1  -4  -7   56.14   17.06
  -4   3  -7   69.91    7.78
   1  -4  -7   78.32    9.77
  -4   3  -7   79.64   10.27
  -4   3  -4  620.41   36.81
  -4   3  -4  544.01   31.18
   1  -4  -4  593.66   35.00
  -4   3  -4  579.17   21.78
  -4   3   2 1313.04   43.50
   1  -4   2 1238.08   40.42
   3   1   2 1115.19   43.49
   1  -4   2 1142.08   42.05
   1  -4   5  310.15   25.84
   3   1   5  263.14   12.99
  -4   3   5  268.82   14.31
  -4   3   5  288.50   25.21
   1  -4   8  188.80   28.26
   3   1   8  142.86   25.32
   3   1   8  183.36   14.50
  -4   3   8  174.42   14.04
   1  -4   8  176.33   13.35
  -4   3   8  169.12   27.06
   3   1   8  178.97   26.79
  -4   3   8  178.86   12.85
   3   1   8  172.20   12.80
  -4   3   8  128.40   21.70
  -4   3  11  174.58   12.19
   3   1  11  186.98   11.73
   1  -4  11  183.49   11.52
  -4   3  11  147.35    9.37
  -5   3 -11  111.07    8.24
   3   2 -11  116.92   11.51
   2  -5  -8  653.52   27.17
   2  -5  -8  635.94   54.26
  -5   3  -8  684.24   27.70
   2  -5  -8  662.86   30.55
  -5   3  -8  618.49   30.69
  -5   3  -5 1314.70   57.90
   2  -5  -5 1256.29   60.56
  -5   3  -5 1197.51   62.03
   3   2  -5 1229.36   51.16
  -5   3  -5 1200.67   40.53
  -5   3  -2  946.03   38.51
   2  -5  -2  955.85   34.41
  -5   3   1  136.00   11.27
   2  -5   1  132.75    6.52
   2  -5   1  135.26   11.96
  -5   3   1  128.42   11.38
   3   2   4 1526.34   43.40
  -5   3   4 1650.64   63.65
   2  -5   4 1584.16   60.30
  -5   3   4 1553.77   45.45
  -5   3   4 1591.95   46.38
  -5   3   7  459.14   22.47
   3   2   7  480.27   41.28
   2  -5   7  488.56   40.54
  -5   3   7  524.22   43.08
  -5   3   7  380.55   36.59
  -5   3   7  510.54   22.35
   3   2   7  451.12   21.21
  -5   3  10  258.97   16.01
   2  -5  10  257.87   15.73
  -5   3  10  238.97   13.37
   3   2  10  267.19   17.10
  -5   3  10  234.55   13.20
   2  -5  10  240.78   13.21
   3   2  10  270.36   15.46
  -5   3  10  246.09   14.03
   3  -6  -9  115.00   12.03
  -6   3  -9  135.70   11.59
   3  -6  -9  132.21   25.22
   3  -6  -6  418.43   17.78
   3  -6  -6  401.92   35.74
  -6   3  -6  399.84   18.93
  -6   3  -6  394.67   18.96
  -6   3  -6  421.05   34.82
   3  -6  -6  361.52   18.31
  -6   3  -6  412.43   21.43
  -6   3  -3 2243.92   78.88
   3  -6  -3 2346.07   74.67
  -6   3   0  801.44   33.30
  -6   3   0  874.51   34.77
  -6   3   0  875.55   38.71
  -6   3   0  843.31   35.40
   3  -6   0  754.01   34.13
   3  -6   3  862.63   35.72
   3   3   3  886.68   41.84
  -6   3   3  825.82   26.74
  -6   3   3  903.10   41.03
  -6   3   3  867.94   28.08
   3  -6   3  857.52   41.55
   3  -6   6  532.38   38.32
  -6   3   6  470.80   20.60
   3   3   6  461.36   20.14
  -6   3   6  522.23   23.32
   3   3   6  508.28   39.54
   3  -6   6  475.26   22.82
  -6   3   6  477.20   21.41
   3  -6   6  464.71   20.87
  -6   3   6  497.80   21.50
   3  -6   9  390.57   18.92
  -6   3   9  350.31   19.75
   3  -6   9  390.87   20.90
  -6   3   9  383.56   18.86
   3   3   9  342.32   38.38
   3   3   9  389.17   21.51
   3  -6   9  303.97   34.56
  -6   3   9  346.11   37.92
  -6   3   9  386.93   19.18
   3   3   9  377.02   19.22
  -6   3   9  339.68   36.22
  -7   3 -10   65.37    7.96
   4  -7 -10   55.22    7.57
  -7   3  -7  364.76   19.46
   4  -7  -7  360.39   17.70
   4  -7  -7  347.85   19.25
  -7   3  -7  366.11   19.16
   4  -7  -7  305.27   33.43
  -7   3  -4  711.31   41.69
   4  -7  -4  824.33   40.81
  -7   3  -1 1208.21   52.49
  -7   3  -1 1300.02   49.59
   4  -7  -1 1403.17   53.39
  -7   3  -1 1278.82   40.82
   4  -7   2  571.32   32.54
   4  -7   2  515.19   20.18
   3   4   2  574.57   30.81
  -7   3   2  570.10   31.19
  -7   3   2  536.94   19.28
  -7   3   5  116.35    9.83
   4  -7   5  110.75   16.00
  -7   3   5  119.65    9.53
   3   4   5  119.63    8.61
   4  -7   5  111.76    9.16
  -7   3   5   99.49    8.54
   4  -7   5  115.65   10.46
  -7   3   5  118.22   18.09
  -7   3   5  107.30    8.84
  -7   3   5  106.91    8.74
  -7   3   8  349.02   38.63
   3   4   8  500.39   24.28
   3   4   8  457.75   21.35
  -7   3   8  473.80   22.01
  -7   3   8  426.89   21.18
  -7   3   8  407.76   40.61
   3   4   8  384.11   40.27
   4  -7   8  417.03   38.79
  -7   3   8  481.03   22.71
  -7   3  11  178.13   10.45
  -7   3  11  147.88    9.65
   4  -7  11  180.37   10.54
   2   4 -11   32.75    6.70
  -6   2 -11   29.44    5.07
  -6   2  -8  351.94   19.45
   4  -6  -8  304.24   36.62
   4  -6  -8  350.14   20.77
  -6   2  -8  375.44   19.38
  -6   2  -5  511.50   23.49
  -6   2  -5  518.42   21.16
  -6   2  -5  520.38   21.03
  -6   2  -5  482.04   35.47
   4  -6  -5  519.23   39.87
  -6   2  -2  939.08   40.14
   4  -6  -2  923.34   43.94
  -6   2   1  228.69   18.60
  -6   2   1  289.18   19.40
  -6   2   1  288.56   16.05
   4  -6   1  264.01   19.54
   4  -6   1  264.63   14.12
   2   4   4  175.19   10.09
  -6   2   4  186.64   19.44
  -6   2   4  193.57   10.51
  -6   2   4  193.17   11.30
   4  -6   4  204.81   17.83
  -6   2   4  182.81   10.16
  -6   2   7  428.51   20.45
  -6   2   7  400.79   17.85
   4  -6   7  313.69   32.93
  -6   2   7  412.35   19.77
  -6   2   7  379.79   37.48
   2   4   7  418.38   20.19
   4  -6   7  367.48   19.51
  -6   2   7  433.25   20.93
   4  -6   7  404.75   21.49
  -6   2   7  411.44   38.03
   2   4   7  501.75   41.01
   4  -6  10  129.30    9.37
   2   4  10  147.55   11.10
  -6   2  10  128.78   10.91
   2   4  10  147.02   12.06
   4  -6  10  146.37   11.55
  -6   2  10  154.43   11.12
  -6   2  10  122.47    9.70
   4  -5  -9  215.00   16.42
  -5   1  -9  198.00   14.01
   1   4  -9  178.10   30.86
   4  -5  -9  141.89   27.26
  -5   1  -6 1101.01   36.87
  -5   1  -6 1092.71   40.34
  -5   1  -6 1096.09   37.06
  -5   1   0   66.56    7.63
  -5   1   0   80.36    9.38
   4  -5   0   83.39    9.14
  -5   1   0   83.72    8.17
  -5   1   0   84.51   10.69
   4  -5   0   81.90    4.98
   1   4   0   78.31    4.63
  -5   1   0  107.89   10.71
   4  -5   3  126.63   14.97
  -5   1   3  155.39   15.77
   4  -5   3  168.78   14.04
   4  -5   6  408.52   20.26
   4  -5   6  408.39   33.42
   4  -5   6  446.95   20.07
  -5   1   6  413.93   18.96
  -5   1   6  435.51   36.18
   1   4   6  400.91   19.18
  -5   1   6  436.32   19.47
   4  -5   6  423.28   19.41
  -5   1   6  440.93   37.06
   4  -5   6  392.64   32.91
   1   4   6  381.98   32.57
  -5   1   6  410.94   17.65
  -5   1   9  294.30   33.27
   1   4   9  253.74   17.29
  -5   1   9  287.73   16.37
  -5   1   9  296.60   35.48
   1   4   9  223.61   30.10
   1   4   9  254.27   33.11
  -5   1   9  303.62   17.46
   1   4   9  282.56   17.14
  -5   1   9  288.71   17.53
   4  -5   9  237.00   31.70
   0   4 -10  142.42   13.76
  -4   0 -10  132.26   11.06
   4  -4 -10  120.49   12.56
  -4   0  -7  567.62   24.04
  -4   0  -7  524.76   23.57
  -4   0  -7  559.48   27.18
  -4   0  -4   15.07    4.85
   0   4  -4   16.10    4.77
   4  -4  -4    9.40    7.29
  -4   0  -4    5.34    6.99
  -4   0  -1  161.59   11.66
  -4   0  -1  142.98   10.32
   4  -4   2   52.68    9.22
  -4   0   2   52.70    8.67
   0   4   5  748.40   26.37
   0   4   5  822.93   42.88
  -4   0   5  854.10   46.77
   4  -4   5  726.18   41.19
   4  -4   5  686.47   41.25
   4  -4   5  744.40   26.36
  -4   0   5  772.59   44.30
   0   4   5  757.79   27.28
  -4   0   5  764.26   26.28
  -4   0   8  565.07   45.35
   4  -4   8  503.14   41.66
   4  -4   8  553.67   26.27
  -4   0   8  578.88   25.26
  -4   0   8  582.63   26.20
   4  -4   8  592.82   26.49
  -4   0   8  545.22   22.64
   0   4   8  551.34   25.97
  -4   0   8  521.96   47.35
   0   4   8  623.02   27.39
  -4   0  11   99.68    8.90
   0   4  11  104.95    9.21
   0   4  11   80.56    7.46
   4  -4  11  105.19    8.27
  -4   0  11  103.19    8.77
   4  -3 -11  159.46   13.11
  -1   4 -11  163.78   13.27
  -3  -1 -11  172.51   10.66
  -3  -1  -8  165.61   12.49
  -1   4  -8  127.01   26.06
  -3  -1  -8  155.72   12.06
   4  -3  -5  327.31   28.23
  -1   4  -5  296.60   20.46
  -3  -1  -2 1141.86   42.32
  -1   4  -2 1170.95   37.24
  -3  -1   1 9396.74  223.80
  -1   4   1 9463.23  234.61
   4  -3   1 9999.00  239.90
   4  -3   1 9382.20  239.09
   4  -3   1 9635.49  233.95
  -3  -1   1 9309.67  237.47
  -1   4   4  556.48   30.60
  -1   4   4  567.62   20.57
  -3  -1   4  548.10   19.47
  -1   4   4  593.01   21.30
  -3  -1   4  566.90   33.39
   4  -3   4  570.71   19.86
   4  -3   4  589.69   32.92
   4  -3   4  548.44   33.12
   4  -3   7   74.04   16.33
   4  -3   7   87.57    9.11
  -3  -1   7   74.79    7.46
  -3  -1   7   76.89    8.75
   4  -3   7   77.63    8.84
  -3  -1   7   91.35   17.49
  -3  -1   7   74.98    8.23
  -1   4   7   75.17    8.98
  -1   4   7   75.94    8.81
   4  -3   7   61.57   15.47
  -3  -1  10  256.17   15.90
   4  -3  10  239.61   14.34
  -3  -1  10  224.49   15.26
  -1   4  10  280.18   16.95
   4  -2  -9  430.36   48.16
  -2   4  -9  373.61   23.19
  -2  -2  -9  403.26   20.51
  -2   4  -9  349.65   42.43
  -2  -2  -9  398.27   23.99
  -2  -2  -6  578.99   25.61
   4  -2  -6  562.31   39.30
  -2  -2  -6  631.08   46.24
  -2  -2  -6  536.93   22.42
  -2   4  -6  664.13   45.90
  -2  -2  -3  582.61   33.01
  -2   4  -3  574.30   25.91
  -2  -2   0  103.90    8.85
   4  -2   0  102.82    8.94
  -2   4   0   87.09    9.38
   4  -2   3 3090.39   92.50
  -2  -2   3 3088.18   94.64
  -2  -2   3 3091.35   94.94
   4  -2   3 2936.30   93.32
  -2   4   3 3079.36   89.61
   4  -2   6  531.47   21.96
  -2   4   6  552.76   23.80
   4  -2   6  567.75   40.32
  -2  -2   6  518.80   21.13
  -2   4   6  574.77   23.64
  -2  -2   6  563.99   40.91
   4  -2   6  629.89   41.63
  -2  -2   6  635.96   40.40
  -2  -2   6  534.11   22.36
  -2  -2   6  565.49   22.61
  -2  -2   9  472.45   22.84
   4  -2   9  460.56   24.50
  -2  -2   9  491.49   24.04
  -2   4   9  381.62   41.36
  -2  -2   9  521.62   48.14
  -2  -2   9  455.69   20.41
   4  -2   9  501.67   23.88
   4  -2   9  469.09   41.63
  -2   4   9  480.66   24.51
  -1  -3 -10  122.05   13.04
  -3   4 -10  108.03   12.22
  -1  -3 -10  121.16   10.45
  -1  -3  -7   60.96    7.58
  -3   4  -7   55.60    6.81
  -1  -3  -7   61.02   17.28
  -3   4  -7   75.51    9.76
  -3   4  -7   59.33   17.68
  -1  -3  -7   67.30    8.19
   4  -1  -7   67.04   14.84
  -1  -3  -7   62.73    9.24
  -3   4  -7   59.59    6.86
  -3   4  -4  566.37   34.54
   4  -1  -4  560.15   33.12
  -1  -3  -4  637.28   37.39
  -3   4  -4  689.21   32.53
  -1  -3  -4  605.46   22.50
  -3   4   2 1295.79   41.77
   4  -1   2 1241.43   43.18
  -1  -3   2 1283.43   44.47
   4  -1   5  254.40   25.40
  -1  -3   5  266.56   13.40
  -3   4   5  271.20   24.06
   4  -1   5  272.17   12.94
  -1  -3   5  303.66   24.65
  -1  -3   5  315.86   26.47
  -3   4   5  261.72   14.24
  -1  -3   8  143.14   11.16
   4  -1   8  147.27   24.83
  -3   4   8  169.66   14.07
  -3   4   8  189.75   27.23
  -1  -3   8  166.81   13.23
   4  -1   8  183.08   13.17
  -1  -3   8  163.01   12.76
  -3   4   8  139.35   20.92
  -1  -3   8  158.28   26.25
  -1  -3  11   42.23    6.50
  -3   4  11   37.64    6.57
   4   0 -11  100.79   10.98
   0  -4  -8  569.45   51.40
  -4   4  -8  558.49   24.09
   0  -4  -8  539.43   24.94
   0  -4  -8  581.25   28.37
  -4   4  -8  528.71   50.15
  -4   4  -8  607.69   28.89
  -4   4  -5  703.63   44.80
  -4   4  -5  741.01   40.02
  -4   4  -5  703.22   26.88
   0  -4  -5  794.07   46.42
   0  -4  -5  715.26   27.01
   4   0  -5  722.11   40.36
  -4   4  -2   55.30    8.14
  -4   4   1  156.61    9.54
   0  -4   1  144.67    9.82
  -4   4   1  160.24   14.68
   4   0   1  138.66    9.58
   0  -4   1  142.72    9.34
   0  -4   4   15.55    3.81
  -4   4   4   18.62    4.77
  -4   4   4   10.71    4.06
  -4   4   4   14.89    7.73
   0  -4   4   16.72    7.65
   4   0   4   12.22    3.25
  -4   4   7  576.04   44.40
   4   0   7  559.91   23.44
  -4   4   7  563.29   26.01
   0  -4   7  550.31   24.39
   0  -4   7  549.77   24.50
   0  -4   7  625.96   46.16
   4   0   7  529.53   43.16
   0  -4  10  135.87    9.70
   0  -4  10  148.65   11.68
   4   0  10  127.93   10.92
  -4   4  10  132.19   10.85
  -4   4  10  125.10    9.46
  -5   4  -9  400.79   23.53
  -5   4  -9  396.52   19.70
   1  -5  -9  377.36   19.87
   1  -5  -9  414.54   23.02
  -5   4  -6  396.45   18.24
  -5   4  -6  399.07   37.48
  -5   4  -6  392.79   18.18
   1  -5  -6  440.87   37.36
   4   1  -6  430.82   31.19
   1  -5  -6  405.58   17.65
   1  -5  -6  385.93   19.86
  -5   4  -6  387.92   20.16
   1  -5  -6  398.15   18.71
  -5   4  -6  407.13   32.54
   1  -5  -3  263.93   19.49
  -5   4  -3  284.62   20.87
  -5   4   0  906.14   31.96
   1  -5   0  875.80   31.18
   4   1   3  742.71   38.24
   1  -5   3  758.81   33.68
  -5   4   3  754.98   25.65
   1  -5   6 1101.91   37.29
  -5   4   6 1097.14   58.88
   1  -5   6 1057.37   57.68
  -5   4   6 1108.84   38.23
   4   1   6 1159.31   61.64
   1  -5   6 1038.30   38.13
   4   1   6 1072.61   35.37
   4   1   9  166.82   14.10
   1  -5   9  171.79   13.38
  -5   4   9  150.72   11.15
   1  -5   9  158.33   26.55
   4   1   9  158.75   26.52
  -5   4   9  190.47   13.44
   1  -5   9  148.36   11.32
  -5   4   9  165.38   13.76
  -5   4   9  120.63   21.27
   4   1   9  160.51   12.36
   2  -6 -10   42.88    7.47
  -6   4 -10   50.34    7.04
  -6   4  -7  215.37   13.94
   2  -6  -7  191.30   27.35
   2  -6  -7  218.96   12.86
   2  -6  -7  220.35   15.31
   2  -6  -7  209.44   13.89
  -6   4  -7  213.92   16.10
  -6   4  -7  193.48   13.44
  -6   4  -4 1791.87   52.77
   2  -6  -4 1738.35   50.22
  -6   4  -4 1914.93   71.59
   2  -6  -4 1872.22   70.05
   2  -6  -1 1457.29   37.06
  -6   4  -1 1842.44   62.28
  -6   4   2  222.60   16.49
   4   2   2  219.10   18.46
   2  -6   2  186.48   11.87
   2  -6   2  205.70   16.55
   2  -6   5  283.11   15.93
  -6   4   5  305.37   16.24
   2  -6   5  312.95   26.12
   4   2   5  292.43   13.55
  -6   4   5  288.41   15.36
   2  -6   8  245.61   16.28
  -6   4   8  188.18   28.28
   4   2   8  235.93   31.69
   4   2   8  223.66   32.29
  -6   4   8  260.42   16.06
   2  -6   8  233.48   29.89
   4   2   8  250.90   14.99
   4   2   8  263.59   17.41
  -6   4   8  220.85   15.81
  -6   4   8  236.60   14.45
   2  -6  11  144.90   10.00
  -6   4  11  122.21    9.55
   4   3 -11   66.07    8.29
  -7   4 -11   71.22    6.48
  -7   4  -8  282.50   17.13
   3  -7  -8  235.95   30.93
   3  -7  -8  284.27   17.82
  -7   4  -8  289.33   17.24
   3  -7  -5  539.91   23.06
  -7   4  -5  565.45   39.60
   3  -7  -5  561.31   22.51
   3  -7  -5  584.90   22.67
   4   3  -5  554.74   33.32
   3  -7  -5  568.36   37.63
  -7   4  -5  603.07   22.98
  -7   4  -2  412.34   13.33
  -7   4  -2  573.76   34.01
  -7   4   1  887.94   37.34
  -7   4   1  866.49   38.53
  -7   4   1  847.12   28.02
   3  -7   1  823.07   37.75
  -7   4   1  866.33   43.72
  -7   4   4  632.85   24.49
   4   3   4  650.04   39.99
   3  -7   4  607.18   32.95
  -7   4   4  609.93   37.16
   3  -7   4  645.49   38.62
  -7   4   4  603.62   23.01
   3  -7   7  369.21   34.66
   4   3   7  371.04   17.91
   4   3   7  376.65   37.27
  -7   4   7  393.41   20.17
  -7   4   7  328.80   34.64
  -7   4   7  371.92   19.66
   3  -7   7  382.18   21.47
  -7   4   7  363.54   18.31
  -7   4   7  377.54   37.76
  -7   4  10  120.94   10.13
   3  -7  10  111.63    8.79
   4   3  10  120.18   10.86
  -7   4  10  105.11    8.86
  -7   4  10  118.77    8.38
   3  -7  10  128.12   10.63
  -8   4  -9   91.08    9.57
   4  -8  -9   66.89    8.04
   4  -8  -6  432.58   19.95
  -8   4  -6  445.38   21.22
  -8   4  -6  442.48   38.66
   4  -8  -6  399.16   34.60
   4  -8  -6  395.59   19.17
  -8   4  -6  429.46   20.73
  -8   4   0 2138.39   58.89
  -8   4   0 2280.35   77.57
   4  -8   0 2077.62   75.17
  -8   4   0 2100.51   73.71
  -8   4   0 2032.48   80.18
   4  -8   3  505.95   23.10
  -8   4   3  543.24   33.16
   4   4   3  569.23   35.54
  -8   4   3  490.22   19.13
  -8   4   3  502.57   20.51
   4  -8   3  575.17   35.16
  -8   4   6  177.61   12.02
  -8   4   6  193.96   26.77
   4  -8   6  139.32   19.67
   4  -8   6  187.70   14.63
   4   4   6  220.57   27.37
  -8   4   6  170.46   12.14
  -8   4   6  168.91   23.64
  -8   4   6  191.68   14.00
  -8   4   6  194.16   13.42
  -8   4   9   96.96    9.26
  -8   4   9  108.08   10.11
   4   4   9   91.76   10.31
  -8   4   9   93.92    8.89
   4  -8   9   91.76    9.86
  -9   4 -10   97.44    8.81
  -9   4  -7  277.33   17.42
  -9   4  -7  285.03   17.45
   5  -9  -7  266.88   15.84
   5  -9  -4  632.78   25.12
  -9   4  -4  643.99   25.55
  -9   4  -4  662.52   45.97
  -9   4  -4  656.78   26.01
   5  -9  -1  181.88   18.90
  -9   4  -1  174.30   20.90
  -9   4  -1  151.39   18.16
  -9   4  -1  129.69   11.13
   5  -9   2  143.09   17.99
  -9   4   2  135.04   14.54
  -9   4   2  145.82    9.45
   4   5   2  125.51   16.65
  -9   4   2  133.50   16.82
   5  -9   5  230.87   14.49
  -9   4   5  234.92   14.88
  -9   4   5  237.31   13.61
  -9   4   5  243.75   13.48
  -9   4   5  254.34   15.41
  -9   4   5  234.99   25.87
   5  -9   5  244.53   16.54
  -9   4   8  248.51   31.06
   4   5   8  276.33   17.24
  -9   4   8  302.24   17.06
  -9   4   8  284.39   34.93
  -9   4   8  271.35   15.78
   4   5   8  244.31   31.23
  -8   3 -11   91.82    7.17
   5  -8  -8  223.95   14.82
  -8   3  -8  223.77   15.34
  -8   3  -8  235.42   15.64
  -8   3  -5  389.52   18.41
   5  -8  -5  337.44   28.45
   5  -8  -5  359.89   17.33
   5  -8  -5  375.41   17.35
  -8   3  -5  357.28   17.99
  -8   3  -2   98.47   14.89
  -8   3  -2  109.14   14.40
   5  -8  -2  112.87   16.98
  -8   3   1  829.43   41.29
  -8   3   1  748.50   25.53
  -8   3   1  770.35   38.83
   5  -8   1  752.09   39.68
   3   5   1  794.26   37.09
  -8   3   1  830.55   27.13
  -8   3   1  733.64   34.04
   5  -8   4  304.18   16.94
   5  -8   4  310.38   28.62
  -8   3   4  292.19   15.36
  -8   3   4  317.93   14.37
   5  -8   4  293.12   15.08
  -8   3   4  327.21   15.85
   5  -8   4  319.42   16.97
  -8   3   4  375.40   29.99
   5  -8   4  310.52   21.96
  -8   3   4  308.95   14.34
   3   5   7  489.17   21.66
  -8   3   7  518.75   22.91
   5  -8   7  497.26   25.50
  -8   3   7  487.70   44.89
  -8   3   7  458.22   22.48
  -8   3   7  529.49   23.34
   5  -8   7  468.36   38.64
  -8   3   7  445.97   41.31
   3   5   7  497.82   42.61
  -8   3  10  122.80    9.95
   5  -8  10  125.03   10.17
   3   5  10  144.26   10.98
  -8   3  10  126.51    9.62
  -8   3  10   99.96    8.58
   5  -8  10  120.96    8.80
  -7   2  -9  207.38   14.19
   5  -7  -9  184.48   14.03
  -7   2  -9  173.58   12.50
  -7   2  -6  210.18   13.81
  -7   2  -6  212.74   13.71
   5  -7  -6  197.05   12.27
   5  -7  -6  181.22   24.80
  -7   2  -3  775.97   40.46
   5  -7  -3  772.78   45.01
  -7   2   0 2719.17   88.60
  -7   2   0 2870.45   89.09
   5  -7   0 2623.33   83.28
  -7   2   0 2654.90   81.18
   5  -7   0 2614.70   88.12
  -7   2   0 2744.76   80.72
   5  -7   3  391.71   28.90
   5  -7   3  428.01   22.71
   2   5   3  363.48   26.40
  -7   2   3  408.05   28.70
  -7   2   3  445.64   17.17
   2   5   3  416.44   15.91
  -7   2   6  138.95   22.65
   5  -7   6  140.06   10.57
  -7   2   6  145.72   11.08
   5  -7   6  146.59   12.60
  -7   2   6  145.25   10.39
   2   5   6  151.05   22.20
  -7   2   6  139.60   21.77
   5  -7   6  143.65   20.61
   2   5   6  168.09   11.48
  -7   2   6  157.65   11.21
  -7   2   6  162.16   11.61
   5  -7   6  165.68   11.88
  -7   2   9  179.15   27.82
  -7   2   9  228.95   14.61
   2   5   9  234.49   14.62
  -7   2   9  228.89   14.83
  -7   2   9  195.57   12.23
  -7   2   9  236.54   14.84
   2   5   9  277.29   16.89
   1   5 -10  155.51   13.63
   5  -6 -10  140.69   12.17
  -6   1 -10  164.90   12.09
  -6   1  -7  701.82   28.61
   5  -6  -7  654.31   51.20
   5  -6  -4  206.45   23.08
  -6   1  -1 1723.00   56.25
   5  -6  -1 1670.22   59.53
  -6   1   2  112.36   13.53
  -6   1   2  100.81    6.97
  -6   1   2   86.77    7.65
   1   5   2  115.78   11.88
  -6   1   2  110.42   13.68
   1   5   5  419.07   17.59
   5  -6   5  399.77   18.17
   5  -6   5  414.32   19.97
  -6   1   5  469.55   19.34
   5  -6   5  464.35   31.92
  -6   1   5  390.41   32.33
  -6   1   5  445.73   18.27
  -6   1   5  453.82   35.79
   1   5   5  424.10   31.84
   1   5   5  428.00   19.07
  -6   1   8  253.60   14.27
   1   5   8  259.76   16.81
   1   5   8  291.38   17.22
   5  -6   8  277.63   32.53
  -6   1   8  269.60   14.73
   5  -6   8  264.08   17.10
   5  -6   8  258.29   16.50
  -6   1   8  266.28   16.33
  -6   1   8  282.43   33.63
  -6   1   8  250.54   16.14
  -6   1   8  216.11   31.07
   5  -6  11   84.28    7.33
  -6   1  11   69.29    6.65
   1   5  11   64.96    6.53
   0   5 -11   41.09    7.08
   5  -5 -11   39.51    6.68
  -5   0 -11   42.58    6.07
   5  -5  -8   88.81   22.05
  -5   0  -8  135.83   13.56
  -5   0  -8  124.57   11.31
   0   5  -8  105.54   23.61
  -5   0  -8  120.39   11.08
  -5   0  -5  524.75   23.67
   5  -5  -5  473.63   37.04
   0   5  -2  707.15   25.00
  -5   0  -2  722.94   33.28
   0   5   1 1161.41   37.74
  -5   0   1 1154.24   35.31
  -5   0   1 1202.45   46.48
   5  -5   1 1188.44   38.28
  -5   0   1 1187.88   44.32
  -5   0   1 1101.08   44.49
   5  -5   1 1169.53   47.00
   5  -5   4  377.31   28.32
   0   5   4  352.27   15.92
   5  -5   4  358.53   25.41
  -5   0   4  419.42   30.06
  -5   0   4  363.11   14.72
   0   5   4  372.11   25.61
   0   5   4  370.10   15.38
   5  -5   4  399.73   29.33
  -5   0   4  374.48   27.52
  -5   0   7  226.80   28.75
  -5   0   7  220.57   14.58
   0   5   7  230.99   15.18
  -5   0   7  230.92   13.50
  -5   0   7  225.07   14.49
   5  -5   7  224.12   14.94
   5  -5   7  172.79   25.04
   5  -5   7  215.01   26.46
   0   5   7  211.39   14.34
  -5   0   7  244.54   14.82
   5  -5   7  221.42   14.50
  -5   0  10   81.27    7.61
  -5   0  10   89.19    9.21
  -5   0  10   94.58    9.33
   5  -5  10  108.87    9.77
   0   5  10   86.86    9.38
  -1   5  -9  143.91   27.66
   5  -4  -9  132.75   26.36
  -4  -1  -9  159.36   12.87
  -1   5  -9  172.89   15.14
  -4  -1  -6 1045.88   36.01
   5  -4  -6 1061.09   60.89
  -4  -1  -6 1071.70   36.96
  -1   5  -3  780.40   30.18
  -4  -1  -3  799.72   37.50
   5  -4  -3  747.94   39.45
  -4  -1   0  876.64   29.41
  -1   5   0  874.29   24.79
  -1   5   0  886.61   32.45
  -1   5   3  316.47   19.34
  -4  -1   3  260.15   21.43
   5  -4   3  293.81   22.35
  -4  -1   6  388.85   18.36
   5  -4   6  423.94   34.23
  -1   5   6  432.60   20.61
  -1   5   6  401.37   18.80
  -1   5   6  410.41   33.09
  -4  -1   6  397.45   18.05
  -4  -1   6  450.66   36.36
   5  -4   6  419.48   19.12
   5  -4   6  408.69   19.33
  -1   5   6  423.07   19.67
   5  -4   6  370.23   33.57
  -4  -1   6  402.52   19.10
  -1   5   9  406.69   21.78
  -4  -1   9  410.39   20.78
  -1   5   9  333.67   37.18
  -4  -1   9  396.57   18.54
  -4  -1   9  444.01   22.21
   5  -4   9  381.96   40.49
   5  -4   9  388.15   21.63
  -4  -1   9  408.26   19.47
  -4  -1   9  405.05   21.14
  -2   5 -10  263.70   17.43
  -3  -2 -10  224.92   14.67
   5  -3  -7  405.04   37.95
  -3  -2  -7  459.00   24.48
  -3  -2  -7  473.23   21.93
  -3  -2  -7  440.54   21.50
  -2   5  -7  481.33   43.71
  -2   5  -4 1608.06   56.06
   5  -3  -4 1564.64   65.69
  -3  -2  -4 1585.59   47.62
   5  -3   2  999.08   39.88
   5  -3   2 1024.58   43.24
   5  -3   2  982.46   40.90
  -3  -2   2 1026.07   40.75
  -2   5   2 1055.45   34.48
  -2   5   5 1240.92   39.82
  -3  -2   5 1293.20   38.30
   5  -3   5 1267.67   61.52
  -3  -2   5 1269.68   60.31
  -3  -2   5 1191.55   57.87
   5  -3   5 1229.64   37.95
  -2   5   5 1229.59   40.22
   5  -3   8  563.39   47.58
   5  -3   8  553.93   47.54
   5  -3   8  700.77   30.17
  -2   5   8  597.93   48.97
  -3  -2   8  663.27   26.78
  -3  -2   8  703.98   29.05
  -2   5   8  693.82   30.35
  -3  -2   8  671.05   26.87
   5  -3   8  676.98   28.40
  -3  -2   8  705.41   29.08
  -2   5  11   86.82    7.73
  -2   5  11  106.19    9.47
   5  -3  11   98.02    7.30
   5  -2 -11  136.62   12.08
  -2  -3 -11  138.14    9.56
  -3   5 -11  153.84   12.16
  -2  -3  -8  258.23   18.83
  -3   5  -8  254.16   18.02
  -3   5  -8  284.83   15.10
  -3   5  -8  263.48   35.15
  -2  -3  -8  288.04   17.12
  -3   5  -5  565.39   32.58
  -2  -3  -5  577.99   24.16
   5  -2  -5  565.13   37.74
  -3   5  -5  549.66   38.10
  -3   5  -2 1816.50   56.92
  -3   5  -2 1673.22   54.39
   5  -2   1  554.20   25.55
  -3   5   1  526.09   27.19
   5  -2   1  521.72   25.84
  -2  -3   1  543.16   24.74
  -3   5   1  499.79   15.78
  -2  -3   1  555.64   24.10
  -3   5   4  712.55   36.23
  -3   5   4  694.69   25.31
  -3   5   4  648.61   24.76
  -2  -3   4  749.59   39.30
  -2  -3   4  689.85   23.05
   5  -2   4  722.31   37.11
  -2  -3   4  704.51   39.20
   5  -2   4  709.74   22.67
   5  -2   7  304.75   16.93
   5  -2   7  326.02   33.41
  -3   5   7  345.71   19.57
  -2  -3   7  359.99   18.39
   5  -2   7  289.10   32.69
  -3   5   7  382.21   20.21
  -2  -3   7  348.76   18.38
  -2  -3   7  345.28   35.35
  -2  -3   7  344.57   16.99
  -3   5   7  331.95   33.02
  -2  -3   7  339.29   17.18
   5  -2  10  185.16   11.78
  -2  -3  10  203.73   11.96
   5  -2  10  207.97   15.09
  -2  -3  10  212.74   13.97
  -3   5  10  206.25   13.76
  -2  -3  10  204.38   14.28
  -3   5  10  205.72   14.69
  -1  -4  -9  264.85   18.94
  -1  -4  -9  271.13   16.94
  -4   5  -9  291.67   15.59
  -4   5  -9  273.32   19.08
  -1  -4  -6  358.72   35.86
  -4   5  -6  480.83   39.05
  -1  -4  -6  450.09   21.67
  -4   5  -6  419.84   18.16
  -4   5  -6  413.10   20.61
  -4   5  -6  414.96   31.57
  -1  -4  -6  418.67   19.49
   5  -1  -6  425.95   34.55
  -1  -4  -6  398.49   19.72
  -4   5  -3  114.70   14.12
  -4   5  -3  154.10   14.57
   5  -1   0   70.32    8.28
  -4   5   0   99.66   12.28
  -1  -4   0   82.33    8.09
   5  -1   3  409.76   23.15
  -4   5   3  378.83   21.84
  -4   5   3  371.82   15.88
  -1  -4   3  385.25   24.04
  -1  -4   3  353.33   13.76
   5  -1   6 1069.65   61.63
  -1  -4   6 1149.24   37.78
  -1  -4   6 1065.51   37.37
  -1  -4   6 1155.94   61.36
  -4   5   6 1138.56   59.97
  -4   5   6 1181.67   40.02
   5  -1   6 1120.91   36.49
   5  -1   9  220.02   14.36
  -1  -4   9  210.27   14.68
  -4   5   9  179.06   27.88
  -1  -4   9  200.54   14.77
  -4   5   9  202.89   14.60
   5  -1   9  177.00   27.19
  -1  -4   9  197.31   13.01
  -5   5 -10   79.44    7.85
   0  -5 -10   93.07    9.23
  -5   5  -7  213.82   13.39
   0  -5  -7  203.73   13.97
  -5   5  -7  223.12   15.76
   0  -5  -7  210.82   12.92
   5   0  -7  237.40   26.09
  -5   5  -7  209.54   13.28
   0  -5  -7  214.09   15.45
  -5   5  -7  187.23   28.70
  -5   5  -4  354.30   25.71
  -5   5  -4  377.01   27.98
   0  -5  -4  344.35   15.56
  -5   5  -4  343.61   15.63
  -5   5  -1 1215.83   44.86
   5   0  -1 1179.49   35.03
   0  -5  -1 1112.81   35.01
  -5   5  -1 1240.83   49.96
   5   0   2  723.16   28.08
   0  -5   2  698.79   28.58
   5   0   2  724.10   34.79
  -5   5   2  719.82   28.46
  -5   5   2  633.79   22.91
   5   0   5  535.72   20.05
  -5   5   5  579.90   36.54
   0  -5   5  550.30   36.44
   0  -5   5  564.26   21.98
  -5   5   5  564.60   23.68
  -5   5   5  534.47   22.96
  -5   5   8  137.65   23.72
   5   0   8   97.44   22.40
   0  -5   8  114.93   10.45
   0  -5   8   93.20   20.31
   5   0   8  135.43   24.72
   5   0   8  129.81   12.35
  -5   5   8  111.54   11.12
   5   0   8  113.24   10.27
  -5   5   8  108.99   21.59
   0  -5   8  114.21   11.11
  -5   5  11   40.88    6.49
   0  -5  11   44.60    6.15
  -6   5 -11   69.54    5.91
   5   1 -11   86.51    9.62
   1  -6  -8  421.88   21.45
   1  -6  -8  430.53   22.93
  -6   5  -8  407.39   20.53
  -6   5  -8  423.95   20.77
  -6   5  -8  397.06   22.98
   1  -6  -8  391.32   18.49
   1  -6  -5  350.62   30.97
  -6   5  -5  344.48   17.77
   1  -6  -5  368.85   17.52
   5   1  -5  419.50   30.83
   1  -6  -5  341.88   17.02
  -6   5  -5  359.90   29.46
  -6   5  -2  655.17   33.41
   5   1   1   39.85    4.97
   1  -6   1   34.39    4.28
  -6   5   1   44.88    7.04
  -6   5   4  585.54   22.71
   1  -6   4  576.43   32.71
   5   1   4  530.55   36.53
   5   1   7  298.75   15.79
   5   1   7  292.54   35.40
   1  -6   7  342.09   34.29
  -6   5   7  341.54   18.76
   5   1   7  302.86   34.40
  -6   5   7  296.88   18.19
  -6   5  10   94.39    8.86
   1  -6  10   84.23    8.07
   5   1  10   98.01   10.47
   1  -6  10  113.85   10.06
  -6   5  10   91.71    9.79
   2  -7  -9   96.21   10.54
  -7   5  -9  103.41    9.98
   2  -7  -9   95.61    8.96
  -7   5  -6  216.73   26.34
  -7   5  -6  190.27   12.83
   2  -7  -6  207.85   13.81
   2  -7  -6  201.66   12.80
   2  -7  -6  206.33   26.06
  -7   5  -6  206.69   12.57
   2  -7  -6  195.39   13.14
  -7   5  -3  811.31   42.26
  -7   5   0  263.20   17.66
   2  -7   0  233.19   16.46
   5   2   3  673.71   38.40
   2  -7   3  674.90   35.70
  -7   5   3  593.63   23.30
  -7   5   3  582.38   32.18
   2  -7   6  235.08   25.52
  -7   5   6  241.80   26.89
  -7   5   6  237.53   14.72
  -7   5   6  217.17   12.53
  -7   5   6  245.58   15.79
   5   2   6  216.99   12.17
  -7   5   6  236.85   15.24
   2  -7   6  214.34   15.49
  -7   5   9  204.01   13.94
  -7   5   9  209.40   14.60
   5   2   9  198.68   29.32
   2  -7   9  198.12   14.19
   2  -7   9  194.01   13.22
  -7   5   9  168.52   11.29
   5   2   9  188.50   14.70
  -8   5 -10   98.43    8.90
   3  -8  -7  476.43   21.45
  -8   5  -7  487.14   23.14
   3  -8  -7  460.45   22.00
  -8   5  -7  464.34   22.87
  -8   5  -4 1081.30   54.67
  -8   5  -4 1004.02   34.20
   3  -8  -4  982.21   34.12
  -8   5  -4 1077.52   34.69
  -8   5  -1  122.55   17.59
  -8   5  -1  153.07   16.11
   3  -8  -1  122.95   13.80
  -8   5   2 1172.47   48.95
  -8   5   2 1192.09   38.19
   5   3   2 1189.74   53.78
   3  -8   2 1199.61   50.53
  -8   5   2 1151.34   36.77
   3  -8   5  214.87   15.10
   3  -8   5  206.22   12.92
  -8   5   5  206.96   13.57
  -8   5   5  244.90   14.17
  -8   5   5  217.13   24.20
   3  -8   5  206.10   20.81
  -8   5   5  215.61   14.31
  -8   5   5  209.62   12.06
  -8   5   8  269.84   33.93
  -8   5   8  286.18   15.56
  -8   5   8  306.50   33.73
  -8   5   8  300.03   17.80
  -8   5   8  320.95   18.42
   5   3   8  311.93   36.57
   5   3   8  344.68   39.46
   3  -8  11  103.08    7.45
   3  -8  11   85.37    5.87
   3  -8  11   96.31    7.44
  -8   5  11   90.94    6.64
   4  -9  -8  102.50    9.47
  -9   5  -8  111.21   11.14
  -9   5  -8  113.43   11.03
  -9   5  -5  458.26   20.56
  -9   5  -5  463.43   38.01
  -9   5  -5  431.09   20.82
   4  -9  -5  443.70   20.67
  -9   5  -5  403.92   20.05
   4  -9  -5  474.83   21.08
  -9   5  -2  140.61   20.48
  -9   5   1 2046.27   83.28
  -9   5   1 1963.48   74.20
  -9   5   1 1993.15   58.22
  -9   5   1 1965.74   55.17
   4  -9   1 2118.32   74.90
  -9   5   1 1999.74   72.35
  -9   5   1 2088.13   73.39
  -9   5   4  530.46   21.76
  -9   5   4  509.56   35.69
  -9   5   4  531.15   22.91
  -9   5   4  533.55   23.07
   4  -9   4  524.08   24.12
   4  -9   4  546.12   24.62
   5   4   4  613.08   41.81
   4  -9   4  509.08   37.60
  -9   5   4  516.61   21.16
   4  -9   4  536.64   22.27
   5   4   7  157.26   25.57
  -9   5   7  158.83   12.44
   4  -9   7  204.59   16.02
  -9   5   7  184.47   13.87
  -9   5   7  198.38   29.95
  -9   5   7  150.64   24.43
   5   4  10   62.22    7.52
   4  -9  10   71.15    7.60
  -9   5  10   53.11    6.32
   4  -9  10   65.73    6.70
  -9   5  10   60.60    6.67
  -9   5  10   62.44    6.97
 -10   5  -9  142.08   11.46
 -10   5  -9  128.78   10.06
   5 -10  -9  147.44    9.35
   5 -10  -6   59.47    7.84
 -10   5  -6   64.73    9.00
 -10   5  -6   52.78   16.62
 -10   5  -6   74.79   18.21
 -10   5  -3  375.01   18.16
 -10   5  -3  371.35   34.20
 -10   5  -3  327.64   17.02
 -10   5  -3  381.42   31.82
 -10   5  -3  344.84   17.44
   5 -10  -3  332.42   17.01
   5 -10   0  577.53   35.98
 -10   5   0  569.82   21.87
 -10   5   0  611.39   24.35
 -10   5   0  598.31   37.36
 -10   5   0  564.68   34.37
 -10   5   0  562.89   40.68
   5 -10   3  565.30   38.98
   5 -10   3  557.16   23.04
 -10   5   3  556.06   21.91
 -10   5   3  570.55   23.26
 -10   5   3  558.22   37.57
 -10   5   3  557.36   21.32
 -10   5   3  586.05   23.06
 -10   5   3  522.56   31.84
 -10   5   3  562.23   22.20
 -10   5   3  546.32   22.91
   5 -10   3  546.71   24.49
   5   5   3  557.19   39.47
 -10   5   6  165.67   11.75
 -10   5   6  161.54   23.80
 -10   5   6  165.01   12.42
 -10   5   6  162.12   12.92
   5 -10   6  208.85   16.04
   5   5   6  137.98   23.42
 -10   5   6  169.04   12.07
 -10   5   6  168.37   13.35
 -10   5   9   30.29    5.12
 -10   5   9   28.28    5.68
 -10   5   9   37.75    6.04
   5 -10   9   26.76    5.81
   5   5   9   37.10    6.74
 -11   5 -10  102.19    7.99
   6 -11  -7   38.36    6.67
 -11   5  -7   38.15    7.53
   6 -11  -4   38.94    6.68
 -11   5  -4   42.07    7.30
 -11   5  -4   41.68    7.22
 -11   5  -4   69.88   16.87
 -11   5  -4   55.36   15.93
   6 -11  -4   49.83    6.92
 -11   5  -1  814.59   31.23
   6 -11  -1  885.33   31.50
   6 -11  -1  872.58   31.59
   6 -11  -1  848.98   48.91
 -11   5  -1  845.32   49.48
 -11   5  -1  821.65   30.38
 -11   5  -1  914.99   30.98
 -11   5  -1  856.20   30.84
 -11   5  -1  895.49   48.66
 -11   5  -1  836.96   52.73
 -11   5  -1  835.91   31.32
   6 -11   2  169.60   11.68
 -11   5   2  186.77   12.98
   5   6   2  162.08   20.75
   6 -11   2  176.36   12.05
   6 -11   2  197.70   14.09
   6 -11   2  172.16   11.81
 -11   5   2  197.45   11.79
   6 -11   2  179.67   22.58
 -11   5   2  195.84   12.61
 -11   5   2  199.79   22.76
 -11   5   2  162.93   18.18
 -11   5   2  183.42   12.35
 -11   5   2  180.14   11.54
 -11   5   2  192.98   22.76
 -11   5   5  303.62   18.21
 -11   5   5  315.11   17.55
 -11   5   5  272.78   16.14
 -11   5   5  292.87   15.71
 -11   5   5  309.22   32.17
 -11   5   5  304.09   16.86
 -11   5   5  265.48   32.87
 -11   5   8   61.10    7.77
   5   6   8   54.45    7.49
 -11   5   8   48.79    7.50
   6 -11   8   48.66    7.52
 -10   4  -8   93.41   10.01
 -10   4  -8   95.15   10.26
   6 -10  -8   90.74    8.40
 -10   4  -5   29.49   12.15
 -10   4  -5   30.54    6.70
   6 -10  -5   19.56    5.37
 -10   4  -5   26.66    6.12
   6 -10  -5   27.49    5.44
 -10   4  -2  143.42   10.47
 -10   4  -2  143.21   10.39
 -10   4  -2  139.13   10.00
 -10   4  -2  127.76   18.05
 -10   4  -2  161.43   21.31
   6 -10  -2  126.61    9.80
 -10   4   1   55.37    5.78
 -10   4   1   62.29    7.26
   6 -10   1   48.66   12.38
 -10   4   1   60.78   13.39
 -10   4   1   60.65   11.26
 -10   4   1   56.47    6.79
 -10   4   1   53.68   11.43
   4   6   1   60.23   12.01
 -10   4   1   51.21    6.64
 -10   4   1   57.45    6.57
 -10   4   4  643.89   25.65
 -10   4   4  652.80   25.87
 -10   4   4  661.82   27.10
   6 -10   4  655.25   28.64
 -10   4   4  714.33   45.79
 -10   4   4  586.77   24.14
 -10   4   4  635.62   46.68
   6 -10   4  640.51   28.30
   6 -10   4  668.74   45.97
 -10   4   4  653.66   25.49
 -10   4   7  287.04   35.21
   4   6   7  250.77   30.66
   6 -10   7  291.94   19.31
 -10   4   7  272.81   16.73
 -10   4   7  288.30   17.35
 -10   4   7  290.91   15.38
 -10   4   7  288.17   32.65
   6 -10  10   66.92    6.34
 -10   4  10   73.78    7.09
 -10   4  10   74.84    6.97
 -10   4  10   81.33    7.32
  -9   3  -9   22.83    5.36
  -9   3  -9   18.94    5.93
  -9   3  -6   42.52    7.25
  -9   3  -6   35.68    6.99
   6  -9  -6   42.32    6.47
   6  -9  -6   40.38    6.32
  -9   3  -3  505.85   36.48
   6  -9  -3  527.78   21.46
  -9   3  -3  552.84   37.62
   6  -9  -3  565.09   41.10
  -9   3   0  430.81   30.95
  -9   3   0  394.52   29.76
  -9   3   0  408.35   24.35
   6  -9   0  377.70   29.31
  -9   3   0  381.97   16.87
  -9   3   0  416.88   17.42
   6  -9   3  268.69   15.57
   6  -9   3  273.72   14.34
  -9   3   3  277.93   14.96
   6  -9   3  257.32   25.96
  -9   3   3  283.17   13.77
  -9   3   3  242.16   17.46
  -9   3   3  233.34   25.50
   6  -9   3  278.64   15.40
  -9   3   3  247.88   13.77
  -9   3   3  266.13   25.75
   3   6   3  282.17   24.75
  -9   3   6  146.64   24.95
  -9   3   6  139.98   10.37
   6  -9   6  134.07   11.25
   6  -9   6  152.52   13.49
  -9   3   6  154.60   12.27
  -9   3   6  146.33   11.44
   3   6   6  154.53   23.28
  -9   3   6  107.29   20.60
  -9   3   9   81.71    9.06
   3   6   9   83.87    8.87
   6  -9   9   81.44    9.06
  -9   3   9   76.46    7.61
  -9   3   9   85.85    9.03
  -8   2 -10   96.50    9.13
   2   6 -10  104.27   10.23
  -8   2  -7  549.78   25.36
   6  -8  -7  575.19   25.06
  -8   2  -7  570.67   26.16
  -8   2  -4  486.04   20.63
  -8   2  -4  439.88   19.69
  -8   2  -4  503.10   21.47
  -8   2  -4  512.86   36.25
  -8   2  -4  468.70   19.96
  -8   2  -1  337.84   23.11
   6  -8  -1  349.56   26.17
  -8   2  -1  302.31   23.50
  -8   2   2  141.10    9.51
   6  -8   2  151.24   18.33
  -8   2   2  141.50    8.26
  -8   2   2  136.43   17.06
   2   6   2  124.43   14.35
  -8   2   2  161.47   17.80
  -8   2   2  153.82   12.52
  -8   2   5  424.82   17.68
   2   6   5  360.77   31.06
  -8   2   5  390.90   18.68
  -8   2   5  396.79   18.19
   6  -8   5  411.46   19.18
   6  -8   5  418.62   21.26
  -8   2   5  322.87   31.45
   6  -8   5  405.60   20.28
  -8   2   5  378.92   18.66
  -8   2   5  387.51   18.61
   6  -8   8  296.56   19.20
  -8   2   8  293.35   35.98
   2   6   8  307.69   18.02
   2   6   8  325.54   17.47
  -8   2   8  331.90   17.16
  -8   2   8  296.56   34.60
  -8   2   8  301.80   16.38
  -8   2   8  316.87   17.92
  -8   2  11   93.94    7.30
   6  -8  11   86.65    6.88
  -7   1 -11   38.88    5.50
  -7   1  -8  697.99   29.62
   6  -7  -8  642.16   52.07
  -7   1  -8  701.48   29.85
  -7   1  -5  655.80   26.49
  -7   1  -5  654.23   25.72
   6  -7  -2 1490.14   62.57
  -7   1  -2 1477.16   56.73
  -7   1  -2 1372.04   54.17
   1   6   1  293.44   18.13
  -7   1   1  355.13   24.90
  -7   1   1  304.16   17.16
  -7   1   1  308.91   13.67
  -7   1   1  279.09   20.93
  -7   1   1  314.28   24.39
   6  -7   1  310.70   18.80
   1   6   4  307.63   14.71
  -7   1   4  313.62   14.60
   6  -7   4  303.36   22.61
  -7   1   4  291.14   26.68
  -7   1   4  280.44   12.74
   1   6   7  425.24   20.91
   6  -7   7  361.30   19.28
   6  -7   7  372.39   21.38
  -7   1   7  422.37   19.90
   6  -7   7  399.92   37.13
   1   6   7  446.50   21.16
  -7   1   7  401.40   19.19
  -7   1   7  417.80   39.89
  -7   1   7  433.30   19.67
   1   6   7  365.87   35.91
  -7   1   7  407.62   20.71
  -7   1   7  467.75   42.99
  -7   1  10  123.21    9.70
   6  -7  10  157.03   11.16
  -7   1  10  133.32    9.81
   1   6  10  140.08   10.45
  -7   1  10  159.70   11.09
   6  -7  10  126.78    8.77
   0   6  -9  124.23   24.53
  -6   0  -9  141.74   11.66
   6  -6  -9  165.69   13.81
  -6   0  -9  140.06   12.13
  -6   0  -6  801.14   30.89
  -6   0  -6  827.30   31.14
   6  -6  -6  807.16   55.82
  -6   0  -3  550.54   32.54
   0   6   0  598.33   23.83
  -6   0   0  566.35   31.33
  -6   0   0  615.55   28.19
  -6   0   0  627.42   26.21
  -6   0   0  673.88   34.12
  -6   0   3   73.35    5.91
   0   6   3   64.93    5.92
  -6   0   3   64.07   12.53
   6  -6   3   58.38   11.92
   0   6   6  324.64   16.30
   6  -6   6  295.74   31.21
   6  -6   6  267.70   15.21
   0   6   6  293.51   28.77
  -6   0   6  306.49   32.40
   0   6   6  275.15   15.48
  -6   0   6  307.78   15.52
  -6   0   6  292.56   30.67
   6  -6   6  311.32   29.33
  -6   0   6  298.44   16.40
  -6   0   6  281.62   15.32
   6  -6   6  296.68   17.42
   6  -6   6  316.86   16.40
   0   6   9  134.87   11.86
   0   6   9  132.19   11.65
   6  -6   9  157.06   12.67
  -6   0   9  156.46   12.00
  -6   0   9  124.54   23.60
  -6   0   9  131.29   10.03
  -6   0   9  143.52   11.43
  -6   0   9  153.51   12.33
  -1   6 -10   85.58   10.10
   6  -5 -10   73.82    9.52
  -5  -1 -10   99.52    9.71
  -5  -1  -7  300.78   17.72
  -5  -1  -7  307.24   17.59
   6  -5  -7  268.05   33.50
  -1   6  -7  288.11   34.74
   6  -5  -4  545.05   38.53
  -1   6  -4  600.44   26.78
  -5  -1  -1   44.09    7.54
  -5  -1  -1   40.29    5.47
   6  -5   2  568.73   27.99
   6  -5   2  595.55   33.68
   6  -5   2  601.74   33.25
  -1   6   2  573.08   24.37
  -5  -1   2  609.45   33.07
  -5  -1   5  446.65   34.70
   6  -5   5  395.24   30.33
  -1   6   5  352.70   16.96
  -5  -1   5  397.46   17.80
  -1   6   5  350.66   27.48
  -5  -1   5  354.65   17.12
  -5  -1   5  363.39   16.79
   6  -5   5  326.53   30.47
  -1   6   5  369.54   18.20
   6  -5   5  375.11   31.52
  -5  -1   5  383.43   16.21
  -1   6   8  419.20   22.28
  -1   6   8  402.70   20.86
  -5  -1   8  420.33   20.70
  -5  -1   8  419.57   21.00
   6  -5   8  415.03   21.60
   6  -5   8  380.29   20.14
  -5  -1   8  419.89   19.83
  -1   6   8  345.07   37.06
  -5  -1   8  387.72   20.91
   6  -5   8  411.17   39.94
  -5  -1  11   77.11    7.29
  -1   6  11   68.09    6.91
   6  -5  11   67.77    6.31
  -1   6  11   70.23    7.18
   6  -4 -11  127.70   10.91
  -2   6 -11  124.15   10.09
  -4  -2 -11  141.28    9.60
  -4  -2  -8  253.10   16.28
  -2   6  -8  264.73   17.83
  -2   6  -8  201.25   30.84
  -4  -2  -8  251.69   16.36
  -2   6  -5  289.77   20.98
   6  -4  -5  290.78   29.02
  -4  -2  -5  316.01   17.27
  -2   6  -2  218.49   14.97
  -4  -2   1 1866.03   64.39
  -2   6   1 1828.14   61.44
   6  -4   1 1872.49   66.04
   6  -4   1 1924.20   65.77
  -4  -2   1 1847.91   62.67
  -4  -2   4 1883.22   74.42
  -2   6   4 1752.43   52.38
  -4  -2   4 1732.75   48.89
  -2   6   4 1796.85   52.06
  -4  -2   4 1865.68   72.15
  -2   6   4 1838.64   65.04
   6  -4   4 1944.36   73.04
  -2   6   7  226.50   27.69
  -4  -2   7  213.71   13.98
  -4  -2   7  187.20   26.24
  -2   6   7  206.61   14.35
  -4  -2   7  202.58   14.00
  -2   6   7  212.35   14.15
  -4  -2   7  211.47   13.43
   6  -4   7  218.04   28.71
   6  -4   7  209.61   13.96
  -2   6   7  200.23   14.67
  -4  -2   7  217.43   13.80
   6  -4   7  221.77   28.48
  -2   6  10   59.68    8.34
   6  -4  10   47.82    7.60
   6  -4  10   53.19    6.93
  -4  -2  10   47.37    5.90
  -4  -2  10   51.44    7.64
  -3  -3  -9  374.96   20.12
  -3   6  -9  334.64   39.39
  -3   6  -9  366.25   21.57
  -3   6  -6  507.43   40.71
  -3  -3  -6  451.75   21.26
   6  -3  -6  474.37   39.80
  -3   6  -6  494.28   32.26
  -3  -3  -6  475.32   22.17
  -3  -3  -6  492.83   23.82
  -3   6  -3  879.44   38.32
  -3   6  -3  856.16   36.80
  -3  -3   0  867.58   35.60
  -3   6   0  896.67   38.60
  -3  -3   0  896.07   36.51
  -3  -3   3 2551.65   84.07
  -3   6   3 2268.05   63.23
   6  -3   3 2326.74   83.27
   6  -3   3 2447.84   79.74
  -3   6   3 2111.75   69.88
  -3  -3   3 2413.97   79.32
   6  -3   3 2278.88   79.40
  -3   6   6  421.92   18.99
  -3  -3   6  405.63   18.91
  -3   6   6  429.11   21.26
   6  -3   6  409.67   36.80
   6  -3   6  422.69   35.38
   6  -3   6  403.09   18.29
  -3   6   6  332.32   30.01
  -3  -3   6  384.82   18.46
  -3  -3   6  394.10   19.11
  -3   6   6  413.65   20.44
  -3  -3   6  401.48   18.50
  -3  -3   9  143.33   12.36
  -3  -3   9  115.97   22.41
  -3  -3   9  145.51   12.41
  -3   6   9  121.08   22.18
  -3  -3   9  124.30   10.39
   6  -3   9  108.57   21.67
  -3  -3   9  123.17   11.36
   6  -3   9  123.25   12.33
  -3   6   9  122.51   12.22
  -3  -3   9  142.38   10.51
  -4   6 -10  147.71   12.70
  -2  -4 -10  140.54   11.23
  -4   6  -7  427.80   40.47
  -2  -4  -7  422.88   22.92
   6  -2  -7  491.72   40.54
  -2  -4  -7  390.12   20.45
  -4   6  -7  411.69   18.85
  -2  -4  -7  375.74   20.31
  -4   6  -7  387.39   21.22
  -4   6  -4  171.72   10.23
  -4   6  -4  184.87   19.52
  -2  -4  -4  182.46   11.41
  -4   6  -4  205.12   18.44
   6  -2   2  945.66   41.37
   6  -2   2  951.43   39.03
   6  -2   2  882.86   41.45
  -2  -4   2  889.86   37.59
  -4   6   5  535.93   23.30
  -2  -4   5  528.50   20.82
  -4   6   5  533.43   23.24
  -2  -4   5  553.35   21.59
  -4   6   5  604.68   36.15
   6  -2   5  531.08   20.08
  -2  -4   5  529.78   21.60
  -2  -4   8  402.62   18.73
  -4   6   8  380.92   22.00
  -2  -4   8  373.38   20.61
  -2  -4   8  402.86   19.93
   6  -2   8  404.39   19.76
   6  -2   8  329.18   38.31
  -4   6   8  303.59   33.67
   6  -2   8  362.60   21.24
   6  -2   8  345.92   37.84
  -2  -4   8  396.59   20.64
  -4   6  11   28.57    5.68
  -4   6  11   36.44    5.34
  -2  -4  11   32.10    5.63
  -5   6  -8  263.73   14.88
  -1  -5  -8  257.99   18.39
  -1  -5  -8  259.29   16.72
  -5   6  -8  263.17   15.44
  -1  -5  -8  240.24   14.27
  -5   6  -8  273.78   18.11
  -1  -5  -5  428.62   19.35
  -5   6  -5  447.30   31.18
  -1  -5  -5  431.27   19.95
  -1  -5  -5  428.96   19.85
  -5   6  -5  383.36   32.47
  -5   6  -5  416.94   19.23
   6  -1  -5  435.02   33.68
  -5   6  -2  108.74   12.55
  -5   6   1 1527.48   61.24
   6  -1   1 1521.65   51.45
   6  -1   1 1591.52   55.80
  -5   6   1 1509.30   42.94
  -1  -5   1 1527.00   49.31
   6  -1   4  161.17   20.61
  -5   6   4  211.46   18.64
  -5   6   4  182.81   11.95
   6  -1   7  734.32   54.72
   6  -1   7  763.18   28.13
  -5   6   7  741.31   31.57
  -5   6   7  673.87   48.20
  -1  -5   7  688.85   28.66
  -1  -5   7  768.56   30.05
  -1  -5   7  724.28   27.44
  -1  -5  10  157.74   12.22
  -1  -5  10  145.79   10.35
  -5   6  10  156.89   11.87
  -6   6  -9  142.68   11.16
   0  -6  -9  124.52   11.44
  -6   6  -6  286.37   15.63
   0  -6  -6  308.03   17.46
  -6   6  -6  290.83   17.09
   0  -6  -6  280.01   15.39
  -6   6  -6  307.27   29.47
   6   0  -6  304.80   29.88
   0  -6  -6  300.27   16.90
  -6   6  -3   64.52   11.92
   6   0   0  623.17   27.82
   0  -6   0  608.55   23.80
   0  -6   0  664.67   23.10
  -6   6   0  602.12   23.85
  -6   6   0  597.37   35.22
   6   0   3  582.80   35.11
  -6   6   3  520.64   21.28
  -6   6   3  528.30   27.51
   0  -6   3  517.35   27.55
   6   0   6  897.48   29.96
  -6   6   6  900.96   34.85
   0  -6   6  828.85   30.07
  -6   6   6  950.36   35.37
   0  -6   6  892.92   33.03
   0  -6   6  891.93   52.73
  -6   6   9  140.27   12.05
  -6   6   9  137.69   22.85
   6   0   9  175.94   14.18
   6   0   9  156.71   26.33
   0  -6   9  151.79   11.75
  -6   6   9  149.95   12.97
   0  -6   9  162.94   13.11
   0  -6   9  115.84   20.65
   1  -7 -10   86.60    7.56
  -7   6 -10   86.53    8.09
   1  -7  -7  137.22   11.12
  -7   6  -7  121.03   22.05
  -7   6  -7  144.05   11.83
   1  -7  -7  128.23   11.62
   1  -7  -7  149.70   12.74
  -7   6  -7  150.51   11.94
  -7   6  -4   20.97    9.33
   1  -7  -1  777.89   30.10
  -7   6  -1  806.31   32.89
   1  -7  -1  764.37   24.96
   6   1  -1  752.50   26.90
   6   1   2  643.38   35.69
   1  -7   2  570.50   23.89
  -7   6   2  569.51   22.44
   1  -7   2  588.13   29.49
  -7   6   2  558.59   27.54
  -7   6   5  354.15   18.49
   1  -7   5  375.23   19.68
  -7   6   5  388.02   29.96
   6   1   8  110.14   23.37
  -7   6   8   95.37   10.72
  -7   6   8  103.99   21.14
  -7   6   8   85.56   10.47
   6   1   8   56.83   18.67
   1  -7   8  111.30   10.33
  -7   6   8  122.64   21.23
  -7   6  11   59.40    5.34
   1  -7  11   65.53    5.49
   1  -7  11   76.90    7.01
   1  -7  11   84.10    7.08
  -7   6  11   73.19    6.97
  -8   6 -11  109.67    6.86
  -8   6  -8   27.49    6.39
  -8   6  -8   32.97    6.89
  -8   6  -5  162.71   11.49
   2  -8  -5  151.18   12.11
  -8   6  -5  160.87   22.15
  -8   6  -5  192.04   12.10
   2  -8  -5  170.91   11.83
  -8   6  -2 1225.95   61.02
  -8   6   1 1934.08   64.27
   2  -8   1 1884.77   64.79
   2  -8   4  356.16   18.55
   2  -8   4  338.98   16.15
  -8   6   4  384.29   27.97
  -8   6   4  335.16   17.92
   2  -8   4  294.29   21.61
   6   2   4  345.57   31.60
  -8   6   4  337.24   16.91
  -8   6   7    5.00    5.63
  -8   6   7    4.91    8.27
   2  -8   7    5.72    4.77
  -8   6   7    0.76    4.34
   6   2   7   12.08   11.62
  -8   6   7    2.92    4.86
  -8   6  10  143.60    9.68
   2  -8  10  144.89    9.93
  -8   6  10  139.82   10.04
   6   2  10  165.70   12.23
  -8   6  10  144.33   10.77
   2  -8  10  121.14    9.83
   2  -8  10  155.47   11.02
  -9   6  -9  118.53   10.49
   3  -9  -9  113.47    9.29
  -9   6  -6  429.82   21.67
   3  -9  -6  445.00   21.06
  -9   6  -6  452.87   40.62
  -9   6  -6  427.38   20.82
  -9   6  -3  919.57   32.48
   3  -9  -3  987.11   32.94
  -9   6  -3  962.66   57.08
   3  -9  -3  966.02   32.75
  -9   6  -3  917.15   31.94
  -9   6   0  420.91   34.48
  -9   6   0  416.01   26.55
   3  -9   0  398.95   25.51
  -9   6   0  422.54   15.98
  -9   6   0  418.01   28.80
   3  -9   3  800.98   28.57
   3  -9   3  802.27   28.54
   3  -9   3  830.37   44.30
   3  -9   3  875.81   31.55
  -9   6   3  842.62   30.20
   3  -9   3  813.36   30.99
  -9   6   3  840.93   43.26
  -9   6   3  833.28   30.75
   6   3   3  864.16   48.93
  -9   6   6   50.94    7.84
   3  -9   6   58.74    9.52
  -9   6   6   52.53   14.05
  -9   6   6   52.50    8.37
  -9   6   6   58.57    8.95
  -9   6   6   56.87    7.84
  -9   6   9  205.77   13.55
  -9   6   9  196.69   12.48
   6   3   9  211.57   14.85
  -9   6   9  204.44   13.53
   3  -9   9  217.21   13.63
 -10   6 -10  118.83    8.98
   4 -10  -7  161.97   12.37
 -10   6  -7  164.46   13.14
 -10   6  -7  169.78   28.77
 -10   6  -7  161.70   13.47
   4 -10  -4 1069.65   36.98
   4 -10  -4 1058.18   36.91
 -10   6  -4 1036.93   36.93
 -10   6  -4 1014.85   36.60
 -10   6  -4  973.04   62.99
   4 -10  -1  276.21   14.20
 -10   6  -1  253.60   13.64
 -10   6  -1  251.15   28.15
   4 -10  -1  245.61   21.95
 -10   6  -1  266.30   14.35
 -10   6  -1  257.50   14.00
 -10   6  -1  264.62   23.33
 -10   6  -1  251.96   24.11
 -10   6   2  498.99   21.14
 -10   6   2  468.15   31.31
 -10   6   2  433.64   20.25
   4 -10   2  486.75   20.02
   4 -10   2  464.59   19.79
   4 -10   2  508.49   33.60
 -10   6   2  449.45   21.83
 -10   6   2  475.26   31.16
 -10   6   2  476.99   20.51
   4 -10   2  465.50   21.61
 -10   6   2  474.42   20.36
   6   4   2  529.31   36.59
 -10   6   5   53.84   13.62
   4 -10   5   36.78    6.65
 -10   6   5   41.40    6.16
 -10   6   5   37.68    7.27
 -10   6   5   33.58    6.00
 -10   6   5   41.64    7.08
 -10   6   5   35.13    6.16
 -10   6   8  194.61   13.12
 -10   6   8  166.13   11.25
 -10   6   8  184.36   13.70
 -10   6   8  193.46   13.19
   4 -10   8  209.70   14.24
 -11   6  -8  121.04   11.26
 -11   6  -8  143.72   11.91
   5 -11  -8  147.01   10.72
 -11   6  -5   82.82    9.46
 -11   6  -5   86.06    9.72
 -11   6  -5   83.93    9.46
 -11   6  -5   56.96   17.96
   5 -11  -5   84.39    9.34
 -11   6  -2  571.96   24.08
 -11   6  -2  606.53   41.52
   5 -11  -2  582.01   37.95
   5 -11  -2  584.15   23.63
 -11   6  -2  591.04   39.91
   5 -11  -2  598.38   24.55
 -11   6  -2  563.56   24.10
 -11   6  -2  618.84   46.70
   5 -11   1  139.96   10.37
 -11   6   1  156.51   12.15
   5 -11   1  160.30   11.05
   6   5   1   97.72   16.83
 -11   6   1  142.48   11.24
 -11   6   1  139.71    9.87
 -11   6   1  154.92   11.16
 -11   6   1  147.36   10.53
   5 -11   1  143.46   10.82
 -11   6   1  163.12   19.35
   5 -11   1  171.21   12.51
   5 -11   1  131.23   18.19
 -11   6   4  184.00   13.12
 -11   6   4  188.16   11.95
   6   5   4  146.36   22.98
 -11   6   4  168.43   12.46
   5 -11   4  167.08   12.43
   5 -11   4  184.77   14.51
 -11   6   4  171.34   11.80
 -11   6   4  187.53   12.65
 -11   6   4  172.53   22.60
 -11   6   4  175.43   11.97
 -11   6   4  161.86   18.38
 -11   6   7  153.69   11.75
 -11   6   7  157.59   11.37
 -11   6   7  123.78   21.10
   6   5   7  130.60   23.24
 -11   6   7  167.97   13.35
 -11   6   7  158.06   11.44
   6   5   7  120.27   25.38
   6   5  10   88.83    6.98
 -11   6  10   83.37    7.17
   5 -11  10  100.50    7.22
 -11   6  10   85.01    6.21
   5 -11  10   96.25    7.26
 -11   6  10   79.48    5.71
 -12   6  -9   82.72    7.91
 -12   6  -9   80.27    6.94
 -12   6  -6  302.09   17.67
 -12   6  -6  259.30   16.04
   6 -12  -6  275.94   16.50
   6 -12  -3   30.56    6.49
 -12   6  -3   21.39   11.64
 -12   6  -3   31.63    6.70
   6 -12  -3   29.97   11.21
 -12   6  -3   17.26   10.54
   6 -12  -3   29.48    6.04
 -12   6  -3   32.32   14.03
 -12   6  -3   32.67    7.26
 -12   6   0  319.19   34.33
 -12   6   0  319.62   18.09
 -12   6   0  320.13   16.78
   6 -12   0  320.33   18.11
   6 -12   0  295.24   28.22
 -12   6   0  300.63   16.31
 -12   6   0  334.39   16.46
 -12   6   0  285.02   14.87
 -12   6   0  286.79   28.66
 -12   6   3  371.30   35.53
 -12   6   3  356.04   18.33
 -12   6   3  339.62   27.34
   6 -12   3  379.36   19.46
 -12   6   3  388.64   18.23
 -12   6   3  330.78   31.19
   6 -12   3  365.71   18.91
   6   6   3  365.97   33.83
 -12   6   3  363.95   19.28
   6 -12   3  402.48   21.49
 -12   6   3  366.34   19.00
   6 -12   3  398.58   34.75
 -12   6   6  363.33   18.72
 -12   6   6  367.66   19.84
 -12   6   6  345.70   18.12
 -12   6   6  347.35   20.30
 -12   6   6  364.32   18.66
   6   6   6  356.49   35.91
 -12   6   6  325.11   38.02
 -12   6   6  376.81   35.77
   6   6   9   73.98    7.01
 -12   6   9   77.05    6.67
 -12   6   9   89.60    7.15
   6 -12   9   89.62    7.80
 -12   6   9   80.18    7.20
 -12   6   9   88.41    8.46
   6 -12   9   82.78    7.50
 -13   6  -7   78.83    8.79
 -13   6  -4  376.79   19.45
 -13   6  -4  378.02   37.72
 -13   6  -4  365.97   36.96
 -13   6  -4  407.76   21.40
   7 -13  -4  368.87   18.83
   7 -13  -4  397.48   20.51
   7 -13  -4  343.59   33.62
 -13   6  -4  372.68   20.78
 -13   6  -4  408.75   19.92
 -13   6  -1  287.81   17.22
 -13   6  -1  299.57   29.69
   7 -13  -1  287.49   16.97
 -13   6  -1  294.81   16.37
 -13   6  -1  279.30   30.75
   7 -13  -1  288.18   29.56
 -13   6  -1  296.49   34.59
 -13   6  -1  283.98   16.77
 -13   6  -1  296.09   16.87
 -13   6  -1  299.69   17.68
 -13   6   2  400.59   34.41
   7 -13   2  427.96   36.57
 -13   6   2  447.26   22.69
   7 -13   2  418.82   22.95
   7 -13   2  458.04   22.75
 -13   6   2  425.38   21.72
 -13   6   2  381.37   19.65
   7 -13   2  442.01   21.54
 -13   6   2  450.03   21.98
 -13   6   2  436.39   19.12
   6   7   2  393.39   34.47
 -13   6   5  190.86   25.79
 -13   6   5  257.31   15.39
 -13   6   5  258.02   15.14
   7 -13   5  274.09   16.70
 -13   6   5  260.63   15.90
 -13   6   5  272.50   17.62
 -13   6   5  270.03   33.39
 -13   6   5  242.42   14.44
   7 -13   5  257.83   18.19
 -13   6   5  260.50   15.23
 -13   6   8  111.61    9.72
   7 -13   8   93.24    8.23
   6   7   8   84.40    7.58
 -13   6   8  101.30    8.10
 -13   6   8   83.59    8.33
 -12   5  -8  186.66   13.28
 -12   5  -5  250.72   15.83
 -12   5  -5  235.54   30.91
 -12   5  -5  224.50   29.73
 -12   5  -5  267.23   17.18
   7 -12  -5  269.42   15.25
   7 -12  -5  253.37   15.89
 -12   5  -5  246.38   16.23
 -12   5  -2  230.59   14.97
   7 -12  -2  284.85   29.97
 -12   5  -2  240.84   28.04
   7 -12  -2  239.24   15.22
 -12   5  -2  248.50   15.21
 -12   5  -2  244.16   15.21
 -12   5  -2  266.79   27.81
 -12   5  -2  260.97   15.38
 -12   5  -2  242.72   13.57
 -12   5  -2  315.08   33.37
 -12   5   1  185.52   21.00
   7 -12   1  181.26   22.91
 -12   5   1  183.68   12.31
   5   7   1  182.30   21.42
 -12   5   1  182.09   11.84
 -12   5   1  203.73   13.27
 -12   5   1  206.41   13.78
   7 -12   1  175.73   12.02
   7 -12   1  174.84   13.93
   7 -12   4  429.28   23.49
 -12   5   4  414.21   20.30
 -12   5   4  409.20   20.56
 -12   5   4  418.60   22.20
 -12   5   4  383.04   38.52
 -12   5   4  405.13   19.94
 -12   5   4  525.82   41.11
 -12   5   4  417.28   20.20
 -12   5   4  407.26   19.67
   7 -12   4  452.35   39.56
   7 -12   4  451.90   23.81
 -12   5   7  251.09   15.18
   5   7   7  238.21   14.32
 -12   5   7  250.91   15.83
 -12   5   7  226.85   14.72
   7 -12   7  249.80   17.65
 -11   4  -9  179.71   12.11
 -11   4  -9  148.22   10.67
   7 -11  -6  195.44   13.14
 -11   4  -6  128.02   22.84
 -11   4  -6  169.33   13.28
   7 -11  -6  155.98   11.45
 -11   4  -6  162.65   13.02
 -11   4  -3  303.92   15.88
 -11   4  -3  316.10   30.49
   7 -11  -3  317.60   17.20
   7 -11  -3  323.11   17.14
 -11   4  -3  285.92   16.73
 -11   4  -3  275.59   30.09
 -11   4   0  146.78   10.38
 -11   4   0  124.09   20.18
 -11   4   0  167.47   10.91
   7 -11   0  147.39   10.73
 -11   4   0  138.16   14.87
   7 -11   0  163.39   21.23
 -11   4   0  148.24   10.83
   7 -11   0  127.57   10.74
   7 -11   0  150.84   10.74
 -11   4   0  121.05   10.19
 -11   4   0  153.97   10.45
 -11   4   0  141.21   17.99
 -11   4   3  401.02   35.62
 -11   4   3  385.49   18.44
   7 -11   3  414.41   35.83
 -11   4   3  363.75   18.21
 -11   4   3  372.23   18.40
 -11   4   3  344.18   19.04
 -11   4   3  356.14   18.04
   7 -11   3  366.35   20.39
   4   7   3  324.18   29.81
 -11   4   3  357.47   32.49
   7 -11   3  361.08   18.63
 -11   4   3  380.61   17.15
 -11   4   6  347.19   19.53
 -11   4   6  399.03   41.01
 -11   4   6  342.20   18.72
 -11   4   6  301.53   16.00
   7 -11   6  295.73   20.07
   7 -11   6  342.12   19.05
 -11   4   6  342.15   35.71
 -11   4   9  133.48   10.08
   4   7   9  113.50    8.59
 -11   4   9  108.47    9.62
   7 -11   9  124.17    9.92
 -11   4   9  134.83    9.89
 -10   3 -10  141.86    9.91
   7 -10  -7  135.74   10.55
 -10   3  -7  146.84   11.81
   7 -10  -7  145.52   10.75
 -10   3  -4  337.14   31.63
 -10   3  -4  360.65   33.04
 -10   3  -4  334.76   16.25
 -10   3  -4  367.43   17.97
   7 -10  -4  336.50   17.37
 -10   3  -4  336.82   17.76
 -10   3  -4  365.18   19.38
 -10   3  -4  330.10   18.01
   7 -10  -4  341.65   17.71
 -10   3  -1   50.53    6.20
 -10   3  -1   69.69   14.30
 -10   3  -1   49.52    6.07
   7 -10  -1   46.38   12.54
   7 -10  -1   48.50    6.54
 -10   3  -1   48.64   12.51
   7 -10  -1   58.69   14.85
   7 -10  -1   60.73    7.37
 -10   3  -1   52.07   11.38
 -10   3  -1   50.28    6.58
 -10   3   2  175.92   21.25
 -10   3   2  153.04   10.47
 -10   3   2  135.93   10.08
 -10   3   2  132.86    9.97
   7 -10   2  153.12   10.65
   7 -10   2  142.60   19.99
 -10   3   2  128.22    9.99
   7 -10   2  147.74   10.46
   7 -10   2  135.25   10.96
   7 -10   2  135.39   10.56
 -10   3   2  158.58   20.58
   7 -10   2  149.82   11.71
 -10   3   2  128.40   10.55
   3   7   2  120.77   16.13
 -10   3   5  363.38   37.98
 -10   3   5  382.08   19.89
   7 -10   5  394.59   37.54
   7 -10   5  428.46   20.72
 -10   3   5  420.73   20.94
 -10   3   5  397.74   18.35
   3   7   5  423.45   35.04
 -10   3   5  443.47   38.24
   7 -10   5  393.49   22.25
 -10   3   8  280.05   15.37
   3   7   8  265.29   15.43
 -10   3   8  267.51   16.56
   7 -10   8  279.31   18.04
  -9   2  -8  144.80   12.54
  -9   2  -8  149.71   12.92
   7  -9  -8  123.54    9.77
  -9   2  -5  264.69   28.81
  -9   2  -5  311.85   16.99
  -9   2  -5  290.95   15.01
  -9   2  -5  289.23   16.66
  -9   2  -5  310.33   17.82
   7  -9  -5  320.00   17.05
   7  -9  -5  319.77   16.25
   7  -9  -2   97.37   17.10
  -9   2  -2   89.17   14.28
  -9   2  -2  101.94   15.35
  -9   2   1  211.33   20.08
  -9   2   1  214.43   23.23
   7  -9   1  216.82   23.48
   2   7   1  221.07   18.06
  -9   2   1  216.94   16.92
  -9   2   1  214.74   12.30
  -9   2   1  224.40   22.44
   7  -9   1  194.97   15.92
  -9   2   4  465.70   38.27
   7  -9   4  382.40   20.23
   7  -9   4  401.66   35.53
  -9   2   4  376.31   18.73
   7  -9   4  409.61   19.32
  -9   2   4  430.93   18.28
   7  -9   4  396.11   18.83
  -9   2   4  410.21   19.26
  -9   2   4  379.65   17.22
  -9   2   4  427.98   35.40
   7  -9   7  323.22   20.31
   2   7   7  323.21   17.16
   2   7   7  328.43   17.79
  -9   2   7  331.28   38.20
  -9   2   7  302.24   18.48
  -9   2   7  327.61   36.39
  -9   2   7  316.73   17.42
  -9   2   7  333.67   16.34
  -9   2   7  378.29   19.61
   2   7   7  314.65   32.95
  -9   2  10  127.11    9.76
   7  -9  10  126.48    9.69
  -9   2  10  119.21    8.93
   7  -9  10  117.61    8.18
  -8   1  -9  190.61   13.73
  -8   1  -9  188.10   13.26
  -8   1  -6  492.95   23.04
  -8   1  -6  476.03   22.98
   7  -8  -3  111.74   18.91
  -8   1  -3  107.47   16.05
  -8   1  -3   93.42   13.84
  -8   1   0 1281.08   48.32
  -8   1   0 1265.33   47.10
   7  -8   0 1216.98   51.71
  -8   1   0 1252.63   57.69
  -8   1   3  443.53   33.59
  -8   1   3  408.72   16.23
   1   7   3  412.52   17.30
   7  -8   3  411.72   23.43
  -8   1   3  424.53   31.92
  -8   1   6  351.31   17.79
  -8   1   6  357.59   16.43
   1   7   6  327.88   17.24
   7  -8   6  350.52   18.38
  -8   1   6  337.37   18.56
  -8   1   6  323.43   17.08
  -8   1   6  349.60   35.43
   1   7   6  322.53   30.66
   7  -8   6  334.71   19.87
   1   7   6  347.86   18.09
  -8   1   6  372.81   38.29
  -8   1   9  108.89   10.76
  -8   1   9   93.45    8.40
  -8   1   9   94.07    9.58
  -8   1   9  102.12    9.88
   1   7   9   95.17    9.27
  -7   0 -10  135.14   10.85
   0   7 -10  126.60   10.78
  -7   0  -7  680.18   29.91
  -7   0  -4   40.60    5.73
  -7   0  -4   37.43    5.63
  -7   0  -4   38.69    6.31
  -7   0  -1  828.70   36.52
   0   7  -1  822.50   32.89
   7  -7  -1  841.10   42.43
  -7   0  -1  729.34   32.64
   7  -7   2  571.75   26.35
  -7   0   2  596.31   22.19
  -7   0   2  624.07   36.29
   7  -7   2  587.00   36.96
  -7   0   2  642.94   36.69
   0   7   5  321.82   27.48
  -7   0   5  351.37   33.63
   7  -7   5  345.05   28.46
   7  -7   5  424.05   35.97
   7  -7   5  354.32   17.06
  -7   0   5  293.77   15.64
   0   7   5  374.04   16.80
  -7   0   5  342.12   15.25
  -7   0   5  379.88   17.78
  -7   0   5  364.77   17.71
  -7   0   5  380.64   33.16
   7  -7   5  327.43   17.50
   0   7   5  352.82   17.81
  -7   0   8   47.42    7.11
  -7   0   8   46.45    7.04
  -7   0   8   63.67    8.42
  -7   0   8   52.70    8.13
   7  -7   8   51.86    7.86
   0   7   8   54.62    7.69
  -7   0   8   80.51   20.40
   7  -7   8   42.32   13.88
  -7   0   8   43.16   15.12
   7  -7   8   45.19    7.88
   0   7   8   59.84    8.55
  -7   0  11   45.90    5.56
   0   7  11   28.62    4.74
   7  -7  11   40.47    5.09
  -6  -1 -11   77.91    7.11
  -6  -1  -8  105.97   10.76
  -6  -1  -8   96.69   10.68
  -1   7  -8   72.19   19.37
  -6  -1  -5  367.33   17.82
  -6  -1  -5  374.69   17.82
  -6  -1  -5  350.59   18.49
   7  -6  -5  337.24   33.90
  -6  -1  -2  515.73   23.89
  -6  -1  -2  559.82   31.04
  -1   7  -2  598.44   25.99
   7  -6   1  830.11   42.11
   7  -6   1  787.03   32.92
  -6  -1   1  816.28   38.51
   7  -6   4   20.80    9.26
  -1   7   4   29.93    8.40
  -1   7   4   25.60    5.00
  -6  -1   4   29.21    3.97
  -1   7   4   26.32    5.54
   7  -6   7  144.21   12.41
  -1   7   7   80.96   16.74
  -1   7   7  120.36   10.61
   7  -6   7  131.24   11.39
   7  -6   7   92.25   18.86
  -6  -1   7  144.01   12.02
  -6  -1   7  133.42   11.61
  -6  -1   7  118.29   10.43
  -6  -1   7  135.49   24.73
  -6  -1   7  134.08   10.53
  -1   7   7  166.66   13.02
  -6  -1  10   89.89    8.80
  -6  -1  10   80.98    7.53
   7  -6  10   92.42    8.62
  -1   7  10  105.95    9.57
  -5  -2  -9  194.38   14.14
  -2   7  -9  179.01   14.28
  -5  -2  -9  150.34   12.42
   7  -5  -6  168.71   26.64
  -2   7  -6  183.55   25.09
  -5  -2  -6  243.91   15.64
  -2   7  -3  579.44   28.01
  -2   7   0  221.80   17.37
  -5  -2   0  237.89   19.76
   7  -5   3  801.68   42.33
   7  -5   3  726.10   37.66
   7  -5   3  799.03   44.45
  -2   7   3  670.61   30.50
  -5  -2   3  797.19   41.48
  -2   7   3  738.86   25.93
  -5  -2   6  221.66   14.10
   7  -5   6  166.19   23.23
  -2   7   6  210.60   13.86
   7  -5   6  223.57   28.13
  -2   7   6  211.19   14.72
  -5  -2   6  235.82   28.17
  -5  -2   6  221.77   14.17
  -5  -2   6  188.86   13.19
  -2   7   6  208.82   24.17
  -5  -2   6  203.07   13.16
  -5  -2   6  184.06   24.61
   7  -5   6  188.37   13.53
  -5  -2   6  218.10   12.72
  -5  -2   9  110.18   10.10
  -5  -2   9  103.91    9.60
   7  -5   9  110.65   10.87
  -5  -2   9  107.96    9.54
  -5  -2   9   99.28   10.37
  -5  -2   9   92.01   20.67
  -2   7   9  102.23   10.98
  -4  -3 -10  119.12   10.46
  -3   7 -10   96.13    9.84
  -4  -3  -7  355.96   19.55
   7  -4  -7  335.30   37.08
  -4  -3  -7  376.76   20.34
  -3   7  -7  349.03   19.50
  -3   7  -7  327.26   35.65
   7  -4  -4  625.80   41.80
  -3   7  -4  668.18   37.18
  -3   7  -4  659.70   33.77
  -3   7  -1  923.09   42.29
   7  -4   2  504.78   32.36
   7  -4   2  527.80   29.48
  -3   7   2  489.10   18.47
  -4  -3   2  539.58   29.93
   7  -4   2  568.98   31.87
  -4  -3   5  586.95   23.31
  -4  -3   5  567.08   23.50
   7  -4   5  583.91   39.25
  -4  -3   5  596.38   23.60
  -3   7   5  540.82   34.45
  -4  -3   5  562.98   22.93
  -3   7   5  576.24   24.61
  -4  -3   5  570.21   39.36
  -3   7   5  562.17   24.70
  -4  -3   5  605.90   22.04
  -4  -3   8  263.52   16.27
   7  -4   8  340.09   37.55
  -4  -3   8  296.60   17.88
  -4  -3   8  291.73   16.80
   7  -4   8  315.86   18.83
  -3   7   8  310.67   19.15
  -4  -3   8  278.11   16.51
   7  -4   8  228.45   31.49
  -4  -3   8  269.54   17.41
  -4  -3   8  278.61   34.12
  -4  -3  11   73.33    7.05
  -3   7  11   78.02    7.13
   7  -4  11   65.82    5.41
  -3   7  11   70.47    7.42
  -4  -3  11   81.04    7.45
   7  -3 -11  152.04   11.48
  -4   7  -8  394.21   41.30
   7  -3  -8  430.43   41.53
  -3  -4  -8  438.11   22.67
  -4   7  -8  461.09   20.12
  -4   7  -8  443.95   23.22
  -4   7  -5  107.61    9.08
  -4   7  -5  132.22   16.60
   7  -3  -5   99.90   18.79
  -4   7  -5  107.80   17.37
  -3  -4  -5  114.41   10.30
  -4   7  -2  562.26   29.57
   7  -3   1 1400.20   54.23
  -3  -4   1 1437.28   52.45
  -4   7   1 1328.91   55.38
   7  -3   1 1318.35   52.87
  -3  -4   1 1343.57   50.15
   7  -3   4  818.76   47.59
  -3  -4   4  800.81   26.25
   7  -3   4  822.37   43.34
  -4   7   4  783.52   37.52
   7  -3   4  771.07   44.62
  -3  -4   4  783.89   42.90
  -4   7   4  819.34   29.61
  -3  -4   7  354.31   18.67
   7  -3   7  421.63   41.65
  -3  -4   7  372.60   19.04
  -4   7   7  302.40   31.16
  -4   7   7  388.42   20.90
   7  -3   7  458.46   41.23
  -3  -4   7  351.28   18.86
  -4   7   7  394.26   21.78
  -3  -4   7  376.44   37.02
  -3  -4  10   75.47    8.57
   7  -3  10   62.31    6.65
  -3  -4  10   64.54    6.96
  -4   7  10   73.41    8.78
   7  -3  10   53.66    8.21
  -4   7  10   76.04    8.53
  -5   7  -9  228.99   13.36
  -2  -5  -9  210.27   12.61
  -5   7  -9  223.38   15.72
  -2  -5  -9  223.16   15.25
  -5   7  -6  152.76   23.05
  -5   7  -6  153.73   10.72
  -2  -5  -6  162.31   10.53
  -5   7  -6  149.18   11.69
   7  -2  -6  153.80   23.56
  -2  -5  -6  131.41   11.81
  -5   7  -6  177.22   21.61
  -2  -5  -6  149.30   11.84
  -5   7  -3  405.38   26.88
  -5   7   0 2697.75   90.26
   7  -2   0 2554.81   79.52
  -2  -5   0 2543.90   78.87
   7  -2   3  686.90   34.90
   7  -2   3  676.29   38.53
  -5   7   3  637.91   24.20
  -5   7   3  658.31   25.19
  -2  -5   3  721.72   35.77
   7  -2   3  720.19   40.97
   7  -2   6  232.35   12.60
  -2  -5   6  194.77   13.41
  -5   7   6  190.76   22.99
  -5   7   6  217.67   15.08
  -2  -5   6  218.73   13.71
  -2  -5   6  179.66   23.33
  -2  -5   6  199.41   13.00
  -5   7   6  202.97   15.00
  -5   7   9  178.25   14.48
   7  -2   9  180.15   14.51
  -2  -5   9  172.76   13.58
   7  -2   9  212.77   30.40
  -2  -5   9  207.25   14.60
  -5   7   9  220.13   14.99
  -2  -5   9  186.44   13.06
  -6   7 -10  123.49    8.82
  -6   7  -7  411.65   36.24
  -6   7  -7  406.95   19.55
  -6   7  -7  409.99   19.99
  -1  -6  -7  379.34   19.49
   7  -1  -7  434.27   39.67
  -6   7  -7  436.92   21.97
  -1  -6  -7  373.66   20.75
  -6   7  -4  309.08   26.41
  -6   7  -1  279.63   13.05
  -1  -6  -1  275.18   17.58
  -6   7  -1  306.78   26.06
   7  -1   2 1340.56   48.60
   7  -1   2 1299.80   55.84
  -6   7   2 1319.94   42.16
  -1  -6   2 1348.58   48.47
  -6   7   2 1262.37   40.19
  -1  -6   5  692.59   25.89
  -1  -6   5  655.92   25.93
   7  -1   5  650.44   46.76
  -1  -6   5  610.14   39.47
  -6   7   5  731.21   29.12
   7  -1   8  584.76   51.80
  -6   7   8  728.38   30.59
  -1  -6   8  663.11   28.23
  -1  -6   8  604.46   47.19
  -1  -6  11   49.24    5.81
  -6   7  11   42.67    5.21
  -1  -6  11   44.26    4.47
  -1  -6  11   29.67    4.33
  -7   7  -8   62.95    8.25
   0  -7  -8   38.50    6.66
  -7   7  -8   63.04    7.92
   0  -7  -8   63.45    8.91
   0  -7  -5  359.16   17.22
  -7   7  -5  379.15   32.00
  -7   7  -5  348.32   16.21
   0  -7  -5  341.13   17.15
  -7   7  -5  327.36   16.18
   0  -7  -5  326.71   17.85
  -7   7  -2  625.67   40.45
   0  -7  -2  540.90   21.44
  -7   7  -2  593.51   34.65
  -7   7   1  816.80   46.02
   7   0   1  807.09   38.66
   7   0   1  770.02   30.93
   7   0   4   13.09    9.63
   0  -7   4   32.88    8.80
  -7   7   4   37.57    5.92
  -7   7   4   50.12    9.94
   7   0   4   27.25   10.75
   7   0   7  709.07   53.47
   0  -7   7  693.46   29.20
   0  -7   7  672.55   28.44
  -7   7   7  707.36   29.98
  -7   7   7  654.41   29.50
  -7   7   7  664.06   30.24
  -7   7   7  572.90   42.70
   0  -7   7  574.26   43.46
  -7   7   7  711.81   31.23
   7   0  10  140.22   11.83
  -7   7  10  141.11   10.46
   0  -7  10  135.12   10.66
   0  -7  10  121.19    9.26
   0  -7  10  152.93   10.97
  -7   7  10  128.29   10.79
   1  -8  -9   64.99    7.84
  -8   7  -9   54.76    7.64
   7   1  -6  234.94   27.79
  -8   7  -6  306.43   31.68
   1  -8  -6  255.69   15.43
  -8   7  -6  261.80   14.88
   1  -8  -6  244.22   16.23
   7   1   0  637.78   30.65
  -8   7   0  635.79   28.71
   1  -8   0  653.14   27.36
  -8   7   0  660.69   42.74
   1  -8   3  211.83   15.69
   7   1   3  215.28   23.41
  -8   7   3  215.84   18.13
  -8   7   3  213.10   13.58
  -8   7   3  227.64   14.25
  -8   7   6  301.82   29.24
   1  -8   6  328.79   29.04
   7   1   6  296.97   35.94
   1  -8   6  348.97   18.60
  -8   7   6  341.90   19.43
   1  -8   9  141.22   11.34
   7   1   9  139.43   12.52
  -8   7   9  142.61   12.12
   1  -8   9  160.64   11.90
  -8   7   9  160.64   12.70
  -9   7 -10  113.68    8.69
   2  -9 -10   97.91    7.28
   2  -9  -7  104.25    9.97
  -9   7  -7  122.08   11.04
  -9   7  -7   96.64   20.03
  -9   7  -7   94.23   10.07
  -9   7  -4  363.25   36.48
   2  -9  -4  337.29   17.34
   2  -9  -4  343.42   17.60
  -9   7  -4  407.78   34.17
  -9   7  -4  338.32   17.24
  -9   7  -4  374.75   18.10
  -9   7  -1   77.08   11.44
   2  -9  -1   63.29    9.01
   2  -9   2  783.56   38.38
  -9   7   2  732.33   35.85
   7   2   2  740.09   44.31
  -9   7   5  194.60   14.62
  -9   7   5  151.14   19.83
  -9   7   5  185.05   13.28
  -9   7   8  156.36   12.67
  -9   7   8  125.12   10.31
   7   2   8  110.35   22.66
  -9   7   8  139.89   12.40
   2  -9   8  149.33   12.32
  -9   7   8  141.45   24.76
   2  -9   8  148.22   11.99
 -10   7  -8   58.48    8.46
   3 -10  -8   55.59    7.62
 -10   7  -8   48.01    7.43
 -10   7  -5  731.20   29.31
 -10   7  -5  743.91   29.59
   3 -10  -5  676.33   28.73
 -10   7  -5  721.96   50.70
   3 -10  -5  713.95   29.41
 -10   7  -5  700.06   56.18
 -10   7  -2  540.11   43.36
   3 -10  -2  562.35   23.24
 -10   7  -2  544.58   34.42
 -10   7  -2  585.71   23.03
   3 -10  -2  511.81   30.73
   3 -10  -2  559.01   22.87
 -10   7  -2  576.92   22.99
 -10   7   1  692.75   48.49
 -10   7   1  585.23   26.78
   3 -10   1  678.75   35.88
 -10   7   1  678.57   39.79
 -10   7   1  693.98   25.96
 -10   7   1  712.39   26.29
 -10   7   4   51.01    7.29
 -10   7   4   51.87    7.51
   7   3   4   58.39   15.60
 -10   7   4   62.55    8.53
 -10   7   4   34.73   10.22
   3 -10   4   56.07    7.18
   3 -10   4   51.12    8.30
 -10   7   7   51.51    7.79
   7   3   7   68.99   19.86
   3 -10   7   63.86    8.31
 -10   7   7   49.45    8.22
   7   3   7   33.59   17.28
 -10   7   7   38.71   15.44
 -10   7   7   65.12    7.64
 -10   7   7   46.61    9.06
 -10   7  10   27.95    4.04
 -10   7  10   22.70    4.44
   3 -10  10   23.66    4.18
   3 -10  10   22.96    4.60
   3 -10  10   26.87    4.66
   7   3  10   20.54    4.76
 -11   7  -9  227.57   13.37
   4 -11  -9  190.45   11.09
 -11   7  -6  202.33   14.81
 -11   7  -6  194.96   31.17
   4 -11  -6  203.59   14.22
 -11   7  -6  163.21   26.10
 -11   7  -6  175.69   13.45
 -11   7  -3   62.05    7.95
 -11   7  -3   60.27    7.88
   4 -11  -3   53.01   11.44
 -11   7  -3   43.97    7.27
 -11   7  -3   59.05   18.41
   4 -11  -3   57.10    7.69
 -11   7   0  599.40   24.79
   4 -11   0  559.58   34.40
 -11   7   0  609.54   47.10
   4 -11   0  604.11   24.22
 -11   7   0  603.46   36.99
 -11   7   0  587.60   24.66
 -11   7   0  618.46   22.42
   4 -11   0  612.58   25.12
 -11   7   0  630.47   25.09
 -11   7   0  610.68   39.80
 -11   7   0  571.77   26.03
   4 -11   3  252.66   25.23
 -11   7   3  211.89   14.36
   4 -11   3  203.55   13.11
   4 -11   3  210.13   13.09
 -11   7   3  202.59   21.91
 -11   7   3  235.66   14.38
 -11   7   3  233.98   14.78
   4 -11   3  190.44   14.56
 -11   7   3  219.67   13.97
 -11   7   3  180.64   21.06
   4 -11   3  210.54   14.74
   7   4   3  185.74   25.04
 -11   7   6  144.02   10.91
   7   4   6  121.33   24.88
 -11   7   6  148.07   11.81
 -11   7   6  132.19   12.34
 -11   7   6  140.25   10.84
 -11   7   6  146.61   13.10
 -11   7   6  157.35   11.87
   4 -11   9   12.92    4.44
   7   4   9   15.50    5.02
 -11   7   9    6.89    3.15
 -11   7   9   11.88    4.58
 -11   7   9    9.71    3.55
   4 -11   9   13.56    4.39
 -12   7  -7  215.09   14.70
   5 -12  -7  203.71   13.63
   5 -12  -4   78.39    9.28
 -12   7  -4   74.95    9.28
 -12   7  -4   68.55    9.08
 -12   7  -4   87.49   18.53
 -12   7  -4   65.58   18.59
   5 -12  -1  967.89   49.96
 -12   7  -1  963.56   32.92
 -12   7  -1  969.84   62.81
   5 -12  -1  941.96   34.91
 -12   7  -1  922.71   51.84
 -12   7  -1  941.32   35.28
 -12   7  -1  998.25   37.35
   5 -12  -1 1032.14   36.05
   5 -12   2  393.16   31.91
   5 -12   2  413.03   19.74
   7   5   2  386.41   35.19
 -12   7   2  402.49   20.40
 -12   7   2  417.10   21.07
 -12   7   2  420.33   20.56
   5 -12   2  392.52   19.52
 -12   7   2  392.24   31.35
   5 -12   2  395.96   20.40
   5 -12   2  416.32   22.01
 -12   7   2  406.54   20.07
 -12   7   5   78.43    8.26
 -12   7   5   81.86    8.44
 -12   7   5   91.98    8.87
   5 -12   5   74.55    8.84
   5 -12   5   92.18   11.01
 -12   7   5   69.45    8.80
 -12   7   5   86.89   21.02
 -12   7   5   86.37    9.03
 -12   7   5   80.40   16.27
 -12   7   5   83.30   10.31
 -12   7   8   23.18    4.66
 -12   7   8   30.38    6.27
 -12   7   8   22.66    4.68
   5 -12   8   32.78    6.09
   7   5   8   27.75    6.04
   5 -12   8   24.56    5.62
 -13   7  -8  133.53   10.48
 -13   7  -5  802.29   60.09
   6 -13  -5  788.03   32.11
 -13   7  -5  817.95   32.55
 -13   7  -5  776.73   32.64
 -13   7  -5  853.93   32.56
 -13   7  -5  801.31   57.28
 -13   7  -2  180.29   28.74
 -13   7  -2  187.08   24.46
 -13   7  -2  186.79   12.43
   6 -13  -2  169.65   21.42
 -13   7  -2  199.60   26.01
 -13   7  -2  173.59   13.90
 -13   7  -2  164.71   12.90
   6 -13  -2  189.72   13.82
 -13   7   1  248.20   25.69
 -13   7   1  352.24   18.56
   6 -13   1  343.03   18.42
   6 -13   1  341.93   19.92
 -13   7   1  321.71   18.63
 -13   7   1  371.84   20.04
 -13   7   1  319.76   29.47
   7   6   1  332.90   32.46
 -13   7   1  319.65   17.11
   6 -13   1  374.06   19.21
 -13   7   1  379.77   20.92
   6 -13   1  350.33   18.33
   6 -13   1  339.09   30.69
 -13   7   1  310.30   16.43
 -13   7   4  207.43   28.90
 -13   7   4  206.81   12.96
 -13   7   4  203.45   14.05
   6 -13   4  226.87   14.75
 -13   7   4  190.70   13.95
 -13   7   4  202.71   14.01
   6 -13   4  202.07   15.56
 -13   7   7  271.74   14.24
 -13   7   7  276.75   16.63
 -13   7   7  258.84   14.04
   6 -13   7  293.98   15.48
 -14   7  -6  227.03   14.40
 -14   7  -6  203.05   13.45
 -14   7  -3  203.28   30.69
 -14   7  -3  274.14   15.45
   7 -14  -3  281.32   17.49
 -14   7  -3  242.88   15.00
 -14   7  -3  221.34   27.60
 -14   7  -3  230.96   15.52
 -14   7  -3  276.23   32.06
 -14   7  -3  243.84   16.44
   7 -14  -3  266.96   16.30
 -14   7   0  294.99   16.27
   7 -14   0  236.03   26.74
   7 -14   0  274.60   17.00
 -14   7   0  280.86   17.25
 -14   7   0  274.73   28.80
 -14   7   0  306.81   17.21
   7   7   0  251.98   28.53
 -14   7   0  311.11   18.87
   7 -14   0  325.33   19.40
 -14   7   0  288.46   17.23
   7 -14   3  193.17   14.23
   7 -14   3  196.84   15.10
 -14   7   3  212.41   13.94
 -14   7   3  195.26   15.19
   7 -14   3  205.62   14.04
   7 -14   3  167.51   23.39
 -14   7   3  183.67   14.08
   7 -14   3  211.16   16.45
 -14   7   3  183.97   24.92
 -14   7   3  197.42   14.53
 -14   7   6  204.34   12.14
 -14   7   6  209.95   12.50
 -14   7   6  227.55   15.34
   7 -14   6  211.82   12.76
 -15   7  -7  188.50   11.31
   8 -15  -7  184.14   11.27
 -15   7  -4  359.94   17.91
   8 -15  -4  357.31   19.67
 -15   7  -4  374.10   19.51
 -15   7  -4  357.94   18.38
 -15   7  -4  359.71   20.47
   8 -15  -4  340.88   17.50
 -15   7  -1   69.37    9.19
 -15   7  -1   82.21    9.83
 -15   7  -1   78.85    9.30
 -15   7  -1   70.01   15.66
 -15   7  -1   93.08    9.26
   8 -15  -1   80.37   10.22
 -15   7   2  125.47   10.69
 -15   7   2  117.09   10.67
   8 -15   2  113.72   11.15
   8 -15   2  128.24   11.48
   8 -15   2   96.98   18.49
 -15   7   2  117.39   10.20
   8 -15   2  138.16   13.53
   8 -15   2  136.76   11.47
 -15   7   5   56.91    6.67
   8 -15   5   57.55    7.94
   8 -15   5   46.95    8.35
 -14   6  -8   99.10    8.12
 -14   6  -8   88.60    8.26
   8 -14  -8  111.40    8.23
 -14   6  -5  322.06   35.45
 -14   6  -5  360.72   19.41
 -14   6  -5  353.15   20.07
 -14   6  -5  343.98   18.25
 -14   6  -2   31.52   12.99
 -14   6  -2   31.03    5.32
   8 -14  -2   36.52    7.19
 -14   6  -2   38.56    7.03
 -14   6  -2   48.38   15.19
 -14   6  -2   33.75    6.43
 -14   6  -2   31.10    6.80
   8 -14  -2   41.05   12.90
 -14   6  -2   29.39   11.11
 -14   6  -2   36.36    7.06
 -14   6   1  251.50   15.24
 -14   6   1  258.06   15.55
 -14   6   1  237.03   14.35
 -14   6   1  247.50   15.46
   8 -14   1  265.07   16.34
   8 -14   1  250.40   17.65
   8 -14   1  282.12   30.49
 -14   6   4  292.90   18.61
 -14   6   4  323.85   16.67
   8 -14   4  314.02   18.01
 -14   6   4  336.56   17.28
   8 -14   4  317.52   19.81
   8 -14   7   98.66    8.47
 -14   6   7  108.64    9.93
 -14   6   7   98.65    8.36
   8 -13  -9   53.99    5.20
 -13   5  -9   54.18    5.62
 -13   5  -6  468.37   21.95
 -13   5  -6  441.34   22.26
 -13   5  -6  434.91   22.12
 -13   5  -3  300.74   15.94
 -13   5  -3  241.26   30.04
 -13   5  -3  279.99   15.31
 -13   5  -3  304.20   32.67
   8 -13  -3  287.97   17.40
 -13   5  -3  267.06   32.23
 -13   5  -3  271.95   17.29
   8 -13  -3  284.50   32.66
 -13   5  -3  272.70   16.96
   8 -13  -3  285.82   17.05
 -13   5   0  126.23   10.41
   8 -13   0  143.85   11.86
 -13   5   0  116.75   21.67
 -13   5   0  140.84   11.54
 -13   5   0  136.03   11.32
   8 -13   0  152.60   22.51
 -13   5   0  137.47   10.84
 -13   5   0  132.69   18.59
 -13   5   0  139.73   11.06
 -13   5   3  116.21   20.29
   8 -13   3  105.72   10.39
 -13   5   3  113.38   11.61
   8 -13   3   86.53   18.26
   8 -13   3  100.71   12.03
 -13   5   3   89.67    9.01
   8 -13   3  108.37   11.59
 -13   5   3   74.17    8.63
   8 -13   6  219.22   15.02
 -13   5   6  218.68   14.39
 -13   5   6  222.08   15.20
 -13   5   6  202.49   13.77
 -13   5   9  158.80    8.73
   8 -13   9  165.64    9.44
   8 -13   9  164.00    9.39
 -12   4  -7  401.11   20.08
 -12   4  -7  313.91   17.27
 -12   4  -4   17.86    4.97
 -12   4  -4   14.35    4.47
 -12   4  -4    9.98    8.83
 -12   4  -4   13.44    5.37
 -12   4  -4   10.45    5.56
 -12   4  -4   31.72   13.23
   8 -12  -4   10.59    5.29
 -12   4  -1  236.57   13.92
 -12   4  -1  253.60   15.20
 -12   4  -1  249.52   25.27
   8 -12  -1  227.36   14.67
 -12   4  -1  251.36   14.65
 -12   4  -1  211.84   26.91
 -12   4  -1  242.44   14.79
 -12   4  -1  257.00   14.93
   8 -12  -1  228.17   15.30
 -12   4  -1  236.92   14.06
   8 -12  -1  228.18   27.53
   8 -12   2  516.22   23.54
   8 -12   2  472.87   22.73
 -12   4   2  502.54   38.77
 -12   4   2  526.90   22.87
 -12   4   2  504.80   24.10
 -12   4   2  525.13   21.91
   8 -12   2  589.17   43.76
 -12   4   5  758.51   56.47
 -12   4   5  707.65   27.77
 -12   4   5  703.77   26.29
   8 -12   5  734.31   30.26
 -12   4   5  766.67   30.25
 -12   4   5  689.79   30.18
 -12   4   5  694.46   50.98
 -12   4   5  719.98   29.50
 -12   4   8  126.93   10.12
 -12   4   8  120.55    9.91
 -11   3  -8  266.27   16.65
   8 -11  -5   43.92    6.80
 -11   3  -5   44.25    7.61
 -11   3  -5   62.16    8.28
 -11   3  -5   55.40   17.01
 -11   3  -5   46.65    7.91
   8 -11  -5   53.45    7.77
 -11   3  -2  275.09   27.83
   8 -11  -2  318.17   16.82
 -11   3  -2  349.39   33.63
 -11   3  -2  306.83   16.76
   8 -11  -2  282.83   30.44
 -11   3  -2  358.22   30.31
 -11   3  -2  317.24   16.96
   8 -11  -2  309.73   17.19
 -11   3  -2  302.23   14.80
 -11   3  -2  310.14   15.97
 -11   3   1  391.18   19.07
 -11   3   1  440.14   30.84
 -11   3   1  373.29   17.24
   8 -11   1  387.83   18.86
   8 -11   1  386.40   18.79
 -11   3   1  414.84   26.71
 -11   3   1  378.04   18.31
 -11   3   1  378.22   17.49
   8 -11   1  338.81   32.27
   8 -11   1  389.29   19.39
 -11   3   1  397.30   35.16
   8 -11   1  368.34   18.45
 -11   3   4  711.13   51.48
   8 -11   4  682.61   28.09
   8 -11   4  708.21   50.50
 -11   3   4  674.62   27.98
 -11   3   4  641.34   26.19
 -11   3   4  645.26   28.34
 -11   3   4  712.85   28.17
 -11   3   4  711.41   49.22
   8 -11   4  688.56   30.45
 -11   3   7  171.22   13.23
 -11   3   7  176.07   12.86
 -11   3   7  178.19   13.29
 -11   3   7  187.51   26.84
   8 -11   7  158.04   14.47
 -10   2  -9  140.81   11.14
 -10   2  -9  149.04   11.27
 -10   2  -6   93.83    9.97
 -10   2  -6   84.43   10.02
   8 -10  -6   90.22    9.75
 -10   2  -6   99.36   10.49
 -10   2  -3  340.65   16.33
 -10   2  -3  397.58   32.36
 -10   2  -3  308.49   16.11
 -10   2  -3  319.97   17.21
 -10   2  -3  341.55   16.86
   8 -10  -3  436.58   38.18
 -10   2  -3  276.53   26.09
   8 -10  -3  325.24   17.48
   8 -10   0  115.86    9.27
 -10   2   0  111.51    9.55
 -10   2   0  131.12   19.85
 -10   2   0  112.19   14.49
 -10   2   0  124.53    9.51
   8 -10   0   95.82   18.20
   8 -10   0  110.99   15.28
   8 -10   3  491.77   39.66
   8 -10   3  541.26   22.52
   8 -10   3  453.69   22.42
 -10   2   3  463.79   21.91
 -10   2   3  498.62   22.02
 -10   2   3  464.32   20.54
 -10   2   3  550.75   40.36
 -10   2   3  600.16   42.35
   8 -10   3  501.40   23.48
   8 -10   3  511.93   23.99
 -10   2   3  530.58   22.46
 -10   2   6  227.55   15.23
   8 -10   6  221.70   14.77
 -10   2   6  206.71   28.47
 -10   2   6  208.03   14.17
   8 -10   6  213.04   16.60
 -10   2   9  157.16   11.68
 -10   2   9  182.53   12.37
 -10   2   9  159.96   11.74
  -9   1 -10   90.59    8.34
  -9   1  -7  186.48   14.19
  -9   1  -7  207.95   15.76
   8  -9  -7  207.74   14.18
  -9   1  -4  129.52   10.36
  -9   1  -4  100.02   15.37
  -9   1  -4  143.71   10.45
  -9   1  -4  138.63   10.69
  -9   1  -4  144.94   11.98
   8  -9  -4  136.11   11.04
   8  -9  -4  136.68   23.45
  -9   1  -4  140.17   21.26
  -9   1  -1  196.22   18.75
  -9   1  -1  232.12   24.86
  -9   1   2  665.39   40.68
  -9   1   2  586.39   24.30
   8  -9   2  642.47   24.13
  -9   1   2  613.79   24.20
  -9   1   2  633.13   24.22
  -9   1   2  649.86   41.95
   8  -9   2  621.86   25.30
   8  -9   2  619.80   25.10
  -9   1   5  281.48   33.04
   8  -9   5  295.06   16.60
  -9   1   5  313.25   17.43
  -9   1   5  312.01   16.91
  -9   1   5  305.20   16.80
   8  -9   5  317.05   18.38
  -9   1   5  310.26   17.28
  -9   1   5  347.55   33.94
   1   8   5  306.73   16.39
  -9   1   8   85.11    9.89
   1   8   8   88.67    9.09
  -9   1   8   98.71   10.40
  -9   1   8   96.90   20.65
   8  -9   8   91.81   10.59
  -8   0  -8  145.11   12.90
  -8   0  -5  719.20   30.25
  -8   0  -5  712.15   28.89
  -8   0  -5  788.77   29.56
  -8   0  -2  142.31   13.93
  -8   0  -2  174.77   18.53
  -8   0   1  690.68   27.34
   8  -8   1  701.75   35.16
  -8   0   1  720.24   42.55
  -8   0   1  713.10   38.21
  -8   0   1  680.01   25.41
  -8   0   1  728.91   41.41
  -8   0   4  276.10   29.17
   8  -8   4  271.45   28.56
   8  -8   4  259.36   14.40
  -8   0   4  273.02   15.19
  -8   0   4  258.59   14.26
   8  -8   4  245.40   21.62
  -8   0   4  273.50   14.88
  -8   0   4  277.01   28.15
   8  -8   4  273.90   16.13
  -8   0   4  289.36   15.36
   0   8   4  273.61   14.87
   8  -8   4  268.01   15.62
  -8   0   7  210.98   30.55
  -8   0   7  227.89   15.98
   8  -8   7  216.07   15.95
   0   8   7  234.40   15.35
  -8   0   7  217.32   15.27
  -8   0   7  212.76   14.03
  -8   0   7  188.57   28.48
   8  -8   7  219.14   13.94
  -8   0  10  103.92    8.21
  -8   0  10  124.44    9.71
   8  -8  10  118.37    9.13
   8  -8  10   96.53    6.97
   0   8  10  102.05    8.07
  -7  -1  -9  130.30   11.29
   8  -7  -9  122.92   11.30
  -7  -1  -9  142.88   12.02
  -7  -1  -6  352.24   18.77
   8  -7  -6  287.88   35.66
  -7  -1  -6  348.13   20.14
  -7  -1  -6  313.16   18.90
   8  -7  -3  253.78   26.99
  -1   8   0  629.83   28.85
   8  -7   0  590.81   38.43
   8  -7   0  670.65   29.15
  -1   8   3   86.12    7.69
  -7  -1   3   78.20   16.15
   8  -7   3  106.16   17.23
  -1   8   6  299.96   17.54
   8  -7   6  275.41   15.46
  -1   8   6  260.29   15.22
  -7  -1   6  278.63   16.08
  -7  -1   6  258.29   16.11
  -7  -1   6  253.25   16.48
   8  -7   6  275.72   17.24
   8  -7   6  251.22   15.07
  -7  -1   6  261.72   32.40
   8  -7   6  265.54   28.06
  -7  -1   6  272.99   13.89
  -7  -1   9   75.53    8.99
  -1   8   9   58.49    8.29
   8  -7   9   62.69    7.80
  -7  -1   9   52.19    7.60
  -7  -1   9   57.95    7.01
   8  -6 -10  110.93   10.16
  -6  -2 -10  141.47   10.86
  -2   8  -7    2.05    4.00
  -6  -2  -7    0.80    4.99
   8  -6  -7   -3.34   12.35
  -6  -2  -4  335.21   16.27
   8  -6  -4  342.85   33.03
  -6  -2  -4  357.75   16.57
  -6  -2  -4  313.72   17.34
  -2   8  -1 1917.24   68.18
  -6  -2   2 1226.22   37.93
   8  -6   2 1252.15   57.88
   8  -6   2 1228.99   50.31
  -6  -2   2 1221.19   54.92
  -6  -2   5  210.45   26.70
  -6  -2   5  180.07   12.57
   8  -6   5  170.38   21.57
   8  -6   5  156.40   10.61
   8  -6   5  135.11   20.67
  -6  -2   5  179.64   12.15
  -6  -2   5  166.00   22.97
   8  -6   5  163.44   12.28
  -2   8   5  176.36   12.07
  -2   8   5  173.46   12.64
  -6  -2   5  163.94    9.88
  -6  -2   8   27.09    6.70
   8  -6   8   28.46    6.38
  -2   8   8   31.70    7.50
  -6  -2   8   12.11    9.71
  -6  -2   8   24.42    5.81
   8  -6   8   29.41    6.08
  -6  -2   8   27.61    5.73
  -6  -2   8   28.14    6.27
   8  -6  11  120.36    7.29
  -6  -2  11  132.98    8.70
  -2   8  11  129.70    8.58
  -5  -3 -11  105.14    7.84
  -5  -3  -8  321.19   19.00
  -5  -3  -8  316.19   19.13
  -3   8  -8  311.84   18.17
  -5  -3  -5  210.47   13.28
  -5  -3  -5  197.93   11.77
  -5  -3  -5  224.08   14.80
  -3   8  -5  195.55   22.84
  -5  -3  -5  196.55   14.14
  -3   8  -2 1250.04   48.95
  -3   8   1  133.00   15.15
  -5  -3   1  102.97   14.20
  -5  -3   1  120.28    8.02
   8  -5   1  136.95   14.76
   8  -5   1  122.71   16.12
  -5  -3   1  159.64   17.05
  -5  -3   4 1008.67   30.69
   8  -5   4 1029.56   57.95
   8  -5   4 1006.12   53.17
   8  -5   4 1029.89   35.88
  -5  -3   4 1045.02   33.97
  -5  -3   4  991.87   52.97
  -5  -3   4 1012.39   33.92
  -3   8   4  997.00   34.98
  -5  -3   7  495.97   21.90
   8  -5   7  586.95   45.90
   8  -5   7  505.14   47.21
  -3   8   7  522.80   25.93
  -5  -3   7  464.34   23.42
  -3   8   7  521.34   24.50
  -5  -3   7  509.63   23.34
  -5  -3   7  445.05   41.22
  -5  -3   7  505.90   23.75
   8  -5   7  470.93   22.68
  -5  -3  10  102.11    9.31
   8  -5  10   81.53    8.64
  -5  -3  10   97.91    9.17
  -3   8  10  108.79    9.92
  -5  -3  10   87.39    7.63
   8  -5  10   78.18    7.59
  -3   8  10   84.15    8.97
  -4  -4  -9  100.57    8.96
  -4  -4  -9   94.92   10.22
   8  -4  -6  167.29   26.26
  -4   8  -6  172.39   22.87
  -4  -4  -6  183.38   14.05
  -4   8  -3  531.32   30.92
  -4   8   0 2121.11   77.54
  -4  -4   0 2101.77   57.05
  -4  -4   0 2259.89   75.35
   8  -4   3  445.30   33.85
  -4   8   3  460.88   20.24
   8  -4   3  516.21   33.25
  -4  -4   3  427.71   30.10
   8  -4   3  459.10   31.91
  -4   8   6  471.63   22.68
  -4  -4   6  432.52   20.94
  -4  -4   6  420.99   20.82
  -4  -4   6  418.60   20.89
   8  -4   6  432.29   38.02
  -4  -4   6  425.47   20.56
  -4   8   6  415.20   22.23
  -4  -4   6  432.54   37.58
  -4  -4   9   91.56    8.70
   8  -4   9   88.42   10.42
  -4  -4   9   99.34    9.28
  -4   8   9   92.66   10.76
  -3  -5 -10  105.37    9.49
   8  -3  -7  423.29   41.88
  -5   8  -7  478.26   22.62
  -3  -5  -7  484.40   24.57
  -3  -5  -7  476.62   23.91
  -3  -5  -4  328.91   16.32
  -5   8  -4  343.09   26.71
  -3  -5  -4  304.04   16.94
  -3  -5  -1  787.27   37.38
  -5   8  -1  760.70   42.44
   8  -3   2  109.33   14.14
   8  -3   2  118.84   16.93
  -3  -5   2  119.84   13.88
  -5   8   2  112.93    8.70
   8  -3   2  125.11   16.01
   8  -3   5  412.69   37.73
  -3  -5   5  405.85   18.78
  -3  -5   5  384.93   18.86
  -3  -5   5  384.42   18.61
  -3  -5   5  422.83   33.34
  -5   8   5  373.51   19.99
  -3  -5   5  368.89   18.15
  -5   8   5  421.03   21.09
   8  -3   8  218.81   30.83
  -3  -5   8  211.46   13.86
  -5   8   8  211.24   16.12
  -3  -5   8  249.46   15.46
   8  -3   8  205.11   30.57
  -3  -5   8  179.60   26.52
  -3  -5   8  211.50   15.17
  -3  -5  11  105.80    7.16
  -5   8  11  107.60    7.73
  -3  -5  11   87.72    5.87
  -5   8  11   88.30    7.71
  -2  -6 -11   82.29    5.67
  -6   8  -8  295.40   16.49
  -2  -6  -8  289.86   16.49
  -2  -6  -8  316.72   19.09
  -2  -6  -5  370.84   17.70
  -2  -6  -5  373.75   19.98
  -6   8  -5  424.83   32.48
   8  -2  -5  350.48   34.44
  -6   8  -2  132.95   18.54
  -6   8  -2  137.65   16.49
  -6   8   1  338.82   28.16
   8  -2   1  329.15   24.07
   8  -2   1  328.04   22.77
  -2  -6   1  321.85   20.49
   8  -2   4  424.89   36.20
   8  -2   4  458.94   30.61
  -2  -6   4  467.47   19.77
  -2  -6   4  445.77   19.86
  -6   8   4  483.58   22.35
  -2  -6   4  436.38   30.94
   8  -2   4  509.24   37.70
  -2  -6   7  605.58   25.35
  -2  -6   7  573.53   25.99
   8  -2   7  607.92   49.93
  -6   8   7  596.58   28.29
  -2  -6   7  616.78   26.85
  -2  -6   7  570.79   25.68
   8  -2  10  102.00    9.87
  -2  -6  10   99.34    8.39
  -2  -6  10   98.17    8.38
  -6   8  10  101.59    9.36
  -2  -6  10  109.07    9.57
  -1  -7  -9   94.62    8.43
  -7   8  -9  121.61    9.94
  -1  -7  -9   90.63   10.03
  -1  -7  -6  359.74   17.66
  -1  -7  -6  333.25   18.12
  -7   8  -6  354.42   33.14
  -1  -7  -6  358.03   19.67
  -7   8  -3  389.33   29.63
  -7   8   0 1300.69   61.75
   8  -1   0 1286.59   48.81
   8  -1   0 1152.76   47.28
  -1  -7   0 1226.77   44.47
   8  -1   3  100.05   16.96
  -7   8   3   97.39    9.37
   8  -1   3   84.63   11.68
  -1  -7   3   98.97   12.73
  -7   8   3  107.12    9.75
   8  -1   6  497.57   44.84
  -1  -7   6  463.55   21.65
  -7   8   6  489.87   24.89
  -7   8   6  480.82   23.87
  -1  -7   6  482.67   22.70
  -1  -7   6  498.87   37.85
  -1  -7   6  515.73   23.30
  -7   8   6  499.28   24.62
  -7   8   9  206.98   14.52
  -1  -7   9  220.54   13.86
  -1  -7   9  193.05   13.44
  -7   8   9  192.89   14.54
   0  -8 -10   98.94    7.87
  -8   8 -10  110.36    8.13
  -8   8  -7  228.30   14.77
   0  -8  -7  212.98   14.58
  -8   8  -7  190.77   26.82
   0  -8  -7  248.97   16.69
   0  -8  -4  273.52   14.93
  -8   8  -4  273.01   14.52
   0  -8  -4  260.52   14.78
  -8   8  -4  289.26   28.07
   0  -8  -4  254.15   15.36
  -8   8  -1  707.54   46.47
  -8   8  -1  644.42   38.39
   0  -8  -1  678.59   26.70
   8   0   2  185.24   20.95
  -8   8   2  204.43   13.27
   0  -8   2  186.28   13.82
   8   0   2  190.07   21.61
  -8   8   5  772.71   30.36
  -8   8   5  731.76   30.71
   0  -8   5  747.67   28.65
   0  -8   5  706.92   41.14
   8   0   5  694.31   51.55
  -8   8   8  156.26   13.25
   8   0   8  115.45   23.35
   0  -8   8  161.07   12.84
  -8   8   8  146.52   13.03
   0  -8   8  166.36   12.83
  -8   8   8  169.10   14.44
   0  -8   8  159.68   12.39
  -9   8  -8   17.49    5.76
  -9   8  -8   14.61    5.18
   1  -9  -8   27.67    6.01
  -9   8  -5  180.68   24.50
  -9   8  -5  169.00   12.07
   1  -9  -5  156.83   12.06
  -9   8  -5  162.90   11.95
   1  -9  -2  646.65   24.76
   1  -9  -2  639.86   24.61
  -9   8  -2  658.99   24.38
  -9   8  -2  689.92   42.70
  -9   8   1  779.30   50.56
   8   1   1  732.34   39.60
  -9   8   1  755.34   29.58
   8   1   4  386.83   35.73
   8   1   4  379.48   36.12
   1  -9   4  358.94   17.17
  -9   8   4  326.12   17.94
   1  -9   4  356.76   16.78
  -9   8   4  337.09   19.38
  -9   8   7   66.61    9.00
   8   1   7   44.63   17.24
   8   1   7   59.92   17.86
   1  -9   7   63.61    8.47
   1  -9   7   65.42    8.65
  -9   8   7   67.08    9.33
  -9   8  10   25.66    4.89
   8   1  10   27.28    5.60
   1  -9  10   23.29    4.46
  -9   8  10   30.46    5.32
   1  -9  10   26.85    5.20
   1  -9  10   22.65    4.56
 -10   8  -9  198.11   12.65
   2 -10  -9  179.88   11.61
   2 -10  -6   79.52    9.24
 -10   8  -6   99.21   23.91
   2 -10  -6   82.73    9.35
 -10   8  -6   67.73   17.90
 -10   8  -6   74.64    8.92
 -10   8  -3  543.69   22.70
   2 -10  -3  536.35   23.31
 -10   8  -3  509.53   44.64
 -10   8  -3  539.12   22.18
   2 -10   0  306.14   19.76
   2 -10   0  328.80   15.61
   2 -10   0  313.78   15.40
 -10   8   0  346.62   16.64
 -10   8   0  337.50   16.52
 -10   8   0  315.41   27.68
   2 -10   0  312.68   15.36
   8   2   3  228.52   27.06
   2 -10   3  225.68   13.18
   8   2   3  275.53   29.55
   2 -10   3  225.03   12.96
 -10   8   3  212.78   14.99
 -10   8   3  239.03   14.53
   2 -10   3  248.37   15.33
   2 -10   6  107.48   10.06
 -10   8   6   80.07   10.72
 -10   8   6   88.91   10.20
 -10   8   9   27.38    5.72
   8   2   9   30.01    6.40
 -10   8   9   36.80    6.55
   2 -10   9   34.13    6.02
   2 -10   9   29.36    5.68
   2 -10   9   33.73    5.49
   3 -11  -7  143.53   12.00
 -11   8  -7  182.37   13.72
 -11   8  -7  168.24   13.13
 -11   8  -7  171.31   26.37
 -11   8  -7  138.67   27.35
   3 -11  -4  358.82   19.52
 -11   8  -4  325.26   38.85
 -11   8  -4  419.13   20.79
   3 -11  -4  367.52   19.64
 -11   8  -4  356.93   35.74
 -11   8  -4  370.03   19.84
 -11   8  -1  630.33   25.44
   3 -11  -1  627.10   25.34
 -11   8  -1  599.45   35.46
 -11   8  -1  623.96   25.72
 -11   8  -1  701.39   51.64
 -11   8  -1  653.49   26.06
 -11   8  -1  643.90   43.03
   3 -11  -1  664.45   25.30
   3 -11  -1  600.33   24.99
   8   3   2  154.85   21.27
   8   3   2  100.06   18.73
   3 -11   2  138.61   16.77
 -11   8   2  117.52   10.45
   3 -11   2  127.87    9.56
 -11   8   2  128.05   11.35
   3 -11   2  114.25    9.42
   3 -11   2  114.64   10.17
   3 -11   2  126.45    9.90
   3 -11   2  130.72   11.52
 -11   8   2  141.37   19.15
   8   3   5   56.61   16.49
 -11   8   5   55.89    8.28
 -11   8   5   65.08    9.12
   3 -11   5   61.70    7.75
 -11   8   5   51.60    8.67
 -11   8   8  108.37    9.23
 -11   8   8  131.17   11.65
 -11   8   8  105.59    8.44
   3 -11   8  133.25   10.58
   3 -11   8  145.47   11.42
   3 -11   8  132.75    9.42
 -11   8   8  122.92   10.34
 -12   8  -8  281.28   15.92
 -12   8  -8  284.07   15.95
   4 -12  -8  271.87   14.75
 -12   8  -5  226.14   15.53
 -12   8  -5  257.78   32.89
 -12   8  -5  214.83   14.30
 -12   8  -5  226.45   15.50
 -12   8  -5  207.65   32.61
   4 -12  -5  229.18   15.56
 -12   8  -2  147.28   26.46
 -12   8  -2  177.58   24.36
 -12   8  -2  167.26   12.38
 -12   8  -2  133.17   11.44
   4 -12  -2  140.22   11.63
   4 -12   1  359.63   17.98
   4 -12   1  353.08   17.65
   4 -12   1  323.04   17.08
 -12   8   1  341.14   18.57
 -12   8   1  318.44   18.20
 -12   8   1  368.56   20.81
 -12   8   1  339.45   30.89
   4 -12   1  354.90   27.13
   4 -12   1  379.47   19.75
   8   4   1  353.44   33.74
 -12   8   4    3.88    5.48
   8   4   4    8.66   10.67
   4 -12   4   -0.63    4.31
 -12   8   4    9.87    4.87
 -12   8   4    4.56    4.45
   8   4   4    5.75    9.20
   4 -12   4    7.15    3.70
 -12   8   4   10.84    5.48
 -12   8   4    1.34    4.12
   4 -12   4    2.45    4.85
 -12   8   4    3.76    4.23
 -12   8   7  235.85   14.28
 -12   8   7  227.73   15.72
 -12   8   7  214.56   12.43
 -12   8   7  212.24   13.23
   4 -12   7  222.17   13.99
 -12   8   7  214.24   15.19
 -13   8  -9  101.48    7.89
 -13   8  -6  492.02   23.29
 -13   8  -6  491.86   23.77
   5 -13  -6  427.39   21.76
 -13   8  -3   31.05   16.51
   5 -13  -3   57.52    8.18
 -13   8  -3   58.29    8.46
 -13   8  -3   53.68    6.81
 -13   8  -3   49.35   15.53
 -13   8  -3   56.25    8.21
   5 -13   0  679.02   29.64
   5 -13   0  742.43   29.39
   5 -13   0  692.75   28.34
 -13   8   0  714.20   30.12
 -13   8   0  727.21   30.17
 -13   8   0  691.63   46.88
 -13   8   0  782.47   32.80
   5 -13   3  170.11   12.31
   8   5   3  133.70   22.56
   5 -13   3  144.84   11.87
 -13   8   3  144.03   12.26
 -13   8   3  141.09   12.71
 -13   8   3  153.06   12.75
 -13   8   3  136.74   12.22
 -13   8   3  138.26   19.51
   8   5   3  175.92   25.30
   5 -13   3  172.74   13.94
 -13   8   6  643.42   26.63
 -13   8   6  613.54   27.90
   5 -13   6  658.12   25.46
 -13   8   6  566.49   23.86
 -13   8   6  611.76   27.25
   8   5   9  107.60    7.78
 -13   8   9  112.64    8.00
   5 -13   9  130.31    7.81
   5 -13   9  130.04    8.36
 -14   8  -7  167.82   11.79
 -14   8  -7  162.88   12.08
 -14   8  -4  352.64   18.72
 -14   8  -4  333.02   17.18
 -14   8  -4  327.21   39.13
 -14   8  -4  354.06   37.38
 -14   8  -4  369.76   20.56
 -14   8  -4  361.99   20.24
 -14   8  -4  348.29   19.76
   6 -14  -4  362.35   19.95
 -14   8  -1  466.59   45.82
   6 -14  -1  521.63   24.69
 -14   8  -1  521.09   21.92
 -14   8  -1  568.92   26.77
 -14   8  -1  512.62   24.72
 -14   8  -1  470.30   40.31
 -14   8  -1  503.81   24.02
   6 -14  -1  530.06   24.92
 -14   8   2  266.66   28.91
   8   6   2  345.86   34.66
 -14   8   2  304.01   18.63
   6 -14   2  321.36   18.06
   6 -14   2  321.28   18.43
 -14   8   2  323.62   19.42
 -14   8   2  297.89   18.29
 -14   8   2  292.79   28.77
 -14   8   2  351.39   17.42
 -14   8   2  303.92   17.05
   6 -14   2  308.09   19.69
   6 -14   2  319.93   17.43
 -14   8   2  324.65   18.08
   6 -14   5  330.80   18.01
   6 -14   5  309.62   19.37
 -14   8   5  326.09   18.01
 -14   8   5  310.90   16.91
   6 -14   5  315.19   15.52
 -14   8   5  292.78   17.04
   8   6   8   76.42    6.53
 -14   8   8   84.24    7.68
 -15   8  -5  173.33   12.12
   7 -15  -5  171.21   13.04
 -15   8  -5  164.64   12.82
 -15   8  -5  158.21   12.30
 -15   8  -2  246.55   13.96
 -15   8  -2  230.76   13.90
 -15   8  -2  219.50   27.75
 -15   8  -2  254.37   16.39
 -15   8  -2  259.48   16.93
   7 -15  -2  248.57   15.84
   7 -15   1  180.05   13.67
   7 -15   1  199.39   15.54
   7 -15   1  170.92   13.15
 -15   8   1  197.83   14.21
 -15   8   1  187.23   12.83
 -15   8   1  183.85   13.43
   7 -15   4   71.96    8.57
   7 -15   4   73.84    9.91
 -15   8   4   85.15    8.78
   8   7   7   85.33    6.78
   7 -15   7   99.65    8.26
 -15   8   7  107.99    9.05
 -16   8  -6  101.27    8.14
   8 -16  -6   97.84    8.63
 -16   8  -6  106.77    9.02
   8 -16  -3  130.61   11.40
 -16   8  -3  133.71   10.79
 -16   8  -3  129.21   11.57
 -16   8  -3  101.59    8.61
   8 -16  -3  107.92    9.45
   8 -16   0  265.27   17.38
   8 -16   0  256.56   16.28
 -16   8   0  270.42   16.56
 -16   8   0  260.43   16.29
 -16   8   0  259.93   15.53
 -16   8   3   66.49    7.13
 -16   8   3   58.30    7.43
   8 -16   3   60.41    7.84
 -16   8   3   59.38    7.07
 -16   8   3   65.54    7.63
   8 -16   3   71.76    9.03
 -16   8   6   65.42    7.26
   9 -17  -4  119.13    9.91
 -17   8  -4  126.35    9.61
 -17   8  -4  129.26   10.82
 -17   8  -1  163.75   10.58
 -17   8  -1  145.28   11.85
   9 -17  -1  182.66   13.39
   9 -17  -1  164.31   12.58
 -17   8   2    4.51    3.60
 -17   8   2    8.20    4.56
   9 -17   2    8.11    4.56
   9 -17   2    6.75    4.20
 -17   8   2    5.48    3.68
 -17   8   5   57.18    6.07
 -17   8   5   61.09    6.06
 -16   7  -5   79.24    7.54
   9 -16  -5   99.73    9.39
 -16   7  -5   98.88    9.10
 -16   7  -5   79.96    8.99
 -16   7  -5   96.28    8.45
   9 -16  -2   39.54    7.59
   9 -16  -2   41.85    7.62
 -16   7  -2   31.76    5.80
 -16   7  -2   46.72    6.79
 -16   7  -2   39.57    6.59
 -16   7  -2   36.32    7.42
 -16   7   1  243.66   14.16
   9 -16   1  236.73   14.41
   9 -16   1  262.38   16.48
 -16   7   1  245.94   15.19
 -16   7   1  276.57   15.90
 -16   7   1  239.41   13.69
   9 -16   1  240.72   17.14
 -16   7   4  224.23   13.37
 -16   7   4  231.56   13.99
 -16   7   4  231.38   12.95
   9 -16   4  240.41   15.77
   9 -16   4  252.63   14.96
 -16   7   7  113.64    8.02
 -16   7   7  130.61    8.60
   9 -16   7  134.77    8.33
 -15   6  -6   72.02    7.56
   9 -15  -6   65.17    7.70
 -15   6  -6   70.98    8.02
 -15   6  -6   75.36    8.29
 -15   6  -6   64.97    7.51
 -15   6  -3  204.89   12.47
 -15   6  -3  230.99   13.40
 -15   6  -3  219.57   28.41
   9 -15  -3  243.03   16.10
 -15   6  -3  220.58   14.25
 -15   6  -3  189.72   26.26
 -15   6  -3  231.52   16.80
   9 -15  -3  245.56   15.97
 -15   6  -3  205.55   14.21
   9 -15   0  180.42   13.73
   9 -15   0  153.54   14.11
 -15   6   0  152.00   12.47
   9 -15   0  154.10   22.98
 -15   6   0  167.17   12.23
 -15   6   0  169.74   12.99
 -15   6   0  167.96   12.05
   9 -15   3  218.38   27.61
 -15   6   3  271.31   15.26
 -15   6   3  243.96   14.55
   9 -15   3  264.34   16.44
 -15   6   3  226.09   13.22
 -15   6   3  289.45   16.54
   9 -15   3  282.63   18.06
 -15   6   6   29.58    6.08
   9 -15   6   20.30    4.18
   9 -15   6   15.25    5.89
 -14   5  -7   48.42    6.69
   9 -14  -7   38.78    6.13
 -14   5  -7   42.31    7.55
 -14   5  -4  138.87   10.88
   9 -14  -4  154.60   12.60
 -14   5  -4  105.38   22.08
 -14   5  -4  137.99   11.58
 -14   5  -4  138.07   13.18
 -14   5  -4  148.62   24.32
   9 -14  -4  124.37   22.09
   9 -14  -4  118.76   11.03
   9 -14  -1   94.17    9.91
 -14   5  -1  105.87   10.52
 -14   5  -1   90.58   19.46
 -14   5  -1   88.73    9.80
 -14   5  -1   97.32    9.82
   9 -14  -1  103.69   19.36
 -14   5  -1   91.10   16.91
 -14   5  -1   82.73    9.26
 -14   5  -1  102.55    9.45
 -14   5   2  219.87   14.79
 -14   5   2  220.13   13.57
 -14   5   2  225.31   13.76
   9 -14   2  225.14   15.61
 -14   5   2  226.66   14.18
   9 -14   2  242.97   16.70
   9 -14   2  231.00   29.14
 -14   5   5  105.27    9.79
 -14   5   5   89.63   10.12
   9 -14   5  116.82   12.06
 -14   5   8   90.90    8.26
 -14   5   8   81.62    6.84
   9 -14   8   91.54    7.21
 -13   4  -8   95.71    8.49
   9 -13  -8   76.41    7.17
 -13   4  -8   81.19    8.93
 -13   4  -5  143.91   11.94
 -13   4  -5  134.25   13.04
 -13   4  -5  161.47   26.40
   9 -13  -5  141.99   11.53
 -13   4  -5  125.88   11.00
 -13   4  -2  173.56   26.27
   9 -13  -2  187.00   13.57
 -13   4  -2  181.37   13.51
 -13   4  -2  173.89   12.19
 -13   4  -2  179.95   12.34
 -13   4  -2  190.47   13.60
   9 -13  -2  167.35   25.93
 -13   4  -2  145.59   21.11
 -13   4  -2  167.61   12.78
   9 -13  -2  190.48   14.07
   9 -13   1  642.85   27.55
 -13   4   1  680.78   28.37
   9 -13   1  652.65   48.40
   9 -13   1  669.44   28.20
   9 -13   1  606.44   26.51
 -13   4   1  709.90   27.91
 -13   4   1  640.78   25.92
 -13   4   1  604.88   24.34
 -13   4   1  609.63   25.57
 -13   4   4  272.40   32.32
   9 -13   4  261.85   18.27
 -13   4   4  246.97   13.92
   9 -13   4  293.43   17.39
 -13   4   4  266.34   16.25
   9 -13   4  255.00   31.35
 -13   4   4  293.24   33.24
   9 -13   4  286.97   19.10
 -13   4   7   43.10    7.52
   9 -13   7   47.68    8.21
 -13   4   7   40.12    6.58
 -13   4   7   39.86    6.60
 -12   3  -9  168.85   10.50
   9 -12  -9  134.17    7.95
 -12   3  -9  158.90   10.17
 -12   3  -6  495.21   23.69
 -12   3  -6  482.38   24.13
 -12   3  -6  496.35   23.24
   9 -12  -6  484.58   22.27
 -12   3  -3  223.84   13.53
 -12   3  -3  215.45   26.39
 -12   3  -3  229.82   14.14
   9 -12  -3  228.80   14.82
 -12   3  -3  204.75   28.83
 -12   3  -3  208.54   13.81
   9 -12  -3  228.44   30.04
 -12   3  -3  249.33   16.76
   9 -12  -3  204.44   14.79
 -12   3   0  146.23   11.26
 -12   3   0  111.24    9.65
   9 -12   0  142.22   11.16
 -12   3   0  151.77   12.03
 -12   3   0  133.32   16.92
 -12   3   0  131.84   22.55
   9 -12   0  137.65   11.47
 -12   3   0  127.42   10.55
   9 -12   0  141.87   22.64
 -12   3   0  137.82   10.41
   9 -12   0  140.57   12.22
   9 -12   0  134.51   11.12
 -12   3   3  155.74   23.07
 -12   3   3  169.55   11.09
   9 -12   3  156.16   13.12
   9 -12   3  184.32   13.31
 -12   3   3  172.41   12.66
   9 -12   3  162.54   25.75
 -12   3   3  157.07   24.49
   9 -12   3  151.69   13.78
 -12   3   6  362.99   39.37
   9 -12   6  383.65   20.20
 -12   3   6  377.48   20.22
 -12   3   6  364.60   19.91
 -12   3   6  400.74   20.43
 -12   3   6  309.53   35.69
 -12   3   6  402.55   21.59
   9 -12   6  387.36   22.67
 -12   3   9  239.08   12.26
 -12   3   9  220.35   12.00
   9 -12   9  219.83   12.04
 -12   3   9  207.54   12.26
 -11   2  -7  227.04   15.21
 -11   2  -7  224.80   16.53
   9 -11  -7  228.26   14.00
 -11   2  -4   30.36    5.96
 -11   2  -4   36.37    6.10
 -11   2  -4   25.47    5.72
 -11   2  -4   35.16   13.14
 -11   2  -4   34.72    7.78
   9 -11  -4   16.84    5.64
 -11   2  -1  298.97   16.32
 -11   2  -1  295.05   15.66
   9 -11  -1  323.17   30.05
 -11   2  -1  359.94   28.02
   9 -11  -1  332.86   17.06
 -11   2  -1  323.12   17.74
 -11   2  -1  298.98   32.13
   9 -11  -1  340.40   34.20
 -11   2  -1  346.45   17.30
 -11   2  -1  335.91   16.95
   9 -11  -1  328.48   18.20
   9 -11  -1  332.08   17.00
 -11   2   2  402.71   33.44
 -11   2   2  349.95   17.77
   9 -11   2  337.50   17.90
   9 -11   2  348.77   34.63
   9 -11   2  363.00   19.41
 -11   2   2  385.57   18.89
 -11   2   2  365.57   33.87
   9 -11   2  332.13   18.88
 -11   2   2  361.27   16.23
   9 -11   2  340.82   19.71
 -11   2   5  698.99   53.67
   9 -11   5  725.11   31.43
   9 -11   5  644.69   27.50
 -11   2   5  606.44   27.39
 -11   2   5  578.51   26.59
   9 -11   5  655.33   50.77
 -11   2   5  642.52   27.86
 -11   2   5  605.13   48.12
   9 -11   5  609.59   28.88
 -11   2   8  114.23   10.15
 -11   2   8   98.97    9.93
   9 -11   8   91.85   10.30
 -10   1  -8  174.27   13.11
 -10   1  -8  160.97   13.45
   9 -10  -8  166.78   11.37
 -10   1  -5  152.71   12.14
 -10   1  -5  138.87   10.97
   9 -10  -5  124.49   24.32
 -10   1  -5  150.26   12.07
 -10   1  -5  144.86   13.24
   9 -10  -5  161.94   12.94
 -10   1  -2  988.86   51.01
   9 -10  -2  979.88   57.07
   9 -10  -2  978.82   33.64
 -10   1  -2 1002.35   59.10
 -10   1  -2  954.33   32.25
 -10   1  -2  940.62   33.81
   9 -10  -2  985.55   35.60
 -10   1  -2  995.01   34.33
   9 -10   1  219.49   19.36
 -10   1   1  186.67   11.56
   9 -10   1  218.27   12.94
 -10   1   1  214.21   13.51
 -10   1   1  215.15   26.57
   9 -10   1  202.59   12.50
 -10   1   1  225.32   13.35
   9 -10   1  195.81   13.45
   9 -10   1  221.12   13.91
 -10   1   4  504.87   42.60
   9 -10   4  405.54   21.44
   9 -10   4  382.26   19.60
 -10   1   4  405.72   20.11
 -10   1   4  405.15   20.41
 -10   1   4  405.54   36.79
   9 -10   4  399.39   21.77
 -10   1   4  392.96   20.21
   9 -10   4  397.98   21.80
 -10   1   7   97.37   20.48
   9 -10   7   75.04   10.25
 -10   1   7   86.67    9.92
   1   9   7   67.95    7.93
 -10   1  10  195.55   10.25
 -10   1  10  193.93   10.71
 -10   1  10  195.44   10.83
   9 -10  10  214.66   11.07
  -9   0  -9  103.29    9.92
  -9   0  -6  360.71   19.20
   9  -9  -6  273.30   36.83
  -9   0  -6  298.61   18.84
  -9   0  -3  131.81    9.67
   9  -9  -3  128.46   22.31
  -9   0  -3  130.81   10.19
  -9   0  -3  135.09    9.88
  -9   0  -3  129.16   11.34
   9  -9  -3  130.22   10.95
  -9   0   0  346.74   16.84
  -9   0   0  348.68   21.93
  -9   0   0  371.01   17.78
  -9   0   0  338.82   30.81
   9  -9   0  380.87   28.84
   9  -9   0  342.56   17.44
  -9   0   3  678.89   45.59
  -9   0   3  589.09   24.70
   9  -9   3  562.89   23.36
   9  -9   3  681.82   46.51
   9  -9   3  571.68   25.42
  -9   0   3  570.99   24.25
  -9   0   3  580.39   24.28
  -9   0   3  568.36   41.56
   9  -9   3  582.69   25.70
   0   9   3  592.58   23.36
   9  -9   3  554.68   24.88
   9  -9   6  383.82   19.36
  -9   0   6  356.87   19.87
  -9   0   6  336.57   17.35
  -9   0   6  372.69   19.37
  -9   0   6  315.26   36.16
   9  -9   6  358.62   21.31
  -9   0   9  119.44   10.17
  -9   0   9  148.52   11.30
   0   9   9  121.98    9.54
  -8  -1 -10   29.65    5.70
  -8  -1  -7   66.80    9.23
  -8  -1  -7   67.83   10.11
  -8  -1  -4  334.81   17.07
  -8  -1  -4  351.21   17.39
  -8  -1  -4  332.79   17.05
  -8  -1  -4  344.09   19.31
   9  -8  -1  745.83   44.94
  -8  -1   2  663.00   25.45
   9  -8   2  674.90   33.60
   9  -8   2  683.61   44.92
  -8  -1   2  687.32   25.14
   9  -8   5  158.08   20.16
  -8  -1   5  195.69   14.29
   9  -8   5  172.37   11.97
   9  -8   5  169.89   25.32
  -8  -1   5  177.09   12.67
  -1   9   5  185.13   13.25
   9  -8   5  155.25   13.08
  -8  -1   5  173.40   12.68
  -1   9   5  163.82   11.41
   9  -8   5  148.40   12.19
  -8  -1   8   17.95    6.38
   9  -8   8   15.37    4.68
  -1   9   8   23.93    6.41
  -8  -1   8   22.70    5.61
   9  -8   8   21.35    6.18
  -8  -1   8   15.75    5.42
  -7  -2  -8  152.77   13.44
  -7  -2  -5  183.81   12.77
   9  -7  -5  180.07   27.71
  -7  -2  -5  200.33   12.03
  -7  -2  -5  203.32   14.76
  -7  -2  -5  169.59   13.87
  -2   9  -2  699.27   38.46
   9  -7  -2  639.53   42.84
  -2   9  -2  691.96   33.10
  -7  -2   1   64.96    6.69
  -7  -2   1   80.65   15.38
   9  -7   1   75.05   10.98
   9  -7   1   66.99   13.79
  -7  -2   1   83.58   14.58
  -7  -2   4  378.09   18.71
   9  -7   4  393.99   34.32
   9  -7   4  355.16   19.25
   9  -7   4  362.50   16.86
  -7  -2   4  362.35   17.90
  -7  -2   4  318.02   16.82
  -7  -2   4  388.93   33.51
  -7  -2   4  348.76   17.55
   9  -7   4  349.65   18.57
  -2   9   4  346.00   17.42
  -2   9   4  368.17   18.76
   9  -7   4  332.96   17.20
  -7  -2   7  116.65   11.01
  -7  -2   7  109.01   11.23
   9  -7   7   92.85   10.36
   9  -7   7   95.04    9.90
   9  -7   7   88.76   18.37
  -7  -2   7  103.36   10.72
  -7  -2   7   96.66   10.15
  -7  -2   7   95.10   20.92
  -7  -2  10  113.24    9.24
   9  -7  10  103.50    8.37
  -2   9  10  101.03    8.72
  -6  -3  -9  199.40   12.25
  -6  -3  -9  226.09   14.92
  -6  -3  -6   49.35    7.68
   9  -6  -6   35.53   15.45
  -6  -3  -6   52.47    8.86
  -6  -3  -3  874.51   30.43
  -6  -3  -3  911.57   32.41
  -6  -3  -3  810.24   31.88
  -3   9  -3  871.94   40.22
  -3   9   0  417.01   28.25
  -6  -3   0  430.43   17.83
   9  -6   0  419.68   32.56
  -6  -3   0  367.75   29.14
  -6  -3   3  926.84   32.74
   9  -6   3  952.34   52.04
   9  -6   3  943.56   33.81
  -6  -3   3  975.44   32.31
  -6  -3   3  952.26   32.10
  -6  -3   3  965.43   32.02
  -6  -3   3  857.44   48.86
   9  -6   3  933.95   47.89
   9  -6   3  944.28   33.50
  -3   9   3  940.07   33.26
  -6  -3   6  397.12   21.30
   9  -6   6  410.29   37.14
   9  -6   6  444.92   43.19
  -6  -3   6  427.18   21.09
  -6  -3   6  486.04   41.41
  -3   9   6  432.36   21.65
  -3   9   6  422.80   22.46
  -6  -3   9  126.52   10.19
   9  -6   9  146.25   11.40
  -6  -3   9  127.75   11.08
  -6  -3   9  116.41    9.78
  -6  -3   9  127.82   11.40
  -3   9   9  116.54   11.31
  -5  -4 -10   56.39    7.28
   9  -5  -7  176.23   28.60
  -5  -4  -7  148.93   13.69
  -5  -4  -4  519.68   21.83
   9  -5  -4  523.14   41.78
  -4   9  -4  540.52   32.73
  -5  -4  -4  515.52   23.89
  -5  -4  -4  493.31   20.95
  -4   9  -1 2027.38   78.38
  -5  -4  -1 2096.41   77.84
   9  -5   2  180.56   21.30
   9  -5   2  157.92   19.56
   9  -5   2  185.31   19.65
  -5  -4   2  185.06   19.62
  -4   9   2  190.20   11.03
  -4   9   5  452.32   21.95
   9  -5   5  398.92   38.23
  -5  -4   5  438.54   21.00
   9  -5   5  434.00   35.90
  -5  -4   5  423.64   20.15
  -5  -4   5  423.27   20.00
  -5  -4   5  428.34   20.19
  -5  -4   5  371.72   34.27
   9  -5   5  403.63   19.94
  -4   9   5  408.61   21.59
  -4   9   8  110.30   11.60
  -5  -4   8   99.01   10.02
   9  -5   8  122.72   11.57
   9  -5   8   70.83   18.30
  -5  -4   8  108.99   10.44
  -5  -4   8  105.02   21.34
   9  -4  -8  280.62   34.13
  -5   9  -8  270.88   14.59
  -4  -5  -8  265.96   17.39
  -4  -5  -5  226.71   14.54
   9  -4  -5  252.28   30.81
  -4  -5  -5  244.20   13.85
  -5   9  -5  235.29   23.55
  -4  -5  -5  238.04   15.88
  -5   9  -2  155.80   17.00
  -5   9  -2  131.02   19.25
  -5   9   1  170.21   20.50
  -4  -5   1  174.92    9.82
  -4  -5   1  150.41   17.15
   9  -4   1  143.04   17.24
  -4  -5   1  180.44   17.72
  -4  -5   4  639.86   25.79
  -4  -5   4  666.44   24.99
   9  -4   4  578.48   43.43
  -4  -5   4  650.11   24.50
  -4  -5   4  625.27   24.24
   9  -4   4  595.65   42.22
  -4  -5   4  652.71   25.00
  -4  -5   4  615.38   40.02
   9  -4   4  608.33   24.76
  -5   9   4  644.13   27.18
   9  -4   4  657.12   41.26
   9  -4   4  623.90   26.11
   9  -4   7  258.65   34.48
  -4  -5   7  294.89   17.19
  -4  -5   7  265.94   17.24
  -4  -5   7  296.72   17.41
  -4  -5   7  286.46   32.81
  -5   9   7  280.50   18.31
   9  -4   7  290.67   34.22
  -4  -5   7  288.71   17.39
  -5   9   7  327.63   19.86
   9  -4  10   95.26    9.03
  -4  -5  10  105.88    8.47
  -5   9  10  102.91    9.35
  -4  -5  10  115.52    8.49
  -5   9  10  110.72    9.97
  -6   9  -9   82.15    7.53
  -3  -6  -9   84.49    7.99
  -3  -6  -9  100.11   10.22
   9  -3  -6  131.79   24.09
  -3  -6  -6  133.51   10.42
  -3  -6  -6  135.13   12.61
  -6   9  -6   90.29   16.21
  -3  -6  -3  257.59   13.90
  -3  -6  -3  247.04   15.02
  -6   9   0  399.90   32.12
  -3  -6   0  402.66   26.31
  -3  -6   0  409.10   15.74
   9  -3   0  410.43   28.34
   9  -3   3  548.68   39.40
   9  -3   3  564.32   38.69
  -3  -6   3  556.13   22.50
  -3  -6   3  517.60   32.79
  -3  -6   3  522.83   20.90
  -6   9   3  512.95   22.51
   9  -3   3  528.50   33.63
   9  -3   6   28.48   14.35
  -3  -6   6   37.17    6.70
  -6   9   6   41.55    8.34
  -3  -6   6   30.74   11.03
  -3  -6   6   42.39    7.09
  -3  -6   6   37.45    6.82
  -6   9   6   38.81    8.03
  -3  -6   6   36.94    6.51
   9  -3   9   28.41    6.72
  -3  -6   9   27.82    5.72
  -6   9   9   24.18    6.41
  -6   9   9   20.30    6.63
  -3  -6   9   24.09    5.42
  -3  -6   9   22.80    5.44
  -7   9  -7  305.66   31.38
   9  -2  -7  367.93   38.37
  -7   9  -7  372.28   18.17
  -2  -7  -7  360.39   19.28
  -2  -7  -7  349.45   20.35
  -2  -7  -4  425.02   19.63
  -7   9  -4  455.43   34.68
  -2  -7  -4  407.22   20.08
  -7   9  -1  240.89   26.10
  -2  -7  -1  203.33    9.74
  -2  -7  -1  202.75   17.45
   9  -2   2   98.01   15.68
   9  -2   2   99.33   13.39
  -7   9   2  109.88    9.69
   9  -2   2  123.72   18.15
  -2  -7   2   79.11   11.74
   9  -2   5  333.98   35.47
  -7   9   5  323.16   19.28
  -7   9   5  331.47   18.12
  -2  -7   5  318.84   16.80
  -2  -7   5  291.30   16.84
  -2  -7   5  312.16   28.74
  -2  -7   5  314.17   16.96
  -2  -7   5  288.96   15.99
   9  -2   8  159.02   26.28
  -2  -7   8  134.33   11.77
   9  -2   8   99.93   22.12
  -2  -7   8  122.54   11.30
  -2  -7   8  135.75   21.18
  -7   9   8  167.77   14.00
  -2  -7   8  125.48   10.96
  -8   9  -8   94.18    9.42
  -8   9  -8   95.33    9.01
  -1  -8  -8   84.71    9.06
  -1  -8  -8  104.80   10.88
  -1  -8  -5  285.96   16.32
  -1  -8  -5  281.53   16.62
  -8   9  -5  298.03   15.74
  -8   9  -2  634.83   39.92
  -8   9  -2  651.13   47.16
  -1  -8  -2  626.02   31.19
  -8   9   1  200.41   25.30
   9  -1   1  196.91   20.27
   9  -1   1  191.33   16.61
  -8   9   1  190.46   13.08
   9  -1   4  137.41   22.95
  -8   9   4  145.19   11.36
  -1  -8   4  135.07   10.05
  -1  -8   4  133.60   16.41
  -1  -8   4  160.52   11.25
  -1  -8   4  134.29    9.69
  -8   9   4  150.67   12.95
   9  -1   7  195.02   31.77
  -1  -8   7  212.22   14.80
  -1  -8   7  221.79   14.93
  -8   9   7  214.92   16.45
  -1  -8   7  173.06   13.14
  -8   9   7  239.65   16.87
  -8   9  10   92.82    8.28
  -1  -8  10   97.50    7.78
  -1  -8  10   85.63    7.36
  -8   9  10   96.81    8.68
  -9   9  -9  151.99   10.73
   0  -9  -9  133.58   10.34
   9   0  -6  309.93   34.41
   0  -9  -6  371.89   19.68
  -9   9  -6  373.96   36.38
   0  -9  -6  337.76   19.95
  -9   9  -6  357.20   17.94
  -9   9  -3  556.47   46.60
  -9   9  -3  580.45   22.92
   0  -9  -3  576.12   24.18
  -9   9  -3  596.47   41.25
  -9   9   0  308.65   32.46
   9   0   3  130.84   20.49
   9   0   3  134.11   21.28
   0  -9   3  122.60    9.07
  -9   9   3  130.54   10.51
  -9   9   3  130.57   11.96
   9   0   6  345.61   39.54
  -9   9   6  366.07   20.60
   0  -9   6  371.40   19.13
  -9   9   6  341.47   20.69
   0  -9   6  335.58   17.56
   9   0   9  120.00   11.14
  -9   9   9  109.11   10.05
   0  -9   9  110.14    9.71
   0  -9   9  120.90    9.80
   0  -9   9  109.89    9.13
  -9   9   9  117.53   10.33
 -10   9 -10  143.57    8.37
   1 -10 -10  119.14    7.56
 -10   9  -7  161.99   29.51
 -10   9  -7  158.30   13.00
 -10   9  -7  159.98   12.58
   1 -10  -7  183.11   13.18
 -10   9  -7  145.80   23.79
   1 -10  -7  162.88   12.97
   1 -10  -4  274.99   16.13
 -10   9  -4  234.99   14.75
 -10   9  -4  258.89   29.36
   1 -10  -4  239.40   15.24
 -10   9  -1  535.35   45.07
 -10   9  -1  639.07   24.51
   1 -10  -1  639.64   24.79
 -10   9  -1  589.06   23.99
   1 -10  -1  608.63   23.96
 -10   9  -1  619.09   24.48
   1 -10  -1  593.68   23.80
   9   1   2  243.60   25.62
   1 -10   2  190.64   11.31
   1 -10   2  224.92   12.18
   1 -10   2  198.39   11.44
 -10   9   2  240.27   14.09
 -10   9   2  184.75   14.55
   9   1   2  232.08   27.06
   9   1   5  966.20   65.28
 -10   9   5  991.45   40.06
 -10   9   5 1113.85   39.71
   1 -10   5 1007.11   35.81
 -10   9   5 1035.37   39.48
 -10   9   8  129.93   11.92
   1 -10   8  127.89   10.93
   1 -10   8  133.57   11.34
   1 -10   8  127.43    9.98
 -10   9   8  140.39   11.68
 -11   9  -8  251.06   15.42
 -11   9  -8  256.08   14.99
   2 -11  -8  263.48   15.06
   2 -11  -5    2.91    4.53
 -11   9  -5    0.67    4.67
 -11   9  -5    7.41   11.86
   2 -11  -5    4.93    4.93
 -11   9  -5    2.83    9.06
 -11   9  -5    1.38    4.28
 -11   9  -2  852.18   61.01
 -11   9  -2  882.27   32.10
   2 -11  -2  849.59   32.36
   2 -11  -2  878.74   32.30
 -11   9  -2  811.10   31.34
   2 -11  -2  909.76   32.65
   2 -11   1  152.35   10.76
   2 -11   1  152.06   10.49
   2 -11   1  164.63   10.73
   2 -11   1  161.57   10.24
 -11   9   1  188.77   12.67
 -11   9   1  144.55   11.17
   2 -11   1  158.75   12.11
 -11   9   1  177.80   22.21
   9   2   4  861.25   57.55
   2 -11   4  814.44   30.17
 -11   9   4  800.50   32.28
   2 -11   4  777.24   28.40
   9   2   4  844.33   58.19
 -11   9   4  800.93   33.93
 -11   9   4  734.22   31.45
 -11   9   7   56.99   17.27
   9   2   7   52.97   17.35
   2 -11   7   54.86    7.61
 -11   9   7   63.06    6.89
   2 -11   7   55.18    6.42
 -11   9   7   45.21    8.87
 -11   9   7   56.16    8.43
 -12   9  -9   56.00    6.51
   3 -12  -9   52.97    5.70
 -12   9  -6   40.52   17.14
   3 -12  -6   27.03    6.69
 -12   9  -6   24.96    6.86
 -12   9  -6   38.06   15.94
 -12   9  -6   26.38    6.53
 -12   9  -3  157.35   12.34
 -12   9  -3  172.21   13.33
 -12   9  -3  165.35   28.58
 -12   9  -3  155.72   12.76
 -12   9   0  578.94   24.85
 -12   9   0  543.09   48.18
   3 -12   0  595.07   24.40
   3 -12   0  554.73   23.18
 -12   9   0  589.23   25.46
 -12   9   0  553.03   24.68
   3 -12   0  548.32   24.36
 -12   9   0  552.99   24.95
 -12   9   0  581.27   42.62
 -12   9   0  572.00   27.45
   9   3   3  215.48   27.24
   9   3   3  200.22   28.38
   3 -12   3  255.81   14.83
   3 -12   3  257.96   14.70
 -12   9   3  251.24   16.42
 -12   9   3  248.52   15.73
   3 -12   3  222.02   15.58
 -12   9   3  248.61   16.83
 -12   9   3  249.61   26.71
 -12   9   6   63.83    8.26
   9   3   6   45.50   16.69
 -12   9   6   56.36    8.37
   3 -12   6   58.62    7.43
 -12   9   6   58.35    7.57
 -12   9   6   81.15    9.93
 -12   9   6   84.07    9.62
   9   3   9   94.81    8.22
 -12   9   9   72.29    7.14
   3 -12   9   79.83    6.80
   3 -12   9   77.17    7.21
 -13   9  -7  116.74   10.65
   4 -13  -7  118.51   10.23
 -13   9  -4  139.00   12.53
 -13   9  -4  121.75   25.72
 -13   9  -4  143.87   12.60
   4 -13  -4  145.21   12.53
 -13   9  -1  216.49   32.40
 -13   9  -1  267.15   16.23
   4 -13  -1  270.99   16.13
 -13   9  -1  252.74   18.00
 -13   9  -1  250.13   16.23
 -13   9  -1  268.94   29.90
   4 -13  -1  261.88   15.65
   4 -13   2  239.94   14.59
   4 -13   2  250.80   14.20
 -13   9   2  223.50   15.54
   9   4   2  237.63   29.99
 -13   9   2  209.87   15.39
 -13   9   2  184.18   24.18
 -13   9   2  232.56   15.43
   4 -13   2  209.22   14.46
 -13   9   5  287.21   34.84
   9   4   5  236.87   31.67
 -13   9   5  251.73   16.19
 -13   9   5  247.70   16.60
   4 -13   5  197.06   12.47
 -13   9   5  217.24   14.57
 -13   9   5  221.12   15.71
 -13   9   5  214.21   13.94
 -13   9   5  215.64   13.26
   9   4   8   93.25    8.76
 -13   9   8   99.65    9.18
   4 -13   8   95.82    7.69
 -14   9  -8   61.35    6.48
 -14   9  -5  396.43   20.13
 -14   9  -5  381.63   19.22
 -14   9  -5  347.10   19.82
   5 -14  -5  374.97   19.99
 -14   9  -2  479.01   47.91
 -14   9  -2  501.06   24.34
   5 -14  -2  508.10   24.58
 -14   9  -2  515.64   24.98
 -14   9  -2  467.70   42.18
 -14   9  -2  523.61   26.55
 -14   9  -2  509.90   24.64
   5 -14   1   97.69   10.04
   5 -14   1   98.65   10.89
   5 -14   1  114.49   10.33
 -14   9   1  113.88   12.70
   5 -14   1  106.50    9.51
 -14   9   1   97.55   10.78
   9   5   1  111.89   20.73
 -14   9   1  109.18   10.65
 -14   9   1   96.74   18.66
 -14   9   4   40.05   14.72
   5 -14   4   76.87    8.54
 -14   9   4   65.71    8.88
 -14   9   4   66.11    9.52
 -14   9   4   67.00    8.85
 -14   9   4   70.16    9.13
 -14   9   7  187.81   11.44
 -14   9   7  180.69   12.89
   5 -14   7  197.13   12.30
   6 -15  -6   79.31    8.86
 -15   9  -6   81.05    8.28
 -15   9  -3  273.79   37.03
 -15   9  -3  371.93   20.92
 -15   9  -3  328.12   35.58
   6 -15   0  134.74   11.64
   9   6   0  132.88   22.61
   6 -15   0  133.09   11.41
 -15   9   0  111.58   10.85
 -15   9   0  136.33   22.49
   6 -15   0  126.08   12.11
 -15   9   0  151.25   13.50
 -15   9   3   84.38    9.32
   6 -15   3   83.71    8.86
 -15   9   3   86.75   10.10
 -15   9   3   69.10    9.87
   9   6   3   66.61   16.68
 -15   9   3   87.17    9.82
 -15   9   3   68.24    8.26
 -15   9   6  139.51    9.87
   6 -15   6  139.27   10.24
 -16   9  -7  180.98    9.89
   7 -16  -7  169.94    9.92
 -16   9  -4   99.37    8.87
 -16   9  -4  105.68   10.22
 -16   9  -4   95.79   10.07
   7 -16  -1  172.70   12.76
 -16   9  -1  160.38   13.19
   7 -16  -1  180.92   13.61
 -16   9  -1  167.16   12.95
 -16   9  -1  162.46   23.48
   7 -16  -1  177.59   13.25
 -16   9   2   20.14    5.75
   7 -16   2   23.47    5.97
   7 -16   2   32.07    6.09
 -16   9   2   24.18    5.91
 -16   9   2   29.61    5.27
 -16   9   5   78.89    7.67
   8 -17  -5  102.73    8.87
 -17   9  -5  100.18    8.26
 -17   9  -5  107.03    8.61
   8 -17  -2  214.10   13.97
 -17   9  -2  203.32   12.80
 -17   9  -2  223.76   14.80
 -17   9  -2  196.47   13.35
 -17   9   1   22.00    5.90
   8 -17   1   26.59    6.36
   8 -17   1   26.99    5.21
 -17   9   1   37.29    6.54
 -17   9   1   27.82    5.06
 -17   9   4   42.63    5.87
 -17   9   4   43.73    5.49
 -17   9   4   43.62    5.48
   9 -18  -3   76.54    7.96
   9 -18  -3   82.71    7.93
 -18   9  -3   72.13    6.80
 -18   9  -3   70.51    8.25
   9 -18   0  108.46    9.30
   9 -18   0   96.79    8.07
 -18   9   0  101.30    8.95
 -18   9   3  100.85    7.85
   9 -18   3   97.20    7.90
  10 -19  -1  115.61    8.64
 -19   9  -1  119.45   10.11
  10 -19   2   76.85    6.34
 -19   9   2   80.63    7.81
  10 -18  -2   95.24    9.04
  10 -18  -2   97.96    8.96
 -18   8  -2   79.15    9.14
  10 -18   1  168.20   12.03
  10 -18   1  197.81   11.78
 -18   8   1  183.05   11.13
 -18   8   4   40.50    4.87
  10 -17  -6   52.50    5.59
 -17   7  -6   62.46    6.99
  10 -17  -3  114.14   10.25
 -17   7  -3   91.35    8.42
 -17   7  -3   98.40    8.41
 -17   7  -3  110.26   11.02
  10 -17  -3  105.70    9.16
 -17   7   0  253.03   14.87
  10 -17   0  248.11   16.33
 -17   7   3  171.78   11.07
 -17   7   3  143.13    9.79
  10 -17   3  172.56   11.82
  10 -17   3  171.90   12.01
 -17   7   6   60.39    5.85
  10 -17   6   68.93    5.86
 -17   7   6   62.58    5.72
  10 -16  -7   74.46    5.97
 -16   6  -7   86.55    7.72
  10 -16  -4  255.74   15.38
 -16   6  -4  245.69   14.73
 -16   6  -4  266.77   14.68
 -16   6  -4  259.79   16.82
  10 -16  -4  243.48   14.28
  10 -16  -1  122.38   11.41
 -16   6  -1  128.13   11.09
 -16   6  -1  123.17    9.19
 -16   6  -1  134.39   11.44
  10 -16  -1  119.70   11.91
 -16   6   2  142.16   11.15
 -16   6   2  131.91   10.46
  10 -16   2  161.24   12.55
 -16   6   2  123.25    9.77
  10 -16   2  134.92   11.62
  10 -16   2  171.81   14.62
 -16   6   5   87.08    8.55
 -16   6   5   88.45    8.40
  10 -16   5   85.04    9.45
 -15   5  -5   63.80    7.28
  10 -15  -5   80.44    8.45
 -15   5  -5   70.66    8.55
 -15   5  -5   72.91    7.98
 -15   5  -5   79.63    9.82
 -15   5  -2  156.15   11.98
  10 -15  -2  166.28   12.98
 -15   5  -2  163.94   12.83
 -15   5  -2  151.55   24.76
 -15   5  -2  153.24   11.19
  10 -15  -2  144.04   23.06
 -15   5   1  122.61   11.06
 -15   5   1  132.33   10.80
  10 -15   1  158.92   12.81
  10 -15   1  133.59   11.94
 -15   5   1  132.17   10.68
  10 -15   1  132.73   22.77
  10 -15   1  105.99   12.33
 -15   5   4  226.05   14.10
  10 -15   4  222.23   15.92
 -15   5   4  192.94   11.26
 -15   5   7   65.67    7.20
  10 -15   7   51.49    5.63
 -14   4  -6  102.15    9.29
  10 -14  -6  113.75    9.70
 -14   4  -6   91.70    9.90
 -14   4  -3  222.36   12.93
 -14   4  -3  220.59   27.34
 -14   4  -3  245.08   14.73
  10 -14  -3  243.37   15.61
 -14   4  -3  237.30   16.01
 -14   4  -3  231.81   14.50
 -14   4  -3  261.23   18.14
 -14   4  -3  271.48   33.47
  10 -14  -3  204.92   14.96
  10 -14  -3  228.55   30.79
 -14   4   0  160.22   12.30
  10 -14   0  147.85   11.98
  10 -14   0  167.78   13.11
 -14   4   0  146.86   12.58
  10 -14   0  166.31   13.13
 -14   4   0  150.98   11.84
  10 -14   0  157.72   25.49
 -14   4   0  154.92   11.90
 -14   4   0  142.85   24.65
 -14   4   3   96.07   18.38
 -14   4   3   61.30    7.02
  10 -14   3   78.29    9.47
  10 -14   3   87.13   10.93
  10 -14   3   68.96   17.70
  10 -14   3   90.64   11.63
 -14   4   3   82.08    9.11
 -14   4   6   28.64    6.47
  10 -14   6   19.77    5.47
 -14   4   6   29.49    5.85
 -13   3  -7  177.51   12.20
  10 -13  -7  161.58   10.91
 -13   3  -7  182.89   13.62
 -13   3  -4   88.46    9.00
 -13   3  -4   84.46    8.72
  10 -13  -4   97.14   10.10
 -13   3  -4   66.25   18.56
 -13   3  -4   90.09    9.51
 -13   3  -4  112.05   12.54
  10 -13  -4   52.95   16.75
  10 -13  -4  110.27   11.11
 -13   3  -1   49.60    7.63
  10 -13  -1   38.99    7.24
 -13   3  -1   43.86    7.67
 -13   3  -1   44.13   14.76
 -13   3  -1   43.77    7.31
  10 -13  -1   55.67   17.15
  10 -13  -1   44.62    8.03
  10 -13  -1   39.04    6.49
 -13   3   2  193.48   14.28
 -13   3   2  208.68   12.75
 -13   3   2  213.75   13.61
  10 -13   2  225.21   15.08
  10 -13   2  211.07   15.12
  10 -13   2  182.78   27.43
  10 -13   2  237.50   17.01
 -13   3   5  192.85   14.22
  10 -13   5  169.00   13.20
 -13   3   5  171.85   12.98
 -13   3   5  136.28   23.87
 -13   3   5  117.49   22.06
 -13   3   8  122.65    9.90
 -13   3   8  121.55    9.26
 -12   2  -8  139.10   10.66
  10 -12  -8  130.34    8.73
 -12   2  -8  135.50   11.33
 -12   2  -5   93.18    9.54
  10 -12  -5   99.19    9.81
 -12   2  -5   89.81    9.76
 -12   2  -5  104.29   11.44
  10 -12  -5   92.28   10.27
 -12   2  -2  433.63   34.77
  10 -12  -2  402.94   37.84
  10 -12  -2  419.52   20.71
 -12   2  -2  458.80   22.67
 -12   2  -2  431.01   19.44
  10 -12  -2  442.57   41.93
 -12   2  -2  401.15   39.39
 -12   2  -2  436.28   23.42
  10 -12  -2  415.34   21.89
  10 -12  -2  405.44   19.56
 -12   2  -2  444.69   21.16
 -12   2   1  198.87   13.94
 -12   2   1  195.20   14.25
  10 -12   1  239.94   14.95
  10 -12   1  210.73   14.82
 -12   2   1  225.27   13.07
 -12   2   1  213.70   12.64
  10 -12   1  201.22   27.99
  10 -12   1  207.92   14.68
 -12   2   4  194.47   27.69
 -12   2   4  209.86   14.91
  10 -12   4  239.17   30.62
  10 -12   4  210.18   14.53
 -12   2   4  183.41   14.01
 -12   2   4  187.71   13.87
 -12   2   4  186.38   27.52
  10 -12   4  231.46   16.81
 -12   2   7   41.96    7.79
 -12   2   7   44.82    7.28
 -12   2   7   53.65    7.66
  10 -12   7   47.74    8.38
 -11   1  -9  276.83   14.09
 -11   1  -9  227.78   13.30
 -11   1  -6  219.82   14.74
 -11   1  -6  222.12   16.30
  10 -11  -6  210.76   14.80
 -11   1  -3  190.72   12.22
 -11   1  -3  199.82   13.50
  10 -11  -3  199.07   28.81
  10 -11  -3  188.61   12.81
 -11   1  -3  172.73   26.52
 -11   1  -3  188.49   12.55
 -11   1  -3  191.26   14.81
  10 -11  -3  205.72   15.04
 -11   1   0  111.29   10.06
  10 -11   0  111.88    9.84
  10 -11   0   92.36   15.55
 -11   1   0  107.42   10.48
 -11   1   0  131.68   22.45
 -11   1   0  112.96    9.41
  10 -11   0   76.28   18.56
  10 -11   0  113.92   11.05
  10 -11   0  111.44   10.52
 -11   1   3  544.79   43.55
 -11   1   3  538.66   24.81
  10 -11   3  555.98   24.63
  10 -11   3  567.62   26.72
 -11   1   3  578.71   25.45
 -11   1   3  564.48   25.27
 -11   1   3  588.42   45.72
  10 -11   3  560.43   26.74
 -11   1   6  380.67   21.04
  10 -11   6  350.37   18.77
 -11   1   6  335.21   19.27
 -11   1   6  318.78   18.88
 -11   1   6  335.88   36.55
  10 -11   6  342.98   21.26
 -11   1   9  166.77   10.89
 -11   1   9  170.94   11.07
 -11   1   9  180.55   11.22
 -10   0  -7  202.38   14.45
 -10   0  -7  208.75   15.97
  10 -10  -7  202.21   14.18
 -10   0  -4  693.26   28.15
 -10   0  -4  703.56   27.63
  10 -10  -4  619.60   51.84
 -10   0  -4  727.12   28.26
 -10   0  -4  697.50   31.15
  10 -10  -4  672.17   29.47
 -10   0  -1  574.81   24.41
  10 -10  -1  596.09   23.66
 -10   0  -1  601.79   25.58
 -10   0  -1  608.73   45.39
  10 -10  -1  568.24   41.12
 -10   0  -1  610.33   26.58
  10 -10  -1  587.34   25.81
 -10   0   2  937.18   33.41
  10 -10   2  939.84   33.10
  10 -10   2  821.35   55.31
  10 -10   2  945.41   35.52
 -10   0   2  906.79   33.79
 -10   0   2  975.50   57.48
  10 -10   2  915.11   35.32
  10 -10   5  358.87   20.04
 -10   0   5  324.59   19.54
  10 -10   5  323.42   18.15
  10 -10   5  384.67   38.75
 -10   0   5  357.24   19.58
 -10   0   5  361.72   19.61
 -10   0   5  358.55   36.71
   0  10   5  366.91   18.53
 -10   0   8  164.07   12.71
 -10   0   8  169.26   12.72
 -10   0   8  155.69   12.43
  10 -10   8  171.09   13.01
  -9  -1  -8  123.31   11.39
  -9  -1  -8  136.24   12.37
  10  -9  -8  137.49   11.26
  -9  -1  -5 1004.30   36.33
  -9  -1  -5  950.33   33.58
  -9  -1  -5  997.51   38.82
  10  -9  -2  185.51   24.63
  -9  -1  -2  231.74   13.75
  10  -9  -2  204.00   11.96
  10  -9  -2  209.98   14.25
  -9  -1  -2  227.85   13.77
  -9  -1   1  615.15   23.83
  10  -9   1  620.28   36.66
  10  -9   1  584.78   23.40
  10  -9   1  622.11   44.84
  -9  -1   1  656.52   25.58
  10  -9   1  587.75   25.20
  -9  -1   4  267.59   16.49
  10  -9   4  274.16   31.17
  -1  10   4  275.55   15.79
  10  -9   4  220.35   14.14
  -9  -1   4  253.94   15.31
  10  -9   4  262.23   16.85
  10  -9   4  236.13   15.62
  -9  -1   7  156.35   12.19
  10  -9   7  149.48   13.29
  -1  10   7  155.54   12.53
  -9  -1  10  139.49    8.28
  10  -9  10  142.32    8.98
  -8  -2  -9   30.32    6.24
  10  -8  -9   29.78    5.69
  -8  -2  -6   78.09    9.23
  10  -8  -6   59.34   18.71
  -8  -2  -6   89.26   10.92
  -8  -2  -3  226.09   12.84
  -2  10  -3  197.62   22.31
  10  -8  -3  181.08   25.54
  -8  -2  -3  216.41   14.91
  -8  -2  -3  215.82   13.49
  -8  -2   0  322.66   16.32
  -8  -2   0  329.24   30.19
  10  -8   0  329.40   31.65
  -8  -2   0  326.16   16.76
  10  -8   0  332.87   17.00
  10  -8   0  283.79   21.22
  -8  -2   3  533.73   23.51
  10  -8   3  537.25   21.77
  10  -8   3  554.98   42.11
  10  -8   3  517.25   24.45
  -8  -2   3  515.58   22.73
  -8  -2   3  528.24   22.86
  -8  -2   3  518.98   22.27
  -8  -2   3  557.32   41.25
  10  -8   3  523.42   24.17
  -2  10   3  504.17   21.94
  10  -8   3  555.22   23.68
  -2  10   6   77.34    8.70
  10  -8   6   72.86    8.10
  10  -8   6   77.84    8.39
  -8  -2   6   75.82    9.27
  10  -8   6   60.47   14.12
  -8  -2   6   80.43    9.08
  -8  -2   6   66.52   18.34
  -2  10   6   79.76    9.85
  -8  -2   9  177.55   11.84
  -8  -2   9  168.81   12.04
  -8  -2   9  172.24   12.03
  -2  10   9  173.51   11.88
  -7  -3 -10   21.68    5.00
  -7  -3  -7   69.36    9.29
  10  -7  -7   77.12   20.19
  -7  -3  -7   56.23    9.39
  -7  -3  -4   53.13    7.23
  -7  -3  -4   56.13    6.97
  -7  -3  -4   52.09    6.88
  -7  -3  -4   52.63    8.24
  -7  -3  -4   55.30    8.79
  -7  -3  -1  648.88   24.85
  -7  -3  -1  724.59   44.33
  -3  10  -1  661.49   38.67
  -7  -3  -1  713.83   27.23
  10  -7  -1  673.74   26.13
  -7  -3  -1  599.50   24.35
  10  -7   2  585.06   35.54
  -7  -3   2  559.55   22.91
  10  -7   2  595.21   41.21
  -7  -3   2  538.24   22.15
  -7  -3   2  529.39   22.10
  -7  -3   2  539.50   21.65
  -7  -3   2  600.14   39.58
  10  -7   5  714.66   50.59
  -3  10   5  731.78   30.53
  10  -7   5  711.38   26.76
  10  -7   5  695.16   46.10
  -7  -3   5  686.89   28.61
  -7  -3   5  710.23   28.75
  -7  -3   5  679.54   48.77
  10  -7   5  692.12   29.49
  -7  -3   5  693.56   28.74
  -3  10   5  667.85   28.34
  -3  10   8   60.16    8.93
  -7  -3   8   42.52    7.48
  10  -7   8   51.13    7.26
  -7  -3   8   50.40    7.85
  -7  -3   8   59.15    7.77
  10  -7   8   45.27    6.95
  -6  -4  -8  174.76   14.07
  -6  -4  -5   38.99    6.88
  10  -6  -5   24.72   13.21
  -6  -4  -5   30.89    5.82
  -6  -4  -5   39.94    8.03
  -4  10  -2  470.45   34.78
  -6  -4  -2  475.52   21.24
  -6  -4  -2  474.51   22.18
  -4  10  -2  479.34   30.73
  10  -6   1  278.47   23.61
  -6  -4   1  274.77   13.98
  -6  -4   1  258.37   25.17
  10  -6   1  252.53   25.73
  -4  10   1  255.92   13.44
  10  -6   4 1043.89   63.02
  -6  -4   4  976.58   36.54
  -6  -4   4 1027.24   35.83
  10  -6   4 1135.99   60.45
  10  -6   4 1024.13   38.13
  -6  -4   4 1000.14   35.61
  -6  -4   4 1074.41   36.12
  -6  -4   4 1064.97   58.76
  10  -6   4 1007.92   36.82
  -4  10   4 1037.93   37.68
  10  -6   7  141.25   11.96
  -4  10   7  169.55   13.32
  -6  -4   7  152.52   12.96
  -6  -4   7  158.94   25.04
  -6  -4   7  140.93   12.16
  10  -6   7  156.15   24.63
  -6  -4   7  163.79   12.80
  -6  -4   7  158.14   12.78
  -4  10   7  138.24   13.14
  -6  -4  10   99.59    7.84
  -6  -4  10  100.49    7.94
  10  -6  10  102.85    7.54
  -4  10  10  100.47    8.60
  -5  -5  -9   32.15    6.64
  -5  -5  -9   24.85    4.88
  10  -5  -6  180.96   29.06
  -5  -5  -6  199.62   12.64
  -5  -5  -6  176.92   14.81
  -5  -5  -6  179.48   13.90
  -5  10  -3  537.64   41.88
  -5  -5  -3  561.54   22.94
  -5  -5  -3  555.43   24.61
  -5  10  -3  509.13   33.97
  -5  -5  -3  559.55   22.48
  -5  10   0  568.43   38.30
  -5  -5   0  575.36   21.50
  -5  -5   0  541.75   35.44
  10  -5   0  536.02   37.09
  10  -5   3  369.15   31.13
  10  -5   3  374.10   33.50
  -5  -5   3  368.82   18.17
  10  -5   3  372.19   31.14
  10  -5   3  372.58   18.65
  -5  10   3  335.22   18.72
  -5  -5   3  333.96   16.13
  -5  -5   3  336.60   16.24
  -5  -5   3  339.40   16.45
  -5  -5   3  335.04   28.79
  -5  -5   3  345.71   16.45
  -5  -5   6   58.61    8.59
  10  -5   6   56.16   18.71
  -5  -5   6   72.85    8.73
  10  -5   6   54.64   16.29
  -5  -5   6   76.68    9.09
  -5  -5   6   54.62   15.02
  -5  10   6   76.08    9.38
  -5  10   6   57.47    9.09
  -5  -5   6   54.23    8.06
  10  -5   9  141.85   11.44
  -5  -5   9  158.68   11.30
  -5  -5   9  153.51   11.28
  -5  -5   9  161.76   11.84
  -5  10   9  169.41   12.73
  10  -4  -7  301.00   36.69
  -4  -6  -7  277.81   14.93
  -4  -6  -4  665.72   26.39
  -6  10  -4  671.21   42.01
  -4  -6  -4  637.83   26.39
  -4  -6  -1   54.00    5.88
  -4  -6  -1   51.41   10.78
  10  -4   2  118.15   18.66
  -4  -6   2  121.98    9.80
  10  -4   2  140.08   18.09
  10  -4   2  101.97   17.17
  -4  -6   2  109.16   15.70
  -6  10   2  140.46   10.64
  10  -4   5   29.78   14.91
  -6  10   5   23.40    6.69
  -4  -6   5   21.71    6.04
  -4  -6   5   26.71   11.40
  -4  -6   5   34.04    5.93
  -4  -6   5   29.46    5.84
  -4  -6   5   26.50    5.85
  10  -4   5   17.10    4.99
  -6  10   5   32.01    7.32
  -4  -6   8   97.92    9.44
  -6  10   8  107.09   11.47
  -4  -6   8   96.26    9.89
  -4  -6   8   85.54    9.56
  -6  10   8   95.55   10.96
  -6  10   8   84.44   10.19
  -7  10  -8  295.66   15.74
  -3  -7  -8  271.47   15.91
  -3  -7  -8  286.91   17.66
  10  -3  -5  504.46   44.18
  -3  -7  -5  409.28   20.05
  -7  10  -5  424.57   35.25
  -3  -7  -5  436.87   23.39
  -3  -7  -5  403.21   21.18
  -7  10  -2  148.50   22.96
  -3  -7  -2  154.61   17.78
  -3  -7  -2  150.75   10.68
  -3  -7  -2  131.43   10.94
  -7  10  -2  142.56   18.77
  -7  10   1   45.96   13.71
  10  -3   1   59.67   12.81
  10  -3   1   62.32   12.20
  -7  10   1   51.33    7.45
  10  -3   4  326.75   33.71
  -3  -7   4  342.59   18.30
  10  -3   4  306.41   26.89
  10  -3   4  347.92   18.07
  -3  -7   4  336.82   15.98
  -7  10   4  324.66   17.75
  -3  -7   4  321.10   15.66
  -3  -7   4  341.29   16.72
  -3  -7   4  364.14   16.97
  -3  -7   4  344.82   29.29
  -3  -7   4  348.34   17.52
  10  -3   4  317.11   32.97
  10  -3   4  301.97   16.42
  -7  10   4  350.85   20.01
  10  -3   7  140.27   26.05
  -3  -7   7  143.19   11.19
  -7  10   7  150.57   13.33
  -3  -7   7  160.64   12.96
  10  -3   7  143.73   24.66
  -3  -7   7  139.54   12.15
  -3  -7   7  113.09   19.86
  -7  10   7  172.18   14.53
  -3  -7   7  172.45   12.78
  -7  10   7  145.53   13.94
  10  -3  10  160.79   10.56
  -7  10  10  125.46    9.50
  -3  -7  10  129.87    8.84
  -3  -7  10  148.65    9.40
  -8  10  -9  162.23   10.45
  -2  -8  -9  154.58   10.20
  10  -2  -6  194.68   29.17
  -2  -8  -6  212.76   13.97
  -8  10  -6  211.64   26.39
  -2  -8  -6  221.97   15.15
  -8  10  -3  492.74   43.43
  -2  -8  -3  483.95   21.39
  -8  10  -3  450.89   35.68
  -2  -8  -3  450.29   21.21
  -2  -8   0  118.04    9.11
  10  -2   0   88.10   13.60
  -8  10   0  140.71   22.42
  10  -2   3  329.50   32.26
  -8  10   3  326.91   17.03
  -2  -8   3  314.97   15.02
  -2  -8   3  333.19   25.14
  -2  -8   3  332.80   16.30
  -8  10   3  366.12   19.67
  -8  10   3  324.93   19.23
  10  -2   3  341.43   32.45
  10  -2   6   70.14   19.95
  -2  -8   6   83.27    8.23
  -8  10   6  105.86   11.15
  -2  -8   6   97.38    9.91
  -2  -8   6   97.57   17.14
  -8  10   6   95.54   11.87
  -2  -8   6   89.86    9.03
  10  -2   9  176.47   12.74
  -2  -8   9  162.87   11.44
  -2  -8   9  151.26   10.70
  -8  10   9  159.55   12.34
  -9  10 -10  160.32    8.16
  -1  -9 -10  184.55    9.59
  -9  10  -7   49.16   18.13
  -9  10  -7   76.58    8.68
  -1  -9  -7   82.26    9.41
  -9  10  -7   90.16   18.01
  -9  10  -4  370.59   40.41
  -1  -9  -4  409.11   20.27
  -9  10  -4  401.52   19.12
  -9  10  -4  397.40   36.30
  -1  -9  -1  205.27   12.02
  -9  10  -1  218.71   28.91
  -1  -9  -1  180.79   12.06
  -9  10  -1  198.24   11.84
  -1  -9  -1  202.90   12.17
  -9  10  -1  208.59   23.75
  10  -1   2  893.13   51.08
  -1  -9   2  892.84   30.61
  -9  10   2  995.82   33.46
  -1  -9   2  943.85   31.11
  -9  10   2  942.72   36.22
  10  -1   5  124.71   23.76
  -9  10   5  155.37   14.24
  -9  10   5  146.81   12.47
  -1  -9   5  131.14   10.73
  -1  -9   5  163.76   12.40
  -1  -9   5  138.74   10.45
  -9  10   5  143.60   13.52
  -9  10   8  203.62   15.08
  -1  -9   8  165.95   12.46
  -1  -9   8  177.35   12.96
  -1  -9   8  181.05   12.09
  -9  10   8  156.71   13.05
   0 -10  -8  155.56   11.65
 -10  10  -8  152.00   11.48
 -10  10  -8  150.51   10.91
   0 -10  -8  142.61   10.85
   0 -10  -5  348.02   19.13
 -10  10  -5  365.67   36.62
 -10  10  -5  346.06   17.77
   0 -10  -5  349.73   19.28
 -10  10  -5  341.79   18.36
   0 -10  -2  860.90   32.30
 -10  10  -2  856.41   61.25
 -10  10  -2  915.96   32.16
 -10  10  -2  911.96   31.79
   0 -10  -2  916.27   33.03
 -10  10  -2  889.45   31.86
 -10  10   1  576.78   47.91
  10   0   1  572.40   36.12
   0 -10   1  531.07   20.88
   0 -10   1  559.24   22.35
 -10  10   1  555.39   23.03
 -10  10   1  584.19   26.82
  10   0   4  734.54   53.22
 -10  10   4  645.08   28.25
   0 -10   4  653.22   25.06
   0 -10   4  682.10   27.15
  10   0   4  687.03   52.39
  10   0   7  193.66   29.79
 -10  10   7  206.48   15.31
   0 -10   7  217.36   14.00
 -10  10   7  221.97   15.73
  10   0   7  205.05   29.69
   0 -10   7  209.71   13.09
 -10  10   7  219.60   15.89
 -11  10  -9  112.90    8.59
   1 -11  -9  111.41    8.33
   1 -11  -6  228.75   15.54
 -11  10  -6  191.45   31.85
 -11  10  -6  205.20   28.34
   1 -11  -6  235.95   15.71
 -11  10  -6  252.23   15.06
   1 -11  -3 1192.00   40.79
 -11  10  -3 1122.03   38.74
   1 -11  -3 1081.24   39.65
   1 -11  -3 1133.56   40.09
 -11  10  -3 1088.55   37.84
 -11  10   0  380.95   40.51
   1 -11   0  369.72   17.31
   1 -11   0  351.72   17.83
   1 -11   0  353.49   16.28
 -11  10   0  374.25   18.75
 -11  10   0  345.91   17.57
 -11  10   0  386.92   19.24
 -11  10   0  362.93   33.63
   1 -11   0  386.15   17.94
  10   1   3  465.07   39.78
  10   1   3  480.16   42.64
   1 -11   3  441.72   19.68
 -11  10   3  471.65   22.67
   1 -11   3  455.51   20.57
 -11  10   3  479.67   24.83
  10   1   6  142.28   26.49
 -11  10   6  183.40   14.49
   1 -11   6  164.47   11.87
   1 -11   6  181.97   13.41
 -11  10   6  174.98   14.78
 -11  10   6  182.96   14.36
  10   1   9  204.94   12.53
 -11  10   9  173.70   11.31
   1 -11   9  195.94   11.25
 -11  10   9  155.42   10.43
 -12  10  -7  174.39   12.70
 -12  10  -7  181.84   13.23
   2 -12  -7  155.63   12.29
 -12  10  -4  147.95   27.65
 -12  10  -4  133.01   11.83
 -12  10  -4  152.68   12.69
 -12  10  -4  135.40   23.23
   2 -12  -1  399.84   19.69
 -12  10  -1  410.78   20.30
   2 -12  -1  358.22   19.17
   2 -12  -1  379.96   19.10
 -12  10  -1  401.83   20.37
 -12  10  -1  417.75   20.61
 -12  10  -1  403.01   36.93
   2 -12   2  211.28   12.87
   2 -12   2  214.79   12.49
 -12  10   2  226.47   14.88
 -12  10   2  221.86   14.91
  10   2   2  228.52   29.79
   2 -12   2  192.61   11.97
 -12  10   2  191.55   16.05
 -12  10   2  210.02   15.69
 -12  10   2  203.47   25.46
 -12  10   5  175.33   13.78
   2 -12   5  164.30   11.11
   2 -12   5  135.38   11.51
 -12  10   5  149.59   13.66
 -12  10   5  149.55   12.73
 -12  10   8  127.07    9.54
   2 -12   8  132.16    9.50
 -12  10   8  118.23    9.49
   3 -13  -8   46.74    6.06
 -13  10  -8   50.70    6.64
 -13  10  -8   38.94    5.99
 -13  10  -5  177.27   30.90
 -13  10  -5  165.40   12.96
 -13  10  -5  187.58   27.37
 -13  10  -5  173.44   13.47
   3 -13  -5  167.80   13.46
   3 -13  -2   31.34    6.44
 -13  10  -2   26.22    6.71
   3 -13  -2   34.49    6.50
 -13  10  -2   45.54    7.80
 -13  10  -2   37.27   16.89
 -13  10   1  114.00   20.56
 -13  10   1  153.15   12.24
   3 -13   1  118.05   10.44
   3 -13   1  148.16   10.81
   3 -13   1  128.19    9.64
  10   3   1  102.72   21.76
 -13  10   1  147.30   12.46
 -13  10   1  146.00   12.00
 -13  10   1  168.00   13.00
 -13  10   1  126.78   13.43
 -13  10   4  185.38   13.82
  10   3   4  204.63   28.10
 -13  10   4  194.07   14.51
 -13  10   4  191.78   14.86
  10   3   4  191.57   30.68
 -13  10   4  200.49   14.77
 -13  10   4  205.63   15.77
 -13  10   4  185.21   23.52
 -13  10   7  208.69   13.07
   3 -13   7  193.06   11.37
   3 -13   7  199.94   12.90
 -13  10   7  209.92   14.29
   4 -14  -6   55.92    7.68
 -14  10  -6   47.21    7.39
 -14  10  -6   52.56    7.83
 -14  10  -3  339.76   42.53
 -14  10  -3  326.27   18.70
   4 -14  -3  334.02   18.94
 -14  10  -3  334.30   19.51
 -14  10  -3  320.85   35.88
 -14  10  -3  348.54   19.87
 -14  10  -3  279.65   19.53
 -14  10   0   63.89    8.53
   4 -14   0   55.75    8.15
   4 -14   0   62.98    7.89
 -14  10   0   55.62    9.88
   4 -14   0   51.99    6.43
  10   4   0   59.64   17.19
 -14  10   0   62.72    9.00
   4 -14   0   47.34    7.47
 -14  10   0   54.84   15.06
 -14  10   3  246.87   16.59
   4 -14   3  246.97   14.45
 -14  10   3  261.69   17.17
 -14  10   3  239.61   16.14
  10   4   3  241.89   32.26
 -14  10   3  239.86   27.22
 -14  10   3  216.97   14.24
 -14  10   6  168.96   12.27
 -14  10   6  182.22   13.62
 -14  10   6  172.09   11.46
   4 -14   6  177.97   12.01
 -14  10   6  153.67   12.30
 -15  10  -7   74.59    7.53
 -15  10  -7   77.79    7.72
 -15  10  -4  128.67   12.31
   5 -15  -4  152.17   12.52
 -15  10  -4  156.80   13.00
 -15  10  -4  156.57   12.83
 -15  10  -1   70.25    9.09
   5 -15  -1   60.37    8.47
   5 -15  -1   46.23    7.10
 -15  10  -1   55.75    7.90
 -15  10  -1   29.94   12.04
 -15  10  -1   52.05    9.56
  10   5  -1   55.07   16.14
   5 -15  -1   56.40    7.56
 -15  10   2  104.78   10.30
   5 -15   2   94.37    9.50
   5 -15   2   92.28    8.78
 -15  10   2   96.03   10.26
 -15  10   2   80.83    9.55
  10   5   2   79.61   19.06
 -15  10   2   65.32   14.96
 -15  10   5  263.87   15.12
 -15  10   5  277.10   16.15
 -15  10   5  251.19   16.36
 -15  10   5  246.32   14.79
   5 -15   5  299.94   15.36
 -15  10   5  260.63   15.41
 -16  10  -5  124.93    9.50
 -16  10  -5   98.78    9.52
 -16  10  -5  104.91    8.78
   6 -16  -2  287.07   17.20
   6 -16  -2  282.35   16.23
 -16  10  -2  300.82   18.70
 -16  10  -2  279.84   17.09
 -16  10  -2  272.64   17.11
 -16  10   1   15.82    6.06
   6 -16   1    9.33    4.89
   6 -16   1   12.46    4.44
 -16  10   1   18.13    5.36
 -16  10   4   90.07    7.78
 -16  10   4   80.06    8.45
   6 -16   4  100.34    8.21
  10   6   7   16.31    3.09
 -16  10   7   19.60    4.27
 -16  10   7   16.07    3.16
   6 -16   7   15.05    3.52
 -17  10  -6  135.36    8.01
   7 -17  -6  162.13    9.56
   7 -17  -6  132.54    7.94
 -17  10  -6  148.73    9.32
   7 -17  -3  210.68   13.49
   7 -17  -3  201.40   12.53
 -17  10  -3  171.20   12.07
 -17  10  -3  204.72   13.93
 -17  10  -3  182.53   13.05
 -17  10   0   27.62    6.19
   7 -17   0   19.36    5.26
   7 -17   0   20.76    4.36
 -17  10   0   27.38    6.32
 -17  10   0   17.81    5.15
 -17  10   3   98.82    9.10
   7 -17   3   87.58    8.17
 -17  10   3  101.95    8.87
 -17  10   6   62.11    5.51
   7 -17   6   30.40    4.00
   8 -18  -4  163.00    9.67
 -18  10  -4  161.44    9.92
 -18  10  -4  163.75   10.41
   8 -18  -1  152.98   10.72
 -18  10  -1  144.12    9.37
 -18  10  -1  152.65   11.16
 -18  10  -1  163.60   10.92
 -18  10   2   95.98    8.42
   8 -18   2   74.51    6.85
 -18  10   2   91.28    7.97
   9 -19  -2   85.55    7.13
 -19  10  -2   85.75    8.42
 -19  10   1   67.76    6.41
  11 -19  -3   22.44    4.24
 -19   8  -3   21.09    5.05
 -19   8   0  116.68    7.99
  11 -19   0  125.63    9.13
  11 -19   0  110.35    7.90
  11 -19   3   57.34    5.58
  11 -18  -4   48.41    5.83
 -18   7  -4   47.10    6.71
 -18   7  -1   58.62    6.58
  11 -18  -1   49.33    7.30
  11 -18   2  150.96   10.47
 -18   7   2  166.19   11.74
 -18   7   2  142.83    9.12
  11 -17  -5   66.28    6.81
 -17   6  -5   76.16    7.84
 -17   6  -2  137.83    9.95
  11 -17  -2  156.31   11.78
 -17   6  -2  140.39   10.96
  11 -17  -2  145.52   11.74
 -17   6  -2  154.13   13.28
  11 -17  -2  133.73   11.54
  11 -17   1  186.89   13.23
  11 -17   1  182.73   14.43
 -17   6   1  185.22   11.86
 -17   6   4  108.58    8.93
  11 -17   4  107.25    9.24
 -17   6   4  100.67    7.50
  11 -17   4  128.89   10.31
  11 -16  -6   68.56    6.49
 -16   5  -6   59.66    6.54
 -16   5  -6   56.66    6.73
 -16   5  -3  193.02   12.28
  11 -16  -3  192.98   13.47
 -16   5  -3  205.49   14.00
 -16   5  -3  195.63   11.94
 -16   5  -3  207.00   15.64
  11 -16   0  116.74   10.88
  11 -16   0   97.39    8.93
  11 -16   0  117.69   12.25
 -16   5   0  100.41    9.38
 -16   5   3  237.53   14.61
 -16   5   3  197.39   11.97
  11 -16   3  245.76   15.85
  11 -16   3  225.93   16.27
 -16   5   6   67.57    7.02
 -16   5   6   75.49    7.16
  11 -16   6   64.45    7.71
 -15   4  -7   28.19    4.37
  11 -15  -7   29.58    4.24
 -15   4  -7   35.66    6.09
 -15   4  -7   28.63    4.95
 -15   4  -4   59.70    7.13
  11 -15  -4   71.44    8.27
 -15   4  -4   49.65    7.78
 -15   4  -4   67.32    7.79
 -15   4  -4   67.59    9.90
  11 -15  -4   64.90    8.41
  11 -15  -1  148.94   12.23
 -15   4  -1  142.57   12.52
 -15   4  -1  130.32   23.78
  11 -15  -1  150.65   12.79
  11 -15  -1  135.25   11.02
  11 -15  -1  162.17   25.51
 -15   4  -1  149.39   11.71
 -15   4   2  237.67   15.75
  11 -15   2  294.12   19.02
 -15   4   2  229.67   13.39
  11 -15   2  310.57   34.34
  11 -15   2  248.40   16.16
  11 -15   2  241.72   16.85
 -15   4   5   72.42    8.51
 -15   4   5   81.90    8.66
  11 -15   5   78.46    8.88
  11 -15   5   71.39    9.58
 -14   3  -8   72.51    6.36
 -14   3  -8   91.05    7.99
 -14   3  -5  180.27   11.85
  11 -14  -5  173.48   12.26
 -14   3  -5  184.34   14.67
  11 -14  -5  174.95   12.87
 -14   3  -2   98.12    9.92
  11 -14  -2  112.54   10.66
 -14   3  -2   98.32   10.98
 -14   3  -2  100.42   21.56
 -14   3  -2  101.61    8.74
 -14   3  -2   84.05   11.24
  11 -14  -2  114.81   22.57
  11 -14  -2   93.18   11.05
 -14   3   1  279.03   17.03
  11 -14   1  323.77   18.39
  11 -14   1  323.57   36.95
  11 -14   1  282.48   17.53
 -14   3   1  259.51   14.78
  11 -14   1  310.05   18.25
  11 -14   1  255.94   18.83
 -14   3   4   59.54    8.17
  11 -14   4   50.95    8.08
  11 -14   4   35.23   13.35
 -14   3   4   51.92    7.85
  11 -14   4   55.22    9.20
  11 -14   4   58.00    9.54
 -14   3   7  111.40    9.62
 -14   3   7  117.74    9.39
  11 -14   7  110.01   10.39
 -13   2  -6  201.90   13.21
  11 -13  -6  214.23   12.93
 -13   2  -6  228.70   16.21
 -13   2  -6  231.18   15.64
  11 -13  -6  225.29   14.18
 -13   2  -3   89.85    9.81
  11 -13  -3   74.80    8.73
 -13   2  -3   69.11    9.70
 -13   2  -3  108.98   23.02
 -13   2  -3   86.10    8.63
 -13   2  -3   95.06   11.64
  11 -13  -3   77.98   20.88
  11 -13  -3   77.59    9.67
 -13   2   0  199.99   14.02
  11 -13   0  201.13   14.00
 -13   2   0  181.88   14.50
 -13   2   0  202.35   29.40
  11 -13   0  178.03   13.45
  11 -13   0  191.98   14.36
  11 -13   0  205.83   30.18
  11 -13   0  169.48   13.41
 -13   2   3  163.75   12.66
  11 -13   3  148.17   12.41
  11 -13   3  137.43   13.06
 -13   2   3  149.51   12.45
  11 -13   3  156.36   25.78
  11 -13   3  147.46   13.81
 -13   2   6   90.24   10.20
  11 -13   6   96.94    9.92
 -13   2   6   73.63    8.90
  11 -13   6   99.71   11.40
 -12   1  -7  280.36   15.63
  11 -12  -7  243.33   12.84
 -12   1  -7  300.67   18.09
  11 -12  -7  268.10   15.00
 -12   1  -4  137.36   10.97
 -12   1  -4  143.72   11.78
  11 -12  -4  127.29   10.83
 -12   1  -4  133.69   25.04
 -12   1  -4  124.81   10.96
 -12   1  -4  147.24   14.10
  11 -12  -4  128.21   12.39
  11 -12  -1  282.18   30.09
  11 -12  -1  334.41   17.89
 -12   1  -1  335.27   19.30
 -12   1  -1  295.24   34.68
  11 -12  -1  265.78   33.36
 -12   1  -1  361.14   20.65
  11 -12  -1  328.25   18.36
 -12   1  -1  331.27   18.30
 -12   1   2  148.19   12.54
 -12   1   2  136.11   11.19
  11 -12   2  148.62   11.83
  11 -12   2  152.59   13.27
 -12   1   2  136.74   11.93
  11 -12   2  172.03   27.34
  11 -12   2  126.86   12.18
  11 -12   2  164.17   14.07
 -12   1   5  143.86   12.67
  11 -12   5  121.10   11.07
 -12   1   5  144.83   12.29
 -12   1   5  146.07   12.50
 -12   1   5  128.05   23.85
  11 -12   5  126.22   13.19
  11 -12   5  132.58   12.43
 -12   1   8  242.78   13.76
 -12   1   8  215.49   13.04
  11 -12   8  225.42   13.94
 -11   0  -8  279.63   15.35
 -11   0  -8  285.89   16.96
  11 -11  -8  275.77   14.25
 -11   0  -5  271.01   16.18
  11 -11  -5  240.99   33.69
  11 -11  -5  266.29   14.93
 -11   0  -5  254.65   14.58
 -11   0  -5  277.09   18.91
  11 -11  -5  275.97   17.85
 -11   0  -2  338.49   18.30
  11 -11  -2  284.47   33.35
  11 -11  -2  347.80   17.46
 -11   0  -2  304.32   34.36
  11 -11  -2  322.77   36.30
 -11   0  -2  325.50   18.12
 -11   0   1  566.68   25.25
 -11   0   1  561.94   25.66
 -11   0   1  519.04   44.55
  11 -11   1  567.78   24.34
  11 -11   1  575.44   26.54
 -11   0   1  550.17   23.18
 -11   0   1  611.96   26.47
  11 -11   1  537.69   25.86
  11 -11   1  562.97   26.09
 -11   0   4  408.52   21.38
  11 -11   4  365.74   38.43
  11 -11   4  333.23   21.16
  11 -11   4  349.07   19.00
 -11   0   4  382.33   20.40
 -11   0   4  387.27   20.34
 -11   0   4  350.31   37.24
  11 -11   4  351.33   21.29
  11 -11   4  361.61   20.89
 -11   0   7  200.82   14.72
 -11   0   7  191.64   14.03
 -11   0   7  190.61   13.90
  11 -11   7  199.64   15.28
 -10  -1  -9  172.08   11.48
 -10  -1  -9  195.52   11.82
 -10  -1  -6  197.48   14.12
 -10  -1  -6  182.26   15.18
 -10  -1  -6  167.87   14.21
  11 -10  -6  186.59   14.72
 -10  -1  -3  449.60   19.66
 -10  -1  -3  439.39   21.46
  11 -10  -3  382.43   39.63
  11 -10  -3  445.40   19.64
 -10  -1  -3  458.10   24.24
 -10  -1   0  403.07   19.71
  11 -10   0  343.36   31.11
  11 -10   0  394.38   37.86
 -10  -1   0  399.65   20.57
  11 -10   0  368.55   20.08
  11 -10   3 1144.09   42.05
 -10  -1   3 1139.23   40.99
  11 -10   3 1180.76   39.62
  11 -10   3 1196.70   69.58
  11 -10   3 1144.83   42.71
  -1  11   3 1163.75   39.72
 -10  -1   6  251.03   17.10
  11 -10   6  223.89   14.39
  11 -10   6  245.22   17.39
 -10  -1   9  110.86    8.81
  -9  -2  -7   55.87    8.47
  -9  -2  -7   61.57    9.52
  11  -9  -7   49.86    8.16
  -9  -2  -4  716.81   29.09
  -9  -2  -4  821.17   31.33
  11  -9  -4  772.43   57.73
  -9  -2  -4  778.43   33.05
  -9  -2  -4  811.78   33.94
  11  -9  -1  200.60   25.13
  -9  -2  -1  190.07   13.27
  -9  -2  -1  185.39   25.24
  -9  -2  -1  174.93   13.65
  11  -9  -1  177.80   25.42
  11  -9  -1  186.26   13.40
  -9  -2  -1  181.70   12.67
  -9  -2   2  888.42   33.08
  -9  -2   2  875.81   32.69
  11  -9   2  903.99   31.35
  11  -9   2  984.97   59.29
  -2  11   2  823.08   31.31
  -9  -2   2  886.57   32.98
  -9  -2   2  910.87   32.16
  -9  -2   2  947.72   55.97
  11  -9   2  868.68   33.08
  11  -9   2  906.78   34.79
  -9  -2   5    2.36    5.03
  11  -9   5    1.78    3.70
  -9  -2   5    6.50    5.22
  11  -9   5   -2.92    9.84
  -9  -2   5    3.59    4.47
  -9  -2   5    2.85    9.60
  11  -9   5    1.62    5.25
  -9  -2   5    0.69    4.16
  -2  11   5    5.08    4.71
  11  -9   5    1.31    4.08
  -9  -2   8  240.73   15.15
  -9  -2   8  232.98   14.84
  -9  -2   8  237.54   14.87
  11  -9   8  226.04   14.42
  -2  11   8  232.30   14.34
  -8  -3  -8  125.04   11.87
  -8  -3  -8  119.72   11.05
  -8  -3  -5   50.94    7.68
  -8  -3  -5   57.84    7.47
  -8  -3  -5   60.83    9.50
  -3  11  -2  100.41   16.37
  -8  -3  -2  121.08   10.12
  11  -8  -2  110.37   20.87
  -8  -3  -2  156.46   23.57
  -8  -3  -2  113.00   10.60
  -8  -3  -2  133.42   11.84
  11  -8  -2  128.02   11.14
  -3  11  -2  132.66   15.55
  -8  -3   1  656.99   25.87
  -8  -3   1  634.59   25.29
  11  -8   1  597.51   35.71
  -8  -3   1  675.92   26.41
  -8  -3   1  602.69   43.57
  11  -8   1  594.15   44.88
  -8  -3   1  662.94   25.89
  -8  -3   1  634.83   25.79
  11  -8   1  630.01   25.94
  -8  -3   4  383.44   20.50
  11  -8   4  368.31   36.29
  11  -8   4  347.62   20.70
  11  -8   4  364.75   17.82
  -8  -3   4  388.69   19.76
  -8  -3   4  386.18   19.82
  11  -8   4  358.87   18.90
  -8  -3   4  349.09   18.86
  -8  -3   4  427.65   37.78
  11  -8   4  382.19   20.91
  -3  11   4  396.17   19.69
  -3  11   4  383.50   20.84
  -8  -3   7  160.33   13.22
  11  -8   7  132.11   10.78
  -8  -3   7  156.35   12.62
  -8  -3   7  153.96   12.76
  -8  -3   7  143.97   11.95
  -8  -3   7  117.42   22.09
  11  -8   7  164.73   13.15
  -7  -4  -9    9.08    3.84
  11  -7  -6  136.49   27.39
  -7  -4  -6  149.54   10.84
  -7  -4  -6  154.56   13.97
  -7  -4  -6  135.91   12.26
  -4  11  -3  169.52   23.41
  -7  -4  -3  210.76   13.60
  11  -7  -3  167.19   26.01
  -7  -4  -3  220.33   14.83
  -4  11  -3  212.09   20.61
  -7  -4  -3  198.83   12.53
  -7  -4   0  593.69   23.58
  -4  11   0  619.39   38.82
  -7  -4   0  571.78   23.18
  -7  -4   0  566.54   23.37
  -7  -4   0  631.21   42.50
  11  -7   0  588.29   42.99
  -7  -4   0  561.91   24.27
  11  -7   0  550.56   23.60
  -7  -4   3   62.15    8.08
  11  -7   3   44.24    7.43
  -7  -4   3   55.04    7.26
  11  -7   3   65.07   13.84
  -7  -4   3   45.43    6.60
  11  -7   3   40.64   14.25
  -7  -4   3   46.78   13.28
  11  -7   3   57.70    8.17
  -7  -4   3   44.77    6.64
  -4  11   3   48.57    7.50
  -7  -4   6  201.62   15.07
  -7  -4   6  191.26   14.08
  -7  -4   6  193.98   14.04
  11  -7   6  168.46   24.37
  -7  -4   6  199.25   14.28
  -7  -4   6  215.23   28.66
  -7  -4   6  206.30   14.50
  -4  11   6  209.76   14.71
  -4  11   6  175.34   14.80
  -7  -4   9  215.70   12.63
  -7  -4   9  209.90   12.42
  -4  11   9  215.04   13.62
  -7  -4   9  226.82   12.57
  -4  11   9  195.67   12.96
  11  -6 -10   77.62    6.89
  -6  -5 -10   90.07    7.63
  11  -6  -7  153.83   27.58
  -6  -5  -7  170.83   14.71
  -6  -5  -7  174.94   13.93
  -5  11  -4  181.41   26.99
  11  -6  -4  156.84   26.11
  -6  -5  -4  198.68   12.96
  -6  -5  -4  176.92   14.37
  -6  -5  -4  192.32   13.06
  -5  11  -1  147.35   20.81
  -6  -5  -1  120.33    9.76
  -6  -5  -1  142.72   10.21
  -6  -5  -1  178.28   22.38
  -6  -5  -1  155.32   11.16
  -6  -5  -1  150.16   11.94
  11  -6  -1  156.65   11.30
  -6  -5  -1  157.27   10.81
  -6  -5   2  534.37   22.55
  -6  -5   2  616.38   24.97
  11  -6   2  519.52   39.48
  11  -6   2  590.31   39.72
  -6  -5   2  581.65   23.19
  -6  -5   2  591.21   22.93
  -6  -5   2  574.19   38.85
  -5  11   2  590.01   23.57
  -6  -5   5   74.98    8.92
  11  -6   5   60.52   15.32
  -6  -5   5   87.42    9.19
  11  -6   5   82.89    9.57
  -6  -5   5   52.97   15.09
  -6  -5   5   88.49    9.30
  -5  11   5   72.65    9.75
  -5  11   5   76.68   10.22
  -6  -5   8  132.91   11.13
  11  -6   8  137.44   11.29
  -6  -5   8  141.05   11.16
  -6  -5   8  128.68   10.66
  -6  -5   8  133.91   11.30
  -6  -5   8  143.19   11.61
  -5  11   8  140.65   12.54
  -5  -6  -8   51.51    7.54
  11  -5  -5  285.77   35.50
  -5  -6  -5  294.20   16.81
  -5  -6  -5  303.26   17.71
  -6  11  -2  175.67   24.34
  -5  -6  -2  175.60   11.98
  -5  -6  -2  188.56   22.45
  -5  -6  -2  193.43   12.53
  -5  -6  -2  177.36   12.85
  -6  11  -2  172.60   20.56
  -5  -6  -2  160.48   10.84
  -5  -6   1  839.16   28.98
  -6  11   1  889.10   52.55
  -5  -6   1  820.43   28.71
  -5  -6   1  827.16   28.92
  11  -5   1  870.37   49.37
  11  -5   1  925.04   50.58
  -6  11   1  797.05   30.89
  -5  -6   4   48.54    6.38
  11  -5   4   39.78   14.25
  11  -5   4   32.09    6.88
  11  -5   4   43.04   13.27
  -5  -6   4   45.90    6.63
  11  -5   4   59.06   14.04
  -5  -6   4   45.91    6.63
  -5  -6   4   55.99   14.20
  11  -5   4   36.58    7.05
  -5  -6   4   44.82    6.86
  -6  11   4   54.74    8.90
  -5  -6   4   49.43    6.96
  -5  -6   7   41.68    7.23
  -5  -6   7   35.87   13.13
  -5  -6   7   26.69    5.96
  -6  11   7   36.96    7.43
  11  -5   7   25.64   12.91
  -5  -6   7   33.70    6.18
  -6  11   7   26.74    7.45
  -5  -6   7   24.71    6.56
  -6  11   7   27.83    6.82
  -5  -6   7   37.08    6.83
  11  -5  10   87.43    7.14
  -5  -6  10   91.18    6.74
  -6  11  10   90.57    7.80
  -4  -7  -9  122.52    8.98
  11  -4  -6  347.09   40.05
  -4  -7  -6  363.26   18.49
  -4  -7  -6  355.79   20.33
  -7  11  -3  375.50   37.56
  -4  -7  -3  278.88   27.36
  -4  -7  -3  377.11   18.62
  -4  -7  -3  322.30   19.01
  -7  11  -3  370.91   31.75
  -4  -7  -3  342.57   17.65
  -7  11   0  134.30   21.26
  -4  -7   0  150.17   10.10
  -4  -7   0  148.40    9.54
  -4  -7   0  113.61   16.17
  -4  -7   0  137.77   10.42
  11  -4   0  143.02   19.23
  11  -4   3  285.72   31.64
  11  -4   3  311.96   32.03
  11  -4   3  318.38   28.46
  11  -4   3  312.70   17.39
  -4  -7   3  315.05   15.16
  -4  -7   3  303.49   15.05
  -4  -7   3  300.10   15.07
  -7  11   3  319.90   16.77
  -4  -7   3  308.65   15.93
  -4  -7   3  291.07   26.82
  -7  11   3  313.65   17.75
  -7  11   3  323.96   19.55
  11  -4   6  149.02   27.57
  -4  -7   6  174.93   12.23
  -7  11   6  185.33   14.13
  -4  -7   6  183.25   12.41
  -4  -7   6  151.47   22.52
  -4  -7   6  160.58   12.29
  -7  11   6  175.14   14.77
  -7  11   6  171.77   15.13
  11  -4   9  164.90   11.63
  -7  11   9  156.99   11.63
  -4  -7   9  184.54   11.49
  -4  -7   9  177.16   11.22
  -7  11   9  160.31   12.10
  -8  11  -7  173.25   29.66
  11  -3  -7  167.35   26.91
  -8  11  -7  157.27   10.95
  -3  -8  -7  159.25   12.65
  -8  11  -4  653.32   54.43
  -3  -8  -4  697.07   28.37
  -8  11  -4  691.58   46.96
  -3  -8  -4  663.57   28.31
  -8  11  -1  375.65   36.88
  -3  -8  -1  405.48   27.93
  -3  -8  -1  364.45   18.22
  11  -3  -1  380.43   30.68
  -8  11  -1  360.02   32.27
  11  -3   2  296.44   29.35
  11  -3   2  315.06   25.80
  11  -3   2  298.28   16.19
  -3  -8   2  276.49   14.62
  -8  11   2  276.66   15.02
  -3  -8   2  309.85   14.81
  11  -3   2  314.00   31.01
  -8  11   2  308.14   18.12
  11  -3   5   47.52   16.25
  -3  -8   5   47.55    6.25
  -3  -8   5   58.01    6.61
  -8  11   5   54.67    8.32
  -3  -8   5   56.74    7.45
  -3  -8   5   41.66   11.66
  -3  -8   5   55.58    7.72
  -8  11   5   50.01    9.22
  -3  -8   5   48.39    6.76
  -3  -8   8  195.42   11.85
  -8  11   8  259.19   16.15
  -3  -8   8  243.61   15.00
  -3  -8   8  243.13   14.28
  -8  11   8  239.20   16.05
  -9  11  -8  100.34    9.04
  -9  11  -8   87.07    7.68
  -2  -9  -8  101.15    9.31
  -9  11  -5  669.39   57.10
  11  -2  -5  647.71   52.64
  -2  -9  -5  627.54   27.42
  -9  11  -5  669.64   47.99
  -2  -9  -5  661.35   28.70
  -9  11  -5  665.53   26.51
  -9  11  -2  360.19   38.64
  -9  11  -2  368.18   16.88
  -2  -9  -2  341.12   17.72
  -9  11  -2  339.80   16.74
  -9  11  -2  335.38   31.74
  -9  11   1  269.27   33.24
  11  -2   1  276.21   26.08
  -2  -9   1  321.74   16.10
  -9  11   1  318.56   18.99
  11  -2   4   17.25   11.90
  -9  11   4   26.33    6.27
  -2  -9   4   31.29    5.51
  11  -2   4   44.06   15.37
  -2  -9   4   35.93    6.34
  -9  11   4   24.93    8.14
  11  -2   7  185.66   30.07
  -9  11   7  228.85   16.07
  -2  -9   7  251.65   15.10
  11  -2   7  158.14   26.30
  -2  -9   7  241.49   14.19
  -9  11   7  213.22   16.43
  -9  11   7  237.51   16.91
  -1 -10  -9  160.95   10.38
 -10  11  -9  168.79    9.91
  11  -1  -6  330.65   37.58
 -10  11  -6  326.74   34.48
  -1 -10  -6  345.54   19.28
 -10  11  -6  321.70   16.98
 -10  11  -3  583.02   51.51
  -1 -10  -3  521.84   23.93
 -10  11  -3  540.47   22.80
  -1 -10  -3  554.47   24.81
  -1 -10  -3  530.79   24.34
 -10  11  -3  539.60   43.03
 -10  11   0   86.38   17.60
 -10  11   0   82.83   21.09
  -1 -10   0  118.79    9.89
 -10  11   0  106.86    9.41
  -1 -10   0  114.38    9.08
  -1 -10   0   86.67    7.95
  11  -1   3  195.64   25.79
 -10  11   3  174.81   12.82
  -1 -10   3  174.88   11.79
 -10  11   3  223.89   16.19
  11  -1   6  189.92   29.99
 -10  11   6  225.90   15.88
  -1 -10   6  229.52   14.24
  -1 -10   6  228.31   15.23
  -1 -10   6  208.52   12.86
 -10  11   6  266.33   18.15
 -10  11   6  223.56   16.89
 -10  11   9  240.03   12.55
  -1 -10   9  268.17   13.53
 -10  11   9  261.24   14.08
   0 -11  -7  198.79   13.99
 -11  11  -7  195.22   13.87
 -11  11  -7  194.34   13.12
   0 -11  -7  204.63   13.91
 -11  11  -4  298.52   39.57
   0 -11  -4  365.02   20.09
   0 -11  -4  388.31   20.47
 -11  11  -4  361.23   19.01
 -11  11  -4  299.05   34.25
 -11  11  -1  465.93   46.76
 -11  11  -1  565.31   24.09
   0 -11  -1  535.79   22.47
   0 -11  -1  550.13   24.06
 -11  11  -1  573.79   24.14
   0 -11  -1  525.74   23.19
 -11  11  -1  563.29   24.38
 -11  11  -1  606.69   45.16
   0 -11  -1  536.66   23.21
  11   0   2  287.20   29.10
   0 -11   2  306.34   15.48
 -11  11   2  310.21   17.29
  11   0   2  308.19   34.27
   0 -11   2  309.64   15.27
 -11  11   2  350.52   20.98
  11   0   5  243.79   32.31
 -11  11   5  259.83   17.45
   0 -11   5  286.83   15.05
   0 -11   5  266.29   16.31
 -11  11   5  276.51   18.30
 -11  11   8  286.14   15.36
 -11  11   8  305.47   16.85
 -11  11   8  288.91   16.00
 -12  11  -8  227.27   13.07
 -12  11  -8  207.78   11.95
   1 -12  -8  224.17   12.93
 -12  11  -5  214.51   29.59
 -12  11  -5  223.69   14.65
   1 -12  -5  222.53   15.45
 -12  11  -5  246.07   15.60
 -12  11  -2   78.31    8.99
   1 -12  -2   78.65    9.18
   1 -12  -2   83.81    9.44
 -12  11  -2   83.57    9.26
   1 -12  -2   80.53    8.96
 -12  11  -2   54.77   15.57
   1 -12   1  230.14   13.30
   1 -12   1  259.55   14.49
  11   1   1  245.91   30.89
   1 -12   1  233.00   12.94
 -12  11   1  246.63   15.90
 -12  11   1  209.67   14.14
 -12  11   1  244.05   15.57
 -12  11   1  237.48   17.96
 -12  11   1  227.42   28.08
  11   1   4  558.52   47.03
 -12  11   4  601.56   27.20
  11   1   4  562.16   50.26
   1 -12   4  613.12   25.20
 -12  11   4  551.90   28.51
 -12  11   4  569.94   27.44
 -12  11   7  239.94   14.71
 -12  11   7  259.74   15.93
   1 -12   7  218.85   12.60
 -12  11   7  196.45   12.33
   1 -12   7  243.52   14.38
 -12  11   7  240.60   15.92
 -12  11   7  202.56   13.65
 -13  11  -6  140.78   11.64
 -13  11  -6  108.21   10.12
   2 -13  -6  117.81   10.82
 -13  11  -3   19.57   15.06
   2 -13  -3   19.55    6.00
 -13  11  -3   20.83    6.23
 -13  11  -3   26.62    7.07
 -13  11  -3   28.57    6.96
 -13  11  -3    5.89   10.90
 -13  11   0  121.13   22.05
 -13  11   0  115.27   10.78
   2 -13   0  132.49   10.47
   2 -13   0  119.99    9.63
 -13  11   0  117.58   11.13
 -13  11   0  112.20   10.87
  11   2   3  656.96   52.33
 -13  11   3  603.09   27.13
 -13  11   3  576.40   26.71
 -13  11   3  577.66   26.86
   2 -13   3  572.02   23.52
 -13  11   3  581.19   28.60
 -13  11   6   38.88    6.63
 -13  11   6   49.52    7.78
 -13  11   6   60.23    8.59
 -13  11   6   59.77    7.69
   2 -13   6   57.47    7.41
 -13  11   6   46.16    8.41
 -13  11   6   44.01    7.24
 -14  11  -7   61.54    7.39
   3 -14  -7   64.67    7.33
 -14  11  -4  208.92   33.52
 -14  11  -4  296.48   34.27
 -14  11  -4  272.46   16.98
 -14  11  -4  278.78   17.25
 -14  11  -1   38.70   18.01
 -14  11  -1   25.07    6.46
   3 -14  -1   25.20    5.80
   3 -14  -1   26.32    5.51
 -14  11  -1   26.73    8.29
 -14  11  -1   20.71    6.29
  11   3   2  354.24   38.56
   3 -14   2  435.66   18.79
 -14  11   2  387.68   21.79
 -14  11   2  418.50   21.86
 -14  11   2  371.29   36.02
 -14  11   2  441.60   23.28
 -14  11   5   64.54    8.63
 -14  11   5   52.36    8.50
 -14  11   5   67.68    8.24
   3 -14   5   50.90    7.00
 -14  11   5   55.11    8.62
 -14  11   5   47.22    6.93
  11   3   8  261.11   12.94
   3 -14   8  267.00   12.34
 -15  11  -5  152.99   11.64
   4 -15  -5  161.83   12.03
 -15  11  -5  141.90   11.62
 -15  11  -5  140.21   11.70
 -15  11  -5  124.68   11.73
   4 -15  -5  158.74   12.00
 -15  11  -2   71.48   21.81
 -15  11  -2  133.11   11.63
   4 -15  -2  131.83   11.34
   4 -15  -2  128.43   10.42
 -15  11  -2  129.26   12.37
 -15  11  -2  122.87   22.80
 -15  11  -2  120.08   13.13
 -15  11   1  190.09   14.15
   4 -15   1  174.35   12.14
 -15  11   1  185.60   14.27
  11   4   1  167.19   25.95
 -15  11   1  192.07   14.64
 -15  11   1  172.49   15.42
 -15  11   1  171.75   14.01
 -15  11   1  154.18   23.26
 -15  11   4   52.61    8.30
 -15  11   4   50.45    8.22
 -15  11   4   43.71    7.47
   4 -15   4   38.94    5.96
 -15  11   4   56.79    8.50
 -15  11   7  151.11    9.20
 -15  11   7  165.17    9.81
   4 -15   7  168.82    9.73
 -16  11  -6  134.44    9.26
   5 -16  -6  121.58    9.26
 -16  11  -6  118.11    9.29
   5 -16  -3  115.30   10.38
   5 -16  -3  139.35   10.41
 -16  11  -3  134.98   12.11
 -16  11  -3  113.62   11.60
 -16  11   0  102.13   10.44
   5 -16   0   96.21    9.38
   5 -16   0   90.33    8.89
 -16  11   0   91.04   10.22
 -16  11   0   80.44    9.19
 -16  11   0  100.67   11.81
 -16  11   0   73.98    8.49
 -16  11   3   28.64    6.33
 -16  11   3   28.22    6.90
 -16  11   3   22.61    5.34
 -16  11   6   42.30    5.38
   5 -16   6   38.20    5.05
 -17  11  -4  114.07    8.42
   6 -17  -4  113.60    9.40
   6 -17  -4  105.48    8.21
 -17  11  -4  122.12    9.65
 -17  11  -4  102.13    9.00
 -17  11  -1   68.13    8.55
   6 -17  -1   76.22    8.36
   6 -17  -1   73.38    7.75
 -17  11  -1   76.54    8.43
 -17  11   2  121.59   10.31
 -17  11   2  124.00   10.28
 -17  11   2  111.09    8.63
 -17  11   5  105.62    7.87
 -17  11   5   75.61    6.50
   7 -18  -2  203.15   12.34
   7 -18  -2  201.78   11.52
 -18  11  -2  199.68   11.75
 -18  11  -2  186.98   12.09
 -18  11   1  172.62   11.66
 -18  11   1  182.85   11.89
 -18  11   4   54.62    5.96
   8 -19  -3   73.67    5.83
 -19  11  -3   67.53    5.69
 -19  11  -3   72.14    6.89
 -19  11   0  132.57    9.36
 -19  11   3  128.15    7.82
  12 -19  -2   17.98    3.60
 -19   7  -2   32.79    5.95
 -19   7   1  125.19    8.48
  12 -19   1  135.15    8.70
 -19   7   1  133.61    9.96
  12 -18  -3  103.10    8.80
 -18   6  -3  103.36    9.51
 -18   6   0   85.32    8.01
  12 -18   0  106.30    9.40
 -18   6   0  102.84   10.34
  12 -18   0  105.59   10.18
  12 -18   3  145.61    9.99
 -18   6   3  138.28    8.96
  12 -17  -4  124.73    9.17
 -17   5  -4  121.27    9.43
 -17   5  -4  137.55   11.26
 -17   5  -1  200.54   13.11
  12 -17  -1  225.41   14.35
  12 -17  -1  246.45   15.88
  12 -17   2  164.04   12.00
 -17   5   2  170.44   12.40
  12 -17   2  147.02   11.12
 -17   5   2  163.27   11.21
 -17   5   5   99.33    7.90
 -17   5   5   96.25    6.91
  12 -17   5  102.06    8.82
  12 -16  -5  212.37   11.63
 -16   4  -5  187.37   12.28
 -16   4  -5  210.87   13.73
 -16   4  -5  199.02   13.40
 -16   4  -2  307.61   16.50
  12 -16  -2  294.04   16.79
 -16   4  -2  306.57   17.77
  12 -16  -2  285.21   17.19
  12 -16  -2  300.30   18.44
  12 -16   1  134.90   11.68
 -16   4   1  144.99   12.72
  12 -16   1  126.06   11.24
 -16   4   1  141.47   11.29
 -16   4   4   40.09    6.33
 -16   4   4   42.41    5.93
  12 -16   4   35.20    6.43
  12 -16   4   36.82    7.26
  12 -15  -6  100.66    7.51
 -15   3  -6   90.70    8.73
 -15   3  -6   72.27    8.36
 -15   3  -3   97.19    9.49
  12 -15  -3  111.95   10.15
 -15   3  -3  113.08   11.25
  12 -15  -3   85.72    8.49
 -15   3  -3  107.67   11.94
  12 -15  -3   96.63   10.71
 -15   3   0  384.28   20.98
  12 -15   0  359.26   19.97
  12 -15   0  432.98   42.03
  12 -15   0  368.24   19.69
 -15   3   0  409.67   22.64
 -15   3   0  382.84   19.93
 -15   3   3  276.38   16.97
 -15   3   3  270.74   15.14
  12 -15   3  308.52   17.52
 -15   3   3  268.97   15.97
  12 -15   3  331.74   19.52
  12 -15   3  290.58   19.20
 -15   3   6  140.79   10.46
 -15   3   6  146.34   10.70
 -14   2  -7  100.81    8.97
 -14   2  -7  101.39    9.44
 -14   2  -7   86.29    7.22
 -14   2  -4  200.79   13.21
  12 -14  -4  191.92   12.86
 -14   2  -4  213.40   15.35
 -14   2  -4  195.69   15.72
  12 -14  -4  187.81   14.03
  12 -14  -1  208.06   14.40
 -14   2  -1  229.21   16.27
 -14   2  -1  252.99   33.16
  12 -14  -1  208.27   15.00
  12 -14  -1  204.57   30.35
 -14   2  -1  230.50   17.11
  12 -14  -1  213.27   14.25
 -14   2  -1  220.22   15.02
 -14   2   2  259.94   16.63
 -14   2   2  231.13   14.01
  12 -14   2  248.19   15.83
  12 -14   2  237.62   16.64
  12 -14   2  204.84   29.96
 -14   2   2  255.36   16.47
  12 -14   2  229.70   17.67
 -14   2   5  106.92   10.59
 -14   2   5  114.55   10.44
  12 -14   5  127.87   10.86
 -14   2   5  111.52   10.35
 -13   1  -8   91.12    8.33
 -13   1  -8   74.69    6.77
 -13   1  -5   82.09    8.49
  12 -13  -5  105.68    8.93
 -13   1  -5   83.20    7.82
 -13   1  -5  109.55   12.03
 -13   1  -5  105.45   11.37
  12 -13  -5   98.05   10.34
 -13   1  -2   66.21    9.02
 -13   1  -2   68.88    9.53
  12 -13  -2   54.75    7.62
 -13   1  -2   45.38   15.90
  12 -13  -2   33.23   14.24
  12 -13  -2   59.82    9.43
  12 -13  -2   53.17    7.43
 -13   1   1  386.29   21.09
 -13   1   1  395.41   22.04
  12 -13   1  426.72   21.31
  12 -13   1  452.74   43.98
  12 -13   1  406.33   22.43
 -13   1   1  447.48   23.02
  12 -13   1  439.13   22.96
 -13   1   4   36.60    7.70
 -13   1   4   36.13    7.11
  12 -13   4   45.07    7.76
 -13   1   4   34.36    6.93
  12 -13   4   46.98    9.10
 -13   1   7  247.14   14.57
 -13   1   7  214.86   13.39
  12 -13   7  229.85   14.80
 -12   0  -6  148.59   11.27
 -12   0  -6  144.19   12.96
  12 -12  -6  138.47   11.97
 -12   0  -3  141.03   12.16
  12 -12  -3   99.03   21.58
  12 -12  -3  114.59    9.94
 -12   0  -3  113.94   24.47
 -12   0  -3  136.22   13.56
  12 -12  -3  142.40   26.23
  12 -12  -3  127.27   12.26
  12 -12  -3  106.43    9.89
 -12   0   0  531.02   25.10
 -12   0   0  568.39   26.31
 -12   0   0  576.80   48.60
  12 -12   0  533.06   24.15
 -12   0   0  584.65   27.45
  12 -12   0  553.27   26.64
  12 -12   0  527.07   25.74
 -12   0   3   40.58    7.35
  12 -12   3   29.67    6.26
  12 -12   3   33.85    8.16
  12 -12   3   18.78   12.06
 -12   0   3   30.08    6.73
  12 -12   3   33.69    7.82
 -12   0   6  268.25   16.74
  12 -12   6  232.49   14.40
 -12   0   6  231.07   15.18
  12 -12   6  239.96   17.03
 -11  -1  -7  236.25   16.10
  12 -11  -7  233.16   14.62
 -11  -1  -7  206.29   13.66
 -11  -1  -4  596.07   24.61
 -11  -1  -4  636.53   27.18
  12 -11  -4  518.80   49.05
 -11  -1  -4  610.54   28.89
 -11  -1  -4  558.58   28.79
  12 -11  -4  622.75   28.64
  12 -11  -1  200.87   26.40
  12 -11  -1  250.67   14.28
 -11  -1  -1  252.94   17.35
  12 -11  -1  204.74   29.80
  12 -11  -1  223.40   16.10
 -11  -1  -1  226.45   15.25
 -11  -1   2   84.46    9.09
  12 -11   2   95.35    9.36
  12 -11   2   69.09    9.83
  12 -11   2  100.72   21.68
 -11  -1   2   72.67    8.82
 -11  -1   5  240.02   16.54
  12 -11   5  219.44   30.48
  12 -11   5  229.19   14.61
  12 -11   5  247.03   15.91
 -11  -1   8  238.18   12.91
  12 -11   8  222.67   13.52
 -10  -2  -8  119.28   10.95
  12 -10  -8  130.49   10.13
 -10  -2  -8  114.88    9.84
 -10  -2  -5  150.78   12.11
  12 -10  -5  157.82   28.24
 -10  -2  -5  154.59   11.50
 -10  -2  -5  157.08   14.06
 -10  -2  -5  166.62   14.85
  12 -10  -5  162.96   13.92
 -10  -2  -2  225.23   14.93
  12 -10  -2  176.80   27.03
 -10  -2  -2  222.85   15.51
 -10  -2  -2  237.57   30.88
  12 -10  -2  284.64   34.59
 -10  -2  -2  242.81   15.74
 -10  -2  -2  196.95   15.56
  12 -10  -2  227.09   15.88
 -10  -2   1  413.02   19.59
 -10  -2   1  388.37   20.66
  12 -10   1  422.92   19.30
  12 -10   1  336.57   37.06
 -10  -2   1  370.43   20.01
  12 -10   1  384.65   20.81
  12 -10   1  433.45   22.58
 -10  -2   4  136.48   12.34
  12 -10   4  145.48   13.84
  12 -10   4  149.30   11.47
 -10  -2   4  162.15   12.95
 -10  -2   4  136.52   12.15
  12 -10   4  116.44   23.42
  12 -10   4  138.47   13.16
 -10  -2   4  143.16   24.08
  -2  12   4  136.30   11.83
  12 -10   4  136.78   12.33
 -10  -2   7  146.58   12.06
 -10  -2   7  166.45   12.75
  12 -10   7  157.40   12.86
  -2  12   7  171.82   12.40
  -9  -3  -9   69.56    6.33
  12  -9  -9   77.68    6.95
  -9  -3  -9   75.90    7.37
  -9  -3  -6   49.39    7.86
  12  -9  -6   70.39   19.91
  -9  -3  -6   55.89    6.83
  -9  -3  -6   66.12    9.65
  12  -9  -6   60.37    9.07
  -9  -3  -3  246.94   15.67
  12  -9  -3  189.19   29.97
  -9  -3  -3  274.94   32.13
  -9  -3  -3  238.18   16.48
  12  -9  -3  292.61   17.93
  -9  -3  -3  236.66   13.82
  -9  -3   0  602.43   25.44
  12  -9   0  583.41   42.87
  -9  -3   0  574.58   25.31
  -9  -3   0  520.82   42.97
  12  -9   0  570.26   22.77
  12  -9   0  500.75   43.91
  -9  -3   0  561.82   25.61
  12  -9   0  599.55   26.00
  -9  -3   3  130.85   11.49
  -9  -3   3  169.55   12.96
  12  -9   3  152.33   13.69
  -9  -3   3  125.32   11.20
  12  -9   3  126.66   22.72
  -9  -3   3  158.42   12.00
  -9  -3   3  118.22   21.61
  12  -9   3  142.70   13.05
  -3  12   3  147.10   11.66
  12  -9   3  156.45   12.79
  -9  -3   6   27.20    6.64
  -9  -3   6   29.19    6.65
  -9  -3   6   30.53    6.81
  -3  12   6   31.25    7.04
  -9  -3   9   57.06    6.39
  -9  -3   9   45.32    5.78
  -3  12   9   49.21    6.50
  -8  -4  -7  203.13   15.68
  -8  -4  -7  225.44   14.80
  -4  12  -4    7.73    8.69
  -8  -4  -4    6.76    3.99
  12  -8  -4    3.30   12.19
  -8  -4  -4   15.28    5.35
  -8  -4  -4    0.83    5.15
  -8  -4  -4    5.26    6.20
  -8  -4  -1  341.90   18.07
  -8  -4  -1  368.18   18.69
  -8  -4  -1  418.58   36.44
  12  -8  -1  322.38   34.37
  -8  -4  -1  357.93   18.30
  -8  -4  -1  353.74   19.70
  12  -8  -1  329.01   18.57
  -8  -4  -1  339.14   18.02
  -8  -4   2  149.80   11.71
  -8  -4   2  174.99   12.77
  12  -8   2  141.79   12.46
  -8  -4   2  168.45   12.07
  -8  -4   2  153.71   11.00
  12  -8   2  125.70   22.11
  12  -8   2  141.94   11.27
  12  -8   2  137.62   19.01
  -8  -4   5  220.91   16.00
  12  -8   5  224.47   29.52
  12  -8   5  241.70   13.50
  -8  -4   5  217.35   14.94
  -8  -4   5  245.56   15.52
  -8  -4   5  202.07   28.22
  12  -8   5  221.92   16.04
  -4  12   5  234.63   15.55
  -4  12   5  246.69   16.88
  -8  -4   8  242.21   14.67
  -8  -4   8  267.98   14.96
  12  -8   8  236.28   13.32
  -8  -4   8  259.54   14.64
  -8  -4   8  257.14   14.76
  -4  12   8  248.42   15.23
  -7  -5  -8   24.65    6.13
  -5  12  -5   70.31   19.11
  12  -7  -5   96.55   22.46
  -7  -5  -5   76.65    8.71
  -7  -5  -5   94.71   10.06
  -5  12  -2  387.99   35.08
  -7  -5  -2  389.74   19.65
  -7  -5  -2  414.44   36.31
  -7  -5  -2  397.09   20.41
  -7  -5  -2  403.87   21.71
  12  -7  -2  389.03   20.40
  -5  12  -2  435.61   32.77
  -7  -5   1  933.48   33.54
  -7  -5   1  932.01   33.26
  -7  -5   1  976.61   34.16
  12  -7   1  974.16   58.01
  -7  -5   1  942.31   31.94
  -7  -5   1  914.30   33.48
  12  -7   1  953.56   51.84
  12  -7   1  996.30   34.29
  -5  12   1  910.18   32.95
  -7  -5   4   79.42    8.33
  -7  -5   4   76.84    9.58
  12  -7   4   63.74    9.67
  -7  -5   4   70.06    8.41
  12  -7   4   77.57   17.51
  -7  -5   4   63.96    8.08
  -7  -5   4   45.06   14.22
  12  -7   4   58.32    8.43
  -7  -5   4   58.68    7.77
  -5  12   4   76.03    9.60
  -7  -5   7  159.87   11.04
  -7  -5   7  174.27   13.56
  -5  12   7  209.46   14.10
  -7  -5   7  185.96   13.13
  -7  -5   7  182.01   12.94
  -7  -5   7  192.65   13.64
  12  -7   7  182.59   13.08
  -5  12   7  207.38   15.32
  -6  -6  -9   88.75    7.47
  12  -6  -6  358.33   41.25
  -6  -6  -6  368.43   18.14
  -6  -6  -6  331.71   21.05
  -6  -6  -6  324.71   19.11
  -6  12  -3  349.49   36.37
  -6  -6  -3  386.19   34.72
  -6  -6  -3  396.93   19.83
  -6  -6  -3  385.01   20.94
  -6  12  -3  358.33   30.78
  -6  -6  -3  360.31   18.17
  -6  12   0  327.87   31.82
  -6  -6   0  315.29   16.37
  -6  -6   0  328.75   16.32
  -6  -6   0  262.63   27.71
  12  -6   0  300.39   31.44
  -6  -6   0  296.20   16.90
  12  -6   0  320.66   16.73
  -6  -6   0  303.17   15.99
  -6  -6   3   22.69    5.07
  -6  -6   3   32.79    6.73
  -6  -6   3   33.04    5.97
  12  -6   3   33.05    7.38
  12  -6   3   18.62    9.64
  -6  12   3   31.78    5.75
  -6  -6   3   33.31    6.12
  12  -6   3   21.76   10.34
  -6  -6   3   30.52   11.17
  12  -6   3   33.84    7.08
  -6  12   3   36.73    7.56
  -6  -6   6  257.60   14.24
  -6  -6   6  286.65   17.63
  12  -6   6  313.83   34.05
  -6  -6   6  276.07   16.19
  -6  -6   6  266.30   15.97
  -6  -6   6  264.30   31.14
  -6  12   6  246.76   17.14
  -6  12   6  324.57   19.95
  12  -6   9   90.67    7.78
  -6  -6   9   75.03    6.89
  -6  -6   9   80.25    6.87
  -6  12   9  100.38    8.87
  -6  -6   9   94.97    7.90
  -6  12   9   77.53    8.15
  -5  -7  -7  197.10   12.47
  -5  -7  -7  246.48   15.39
  -5  -7  -7  240.19   15.68
  -7  12  -4  380.57   40.76
  12  -5  -4  364.79   40.55
  -5  -7  -4  374.94   35.29
  -5  -7  -4  418.44   20.78
  -7  12  -4  433.79   35.23
  -5  -7  -4  392.26   22.25
  -5  -7  -4  396.07   20.25
  -7  12  -1  161.99   24.89
  -5  -7  -1  164.11   11.74
  -5  -7  -1  197.16   11.76
  -5  -7  -1  184.28   21.76
  -5  -7  -1  172.42   12.63
  12  -5  -1  185.33   24.57
  12  -5  -1  180.84   12.46
  -7  12  -1  177.92   22.87
  -5  -7   2  234.68   12.89
  12  -5   2  228.18   25.49
  12  -5   2  254.12   15.97
  -5  -7   2  220.15   13.45
  -5  -7   2  247.39   13.60
  -7  12   2  230.10   15.18
  -5  -7   2  244.01   13.48
  12  -5   5  271.29   34.69
  -5  -7   5  256.94   15.09
  -5  -7   5  258.34   15.10
  -7  12   5  255.87   16.34
  -5  -7   5  257.30   16.00
  -5  -7   5  248.43   29.08
  12  -5   5  254.14   15.64
  -7  12   5  246.12   17.75
  -7  12   5  270.34   18.53
  12  -5   8  200.83   13.39
  -5  -7   8  167.46   11.03
  -5  -7   8  193.64   11.36
  -7  12   8  191.89   13.65
  -5  -7   8  210.17   13.23
  -7  12   8  175.46   13.43
  -8  12  -8  129.51    9.25
  -4  -8  -8  113.18    9.58
  -8  12  -5  752.50   60.39
  12  -4  -5  668.13   56.08
  -4  -8  -5  738.96   29.88
  -8  12  -5  809.02   50.42
  -4  -8  -5  708.19   30.43
  -8  12  -2  536.96   46.27
  -4  -8  -2  496.51   19.93
  -4  -8  -2  423.35   32.24
  -8  12  -2  511.50   39.10
  -4  -8   1  223.23   12.69
  12  -4   1  205.78   26.76
  12  -4   1  212.79   23.45
  -4  -8   1  246.37   14.34
  -8  12   1  241.58   16.18
  12  -4   4   17.91   13.13
  12  -4   4   18.04    5.50
  -4  -8   4   15.36    4.11
  -8  12   4   10.12    4.73
  -4  -8   4   12.94    3.99
  12  -4   4   14.52   10.28
  -4  -8   4   13.59    7.76
  12  -4   4   13.53    5.15
  -4  -8   4   12.49    4.95
  -8  12   4   21.55    7.43
  -4  -8   7  382.42   17.54
  -4  -8   7  376.06   17.17
  -8  12   7  409.35   21.25
  -4  -8   7  374.72   18.68
  -8  12   7  388.40   21.47
  -8  12   7  406.15   22.45
  -9  12  -9  188.73    9.51
  -3  -9  -9  208.09   11.56
  -9  12  -6  387.01   44.01
  12  -3  -6  378.79   40.88
  -3  -9  -6  377.72   19.51
  -3  -9  -6  400.78   20.99
  -9  12  -3  146.58   26.99
  -3  -9  -3  175.94   13.15
  -3  -9  -3  155.37   12.43
  -9  12  -3  146.87   23.07
  -9  12   0  165.75   26.59
  -3  -9   0  131.16   10.68
  -9  12   0  136.51   10.41
  -3  -9   0  135.29    9.98
  12  -3   3  209.48   28.12
  12  -3   3  219.98   28.83
  12  -3   3  175.25   12.99
  -9  12   3  208.61   13.91
  -3  -9   3  215.42   13.22
  -9  12   3  230.80   17.47
  12  -3   6  412.90   43.84
  -9  12   6  498.58   24.42
  -3  -9   6  485.69   23.13
  -3  -9   6  485.60   21.37
  -9  12   6  505.33   25.98
  12  -3   9  160.22   10.69
  -9  12   9  164.00   10.81
  -3  -9   9  171.16   10.32
  -9  12   9  166.01   11.24
 -10  12  -7   47.74    6.42
  -2 -10  -7   51.40    7.53
 -10  12  -4  207.41   33.65
  -2 -10  -4  217.59   15.11
 -10  12  -4  212.06   13.46
  -2 -10  -4  196.55   14.45
 -10  12  -4  235.04   28.77
 -10  12  -1  196.74   30.00
 -10  12  -1  186.26   12.50
  -2 -10  -1  198.83   13.80
 -10  12  -1  202.10   12.73
  -2 -10  -1  227.45   13.67
 -10  12  -1  190.45   25.39
  -2 -10  -1  217.23   12.91
  12  -2   2  402.62   35.16
  -2 -10   2  409.61   18.89
 -10  12   2  415.86   19.75
  12  -2   2  455.51   41.39
  -2 -10   2  407.86   18.13
 -10  12   2  374.03   22.38
  12  -2   5   76.56   19.09
 -10  12   5  110.41   10.92
  -2 -10   5  110.76   10.37
 -10  12   5   86.27   11.42
 -10  12   5   94.01   11.54
 -10  12   8  133.77   11.00
 -10  12   8  147.57   11.90
 -10  12   8  147.75   11.68
  -1 -11  -8  235.30   13.19
 -11  12  -8  234.34   12.81
  -1 -11  -5  141.75   12.00
 -11  12  -5   87.96   23.98
  12  -1  -5  166.58   27.08
  -1 -11  -5  131.09   11.49
 -11  12  -5  137.80   10.67
  -1 -11  -5  124.27   12.13
 -11  12  -5  123.21   10.81
 -11  12  -5  135.68   23.54
  -1 -11  -2  132.76   11.09
 -11  12  -2  118.59   21.19
 -11  12  -2  121.95   25.76
 -11  12  -2  154.53   11.42
  -1 -11  -2  150.59   12.19
  -1 -11  -2  159.14   12.33
 -11  12  -2  126.63   10.61
  -1 -11   1  312.02   16.66
 -11  12   1  322.42   17.93
 -11  12   1  296.75   16.30
 -11  12   1  320.60   20.54
  12  -1   4  104.83   20.81
 -11  12   4  135.74   12.12
  -1 -11   4  120.09   10.34
 -11  12   7  290.94   17.13
  -1 -11   7  297.88   16.18
 -11  12   7  270.59   17.51
 -11  12   7  299.87   17.85
 -11  12   7  257.18   16.33
 -12  12  -6  237.44   14.92
   0 -12  -6  218.95   14.79
 -12  12  -6  242.57   14.08
 -12  12  -3   27.34   14.45
   0 -12  -3   36.07    6.97
 -12  12  -3   26.49    5.80
 -12  12  -3   21.58    5.93
   0 -12  -3   29.14    6.59
 -12  12  -3   21.22    5.26
 -12  12  -3   29.03   12.40
 -12  12   0  532.96   24.18
   0 -12   0  519.01   21.49
   0 -12   0  525.77   23.69
 -12  12   0  559.00   24.72
 -12  12   0  530.97   24.69
 -12  12   0  551.71   28.79
  12   0   3  147.52   25.52
 -12  12   3  106.10   11.03
 -12  12   3  110.16   10.83
   0 -12   3  125.37    9.90
 -12  12   3  121.69   13.29
 -12  12   6  160.30   12.86
   0 -12   6  150.54   11.60
 -12  12   6  127.36   12.15
 -13  12  -7  166.76   11.52
 -13  12  -7  157.50   10.85
   1 -13  -7  154.38   11.03
 -13  12  -4   92.79    9.84
 -13  12  -4   99.27   10.11
 -13  12  -4   72.40   17.88
   1 -13  -4   94.30   10.20
 -13  12  -1  220.27   35.19
 -13  12  -1  215.59   14.60
   1 -13  -1  208.17   14.28
   1 -13  -1  210.72   13.26
 -13  12  -1  206.49   14.37
   1 -13  -1  191.85   13.38
 -13  12   2  107.18   19.77
  12   1   2  130.16   24.33
 -13  12   2  130.28   11.68
 -13  12   2  120.11   10.98
 -13  12   2  109.76   11.04
 -13  12   2  106.35   12.89
 -13  12   2   94.43   11.95
 -13  12   5   96.21   10.39
 -13  12   5  112.74   10.40
   1 -13   5   82.34    8.54
 -13  12   5   84.69   10.76
 -13  12   5   97.25   10.33
 -13  12   8   67.74    6.31
 -13  12   8   55.45    6.57
   1 -13   8   66.26    6.34
 -14  12  -5  168.86   12.03
 -14  12  -5  192.58   13.13
 -14  12  -2    3.95   13.33
   2 -14  -2   10.87    5.23
 -14  12  -2   16.41    5.84
   2 -14  -2    5.02    4.13
   2 -14  -2    5.34    3.28
 -14  12  -2    4.76    4.76
 -14  12  -2    8.72    6.70
 -14  12   1  122.31   22.54
 -14  12   1  154.75   12.56
   2 -14   1  150.39   10.39
 -14  12   1  146.08   12.56
 -14  12   1  154.31   13.11
  12   2   1  140.03   25.52
 -14  12   1  141.71   13.60
 -14  12   4  275.39   16.96
 -14  12   4  239.72   15.90
   2 -14   4  247.74   14.03
 -14  12   4  244.75   17.25
 -14  12   4  240.97   15.70
 -14  12   7  196.49   11.59
 -14  12   7  193.26   12.33
   2 -14   7  200.21   11.21
   3 -15  -6   34.17    5.97
 -15  12  -6   30.37    5.62
   3 -15  -6   31.67    5.59
 -15  12  -6   30.78    5.79
 -15  12  -6   38.91    6.66
   3 -15  -3  162.59   12.20
   3 -15  -3  155.14   10.60
 -15  12  -3  177.38   13.48
 -15  12  -3  163.93   13.22
 -15  12  -3  163.09   14.60
  12   3   0  307.05   35.62
 -15  12   0  275.63   17.01
   3 -15   0  307.64   16.26
   3 -15   0  289.32   15.03
 -15  12   0  285.32   17.78
 -15  12   0  301.71   33.48
 -15  12   0  293.06   20.05
 -15  12   0  254.71   17.81
 -15  12   3  298.62   17.99
 -15  12   3  277.39   17.08
 -15  12   3  281.22   17.32
 -15  12   3  308.18   18.59
 -15  12   3  278.31   15.90
 -15  12   6   96.39    8.81
 -15  12   6  115.55    9.90
 -15  12   6   93.33    7.99
   3 -15   6  111.11    8.25
 -15  12   6  101.99    9.29
 -16  12  -4   79.28    8.19
   4 -16  -4   99.11    9.02
 -16  12  -4  108.45    9.85
 -16  12  -4   88.99    8.41
 -16  12  -4   82.07    8.81
 -16  12  -4   79.53    9.73
 -16  12  -1  195.67   14.11
   4 -16  -1  223.96   13.66
   4 -16  -1  197.40   11.98
 -16  12  -1  218.92   15.22
 -16  12  -1  193.08   13.85
 -16  12  -1  225.56   16.69
 -16  12   2  187.78   12.40
 -16  12   2  169.93   13.13
 -16  12   5   89.33    8.16
 -16  12   5   78.95    8.25
 -16  12   5   86.12    8.65
 -16  12   5   65.82    7.39
 -16  12   5   75.31    7.90
 -17  12  -5  110.17    7.85
   5 -17  -5  119.81    8.57
   5 -17  -2   91.39    8.74
   5 -17  -2   89.49    7.72
 -17  12  -2  101.50   10.02
 -17  12  -2   96.37    9.41
 -17  12  -2  103.06   10.47
 -17  12   1  170.93   12.47
 -17  12   1  159.47   11.23
 -17  12   4   64.72    7.02
 -17  12   4   57.39    6.36
   6 -18  -3  204.39   11.38
 -18  12  -3  186.87   11.17
 -18  12  -3  179.93   11.41
 -18  12   0  124.72    9.97
 -18  12   0  110.09    8.86
 -18  12   3   20.83    4.59
 -18  12   3   21.98    4.55
 -19  12  -1  109.70    8.60
 -19  12   2  189.83   10.45
 -19  12   2  178.61    9.75
 -19   6  -1  112.17    7.38
  13 -19  -1  123.91    8.72
  13 -19  -1  125.70    8.09
 -19   6  -1  130.74    9.89
  13 -19  -1  104.91    8.46
 -19   6   2   76.56    6.69
  13 -19   2   73.57    6.36
 -18   5  -2  249.95   12.34
  13 -18  -2  267.49   14.02
  13 -18  -2  249.47   14.14
  13 -18   1  106.88    9.02
  13 -18   1  106.49    8.90
 -18   5   1  109.19    9.58
  13 -18   1  103.59    9.96
  13 -18   4  135.63    8.74
 -18   5   4  138.52    8.41
 -17   4  -3  139.21    9.55
 -17   4  -3  159.09   11.26
  13 -17  -3  155.26   11.13
 -17   4  -3  173.49   11.69
 -17   4  -3  166.28   12.74
  13 -17  -3  164.67   11.75
 -17   4   0  300.04   16.40
  13 -17   0  305.44   16.59
 -17   4   0  324.71   18.23
  13 -17   0  281.24   17.78
  13 -17   3  132.16   10.30
  13 -17   3  144.74   11.03
  13 -17   3  132.09   11.55
 -17   4   3  156.55   10.60
  13 -16  -4   97.43    8.08
 -16   3  -4   84.25    8.82
 -16   3  -4   76.25    6.77
 -16   3  -4   91.27    9.29
 -16   3  -1  383.85   19.33
 -16   3  -1  354.39   19.62
  13 -16  -1  341.04   18.71
  13 -16  -1  361.07   17.81
 -16   3  -1  376.48   17.99
 -16   3  -1  386.02   21.60
  13 -16  -1  393.35   21.92
 -16   3   2  293.25   16.56
  13 -16   2  299.73   16.68
  13 -16   2  288.22   16.75
 -16   3   2  294.24   16.69
  13 -16   2  307.88   17.76
  13 -16   2  285.19   18.42
 -16   3   5  139.89   10.19
 -16   3   5  141.26    9.40
  13 -16   5  136.21    9.87
  13 -16   5  129.41   10.90
  13 -15  -5  218.76   11.60
 -15   2  -5  235.17   14.45
 -15   2  -5  250.42   15.31
 -15   2  -5  210.43   14.54
  13 -15  -5  202.92   12.94
 -15   2  -2  253.61   15.88
 -15   2  -2  273.36   17.23
  13 -15  -2  266.76   16.24
  13 -15  -2  280.89   16.27
  13 -15  -2  243.37   16.72
  13 -15   1  138.48   11.71
  13 -15   1  151.71   12.75
 -15   2   1  138.23   12.66
  13 -15   1  143.76   13.60
 -15   2   1  147.64   12.27
 -15   2   4  161.12   12.20
 -15   2   4  166.81   11.47
  13 -15   4  164.09   12.12
  13 -15   4  191.40   14.26
  13 -15   4  146.49   12.80
 -14   1  -6   97.60    9.28
  13 -14  -6   95.12    8.72
 -14   1  -3  138.92   11.45
  13 -14  -3  122.39   10.17
 -14   1  -3  143.92   12.64
 -14   1  -3  121.87   11.88
 -14   1  -3  140.01   13.61
  13 -14  -3  160.94   13.55
 -14   1   0  319.58   19.24
  13 -14   0  317.17   17.88
  13 -14   0  316.11   37.49
  13 -14   0  315.69   19.07
 -14   1   0  330.99   20.18
  13 -14   0  325.22   18.84
 -14   1   0  310.24   18.41
 -14   1   3  130.91   11.85
 -14   1   3  108.29    9.98
  13 -14   3  133.67   11.44
 -14   1   3  134.10   10.51
  13 -14   3  120.55   12.38
 -14   1   6  174.76   11.86
  13 -14   6  163.20   12.76
 -13   0  -7   79.67    8.29
 -13   0  -7   79.92    8.81
  13 -13  -7   77.07    7.58
 -13   0  -7   68.94    6.71
 -13   0  -4  159.09   12.15
  13 -13  -4  136.40    9.95
 -13   0  -4  133.66   12.33
 -13   0  -4  149.12   11.37
 -13   0  -4  157.51   13.64
 -13   0  -4  148.27   14.02
  13 -13  -4  129.95   12.51
 -13   0  -1  220.13   15.35
 -13   0  -1  190.64   15.32
 -13   0  -1  195.46   29.51
  13 -13  -1  205.44   14.09
 -13   0  -1  231.74   14.85
 -13   0  -1  228.22   17.10
  13 -13  -1  160.08   27.56
  13 -13  -1  217.19   16.46
  13 -13  -1  232.04   15.60
 -13   0  -1  227.04   15.72
 -13   0   2  251.59   16.90
 -13   0   2  277.85   15.66
  13 -13   2  275.52   16.33
  13 -13   2  253.06   17.89
 -13   0   2  266.60   16.54
  13 -13   2  237.84   17.19
  13 -13   2  285.00   18.97
 -13   0   5   97.98   10.16
 -13   0   5   96.95    9.95
  13 -13   5  106.86    9.61
 -13   0   5   86.03    9.66
  13 -13   5   91.33   10.99
  13 -12  -8   49.57    5.33
 -12  -1  -8   53.92    5.92
 -12  -1  -5   86.59    8.40
 -12  -1  -5  110.87   11.84
 -12  -1  -5   99.11   11.76
  13 -12  -5  112.46   11.43
 -12  -1  -5   91.56    8.80
 -12  -1  -2  122.49   11.61
  13 -12  -2  108.96   21.16
 -12  -1  -2  107.47   11.11
 -12  -1  -2  131.20   13.27
  13 -12  -2  131.98   11.65
  13 -12  -2  111.90   11.96
 -12  -1   1  207.04   14.80
 -12  -1   1  185.06   12.60
  13 -12   1  190.27   13.24
  13 -12   1  227.46   16.53
  13 -12   1  203.82   30.45
 -12  -1   1  213.66   15.39
  13 -12   1  185.29   14.94
  13 -12   1  217.42   15.91
 -12  -1   4   89.25   10.03
 -12  -1   4   89.44   10.18
  13 -12   4   93.24    9.27
  13 -12   4   58.42   16.84
  13 -12   4   80.34   10.93
  13 -12   4   80.14    9.88
 -12  -1   7  162.96   11.25
 -12  -1   7  174.94   12.15
  13 -12   7  157.71   11.94
 -11  -2  -6   40.42    6.86
  13 -11  -6   57.10    8.62
 -11  -2  -3  557.74   26.11
  13 -11  -3  528.43   48.00
 -11  -2  -3  630.20   28.36
 -11  -2  -3  526.18   47.91
  13 -11  -3  572.88   51.77
 -11  -2  -3  604.96   28.09
  13 -11  -3  605.36   28.74
  13 -11   0  110.29   18.88
 -11  -2   0  117.03   11.34
  13 -11   0  127.74   10.47
 -11  -2   0  145.98   25.29
 -11  -2   0  118.60   11.78
  13 -11   0  108.56   22.51
  13 -11   0  116.49   11.74
  13 -11   0  127.43   12.10
 -11  -2   3   12.55    5.36
 -11  -2   3   22.48    6.35
  13 -11   3   15.46   10.44
  13 -11   3   26.81    7.16
  -2  13   3   24.28    6.00
  13 -11   3   23.35    6.66
 -11  -2   6  127.46   11.08
 -11  -2   6  138.09   12.24
 -11  -2   6  113.95   10.83
  13 -11   6  134.70   12.66
 -10  -3  -7  182.99   14.04
  13 -10  -7  193.61   13.47
 -10  -3  -7  204.02   13.06
  13 -10  -4  202.45   31.21
 -10  -3  -4  190.51   29.63
 -10  -3  -4  228.33   14.73
 -10  -3  -4  214.18   16.14
 -10  -3  -4  195.65   16.21
  13 -10  -4  194.38   15.81
 -10  -3  -4  198.44   13.16
  13 -10  -1  186.58   26.25
 -10  -3  -1  163.76   13.14
 -10  -3  -1  142.84   24.54
 -10  -3  -1  142.48   11.69
 -10  -3  -1  147.83   13.25
  13 -10  -1  136.17   24.85
  13 -10  -1  151.63   12.85
 -10  -3   2   32.45    7.22
 -10  -3   2   35.34    6.73
  13 -10   2   35.02    5.77
  13 -10   2   36.72    8.13
  13 -10   2    9.07   10.72
  13 -10   2   38.65    8.40
 -10  -3   5  161.97   12.81
 -10  -3   5  190.58   14.45
  13 -10   5  171.31   11.71
 -10  -3   5  186.72   13.86
  13 -10   5  180.62   27.92
 -10  -3   5  157.51   25.15
  -3  13   5  162.83   13.04
  -3  13   8   46.74    6.03
 -10  -3   8   52.55    6.83
 -10  -3   8   62.65    7.01
  -3  13   8   46.13    6.19
  13 -10   8   42.21    5.97
  13  -9  -8  106.13    9.47
  -9  -4  -8  103.55    9.17
  -9  -4  -5  246.61   32.16
  -9  -4  -5  256.07   15.19
  -9  -4  -5  260.08   18.06
  -9  -4  -5  257.55   15.72
  13  -9  -2  280.70   34.39
  -9  -4  -2  222.35   15.07
  -9  -4  -2  227.99   29.59
  -9  -4  -2  233.10   15.50
  -9  -4  -2  227.36   16.73
  13  -9  -2  215.29   30.49
  13  -9  -2  221.22   15.78
  -9  -4   1  272.39   16.20
  13  -9   1  203.75   26.47
  -9  -4   1  256.61   15.57
  -9  -4   1  269.42   16.23
  13  -9   1  264.49   32.18
  -9  -4   1  250.65   15.83
  13  -9   1  246.76   15.83
  -9  -4   4  161.90   12.55
  -9  -4   4  147.74   13.29
  13  -9   4  145.22   13.52
  13  -9   4  139.76   10.53
  -9  -4   4  140.12   12.03
  13  -9   4  140.56   24.13
  -9  -4   4  144.56   11.80
  13  -9   4  129.94   12.76
  -9  -4   4  119.22   21.99
  -4  13   4  146.55   12.01
  -4  13   4  141.29   12.79
  -9  -4   7  120.76    9.43
  -9  -4   7  126.18   10.61
  -9  -4   7  119.46   10.20
  13  -9   7   94.68    9.71
  -4  13   7  107.83   10.41
  -8  -5  -9  110.13    7.49
  13  -8  -9  124.76    8.47
  13  -8  -6  647.37   54.70
  -8  -5  -6  591.51   24.06
  -8  -5  -6  611.20   26.51
  13  -8  -3   88.27   21.43
  -8  -5  -3  137.24   22.88
  -8  -5  -3  131.06   11.56
  -8  -5  -3  121.26   12.00
  -8  -5  -3  129.80   13.05
  13  -8  -3  139.25   12.89
  -8  -5  -3  139.89   10.48
  -8  -5   0  715.18   28.51
  -8  -5   0  696.39   28.29
  -8  -5   0  683.63   48.59
  13  -8   0  738.53   52.82
  -8  -5   0  657.78   28.84
  13  -8   0  726.36   29.39
  13  -8   0  620.92   41.72
  -8  -5   0  731.08   28.93
  -8  -5   3   55.88    7.77
  -8  -5   3   67.65    8.67
  -8  -5   3   52.12    7.07
  13  -8   3   66.36    9.58
  13  -8   3   27.19   13.03
  -8  -5   3   56.07    7.70
  13  -8   3   55.25    9.18
  -8  -5   3   55.80    7.60
  -5  13   3   49.96    8.46
  -8  -5   6  428.69   19.82
  -8  -5   6  463.11   21.73
  -8  -5   6  441.42   21.35
  -5  13   6  401.33   20.69
  -5  13   6  447.56   23.25
  -8  -5   9   88.19    6.60
  -5  13   9   93.93    7.79
  -7  -6  -7  283.36   13.91
  -7  -6  -7  285.99   16.73
  -6  13  -4  174.10   27.52
  -7  -6  -4  211.01   27.82
  -7  -6  -4  199.08   13.86
  -7  -6  -4  170.57   14.69
  -7  -6  -4  186.73   13.16
  -6  13  -1  316.29   32.72
  -7  -6  -1  330.33   17.82
  -7  -6  -1  345.65   17.57
  -7  -6  -1  346.08   32.79
  13  -7  -1  274.91   32.54
  -7  -6  -1  297.75   17.10
  13  -7  -1  344.71   18.75
  -6  13  -1  345.48   31.46
  -7  -6   2  189.76   12.84
  13  -7   2  207.25   25.44
  -7  -6   2  191.69   12.37
  13  -7   2  190.36   14.80
  13  -7   2  173.05   24.69
  -7  -6   2  191.38   12.51
  -7  -6   5  791.66   29.83
  -7  -6   5  783.15   30.99
  -7  -6   5  828.01   31.50
  -6  13   5  795.50   31.53
  -7  -6   5  833.01   32.34
  -7  -6   5  760.50   52.98
  13  -7   5  828.99   32.98
  -6  13   5  840.40   34.04
  -6  13   5  816.29   35.04
  -7  -6   8  152.22    9.87
  -7  -6   8  130.83    9.20
  -6  13   8  144.45   10.80
  -7  -6   8  142.03   10.40
  -6  13   8  143.78   11.35
  -6  -7  -8   97.45    8.58
  -7  13  -5  210.26   31.24
  13  -6  -5  231.01   33.55
  -6  -7  -5  266.43   30.72
  -6  -7  -5  277.02   16.36
  -6  -7  -5  270.11   16.54
  -7  13  -2  403.84   40.22
  -6  -7  -2  440.18   20.11
  -6  -7  -2  402.35   35.30
  -6  -7  -2  467.37   22.32
  13  -6  -2  343.89   36.06
  13  -6  -2  426.56   22.01
  -7  13  -2  486.90   37.59
  -6  -7   1  307.94   15.84
  13  -6   1  264.85   29.65
  -6  -7   1  274.25   16.28
  -6  -7   1  265.12   14.03
  13  -6   1  294.88   30.83
  -7  13   1  287.70   17.20
  -6  -7   1  280.15   15.51
  -6  -7   4  381.15   17.82
  13  -6   4  368.69   34.16
  13  -6   4  354.54   20.60
  -6  -7   4  380.70   18.78
  -7  13   4  371.68   19.29
  -6  -7   4  377.77   19.32
  -6  -7   4  343.79   33.80
  13  -6   4  370.79   20.23
  -7  13   4  390.35   22.34
  -6  -7   7   72.27    7.69
  -6  -7   7   74.56    7.64
  -7  13   7   91.32    9.64
  -7  13   7   56.56    8.14
  -7  13   7   66.05    9.38
  -5  -8  -9  155.65    9.60
  -5  -8  -9  157.92    8.79
  -5  -8  -6  204.49   13.40
  -5  -8  -6  201.65   14.49
  -8  13  -3   88.66   21.14
  -5  -8  -3  105.61    8.91
  -5  -8  -3   74.72   15.03
  -5  -8  -3  102.44   10.41
  -8  13  -3   98.27   18.48
  -8  13   0  127.30   23.71
  -5  -8   0  131.36   10.40
  -5  -8   0  138.28   11.52
  -5  -8   0  133.03    9.76
  13  -5   0  148.23   21.39
  13  -5   3  268.73   16.99
  -5  -8   3  267.06   14.57
  -8  13   3  265.75   15.30
  -5  -8   3  286.90   15.72
  -8  13   3  255.15   18.81
  13  -5   3  297.09   33.49
  -5  -8   6  427.04   19.09
  -8  13   6  450.12   22.15
  -5  -8   6  479.16   22.36
  -8  13   6  438.47   23.39
  -8  13   6  423.66   23.84
  13  -5   9   60.43    6.02
  -8  13   9   67.51    6.78
  -5  -8   9   64.67    6.10
  -8  13   9   65.58    6.90
  -4  -9  -7   33.80    6.52
  -9  13  -4  225.51   33.43
  -4  -9  -4  261.29   16.38
  -9  13  -4  273.68   30.54
  -4  -9  -4  275.71   17.06
  -4  -9  -1  630.02   23.98
  -9  13  -1  621.55   52.59
  -4  -9  -1  636.47   27.27
  -4  -9  -1  643.72   25.63
  13  -4  -1  594.67   25.42
  -9  13  -1  614.18   45.69
  -4  -9   2  178.43   11.98
  13  -4   2  165.27   12.70
  13  -4   2  132.20   23.35
  -4  -9   2  154.88   10.74
  -9  13   2  152.41   13.51
  -9  13   5  123.63   11.67
  -4  -9   5  135.03   11.42
  -9  13   5  161.60   14.43
  -9  13   5  124.45   13.05
  13  -4   8   74.50    8.33
  -9  13   8   81.26    8.42
  -3 -10  -8  128.77    9.81
 -10  13  -8  116.37    8.56
  -3 -10  -8  129.32    9.21
 -10  13  -5  151.06   28.08
  13  -3  -5  185.35   29.26
  -3 -10  -5  180.92   13.26
 -10  13  -5  166.38   11.76
 -10  13  -5  171.21   23.87
 -10  13  -2  148.00   23.72
  -3 -10  -2  193.72   12.97
 -10  13  -2  175.38   29.71
 -10  13  -2  217.17   12.95
  -3 -10  -2  211.41   14.24
 -10  13  -2  207.53   12.95
  13  -3   1   55.14    7.72
  -3 -10   1   39.22    6.61
  13  -3   1   51.72   15.96
 -10  13   1   32.32    8.24
  13  -3   4   68.62   17.85
 -10  13   4   95.37   10.01
  13  -3   4   72.34   19.10
  -3 -10   4   97.32    9.48
 -10  13   4   92.72   11.78
 -10  13   7  165.44   12.34
  -3 -10   7  178.58   12.12
 -10  13   7  170.37   13.43
  -2 -11  -6   77.84    9.04
 -11  13  -6   76.30    8.31
  -2 -11  -6   95.52   10.10
 -11  13  -6   79.37    7.60
  -2 -11  -3  154.36   11.93
 -11  13  -3  106.47   24.22
 -11  13  -3  140.68   10.37
  -2 -11  -3  147.75   12.28
  -2 -11  -3  131.28   11.71
 -11  13   0  183.11   26.07
 -11  13   0  203.06   32.39
 -11  13   0  179.21   12.54
  -2 -11   0  158.44   12.42
 -11  13   0  188.03   12.93
  -2 -11   0  178.29   11.60
 -11  13   0  162.57   15.14
 -11  13   3   69.84    8.54
  -2 -11   3   74.36    7.85
 -11  13   3   80.50   11.74
  13  -2   3   57.04   17.65
 -11  13   6  222.89   15.17
  -2 -11   6  234.05   14.49
 -11  13   6  238.61   16.82
 -11  13   6  232.44   16.17
 -12  13  -7  227.75   13.33
 -12  13  -7  222.31   12.34
 -12  13  -4   26.90   15.36
  -1 -12  -4   32.86    6.82
  -1 -12  -4   34.47    7.19
 -12  13  -4   40.20    6.52
  -1 -12  -4   33.44    7.05
 -12  13  -4   38.80    6.94
 -12  13  -4   42.00   14.03
 -12  13  -1  398.22   45.52
 -12  13  -1  449.52   21.08
  -1 -12  -1  421.16   21.46
 -12  13  -1  413.35   20.22
  -1 -12  -1  411.74   20.25
 -12  13  -1  413.39   20.81
 -12  13  -1  508.34   43.03
 -12  13  -1  443.93   25.40
  -1 -12  -1  421.45   19.75
 -12  13   2   75.51   18.20
  -1 -12   2   57.64    6.97
 -12  13   2   57.10    9.83
 -12  13   2   68.17    8.82
 -12  13   2   52.15    7.46
 -12  13   2   47.34    9.98
 -12  13   5  111.19   10.77
  -1 -12   5  106.26    9.59
 -12  13   5   98.75   11.12
 -12  13   8   85.33    7.36
 -12  13   8  100.26    8.19
  -1 -12   8   90.12    7.26
 -13  13  -5   94.64    8.94
 -13  13  -5   95.26    9.42
   0 -13  -5  107.00   10.23
 -13  13  -2  260.03   15.69
   0 -13  -2  270.17   16.65
   0 -13  -2  266.60   14.91
 -13  13  -2  277.37   16.01
   0 -13  -2  243.84   15.18
  13   0   1  222.71   31.32
 -13  13   1  210.29   14.65
   0 -13   1  212.23   13.47
 -13  13   1  206.04   14.77
 -13  13   1  197.70   13.44
 -13  13   1  222.97   15.62
 -13  13   1  259.20   18.99
 -13  13   1  217.22   29.60
 -13  13   4  147.36   12.47
 -13  13   4  132.06   11.73
   0 -13   4  135.89   10.30
 -13  13   4  116.72   13.05
 -13  13   4  132.08   12.68
 -13  13   7   81.99    7.93
 -13  13   7   78.78    8.07
 -13  13   7   76.58    6.83
   0 -13   7   68.31    6.87
 -13  13   7   74.39    8.53
 -13  13   7   77.49    7.49
 -14  13  -6  122.95   10.02
 -14  13  -6  128.45    9.98
   1 -14  -3   54.54    7.41
 -14  13  -3   84.25    9.28
 -14  13  -3   56.76    8.61
 -14  13  -3   65.98   10.22
   1 -14  -3   76.64    8.81
 -14  13   0  136.62   23.40
  13   1   0  165.84   27.36
 -14  13   0  151.49   12.33
   1 -14   0  139.96   10.25
 -14  13   0  154.27   12.64
 -14  13   0  174.91   13.48
 -14  13   0  171.88   15.57
 -14  13   3  175.54   13.73
 -14  13   3  190.36   13.65
   1 -14   3  162.21   10.21
 -14  13   3  175.23   14.88
 -14  13   6  190.88   12.70
 -14  13   6  196.41   12.79
 -14  13   6  186.82   11.82
   1 -14   6  205.17   11.63
 -14  13   6  203.35   13.71
 -14  13   6  189.16   12.28
   2 -15  -4  241.29   13.97
 -15  13  -4  235.57   14.44
 -15  13  -4  259.48   15.55
 -15  13  -4  231.70   16.74
   2 -15  -4  234.95   14.50
 -15  13  -1  198.89   13.96
   2 -15  -1  192.27   12.41
 -15  13  -1  190.85   14.04
 -15  13  -1  211.31   16.92
 -15  13   2  129.99   11.52
 -15  13   2  137.12   12.03
 -15  13   2  143.72   12.24
 -15  13   2  122.68   12.54
 -15  13   5  161.36   11.92
 -15  13   5  166.16   11.53
   2 -15   5  166.41    9.97
 -15  13   5  166.63   12.43
 -16  13  -5   70.11    7.28
   3 -16  -5   62.99    6.80
 -16  13  -5   75.51    7.62
 -16  13  -5   70.48    7.43
 -16  13  -5   58.43    7.69
 -16  13  -2  223.35   14.22
   3 -16  -2  230.25   13.37
 -16  13  -2  224.73   14.92
 -16  13  -2  234.06   17.01
 -16  13   1  325.87   18.03
 -16  13   1  332.30   18.60
 -16  13   1  322.58   18.52
 -16  13   4  184.51   12.40
 -16  13   4  171.88   12.22
 -17  13  -3   95.85    7.87
   4 -17  -3   91.12    8.05
 -17  13  -3  105.29    9.29
 -17  13  -3   99.12    9.27
 -17  13  -3   77.02    9.15
 -17  13   0  271.52   15.64
 -17  13   0  279.52   15.38
 -17  13   3   90.58    8.83
   5 -18  -4   48.58    5.25
 -18  13  -4   61.05    6.08
 -18  13  -1  148.22   10.46
 -18  13   2  134.91    9.68
 -19  13  -2   61.56    5.74
 -19  13  -2   55.10    6.25
 -19  13   1  134.57    8.89
 -19   5   0  129.02    8.20
  14 -19   0  154.53    9.20
  14 -19   0  143.61    8.81
 -19   5   0  115.94    8.86
  14 -19   0  140.21    9.66
 -18   4  -1  257.83   13.18
  14 -18  -1  267.90   13.84
 -18   4  -1  278.57   15.46
  14 -18  -1  275.35   15.21
 -18   4   2  130.38    9.40
  14 -18   2  124.17   10.34
 -17   3  -2  250.59   13.71
  14 -17  -2  263.76   14.30
  14 -17  -2  273.40   16.06
 -17   3   1  169.05   11.97
  14 -17   1  188.03   11.98
 -17   3   1  179.18   12.28
  14 -17   1  172.85   11.49
  14 -17   1  185.76   13.82
 -17   3   1  174.25   11.59
  14 -17   4   92.92    7.77
  14 -17   4   90.70    8.39
 -17   3   4   93.96    7.82
 -16   2  -3  173.23   11.35
 -16   2  -3  170.29   12.46
  14 -16  -3  156.88   11.29
 -16   2  -3  171.00   11.76
 -16   2  -3  159.11   13.28
 -16   2   0  173.87   12.76
  14 -16   0  184.28   12.44
  14 -16   0  169.94   12.33
 -16   2   0  169.85   13.61
  14 -16   0  173.32   14.39
 -16   2   3  193.78   12.90
  14 -16   3  211.88   13.14
  14 -16   3  187.49   13.50
  14 -16   3  191.03   13.79
 -15   1  -4  142.69   11.62
 -15   1  -4  126.86    9.30
 -15   1  -4  134.01   12.04
  14 -15  -4  138.91   11.37
 -15   1  -1  185.84   13.30
 -15   1  -1  166.90   13.60
  14 -15  -1  162.19   12.27
  14 -15  -1  205.14   14.29
 -15   1  -1  197.89   15.19
  14 -15  -1  164.37   12.20
 -15   1   2   60.86    8.28
  14 -15   2   57.74    7.66
  14 -15   2   60.71    8.79
 -15   1   2   58.89    7.54
  14 -15   2   47.70    8.29
 -15   1   5  101.38    8.49
  14 -15   5   95.83    8.30
 -14   0  -5  150.39   11.83
 -14   0  -5  117.37    8.23
 -14   0  -5  131.49   11.38
 -14   0  -5  123.76   11.35
  14 -14  -5  142.91   11.28
 -14   0  -2   19.91    6.29
 -14   0  -2   36.52    7.84
  14 -14  -2   22.66    5.95
 -14   0  -2   30.45    6.46
 -14   0  -2   31.46    8.36
  14 -14  -2   25.74    5.78
  14 -14   1  139.18   11.20
  14 -14   1  123.44   12.38
 -14   0   1  133.59   12.13
  14 -14   1  126.13   12.12
  14 -14   1  156.43   13.94
 -14   0   1  146.58   12.36
 -14   0   4  152.38   11.29
  14 -14   4  127.42   10.36
  14 -14   4  122.73   11.42
 -14   0   7  115.28    7.99
 -14   0   7  115.50    8.13
  14 -14   7  101.56    8.33
 -13  -1  -6  220.31   14.32
  14 -13  -6  214.45   13.49
 -13  -1  -3  188.71   13.62
 -13  -1  -3  169.20   13.63
  14 -13  -3  159.89   11.93
  14 -13   0  165.99   12.11
  14 -13   0  183.58   14.80
  14 -13   0  154.19   26.48
 -13  -1   0  170.57   14.43
  14 -13   0  159.40   14.00
  14 -13   0  169.21   14.01
 -13  -1   0  161.16   13.04
 -13  -1   3   73.81    8.75
  14 -13   3   67.20    9.96
  14 -13   3   76.29    8.64
  14 -13   3   66.72    9.55
 -13  -1   6  119.39    9.68
 -13  -1   6  117.65   10.00
  14 -13   6  115.00   10.64
 -12  -2  -7  178.36   11.74
  14 -12  -7  192.68   11.82
 -12  -2  -4  240.38   16.37
 -12  -2  -4  237.10   14.83
 -12  -2  -4  268.45   17.38
 -12  -2  -4  232.71   17.31
  14 -12  -4  241.21   14.29
 -12  -2  -1  142.55   12.62
 -12  -2  -1  197.69   28.69
  14 -12  -1  152.63   11.23
 -12  -2  -1  163.12   12.18
 -12  -2  -1  154.24   14.12
  14 -12  -1  160.37   27.84
  14 -12  -1  153.89   13.70
  14 -12  -1  152.99   13.38
 -12  -2   2    8.84    5.61
  14 -12   2    4.00    3.66
  14 -12   2   12.70   11.73
 -12  -2   2    4.99    3.64
  14 -12   2    8.97    5.90
 -12  -2   5  168.64   12.66
 -12  -2   5  185.03   13.46
  14 -12   5  175.42   11.41
  14 -11  -8  267.41   12.59
 -11  -3  -8  241.02   11.40
 -11  -3  -5   48.18    6.24
 -11  -3  -5   56.56    7.26
 -11  -3  -5   54.36    8.74
 -11  -3  -2  409.68   21.52
  14 -11  -2  340.77   37.97
 -11  -3  -2  425.36   22.18
 -11  -3  -2  414.09   42.33
  14 -11  -2  396.31   42.77
 -11  -3  -2  447.93   22.08
 -11  -3  -2  407.72   23.68
  14 -11  -2  396.29   22.49
 -11  -3   1   21.88    6.44
 -11  -3   1   23.53    6.43
  14 -11   1   25.91    5.26
  14 -11   1   41.48   15.23
 -11  -3   1   25.78    6.19
  14 -11   1   22.18    6.60
  14 -11   1   24.88    7.57
 -11  -3   4  266.59   16.41
 -11  -3   4  266.36   16.89
  14 -11   4  211.12   29.26
  14 -11   4  254.82   14.44
 -11  -3   4  262.62   16.29
  14 -11   4  252.83   17.61
  14 -11   4  206.66   14.47
  -3  14   4  265.46   15.81
 -11  -3   7   64.40    6.84
 -11  -3   7   66.85    7.94
 -11  -3   7   64.26    7.19
  -3  14   7   61.42    6.68
  14 -11   7   57.05    7.39
 -10  -4  -6  161.97   10.55
 -10  -4  -6  177.60   11.88
 -10  -4  -3  261.37   16.53
  14 -10  -3  215.57   31.56
 -10  -4  -3  246.47   16.14
 -10  -4  -3  273.86   33.22
 -10  -4  -3  234.90   15.61
 -10  -4  -3  231.76   16.28
 -10  -4  -3  245.14   17.86
  14 -10  -3  265.13   17.83
 -10  -4   0   47.20    7.54
  14 -10   0   59.85   15.00
 -10  -4   0   55.70    8.20
 -10  -4   0   49.36    8.11
  14 -10   0   69.58   19.13
 -10  -4   0   56.18    8.62
  14 -10   0   59.67    8.66
 -10  -4   3  344.66   19.19
 -10  -4   3  308.28   18.62
 -10  -4   3  310.69   17.34
  14 -10   3  335.12   36.76
  14 -10   3  324.57   20.81
  14 -10   3  329.11   16.82
  14 -10   3  352.50   21.17
  14 -10   3  365.68   19.16
 -10  -4   6   52.30    7.05
 -10  -4   6   52.13    8.20
  -4  14   6   51.50    7.06
 -10  -4   6   43.48    6.98
  14 -10   6   54.90    8.24
  -4  14   6   46.79    7.29
  -9  -5  -7  183.45   11.80
  14  -9  -4   79.49   20.91
  -9  -5  -4   73.21    9.07
  -9  -5  -4   48.82   15.70
  -9  -5  -4   78.81    9.17
  -9  -5  -4   65.87    9.54
  14  -9  -4   53.40    9.16
  -9  -5  -4   65.51    7.54
  -9  -5  -1  107.33   10.72
  14  -9  -1   98.34   20.73
  -9  -5  -1  105.57   10.37
  -9  -5  -1   97.22   19.56
  -9  -5  -1   88.42    9.18
  -9  -5  -1  102.88   11.20
  14  -9  -1  100.17   22.26
  14  -9  -1   83.49   10.21
  -9  -5   2  531.37   24.29
  -9  -5   2  521.95   23.30
  14  -9   2  497.12   44.55
  14  -9   2  567.00   27.37
  14  -9   2  532.91   26.75
  -5  14   2  487.69   24.87
  -9  -5   5  396.10   19.18
  -9  -5   5  394.58   21.45
  -9  -5   5  371.51   19.54
  -5  14   5  388.15   18.83
  -9  -5   5  369.71   19.27
  14  -9   5  365.61   20.57
  -5  14   5  363.54   18.96
  -5  14   5  381.16   21.04
  -9  -5   8   76.58    6.66
  -5  14   8   81.40    7.30
  -5  14   8   64.93    6.80
  -8  -6  -8   94.86    7.69
  14  -8  -8   84.67    8.36
  -8  -6  -5  330.08   17.51
  -8  -6  -5  326.37   20.01
  14  -8  -5  314.38   19.21
  -8  -6  -5  293.20   16.65
  -8  -6  -2  326.79   18.45
  14  -8  -2  291.49   35.76
  -8  -6  -2  313.17   17.45
  -8  -6  -2  335.34   34.41
  -8  -6  -2  309.20   18.25
  14  -8  -2  264.68   33.63
  -8  -6  -2  263.30   17.09
  14  -8  -2  302.67   18.37
  -8  -6   1  509.26   23.02
  14  -8   1  518.14   39.56
  14  -8   1  509.35   43.88
  14  -8   1  524.18   23.38
  -8  -6   1  501.04   23.21
  -8  -6   4  354.75   18.10
  14  -8   4  352.19   35.61
  14  -8   4  338.70   20.77
  -8  -6   4  331.09   16.39
  -8  -6   4  379.64   19.18
  -6  14   4  369.89   18.08
  -8  -6   4  316.58   17.86
  14  -8   4  368.60   20.77
  -6  14   4  370.97   20.50
  -6  14   4  351.67   21.09
  -8  -6   7  163.74   10.70
  -6  14   7  159.57   11.22
  14  -8   7  140.53   10.04
  -7  -7  -6  230.95   13.42
  -7  -7  -6  193.06   13.50
  -7  14  -3  204.90   29.40
  14  -7  -3  157.40   27.71
  -7  -7  -3  193.36   13.21
  -7  -7  -3  235.53   28.37
  -7  -7  -3  202.19   14.38
  14  -7  -3  186.01   28.18
  14  -7  -3  204.12   15.31
  -7  -7   0  281.17   16.53
  14  -7   0  248.86   30.78
  -7  -7   0  300.95   17.61
  14  -7   0  323.92   17.38
  -7  14   0  302.64   17.75
  14  -7   0  285.85   30.17
  14  -7   3  214.53   27.13
  14  -7   3  263.43   17.71
  -7  -7   3  255.06   14.82
  -7  -7   3  255.90   15.16
  14  -7   3  273.71   30.87
  14  -7   3  287.14   18.18
  -7  14   3  264.62   18.04
  -7  -7   3  261.67   14.84
  -7  -7   6  226.09   13.41
  -7  14   6  240.73   14.65
  -7  -7   6  242.06   14.97
  -7  14   6  218.95   14.93
  -7  14   6  241.28   16.54
  -8  14  -7   97.98    7.85
  -6  -8  -7  101.17    9.41
  -8  14  -4  254.59   34.04
  14  -6  -4  249.76   34.93
  -6  -8  -4  317.11   16.24
  -6  -8  -4  318.73   18.08
  -8  14  -1  231.74   30.77
  -6  -8  -1  249.62   14.11
  -6  -8  -1  250.68   15.87
  14  -6  -1  224.20   29.07
  -6  -8  -1  239.35   14.27
  14  -6  -1  247.95   15.46
  -8  14  -1  264.65   30.17
  14  -6   2   21.45   10.73
  -6  -8   2   38.66    5.68
  14  -6   2   31.37    7.21
  -6  -8   2   34.20    6.20
  -6  -8   2   40.45    5.93
  -8  14   2   27.82    6.37
  -8  14   5  366.10   18.77
  -6  -8   5  376.66   19.18
  14  -6   5  358.21   18.63
  -8  14   5  345.43   20.72
  -8  14   5  335.28   21.03
  14  -6   8   91.75    7.47
  -8  14   8   96.87    8.07
  -8  14   8   84.60    8.52
  -9  14  -8   73.80    5.67
  -5  -9  -8   85.87    7.26
  -5  -9  -5  120.39   10.82
  -5  -9  -2  239.46   13.80
  -9  14  -2  227.81   32.66
  -5  -9  -2  236.30   14.80
  -9  14  -2  252.64   29.48
  14  -5  -2  250.62   15.70
  -5  -9   1   96.49    9.51
  14  -5   1  123.65   11.36
  -9  14   1   88.74   10.57
  -9  14   4  138.02   11.27
  -5  -9   4  122.40   10.53
  14  -5   4  126.73   11.33
  -9  14   4  138.06   13.99
  -9  14   7   40.44    6.45
  -5  -9   7   46.70    6.55
  -9  14   7   59.20    8.08
  -9  14   7   43.97    7.61
  -4 -10  -6   24.66    5.84
 -10  14  -6   20.53    4.45
  -4 -10  -6   33.21    6.74
  -4 -10  -3   69.05    8.40
 -10  14  -3   72.27   20.48
  -4 -10  -3   83.84    9.70
  -4 -10  -3   84.72    9.45
 -10  14   0  135.97   23.13
 -10  14   0  128.22   24.95
 -10  14   0  173.09   11.78
  -4 -10   0  154.68   12.41
 -10  14   0  165.08   11.51
  -4 -10   0  149.20   10.50
 -10  14   0  149.25   13.93
  14  -4   0  177.20   27.09
  14  -4   3  209.13   14.10
 -10  14   3  216.75   13.72
  -4 -10   3  231.63   13.54
  14  -4   3  223.53   15.00
  14  -4   3  204.98   29.11
 -10  14   3  246.27   18.37
 -10  14   6  112.04   10.01
  -4 -10   6   99.91    9.36
 -10  14   6   89.81   10.46
  -3 -11  -7  102.57    8.72
 -11  14  -7   96.66    8.37
  -3 -11  -7  110.21    9.09
 -11  14  -4   55.15   18.01
  -3 -11  -4   56.16    7.83
  -3 -11  -4   44.97    7.59
  -3 -11  -4   54.06    8.12
 -11  14  -4   47.03   14.53
 -11  14  -1  256.66   35.46
 -11  14  -1  314.31   16.34
  -3 -11  -1  268.42   17.08
  -3 -11  -1  293.92   16.19
 -11  14  -1  321.50   17.18
 -11  14  -1  262.00   31.54
 -11  14  -1  309.85   20.38
  -3 -11  -1  300.59   15.23
  14  -3   2   83.96   19.76
  -3 -11   2  107.14    9.43
 -11  14   2  116.01   10.90
 -11  14   2   81.76   10.73
 -11  14   2   96.81   12.61
 -11  14   5  200.82   13.76
  -3 -11   5  179.35   12.44
 -11  14   5  195.43   15.59
 -11  14   5  200.20   15.61
  14  -3   8   79.88    7.30
 -11  14   8   88.92    7.31
 -11  14   8   86.05    7.28
  -3 -11   8   89.32    6.97
  -2 -12  -5  109.11    9.90
 -12  14  -5  111.09    9.46
 -12  14  -2  199.17   32.66
 -12  14  -2  245.28   14.31
  -2 -12  -2  230.98   15.76
  -2 -12  -2  248.66   15.23
 -12  14  -2  240.01   14.40
 -12  14  -2  183.97   27.91
  -2 -12  -2  253.16   14.72
  -2 -12   1  227.94   14.04
 -12  14   1  207.14   14.14
 -12  14   1  204.60   16.69
  14  -2   1  163.97   26.94
 -12  14   1  213.66   29.25
 -12  14   4  198.70   13.51
  -2 -12   4  187.69   12.03
 -12  14   4  186.62   15.82
 -12  14   4  186.03   15.39
 -12  14   7   96.83    8.48
  -2 -12   7  103.73    8.11
 -12  14   7  107.28    8.16
 -12  14   7   96.89    9.45
 -12  14   7   91.87    8.65
 -13  14  -6  162.57   10.74
  -1 -13  -6  180.10   11.55
  -1 -13  -3  114.94    9.21
 -13  14  -3  112.87   10.38
  -1 -13  -3  112.84   10.04
 -13  14   0  312.03   17.38
  -1 -13   0  312.81   17.48
 -13  14   0  301.32   17.30
 -13  14   0  326.84   18.35
 -13  14   0  298.54   34.05
 -13  14   0  310.00   21.17
 -13  14   3  135.85   11.89
 -13  14   3  120.19   10.66
  -1 -13   3  128.26    8.98
 -13  14   3  119.79   12.89
 -13  14   6   86.21    8.57
 -13  14   6  101.29    8.92
  -1 -13   6   99.33    7.97
 -13  14   6   81.76    8.90
 -14  14  -7  106.64    7.72
 -14  14  -7   96.36    6.52
   0 -14  -4  125.54    9.60
 -14  14  -4  134.24   10.58
 -14  14  -4  158.45   11.67
   0 -14  -4  127.80   10.57
 -14  14  -1  129.90   10.80
   0 -14  -1  116.29    8.86
  14   0  -1  160.14   26.67
 -14  14  -1  156.42   12.26
 -14  14  -1  139.64   14.13
 -14  14  -1  150.54   24.44
 -14  14   2   34.26    7.08
 -14  14   2   35.01    7.14
 -14  14   2   46.37    6.88
 -14  14   2   27.94    6.76
 -14  14   2   37.44    8.28
 -14  14   5  136.30   11.02
 -14  14   5  145.52   10.92
 -14  14   5  138.65   10.83
   0 -14   5  138.47    9.26
 -14  14   5  133.14   11.97
 -14  14   5  140.72   11.35
   1 -15  -5   31.59    5.50
   1 -15  -5   34.53    4.98
 -15  14  -5   32.05    5.95
 -15  14  -5   33.29    5.57
 -15  14  -5   28.99    6.67
 -15  14  -2  195.03   13.01
   1 -15  -2  199.73   11.86
 -15  14  -2  234.14   15.01
 -15  14  -2  230.02   15.26
 -15  14   1   43.51    7.29
 -15  14   1   34.73    6.86
 -15  14   1   45.49    7.77
 -15  14   1   47.25    9.50
 -15  14   1   38.57    8.41
 -15  14   4  183.12   12.24
 -15  14   4  168.56   12.31
 -15  14   4  160.82   11.54
 -15  14   4  166.64   12.19
 -15  14   4  149.86   12.56
 -15  14   4  153.35   11.47
   2 -16  -3   94.54    7.87
 -16  14  -3   91.03    9.23
 -16  14  -3  104.52    9.62
 -16  14  -3  104.08   10.88
 -16  14   0  110.07   10.15
 -16  14   0  113.74   10.39
 -16  14   0   86.30   10.02
 -16  14   3  405.99   19.17
 -16  14   3  404.88   19.76
 -16  14   3  390.39   19.74
 -17  14  -4   71.94    6.66
   3 -17  -4   71.32    6.10
 -17  14  -4   69.07    7.12
 -17  14  -4   76.75    7.47
 -17  14  -4   72.86    7.84
 -17  14  -1  167.52   11.49
 -17  14  -1  170.66   12.15
 -17  14  -1  159.86   11.46
 -17  14  -1  180.42   13.83
 -17  14   2  237.24   13.67
 -17  14   2  246.63   14.30
 -17  14   2  233.62   12.58
 -17  14   2  217.54   13.26
 -18  14  -2  122.56    9.33
 -18  14   1  163.11   10.67
 -18  14   1  179.72   11.34
 -18  14   1  170.22   10.09
 -19  14   0  147.78    9.42
 -19  14   0  148.49    8.46
 -18   3   0   73.05    6.99
  15 -18   0   67.00    6.43
 -18   3   0   63.92    7.07
  15 -17  -4   56.72    5.49
 -17   2  -4   57.93    5.76
  15 -17  -4   63.98    6.72
 -17   2  -1   65.11    7.19
  15 -17  -1   61.38    6.85
 -17   2  -1   65.06    8.31
  15 -17   2  186.20   11.51
  15 -17   2  196.18   12.19
  15 -17   2  213.75   13.48
 -17   2   2  193.97   11.79
 -16   1  -5   86.59    7.43
  15 -16  -5   85.28    6.35
 -16   1  -5   81.67    7.48
 -16   1  -2   87.94    8.47
 -16   1  -2   62.51    8.22
  15 -16  -2   84.43    7.94
  15 -16  -2   71.06    7.62
 -16   1  -2   67.66    9.01
 -16   1   1   44.50    6.89
  15 -16   1   29.76    5.70
  15 -16   1   42.99    7.07
 -16   1   1   37.56    6.55
  15 -16   1   44.44    7.91
 -16   1   4   63.72    6.69
  15 -16   4   71.63    6.81
  15 -16   4   69.29    8.30
 -16   1   4   70.58    7.13
 -15   0  -3   89.02    8.56
 -15   0  -3   58.94    8.22
  15 -15  -3   66.99    7.26
  15 -15  -3   76.25    8.57
 -15   0  -3   64.52    7.41
 -15   0  -3   70.22    7.98
 -15   0   0   52.91    7.83
  15 -15   0   37.96    6.18
  15 -15   0   57.73    8.82
 -15   0   0   47.92    8.11
  15 -15   0   43.06    7.34
  15 -15   0   44.09    8.38
  15 -15   3   99.62    8.77
  15 -15   3   99.36    9.98
 -15   0   3   93.05    9.20
  15 -14  -4  150.73   10.12
 -14  -1  -4  149.66   10.31
 -14  -1  -4  152.06   11.91
 -14  -1  -4  158.70   13.11
  15 -14  -4  170.85   12.84
 -14  -1  -1   40.75    7.39
  15 -14  -1   46.41    6.59
  15 -14  -1   45.81    7.61
  15 -14  -1   47.92    8.18
 -14  -1  -1   47.54    8.48
  15 -14  -1   34.17    7.84
 -14  -1   2  239.79   15.05
  15 -14   2  232.60   16.44
  15 -14   2  228.12   16.06
  15 -14   2  218.97   15.62
 -14  -1   5   31.03    5.76
 -14  -1   5   28.52    4.71
  15 -14   5   23.13    4.63
  15 -14   5   28.70    6.72
 -13  -2  -5  179.84   12.51
 -13  -2  -5  151.12    9.74
 -13  -2  -5  163.83   12.53
 -13  -2  -2  138.99   11.79
 -13  -2  -2  130.00   12.49
  15 -13  -2  111.87    9.48
 -13  -2  -2  125.46   10.90
 -13  -2  -2  130.06   12.94
  15 -13  -2  158.26   13.51
  15 -13  -2  149.49   12.20
 -13  -2   1  198.05   14.03
  15 -13   1  189.68   12.24
  15 -13   1  191.90   15.40
 -13  -2   1  186.97   13.73
  15 -13   1  192.07   15.14
 -13  -2   4  241.54   14.92
 -13  -2   4  242.27   13.90
  15 -13   4  229.90   13.17
  15 -13   4  238.53   14.39
 -12  -3  -6  108.85    9.55
 -12  -3  -6  105.12   10.06
  15 -12  -6  107.69    9.49
 -12  -3  -3  316.04   17.91
 -12  -3  -3  308.71   18.26
  15 -12  -3  283.98   14.66
 -12  -3  -3  289.72   17.06
 -12  -3  -3  274.31   17.29
 -12  -3  -3  278.54   19.13
  15 -12  -3  301.45   17.43
 -12  -3   0  311.02   18.12
 -12  -3   0  269.68   17.64
  15 -12   0  276.26   34.80
 -12  -3   0  306.95   18.66
  15 -12   0  288.73   18.37
  15 -12   0  328.35   19.86
 -12  -3   3  198.91   13.81
 -12  -3   3  162.96   12.14
  15 -12   3  164.73   14.54
  15 -12   3  187.30   12.22
  15 -12   3  162.84   14.36
  15 -12   3  165.41   12.85
 -12  -3   6   34.62    5.53
  -3  15   6   37.80    4.83
  15 -12   6   40.70    7.02
 -11  -4  -7  140.96    9.63
  15 -11  -7  158.03   10.41
 -11  -4  -4   42.75    7.65
 -11  -4  -4   44.43    6.99
 -11  -4  -4   49.09    8.33
  15 -11  -4   55.90    9.02
 -11  -4  -1  166.60   13.25
  15 -11  -1  169.92   25.72
 -11  -4  -1  181.66   13.86
 -11  -4  -1  179.33   27.37
 -11  -4  -1  173.89   14.52
  15 -11  -1  175.94   28.33
  15 -11  -1  192.08   14.69
 -11  -4   2  133.22   11.35
  15 -11   2  138.59   13.51
  15 -11   2  105.32   21.76
  15 -11   2  139.30   13.33
  15 -11   2  134.37   11.98
 -11  -4   2  131.52   11.65
 -11  -4   5  143.97   10.83
  -4  15   5  141.75   10.88
 -10  -5  -5  254.72   15.37
 -10  -5  -5  255.99   14.58
 -10  -5  -5  275.38   17.32
  15 -10  -5  260.60   16.86
  15 -10  -2   59.70   17.84
 -10  -5  -2   89.08    9.56
 -10  -5  -2   77.29   18.92
 -10  -5  -2   80.20    9.56
 -10  -5  -2   72.86    9.07
  15 -10  -2   92.95   10.74
 -10  -5   1   51.13    7.90
 -10  -5   1   55.03    7.75
  15 -10   1   52.06    9.06
  15 -10   1   63.67   18.05
  15 -10   1   52.18    8.29
  15 -10   1   59.53    9.38
 -10  -5   4  158.65   11.82
 -10  -5   4  147.85   10.15
 -10  -5   4  158.50   10.66
  15 -10   4  156.65   13.68
  -5  15   4  164.97   13.25
  -5  15   7   67.86    6.33
  15 -10   7   65.12    6.71
  -5  15   7   68.76    7.12
  -9  -6  -6  117.42    9.61
  -9  -6  -6  109.41    8.58
  15  -9  -6  137.20   11.37
  15  -9  -3   56.88   17.92
  -9  -6  -3   71.53    8.73
  -9  -6  -3   51.19   14.75
  -9  -6  -3   82.12    9.41
  -9  -6  -3   62.91    8.94
  15  -9  -3   63.85   19.03
  15  -9  -3   91.36   10.63
  -6  15   0   92.74   18.27
  -9  -6   0  139.55   11.71
  15  -9   0  126.89   22.88
  -9  -6   0  129.37   11.83
  15  -9   0   80.70   19.33
  15  -9   0  111.97   10.97
  -9  -6   3  377.04   17.66
  15  -9   3  409.15   22.81
  -9  -6   3  385.90   18.80
  15  -9   3  379.85   21.66
  -6  15   3  373.06   20.55
  -9  -6   3  365.19   18.90
  -6  15   6   67.40    7.37
  15  -9   6   64.08    7.87
  -6  15   6   83.91    9.17
  -8  -7  -7  108.51    9.02
  15  -8  -7  107.05    9.65
  -8  -7  -4   65.19    7.92
  -8  -7  -4   81.93    9.06
  15  -8  -4   88.85   10.32
  -7  15  -1  128.05   20.62
  -8  -7  -1  180.17   13.25
  15  -8  -1  119.65   24.29
  -8  -7  -1  169.43   12.28
  15  -8  -1  136.99   23.98
  15  -8  -1  173.54   13.13
  -7  15  -1  160.45   12.97
  -8  -7   2  215.85   13.38
  15  -8   2  236.27   28.80
  15  -8   2  258.65   17.58
  -8  -7   2  258.95   15.40
  15  -8   2  245.53   17.19
  -7  15   2  230.44   16.77
  -8  -7   2  245.08   14.81
  -7  15   5  145.59   10.53
  -8  -7   5  148.59   11.26
  15  -8   5  146.13   11.75
  -7  15   5  132.38   11.49
  -7  15   5  158.12   13.21
  -7  -8  -5   54.47    7.50
  -7  -8  -5   48.84    7.56
  15  -7  -5   64.80    9.34
  15  -7  -2  104.55   22.92
  -7  -8  -2  119.31    9.79
  -7  -8  -2  116.79   11.38
  15  -7  -2  112.03   21.10
  15  -7  -2  125.24   11.63
  -7  -8   1   75.91    8.11
  15  -7   1   80.37   17.24
  15  -7   1   88.24   10.52
  -7  -8   1   70.99    8.77
  -8  15   1   63.16    8.62
  -8  15   4  322.86   16.43
  -7  -8   4  353.75   17.83
  15  -7   4  347.98   19.30
  -8  15   4  356.39   20.69
  -8  15   4  359.56   21.30
  -8  15   7  176.46   10.61
  -7  -8   7  185.62   11.11
  -8  15   7  176.80   12.12
  -6  -9  -6   24.34    5.25
  15  -6  -6   25.04    6.52
  -6  -9  -3  250.33   14.16
  -9  15  -3  219.54   31.36
  -6  -9  -3  236.45   15.66
  -6  -9  -3  256.82   15.64
  15  -6  -3  268.96   16.65
  -9  15   0  119.09   21.38
  -6  -9   0  147.74   12.36
  15  -6   0  142.17   23.30
  -9  15   0  139.78   12.83
  -6  -9   3  216.33   12.66
  15  -6   3  232.18   15.50
  -6  -9   3  226.24   13.28
  15  -6   3  223.37   28.98
  15  -6   3  228.65   15.52
  -9  15   3  198.08   16.20
  -9  15   6   55.07    7.08
  -6  -9   6   73.04    7.74
  -9  15   6   76.32    8.97
  -9  15   6   91.94    9.84
  -5 -10  -7   53.40    6.44
 -10  15  -7   51.57    5.72
  -5 -10  -7   57.70    6.74
  15  -5  -7   60.48    7.25
  -5 -10  -4  228.58   13.98
  -5 -10  -4  237.67   15.43
  -5 -10  -4  222.95   14.56
  15  -5  -4  218.06   14.93
 -10  15  -1  115.12   21.16
 -10  15  -1  132.41   25.11
  -5 -10  -1  128.10   11.44
  -5 -10  -1  103.43    9.36
 -10  15  -1  117.00   12.35
  15  -5  -1  119.56   22.06
  -5 -10   2  155.70   11.42
  15  -5   2  149.91   12.16
 -10  15   2  152.96   14.96
 -10  15   5   81.22    8.36
  -5 -10   5   74.17    7.93
 -10  15   5   75.72   10.09
 -10  15   5   82.93   10.37
  -4 -11  -5   60.01    7.38
  -4 -11  -5   66.19    7.95
  -4 -11  -5   64.74    8.03
 -11  15  -5   53.81    6.35
 -11  15  -2  195.09   31.18
  -4 -11  -2  222.78   15.60
  -4 -11  -2  248.47   14.79
 -11  15  -2  211.94   27.94
  15  -4  -2  215.32   13.65
  -4 -11  -2  221.09   12.93
 -11  15   1  126.14   22.59
  -4 -11   1  130.02   10.92
  15  -4   1  136.64   11.23
 -11  15   1  140.44   11.16
  15  -4   1  141.43   24.43
 -11  15   1  119.39   12.39
 -11  15   4   56.67    7.22
  -4 -11   4   53.60    6.70
 -11  15   4   64.46    9.88
 -11  15   7   39.75    6.22
 -11  15   7   35.09    5.27
  -4 -11   7   31.34    4.71
 -11  15   7   32.33    5.79
 -12  15  -6  115.39    8.19
  -3 -12  -6  143.39   10.00
 -12  15  -3  317.16   16.36
  -3 -12  -3  286.37   16.46
  15  -3  -3  300.16   16.06
  -3 -12  -3  312.67   16.25
  15  -3   0  340.58   37.84
 -12  15   0  367.62   18.09
  -3 -12   0  391.26   19.61
 -12  15   0  341.93   17.61
 -12  15   0  351.77   19.01
 -12  15   0  387.61   38.36
 -12  15   0  353.34   22.02
 -12  15   3  102.50    9.95
 -12  15   3   82.30    8.28
  -3 -12   3   94.14    7.54
  15  -3   3   94.91    8.98
 -12  15   3   80.63   11.13
 -12  15   6   87.04    8.48
 -12  15   6   93.83    8.32
  -3 -12   6   91.22    7.58
 -12  15   6   79.03    9.16
 -12  15   6   79.77    8.97
 -13  15  -4  149.62   10.21
 -13  15  -4  166.29   11.62
  15  -2  -4  135.57   10.14
  -2 -13  -4  166.12   11.40
 -13  15  -1  131.90   10.38
  -2 -13  -1  143.32   11.76
 -13  15  -1  168.82   11.92
 -13  15  -1  145.11   14.22
 -13  15   2  263.51   15.87
 -13  15   2  249.30   16.05
 -13  15   5  225.12   14.03
 -13  15   5  210.84   12.62
  -2 -13   5  229.87   11.80
 -13  15   5  248.23   14.44
 -13  15   5  186.47   14.11
 -13  15   5  223.18   14.69
 -14  15  -5   79.77    7.37
  15  -1  -5   79.86    6.86
  -1 -14  -5   82.23    7.76
 -14  15  -2   49.73    6.73
 -14  15  -2   68.84    8.48
 -14  15  -2   69.47   10.59
 -14  15   1  176.85   12.45
 -14  15   1  179.99   12.89
 -14  15   1  203.14   14.00
 -14  15   1  195.51   15.94
 -14  15   1  164.32   15.25
 -14  15   4  159.73   11.81
 -14  15   4  148.64   10.64
 -14  15   4  149.10   12.79
 -14  15   4  158.80   12.42
 -15  15  -3   90.89    8.92
 -15  15  -3  115.85    9.97
 -15  15   0   32.33    6.15
 -15  15   0   50.72    7.38
 -15  15   0   34.46    8.17
 -15  15   0   45.60    8.92
 -15  15   3   66.12    7.85
 -15  15   3   78.75    8.62
 -15  15   3   76.95    8.72
 -15  15   3   69.04    9.34
 -15  15   3   54.67    7.67
 -16  15  -4   22.27    4.94
 -16  15  -4   27.44    6.42
 -16  15  -1  174.26   11.34
 -16  15  -1  152.19   11.48
 -16  15  -1  139.87   12.08
 -16  15   2   52.35    6.78
 -16  15   2   47.40    7.16
 -16  15   2   50.60    7.71
 -16  15   2   32.52    5.80
 -16  15   5   92.28    7.29
 -16  15   5  110.82    8.18
 -16  15   5   88.37    7.25
 -17  15  -2  101.99    8.66
 -17  15  -2  106.74    9.07
 -17  15  -2  115.51   10.65
 -17  15   1   69.15    7.53
 -17  15   1   70.61    7.89
 -17  15   1   70.93    7.44
 -17  15   1   68.73    7.61
 -17  15   4   84.89    7.04
 -17  15   4   77.17    6.76
 -18  15   0   89.45    7.56
 -18  15   0   75.95    7.61
 -18  15   0   85.65    7.42
  16 -17  -3   43.40    4.75
 -17   1  -3   46.63    4.86
 -17   1   0   74.40    7.42
 -17   1   0   61.18    7.19
  16 -17   0   81.63    8.70
 -17   1   3  117.75    8.18
  16 -17   3  125.36    7.97
  16 -17   3  115.92    8.63
 -16   0  -4   59.70    6.60
  16 -16  -4   52.83    4.89
 -16   0  -4   51.49    4.69
 -16   0  -1   71.85    7.90
  16 -16  -1   72.27    6.77
  16 -16  -1   77.73    8.32
 -16   0  -1   81.86    9.10
  16 -16  -1   73.70    9.06
 -16   0   2  128.17    9.79
  16 -16   2  128.71    9.24
  16 -16   2  135.84   10.88
  16 -16   2  123.08   10.48
 -16   0   2  129.76    9.88
 -15  -1  -5   94.06    7.80
 -15  -1  -5   94.61    7.55
  16 -15  -5   89.48    7.61
 -15  -1  -2   50.25    7.10
  16 -15  -2   40.43    5.34
  16 -15  -2   47.56    7.34
 -15  -1  -2   48.35    7.00
 -15  -1  -2   49.38    7.61
 -15  -1   1  169.97   12.10
  16 -15   1  176.05   13.14
  16 -15   1  144.40   11.76
  16 -15   1  174.15   13.15
 -15  -1   4   28.96    5.26
 -15  -1   4   27.07    4.62
  16 -15   4   29.24    4.56
 -14  -2  -3  383.86   19.42
  16 -14  -3  367.30   15.72
 -14  -2  -3  401.67   18.33
 -14  -2  -3  381.84   17.80
  16 -14  -3  407.77   20.30
  16 -14   0  107.62    8.40
  16 -14   0  133.07   12.09
 -14  -2   0  112.67   10.48
  16 -14   0  118.43   11.20
 -14  -2   3  103.53    9.00
  16 -14   3  101.87    8.42
  16 -14   3   90.49    9.08
 -14  -2   3  103.44    9.40
 -13  -3  -4  202.54   13.07
 -13  -3  -4  185.88   11.55
 -13  -3  -4  177.60   12.34
  16 -13  -4  177.99   12.93
 -13  -3  -1  314.59   18.34
  16 -13  -1  339.21   19.87
 -13  -3  -1  314.99   18.78
  16 -13  -1  325.39   18.91
  16 -13  -1  343.93   19.13
 -13  -3   2  245.43   14.75
  16 -13   2  232.53   13.58
  16 -13   2  247.34   15.49
 -13  -3   2  246.10   15.23
  16 -13   5   60.51    8.08
 -13  -3   5   63.88    6.70
 -12  -4  -5   77.66    8.02
 -12  -4  -5   76.92    7.03
  16 -12  -5   80.42    8.74
 -12  -4  -2  213.46   14.48
 -12  -4  -2  194.62   13.95
  16 -12  -2  212.36   15.04
  16 -12  -2  207.95   14.78
 -12  -4   1  214.70   14.27
  16 -12   1  207.69   15.78
 -12  -4   4   38.09    5.30
 -12  -4   4   99.62    8.91
 -11  -5  -6   40.14    5.42
 -11  -5  -6   35.04    4.31
 -11  -5  -3   35.13    6.58
 -11  -5  -3   28.58    6.29
  16 -11  -3   32.08    7.42
 -11  -5   0   99.73   10.09
  16 -11   0   92.79   11.17
 -11  -5   0   91.69   10.03
  16 -11   0   83.98    9.85
  16 -11   0   91.38   11.07
 -11  -5   3  135.48   10.10
  16 -11   3  147.47   13.44
 -11  -5   3  128.84   10.19
  16 -11   3  126.52   12.31
  -5  16   3  115.33   10.80
 -11  -5   3  151.92   11.61
  16 -11   6  109.58    8.95
  -5  16   6   95.67    7.94
 -10  -6  -7   18.15    4.41
 -10  -6  -4   81.50    8.58
 -10  -6  -4   87.54    8.88
  16 -10  -4  107.76   10.92
 -10  -6  -1   14.28    5.53
 -10  -6  -1   13.58    4.93
  16 -10  -1   12.06    5.67
 -10  -6   2  286.70   15.62
  16 -10   2  287.58   18.64
 -10  -6   2  295.84   16.57
  16 -10   2  292.84   18.65
  -6  16   2  286.51   16.93
  16 -10   2  257.28   15.45
 -10  -6   2  285.96   16.28
  -6  16   5   87.82    9.11
  -9  -7  -5   80.65    8.02
  -9  -7  -5   81.95    8.52
  16  -9  -5   68.76    8.86
  -9  -7  -2   20.07    5.33
  -9  -7  -2   25.28    6.33
  16  -9  -2   22.78    6.60
  -9  -7   1  178.40   12.41
  16  -9   1  192.42   15.05
  -9  -7   1  163.34   12.87
  16  -9   1  198.21   15.52
  16  -9   4  111.41   10.68
  -7  16   4   91.89    9.58
  -7  16   4  103.08   10.67
  -9  -7   4  100.90    8.39
  -7  16   7  128.36    7.24
  -8  -8  -6   71.02    6.75
  -8  -8  -6   56.03    6.19
  16  -8  -6   76.53    8.47
  -8  -8  -3   63.91    7.07
  -8  -8  -3   64.43    8.71
  -8  -8  -3   79.70    8.38
  16  -8  -3   70.07    8.90
  -8  -8   0  271.86   16.40
  16  -8   0  242.34   14.79
  -8  16   0  248.72   28.61
  -8  -8   3  115.08    9.23
  16  -8   3  126.85   11.79
  16  -8   3  119.47   11.67
  -8  16   3  109.35   11.37
  -8  16   6   91.70    6.96
  16  -8   6   80.58    6.98
  -8  16   6   82.96    7.75
  -8  16   6   89.56    9.06
  -7  -9  -7  126.03    8.06
  -7  -9  -7  142.36    8.90
  16  -7  -7  143.89    9.66
  -7  -9  -4  246.80   13.33
  -7  -9  -4  241.53   14.88
  -7  -9  -4  247.10   14.77
  16  -7  -4  250.77   15.64
  -7  -9  -1  251.44   16.17
  -7  -9  -1  232.00   13.19
  16  -7  -1  249.25   14.76
  -9  16  -1  218.95   15.62
  16  -7   2   21.92    6.57
  -7  -9   2   41.80    6.63
  16  -7   2   44.38    7.91
  -9  16   2   38.36    8.07
  -9  16   5   74.18    7.03
  -9  16   5   79.13    9.17
  -9  16   5   78.47    9.65
  -6 -10  -5   80.17    7.56
  -6 -10  -5   83.48    8.22
  -6 -10  -5   78.59    8.35
  16  -6  -5   75.65    8.64
  -6 -10  -2  139.91   10.62
  16  -6  -2  122.57   10.63
 -10  16  -2  147.40   13.05
 -10  16   1  135.61   22.49
  -6 -10   1  109.49   10.22
  16  -6   1  111.74   10.91
 -10  16   1  112.25    9.18
 -10  16   1  120.12   11.77
  -6 -10   4  261.58   13.58
  16  -6   4  253.03   14.55
 -10  16   4  246.65   16.61
 -10  16   4  265.04   17.29
 -10  16   7   64.48    5.42
  16  -5  -6   72.10    7.63
  -5 -11  -6   70.02    6.68
  -5 -11  -3  207.01   14.25
  -5 -11  -3  227.75   13.85
  16  -5  -3  213.20   13.37
  -5 -11  -3  216.11   12.14
  -5 -11   0  117.26   10.72
  16  -5   0  124.38   10.88
 -11  16   0  127.26   12.70
 -11  16   3  209.33   13.51
  16  -5   3  194.80   13.22
 -11  16   3  203.29   15.99
 -11  16   6   56.95    6.66
 -11  16   6   64.04    6.15
  -5 -11   6   65.38    6.14
 -11  16   6   52.12    7.18
 -11  16   6   74.25    8.38
  -4 -12  -4   32.93    5.24
  -4 -12  -4   26.61    6.15
  -4 -12  -4   30.01    6.12
 -12  16  -4   29.21    5.43
  16  -4  -4   37.64    5.95
  -4 -12  -1  134.42   11.12
  16  -4  -1  116.55   10.02
 -12  16  -1  119.77    9.71
 -12  16  -1  115.88   12.54
 -12  16   2  271.90   14.97
  -4 -12   2  271.31   14.01
 -12  16   2  285.94   15.59
  16  -4   2  304.36   16.65
 -12  16   2  240.74   18.15
 -12  16   5  189.48   11.95
 -12  16   5  163.64   10.00
 -12  16   5  195.48   13.29
 -13  16  -5  121.04    8.02
  16  -3  -5  127.44    8.58
  -3 -13  -5  147.13    9.31
  -3 -13  -2  286.06   16.39
 -13  16  -2  294.34   15.53
 -13  16  -2  265.10   17.98
 -13  16   1  384.26   18.01
  -3 -13   1  358.64   17.31
 -13  16   1  347.56   17.49
 -13  16   1  410.99   19.74
 -13  16   1  353.14   20.84
 -13  16   4   96.48    9.01
 -13  16   4   83.21    7.33
 -13  16   4  109.21    9.91
 -13  16   4   88.67   10.13
 -13  16   4  101.71   10.46
 -14  16  -3  177.42   10.98
 -14  16  -3  180.03   11.89
 -14  16  -3  183.84   14.50
 -14  16   0  173.06   11.32
 -14  16   0  174.41   12.15
 -14  16   0  160.26   14.07
 -14  16   3  166.04   11.21
 -14  16   3  160.92   11.39
 -14  16   3  180.56   12.56
 -14  16   3  169.56   12.98
 -15  16  -4   63.45    6.76
 -15  16  -1   34.21    5.51
 -15  16  -1   30.77    5.49
 -15  16  -1   46.89    8.48
 -15  16   2   86.06    8.12
 -15  16   2   81.11    8.14
 -15  16   2   75.67    8.13
 -15  16   2   77.13    9.58
 -15  16   5   82.79    6.87
 -15  16   5   93.79    7.59
 -15  16   5   82.80    7.08
 -15  16   5   82.33    7.81
 -16  16  -2  132.19    9.48
 -16  16  -2  119.29    9.75
 -16  16   1   71.98    7.34
 -16  16   1   76.29    8.19
 -16  16   1   61.24    8.30
 -16  16   4   69.48    6.41
 -16  16   4   44.74    5.93
 -17  16  -3   16.07    3.71
 -17  16  -3   19.96    4.46
 -17  16   0  100.95    7.81
 -17  16   0  109.98    8.96
 -17  16   0  115.68    8.80
 -17  16   3   82.03    6.78
 -17  16   3   65.63    6.53
  17 -17   1  154.15    8.92
  17 -17   1  140.37    8.73
  17 -17   1  149.94    9.97
 -16  -1  -3   73.44    6.10
  17 -16  -3   68.19    6.28
  17 -16   0  116.40    9.55
 -16  -1   0  104.97    8.80
  17 -16   0  120.21   10.04
 -16  -1   3   16.15    3.69
  17 -16   3   15.89    3.46
 -16  -1   3   15.03    3.69
  17 -16   3   12.36    4.48
 -15  -2  -4   72.49    5.64
  17 -15  -4   74.61    6.74
  17 -15  -1   85.58    9.04
 -15  -2  -1   83.16    8.23
  17 -15  -1   73.60    7.55
  17 -15  -1   85.29    9.21
 -15  -2   2  118.91    8.79
  17 -15   2  100.96    7.76
  17 -14  -2  266.25   15.51
 -14  -3  -2  240.04   13.79
  17 -14  -2  238.20   14.76
  17 -14  -2  228.90   13.26
 -14  -3   1  152.66   11.19
 -14  -3   1  167.21   11.88
  17 -14   1  166.70   12.39
  17 -14   1  179.09   12.48
  17 -14   4   62.05    7.58
 -14  -3   4   77.05    6.96
 -13  -4  -3   75.43    8.05
 -13  -4  -3   85.21    8.17
  17 -13  -3   81.23    8.89
  17 -13  -3   75.96    7.85
 -13  -4   0  264.59   15.34
  17 -13   0  271.42   16.58
 -13  -4   3  107.89    8.20
  17 -13   3   78.52    6.56
 -13  -4   3   96.46    7.98
  17 -13   3   97.49    9.81
  17 -13   3   87.42    7.56
 -12  -5  -4   50.89    6.48
 -12  -5  -4   60.26    6.63
  17 -12  -4   53.42    7.35
  17 -12  -4   69.73    6.90
 -12  -5  -1  188.88   12.93
  17 -12  -1  181.21   14.22
 -12  -5  -1  170.41   12.72
  17 -12  -1  156.42   12.46
  17 -12  -1  182.98   13.59
 -12  -5   2   93.59    8.39
  17 -12   2  109.18   10.95
 -12  -5   2   98.13    8.94
  17 -12   2   92.90   10.23
  17 -12   2   89.18    8.73
  17 -12   5  103.89    8.88
 -11  -6  -5   86.86    7.07
 -11  -6  -5   88.71    7.71
  17 -11  -5   97.97    8.94
 -11  -6  -2  134.74   11.06
  17 -11  -2  130.38   11.04
 -11  -6   1   74.41    8.08
  17 -11   1   69.12    9.29
 -11  -6   1   69.91    8.35
  17 -11   1   82.62   10.02
  17 -11   1   69.89    8.23
  17 -11   4  118.38   10.17
  -6  17   4   91.49    8.67
 -10  -7  -6   59.73    6.09
  17 -10  -6   56.29    6.50
 -10  -7  -3   82.87    8.00
 -10  -7  -3   88.47    8.96
 -10  -7  -3   94.99    8.40
  17 -10  -3   80.44    8.92
  17 -10   0   21.51    6.87
 -10  -7   0   31.57    6.65
  17 -10   0   18.99    5.20
  17 -10   0   13.88    6.12
  17 -10   3  204.58   14.58
 -10  -7   3  219.89   11.87
  17 -10   3  210.75   14.59
  -7  17   3  192.22   13.68
  17 -10   6  126.08    7.71
  -9  -8  -4   43.39    6.50
  -9  -8  -4   36.17    5.92
  17  -9  -4   46.78    7.15
  -9  -8  -1   26.69    6.55
  17  -9  -1   31.51    6.04
  -9  -8   2  208.72   12.62
  17  -9   2  203.51   14.64
  17  -9   2  211.41   14.80
  -8  17   2  184.98   13.84
  -8  17   5   91.33    8.80
  -8  -9  -5   64.77    6.68
  -8  -9  -5   66.97    7.15
  17  -8  -5   64.26    7.60
  -8  -9  -2    7.95    3.70
  17  -8  -2    4.58    3.96
  -9  17  -2   14.56    5.53
  -8  -9   1  150.82   11.44
  17  -8   1  149.36   12.44
  17  -8   1  164.85   13.54
  -9  17   1  154.34   13.37
  17  -8   4  114.49    9.81
  -9  17   4  115.91   10.24
  -9  17   4  117.09   10.89
 -10  17  -6   55.65    4.93
  -7 -10  -6   70.28    6.29
  17  -7  -6   54.54    6.11
  -7 -10  -3  159.12   11.94
  -7 -10  -3  164.29   10.94
  17  -7  -3  151.46   11.00
 -10  17  -3  151.47   12.40
  -7 -10   0  242.10   14.92
 -10  17   0  239.39   15.38
 -10  17   3  111.55    8.97
  17  -7   3  100.71    9.53
 -10  17   3   92.38   10.21
 -10  17   6   58.85    5.91
 -10  17   6   51.31    6.39
  -6 -11  -4  117.86    9.49
  -6 -11  -4  103.42    8.52
 -11  17  -4   81.96    6.82
  17  -6  -4  104.79    8.64
 -11  17  -4  104.13   10.20
  -6 -11  -1  171.11   12.48
  17  -6  -1  192.64   12.92
 -11  17  -1  147.64   12.96
 -11  17   2  144.70    9.38
  -6 -11   2  117.78    8.83
  17  -6   2  135.94   10.28
 -11  17   2  126.18    9.49
  17  -6   2  132.04   11.18
 -11  17   2  147.49   13.30
 -11  17   5   80.43    7.25
 -11  17   5   86.85    8.49
 -11  17   5   72.32    8.31
  17  -5  -5   75.56    6.66
 -12  17  -5   79.28    8.62
  -5 -12  -2  168.39   11.93
 -12  17  -2  153.15    9.85
 -12  17  -2  135.63   12.25
 -12  17   1  196.57   11.21
  -5 -12   1  201.21   12.22
 -12  17   1  220.01   13.46
 -12  17   1  218.39   16.22
 -12  17   4  109.70    8.74
 -12  17   4  121.31   10.81
 -13  17  -3  153.92   10.44
 -13  17  -3  141.84   12.23
  -4 -13   0  290.40   15.19
 -13  17   0  295.71   15.12
 -13  17   0  271.40   17.20
 -13  17   3  154.57    9.76
 -13  17   3  150.01   10.24
 -13  17   3  156.06   11.13
 -13  17   3  151.49   12.46
 -13  17   3  156.78   12.46
 -14  17  -4   83.37    6.66
 -14  17  -4   74.72    8.43
 -14  17  -1  160.08   10.09
 -14  17  -1  180.71   13.71
 -14  17   2  280.04   13.44
 -14  17   2  245.83   13.04
 -14  17   2  236.91   13.98
 -15  17  -2  190.25   10.78
 -15  17  -2  185.55   11.55
 -15  17  -2  189.07   13.38
 -15  17   1   55.89    6.21
 -15  17   1   64.57    7.10
 -15  17   1   47.68    8.11
 -15  17   4   58.99    5.85
 -15  17   4   53.93    5.96
 -15  17   4   61.51    6.31
 -16  17  -3   94.17    6.31
 -16  17  -3  121.61    8.08
 -16  17  -3  112.68    9.39
 -16  17   0   74.27    6.28
 -16  17   0   68.43    7.18
 -16  17   0   52.82    7.50
 -16  17   3   48.35    5.48
 -16  17   3   45.11    5.81
 -17  17  -1  142.53    8.91
 -17  17  -1  130.48    8.86
 -15  -3   0   79.86    7.19
  18 -15   0   74.85    8.00
  18 -15   0   75.81    7.41
  18 -15   0   83.54    7.79
  18 -14  -1  176.45   12.21
 -14  -4  -1  174.26   11.27
  18 -14  -1  192.11   11.77
  18 -14  -1  174.50   11.94
 -14  -4   2   98.67    7.54
 -14  -4   2  115.54    8.33
  18 -14   2   95.17    7.47
 -13  -5  -2  146.22   10.29
  18 -13  -2  138.16   10.23
  18 -13  -2  132.92   10.03
 -13  -5   1  173.93   10.73
  18 -13   1  154.65   12.12
 -13  -5   1  151.13   10.60
  18 -13   1  143.93   10.06
  18 -13   4   59.73    6.87
 -12  -6  -3   25.99    5.10
  18 -12  -3   31.70    5.83
  18 -12  -3   28.00    5.31
  18 -12   0  125.49   11.05
 -12  -6   0  129.57   10.18
  18 -12   0  116.21    9.73
  18 -12   3  173.07   11.94
 -11  -7  -4   56.87    5.80
  18 -11  -4   49.95    6.55
  18 -11  -4   41.91    5.85
  18 -11  -1  171.13   12.99
  18 -11  -1  157.62   11.06
  18 -11  -1  177.81   13.05
 -11  -7   2  207.12   11.63
  18 -11   2  210.98   14.07
  18 -11   2  189.53   13.21
  -7  18   2  172.26   11.89
 -10  -8  -2   89.78    8.75
  18 -10  -2   75.69    7.93
 -10  -8   1  153.14   10.83
  18 -10   1  153.85   12.06
  18 -10   1  158.31   12.60
  -8  18   1  137.12   11.00
  -8  18   4  142.26   10.05
  -9  -9  -3  108.32    9.04
  18  -9  -3  102.15    8.41
  -9  -9   0   97.86    8.88
  18  -9   0   93.58    9.65
  18  -9   0   91.95    9.98
  -9  18   0   87.89   10.01
  18  -9   3   79.46    8.14
  -9  18   3   74.78    7.69
  -9  18   3   65.65    8.12
  -8 -10  -4   49.82    6.29
  -8 -10  -4   48.46    5.54
  18  -8  -4   41.31    5.61
  -8 -10  -1  189.93   12.43
  18  -8  -1  182.22   12.56
  18  -8   2   66.58    7.82
  18  -8   2   70.34    8.34
 -10  18   2   88.15    9.34
  18  -7  -2  163.36   10.93
 -11  18  -2  114.00   10.04
  -7 -11   1   55.99    6.60
  18  -7   1   61.35    7.23
 -11  18   1   66.18    7.09
  18  -7   1   59.12    7.85
 -11  18   1   62.38    8.92
 -11  18   4   41.70    4.92
 -11  18   4   45.63    6.33
 -11  18   4   43.75    6.48
  18  -6  -3  119.26    8.59
 -12  18  -3  129.91    8.36
 -12  18  -3  116.76    9.97
  -6 -12   0   88.84    8.00
  18  -6   0   82.72    7.29
 -12  18   0   76.55    6.83
 -12  18   0   60.57    9.62
 -12  18   3   91.91    6.98
 -12  18   3   97.54    8.23
  18  -6   3   78.63    6.84
 -12  18   3   96.96    9.28
 -12  18   3   93.28    9.28
 -13  18  -4  123.14    6.72
  -5 -13  -1   92.10    8.21
 -13  18  -1  103.08    7.75
 -13  18  -1   88.72    9.24
 -13  18   2  222.39   10.72
 -13  18   2  242.02   12.83
  18  -5   2  211.33   11.60
 -13  18   2  231.55   14.59
 -14  18  -2  138.62    9.28
 -14  18  -2  126.66   10.49
 -14  18   1  252.04   12.74
  18  -4   1  239.60   12.17
 -14  18   1  235.17   14.98
 -15  18   0   58.85    5.67
  18  -3   0   63.79    6.05
 -15  18   0   59.00    7.87
 -14  -5   0  146.53    9.20
  19 -14   0  170.02   10.18
  19 -14   0  147.67    8.94
  19 -13  -1  156.00   10.70
  19 -13  -1  152.77   10.11
  19 -13  -1  136.77    9.10
 -13  -6   2   60.50    5.48
  19 -13   2   68.63    7.11
 -12  -7  -2  203.43   11.25
  19 -12  -2  199.38   12.16
  19 -12  -2  207.04   11.70
 -12  -7   1   98.20    7.71
  19 -12   1  115.80    9.42
  19 -12   1  107.83    9.22
 -11  -8  -3  132.73    8.69
  19 -11  -3  127.11    9.52
  19 -11  -3  115.73    8.04
  19 -11  -3  131.55    9.00
 -11  -8   0  137.04    9.40
  19 -11   0  141.47   10.55
  19 -11   0  131.34   10.36
  19 -11   3   82.06    7.29
 -10  -9  -1   69.32    7.15
  19 -10  -1   69.41    7.73
  -9  19  -1   59.63    7.05
  19 -10   2   77.05    7.67
  -9  19   2   72.12    7.29
  19  -9  -2   67.36    7.10
  -9 -10   1  106.29    7.69
  19  -9   1  111.92    8.71
 -10  19   1   97.65    6.81
  19  -9   1  117.97    9.47
 -10  19   1  108.47    9.08
  -8 -11  -3   52.18    5.94
  19  -8  -3   46.90    5.46
  -8 -11   0  123.61    8.54
  19  -8   0   98.66    7.80
  19  -8   0  112.51    9.54
 -11  19   0  113.76    9.97
 -11  19   3   22.73    4.20
  19  -8   3   20.17    3.99
  -7 -12  -1  117.57    8.42
  19  -7  -1  102.76    7.19
 -12  19  -1  100.16    9.71
 -12  19   2   22.46    4.04
  19  -7   2   19.23    4.22
 -12  19   2   10.85    4.52
 -12  19   2   20.69    5.22
 -13  19  -2   67.73    5.79
 -13  19   1   99.37    6.82
  19  -6   1  114.80    7.99
 -13  19   1  108.00    9.29
 -14  19   0  129.50    7.40
  19  -5   0  142.66    8.61
   0   0   0    0.00    0.00


TITL TCJ00100_manS in R3
REM R3 (#146 in standard setting)
CELL 1.54184  16.532458  16.532458  10.198863  90.0000  90.0000 120.0000
ZERR    3.00   0.000268   0.000268   0.000195   0.0000   0.0000   0.0000
LATT -3
SYMM -y, x-y, z
SYMM -x+y,-x, z
SFAC C H As
UNIT 108.00 153.00 3.00
REM  CrysAlisPro recorded range (K): Min=99.9; max=100.1; aver:100.0
TEMP -173
SIZE 0.05 0.06 0.09
TREF
HKLF 4
END
_computing_structure_solution     'SHELXT 2018/2 (Sheldrick, 2018)'
;
_shelx_hkl_checksum                65226
_olex2_submission_special_instructions  'No special instructions were received'
_oxdiff_exptl_absorpt_empirical_details
;
Empirical correction (ABSPACK) includes:
- Absorption correction using spherical harmonics
- Frame scaling
- Detector area scaling
;
_oxdiff_exptl_absorpt_empirical_full_max  1.292
_oxdiff_exptl_absorpt_empirical_full_min  0.843
loop_
  _twin_individual_id
  _twin_individual_mass_fraction_refined
 1 0.52(3)
 2 0.48(3)

#===END
