# Supplementary material for: Isolation, bonding and reactivity of a monomeric stibine oxide
Source: Nat Chem. 2023 Mar 23;15(5):633–40. doi: 10.1038/s41557-023-01160-x (PMC10159848; doi:10.1038/s41557-023-01160-x)
Supplement: Supplementary file 11 — Crystallographic information file for compound 1c. [file 41557_2023_1160_MOESM11_ESM.cif]

data_1c
# start Validation Reply Form
_vrf_PLAT915_1c
;
PROBLEM: No Flack x Check Done: Low Friedel Pair Coverage 35 %
RESPONSE: The high symmetry of the Laue group and long 
wavelength used for collection decreased the coverage of 
Friedel pairs. The crystal is a racemic twin of the two 
different conformations of the compound, which does not 
feature fixed molecular chirality.  
;
# end Validation Reply Form
_audit_creation_date               2021-11-29
_audit_creation_method
;
Olex2 1.5
(compiled 2021.11.18 svn.ra9532c28 for OlexSys, GUI svn.r6429)
;
_shelx_SHELXL_version_number       '2018/3'
_audit_contact_author_address      ?
_audit_contact_author_email        ?
_audit_contact_author_name         ''
_audit_contact_author_phone        ?
_publ_contact_author_id_orcid      ?
_publ_section_references
;
Dolomanov, O.V., Bourhis, L.J., Gildea, R.J, Howard, J.A.K. & Puschmann, H.
 (2009), J. Appl. Cryst. 42, 339-341.

Sheldrick, G.M. (2015). Acta Cryst. C71, 3-8.
;
_chemical_name_common              ?
_chemical_name_systematic          ?
_chemical_formula_moiety           'C36 H51 P1'
_chemical_formula_sum              'C36 H51 P'
_chemical_formula_weight           514.73
_chemical_absolute_configuration   ?
_chemical_melting_point            ?
_chemical_oxdiff_formula           'P1 C36 H51'
_chemical_oxdiff_usercomment       'JSW0374 - Dipp3P'
loop_
  _atom_type_symbol
  _atom_type_description
  _atom_type_scat_dispersion_real
  _atom_type_scat_dispersion_imag
  _atom_type_scat_source
 'C' 'C' 0.0181 0.0091 'International Tables Vol C Tables 4.2.6.8 and 6.1.1.4'
 'H' 'H' 0.0000 0.0000 'International Tables Vol C Tables 4.2.6.8 and 6.1.1.4'
 'P' 'P' 0.2955 0.4335 'International Tables Vol C Tables 4.2.6.8 and 6.1.1.4'

_shelx_space_group_comment
;
The symmetry employed for this shelxl refinement is uniquely defined
by the following loop, which should always be used as a source of
symmetry information in preference to the above space-group names.
They are only intended as comments.
;
_space_group_crystal_system        'trigonal'
_space_group_IT_number             146
_space_group_name_H-M_alt          'R 3'
_space_group_name_Hall             'R 3'
loop_
  _space_group_symop_operation_xyz
 'x, y, z'
 '-y, x-y, z'
 '-x+y, -x, z'
 'x+2/3, y+1/3, z+1/3'
 '-y+2/3, x-y+1/3, z+1/3'
 '-x+y+2/3, -x+1/3, z+1/3'
 'x+1/3, y+2/3, z+2/3'
 '-y+1/3, x-y+2/3, z+2/3'
 '-x+y+1/3, -x+2/3, z+2/3'

_cell_length_a                     16.4276(3)
_cell_length_b                     16.4276(3)
_cell_length_c                     10.2126(2)
_cell_angle_alpha                  90
_cell_angle_beta                   90
_cell_angle_gamma                  120
_cell_volume                       2386.79(10)
_cell_formula_units_Z              3
_cell_measurement_reflns_used      4270
_cell_measurement_temperature      100.00(11)
_cell_measurement_theta_max        77.0100
_cell_measurement_theta_min        5.2990
_shelx_estimated_absorpt_T_max     0.956
_shelx_estimated_absorpt_T_min     0.916
_exptl_absorpt_coefficient_mu      0.899
_exptl_absorpt_correction_T_max    0.95326
_exptl_absorpt_correction_T_min    0.95326
_exptl_absorpt_correction_type     sphere
_exptl_absorpt_process_details
;
CrysAlisPro 1.171.41.119a (Rigaku Oxford Diffraction, 2021)
Spherical absorption correction
using equivalent radius and absorption coefficient.
Empirical absorption correction using spherical harmonics,
implemented in SCALE3 ABSPACK scaling algorithm.
;
_exptl_absorpt_special_details     ?
_exptl_crystal_colour              ?
_exptl_crystal_density_diffrn      1.074
_exptl_crystal_density_meas        ?
_exptl_crystal_density_method      ?
_exptl_crystal_description         sphere
_exptl_crystal_F_000               846
loop_
  _exptl_crystal_face_index_h
  _exptl_crystal_face_index_k
  _exptl_crystal_face_index_l
  _exptl_crystal_face_perp_dist
 0 -1 0 0.0319
 0 1 0 0.0308
 0 -1 -2 0.0452
 0 -1 2 0.0245
 0 0 -1 0.0469
 -1 1 -2 0.0463
 2 -3 -1 0.0413
 -3 4 0 0.0303
 -1 2 1 0.0269
 3 -4 0 0.0370
 3 -2 1 0.0305
 -3 3 1 0.0332
 3 -2 -1 0.0447
 -2 0 0 0.0352
 2 0 0 0.0311
 1 -1 -2 0.0442
 3 0 0 0.0226
 -3 0 0 0.0245
 2 1 -1 0.0245
 -2 -1 1 0.0301

_exptl_crystal_size_max            0.1
_exptl_crystal_size_mid            0.07
_exptl_crystal_size_min            0.05
_exptl_crystal_size_rad            0.034
loop_
  _exptl_oxdiff_crystal_face_indexfrac_h
  _exptl_oxdiff_crystal_face_indexfrac_k
  _exptl_oxdiff_crystal_face_indexfrac_l
  _exptl_oxdiff_crystal_face_x
  _exptl_oxdiff_crystal_face_y
  _exptl_oxdiff_crystal_face_z
 -0.0002 -0.9995 -0.4994 -0.0148 -0.0830 -0.1014
 0.0002 0.9995 0.4994 0.0148 0.0830 0.1014
 -0.0005 -0.9995 -1.9986 -0.0139 -0.0225 -0.3192
 0.0005 -0.9995 2.4991 -0.0165 -0.2041 0.3343
 -0.0003 0.0000 -1.4992 0.0009 0.0605 -0.2178
 -1.0000 0.9995 -1.9994 -0.0842 0.1450 -0.2729
 1.9988 -2.9983 -0.9983 0.1561 -0.1915 -0.2091
 -2.9985 3.9978 0.4981 -0.2412 0.2759 0.1540
 -0.9992 1.9989 1.4985 -0.0711 0.1070 0.2641
 2.9985 -3.9978 -0.4981 0.2412 -0.2759 -0.1540
 2.9988 -1.9988 0.5006 0.2708 -0.1099 0.0487
 -2.9983 2.9983 1.4980 -0.2569 0.1324 0.2705
 2.9985 -1.9988 -0.9986 0.2717 -0.0493 -0.1691
 -1.9993 -0.0001 -0.4998 -0.2006 -0.0576 -0.0950
 1.9993 0.0001 0.4998 0.2006 0.0576 0.0950
 0.9990 -0.9994 -2.4983 0.0868 0.0366 -0.3806
 2.9988 0.0001 0.0001 0.3013 0.1167 0.0336
 -2.9988 -0.0001 -0.0001 -0.3013 -0.1167 -0.0336
 1.9991 0.9996 -0.5000 0.2162 0.2012 -0.0215
 -1.9991 -0.9996 0.5000 -0.2162 -0.2012 0.0215

_exptl_transmission_factor_max     ?
_exptl_transmission_factor_min     ?
_diffrn_reflns_av_R_equivalents    0.0265
_diffrn_reflns_av_unetI/netI       0.0225
_diffrn_reflns_Laue_measured_fraction_full  0.997
_diffrn_reflns_Laue_measured_fraction_max  0.997
_diffrn_reflns_limit_h_max         19
_diffrn_reflns_limit_h_min         -19
_diffrn_reflns_limit_k_max         19
_diffrn_reflns_limit_k_min         -19
_diffrn_reflns_limit_l_max         12
_diffrn_reflns_limit_l_min         -6
_diffrn_reflns_number              5257
_diffrn_reflns_point_group_measured_fraction_full  0.673
_diffrn_reflns_point_group_measured_fraction_max  0.673
_diffrn_reflns_theta_full          67.070
_diffrn_reflns_theta_max           67.070
_diffrn_reflns_theta_min           5.332
_diffrn_ambient_environment        N~2~
_diffrn_ambient_temperature        100.00(11)
_diffrn_detector                   'Hybrid Pixel Array Detector'
_diffrn_detector_area_resol_mean   10.0000
_diffrn_detector_type              HyPix
_diffrn_measured_fraction_theta_full  0.997
_diffrn_measured_fraction_theta_max  0.997
_diffrn_measurement_details
;
List of Runs (angles in degrees, time in seconds):

  # Type    Start    End  Width  t~exp~   \w     \q     \k     \f   Frames
--------------------------------------------------------------------------
  1  \w     36.00  63.00   0.50    2.75    --  105.75 -57.00   0.00   54
  2  \w     36.00  64.00   0.50    2.75    --  105.75 -57.00  60.00   56
  3  \w     40.00  67.00   0.50    2.75    --  105.75 -57.00 150.00   54
  4  \w     66.00 111.00   0.50    2.75    --  105.75-125.00 -90.00   90
  5  \w    -80.00 -41.00   0.50    2.75    --  -84.25  90.00-107.00   78
  6  \w    -42.00 -16.00   0.50    2.75    --  -84.25  38.00-180.00   52
  7  \w    -65.00 -39.00   0.50    0.69    --  -49.41  84.00  90.00   52
  8  \w    -22.00  11.00   0.50    0.69    --  -49.41  84.00  90.00   66
  9  \w    -41.00 -14.00   0.50    2.75    --  -84.25  52.00 -28.00   54
 10  \w    -77.00 -51.00   0.50    2.75    --  -84.25  90.00-167.00   52
 11  \w     39.00 118.00   0.50    2.75    --  105.75 -84.00 -29.00  158
 12  \w   -117.00 -88.00   0.50    0.69    --  -49.41-125.00 120.00   58
 13  \w   -120.00 -94.00   0.50    0.69    --  -49.41-125.00-180.00   52
 14  \w   -115.00 -82.00   0.50    0.69    --  -49.41 -57.00-180.00   66
 15  \w   -114.00 -88.00   0.50    0.69    --  -49.41-125.00 150.00   52
 16  \w    -40.00  -8.00   0.50    0.69    --  -49.41  38.00 -60.00   64
 17  \w     -3.00  22.00   0.50    0.69    --  -49.41  38.00 -60.00   50
 18  \w   -133.00-102.00   0.50    2.75    --  -84.25 -77.00 150.00   62
 19  \w    -64.00 -12.00   0.50    2.75    --  -84.25  57.00  90.00  104
 20  \w   -155.00-114.00   0.50    2.75    --  -84.25 -77.00 -90.00   82
 21  \w    -42.00 -17.00   0.50    2.75    --  -84.25  38.00 -60.00   50
 22  \w    140.00 172.00   0.50    2.75    --  105.75  19.00  60.00   64
 23  \w    107.00 134.00   0.50    2.75    --  105.75  19.00  60.00   54
 24  \w     39.00  64.00   0.50    2.75    --  105.75 -57.00  30.00   50
 25  \w     38.00  67.00   0.50    2.75    --  105.75 -57.00-180.00   58
 26  \w     39.00  64.00   0.50    2.75    --  105.75 -57.00 -30.00   50
 27  \w     99.00 158.00   0.50    2.75    --  105.75  38.00 150.00  118
;
_diffrn_measurement_device         'four-circle diffractometer'
_diffrn_measurement_device_type    'XtaLAB Synergy, Dualflex, HyPix'
_diffrn_measurement_method         '\w scans'
_diffrn_orient_matrix_type        
 'CrysAlisPro convention (1999,Acta A55,543-557)'
_diffrn_orient_matrix_UB_11        0.1004681000
_diffrn_orient_matrix_UB_12        0.0150965000
_diffrn_orient_matrix_UB_13        -0.0005948000
_diffrn_orient_matrix_UB_21        0.0389237333
_diffrn_orient_matrix_UB_22        0.1032494667
_diffrn_orient_matrix_UB_23        -0.0403771333
_diffrn_orient_matrix_UB_31        0.0111908000
_diffrn_orient_matrix_UB_32        0.0288221000
_diffrn_orient_matrix_UB_33        0.1452888000
_diffrn_radiation_monochromator    mirror
_diffrn_radiation_probe            x-ray
_diffrn_radiation_type             'Cu K\a'
_diffrn_radiation_wavelength       1.54184
_diffrn_source                     'micro-focus sealed X-ray tube'
_diffrn_source_type                'PhotonJet (Cu) X-ray Source'
_reflns_Friedel_coverage           0.351
_reflns_Friedel_fraction_full      0.350
_reflns_Friedel_fraction_max       0.350
_reflns_number_gt                  1250
_reflns_number_total               1267
_reflns_special_details
;
 Reflections were merged by SHELXL according to the crystal
 class for the calculation of statistics and refinement.
 
 _reflns_Friedel_fraction is defined as the number of unique
 Friedel pairs measured divided by the number that would be
 possible theoretically, ignoring centric projections and
 systematic absences. Completness statistics refer to single and
 composite reflections containing twin component 1 only.
;
_reflns_threshold_expression       'I > 2\s(I)'
_computing_cell_refinement         'CrysAlisPro 1.171.41.119a (Rigaku OD, 2021)'
_computing_data_collection         'CrysAlisPro 1.171.41.119a (Rigaku OD, 2021)'
_computing_data_reduction          'CrysAlisPro 1.171.41.119a (Rigaku OD, 2021)'
_computing_molecular_graphics      'Olex2 1.5 (Dolomanov et al., 2009)'
_computing_publication_material    'Olex2 1.5 (Dolomanov et al., 2009)'
_computing_structure_refinement    'SHELXL 2018/3 (Sheldrick, 2015)'
_computing_structure_solution      'SHELXT 2018/2 (Sheldrick, 2018)'
_refine_diff_density_max           0.221
_refine_diff_density_min           -0.136
_refine_diff_density_rms           0.032
_refine_ls_abs_structure_details
;
 Refined as an inversion twin.
;
_refine_ls_abs_structure_Flack     0.15(4)
_refine_ls_extinction_coef         .
_refine_ls_extinction_method       none
_refine_ls_goodness_of_fit_ref     1.115
_refine_ls_hydrogen_treatment      constr
_refine_ls_matrix_type             full
_refine_ls_number_parameters       117
_refine_ls_number_reflns           1267
_refine_ls_number_restraints       1
_refine_ls_R_factor_all            0.0281
_refine_ls_R_factor_gt             0.0277
_refine_ls_restrained_S_all        1.115
_refine_ls_shift/su_max            0.000
_refine_ls_shift/su_mean           0.000
_refine_ls_structure_factor_coef   Fsqd
_refine_ls_weighting_details      
 'w=1/[\s^2^(Fo^2^)+(0.0434P)^2^+0.8773P] where P=(Fo^2^+2Fc^2^)/3'
_refine_ls_weighting_scheme        calc
_refine_ls_wR_factor_gt            0.0725
_refine_ls_wR_factor_ref           0.0727
_refine_special_details
;
 Refined as a 2-component inversion twin.
;
_olex2_refinement_description
;
1. Twinned data refinement
 Scales: 0.85(4)
 0.15(4)
2. Fixed Uiso
 At 1.2 times of:
  All C(H) groups
 At 1.5 times of:
  All C(H,H,H) groups
3.a Ternary CH refined with riding coordinates:
 C17(H17), C18(H18)
3.b Aromatic/amide H refined with riding coordinates:
 C14(H14), C15(H15), C13(H13)
3.c Idealised Me refined as rotating group:
 C172(H17A,H17B,H17C), C182(H18A,H18B,H18C), C171(H17D,H17E,H17F), C181(H18D,
 H18E,H18F)
;
_atom_sites_solution_hydrogens     geom
_atom_sites_solution_primary       dual
_atom_sites_solution_secondary     ?
loop_
  _atom_site_label
  _atom_site_type_symbol
  _atom_site_fract_x
  _atom_site_fract_y
  _atom_site_fract_z
  _atom_site_U_iso_or_equiv
  _atom_site_adp_type
  _atom_site_occupancy
  _atom_site_site_symmetry_order
  _atom_site_calc_flag
  _atom_site_refinement_flags_posn
  _atom_site_refinement_flags_adp
  _atom_site_refinement_flags_occupancy
  _atom_site_disorder_assembly
  _atom_site_disorder_group
 P1 P 0.666667 0.333333 0.56253(9) 0.0149(2) Uani 1 3 d S T P . .
 C12 C 0.47551(15) 0.24035(14) 0.5970(2) 0.0202(5) Uani 1 1 d . . . . .
 C16 C 0.52260(15) 0.34540(15) 0.4077(2) 0.0229(5) Uani 1 1 d . . . . .
 C11 C 0.54676(14) 0.30258(13) 0.5089(2) 0.0188(4) Uani 1 1 d . . . . .
 C17 C 0.49363(16) 0.18856(15) 0.7054(3) 0.0242(5) Uani 1 1 d . . . . .
 H17 H 0.556701 0.195281 0.688860 0.029 Uiso 1 1 calc R U . . .
 C172 C 0.42126(18) 0.08280(18) 0.7060(3) 0.0363(7) Uani 1 1 d . . . . .
 H17A H 0.358857 0.073578 0.726017 0.054 Uiso 1 1 calc R U . . .
 H17B H 0.438740 0.051359 0.772643 0.054 Uiso 1 1 calc R U . . .
 H17C H 0.420097 0.056088 0.619769 0.054 Uiso 1 1 calc R U . . .
 C18 C 0.58987(16) 0.40471(16) 0.2999(2) 0.0276(5) Uani 1 1 d . . . . .
 H18 H 0.648302 0.400551 0.308809 0.033 Uiso 1 1 calc R U . . .
 C14 C 0.36260(17) 0.27129(18) 0.4890(3) 0.0317(6) Uani 1 1 d . . . . .
 H14 H 0.300892 0.262277 0.483488 0.038 Uiso 1 1 calc R U . . .
 C15 C 0.43086(18) 0.32939(18) 0.4015(3) 0.0308(6) Uani 1 1 d . . . . .
 H15 H 0.415034 0.359485 0.334955 0.037 Uiso 1 1 calc R U . . .
 C13 C 0.38493(15) 0.22604(16) 0.5852(3) 0.0276(5) Uani 1 1 d . . . . .
 H13 H 0.337475 0.184510 0.644004 0.033 Uiso 1 1 calc R U . . .
 C182 C 0.5478(2) 0.3666(2) 0.1633(3) 0.0363(6) Uani 1 1 d . . . . .
 H18A H 0.527297 0.299510 0.158521 0.055 Uiso 1 1 calc R U . . .
 H18B H 0.595628 0.400624 0.096092 0.055 Uiso 1 1 calc R U . . .
 H18C H 0.493908 0.375633 0.148482 0.055 Uiso 1 1 calc R U . . .
 C171 C 0.49785(19) 0.23220(19) 0.8391(3) 0.0361(6) Uani 1 1 d . . . . .
 H17D H 0.548096 0.298132 0.839041 0.054 Uiso 1 1 calc R U . . .
 H17E H 0.510577 0.197798 0.906905 0.054 Uiso 1 1 calc R U . . .
 H17F H 0.437577 0.228673 0.857219 0.054 Uiso 1 1 calc R U . . .
 C181 C 0.6177(2) 0.50824(18) 0.3112(3) 0.0399(7) Uani 1 1 d . . . . .
 H18D H 0.561098 0.513849 0.310073 0.060 Uiso 1 1 calc R U . . .
 H18E H 0.658273 0.543323 0.237374 0.060 Uiso 1 1 calc R U . . .
 H18F H 0.651747 0.533929 0.393501 0.060 Uiso 1 1 calc R U . . .

loop_
  _atom_site_aniso_label
  _atom_site_aniso_U_11
  _atom_site_aniso_U_22
  _atom_site_aniso_U_33
  _atom_site_aniso_U_23
  _atom_site_aniso_U_13
  _atom_site_aniso_U_12
 P1 0.0147(3) 0.0147(3) 0.0154(4) 0.000 0.000 0.00737(13)
 C12 0.0194(10) 0.0175(9) 0.0222(11) -0.0034(8) 0.0004(8) 0.0081(8)
 C16 0.0262(11) 0.0237(10) 0.0214(12) -0.0048(9) -0.0063(9) 0.0145(9)
 C11 0.0187(9) 0.0178(9) 0.0208(11) -0.0024(8) -0.0014(8) 0.0098(8)
 C17 0.0204(10) 0.0237(11) 0.0254(12) 0.0028(9) 0.0039(9) 0.0086(9)
 C172 0.0362(14) 0.0221(12) 0.0414(16) 0.0081(11) 0.0015(12) 0.0077(10)
 C18 0.0306(12) 0.0267(11) 0.0241(12) 0.0047(10) -0.0051(10) 0.0134(10)
 C14 0.0218(11) 0.0394(13) 0.0394(14) -0.0054(11) -0.0044(10) 0.0193(10)
 C15 0.0329(12) 0.0345(13) 0.0318(14) 0.0004(11) -0.0067(11) 0.0219(10)
 C13 0.0201(10) 0.0282(11) 0.0324(13) -0.0037(10) 0.0028(9) 0.0106(9)
 C182 0.0388(13) 0.0436(14) 0.0230(13) 0.0057(11) -0.0049(10) 0.0178(11)
 C171 0.0373(14) 0.0375(14) 0.0245(14) 0.0032(11) 0.0007(11) 0.0121(11)
 C181 0.0430(14) 0.0276(12) 0.0456(16) 0.0098(11) -0.0090(13) 0.0150(10)

_geom_special_details
;
 All esds (except the esd in the dihedral angle between two l.s. planes)
 are estimated using the full covariance matrix.  The cell esds are taken
 into account individually in the estimation of esds in distances, angles
 and torsion angles; correlations between esds in cell parameters are only
 used when they are defined by crystal symmetry.  An approximate (isotropic)
 treatment of cell esds is used for estimating esds involving l.s. planes.
;
loop_
  _geom_bond_atom_site_label_1
  _geom_bond_atom_site_label_2
  _geom_bond_distance
  _geom_bond_site_symmetry_2
  _geom_bond_publ_flag
 P1 C11 1.855(2) 2_655 ?
 P1 C11 1.855(2) 3_665 ?
 P1 C11 1.855(2) . ?
 C12 C11 1.424(3) . ?
 C12 C17 1.514(3) . ?
 C12 C13 1.391(3) . ?
 C16 C11 1.414(3) . ?
 C16 C18 1.519(3) . ?
 C16 C15 1.396(3) . ?
 C17 H17 1.0000 . ?
 C17 C172 1.538(3) . ?
 C17 C171 1.527(4) . ?
 C172 H17A 0.9800 . ?
 C172 H17B 0.9800 . ?
 C172 H17C 0.9800 . ?
 C18 H18 1.0000 . ?
 C18 C182 1.543(4) . ?
 C18 C181 1.529(3) . ?
 C14 H14 0.9500 . ?
 C14 C15 1.377(4) . ?
 C14 C13 1.388(4) . ?
 C15 H15 0.9500 . ?
 C13 H13 0.9500 . ?
 C182 H18A 0.9800 . ?
 C182 H18B 0.9800 . ?
 C182 H18C 0.9800 . ?
 C171 H17D 0.9800 . ?
 C171 H17E 0.9800 . ?
 C171 H17F 0.9800 . ?
 C181 H18D 0.9800 . ?
 C181 H18E 0.9800 . ?
 C181 H18F 0.9800 . ?

loop_
  _geom_angle_atom_site_label_1
  _geom_angle_atom_site_label_2
  _geom_angle_atom_site_label_3
  _geom_angle
  _geom_angle_site_symmetry_1
  _geom_angle_site_symmetry_3
  _geom_angle_publ_flag
 C11 P1 C11 111.67(7) 2_655 3_665 ?
 C11 P1 C11 111.68(7) 3_665 . ?
 C11 P1 C11 111.67(7) 2_655 . ?
 C11 C12 C17 122.93(18) . . ?
 C13 C12 C11 119.5(2) . . ?
 C13 C12 C17 117.6(2) . . ?
 C11 C16 C18 123.65(19) . . ?
 C15 C16 C11 119.0(2) . . ?
 C15 C16 C18 117.3(2) . . ?
 C12 C11 P1 112.88(16) . . ?
 C16 C11 P1 127.17(16) . . ?
 C16 C11 C12 118.99(19) . . ?
 C12 C17 H17 107.4 . . ?
 C12 C17 C172 112.3(2) . . ?
 C12 C17 C171 111.44(18) . . ?
 C172 C17 H17 107.4 . . ?
 C171 C17 H17 107.4 . . ?
 C171 C17 C172 110.8(2) . . ?
 C17 C172 H17A 109.5 . . ?
 C17 C172 H17B 109.5 . . ?
 C17 C172 H17C 109.5 . . ?
 H17A C172 H17B 109.5 . . ?
 H17A C172 H17C 109.5 . . ?
 H17B C172 H17C 109.5 . . ?
 C16 C18 H18 107.8 . . ?
 C16 C18 C182 111.16(19) . . ?
 C16 C18 C181 112.1(2) . . ?
 C182 C18 H18 107.8 . . ?
 C181 C18 H18 107.8 . . ?
 C181 C18 C182 110.1(2) . . ?
 C15 C14 H14 120.4 . . ?
 C15 C14 C13 119.3(2) . . ?
 C13 C14 H14 120.4 . . ?
 C16 C15 H15 119.0 . . ?
 C14 C15 C16 122.0(2) . . ?
 C14 C15 H15 119.0 . . ?
 C12 C13 H13 119.4 . . ?
 C14 C13 C12 121.2(2) . . ?
 C14 C13 H13 119.4 . . ?
 C18 C182 H18A 109.5 . . ?
 C18 C182 H18B 109.5 . . ?
 C18 C182 H18C 109.5 . . ?
 H18A C182 H18B 109.5 . . ?
 H18A C182 H18C 109.5 . . ?
 H18B C182 H18C 109.5 . . ?
 C17 C171 H17D 109.5 . . ?
 C17 C171 H17E 109.5 . . ?
 C17 C171 H17F 109.5 . . ?
 H17D C171 H17E 109.5 . . ?
 H17D C171 H17F 109.5 . . ?
 H17E C171 H17F 109.5 . . ?
 C18 C181 H18D 109.5 . . ?
 C18 C181 H18E 109.5 . . ?
 C18 C181 H18F 109.5 . . ?
 H18D C181 H18E 109.5 . . ?
 H18D C181 H18F 109.5 . . ?
 H18E C181 H18F 109.5 . . ?

loop_
  _geom_torsion_atom_site_label_1
  _geom_torsion_atom_site_label_2
  _geom_torsion_atom_site_label_3
  _geom_torsion_atom_site_label_4
  _geom_torsion
  _geom_torsion_site_symmetry_1
  _geom_torsion_site_symmetry_2
  _geom_torsion_site_symmetry_3
  _geom_torsion_site_symmetry_4
  _geom_torsion_publ_flag
 C11 P1 C11 C12 -149.07(14) 3_665 . . . ?
 C11 P1 C11 C12 85.1(2) 2_655 . . . ?
 C11 P1 C11 C16 19.5(2) 3_665 . . . ?
 C11 P1 C11 C16 -106.38(15) 2_655 . . . ?
 C11 C12 C17 C172 -130.1(2) . . . . ?
 C11 C12 C17 C171 104.9(2) . . . . ?
 C11 C12 C13 C14 0.0(3) . . . . ?
 C11 C16 C18 C182 124.4(2) . . . . ?
 C11 C16 C18 C181 -111.9(2) . . . . ?
 C11 C16 C15 C14 -1.7(4) . . . . ?
 C17 C12 C11 P1 -12.6(3) . . . . ?
 C17 C12 C11 C16 177.8(2) . . . . ?
 C17 C12 C13 C14 179.6(2) . . . . ?
 C18 C16 C11 P1 18.7(3) . . . . ?
 C18 C16 C11 C12 -173.4(2) . . . . ?
 C18 C16 C15 C14 175.4(2) . . . . ?
 C15 C16 C11 P1 -164.48(19) . . . . ?
 C15 C16 C11 C12 3.4(3) . . . . ?
 C15 C16 C18 C182 -52.4(3) . . . . ?
 C15 C16 C18 C181 71.3(3) . . . . ?
 C15 C14 C13 C12 1.8(3) . . . . ?
 C13 C12 C11 P1 166.94(16) . . . . ?
 C13 C12 C11 C16 -2.6(3) . . . . ?
 C13 C12 C17 C172 50.3(3) . . . . ?
 C13 C12 C17 C171 -74.7(2) . . . . ?
 C13 C14 C15 C16 -1.0(4) . . . . ?

_shelx_res_file
;
TITL tcj00099_mans_a.res in R3
    tcj00099_mans.res
    created by SHELXL-2018/3 at 09:01:34 on 29-Nov-2021
REM Old TITL TCJ00099_manS in R3
REM SHELXT solution in R3: R1 0.078, Rweak 0.048, Alpha 0.005
REM <I/s> 0.000 for 0 systematic absences, Orientation as input
REM Flack x = 0.199 ( 0.017 ) from 319 Parsons' quotients
REM Formula found by SHELXT: C36 P
CELL 1.54184 16.4276 16.4276 10.2126 90 90 120
ZERR 3 0.0003 0.0003 0.0002 0 0 0
LATT -3
SYMM -Y,+X-Y,+Z
SYMM +Y-X,-X,+Z
SFAC C H P
UNIT 108 153 3

L.S. 15
PLAN  2
SIZE 0.05 0.07 0.1
TEMP -173
CONF
BOND
list 4
MORE -1
BOND $H
fmap 2
acta
TWIN -1 0 0 0 -1 0 0 0 -1 2
REM <olex2.extras>
REM <HklSrc "%.\\TCJ00099_manS.hkl">
REM </olex2.extras>

WGHT    0.043400    0.877300
BASF   0.15390
FVAR       0.41467
P1    3    0.666667    0.333333    0.562530    10.33333    0.01473    0.01473 =
         0.01536    0.00000    0.00000    0.00737
C12   1    0.475509    0.240350    0.597039    11.00000    0.01937    0.01752 =
         0.02216   -0.00340    0.00045    0.00808
C16   1    0.522604    0.345405    0.407710    11.00000    0.02621    0.02370 =
         0.02141   -0.00476   -0.00632    0.01455
C11   1    0.546755    0.302582    0.508932    11.00000    0.01871    0.01775 =
         0.02081   -0.00236   -0.00138    0.00983
C17   1    0.493631    0.188565    0.705441    11.00000    0.02040    0.02373 =
         0.02536    0.00278    0.00389    0.00863
AFIX  13
H17   2    0.556701    0.195281    0.688860    11.00000   -1.20000
AFIX   0
C172  1    0.421265    0.082800    0.706020    11.00000    0.03620    0.02205 =
         0.04140    0.00812    0.00151    0.00767
AFIX 137
H17A  2    0.358857    0.073578    0.726017    11.00000   -1.50000
H17B  2    0.438740    0.051359    0.772643    11.00000   -1.50000
H17C  2    0.420097    0.056088    0.619769    11.00000   -1.50000
AFIX   0
C18   1    0.589871    0.404710    0.299856    11.00000    0.03059    0.02673 =
         0.02412    0.00472   -0.00508    0.01339
AFIX  13
H18   2    0.648302    0.400551    0.308809    11.00000   -1.20000
AFIX   0
C14   1    0.362597    0.271287    0.488957    11.00000    0.02180    0.03936 =
         0.03938   -0.00538   -0.00441    0.01929
AFIX  43
H14   2    0.300892    0.262277    0.483488    11.00000   -1.20000
AFIX   0
C15   1    0.430855    0.329389    0.401512    11.00000    0.03288    0.03447 =
         0.03184    0.00043   -0.00667    0.02194
AFIX  43
H15   2    0.415034    0.359485    0.334955    11.00000   -1.20000
AFIX   0
C13   1    0.384934    0.226038    0.585160    11.00000    0.02014    0.02825 =
         0.03244   -0.00367    0.00282    0.01058
AFIX  43
H13   2    0.337475    0.184510    0.644004    11.00000   -1.20000
AFIX   0
C182  1    0.547841    0.366646    0.163276    11.00000    0.03876    0.04361 =
         0.02298    0.00573   -0.00490    0.01785
AFIX 137
H18A  2    0.527297    0.299510    0.158521    11.00000   -1.50000
H18B  2    0.595628    0.400624    0.096092    11.00000   -1.50000
H18C  2    0.493908    0.375633    0.148482    11.00000   -1.50000
AFIX   0
C171  1    0.497848    0.232202    0.839130    11.00000    0.03729    0.03751 =
         0.02452    0.00324    0.00072    0.01208
AFIX 137
H17D  2    0.548096    0.298132    0.839041    11.00000   -1.50000
H17E  2    0.510577    0.197798    0.906905    11.00000   -1.50000
H17F  2    0.437577    0.228673    0.857219    11.00000   -1.50000
AFIX   0
C181  1    0.617749    0.508243    0.311221    11.00000    0.04298    0.02761 =
         0.04557    0.00985   -0.00899    0.01497
AFIX 137
H18D  2    0.561098    0.513849    0.310073    11.00000   -1.50000
H18E  2    0.658273    0.543323    0.237374    11.00000   -1.50000
H18F  2    0.651747    0.533929    0.393501    11.00000   -1.50000
AFIX   0
HKLF 4


REM  tcj00099_mans_a.res in R3
REM wR2 = 0.0727, GooF = S = 1.115, Restrained GooF = 1.115 for all data
REM R1 = 0.0277 for 1250 Fo > 4sig(Fo) and 0.0281 for all 1267 data
REM 117 parameters refined using 1 restraints

END

WGHT      0.0433      0.8812

REM Highest difference peak  0.221,  deepest hole -0.136,  1-sigma level  0.032
Q1    1   0.6667  0.3333  0.4494  10.33333  0.05    0.22
Q2    1   0.4754  0.0630  0.5699  11.00000  0.05    0.22
;
_shelx_res_checksum                31384
_shelx_hkl_file
;
   0   0   3   91.73    4.42
   0   0   3   93.73    4.78
   0   0   6  139.68    7.57
   0   0   6  142.84    5.34
   0   0   6  134.32    4.73
   0   0   9  653.04   16.57
   0   0   9  647.16   17.27
   0   0   9  622.38   15.30
   0   0  12  181.97    5.82
   0   1   2   56.76    2.50
   1  -1   2   66.62    3.25
  -1   0   2   42.56    3.95
   0   1   5  302.92    8.10
  -1   0   5  278.55   11.27
   1  -1   5  303.66   10.79
   1  -1   5  289.21    7.72
   0   1   5  297.58    7.68
   0   1   8  274.61    9.35
  -1   0   8  272.60    8.36
   0   1   8  278.49    8.42
  -1   0   8  277.76    9.52
   0   1   8  274.27    8.05
  -1   0   8  281.81    8.51
   1  -1   8  279.21    9.30
   1  -1   8  283.33    8.95
   1  -1   8  270.87    8.03
   0   1   8  280.84    8.97
  -1   0   8  278.78    8.94
   1  -1  11   96.23    4.93
   0   1  11  101.63    4.91
  -1   0  11  104.19    4.91
   1  -1  11  112.93    4.99
  -1   0  11  103.08    5.39
   0  -1   1 3858.58   75.77
  -1   1   1 3879.41   75.14
   1   0   1 3870.07   75.79
   1   0   4  542.35   13.70
  -1   1   4  541.04   14.82
  -1   1   4  523.26   12.18
   0  -1   4  540.71   15.31
  -1   1   4  506.37   14.69
  -1   1   7  836.87   19.18
   1   0   7  811.30   18.76
   1   0   7  840.54   19.73
  -1   1   7  834.98   19.48
  -1   1   7  820.55   18.73
   0  -1   7  832.46   18.72
   0  -1   7  835.63   19.14
   0  -1   7  815.36   24.91
   1   0   7  846.98   18.74
   1   0   7  831.51   19.42
   0  -1   7  860.25   20.05
   0  -1   7  832.05   19.42
  -1   1   7  828.73   20.07
   1   0  10  127.37    4.59
  -1   1  10  118.94    5.81
   1   0  10  133.29    5.96
  -1   1  10  122.13    6.28
   0  -1  10  130.49    5.78
   0  -1  10  116.72    6.23
   1   0  10  119.35    5.96
   1   1   0 1827.12   36.02
   1  -2   0 1806.62   36.57
  -2   1   3  236.25    7.15
   1  -2   3  244.36    8.34
   1  -2   3  244.97    9.50
   1  -2   3  232.10    9.04
  -2   1   3  241.29    8.95
   1  -2   6   50.68    2.74
   1   1   6   51.04    2.93
  -2   1   6   56.28    3.65
   1  -2   6   56.53    5.37
   1  -2   6   52.23    3.25
   1   1   6   59.84    3.48
   1   1   9    2.95    1.94
  -2   1   9    1.25    1.90
   1   1   9    2.54    2.26
  -2   1   9    3.09    2.44
  -2   1   9    1.35    2.86
   1   1   9    0.77    2.39
   1  -2   9    2.24    2.57
   1  -2   9    5.10    2.42
   1  -2  12   67.89    3.19
  -2   1  12   79.46    3.65
   2  -3   2 1913.52   37.94
  -3   1   2 1902.89   38.65
   1   2   5 1525.40   31.54
   1   2   5 1483.60   37.65
   1   2   5 1525.00   31.70
   2  -3   5 1533.93   31.71
   2  -3   5 1541.45   36.72
   1   2   5 1518.96   31.08
  -3   1   5 1535.50   32.19
   2  -3   8   47.17    3.07
   1   2   8   38.94    3.49
  -3   1   8   35.86    3.22
  -3   1   8   35.69    3.33
   2  -3   8   40.31    3.28
  -3   1   8   41.59    3.15
  -3   1   8   38.16    3.17
   2  -3   8   43.12    3.78
   1   2   8   36.31    3.51
   1   2   8   41.23    3.24
   1   2  11  196.67    7.00
   2  -3  11  206.91    6.65
  -3   1  11  197.02    7.66
  -3   1  11  204.55    7.03
   2  -3  11  200.59    6.98
  -2   0   1 1888.90   40.26
   2  -2   1 1918.49   38.76
  -2   0   1 1983.28   39.12
   2  -2   1 1959.54   40.48
   0   2   1 1932.24   39.56
   2  -2   4  397.56   11.99
   2  -2   4  364.99   13.82
   2  -2   4  378.43    9.09
   0   2   4  386.01    9.18
  -2   0   4  395.02   13.43
   0   2   4  402.67   12.92
   2  -2   7   93.20    6.70
  -2   0   7  100.47    4.53
   2  -2   7  109.12    5.07
   0   2   7  100.60    4.62
   2  -2   7  107.72    4.36
   2  -2   7  102.25    4.68
   0   2   7  105.73    5.09
  -2   0   7   97.17    5.26
  -2   0   7  104.51    4.60
   0   2   7  102.25    4.26
   0   2   7   98.17    4.70
   0   2  10   99.46    3.96
   0   2  10   96.16    5.12
   2  -2  10   88.98    4.75
  -2   0  10   91.44    4.20
   2  -2  10   96.45    3.93
  -2   0  10   99.01    5.88
   2  -2  10   95.91    5.20
  -2   0  10  107.28    5.31
  -1  -1   0 1860.35   37.19
  -1  -1   3 2342.53   51.40
   2  -1   3 2320.37   47.84
  -1  -1   3 2332.80   50.03
  -1  -1   3 2394.18   50.92
   2  -1   6   56.61    3.06
  -1  -1   6   53.38    2.99
  -1   2   6   51.99    3.10
   2  -1   6   51.94    3.33
   2  -1   6   55.80    2.64
  -1   2   6   58.56    3.64
  -1  -1   6   53.54    5.85
   2  -1   6   49.20    4.13
  -1   2   9   41.52    3.32
  -1  -1   9   32.85    3.27
  -1   2   9   35.19    3.95
   2  -1   9   37.54    3.62
   2  -1   9   42.41    3.60
   2  -1   9   42.04    3.11
  -1  -1   9   43.10    4.21
  -1  -1   9   29.87    2.68
  -1   2   9   39.55    3.61
  -1  -1  12   25.87    2.26
  -1   2  12   25.95    2.41
   2   0   2  960.56   22.33
   0  -2   2  980.64   23.05
   2   0   2  939.95   22.33
  -2   2   2  995.19   21.14
   0  -2   2  973.84   22.31
  -2   2   5   56.54    3.35
   0  -2   5   58.58    3.10
   2   0   5   58.89    3.04
   2   0   5   56.83    2.64
  -2   2   5   61.47    4.74
   2   0   5   59.95    2.68
   0  -2   5   58.79    5.66
   2   0   5   58.70    3.43
  -2   2   8   90.52    4.58
   0  -2   8   90.20    4.68
  -2   2   8   89.43    5.39
   0  -2   8   86.45    5.13
   2   0   8   85.98    4.78
   2   0   8   83.73    4.72
   0  -2   8   85.29    3.84
  -2   2   8   83.47    3.98
   2   0   8   87.87    4.31
   0  -2  11    6.85    2.16
   0  -2  11    5.90    2.57
   2   0  11    8.05    2.27
  -2   2  11    6.04    2.33
   2   1   1 3063.07   60.47
   1  -3   4  756.67   22.59
   1  -3   4  736.58   20.62
   1  -3   4  792.20   21.93
  -3   2   4  782.03   18.60
  -3   2   4  781.38   16.95
   2   1   4  751.18   16.26
   1  -3   4  746.19   22.38
   1  -3   4  747.16   16.59
   1  -3   7   29.58    5.08
   1  -3   7   32.87    2.68
  -3   2   7   25.16    3.53
  -3   2   7   34.35    2.72
   1  -3   7   36.62    2.91
   2   1   7   38.15    2.84
   2   1   7   33.89    2.95
   2   1   7   33.92    3.00
  -3   2   7   30.04    2.73
  -3   2  10  171.24    6.42
   1  -3  10  173.62    6.55
   1  -3  10  172.33    7.34
   2   1  10  159.15    5.90
  -3   2  10  169.70    7.61
   2   1  10  187.82    7.15
  -4   2   0 1102.47   21.88
   2  -4   0 1056.93   24.40
   2   2   0 1095.67   23.47
   2  -4   3  123.00    6.55
  -4   2   3  112.50    3.98
   2   2   3  135.68    6.92
   2  -4   3  119.42    6.79
   2  -4   3  116.97    6.90
   2  -4   6  186.61    6.57
   2   2   6  188.73    6.25
   2  -4   6  203.28   10.71
   2   2   6  185.33    5.93
  -4   2   6  192.00    6.99
   2   2   6  189.35    6.32
   2   2   6  193.62    6.46
  -4   2   6  185.91    6.27
  -4   2   9  200.62    6.95
   2   2   9  207.79    7.16
   2  -4   9  194.83    7.91
   2   2   9  193.21    7.67
  -4   2   9  208.50    7.58
   2  -4   9  204.77    7.21
   3  -5  -1  180.72    7.08
   2   3  -1  184.10    6.07
  -5   2   2 1040.94   21.15
  -5   2   2 1123.44   25.60
   2   3   5  328.43    8.42
   3  -5   5  338.80   13.63
  -5   2   5  312.81    9.18
   3  -5   5  315.31   14.97
   3  -5   5  295.91    8.65
   3  -5   5  312.12   14.43
  -5   2   8   51.20    4.60
  -5   2   8   50.73    3.61
   2   3   8   51.99    3.99
  -5   2   8   54.02    3.84
   3  -5   8   54.30    3.38
   2   3   8   49.49    3.66
   3  -5   8   47.63    3.26
   3  -5  11   47.52    2.63
  -4   1   1  431.90   12.08
   1   3   1  479.19   12.44
   3  -4   4  348.52    9.22
   3  -4   4  351.13   14.01
   1   3   4  363.95    8.60
   1   3   4  352.29    8.95
   3  -4   4  375.47   12.84
  -4   1   4  357.22    9.21
   3  -4   4  350.34   14.08
   3  -4   7   87.76    4.61
   3  -4   7   95.31    4.21
  -4   1   7   91.65    4.40
   1   3   7   85.12    4.32
  -4   1   7   91.90    5.34
   1   3   7   94.01    4.76
  -4   1   7   99.73    4.67
   3  -4   7   82.34    7.28
   1   3  10   54.61    4.09
  -4   1  10   53.65    3.98
   3  -4  10   54.48    3.55
   1   3  10   54.35    3.34
  -4   1  10   55.23    3.58
   3  -4  10   44.82    3.73
  -4   1  10   52.03    4.68
   3  -3   0  571.05   14.71
  -3   0   3  861.62   22.81
   3  -3   3  797.96   22.08
   3  -3   3  827.38   22.04
  -3   0   3  833.89   22.36
   0   3   6  216.30    6.07
   0   3   6  220.23    6.97
   3  -3   6  210.85    9.95
   3  -3   6  215.08    6.95
   0   3   6  232.12   11.58
   0   3   6  214.95    7.20
  -3   0   6  223.41    7.50
  -3   0   9  454.01   12.38
   3  -3   9  452.45   12.41
  -3   0   9  446.31   12.26
   3  -3   9  448.34   11.82
   3  -3   9  444.07   12.81
  -3   0   9  434.91   12.76
   0   3   9  444.08   11.77
  -3   0  12  129.63    4.62
  -2  -1   2 4715.07   92.50
   3  -2   2 4509.58   92.16
  -2  -1   5   80.38    6.77
  -1   3   5   81.08    3.59
  -2  -1   5   78.86    3.65
   3  -2   5   85.39    3.46
  -1   3   5   78.77    3.99
   3  -2   5   85.74    5.16
  -1   3   5   90.65    6.31
  -1   3   8  499.33   14.11
  -1   3   8  475.09   12.25
   3  -2   8  494.51   13.28
  -2  -1   8  480.28   13.08
   3  -2   8  492.13   12.76
  -2  -1   8  492.85   13.35
   3  -2   8  487.52   13.10
  -1   3   8  484.44   13.12
   3  -2  11   17.34    2.45
  -2  -1  11   15.19    2.96
  -2  -1  11   19.30    2.59
  -1   3  11   16.07    2.71
   3  -1   1 1131.74   25.46
  -1  -2   1 1132.97   25.12
   3  -1   4  112.39    4.85
   3  -1   4  119.50    3.91
  -2   3   4  125.21    4.53
  -1  -2   4  124.93    8.00
  -2   3   4  112.80    6.11
  -1  -2   4  113.20    7.39
  -1  -2   7   64.19    3.76
  -1  -2   7   51.44    6.72
  -1  -2   7   57.57    3.58
  -2   3   7   58.03    3.63
   3  -1   7   65.06    3.81
   3  -1   7   61.56    3.68
   3  -1   7   65.35    3.43
   3  -1   7   62.69    3.56
  -2   3   7   62.68    3.15
  -2   3   7   57.05    3.70
  -2   3   7   64.27    4.28
  -1  -2  10   50.03    4.56
   3  -1  10   43.40    3.32
   3  -1  10   46.52    3.69
   3  -1  10   43.04    3.08
  -1  -2  10   43.90    3.53
   3   0   0  542.82   12.25
   3   0   3  307.22    7.66
   0  -3   3  343.91   12.18
   3   0   3  310.66   10.93
   0  -3   3  336.09   11.16
   0  -3   3  316.14   11.15
   0  -3   6  145.19    5.19
   3   0   6  133.68    5.17
   3   0   6  134.92    5.11
   3   0   6  143.06    4.66
  -3   3   6  140.99    5.86
   0  -3   6  132.00    5.22
   3   0   6  136.93    5.01
   3   0   9    9.88    2.66
   0  -3   9    9.22    2.38
   3   0   9    9.28    2.37
   3   0   9    9.38    2.37
  -3   3   9   12.66    3.29
   0  -3   9    8.81    2.82
  -3   3   9   12.41    2.71
   0  -3  12   66.54    2.92
   3   1   2  703.33   16.37
   1  -4   2  667.77   17.88
   3   1   2  694.02   17.89
  -4   3   2  670.42   15.77
   1  -4   5  317.82   14.65
   3   1   5  314.66    8.14
   3   1   5  304.53    7.87
   1  -4   5  326.75   13.99
  -4   3   5  306.29   10.23
   1  -4   5  288.73    8.48
  -4   3   5  303.29    8.91
   1  -4   5  317.16   14.82
   1  -4   8  280.41    8.78
  -4   3   8  300.08    9.53
  -4   3   8  276.90    8.40
   1  -4   8  288.59    8.83
   3   1   8  293.70    8.80
   3   1   8  271.03    8.79
   1  -4   8  270.50   14.86
  -4   3   8  285.81    9.21
  -4   3   8  282.19    8.71
   3   1   8  278.81    9.34
   1  -4  11   81.82    4.47
   1  -4  11   71.82    3.66
   3   2  -2  553.60   12.02
   2  -5  -2  583.68   13.62
   3   2   4 1134.60   23.38
   2  -5   4 1077.53   29.30
   2  -5   4 1079.67   29.75
   3   2   4 1096.52   29.32
  -5   3   4 1092.43   24.03
   2  -5   4 1123.20   30.58
   3   2   4 1131.61   23.66
  -5   3   4 1063.76   24.33
   2  -5   4 1119.67   23.76
   3   2   7  122.81    5.35
  -5   3   7  128.74    5.17
   2  -5   7  128.95    9.91
  -5   3   7  130.22    6.35
   3   2   7  122.49    5.59
   3   2   7  123.81    4.77
  -5   3   7  129.05    5.43
   2  -5   7  130.86    5.03
   2  -5  10  162.22    6.73
   3   2  10  156.24    5.84
  -5   3  10  147.90    6.16
   2  -5  10  153.84    5.68
  -5   3  10  151.65    6.35
   3  -6  -3 1745.17   36.87
   3   3  -3 1679.45   34.38
   3   3   3  518.04   12.00
   3  -6   3  539.85   17.27
   3   3   3  530.70   12.26
  -6   3   3  526.89   12.51
   3   3   3  553.60   16.88
   3   3   6  201.32    7.01
  -6   3   6  206.32    7.81
   3  -6   6  210.93   12.87
   3  -6   6  205.06    6.59
   3   3   6  197.83    6.88
   3   3   6  207.02    6.59
   3   3   6  202.32    6.39
   3   3   6  207.02    6.70
   3  -6   9  223.29    6.78
  -6   3   9  226.71    8.04
  -6   3   9  222.16    8.27
  -6   3   9  236.52    9.34
   3   3   9  216.22    7.70
  -6   3   9  225.86    7.49
   3  -6   9  222.26    7.10
   3  -6   9  240.70    8.70
  -6   3   9  222.75    7.75
   3   4  -1 1210.26   27.44
   4  -7  -1 1233.06   29.34
   3   4   2  228.58    6.14
  -7   3   2  217.66    5.70
   3   4   2  222.81    6.31
   3   4   5   14.13    2.16
   3   4   5   16.90    2.25
   4  -7   5   14.92    2.65
   3   4   5   15.22    2.05
   4  -7   5   19.66    4.66
  -7   3   5   15.68    2.70
   4  -7   5   13.65    5.56
   4  -7   5   16.32    5.02
   3   4   5   11.13    4.51
   4  -7   5   13.25    2.17
   3   4   5   14.23    2.10
   4  -7   5   15.44    2.35
   3   4   8  188.35    6.27
  -7   3   8  200.15    7.57
  -7   3   8  204.20    8.57
   3   4   8  193.01    7.20
  -7   3   8  205.83    7.31
   4  -7   8  192.57    6.99
  -7   3  11  104.23    4.24
   3   4  11   93.83    3.68
   2   4  -2  383.08   10.71
   4  -6  -2  383.80   12.22
  -6   2   1   76.22    4.60
   2   4   1   87.13    5.06
   2   4   4   11.07    2.17
   4  -6   4   16.53    4.31
   4  -6   4   18.76    3.87
   4  -6   4   19.70    2.55
   2   4   4   16.24    5.11
   4  -6   4   19.47    5.09
  -6   2   4   14.16    2.32
   2   4   4   15.87    2.30
   4  -6   4   21.35    5.08
   2   4   7   79.28    3.81
   4  -6   7   76.39    7.74
  -6   2   7   86.91    4.75
   4  -6   7   87.88    4.95
  -6   2   7   90.20    5.40
   2   4   7   83.20    3.97
   2   4   7   84.58    4.12
   2   4   7   90.36    4.54
  -6   2  10   48.25    4.49
  -6   2  10   55.83    3.77
   2   4  10   49.83    3.34
   4  -6  10   46.76    3.65
  -6   2  10   48.75    3.20
   4  -5   0   97.79    6.14
   1   4   0  103.21    5.10
   1   4   3  799.96   16.66
   4  -5   3  770.74   20.29
   4  -5   3  764.29   17.17
  -5   1   3  763.64   22.00
   4  -5   3  789.63   22.23
  -5   1   3  755.15   16.85
   1   4   3  773.44   16.49
   1   4   6  138.22    5.40
  -5   1   6  139.63    6.08
   4  -5   6  140.32    9.13
  -5   1   6  140.95    5.66
   1   4   6  148.36    5.67
   4  -5   6  156.90   11.19
   1   4   6  148.12    5.17
   4  -5   6  136.98    5.65
   4  -5   9   77.95    4.11
   4  -5   9   76.78    4.07
  -5   1   9   77.72    4.62
  -5   1   9   75.13    5.60
  -5   1   9   81.80    4.59
   4  -5   9   82.34    4.87
   1   4   9   77.60    4.28
  -4   0   2  178.67    8.71
   0   4   2  184.84    7.61
  -4   0   2  201.74    8.55
   4  -4   2  195.05    6.42
   4  -4   5  333.70   12.65
   0   4   5  327.28    8.86
   0   4   5  348.17   13.68
   0   4   5  328.41    8.98
   4  -4   5  307.19   14.19
  -4   0   5  307.59    9.08
  -4   0   5  320.87    9.24
   0   4   5  326.57    8.15
  -4   0   8  380.01   11.30
   0   4   8  381.38   10.73
  -4   0   8  396.63   12.35
   4  -4   8  377.17   11.18
   4  -4   8  383.39   10.81
   4  -4   8  378.24   10.69
   4  -4   8  387.68   11.27
  -4   0   8  389.55   11.26
  -4   0  11   29.33    2.85
  -4   0  11   25.19    3.35
  -1   4   1 9999.00  190.66
  -3  -1   1 9744.96  191.45
   4  -3   1 9444.02  192.20
  -3  -1   4  774.27   23.16
  -3  -1   4  765.98   23.84
  -1   4   4  779.48   17.20
  -3  -1   4  785.21   17.38
  -1   4   4  772.21   17.43
   4  -3   4  786.81   17.14
  -1   4   7   16.48    2.61
  -3  -1   7   14.83    2.96
  -3  -1   7   14.55    2.48
  -1   4   7   11.97    2.53
  -1   4   7   19.30    2.98
   4  -3   7   14.71    2.28
   4  -3   7   13.13    2.32
   4  -3   7   15.91    2.32
  -3  -1   7   12.53    2.32
  -1   4   7   13.64    4.17
  -1   4   7   15.99    2.26
   4  -3  10   81.29    3.95
  -3  -1  10   66.71    5.12
   4  -3  10   80.55    4.25
  -3  -1  10   81.80    4.63
  -2  -2   0 1097.20   24.33
  -2   4   3 2613.85   56.02
  -2  -2   3 2579.37   57.38
  -2  -2   3 2727.64   59.25
   4  -2   3 2688.58   57.30
   4  -2   6  133.81    4.88
  -2  -2   6  136.11    9.68
  -2   4   6  134.98    5.33
   4  -2   6  135.98    4.97
  -2  -2   6  133.92    5.18
  -2   4   6  136.91    8.46
  -2  -2   6  134.91    5.30
  -2  -2   6  130.03    5.13
  -2   4   6  125.74    5.54
  -2   4   6  129.81    5.09
  -2   4   9  434.80   12.51
  -2  -2   9  437.15   12.49
   4  -2   9  433.00   11.97
   4  -2   9  442.01   11.99
   4  -2   9  458.22   12.41
  -2  -2   9  422.92   11.39
  -2   4   9  421.58   12.28
  -1  -3  -1  440.41   10.59
   4  -1   2  728.91   18.78
  -3   4   2  679.86   17.59
   4  -1   2  704.82   17.94
  -1  -3   2  755.51   17.57
  -1  -3   2  717.89   18.91
  -3   4   5  240.26    9.95
  -1  -3   5  231.77   11.49
   4  -1   5  224.39    7.19
   4  -1   5  221.11    6.18
  -3   4   5  236.37    7.44
  -1  -3   8   71.40    8.56
   4  -1   8   87.20    4.59
  -3   4   8   81.09    5.32
  -3   4   8   73.53    4.66
  -3   4   8   82.33    4.65
   4  -1   8   82.66    4.66
  -1  -3   8   81.14    4.59
  -1  -3   8   84.56    4.68
   4  -1   8   92.17    4.35
  -3   4  11   95.96    4.61
  -1  -3  11  107.57    4.56
  -1  -3  11  102.23    5.26
   4   0   1  214.36    6.40
   0  -4   1  238.79    8.40
   4   0   1  224.50    7.62
   4   0   4  106.38    4.04
   0  -4   4  129.00    4.72
   0  -4   4  139.28    9.06
   0  -4   4  122.58    8.77
  -4   4   4  109.48    4.74
   0  -4   4  135.53    8.03
  -4   4   7  282.58    9.07
   0  -4   7  282.00    8.80
  -4   4   7  294.58    8.49
   4   0   7  282.18    8.85
   4   0   7  295.90    8.15
  -4   4   7  286.18    8.86
   4   0   7  285.77    8.98
   0  -4   7  292.17    8.99
   0  -4   7  272.19   14.84
   0  -4  10   66.80    4.75
   4   0  10   55.73    4.00
   4   0  10   65.62    3.85
  -4   4  10   65.62    4.12
  -4   4  10   62.95    4.15
   0  -4  10   60.01    3.79
   4   1   0  347.50    9.49
   1  -5   3  583.90   13.08
   4   1   3  552.62   12.97
  -5   4   3  572.42   13.37
   4   1   3  568.73   17.27
   1  -5   3  580.06   13.36
   1  -5   3  600.18   17.61
  -5   4   3  571.21   14.66
   4   1   6  600.14   14.63
  -5   4   6  613.95   15.81
   4   1   6  592.80   14.82
   1  -5   6  624.98   22.23
   4   1   6  591.14   14.69
  -5   4   9   39.04    3.76
   1  -5   9   35.22    3.16
   4   1   9   42.69    3.45
   1  -5   9   40.14    3.19
   1  -5   9   42.21    4.10
  -5   4   9   40.28    3.58
   4   1   9   39.92    3.73
   4   2  -1 1234.42   25.99
   4   2   2    6.38    3.05
   4   2   2    3.49    1.41
   4   2   2    5.84    1.67
   2  -6   2    6.35    1.46
   2  -6   2    7.74    1.91
   4   2   2    4.62    1.80
   4   2   5   51.29    3.12
   4   2   5   48.49    3.00
  -6   4   5   47.32    3.62
   2  -6   5   47.83    3.34
   4   2   5   56.67    6.50
   2  -6   5   57.30    6.77
   4   2   5   49.61    3.12
   2  -6   5   59.68    6.53
  -6   4   8   75.50    4.06
   4   2   8   84.59    4.58
  -6   4   8   76.17    4.49
   4   2   8   75.28    3.85
   2  -6   8   81.83    4.52
   4   2   8   75.92    4.65
   2  -6   8   64.36    8.06
  -6   4   8   71.03    5.37
   2  -6   8   81.27    4.09
  -6   4   8   69.69    4.81
  -6   4   8   80.80    4.40
   2  -6  11   68.65    3.98
  -6   4  11   80.06    3.91
   4   2  11   79.25    3.47
   4   3   1  186.63    5.25
   3  -7   4  266.12    8.28
   4   3   4  260.68    7.80
   4   3   4  275.44    7.61
   3  -7   4  259.99   12.68
   4   3   4  274.16   12.61
   3  -7   4  261.89    7.76
   3  -7   4  258.59   12.75
  -7   4   4  257.34    8.06
   3  -7   4  275.38   12.92
   4   3   7  152.86    6.12
   4   3   7  151.67    5.61
   3  -7   7  169.42   12.24
   4   3   7  151.08    5.86
  -7   4   7  146.31    6.32
  -7   4   7  167.46    7.53
  -7   4  10   70.51    4.02
   4   3  10   70.70    3.85
  -7   4  10   62.99    4.09
   3  -7  10   69.20    4.34
   4  -8   3  155.32    5.98
   4  -8   3  163.99    5.43
   4   4   3  157.23    5.52
  -8   4   3  152.21    5.57
   4  -8   3  162.82    9.28
   4   4   3  154.66    9.02
   4   4   6   67.47    4.05
  -8   4   6   70.26    4.70
   4   4   6   83.70    8.61
   4   4   6   71.12    3.95
   4   4   6   71.96    4.12
   4   4   6   68.37    3.82
   4  -8   6   51.63    7.95
   4  -8   6   62.41    8.25
   4  -8   6   74.37    4.63
   4  -8   6   72.71    8.08
   4   4   9   19.77    2.89
  -8   4   9   16.07    2.56
  -8   4   9   21.15    3.13
   4  -8   9   14.90    2.28
  -8   4   9   13.58    2.37
  -8   4   9   20.24    2.71
   4   5   2    9.30    3.61
   4   5   2    4.90    1.75
   4   5   5   16.85    2.49
   5  -9   5   18.69    2.82
   5  -9   5   21.67    6.31
   4   5   5   17.67    2.67
  -9   4   5   13.71    2.91
   5  -9   5   14.67    5.42
   4   5   5   14.45    2.44
   5  -9   5    9.41    4.95
   4   5   5   14.72    2.36
   5  -9   5   19.46    2.83
   4   5   5   17.46    5.16
   4   5   5   13.74    2.54
  -9   4   8  200.61    7.66
  -9   4   8  211.17    7.43
   5  -9   8  192.73   13.27
   4   5   8  198.25    6.74
   3   5  -2  152.47    6.32
   5  -8  -2  157.55    8.13
   5  -8   4   40.53    5.10
   3   5   4   39.36    2.82
   5  -8   4   44.22    5.98
  -8   3   4   38.28    3.17
   3   5   4   39.00    2.75
   5  -8   4   37.30    6.30
   3   5   4   37.59    2.75
   3   5   4   39.28    2.78
   3   5   4   43.32    5.62
   5  -8   4   39.71    3.11
   3   5   4   36.39    2.77
   3   5   7  314.71    8.89
   3   5   7  298.35    9.07
  -8   3   7  323.28   10.85
   3   5   7  305.33    9.36
  -8   3   7  305.28   10.03
   3   5  10   48.47    3.23
  -8   3  10   51.02    3.45
   5  -8  10   37.94    3.13
  -8   3  10   42.07    3.35
  -8   3  10   44.17    2.87
   5  -7  -3  493.33   15.72
   2   5   0 2020.52   43.44
  -7   2   0 1904.27   41.09
   5  -7   0 2041.63   45.68
   5  -7   3  376.92   10.16
  -7   2   3  370.87    9.63
   5  -7   3  390.22   12.95
   2   5   3  381.88    9.56
   2   5   3  375.70    9.45
   5  -7   6    4.97    4.01
   5  -7   6    2.06    4.65
   2   5   6    3.87    1.84
   2   5   6    3.74    2.01
  -7   2   6    6.29    2.45
  -7   2   6    2.65    1.99
   2   5   6    3.65    1.64
   2   5   6    7.29    1.93
   2   5   6    2.95    2.04
   5  -7   9  118.94    4.99
  -7   2   9  124.18    5.52
  -7   2   9  128.02    5.80
   5  -7   9  125.13    5.81
  -7   2   9  118.22    6.56
   2   5   9  126.03    5.56
  -7   2   9  126.07    5.94
   1   5  -1  591.99   16.18
   5  -6  -1  645.00   18.38
   1   5   2  405.29    9.50
  -6   1   2  408.24   13.64
   1   5   2  402.63   13.62
   5  -6   2  398.67   11.36
   5  -6   5  185.34   11.52
  -6   1   5  178.22    6.52
   5  -6   5  186.52   11.69
   1   5   5  188.33    5.81
   5  -6   5  180.58   10.13
   1   5   5  174.37    6.07
   1   5   5  180.70    6.05
   5  -6   5  179.42    6.50
  -6   1   8   56.59    4.04
  -6   1   8   51.68    4.67
  -6   1   8   51.82    4.01
   1   5   8   50.58    3.68
   1   5   8   54.95    4.12
   5  -6   8   54.91    4.17
   5  -5   1 1055.45   26.72
   0   5   1 1070.97   24.59
  -5   0   4  619.99   14.46
   5  -5   4  589.15   19.98
   0   5   4  606.46   13.78
   5  -5   4  619.27   14.53
   0   5   4  616.32   13.72
  -5   0   4  618.55   21.19
   0   5   7   40.75    6.63
   5  -5   7   36.36    5.01
   0   5   7   47.14    2.87
  -5   0   7   48.74    3.65
   0   5   7   49.58    3.59
   0   5   7   48.45    2.84
  -5   0   7   47.92    3.68
   5  -5   7   45.25    3.64
  -5   0   7   50.02    4.14
   0   5   7   41.77    3.25
  -5   0  10    6.33    2.52
  -5   0  10    4.04    2.70
  -5   0  10    3.59    2.02
   0   5  10    5.62    1.94
   5  -5  10    5.00    1.80
   0   5  10    5.22    2.35
   5  -5  10    3.27    1.75
   5  -4   0  366.45   12.64
  -1   5   3  156.10    4.95
  -4  -1   3  147.13    8.59
   5  -4   3  143.60    7.73
  -1   5   3  154.42    4.52
  -1   5   6   92.26    3.54
   5  -4   6   96.54    4.34
   5  -4   6   92.95    6.48
  -1   5   6   80.58    4.40
  -4  -1   6   89.80    4.85
  -4  -1   6   96.06    4.85
  -1   5   6   86.36    7.62
  -1   5   6   90.69    4.30
  -4  -1   6   88.43    4.45
  -1   5   6   88.28    4.13
   5  -4   9  307.11    9.24
  -4  -1   9  320.16   10.09
   5  -4   9  313.40    9.35
   5  -4   9  302.34    9.37
  -1   5   9  301.51    8.96
  -1   5   9  301.45    9.93
  -4  -1   9  316.34   11.05
  -4  -1   9  318.08    9.87
  -4  -1   9  312.80    9.54
   5  -3   2  601.25   15.34
  -3  -2   2  587.19   17.52
  -3  -2   2  595.54   16.22
   5  -3   2  550.76   17.77
   5  -3   5  604.95   17.44
  -3  -2   5  613.56   22.77
  -2   5   5  611.68   14.95
  -3  -2   5  578.40   21.52
  -3  -2   5  593.29   14.74
   5  -3   5  622.85   21.39
  -2   5   5  610.07   13.22
  -2   5   5  615.34   19.72
   5  -3   8  435.14   11.98
  -2   5   8  431.75   12.21
  -2   5   8  421.80   12.26
   5  -3   8  418.90   11.44
   5  -3   8  415.21   11.66
  -3  -2   8  427.04   12.27
  -2   5   8  434.26   11.24
  -3  -2   8  425.19   13.13
   5  -3   8  420.65   11.72
  -2   5  11   53.42    3.52
  -3  -2  11   57.75    3.47
  -3  -2  11   65.16    4.30
  -2  -3   1  199.13    8.16
   5  -2   1  206.84    9.00
  -2  -3   1  196.40    5.68
  -3   5   4  185.09    5.19
  -2  -3   4  184.22    9.99
  -2  -3   4  175.53   10.56
   5  -2   4  191.80    9.74
  -3   5   4  196.44    5.94
  -3   5   4  188.48    6.29
  -3   5   7   48.10    6.01
   5  -2   7   48.72    3.55
  -3   5   7   53.39    3.83
  -2  -3   7   54.14    3.86
   5  -2   7   54.11    3.14
   5  -2   7   57.50    3.34
  -3   5   7   51.24    4.19
  -3   5   7   51.67    3.02
  -2  -3   7   41.99    7.04
  -2  -3   7   44.50    3.42
   5  -2   7   50.76    3.51
  -3   5   7   51.59    3.58
  -2  -3  10  219.92    7.62
   5  -2  10  220.28    7.22
  -2  -3  10  218.82    8.48
  -3   5  10  215.62    7.71
  -1  -4   0  116.48    5.37
  -1  -4   3   52.88    4.74
  -1  -4   3   62.74    5.71
   5  -1   3   30.08    4.12
  -1  -4   6  869.01   30.48
  -4   5   6  850.83   21.23
   5  -1   6  891.22   19.59
   5  -1   6  892.60   20.40
  -1  -4   6  916.98   29.27
  -1  -4   6  894.80   20.67
   5  -1   6  891.98   20.26
  -4   5   6  894.65   20.16
  -4   5   6  894.28   25.27
  -4   5   9  142.81    6.35
   5  -1   9  152.32    6.33
  -4   5   9  137.07    6.13
   5  -1   9  143.23    6.06
  -1  -4   9  139.89    5.97
  -1  -4   9  142.78    6.98
   0  -5  -1 1065.32   24.06
   5   0   2  243.25    6.46
   5   0   2  248.11    6.38
   0  -5   2  238.35    9.96
   5   0   2  255.05    9.59
  -5   5   2  241.51    8.64
  -5   5   5  278.52   10.74
  -5   5   5  292.59    9.17
   5   0   5  298.59    8.40
   0  -5   5  301.55   14.99
   0  -5   5  299.76   15.23
   0  -5   5  299.74   14.19
  -5   5   8  208.66    6.99
  -5   5   8  207.23    7.92
   5   0   8  204.04    7.53
   0  -5   8  202.20   14.21
  -5   5   8  204.91    7.55
   5   0   8  208.27    7.67
   5   0   8  210.04    6.75
   0  -5   8  205.65    7.21
   0  -5   8  213.93    7.83
   0  -5  11   15.95    2.77
   0  -5  11   18.47    2.06
  -5   5  11   23.22    2.54
   5   0  11   16.94    2.04
   1  -6   1  502.04   15.29
   5   1   1  492.72   13.97
   5   1   1  491.47   11.21
   1  -6   4  238.93    7.41
  -6   5   4  219.39    7.33
   1  -6   4  223.05    6.96
   1  -6   4  228.80   10.99
   5   1   4  218.89    6.68
   1  -6   4  241.54   12.50
   1  -6   7  134.50    5.90
   5   1   7  132.12    4.92
   1  -6   7  121.60   10.37
  -6   5   7  124.54    5.52
   5   1   7  129.47    5.78
   5   1   7  134.26    5.36
  -6   5   7  133.09    5.54
  -6   5   7  133.65    6.79
  -6   5  10   30.75    2.97
   1  -6  10   28.37    3.42
   1  -6  10   34.34    2.62
   5   1  10   35.38    3.05
  -6   5  10   28.36    3.09
   5   2   0    7.27    2.17
   5   2   0    4.39    1.28
   2  -7   3  244.44   11.41
   5   2   3  223.98   10.48
   5   2   3  216.20    6.44
   2  -7   3  230.69    7.20
   5   2   3  227.30    6.72
  -7   5   3  218.29    7.61
   2  -7   3  222.27    6.67
  -7   5   6   54.14    4.38
   5   2   6   54.86    3.37
   2  -7   6   42.98    7.69
   2  -7   6   45.60    3.25
   5   2   6   50.81    3.54
   5   2   6   48.56    3.47
   2  -7   6   49.16    3.90
   5   2   9   55.59    3.84
  -7   5   9   57.69    3.16
  -7   5   9   64.25    4.10
  -7   5   9   58.72    4.42
  -7   5   9   55.58    3.66
   2  -7   9   56.48    3.90
   5   3  -1   46.03    2.25
   5   3  -1   45.09    3.10
   5   3   2  516.20   12.39
   3  -8   2  542.83   13.20
   5   3   2  533.72   12.70
   3  -8   2  542.56   12.47
   5   3   2  556.15   17.20
   5   3   2  504.99   13.49
   3  -8   5   59.23    3.71
   5   3   5   63.18    3.74
  -8   5   5   49.97    3.90
   3  -8   5   51.08    3.69
   3  -8   5   51.83    7.17
   5   3   5   60.15    7.13
   3  -8   5   60.06    7.41
   5   3   5   60.42    3.58
   3  -8   5   58.22    4.21
   5   3   5   58.86    3.56
   3  -8   5   50.02    7.10
   3  -8   8  150.47   12.16
  -8   5   8  144.31    5.81
   5   3   8  154.27    5.89
  -8   5   8  151.69    6.32
   5   3   8  148.31    5.46
  -8   5   8  143.89    6.02
   3  -8   8  149.69    6.40
  -8   5  11   24.65    2.15
   5   3  11   22.30    2.09
   5   4   1 1777.60   40.44
   5   4   1 1693.63   35.53
   5   4   1 1717.98   35.22
   4  -9   4  281.77    8.60
   4  -9   4  296.42   14.23
   4  -9   4  266.91   15.28
   4  -9   4  269.12    9.05
   5   4   4  293.44   14.06
   4  -9   4  280.11   14.80
   5   4   4  274.20    8.20
   5   4   4  287.66    8.65
   4  -9   4  276.18    8.65
   4  -9   7   48.27    8.23
  -9   5   7   54.97    4.18
   4  -9   7   51.45    4.37
   5   4   7   53.44    3.84
   5   4   7   51.59    3.81
   5   4   7   53.51    3.20
   5   4   7   59.55    3.70
   5   4   7   53.61    3.92
   4  -9  10    5.03    2.21
  -9   5  10    4.56    1.82
  -9   5  10    4.97    2.08
   5   4  10    6.68    2.13
   5   5   0  308.68    8.26
   5   5   0  308.52   11.37
   5   5   3  328.45   14.67
   5   5   3  334.15    9.30
   5 -10   3  327.14    9.36
   5 -10   3  339.03   15.88
   5 -10   3  333.30   14.42
   5   5   3  332.12    9.29
   5 -10   3  308.02    9.63
   5 -10   3  339.76   10.26
   5   5   3  315.50    9.00
   5 -10   6   16.02    6.01
   5   5   6   17.69    2.58
   5   5   6   15.89    2.80
   5 -10   6   14.84    5.75
   5 -10   6   14.75    6.78
   5   5   6   18.79    2.83
   5   5   6   18.83    2.77
   5 -10   6   17.42    3.15
 -10   5   9   44.57    3.17
 -10   5   9   43.51    3.35
   5 -10   9   37.91    2.97
 -10   5   9   44.78    3.08
   6 -11  -1  415.51   10.98
   5   6  -1  443.19   10.87
   6 -11   2   90.57    4.16
   6 -11   2   99.47    4.82
   5   6   2   91.43    3.96
   5   6   2   85.76    4.20
   5   6   2   90.48    4.37
   5   6   2   88.80    7.39
   5   6   5  382.76   11.41
   5   6   5  403.47   18.91
   6 -11   5  405.55   20.65
   6 -11   5  380.87   19.16
   6 -11   5  419.00   20.47
   5   6   5  410.69   11.45
   5   6   5  400.32   11.62
   5   6   5  395.16   11.67
   6 -11   5  410.35   11.96
   5   6   8    5.09    2.37
 -11   5   8    4.54    1.96
   5   6   8    1.81    1.84
 -11   5   8    5.54    2.19
 -11   5   8    3.96    2.37
   4   6   1  154.62    5.40
   6 -10   4  392.92   11.25
   4   6   4  397.94   11.28
   6 -10   4  428.02   18.77
   6 -10   4  399.18   19.13
   6 -10   4  405.99   11.66
   4   6   4  401.20   10.98
   4   6   4  413.86   17.81
   4   6   7  117.99    5.60
   4   6   7  114.46    5.33
   6 -10   7  110.55    5.97
   4   6   7  123.90    5.15
   4   6   7  116.44    5.32
   4   6  10   58.13    3.20
 -10   4  10   56.09    3.41
 -10   4  10   59.29    3.16
   6  -9  -3  323.48   12.83
   6  -9   3   25.97    3.61
  -9   3   3   20.51    2.34
   3   6   3   22.72    2.31
   3   6   3   27.07    2.51
   3   6   3   22.22    2.42
   3   6   3   22.57    2.57
  -9   3   6   48.52    4.08
   3   6   6   38.90    3.51
   6  -9   6   41.30    3.80
   3   6   6   46.50    3.37
   6  -9   6   38.20    7.73
   3   6   6   42.90    3.46
   6  -9   6   36.07    6.50
   6  -9   6   44.53    7.97
   3   6   6   37.91    6.85
   6  -9   9   40.31    2.89
  -9   3   9   42.13    3.72
   6  -9   9   37.31    3.27
  -9   3   9   41.01    3.26
   3   6   9   44.87    3.51
  -9   3   9   49.60    3.65
  -9   3   9   41.22    3.43
   6  -8  -4  182.38    9.58
   2   6  -1  149.34    7.16
   6  -8  -1  150.12    8.91
   6  -8   2   93.82    5.09
  -8   2   2  105.60    6.53
   2   6   2   99.89    4.07
   2   6   5  170.12    6.03
   2   6   5  161.11    5.94
   6  -8   5  165.25    6.38
   6  -8   5  183.90   11.48
   6  -8   5  197.89   12.71
   6  -8   5  190.96   12.60
   2   6   5  170.75   11.41
   6  -8   5  162.10    6.73
  -8   2   5  161.32    6.42
   2   6   5  172.00    6.11
   2   6   5  164.96    6.14
  -8   2   8  109.94    5.67
   2   6   8  108.34    5.40
   6  -8   8  110.63    5.75
  -8   2   8  108.39    6.32
  -8   2   8  111.16    5.47
   2   6   8  102.19    4.25
  -8   2  11   45.99    2.76
   6  -7  -2 1153.72   30.36
   6  -7   1  116.96    8.34
   1   6   1  123.10    7.14
  -7   1   1  122.82    6.76
   1   6   4  175.22    5.72
   6  -7   4  176.80    6.42
   6  -7   4  194.04   11.84
  -7   1   4  166.66    5.98
   6  -7   4  186.72   10.88
   1   6   4  178.35    5.75
  -7   1   7  133.66    6.26
   6  -7   7  138.26    6.35
   1   6   7  134.91    6.10
  -7   1   7  144.24    6.73
   1   6   7  134.43   11.06
   1   6   7  140.86    5.42
   1   6   7  133.70    5.89
   1   6   7  140.02    5.31
  -7   1  10   41.65    3.04
   1   6  10   41.98    2.98
  -7   1  10   38.04    3.12
  -7   1  10   38.00    3.89
   6  -7  10   34.69    2.53
   0   6   0  165.50    7.79
   6  -6   0  178.02    9.46
   6  -6   3  473.00   11.72
  -6   0   3  466.60   11.21
   0   6   3  472.18   10.99
   6  -6   3  470.85   16.24
  -6   0   3  465.46   17.02
  -6   0   6   79.92    4.66
   0   6   6   81.07    3.87
   6  -6   6   80.18    4.43
   0   6   6   73.93    3.57
   0   6   6   81.16    3.95
   6  -6   6   73.30    7.15
   0   6   6   76.09    4.19
   0   6   6   78.05    7.86
   0   6   6   75.18    4.20
   0   6   6   84.54    3.89
   6  -6   9   54.11    3.54
   0   6   9   58.23    4.12
  -6   0   9   47.51    4.54
   6  -6   9   56.28    3.75
  -6   0   9   53.92    3.88
   0   6   9   59.28    3.86
  -5  -1   2  390.73   15.05
   6  -5   2  431.67   13.15
  -1   6   2  406.69   13.72
  -5  -1   2  406.09   10.08
  -1   6   2  391.07    9.53
  -5  -1   5   73.24    4.30
  -1   6   5   73.24    3.24
  -5  -1   5   77.87    3.98
  -1   6   5   75.31    3.74
   6  -5   5   77.87    6.18
   6  -5   5   76.27    3.95
   6  -5   5   74.73    7.88
  -5  -1   5   73.22    8.10
  -1   6   8  355.04   10.39
   6  -5   8  365.11   10.30
   6  -5   8  370.03   11.05
   6  -5   8  366.81   10.08
  -1   6   8  360.87   11.00
  -5  -1   8  366.87   11.92
  -5  -1   8  362.45   11.11
  -5  -1  11   24.01    2.46
  -5  -1  11   17.26    2.85
  -2   6   1 1177.73   24.26
  -2   6   1 1227.69   28.73
  -4  -2   1 1162.23   29.52
   6  -4   4 1749.37   43.77
  -2   6   4 1783.11   36.44
  -4  -2   4 1848.57   46.17
  -2   6   4 1745.20   35.34
  -2   6   4 1759.44   35.65
   6  -4   4 1728.18   35.99
  -2   6   7   23.64    3.08
  -4  -2   7   27.12    2.98
   6  -4   7   29.17    2.94
  -4  -2   7   19.93    3.24
   6  -4   7   22.73    2.31
  -2   6   7   22.61    2.66
   6  -4   7   25.49    2.58
  -2   6   7   22.43    2.23
  -4  -2   7   27.36    3.03
  -2   6   7   22.21    5.25
  -2   6   7   23.54    2.79
   6  -4  10   11.09    2.25
  -4  -2  10   10.35    3.18
  -4  -2  10    9.30    2.40
  -2   6  10    8.55    2.57
  -3  -3   0  962.75   23.62
  -3   6   3 1705.37   40.85
  -3   6   3 1769.59   36.20
  -3  -3   3 1781.22   43.19
  -3  -3   3 1744.38   41.62
  -3   6   3 1768.54   35.80
  -3  -3   3 1814.11   36.44
   6  -3   3 1761.72   41.86
  -3   6   6  152.93    5.61
  -3  -3   6  135.80   11.32
   6  -3   6  151.07    5.39
  -3  -3   6  155.26   12.21
  -3   6   6  150.84    5.35
   6  -3   6  150.43    5.49
  -3   6   6  146.90    5.28
  -3   6   6  153.22    9.49
  -3  -3   6  149.35    6.24
  -3  -3   9   47.94    3.18
  -3  -3   9   58.80    4.12
  -3  -3   9   61.31    4.13
   6  -3   9   54.95    3.85
  -3   6   9   47.00    2.90
  -3   6   9   56.81    3.96
  -3  -3   9   50.72    4.47
  -2  -4  -1   71.15    4.11
   6  -2   2  373.77    8.95
  -2  -4   2  399.99   10.70
   6  -2   2  362.96    9.04
  -2  -4   2  375.49   13.67
  -4   6   2  376.45   12.38
   6  -2   2  376.78   13.70
   6  -2   2  385.07   12.20
  -4   6   2  385.10    9.04
  -2  -4   5  231.74   12.81
  -4   6   5  237.60    7.43
  -2  -4   5  233.55   12.87
  -4   6   5  222.38    6.33
  -2  -4   5  233.06    7.17
  -2  -4   5  229.21    7.38
  -2  -4   8  114.35    6.25
   6  -2   8  110.37    5.35
  -4   6   8  108.94    5.73
  -4   6   8  110.54    5.27
  -2  -4   8   94.70   10.34
  -2  -4   8  111.80    5.78
   6  -2   8  106.76    5.21
  -2  -4   8  106.09    5.35
  -2  -4  11   60.79    4.02
  -4   6  11   56.68    3.32
  -2  -4  11   57.24    3.15
   6  -2  11   63.40    3.13
  -1  -5  -2  385.22    9.94
   6  -1   1  579.70   14.69
   6  -1   1  608.51   17.76
  -1  -5   1  605.29   17.16
  -1  -5   4   67.26    7.35
  -1  -5   4   64.23    5.53
  -1  -5   7  665.42   16.97
  -1  -5   7  646.75   25.93
   6  -1   7  651.80   16.44
  -5   6   7  664.99   15.84
  -5   6   7  656.24   16.24
  -1  -5  10  106.55    5.75
  -5   6  10  110.78    5.05
  -1  -5  10  110.56    4.78
   6  -1  10  110.07    4.94
   0  -6   0  156.59    7.32
   0  -6   3  230.25   11.25
   0  -6   3  227.67    6.68
  -6   6   3  227.60    8.96
   6   0   3  222.21    6.63
   0  -6   3  223.53    6.94
   0  -6   3  244.46   10.13
   6   0   3  232.01    6.74
  -6   6   6  577.59   14.25
  -6   6   6  584.46   15.11
   0  -6   6  592.89   23.45
  -6   6   6  563.83   13.37
   0  -6   6  590.57   24.49
   0  -6   6  598.67   14.90
   6   0   6  566.05   14.72
   0  -6   6  596.61   14.22
   0  -6   6  621.54   25.11
   0  -6   9   45.07    3.81
  -6   6   9   50.12    3.68
  -6   6   9   49.65    3.99
   6   0   9   48.85    3.74
   6   0   9   46.07    2.93
  -6   6   9   46.66    2.98
   0  -6   9   43.55    3.20
   0  -6   9   45.76    4.31
   1  -7   2  173.59    5.84
   6   1   2  182.23    5.44
   1  -7   2  182.36    9.54
   6   1   2  185.58    8.32
   6   1   2  180.22    8.66
   1  -7   2  177.84    5.44
   6   1   2  173.01    5.52
   1  -7   5  141.70   10.89
   1  -7   5  123.85    5.01
   6   1   5  128.40    5.35
   1  -7   5  129.62    5.48
   1  -7   5  118.88   10.31
   6   1   5  125.97    5.09
   1  -7   5  108.65    8.62
   1  -7   8   26.66    6.64
  -7   6   8   29.96    3.00
   6   1   8   31.82    2.51
   6   1   8   33.48    3.01
  -7   6   8   29.31    3.06
   1  -7   8   38.35    2.87
   1  -7   8   33.91    3.41
  -7   6  11   41.09    2.54
   6   1  11   40.00    2.54
   2  -8   1 1369.77   28.11
   6   2   1 1366.53   28.63
   2  -8   1 1383.91   34.67
   6   2   1 1433.90   32.69
   6   2   1 1352.86   28.29
   2  -8   4  263.92    7.97
   6   2   4  260.59    8.12
   2  -8   4  261.46    8.17
   2  -8   4  263.72    8.58
   2  -8   4  260.59   14.65
   2  -8   4  239.35   12.53
   2  -8   4  270.29   14.38
   6   2   4  262.64    7.73
   6   2   7   98.15    4.60
  -8   6   7   95.03    5.38
   6   2   7   95.98    5.11
   2  -8   7  107.58   10.65
  -8   6   7  103.65    4.75
   2  -8   7   91.18    4.57
   6   2   7   99.60    4.76
   6   2  10   36.92    3.05
   2  -8  10   32.27    3.32
  -8   6  10   36.37    2.79
  -8   6  10   36.84    3.22
   6   3   0  236.06    6.49
   6   3   0  229.85    8.73
   3  -9   3  683.80   23.64
   6   3   3  692.75   16.50
   3  -9   3  674.23   16.95
   3  -9   3  698.16   16.31
   6   3   3  658.64   22.16
   6   3   3  718.18   16.24
   6   3   3  684.29   16.22
   6   3   6   16.07    2.62
   6   3   6   12.71    2.55
   3  -9   6   13.83    2.60
   6   3   6   18.34    2.84
   3  -9   6   17.13    3.15
   3  -9   6   10.31    5.14
  -9   6   9  210.76    7.07
  -9   6   9  197.50    6.81
   3  -9   9  198.01    7.14
   6   4  -1   26.01    2.11
   6   4   2  332.21   13.71
   4 -10   2  337.92   10.03
   4 -10   2  326.56    8.99
   6   4   2  329.27    9.45
   4 -10   2  336.38   15.15
   6   4   2  340.61    9.18
   6   4   2  332.99    9.09
   4 -10   2  328.87    9.53
   4 -10   5   28.64    5.99
   4 -10   5   23.29    3.48
   4 -10   5   12.73    5.30
   4 -10   5   27.09    3.12
   4 -10   5   27.54    6.29
   6   4   5   25.54    2.93
   4 -10   5   23.90    3.12
 -10   6   8  109.16    4.91
 -10   6   8  116.38    5.86
 -10   6   8  102.43    5.28
   6   4   8  107.41    4.72
   4 -10   8  109.46    5.45
 -10   6   8  111.63    4.94
   6   4   8  107.97    5.29
   6   5  -2  336.64    8.59
   6   5   1    9.92    2.28
   5 -11   1   10.35    1.74
   6   5   1    7.41    3.06
   6   5   1    9.59    2.06
   5 -11   1    8.53    2.07
   6   5   1    8.65    2.08
   5 -11   4  283.24   14.84
   6   5   4  323.50    9.44
   5 -11   4  337.61   18.41
   5 -11   4  341.47   10.89
   6   5   4  318.79    9.61
   5 -11   4  314.54    9.77
   6   5   4  308.70   15.44
   5 -11   4  321.10   16.98
   6   5   4  313.23    9.70
   5 -11   7   23.24    6.37
   6   5   7   22.02    3.05
   6   5   7   26.26    2.95
   6   5   7   24.41    2.57
 -11   6   7   24.53    3.34
   6   5   7   24.58    3.14
   6 -12   0   94.70    4.58
   6   6   0   96.95    4.22
   6   6   0   93.02    4.30
   6   6   3  170.43   11.18
   6 -12   3  158.70    7.24
   6 -12   3  165.60    6.30
   6   6   3  168.32    6.08
   6 -12   3  177.32   12.43
   6   6   3  172.24    6.50
   6   6   3  171.17    6.58
   6   6   3  155.04    6.29
   6 -12   3  165.63    6.86
   6   6   6  237.78    8.08
   6   6   6  231.69    8.21
   6 -12   6  222.33   15.01
   6 -12   6  218.34    8.39
   6 -12   6  236.13   16.37
   6 -12   6  194.14   14.31
   6   6   6  227.98    7.94
   6 -12   9   32.93    2.81
 -12   6   9   32.86    2.75
 -12   6   9   35.61    3.04
   6   6   9   38.72    2.91
   6   7  -1  103.87    4.56
   7 -13   2  238.46    7.77
   7 -13   2  248.16    9.25
   6   7   2  248.02    8.24
   7 -13   2  248.06    8.79
   6   7   2  244.01    8.10
   7 -13   2  270.69   15.29
   6   7   2  254.02   12.95
   6   7   2  238.98    7.39
   7 -13   5   86.15    5.83
   7 -13   5   87.57   10.23
   7 -13   5   86.50    5.06
   7 -13   5   71.10    9.81
   6   7   5   80.97    4.55
   7 -13   5   62.17    8.71
 -13   6   8   30.95    3.12
 -13   6   8   34.13    2.81
   6   7   8   36.98    3.00
   7 -13   8   33.99    2.99
   5   7  -2   95.80    4.06
   5   7   1   29.82    2.83
   5   7   1   26.51    2.64
   5   7   1   22.91    4.52
   7 -12   1   34.35    3.19
   5   7   4  411.35   12.20
   5   7   4  431.18   12.07
   7 -12   4  406.86   20.52
   7 -12   4  414.08   13.08
   7 -12   4  438.57   12.20
   7 -12   4  433.26   21.27
   5   7   4  409.42   18.80
   5   7   4  424.43   11.71
   7 -12   7  123.51    6.10
   5   7   7  117.69    5.50
   5   7   7  125.44    5.22
   5   7   7  127.38    5.62
   5   7   7  123.16    5.34
   4   7   0   41.42    2.76
   4   7   3  117.47    5.25
   4   7   3  114.70    5.11
   4   7   3  120.51    9.11
   4   7   3  117.33    5.01
   4   7   3  111.23    5.04
   4   7   6  152.34    6.40
   4   7   6  160.29    6.46
   7 -11   6  143.61    6.78
   7 -11   6  137.46   11.90
 -11   4   6  160.33    6.84
   7 -11   6  148.88   12.86
   7 -11   6  167.28   13.31
   4   7   6  148.16   11.93
   4   7   6  155.73    6.35
 -11   4   9   91.00    4.44
   7 -11   9   77.52    3.93
 -11   4   9   91.09    4.14
 -11   4   9   85.71    3.98
   3   7  -1  227.58    9.85
   3   7   2    3.27    1.81
   3   7   2    3.34    1.82
   3   7   2    2.26    1.83
   3   7   2    2.82    1.81
   7 -10   2    2.64    1.84
   3   7   5  127.47    5.52
   3   7   5  119.82    5.38
 -10   3   5  129.92    5.89
   7 -10   5  133.56    6.34
   7 -10   5  137.97   11.85
   3   7   5  141.34   10.95
   7 -10   5  117.94   10.23
   3   7   5  121.97    5.46
   7 -10   5  123.35    5.96
   7 -10   5  128.75   11.47
   3   7   5  127.65    5.55
   3   7   8  223.77    7.26
   3   7   8  211.90    6.73
 -10   3   8  221.70    7.89
   7  -9  -2   23.73    4.86
   2   7  -2   21.34    3.36
   2   7   1  126.31    8.06
   2   7   4  124.80    5.12
   2   7   4  124.87    5.10
   2   7   4  124.14    5.17
  -9   2   4  121.63    5.23
   7  -9   4  129.49   10.03
   7  -9   4  128.72    5.80
   2   7   4  134.10    9.62
   7  -9   7  129.15   10.57
  -9   2   7  131.66    6.54
   2   7   7  127.70    5.48
   2   7   7  130.89    4.87
   2   7   7  140.60   11.60
   2   7   7  122.18    5.31
   2   7   7  130.87    5.51
  -9   2  10   93.33    4.30
  -9   2  10   95.98    4.34
   2   7  10   95.59    4.07
  -9   2  10   97.78    4.06
   7  -8  -3  105.94    7.99
   1   7   0  887.20   24.00
   7  -8   0  862.42   26.69
   1   7   3   79.44    3.63
  -8   1   3   84.42    3.69
   7  -8   3   79.02    4.30
  -8   1   3   87.60    7.42
   7  -8   3   83.23    7.53
  -8   1   6  285.06    9.49
   1   7   6  290.12    8.52
   1   7   6  265.35    8.45
   1   7   6  273.82    8.60
   7  -8   6  271.24   14.39
  -8   1   6  274.76    9.29
   7  -8   6  271.91   16.41
   7  -8   9    8.84    2.16
  -8   1   9    7.90    2.94
   1   7   9    8.80    2.39
  -8   1   9    6.58    2.40
   7  -7  -1  342.02   14.41
   0   7  -1  348.30   12.40
   0   7   2  165.95    8.94
   0   7   2  154.66    4.92
   0   7   5  120.41    4.94
  -7   0   5  116.72    5.28
   0   7   5  115.23    4.57
   7  -7   5  121.26    8.77
   0   7   5  113.08    4.98
  -7   0   5  124.06    5.34
   7  -7   5  119.49    5.29
   0   7   5  115.14    4.88
  -7   0   8    8.99    3.08
   7  -7   8    7.56    2.65
   7  -7   8   10.75    2.19
  -7   0   8   10.39    2.82
  -7   0   8    9.45    2.69
   0   7   8   12.55    2.61
  -7   0  11    9.15    1.93
  -1   7   1  336.78   12.65
   7  -6   1  340.11   14.78
  -1   7   4  118.84    4.16
  -1   7   4  118.35    4.31
   7  -6   4  118.69    4.85
   7  -6   4  124.89    8.23
  -6  -1   4  111.95    4.73
   7  -6   4  130.42    9.45
  -6  -1   4  125.46    9.69
  -1   7   7   10.11    2.42
  -6  -1   7   11.26    3.02
   7  -6   7   11.66    2.64
  -1   7   7   11.89    1.95
  -1   7   7   11.75    4.84
  -1   7   7   13.33    2.60
  -1   7   7   12.91    2.13
  -6  -1  10   46.47    3.35
  -6  -1  10   41.86    3.02
  -6  -1  10   44.39    4.08
  -6  -1  10   50.30    3.58
  -1   7  10   43.87    2.79
   7  -6  10   49.09    3.06
   7  -5   0    8.52    3.95
  -2   7   0   15.29    1.95
   7  -5   3  582.85   13.81
  -5  -2   3  591.23   21.01
  -5  -2   3  573.34   14.36
  -2   7   3  606.05   13.65
   7  -5   3  602.31   17.74
  -2   7   6   19.00    2.50
  -2   7   6   21.66    2.59
  -2   7   6   22.86    2.30
  -5  -2   6   21.16    3.10
  -5  -2   6   22.76    2.86
   7  -5   6   21.88    3.75
  -2   7   6   16.92    4.58
  -2   7   6   20.21    1.93
  -2   7   6   20.50    2.36
  -5  -2   6   19.67    2.77
   7  -5   9  120.14    5.39
  -2   7   9  116.67    5.51
  -5  -2   9  121.70    6.55
  -5  -2   9  117.01    5.67
  -2   7   9  115.91    4.89
  -3   7  -1  196.87    5.42
  -3   7   2  446.20   10.62
  -4  -3   2  432.59   14.32
   7  -4   2  429.78   16.71
  -3   7   2  440.56   10.52
  -4  -3   2  439.49   16.15
  -4  -3   2  454.99   10.99
  -4  -3   5  244.70    8.37
  -3   7   5  271.04    8.36
  -3   7   5  268.64    7.71
  -3   7   5  265.59    6.84
  -3   7   5  265.59    7.72
  -4  -3   5  259.65    8.11
  -3   7   5  243.47    7.49
   7  -4   5  270.47   13.79
  -4  -3   5  275.26   15.69
  -4  -3   8   58.28    4.59
   7  -4   8   58.67    3.90
  -3   7   8   64.88    3.71
   7  -4   8   59.66    4.20
  -3   7   8   61.74    4.10
   7  -4  11   35.45    2.28
  -4  -3  11   34.37    2.58
  -4  -3  11   34.37    3.32
  -3  -4   1 1227.04   30.88
   7  -3   1 1166.99   32.80
  -4   7   1 1258.29   25.65
  -3  -4   1 1239.92   25.72
  -4   7   4  384.48   10.26
  -3  -4   4  365.63   16.27
   7  -3   4  404.35   15.47
  -4   7   4  397.41    9.65
  -4   7   4  388.40   14.41
  -3  -4   4  400.09   16.05
  -3  -4   4  406.26   17.78
  -3  -4   4  344.27   10.17
  -4   7   7   96.26    4.70
  -3  -4   7   86.13    4.97
   7  -3   7  100.87    4.51
  -3  -4   7   84.55    9.95
  -4   7   7  106.36    8.47
  -3  -4   7   90.55    5.32
  -4   7   7   88.67    4.16
  -4   7  10    3.88    2.01
  -3  -4  10    7.14    2.17
  -3  -4  10    7.34    2.76
   7  -3  10    8.28    2.20
  -2  -5   0 2017.80   44.96
   7  -2   3  466.00   11.45
  -5   7   3  472.34   11.45
  -2  -5   3  458.88   17.32
  -2  -5   3  455.19   16.86
  -5   7   3  459.25   15.37
  -2  -5   3  494.01   14.10
   7  -2   3  458.18   15.37
  -2  -5   6  128.17   10.80
  -5   7   6  130.09    5.80
  -5   7   6  124.76    4.51
  -5   7   6  129.35    8.57
  -5   7   6  131.86    5.22
  -2  -5   6  131.33    5.59
  -5   7   6  133.08    5.11
  -5   7   6  127.38    4.69
  -2  -5   6  127.11    5.75
  -2  -5   6  128.70    4.90
  -5   7   9   35.86    3.28
   7  -2   9   37.32    3.38
  -2  -5   9   41.87    4.06
   7  -2   9   35.10    2.59
  -2  -5   9   36.33    3.25
  -6   7   2 1107.96   23.55
   7  -1   2 1123.73   23.71
   7  -1   2 1128.66   23.76
  -1  -6   2 1142.75   23.88
  -1  -6   2 1063.57   29.54
  -6   7   2 1121.95   28.25
   7  -1   2 1092.34   26.39
   7  -1   2 1185.87   30.34
   7  -1   5  314.35    9.19
  -6   7   5  325.59    9.53
  -1  -6   5  314.06   16.33
  -6   7   5  321.20    8.58
  -6   7   5  319.12    9.07
  -1  -6   5  321.84   17.42
  -1  -6   5  318.61    9.28
  -1  -6   8  603.48   16.17
  -6   7   8  592.45   14.40
  -6   7   8  591.60   15.03
   7  -1   8  565.98   14.57
  -1  -6  11    1.20    1.20
   7  -1  11    3.68    1.65
  -1  -6  11    2.37    2.06
  -6   7  11   -0.51    1.45
   0  -7  -2  158.85    6.40
   0  -7   1  346.53    8.78
   7   0   1  348.93    8.74
   0  -7   1  341.27   13.13
   7   0   1  342.89   13.27
   7   0   1  339.92    8.56
   7   0   4   46.18    3.03
   0  -7   4   37.69    4.97
   0  -7   4   47.51    3.11
   7   0   4   50.48    3.22
   0  -7   4   45.58    7.10
  -7   7   4   47.58    4.59
   7   0   7  517.34   13.82
  -7   7   7  502.03   13.12
  -7   7   7  499.68   14.26
   0  -7   7  487.66   23.01
   7   0   7  492.09   13.23
   0  -7   7  506.77   13.05
   0  -7   7  518.87   14.32
   0  -7  10   43.74    3.80
   0  -7  10   42.37    2.55
  -7   7  10   49.75    3.11
   7   0  10   48.11    3.27
   7   1   0  293.96    7.81
   7   1   0  297.58    7.54
   1  -8   0  305.77   11.96
   1  -8   3  229.18    7.49
   7   1   3  237.01    7.30
   7   1   3  235.08    7.10
  -8   7   3  234.39    9.38
   1  -8   3  230.80   12.34
   1  -8   3  224.98    7.04
   1  -8   3  229.18   11.09
  -8   7   6  201.59    7.65
   1  -8   6  226.90   14.47
  -8   7   6  202.88    6.35
   7   1   6  204.80    7.13
   1  -8   6  186.86   14.23
   7   1   6  187.17    7.10
   1  -8   6  189.08   13.86
   1  -8   6  195.51    7.03
  -8   7   6  197.55    6.53
   7   1   6  188.64    7.30
   7   1   9   54.90    3.30
  -8   7   9   51.87    3.36
   1  -8   9   50.40    3.81
  -8   7   9   52.13    3.23
   7   2  -1   61.76    2.76
   2  -9  -1   63.84    5.36
   7   2   2  486.81   15.46
   7   2   2  502.44   12.10
   2  -9   2  488.91   12.66
   2  -9   2  473.66   18.37
   2  -9   2  471.74   11.91
   7   2   2  492.71   12.31
   2  -9   5   27.46    6.01
   2  -9   5   15.38    6.08
   2  -9   5   30.12    5.89
   2  -9   5   32.51    3.09
   7   2   5   28.74    2.87
  -9   7   8  141.00    6.46
  -9   7   8  139.52    5.92
   2  -9   8  117.04   11.49
   7   2   8  139.74    5.29
  -9   7   8  132.83    5.02
  -9   7   8  132.87    5.39
   7   2   8  137.72    5.70
   7   2   8  132.20    5.96
   2  -9   8  144.07    6.42
   7   3   1  454.95   11.53
   3 -10   1  448.95   11.58
   7   3   1  431.83   11.02
   3 -10   1  445.28   17.20
   3 -10   1  431.60   10.67
   7   3   1  435.38   14.67
   7   3   1  435.83   14.74
   7   3   4   29.58    2.96
   7   3   4   25.02    2.77
   7   3   4   22.89    2.94
   3 -10   4   22.57    3.08
   3 -10   4   21.61    5.73
   3 -10   4   28.04    6.25
   3 -10   4   31.43    6.92
   3 -10   4   26.92    2.80
   3 -10   4   28.10    5.86
   3 -10   4   25.11    2.95
   7   3   4   24.21    2.58
 -10   7   7   21.79    2.43
   7   3   7   24.94    3.21
 -10   7   7   20.85    3.33
   7   3   7   25.82    2.89
   3 -10   7   33.05    7.32
   7   3   7   23.58    2.99
   3 -10  10    0.87    2.02
   7   4   0  223.06    7.29
   7   4   0  212.49    6.72
   7   4   0  237.60    6.79
   4 -11   0  229.07    7.20
   4 -11   3   77.25    4.84
   4 -11   3   68.48    8.15
   4 -11   3   72.94    4.06
   7   4   3   76.26    4.29
   7   4   3   76.54    4.18
   4 -11   3   77.43    4.51
   4 -11   3   67.18    7.93
   7   4   3   73.59    7.47
   7   4   3   75.67    4.40
   7   4   3   75.37    3.82
   7   4   6   36.01    3.20
   4 -11   6   28.28    6.45
   7   4   6   35.16    3.48
   7   4   6   42.49    3.51
   4 -11   6   34.37    3.48
   7   4   6   33.64    3.30
   4 -11   9   21.58    2.69
 -11   7   9   29.03    3.02
 -11   7   9   26.13    2.59
   7   4   9   28.66    2.71
   7   5  -1  805.35   18.03
   5 -12  -1  783.91   18.49
   5 -12   2  191.29    7.51
   5 -12   2  180.37    6.32
   7   5   2  191.26    7.16
   7   5   2  196.84   10.89
   7   5   2  175.67    6.50
   7   5   2  181.31    6.60
   5 -12   2  180.37    7.12
   5 -12   5   51.74    4.68
   5 -12   5   55.24    4.20
   5 -12   5   43.58    8.32
   7   5   5   48.32    3.96
   5 -12   5   47.09    7.69
   5 -12   5   51.49    4.13
   7   5   5   52.94    3.74
   7   5   8   47.65    3.45
 -12   7   8   47.97    3.60
 -12   7   8   44.09    3.08
   5 -12   8   49.01    3.60
 -12   7   8   48.20    3.71
   7   5   8   47.78    3.14
   7   6   1  110.16    5.34
   6 -13   1  104.92    5.67
   7   6   1   86.35    4.51
   6 -13   1   85.72    9.07
   7   6   1   99.44    4.73
   6 -13   1  101.57    5.12
   6 -13   4   66.56    5.00
   6 -13   4   63.13    4.21
   6 -13   4   63.72    8.95
   6 -13   4   75.15    9.99
   7   6   4   68.50    4.32
   7   6   4   61.97    3.87
   7   6   4   66.52    4.45
   6 -13   4   65.36    8.88
   7   6   7  229.67    7.48
 -13   7   7  226.47    8.02
   7   6   7  214.29    6.97
   7   6   7  223.08    7.76
   7   6   7  230.86    7.59
   7   7   0   99.32    4.66
   7   7   0   91.75    4.36
   7   7   0   90.89    5.17
   7   7   3  115.43    5.41
   7   7   3  109.84    5.52
   7 -14   3  119.41    6.42
   7 -14   3  104.52    5.14
   7   7   3  110.09    4.78
   7 -14   3  129.63   11.74
   7   7   6  113.55    5.19
 -14   7   6  116.81    5.66
   7   7   6  100.29    5.21
   7   7   6  116.32    5.05
   7   8  -1    5.78    2.60
   7   8  -1    1.58    1.74
   8 -15  -1    3.80    4.37
   7   8   2   59.22    3.86
   7   8   2   62.06    4.11
   8 -15   2   59.66    4.86
   8 -15   2   58.24    8.11
   7   8   5   21.73    2.64
   7   8   5   25.29    2.94
   6   8  -2   11.90    1.96
   6   8   1  135.95    5.87
   6   8   1  139.29    5.62
   8 -14   4  270.11   16.76
   6   8   4  263.53    8.32
   6   8   4  258.14    9.06
   6   8   4  256.75    8.89
   8 -14   4  270.10    9.95
   8 -14   4  251.07   15.87
   6   8   4  261.06    8.77
   8 -14   4  238.65   16.32
   6   8   4  249.20   14.74
   8 -14   4  270.75    8.88
   6   8   7   13.78    2.11
   6   8   7   10.20    2.48
 -14   6   7   12.51    2.42
 -14   6   7   11.76    2.44
   6   8   7   10.40    2.19
   5   8   0   29.49    2.63
   5   8   0   30.16    2.86
   5   8   3   40.36    3.72
   5   8   3   37.63    3.54
   8 -13   3   34.67    3.96
   8 -13   3   39.87    7.39
   5   8   3   39.94    3.24
   5   8   3   43.64    3.55
   5   8   3   45.89    6.77
   8 -13   3   40.60    3.37
   5   8   6  136.28    5.90
   5   8   6  127.51    5.65
   5   8   6  137.86    6.05
   8 -13   6  134.67    6.32
 -13   5   6  137.68    6.18
   5   8   6  135.53    5.88
 -13   5   9  131.98    4.87
   5   8   9  142.34    4.75
 -13   5   9  131.14    4.40
   4   8   2  274.33    8.90
   4   8   2  260.21   13.60
   4   8   2  284.60    8.76
   4   8   2  284.06    8.69
   4   8   2  276.98    8.31
   8 -12   5  880.42   32.85
   8 -12   5  910.58   22.96
   8 -12   5  901.77   22.17
   8 -12   5  913.26   32.42
   4   8   5  856.26   31.01
   8 -12   5  948.81   33.61
   4   8   5  900.02   21.71
   4   8   5  928.72   21.62
   4   8   5  901.94   21.73
 -12   4   8   39.43    3.22
   4   8   8   36.60    2.44
   4   8   8   43.13    3.32
   3   8   1   82.26    3.92
   3   8   1   76.52    3.70
   3   8   4  524.77   13.81
   3   8   4  528.22   13.94
   8 -11   4  530.78   15.07
   3   8   4  529.28   13.91
   8 -11   4  526.04   22.56
   3   8   4  510.72   21.48
   3   8   4  521.56   13.75
   3   8   7   76.29    3.54
   3   8   7   71.98    4.26
   3   8   7   76.14    4.18
 -11   3   7   73.56    4.69
   8 -11   7   78.18    5.03
   3   8   7   83.00    4.68
   8 -10  -3   56.85    6.75
   2   8   0  100.73    7.17
   2   8   3  411.76   10.99
   2   8   3  386.17   10.83
   8 -10   3  419.01   12.01
   2   8   3  403.47   11.05
   8 -10   3  386.61   17.45
   2   8   6   35.31    3.22
   2   8   6   29.91    3.15
   8 -10   6   36.22    3.84
   8 -10   6   33.97    6.43
   2   8   6   40.32    3.53
 -10   2   6   32.24    3.51
 -10   2   6   28.31    3.48
   2   8   6   32.23    7.26
   2   8   6   37.57    3.27
   8 -10   6   26.53    7.07
   8 -10   9   82.29    3.88
   2   8   9   86.87    4.29
 -10   2   9   84.25    4.34
 -10   2   9   79.21    4.17
   8  -9  -4   19.06    4.78
   1   8  -1   31.57    4.52
   8  -9  -1   32.27    5.89
   1   8   2  310.30    8.58
   1   8   2  304.17    8.63
   1   8   2  309.42    8.57
  -9   1   2  311.84   12.99
   1   8   5   77.45    4.26
   1   8   5   86.15    4.31
  -9   1   5   83.92    4.59
   1   8   5   72.29    8.17
   8  -9   5   71.82    8.02
  -9   1   5   84.03    4.73
   8  -9   5   70.68    8.48
   1   8   5   76.80    4.31
   8  -9   5   77.32    4.86
   1   8   5   83.10    4.42
  -9   1   8   68.79    4.86
   8  -9   8   81.42    4.88
  -9   1   8   74.36    4.69
   1   8   8   74.14    4.42
   0   8  -2   59.54    5.50
   8  -8  -2   52.62    6.42
   0   8   1  279.39   12.21
   8  -8   1  294.15   14.68
   0   8   4  545.42   13.11
   0   8   4  550.42   13.26
  -8   0   4  527.97   13.44
   8  -8   4  532.65   14.14
   8  -8   4  542.71   13.09
  -8   0   4  531.16   13.77
   8  -8   4  548.99   20.27
  -8   0   4  546.74   21.34
   0   8   4  536.35   13.58
   0   8   4  542.93   13.62
   0   8   7  133.52    5.21
  -8   0   7  118.21    6.20
  -8   0   7  116.42    5.97
   0   8   7  132.29    5.19
   8  -8   7  128.63    6.15
   0   8   7  128.23    5.36
   0   8   7  129.66    5.81
   0   8  10   14.59    2.05
   8  -8  10   11.07    1.89
  -8   0  10   12.50    2.14
  -8   0  10   11.31    2.77
  -8   0  10   10.86    2.10
  -1   8   0  336.03   13.07
   8  -7   0  328.57   15.23
  -1   8   3  102.60    3.83
  -7  -1   3   96.51    3.89
   8  -7   3   91.44    6.69
  -1   8   3   94.38    7.56
  -7  -1   3   85.93    8.11
  -1   8   6   62.72    3.46
  -7  -1   6   66.19    4.34
   8  -7   6   73.18    7.23
  -1   8   6   60.62    3.66
  -1   8   6   56.61    7.57
   8  -7   6   62.00    8.83
  -7  -1   6   63.54    4.26
  -1   8   6   60.85    3.83
  -1   8   6   63.56    4.06
   8  -7   9    9.12    2.34
  -1   8   9   11.50    2.28
  -7  -1   9    8.61    2.96
  -7  -1   9   12.12    2.68
   8  -6  -1 1421.74   37.96
   8  -6   2  859.56   21.89
  -2   8   2  886.12   24.83
  -6  -2   2  840.52   19.25
  -2   8   2  831.57   17.82
  -6  -2   5  193.91    7.10
  -6  -2   5  193.77    6.94
   8  -6   5  195.74   12.55
   8  -6   5  197.26    6.71
  -2   8   5  193.83    6.58
  -2   8   5  197.82    6.02
  -2   8   5  191.48    6.33
  -2   8   5  187.72    6.69
  -2   8   5  184.28    6.51
  -6  -2   5  190.97   13.44
  -2   8   8   24.29    2.85
  -2   8   8   26.74    5.48
  -6  -2   8   22.63    3.60
   8  -6   8   21.53    2.92
  -2   8   8   27.17    3.13
  -6  -2  11   63.82    3.12
  -5  -3   1   49.18    5.72
   8  -5   1   48.50    2.89
  -5  -3   1   52.83    3.09
  -3   8   1   55.97    2.95
  -5  -3   4  711.87   17.80
  -5  -3   4  738.59   17.13
   8  -5   4  718.72   16.64
   8  -5   4  759.78   24.62
  -3   8   4  725.74   16.83
  -5  -3   4  714.08   26.07
  -5  -3   4  788.08   27.07
  -3   8   4  735.70   16.93
  -3   8   4  729.16   16.70
  -5  -3   7  231.54    8.83
   8  -5   7  240.42    8.16
  -3   8   7  239.13    7.98
  -3   8   7  236.54    7.71
  -5  -3   7  233.02    8.59
  -3   8   7  246.64    7.91
  -3   8   7  251.36   14.01
   8  -5  10   25.98    2.64
  -5  -3  10   27.01    3.37
  -5  -3  10   28.01    2.80
  -4  -4   0 1677.03   40.17
  -4  -4   0 1678.56   34.57
  -4   8   0 1731.92   34.69
  -4   8   3  202.60    6.41
   8  -4   3  199.11    5.73
  -4  -4   3  211.69   11.89
  -4  -4   3  196.75   10.15
  -4   8   3  223.98   10.60
   8  -4   3  204.35   10.42
  -4   8   3  200.86    6.23
  -4  -4   3  201.91    6.73
  -4  -4   6  145.55    6.65
  -4  -4   6  155.48    6.36
  -4   8   6  156.58    6.56
  -4  -4   6  153.40   12.49
  -4   8   6  145.90   10.08
  -4   8   6  145.89    5.58
  -4  -4   6  158.00   13.26
  -4   8   6  158.47    5.95
  -4   8   6  157.27    5.70
   8  -4   9   51.09    3.83
  -4  -4   9   56.90    4.63
  -4   8   9   52.20    3.68
   8  -4   9   54.61    3.01
  -3  -5  -1  354.56   11.72
  -5   8  -1  338.79    8.49
  -5   8   2  165.76    5.28
  -3  -5   2  158.79    9.49
  -5   8   2  167.71    8.90
   8  -3   2  151.29    9.89
   8  -3   2  167.68    8.17
  -5   8   5  126.94    4.84
  -3  -5   5  133.60    5.43
  -5   8   5  136.10    5.71
  -3  -5   5  134.87   10.36
  -3  -5   5  140.06   12.03
   8  -3   5  130.91    5.04
  -3  -5   5  137.31    5.01
  -5   8   5  129.97    4.90
  -5   8   5  133.07    5.25
  -3  -5   8   92.19    5.51
  -3  -5   8  101.03    5.90
  -3  -5   8  102.55    5.44
  -5   8   8   94.43    4.76
  -3  -5  11   30.47    2.90
  -3  -5  11   26.16    2.03
   8  -3  11   28.80    2.21
   8  -2   1  148.19    4.69
   8  -2   1  138.94    4.75
  -6   8   1  152.72    4.62
  -2  -6   1  160.40    8.78
   8  -2   1  159.96    9.49
   8  -2   1  146.42    6.18
  -6   8   4  193.09    6.56
  -6   8   4  190.53    6.08
  -2  -6   4  201.95   12.32
  -2  -6   4  177.38   11.40
  -6   8   4  177.54    9.48
  -2  -6   4  182.55    6.25
  -2  -6   4  191.29    6.10
  -2  -6   7  447.56   13.52
   8  -2   7  451.12   12.86
  -6   8   7  474.45   13.40
  -2  -6   7  434.45   22.09
  -6   8   7  466.07   11.88
  -6   8   7  456.38   12.11
  -2  -6   7  462.98   13.06
  -2  -6  10   54.10    3.08
  -2  -6  10   58.16    4.16
  -6   8  10   52.51    3.18
   8  -2  10   52.66    3.42
   8  -1   0  862.78   18.63
   8  -1   0  873.16   18.53
   8  -1   3   93.32    4.17
  -7   8   3   89.24    4.03
   8  -1   3   91.14    4.14
  -1  -7   3   91.63    5.98
  -7   8   3   90.39    6.47
   8  -1   6  327.85    9.87
  -1  -7   6  317.55    9.35
  -7   8   6  325.38   10.19
  -1  -7   6  308.84   17.61
  -1  -7   6  312.74   17.71
  -7   8   6  309.61    8.74
  -1  -7   6  311.66    9.78
  -1  -7   6  309.98   18.42
  -7   8   6  305.86    8.77
  -1  -7   6  319.51   10.29
   8  -1   9   99.60    4.29
  -1  -7   9  104.32    5.72
  -7   8   9   87.62    4.29
  -1  -7   9   91.88    4.18
   8   0  -1  272.86    7.34
   0  -8  -1  288.18   10.78
   8   0   2   42.43    2.85
  -8   8   2   43.26    2.64
   8   0   2   41.58    2.86
   0  -8   2   40.40    2.94
  -8   8   2   42.14    4.68
   8   0   2   46.96    5.55
   0  -8   2   43.85    5.82
  -8   8   5  501.05   13.40
   0  -8   5  490.49   13.03
   0  -8   5  496.49   22.18
  -8   8   5  483.40   12.43
   0  -8   5  543.04   23.72
   8   0   5  497.17   13.01
   8   0   8  158.54    6.59
  -8   8   8  167.93    7.16
   8   0   8  161.12    5.60
  -8   8   8  163.95    6.11
   0  -8   8  149.46   13.28
   8   0   8  170.68    6.38
  -8   8   8  169.15    6.03
   0  -8   8  157.63    7.11
   8   1   1  501.79   12.51
   8   1   1  516.48   12.33
   1  -9   1  522.98   12.78
   1  -9   1  529.68   18.72
   8   1   1  527.54   18.01
   8   1   1  490.69   12.97
   8   1   4  257.33    7.89
   8   1   4  264.16    8.52
   8   1   4  261.19    8.34
   1  -9   4  241.21   15.07
   1  -9   4  245.62   12.35
   1  -9   4  265.80    8.35
   1  -9   4  252.45   15.62
  -9   8   7  161.89    7.08
   1  -9   7  164.06   13.53
  -9   8   7  162.29    5.88
   8   1   7  177.67    6.91
   8   1   7  170.85    6.65
   1  -9   7  166.82    6.51
   1  -9   7  164.26    7.15
   1  -9  10    3.77    2.21
   8   2   0  113.34    4.32
   2 -10   0  116.77    8.12
   8   2   0  113.56    5.06
   8   2   0  117.78    4.71
   8   2   3   52.15    3.64
   8   2   3   50.18    3.44
   2 -10   3   57.27    3.92
   2 -10   3   56.92    7.35
   8   2   3   45.14    2.93
   8   2   3   42.47    3.14
   8   2   6   43.68    3.58
 -10   8   6   47.32    4.00
   8   2   6   45.67    3.93
   2 -10   6   28.29    6.96
   2 -10   6   48.73    8.80
   8   2   6   44.23    3.72
 -10   8   6   42.13    3.06
   2 -10   6   45.56    8.13
   2 -10   6   41.94    3.64
   2 -10   9   50.09    3.66
   8   2   9   50.05    3.50
 -10   8   9   41.78    3.56
 -10   8   9   47.81    3.02
   8   3  -1  328.53    8.67
   3 -11  -1  344.77   14.16
   3 -11  -1  339.18    9.28
   8   3   2   99.46    4.75
   8   3   2   92.68    4.45
   3 -11   2  101.19    5.07
   3 -11   2   97.71    8.95
   3 -11   2   91.94    4.17
   8   3   2   89.65    4.38
   3 -11   2   94.76    4.70
   8   3   5   78.48    4.43
   8   3   5   85.10    4.81
   3 -11   5   90.09   10.28
   3 -11   5   79.85    8.80
   3 -11   5   68.45    8.83
   3 -11   5   88.84    4.94
   3 -11   8    2.13    2.23
   8   3   8    1.64    2.07
 -11   8   8    4.03    2.41
 -11   8   8    2.44    2.14
   8   3   8    4.04    1.92
   8   4   1  167.27    6.51
   8   4   1  177.92    6.32
   4 -12   1  180.97   11.67
   8   4   1  168.45    6.07
   4 -12   1  170.79    6.60
   4 -12   1  168.93    6.78
   8   4   4  118.43    5.72
   8   4   4  118.74    5.70
   4 -12   4  116.38    6.35
   4 -12   4  130.70   11.45
   4 -12   4  119.97    5.57
   8   4   4  122.59    5.54
   4 -12   4  100.20   10.13
   8   4   4  124.90    5.25
   4 -12   4  106.54    9.97
 -12   8   7  174.74    7.05
   8   4   7  161.86    6.45
 -12   8   7  171.66    6.85
   8   4   7  166.88    6.30
   8   4   7  166.19    6.48
   8   5   0  652.64   16.41
   8   5   0  638.70   15.60
   5 -13   0  646.05   23.84
   5 -13   0  636.45   16.17
   8   5   3   14.60    2.21
   8   5   3   17.37    2.90
   8   5   3   12.14    2.69
   5 -13   3   13.45    5.48
   5 -13   3   11.67    2.99
   5 -13   3   14.83    2.42
   8   5   3   12.25    2.55
   5 -13   3   12.64    2.77
   8   5   6  611.92   15.61
 -13   8   6  600.31   15.89
   8   5   6  607.85   15.35
 -13   8   9   45.99    2.70
 -13   8   9   44.50    2.92
   8   5   9   46.23    2.74
   8   6  -1  416.30   11.79
   8   6  -1  394.42   10.53
   6 -14  -1  402.83   17.80
   6 -14  -1  383.19   11.01
   8   6   2  210.46    7.68
   6 -14   2  214.96    8.40
   6 -14   2  210.11   13.99
   8   6   2  215.49    8.12
   8   6   2  209.73    7.48
   6 -14   2  202.72    7.95
   8   6   5  147.03    6.35
   6 -14   5  144.58   13.27
   8   6   5  137.90    5.65
   6 -14   8   15.87    2.36
   8   6   8   18.63    2.16
 -14   8   8   20.68    2.42
 -14   8   8   16.88    2.30
   8   7  -2   68.91    4.34
   8   7   1  108.58    5.70
   8   7   1  111.05    5.22
   7 -15   1  116.01    6.10
   7 -15   1  106.20   10.21
   8   7   1  105.31    4.87
   8   7   4   35.18    3.48
   7 -15   4   32.36    3.87
   8   7   4   29.47    2.69
   8   7   4   38.27    3.42
 -15   8   7   46.58    3.14
   8   7   7   52.68    2.86
   8   7   7   55.22    3.07
   8   7   7   52.64    3.11
   7 -15   7   58.16    3.62
   8   8  -6   33.02    2.58
   8   8  -3   79.67    4.55
   8   8   0  128.14    4.96
   8   8   0  132.59    5.44
   8 -16   0  133.41    6.44
   8   8   0  127.11    6.07
   8 -16   0  114.68   10.21
   8   8   3   43.24    3.65
   8 -16   3   33.99    3.85
   8   8   3   36.82    3.28
   8   8   6   25.85    2.41
 -16   8   6   22.34    2.34
 -16   8   6   30.56    2.87
   8   8   6   31.74    2.40
   8   9  -4   72.68    3.97
   8   9  -1   80.35    4.73
   9 -17  -1   74.71    4.84
   8   9   2   24.88    2.82
   8   9   2   23.00    2.52
   9 -17   2   17.91    3.19
   8   9   5   13.54    2.35
   8   9   5   19.59    2.32
 -17   8   5   17.77    2.28
   7   9  -2   13.05    2.90
   7   9   1  156.24    6.16
   9 -16   1  140.19    6.90
   7   9   1  142.50    5.58
   7   9   4  156.39    6.40
   9 -16   4  140.74    6.70
   7   9   4  140.95    5.19
   7   9   4  161.55    6.31
   7   9   4  147.66    5.92
 -16   7   7   82.02    3.56
   7   9   7   73.62    2.97
 -16   7   7   72.79    3.37
   7   9   7   74.56    3.15
   6   9   0   40.18    3.32
   6   9   0   39.07    2.97
   6   9   3  137.67    5.92
   6   9   3  149.46    6.21
   6   9   3  134.59    6.23
   9 -15   3  137.81    6.99
   9 -15   3  131.26    5.65
   9 -15   3  125.75   11.64
   6   9   3  133.58    5.29
   6   9   6   12.63    2.24
 -15   6   6    9.72    2.41
   6   9   6   11.99    2.43
   6   9   6   11.37    2.27
   5   9  -1   17.40    2.52
   5   9   2  159.21    6.78
   5   9   2  156.54    6.44
   9 -14   2  171.45    7.72
   5   9   2  156.86    6.24
   9 -14   2  151.47    6.05
   5   9   2  161.06    5.89
   5   9   2  140.33   10.37
   5   9   5   38.88    3.59
   9 -14   5   40.20    3.70
 -14   5   5   42.43    3.57
   5   9   5   39.05    3.48
   5   9   5   47.19    3.57
   5   9   8   15.86    2.16
 -14   5   8   12.61    2.27
 -14   5   8   12.03    2.03
 -14   5   8   12.59    2.16
   4   9   1  480.91   13.20
   4   9   1  472.39   12.82
   4   9   1  482.58   12.63
   4   9   1  470.76   12.05
   4   9   1  493.90   18.93
   4   9   4  207.60    7.63
   9 -13   4  203.04    7.74
   4   9   4  195.03    7.56
   9 -13   4  232.27   14.96
   9 -13   4  195.70   13.91
   4   9   4  224.66   13.92
   4   9   4  204.33    7.42
   9 -13   4  197.56   14.68
   4   9   7   56.20    3.68
 -13   4   7   66.12    4.12
   9 -13   7   54.79    4.14
   4   9   7   69.09    4.08
   4   9   7   63.52    3.63
   3   9   0   23.13    2.45
   3   9   3  126.86    5.74
   3   9   3  123.02    5.49
   9 -12   3  111.64    6.21
   9 -12   3  131.68   10.86
   3   9   3  127.53    5.44
   3   9   3  134.66   10.31
   9 -12   6  331.63   10.78
   9 -12   6  310.73   17.47
 -12   3   6  338.93   10.59
   3   9   6  319.65   17.54
   9 -12   6  349.67   19.35
   3   9   6  317.91    9.94
   3   9   6  334.55   10.17
   3   9   6  331.68   10.14
   3   9   6  340.33   10.27
   9 -12   9  140.73    4.52
 -12   3   9  136.64    4.95
 -12   3   9  139.35    4.80
   2   9  -1  184.44    9.90
   2   9   2  167.29    6.02
   2   9   2  168.21    6.23
   2   9   2  160.24    6.19
   9 -11   5  410.19   20.99
   2   9   5  449.83   20.07
   2   9   5  401.89   11.50
   9 -11   5  418.56   12.30
   9 -11   5  393.82   12.50
   2   9   5  403.26   11.67
   9 -11   5  423.91   19.90
 -11   2   5  407.40   12.10
   9 -11   5  377.49   19.08
   2   9   5  386.16   11.27
   2   9   5  414.98   11.84
 -11   2   8   10.10    2.66
 -11   2   8    8.68    2.40
   1   9  -2  703.80   21.83
   9 -10  -2  742.68   26.01
   1   9   1   62.98    3.52
   1   9   1   60.56    6.38
   1   9   1   57.25    3.33
   1   9   4  296.29    8.70
   1   9   4  287.41    8.83
   9 -10   4  284.09    9.61
   9 -10   4  275.96   14.90
 -10   1   4  288.46    9.10
   9 -10   4  275.05    8.37
   1   9   4  280.44    8.89
   1   9   7   46.22    3.11
   1   9   7   45.99    3.34
 -10   1   7   48.46    4.07
 -10   1   7   38.01    3.73
   1   9   7   48.37    7.80
   1   9   7   47.06    3.47
 -10   1  10  114.62    4.22
 -10   1  10  115.81    4.31
   1   9  10  113.19    4.04
   0   9  -3  118.44    7.68
   9  -9  -3  107.65    9.37
   0   9   0  102.41    7.60
   9  -9   0  106.75    9.37
   0   9   3  152.40    5.44
   9  -9   3  142.95    6.30
   9  -9   3  166.75    9.97
   0   9   3  160.13    5.88
  -9   0   3  166.12    5.96
  -9   0   3  162.14   10.68
   0   9   3  151.58    5.80
   0   9   6  176.83    6.46
  -9   0   6  178.02    7.26
  -9   0   6  171.46    7.25
   9  -9   6  189.56   14.15
   9  -9   6  176.29   11.90
   0   9   6  182.63    6.65
   0   9   6  200.17   13.36
   0   9   6  170.09    6.72
   9  -9   9   22.76    2.55
  -9   0   9   23.91    3.14
   0   9   9   24.19    2.60
  -9   0   9   27.93    2.97
  -1   9  -1  554.72   18.60
   9  -8  -1  521.29   21.36
  -1   9   2  241.55    7.39
  -1   9   2  255.83    7.09
   9  -8   2  223.43   10.38
  -1   9   2  238.88   12.27
  -8  -1   2  251.84   12.91
  -1   9   5   57.17    3.48
  -8  -1   5   56.52    3.90
   9  -8   5   59.31    4.01
  -8  -1   5   60.81    4.11
  -1   9   5   59.70    3.84
  -8  -1   5   62.67    8.41
   9  -8   5   70.45    8.61
   9  -8   8   29.04    3.23
  -8  -1   8   24.92    3.53
  -1   9   8   28.54    3.09
  -1   9   8   27.41    2.37
   9  -7  -2  486.74   19.73
  -2   9   1   65.39    6.37
   9  -7   1   69.12    7.97
   9  -7   4  337.06   16.56
   9  -7   4  342.56    9.66
  -7  -2   4  320.50    9.29
  -7  -2   4  328.38    9.63
  -7  -2   4  344.54   17.31
  -2   9   4  323.85    9.52
   9  -7   4  333.22    9.22
  -2   9   4  327.75    9.43
  -2   9   7    7.87    2.42
  -7  -2   7   10.11    3.04
   9  -7   7   12.34    2.64
  -2   9   7    8.97    2.22
  -7  -2   7   10.02    2.99
  -2   9   7    5.49    4.99
  -7  -2  10   62.29    3.53
   9  -7  10   63.31    3.34
  -7  -2  10   65.50    4.10
   9  -6   0  215.15   12.72
  -3   9   0  248.97    7.09
  -6  -3   3  606.69   15.36
   9  -6   3  607.08   14.46
  -6  -3   3  579.53   22.96
  -6  -3   3  642.93   23.84
  -3   9   3  611.85   14.62
  -3   9   3  603.82   14.53
  -3   9   3  594.07   14.47
  -6  -3   6  250.34    8.78
  -3   9   6  253.09    8.18
  -6  -3   6  243.96    8.64
  -3   9   6  263.70    8.25
  -6  -3   6  274.17   17.15
  -3   9   6  259.29    7.97
  -3   9   6  255.14   14.15
  -6  -3   6  236.19    8.55
  -3   9   6  245.24    8.11
  -3   9   9   20.08    2.37
   9  -6   9   21.93    2.80
  -6  -3   9   20.39    3.37
  -4   9  -1 1736.77   35.59
  -5  -4   2   13.48    2.35
  -5  -4   2   11.08    4.34
  -5  -4   2    7.32    3.49
   9  -5   2   12.42    5.37
  -5  -4   5  186.58    7.49
  -4   9   5  187.83    5.71
  -4   9   5  191.87    6.79
  -5  -4   5  175.51   13.34
  -4   9   5  189.38    6.70
  -4   9   5  186.50    6.77
   9  -5   5  213.10   12.83
  -5  -4   5  201.21   14.27
  -5  -4   5  191.59    6.99
   9  -5   5  201.36    6.54
  -5  -4   5  200.29    6.38
  -4   9   8    4.01    2.10
  -4   9   8    6.38    2.02
  -5  -4   8    2.11    2.64
   9  -5   8    3.91    2.16
  -5  -4   8    1.90    2.43
  -5   9  -2    9.16    1.62
  -4  -5   1  134.90    8.68
   9  -4   1  140.59    9.96
  -5   9   1  130.72    4.83
  -4  -5   1  134.31    4.85
  -5   9   4  374.93   10.49
  -4  -5   4  357.96   17.74
  -4  -5   4  371.74   16.30
  -5   9   4  409.56   16.06
   9  -4   4  355.54   15.54
  -5   9   4  366.09    9.99
  -4  -5   4  363.76   18.58
  -4  -5   4  377.51   10.26
  -4  -5   4  382.94   10.13
   9  -4   4  366.22   10.19
  -5   9   4  377.13   10.10
  -4  -5   4  382.56   10.93
  -5   9   7  211.54   12.61
  -4  -5   7  226.97    9.01
   9  -4   7  222.97    8.11
   9  -4   7  238.26    7.73
  -4  -5   7  233.89   16.72
  -5   9   7  230.74    7.46
  -4  -5   7  223.28    8.41
  -5   9   7  234.09    7.45
   9  -4  10   18.32    2.42
  -4  -5  10   16.68    2.24
  -4  -5  10   20.19    3.03
  -6   9  -3   25.18    2.02
  -3  -6   0  242.57   11.05
  -6   9   0  269.12    7.38
  -3  -6   0  252.52    7.01
   9  -3   3  286.72    8.55
  -6   9   3  286.23    8.40
  -6   9   3  290.95    8.39
  -3  -6   3  296.89   14.76
  -3  -6   3  266.13   13.51
  -6   9   3  285.48   12.71
  -6   9   3  299.64    8.41
  -3  -6   3  305.59    8.45
   9  -3   3  297.85   12.21
  -3  -6   3  303.45    8.86
   9  -3   6   59.76    4.06
  -6   9   6   64.52    4.42
  -6   9   6   59.38    3.31
  -6   9   6   55.54    3.74
  -3  -6   6   55.08    3.88
  -6   9   6   60.22    3.44
  -6   9   6   53.07    6.42
  -3  -6   6   64.40    3.64
  -6   9   6   56.53    3.34
  -3  -6   9   66.21    3.79
  -3  -6   9   61.27    4.52
  -6   9   9   58.52    3.42
   9  -3   9   63.99    3.40
  -2  -7  -1  147.66    7.62
   9  -2   2   25.93    2.36
  -7   9   2   27.30    2.32
  -2  -7   2   24.14    5.22
  -7   9   2   21.38    4.21
   9  -2   2   33.83    5.75
   9  -2   5  221.48    7.48
  -7   9   5  219.97    7.82
  -2  -7   5  224.02   14.36
  -2  -7   5  218.90   14.14
  -2  -7   5  214.56    7.97
  -7   9   5  220.77    7.45
  -2  -7   5  223.05    7.53
   9  -2   5  205.88    7.28
  -7   9   5  215.49    7.08
  -2  -7   8   87.34    5.44
   9  -2   8   83.01    4.76
  -7   9   8   93.93    5.24
  -2  -7   8   81.12   10.55
  -7   9   8   76.47    3.91
   9  -2   8   79.38    4.36
   9  -1   1   33.25    5.24
   9  -1   1   24.85    2.29
   9  -1   1   25.96    2.26
  -1  -8   1   31.88    2.52
   9  -1   1   23.38    2.75
  -8   9   4   26.99    4.32
  -8   9   4   24.31    2.76
   9  -1   4   24.30    2.49
  -1  -8   4   19.35    5.92
  -1  -8   4   24.72    6.15
   9  -1   4   24.15    2.83
  -1  -8   4   23.37    2.53
  -1  -8   4   25.09    7.03
   9  -1   7   31.68    3.36
  -8   9   7   32.82    3.58
  -1  -8   7   25.61    6.86
   9  -1   7   35.92    3.36
  -1  -8   7   39.02    3.14
  -8   9   7   36.82    2.80
  -1  -8   7   33.41    3.78
  -1  -8  10   24.74    3.02
   9   0   0  105.23    4.29
   9   0   0  104.83    4.09
   0  -9   0  122.24    4.45
   0  -9   0  121.48    8.03
   0  -9   0  117.75    4.60
   9   0   0  105.21    4.81
   9   0   3   94.14    4.71
  -9   9   3   90.68    4.20
   9   0   3   98.34    4.60
   0  -9   3  104.03    5.03
  -9   9   3   97.84    6.87
   0  -9   3  101.29    7.05
   9   0   3  102.32    4.19
   9   0   3   93.17    4.83
   9   0   6  234.55    8.22
  -9   9   6  238.79    8.72
   0  -9   6  267.33   16.79
   0  -9   6  270.67   17.35
  -9   9   6  230.21    7.56
   0  -9   6  254.73    8.40
   9   0   9    8.99    2.39
  -9   9   9    9.16    2.52
   0  -9   9    6.37    2.68
   0  -9   9    9.81    2.53
   9   0   9    7.73    1.99
   9   1  -1  291.81    8.24
   1 -10  -1  294.09   12.22
   9   1  -1  278.63    8.73
   9   1   2   37.12    3.14
 -10   9   2   35.50    2.55
   9   1   2   33.87    2.91
   1 -10   2   34.49    3.10
   1 -10   2   41.08    6.19
 -10   9   2   28.03    4.14
   9   1   2   34.38    4.95
   9   1   5  818.45   19.49
   1 -10   5  805.67   19.94
 -10   9   5  806.15   19.91
   9   1   5  821.79   20.09
   1 -10   5  876.89   31.48
   1 -10   5  891.28   32.40
   1 -10   5  785.30   31.21
 -10   9   8   34.47    3.48
 -10   9   8   37.14    3.10
   9   1   8   37.09    3.20
   9   1   8   34.21    2.72
   9   1   8   33.84    3.32
   1 -10   8   34.06    3.67
   9   2   1    8.97    2.12
   9   2   1   10.55    1.99
   2 -11   1   12.17    2.39
   2 -11   1   10.92    4.61
   9   2   1    3.62    2.78
   9   2   1   10.06    2.04
   2 -11   1   12.55    2.36
   9   2   4  578.43   15.30
   2 -11   4  521.77   20.67
 -11   9   4  577.25   14.69
   9   2   4  576.24   15.00
   2 -11   4  578.11   25.52
   9   2   4  553.57   14.65
   2 -11   4  587.91   24.99
   2 -11   4  547.96   15.05
   9   2   4  560.47   14.17
 -11   9   7   66.71    4.53
   9   2   7   62.97    4.14
   9   2   7   66.18    4.01
   2 -11   7   60.86    4.03
   2 -11   7   63.46    4.67
   9   2   7   71.56    4.30
   9   3   0  380.17   10.68
   9   3   0  362.00    9.87
   3 -12   0  377.75   10.73
   3 -12   0  336.32   15.75
   9   3   0  334.80   15.01
   3 -12   0  366.72   10.51
   9   3   3   60.30    4.16
 -12   9   3   57.55    3.60
   9   3   3   59.06    3.95
   3 -12   3   71.14    4.67
   3 -12   3   49.40    7.65
   3 -12   3   60.14    7.46
   9   3   3   63.72    4.04
   9   3   3   57.31    3.36
   3 -12   3   69.46    4.39
 -12   9   6  115.48    5.52
   9   3   6  103.65    5.16
 -12   9   6  107.47    4.70
   9   3   6  110.88    5.15
   3 -12   6  104.59    5.46
   3 -12   9   30.39    2.72
   3 -12   9   35.35    3.03
 -12   9   9   32.56    2.33
 -12   9   9   31.36    2.74
   9   3   9   36.93    2.71
   9   4  -1  181.68    6.96
   4 -13  -1  180.05   11.05
   4 -13  -1  180.14    6.60
   9   4   2  106.84    5.46
   9   4   2  115.20    5.33
   4 -13   2  115.41    5.83
   4 -13   2  110.48   10.11
   9   4   2  108.29    5.07
   4 -13   2  104.64    5.42
 -13   9   5  108.29    5.36
   9   4   5  119.91    5.90
   9   4   5  123.02    5.74
   4 -13   5  109.09    5.75
   9   4   5  118.26    5.14
   9   4   8   25.27    2.28
 -13   9   8   21.93    2.61
 -13   9   8   22.34    2.60
   9   4   8   27.91    2.63
   4 -13   8   26.49    2.86
   9   5  -2  316.97    9.94
   9   5   1   80.28    4.85
   9   5   1   76.78    4.33
   5 -14   1   76.77    4.95
   5 -14   1   77.29    8.66
   5 -14   1   88.86    5.03
   9   5   4    4.25    1.94
   9   5   4    8.33    2.54
   9   5   4    5.78    2.44
   5 -14   4    2.87    2.91
   5 -14   4    3.95    4.64
   9   5   4    2.18    2.22
 -14   9   4    2.99    1.97
   9   5   4    7.03    2.53
   5 -14   4    5.67    2.74
 -14   9   7   96.43    4.65
   9   5   7  101.49    4.47
 -14   9   7  104.24    4.87
   9   5   7  103.68    4.42
   5 -14   7  107.23    5.13
   9   6  -6    5.35    1.80
   9   6  -3  249.76    8.46
   9   6   0  112.63    5.74
   9   6   0  116.98    4.91
   9   6   0  117.15    5.05
   6 -15   0  112.22    5.80
   6 -15   0  116.62    5.36
   9   6   3   95.79    5.19
   9   6   3   84.97    4.82
   6 -15   3   92.88    5.48
   9   6   3   92.01    4.80
   6 -15   3   83.70    9.45
   6 -15   3   88.64   10.75
   6 -15   3   79.06    8.99
   6 -15   3   86.07    5.12
 -15   9   6   70.54    3.76
 -15   9   6   62.76    4.05
   9   6   6   70.66    3.57
   9   7  -4   78.78    4.29
   9   7  -1   93.33    5.11
   7 -16  -1  100.18    5.39
   9   7   2   32.34    3.55
   9   7   2   31.35    3.18
   7 -16   2   35.80    3.74
   9   7   2   30.91    3.03
   9   7   5   30.41    3.16
   9   7   5   29.56    2.93
   9   7   5   29.31    2.36
   9   8  -5   41.45    2.74
   8 -17  -2   67.59    4.16
   9   8  -2   74.04    4.29
   9   8   1  110.77    5.41
   9   8   1  109.33    4.54
   9   8   1  105.40    4.81
   8 -17   1  105.05    5.51
   9   8   4    9.28    2.23
   9   8   4   12.04    2.20
   9   9  -3   25.77    2.67
   9   9   0   28.05    3.01
   9 -18   0   32.68    3.14
   9   9   3   23.95    2.53
   9 -18   3   25.96    3.05
   9  10  -1   63.67    3.44
   9  10  -1   50.90    2.38
  10 -19   2    7.20    2.10
  10 -19   2   10.30    1.74
   9  10   2    9.01    1.79
 -19   9   2    7.61    1.38
   8  10  -2   34.13    3.10
  10 -18  -2   30.57    3.02
   8  10   1  166.92    5.77
  10 -18   1  166.43    6.67
   8  10   4   44.83    2.94
 -18   8   4   35.21    2.57
   8  10   4   43.97    2.91
   7  10  -3   59.24    3.83
   7  10   0  118.40    4.95
  10 -17   0  115.61    5.96
   7  10   3  144.29    5.91
   7  10   3  139.32    5.78
  10 -17   3  153.24    6.71
 -17   7   3  142.85    5.46
  10 -17   3  155.94    5.38
 -17   7   6   29.48    2.31
   7  10   6   28.04    2.17
   6  10  -1   65.94    3.73
   6  10   2   52.31    3.90
   6  10   2   56.85    3.97
  10 -16   2   57.87    4.77
   6  10   2   58.07    3.66
   6  10   5    9.45    1.98
 -16   6   5   13.97    2.43
   6  10   5    9.67    2.20
   5  10  -2   44.62    3.03
   5  10   1   47.60    3.94
   5  10   1   47.27    3.67
  10 -15   1   39.86    4.27
   5  10   1   39.76    3.21
   5  10   4   96.38    5.09
   5  10   4   98.74    5.15
   5  10   4  107.49    5.10
  10 -15   4  104.83    5.09
 -15   5   4   90.21    4.87
  10 -15   4  106.56    4.44
   5  10   4   97.37    4.67
   5  10   7    2.57    1.83
   5  10   7    3.48    1.85
 -15   5   7    1.87    1.84
 -15   5   7    3.30    1.95
   5  10   7    3.57    1.64
   4  10  -3  153.78    5.44
   4  10   0   74.87    4.62
   4  10   0   78.67    4.43
   4  10   3   19.27    2.80
   4  10   3   19.60    2.94
   4  10   3   25.66    3.11
  10 -14   3   14.23    5.70
  10 -14   3   23.54    2.92
   4  10   3   27.01    3.01
  10 -14   3   21.83    5.93
   4  10   3   32.29    6.05
   4  10   6   66.64    3.96
   4  10   6   63.71    4.04
 -14   4   6   60.83    3.98
  10 -14   6   60.68    4.23
   4  10   6   68.16    3.52
   4  10   6   62.18    3.90
   3  10   2   53.16    3.90
   3  10   2   51.43    3.92
   3  10   2   60.29    3.79
   3  10   2   50.13    7.02
   3  10   2   57.42    3.77
   3  10   5   91.05    4.92
   3  10   5  101.44    5.16
  10 -13   5   92.76    5.70
  10 -13   5   94.68    5.29
  10 -13   5   91.51   10.05
 -13   3   5   94.22    5.05
   3  10   5   93.52    4.98
  10 -13   5   73.07    9.32
   3  10   5   95.26    9.92
 -13   3   8   67.53    3.74
   3  10   8   64.83    3.59
   2  10   1   63.62    4.11
   2  10   1   62.72    3.77
   2  10   1   64.22    3.70
   2  10   4   85.90    4.55
   2  10   4   80.48    4.54
  10 -12   4   75.56    5.22
  10 -12   4   90.52    4.44
 -12   2   4   80.29    4.66
  10 -12   4   64.26    8.06
   2  10   4   75.51    4.59
   2  10   4   80.53    4.57
   2  10   4   73.07    8.61
   2  10   7    8.19    2.32
   2  10   7    4.62    2.00
  10 -12   7   10.01    2.76
   2  10   7    8.33    2.14
 -12   2   7    5.88    2.47
   2  10   7    6.34    1.68
  10 -11  -3   55.24    7.63
   1  10   0   21.72    4.68
   1  10   3  488.48   13.30
   1  10   3  498.62   13.07
   1  10   3  503.61   13.24
  10 -11   3  502.17   14.30
  10 -11   3  480.74   19.69
 -11   1   3  496.22   13.20
   1  10   3  517.07   13.53
   1  10   6  232.53    7.96
   1  10   6  217.78    7.61
 -11   1   6  222.00    8.20
  10 -11   6  223.64    8.48
  10 -11   6  218.10   13.84
   1  10   6  214.64    7.52
   1  10   6  219.39   14.61
   1  10   6  229.82    8.06
 -11   1   9   48.71    3.05
  10 -11   9   52.74    2.95
 -11   1   9   49.26    3.22
   1  10   9   47.78    3.02
  10 -10  -4  594.40   23.76
   0  10  -1  250.27   12.32
  10 -10  -1  252.88   15.23
   0  10   2  662.67   15.63
 -10   0   2  641.93   15.46
 -10   0   2  620.52   21.92
   0  10   2  657.45   15.89
   0  10   5  187.85    7.13
   0  10   5  182.31    6.69
   0  10   5  181.85   12.83
   0  10   5  197.75    7.23
  10 -10   5  171.88    7.27
 -10   0   5  180.69    7.12
  10 -10   5  189.61    6.35
  10 -10   5  186.45   13.81
 -10   0   8   36.99    3.49
  10 -10   8   37.07    3.50
   0  10   8   38.30    3.19
  10  -9  -5  802.23   28.74
  -1  10  -2   45.21    5.83
  10  -9  -2   30.05    6.49
  10  -9   1  300.58   16.57
  -1  10   1  287.79   14.01
  -1  10   1  289.18    8.60
  -1  10   1  313.51    8.76
  -9  -1   4   18.66    5.62
  -1  10   4   21.06    2.27
  -1  10   4   21.06    2.91
  -1  10   4   19.97    2.47
  10  -9   4   17.36    2.68
  -9  -1   4   18.19    2.70
  10  -9   4   28.56    7.12
  10  -9   4   20.34    2.60
  -1  10   7   33.78    2.94
  -9  -1   7   33.21    3.61
  -1  10   7   30.22    2.59
  10  -9   7   32.95    3.46
  -9  -1   7   26.67    3.35
  -1  10   7   30.58    3.32
  -9  -1   7   29.77    3.58
  -1  10   7   20.96    6.33
  -1  10   7   31.49    3.04
  10  -9  10   71.75    3.09
  -9  -1  10   69.63    3.35
  10  -8  -3   48.71    7.39
  -2  10   0  116.08    8.65
  10  -8   0  112.43   10.61
  -2  10   3  286.17    7.82
  10  -8   3  311.58    9.19
  -8  -2   3  305.26    8.73
  -2  10   3  284.00   14.60
  10  -8   3  289.90    8.76
  -2  10   3  291.51    8.89
  -2  10   3  288.34    8.89
  -8  -2   3  287.56   15.36
  -2  10   6   14.06    2.71
  -2  10   6    7.96    1.91
  -8  -2   6   12.23    2.58
  -8  -2   6   13.35    2.83
  10  -8   6   11.24    5.60
  -2  10   6    8.54    2.34
  -2  10   6   11.16    2.47
  -2  10   6    9.77    4.82
  10  -8   9  115.03    4.95
  -8  -2   9  118.44    5.48
  -2  10   9  117.48    4.65
  10  -7  -1  441.37   19.83
  10  -7  -1  450.98   11.72
  -3  10   2  208.35    6.85
  -3  10   2  216.81    6.91
  -3  10   2  212.67   11.69
  10  -7   2  205.86    6.91
  -7  -3   5 1051.61   23.36
  -3  10   5 1009.45   22.20
  -7  -3   5 1011.35   23.52
  -3  10   5 1006.29   23.25
  10  -7   5  975.39   22.71
  -3  10   5 1007.28   23.26
  10  -7   5 1001.68   22.62
  10  -7   5 1009.09   33.55
  -7  -3   5  988.63   35.24
  -3  10   5 1008.26   23.14
  -7  -3   5  976.47   22.42
  -3  10   8    7.80    2.35
  -7  -3   8    6.21    2.55
  10  -7   8    7.01    2.38
  -7  -3   8    6.05    2.63
  10  -6  -2  335.42    9.32
  -4  10   1   14.36    4.39
  -4  10   1   22.35    2.32
  -6  -4   4  967.93   23.72
  -6  -4   4 1001.71   22.74
  10  -6   4 1001.70   22.02
  -6  -4   4  966.82   34.33
  10  -6   4  969.40   31.05
  -6  -4   4 1035.47   34.79
  -4  10   4 1016.23   22.63
  -6  -4   4  979.33   22.39
  10  -6   4  997.87   22.59
  -6  -4   7   89.19    5.30
  -4  10   7   87.76    4.53
  -4  10   7   90.20    4.61
  10  -6   7   89.86    4.83
  -6  -4   7   90.15    5.11
  -4  10   7   85.53    8.84
  10  -6  10   38.54    2.73
  -6  -4  10   35.52    3.14
  -6  -4  10   38.21    2.72
  10  -5  -3  327.47    9.00
  -5  -5   0  294.21    8.17
  -5  10   0  289.03    8.20
  -5  -5   3  124.47    5.64
  -5  10   3  122.29    5.11
  -5  -5   3  114.95   10.29
  -5  -5   3  123.90    8.59
  -5  10   3  122.46    8.83
  -5  10   3  127.84    5.13
  10  -5   3  123.62    8.70
  10  -5   3  131.82    5.26
  -5  10   3  122.88    4.98
  -5  -5   3  121.84    5.07
  -5  10   3  118.66    5.09
  -5  10   6    1.80    1.93
  -5  10   6    7.82    4.15
  -5  -5   6    2.88    2.30
  -5  10   6    2.63    2.07
  -5  -5   9   31.80    3.47
  10  -5   9   30.94    2.38
  -6  10  -1  163.41    5.47
  -4  -6   2    3.35    1.89
  -4  -6   2    5.92    4.23
  10  -4   2    2.42    2.72
  -6  10   2    2.35    3.64
  10  -4   2    2.47    4.78
  10  -4   2    1.22    1.79
  -6  10   2    2.92    1.62
  -6  10   5   67.29    4.40
  -4  -6   5   67.02    9.25
  10  -4   5   65.31    3.90
  -4  -6   5   70.03    9.78
  -4  -6   5   65.55    4.04
  -6  10   5   59.98    3.69
  -4  -6   5   69.19    3.91
  -6  10   5   64.75    3.94
  -6  10   5   64.43    3.76
  -4  -6   5   68.35    4.79
  10  -4   8  125.85    5.74
  -4  -6   8  129.79    6.26
  -4  -6   8  114.09    5.76
  -7  10  -2    1.66    1.60
  10  -3  -2    0.74    1.62
  10  -3   1  224.23    6.50
  -3  -7   1  245.68   12.11
  10  -3   1  247.39   13.63
  10  -3   1  225.63    7.35
  -7  10   1  212.42    6.97
  -3  -7   1  230.92    7.07
  -3  -7   1  218.40    6.86
  -7  10   4  183.45    6.80
  -3  -7   4  185.42   12.93
  -3  -7   4  180.40   11.96
  -7  10   4  196.10   10.93
  -3  -7   4  199.87   14.44
  -3  -7   4  178.01    6.48
  -3  -7   4  180.40    6.53
  -7  10   4  191.66    6.61
  -7  10   4  185.16    6.67
  -3  -7   4  195.07    7.34
  10  -3   4  172.02    6.71
  -3  -7   7   19.01    3.66
  10  -3   7   20.59    3.04
  -3  -7   7   12.13    6.25
  -3  -7   7   17.71    3.02
  -3  -7   7   18.32    2.37
  -3  -7  10  121.64    5.08
  -3  -7  10  101.63    3.65
  -8  10  -3  417.66   10.42
  10  -2   0  107.68    4.06
  -2  -8   0  121.17    8.23
  10  -2   0  110.44    4.88
  -2  -8   0  108.79    4.55
  10  -2   3   57.74    3.29
  -8  10   3   60.54    3.55
  -2  -8   3   47.51    7.05
  -8  10   3   57.27    6.05
  10  -2   3   56.53    3.85
  -2  -8   3   58.71    3.24
  -8  10   3   56.59    3.62
  -8  10   3   54.79    3.53
  -2  -8   3   61.60    3.67
  -2  -8   6   64.61    9.76
  10  -2   6   69.87    4.24
  -8  10   6   71.94    4.59
  -2  -8   6   72.11    4.24
  -8  10   6   71.20    3.89
  10  -2   9   58.25    3.70
  -2  -8   9   51.72    4.07
  10  -2   9   53.95    3.11
  -2  -8   9   50.48    2.79
  10  -1  -1   64.08    3.15
  10  -1  -1   62.26    3.79
  -1  -9  -1   64.53    3.47
  10  -1   2  699.99   16.57
  -9  10   2  681.51   15.93
  10  -1   2  678.32   16.57
  -1  -9   2  712.38   24.83
  -9  10   2  691.34   22.63
  10  -1   2  711.78   24.55
  -9  10   2  691.13   16.50
  -1  -9   2  711.02   16.76
  10  -1   5   39.72    3.35
  -9  10   5   37.73    3.53
  -1  -9   5   42.45    7.84
  -1  -9   5   47.06    8.04
  -9  10   5   41.29    3.29
  -1  -9   5   47.63    8.88
  -1  -9   5   32.76    3.21
  -1  -9   5   44.84    4.01
  10  -1   8   67.46    4.02
  -9  10   8   68.85    4.45
  -1  -9   8   59.95    4.43
  10  -1   8   66.41    3.29
  10  -1   8   67.74    3.91
  10   0  -2  619.33   14.75
  10   0  -2  634.99   15.63
   0 -10  -2  633.87   14.82
  10   0   1  239.72    7.53
  10   0   1  248.19    7.41
   0 -10   1  229.83    7.38
  10   0   1  253.44   13.52
   0 -10   1  238.54    7.67
  10   0   1  243.74    8.32
  10   0   4  612.85   14.97
 -10  10   4  596.58   15.29
  10   0   4  599.27   15.64
   0 -10   4  632.23   25.44
   0 -10   4  596.77   25.56
   0 -10   4  585.05   26.56
   0 -10   4  593.12   15.75
  10   0   7   38.19    3.43
 -10  10   7   35.66    3.61
   0 -10   7   24.45    6.62
  10   0   7   41.29    3.42
   0 -10   7   35.88    3.19
   0 -10   7   35.62    3.92
  10   1  -3 1136.43   24.91
  10   1   0  160.59    5.87
  10   1   0  152.05    5.35
   1 -11   0  158.24    5.70
   1 -11   0  134.83    9.38
  10   1   0  156.62   10.79
  10   1   0  152.58    6.49
  10   1   3  282.95    9.19
 -11  10   3  287.08    8.48
  10   1   3  282.93    9.04
   1 -11   3  280.32    9.33
  10   1   3  281.34    8.84
   1 -11   3  278.09    9.33
  10   1   3  277.89    8.10
 -11  10   6   25.56    3.17
   1 -11   6   16.18    6.16
   1 -11   6   15.90    6.31
 -11  10   6   31.55    2.84
   1 -11   6   23.59    3.08
  10   1   6   24.72    2.88
   1 -11   9   54.07    3.59
   1 -11   9   54.30    3.69
  10   1   9   60.46    3.30
  10   2  -1  387.96   10.86
   2 -12  -1  389.56   10.82
  10   2   2   48.66    3.71
   2 -12   2   49.52    3.78
  10   2   2   52.24    3.62
   2 -12   2   48.18    3.82
   2 -12   2   38.72    6.82
  10   2   2   51.53    3.54
 -12  10   5  108.41    5.30
  10   2   5  110.11    5.63
   2 -12   5  112.88   11.54
   2 -12   5  113.13   11.86
  10   2   5  112.86    5.47
   2 -12   5  107.68   11.64
   2 -12   5  108.98    5.71
  10   2   5  113.17    5.09
   2 -12   8    8.31    2.53
 -12  10   8    8.83    2.01
  10   2   8    6.86    2.10
  10   2   8   10.91    1.92
 -12  10   8   10.52    2.36
  10   3  -2    6.54    2.17
  10   3   1   68.09    4.33
  10   3   1   74.62    4.09
   3 -13   1   80.08    4.51
   3 -13   1   79.65    8.72
  10   3   1   72.61    3.94
   3 -13   1   74.11    4.52
 -13  10   4   53.48    3.63
  10   3   4   63.47    4.37
  10   3   4   54.66    4.07
   3 -13   4   54.58    8.36
  10   3   4   59.73    3.53
 -13  10   7  134.03    5.72
 -13  10   7  149.06    5.93
  10   3   7  140.50    5.72
  10   3   7  144.98    5.52
  10   3   7  150.75    5.60
   3 -13   7  147.23    6.28
  10   4  -3   83.28    4.48
  10   4   0   96.05    5.14
  10   4   0   95.87    4.45
   4 -14   0   94.57    5.03
   4 -14   0   90.58    8.76
   4 -14   0  105.47    5.10
  10   4   3  213.56    8.23
  10   4   3  238.72    8.23
   4 -14   3  222.26    8.44
   4 -14   3  206.51   14.34
  10   4   3  226.02    7.84
   4 -14   3  220.67    8.38
  10   4   6   54.39    3.68
 -14  10   6   55.21    3.63
 -14  10   6   52.78    3.24
  10   4   6   58.81    3.44
  10   5  -4   61.82    3.75
  10   5  -1   15.05    2.84
   5 -15  -1   18.17    2.84
   5 -15  -1   11.26    2.29
  10   5   2   15.75    3.01
  10   5   2   12.93    2.62
   5 -15   2   15.14    3.10
   5 -15   2   10.12    4.95
  10   5   2   10.22    2.32
   5 -15   2   11.27    2.79
  10   5   5  184.20    6.68
 -15  10   5  172.34    6.08
  10   5   5  180.47    6.90
  10   5   5  176.61    5.83
  10   6  -5   16.04    2.12
  10   6  -2  285.60    9.18
   6 -16  -2  279.83    8.84
  10   6   1   74.71    4.64
  10   6   1   70.58    3.90
  10   6   1   67.65    3.97
   6 -16   1   69.43    4.58
  10   6   4   55.73    3.86
  10   6   4   60.14    3.75
  10   7  -3  109.98    4.95
  10   7   0  100.63    5.13
   7 -17   0   99.30    5.04
  10   7   3   16.78    2.44
  10   7   3   13.20    2.62
  10   7   3   11.78    2.51
   7 -17   3   12.98    2.70
  10   7   6   20.82    1.88
 -17  10   6   25.23    2.33
  10   8  -4  153.33    5.09
  10   8  -1   37.61    3.20
   8 -18  -1   36.41    3.00
  10   8   2    3.65    2.14
  10   8   2    4.09    1.85
   8 -18   2    4.75    2.22
  10   8   2    5.73    1.70
  10   9  -2   32.76    2.58
  10   9   1   11.25    2.15
   9 -19   1    6.34    1.93
  11 -19   0   66.36    3.73
   8  11   0   58.02    2.83
   7  11  -4   42.42    2.90
  11 -18  -1   11.18    2.57
   7  11  -1    8.96    1.62
   7  11   2  150.56    5.80
   7  11   2  158.23    5.71
  11 -18   2  163.37    6.51
  11 -18   2  155.74    5.47
   7  11   2  154.33    5.53
   6  11  -5  102.61    4.33
  11 -17  -5   97.73    3.79
   6  11  -2   52.79    3.89
   6  11   1   51.29    3.69
   6  11   1   50.59    3.49
  11 -17   1   54.54    4.42
   6  11   4   61.56    3.63
 -17   6   4   60.63    3.28
   6  11   4   57.09    3.46
   5  11   0   12.93    2.81
   5  11   0   15.29    2.56
   5  11   3  177.96    6.73
   5  11   3  170.97    6.71
  11 -16   3  172.29    6.26
 -16   5   3  173.22    6.20
  11 -16   3  178.42    6.29
 -16   5   6    8.87    1.98
   5  11   6    7.69    1.85
   5  11   6    9.19    2.05
   5  11   6   10.79    1.92
   4  11  -1    5.24    2.36
   4  11  -1    4.42    2.07
   4  11   2  111.38    5.55
   4  11   2  122.78    5.65
  11 -15   2  128.12    5.36
 -15   4   2  122.50    5.12
   4  11   5   66.20    4.05
  11 -15   5   62.89    4.46
   4  11   5   55.27    3.58
 -15   4   5   57.44    3.70
  11 -15   5   68.51    4.15
   3  11   1  113.11    5.41
   3  11   1   96.72    5.08
   3  11   1  110.78    9.13
   3  11   4    2.92    2.25
   3  11   4    3.49    2.15
  11 -14   4    3.80    2.72
  11 -14   4    8.54    4.94
  11 -14   4    2.16    2.14
 -14   3   4    4.98    2.22
  11 -14   4    5.30    2.16
  11 -14   4    5.07    5.96
   3  11   4   -0.68    4.03
   3  11   4    0.69    2.25
 -14   3   7   52.83    3.39
   3  11   7   45.42    3.03
  11 -14   7   52.84    3.63
   3  11   7   49.70    3.02
   3  11   7   51.04    3.30
   2  11   3  169.25    6.74
  11 -13   3  176.11    6.77
   2  11   3  186.36    7.19
  11 -13   3  179.36    7.90
 -13   2   3  182.95    6.69
   2  11   3  169.65   12.17
   2  11   3  168.61    6.72
   2  11   6   11.53    2.65
   2  11   6   10.21    2.39
  11 -13   6   10.97    2.77
   2  11   6   10.50    2.19
 -13   2   6   10.09    2.45
   2  11   6    9.57    2.39
   1  11  -1  122.88    9.19
   1  11  -1  134.16    5.19
   1  11   2  139.64    5.90
 -12   1   2  135.31    5.40
   1  11   2  146.67    5.86
   1  11   5   57.68    4.01
  11 -12   5   65.05    4.55
 -12   1   5   57.45    4.08
  11 -12   5   69.06    4.79
  11 -12   5   58.92    8.34
  11 -12   5   63.63    3.52
  11 -12   5   63.01    9.30
   1  11   5   64.81    8.51
   1  11   5   53.80    4.10
  11 -12   8   91.04    4.58
  11 -11  -5  134.56    5.34
   0  11  -2  165.19   10.07
  11 -11  -2  147.26   12.16
   0  11   1  534.56   13.76
   0  11   1  568.83   21.47
   0  11   1  537.12   13.92
   0  11   4  303.32    8.88
  11 -11   4  301.81    9.29
   0  11   4  306.39    9.54
  11 -11   4  311.66   10.24
 -11   0   4  295.03    9.48
  11 -11   4  301.52   17.78
   0  11   4  299.25    9.69
   0  11   4  314.15    9.72
   0  11   7   82.98    4.06
 -11   0   7   82.18    4.71
   0  11   7   80.15    3.90
 -11   0   7   88.18    4.79
   0  11   7   81.61    4.31
  -1  11  -3  294.90   13.87
  11 -10  -3  282.15   16.78
  -1  11   0  165.37   10.54
  -1  11   0  167.71    5.99
  11 -10   0  164.59   12.81
  -1  11   3 1149.27   25.38
  11 -10   3 1199.13   27.21
 -10  -1   3 1189.85   26.07
  11 -10   3 1166.13   26.45
 -10  -1   3 1144.61   35.64
  -1  11   3 1157.06   26.57
  -1  11   3 1158.90   26.45
  -1  11   6   39.22    3.10
 -10  -1   6   45.94    3.83
  -1  11   6   38.84    3.31
  11 -10   6   47.97    8.16
  -1  11   6   30.07    6.53
  -1  11   6   48.85    3.65
  11 -10   9   71.26    3.58
  -1  11   9   68.06    3.36
  11  -9  -4  579.29   24.56
  11  -9  -4  572.91   14.39
  -2  11  -1    8.40    4.00
  11  -9  -1    7.80    5.67
  -2  11   2  825.45   18.61
  -2  11   2  793.51   27.51
  11  -9   2  826.58   19.82
  -9  -2   2  845.06   28.65
  -2  11   2  854.73   19.70
  -2  11   2  837.41   19.62
  -2  11   5  117.49    5.07
  -9  -2   5  119.74    5.61
  -2  11   5  119.82    5.68
  11  -9   5  125.01    5.65
  -2  11   5  114.76    5.49
  11  -9   5  124.33    5.19
  11  -9   5  119.59   11.34
  -9  -2   5  116.93   11.38
  -9  -2   5  113.78    4.93
  -9  -2   8  113.98    5.35
  11  -9   8  107.24    5.27
  -9  -2   8  122.88    5.61
  -2  11   8  114.74    5.05
  11  -8  -2   81.08    4.20
  11  -8  -2   71.52    9.19
  -3  11   1  331.64   15.36
  11  -8   1  317.23   17.67
  -3  11   1  328.84    9.29
  11  -8   4  511.24   21.87
  -8  -3   4  520.66   13.68
  11  -8   4  498.28   13.45
  -8  -3   4  556.26   24.14
  11  -8   4  517.22   13.63
  -8  -3   4  536.99   13.56
  -8  -3   7  110.53    5.49
  11  -8   7  117.88    5.69
  -3  11   7  102.73    9.93
  -8  -3   7  117.75    5.73
  -3  11   7  111.44    5.32
  -3  11   7  110.09    5.04
  11  -7  -3   59.39    3.59
  -4  11   0  231.57   12.33
  11  -7   0  217.40   14.52
  11  -7   0  212.88    7.28
  -4  11   0  217.51    6.71
  -4  11   3   15.52    2.65
  11  -7   3   18.14    2.27
  11  -7   3    9.91    4.37
  11  -7   3   14.73    2.46
  -7  -4   3   21.31    6.09
  -4  11   3   25.35    2.77
  -4  11   3   25.64    6.22
  -4  11   6  170.60    6.63
  -7  -4   6  166.86    6.84
  -7  -4   6  180.47    7.20
  -7  -4   6  148.23   13.46
  -4  11   6  165.48    6.54
  -7  -4   6  160.63    5.79
  -4  11   6  161.13   11.98
  -7  -4   9   97.89    4.87
  -7  -4   9  103.85    4.76
  -5  11  -1   12.70    2.18
  11  -6  -1    6.98    5.27
  11  -6  -1   10.88    2.38
  -6  -5   2  322.48    9.84
  -5  11   2  303.70   14.95
  11  -6   2  332.95    9.81
  -5  11   2  329.59    9.40
  11  -6   2  343.29   18.16
  -6  -5   5   13.94    3.32
  -5  11   5   17.77    2.73
  -5  11   5   17.71    1.95
  11  -6   5   17.08    2.54
  11  -6   5   12.98    5.07
  -6  -5   5   17.91    2.77
  -6  -5   5   24.90    7.08
  -5  11   5   20.14    2.62
  -6  -5   5   16.20    2.40
  11  -6   8   28.78    3.20
  11  -6   8   29.98    2.79
  -6  -5   8   27.18    3.38
  -6  -5   8   33.50    3.51
  11  -5  -2  103.58    4.65
  -6  11  -2  104.84    4.39
  -5  -6   1  428.97   11.39
  -6  11   1  411.32   11.05
  -5  -6   1  430.27   18.01
  11  -5   1  421.40   20.16
  11  -5   1  427.47   11.69
  -6  11   1  436.25   11.43
  -5  -6   4   26.93    3.49
  -5  -6   4   24.90    6.83
  -5  -6   4   23.91    5.21
  -6  11   4   26.25    5.50
  -6  11   4   21.02    2.77
  11  -5   4   20.04    2.91
  11  -5   4   26.44    5.18
  -5  -6   4   24.76    2.70
  -5  -6   4   24.31    7.28
  -5  -6   4   22.07    2.66
  -6  11   4   26.19    2.85
  -5  -6   7   32.71    3.59
  11  -5   7   26.93    3.19
  11  -5   7   26.96    2.83
  -5  -6   7   25.28    3.23
  -5  -6   7   24.76    2.33
  -5  -6  10   21.34    1.90
  11  -4  -3  115.75    4.90
  -7  11  -3  119.15    4.55
  -4  -7   0   33.65    2.65
  -7  11   0   36.37    2.63
  -4  -7   0   30.28    5.04
  11  -4   0   36.79    3.14
  -7  11   0   33.42    2.78
  11  -4   0   32.48    6.32
  11  -4   3  196.87    7.31
  -7  11   3  208.82    7.18
  -4  -7   3  191.10   13.00
  -4  -7   3  213.96   12.37
  -7  11   3  219.11   12.04
  11  -4   3  219.54   10.60
  -4  -7   3  208.45    6.67
  -4  -7   3  196.21    7.06
  -7  11   3  215.12    7.22
  -4  -7   3  202.38    7.57
  -4  -7   6   36.06    4.08
  11  -4   6   36.93    3.43
  -4  -7   6   30.00    7.88
  -7  11   6   37.20    5.89
  -4  -7   6   42.56    3.57
  -4  -7   6   44.44    8.53
  -4  -7   6   42.18    3.38
  11  -4   9  149.08    5.63
  -4  -7   9  152.10    6.20
  11  -4   9  152.05    5.10
  -4  -7   9  142.74    5.09
  -8  11  -1   83.22    4.08
  11  -3  -1   82.09    4.34
  -3  -8  -1   78.54    3.92
  -3  -8   2  123.01   10.04
  -8  11   2  116.71    8.91
  11  -3   2  106.18   10.16
  -3  -8   2  120.28    5.20
  -8  11   2  121.99    5.06
  -3  -8   2  116.86    5.28
  11  -3   5  120.25    5.47
  -8  11   5  126.48    5.73
  -3  -8   5  101.60   11.13
  -3  -8   5  110.09   10.51
  11  -3   5  116.24    5.56
  -3  -8   5  112.11    5.28
  -8  11   5  113.41    5.22
  -3  -8   5  121.76    6.16
  11  -3   8   56.51    3.78
  -3  -8   8   51.44    4.14
  11  -3   8   57.68    3.61
  11  -2  -2  156.56    6.06
  -9  11  -2  158.47    5.71
  -2  -9  -2  159.50    5.60
  11  -2   1  175.75    5.99
  -2  -9   1  187.49   11.20
  -9  11   1  173.54    6.05
  -2  -9   1  182.29    6.55
  11  -2   1  168.26    6.87
  -2  -9   1  181.31    6.34
  11  -2   4   35.68    3.01
  -9  11   4   30.93    3.09
  -2  -9   4   37.79    7.47
  -2  -9   4   36.91    7.24
  -9  11   4   34.09    5.21
  -2  -9   4   40.91    8.61
  -9  11   4   32.51    3.12
  -2  -9   4   35.02    3.57
  11  -2   4   33.58    3.44
  11  -2   7   63.59    4.04
  11  -2   7   65.06    4.19
  -2  -9   7   63.03    3.84
  11  -1  -3  495.35   12.88
 -10  11  -3  484.76   12.23
  11  -1   0   27.38    2.48
  -1 -10   0   26.87    4.88
  11  -1   0   24.38    5.77
  11  -1   0   24.41    2.99
  -1 -10   0   25.72    2.69
  11  -1   3   51.00    3.10
 -10  11   3   51.44    3.30
  -1 -10   3   48.46    7.67
  11  -1   3   50.11    4.12
 -10  11   3   51.11    5.82
  11  -1   6   39.81    3.45
 -10  11   6   46.77    3.86
  -1 -10   6   54.50    8.72
  -1 -10   6   40.65    7.82
  -1 -10   6   44.92    8.76
  -1 -10   6   44.17    3.63
 -10  11   6   42.09    3.23
  -1 -10   6   50.69    4.28
  -1 -10   9  234.33    7.54
  11  -1   9  212.87    6.43
  11  -1   9  236.67    6.90
  11   0  -1  522.80   13.18
  11   0  -1  537.01   14.25
  11   0   2  156.64    6.13
  11   0   2  145.42    5.97
   0 -11   2  148.48   11.16
 -11  11   2  152.03    9.75
  11   0   2  143.42   10.32
  11   0   5  142.84    5.72
 -11  11   5  140.15    6.10
   0 -11   5  130.79   12.41
   0 -11   5  145.67   13.13
  11   0   5  156.91    6.39
   0 -11   5  129.13   12.71
   0 -11   5  148.98    6.53
 -11  11   5  137.82    5.93
   0 -11   5  144.92    6.75
   0 -11   8  177.32    7.08
  11   0   8  183.87    6.31
  11   0   8  179.73    5.74
  11   0   8  195.24    6.40
  11   1  -2   87.84    4.24
  11   1   1   64.44    4.02
  11   1   1   65.66    3.89
   1 -12   1   73.89    4.00
  11   1   1   64.71    3.67
   1 -12   1   65.87    4.30
 -12  11   4  451.51   12.35
   1 -12   4  494.55   22.75
   1 -12   4  460.90   22.91
  11   1   4  453.04   12.76
   1 -12   4  481.00   23.59
  11   1   4  466.14   12.01
 -12  11   7  132.54    5.62
  11   1   7  124.96    5.46
  11   1   7  132.17    5.22
   1 -12   7  130.05    5.45
  11   1   7  123.10    5.19
  11   2  -3   35.79    2.97
  11   2   0   99.26    4.89
  11   2   0   94.70    4.28
   2 -13   0   95.05    4.97
  11   2   3  460.76   13.49
  11   2   3  492.92   13.51
   2 -13   3  501.35   22.70
  11   2   3  491.29   13.14
   2 -13   3  481.97   23.75
   2 -13   3  490.24   13.86
 -13  11   6   38.70    3.25
  11   2   6   45.47    3.48
  11   2   6   42.68    3.61
 -13  11   6   39.36    3.00
   2 -13   6   50.34    3.76
  11   2   6   46.54    3.21
   2 -13   6   42.65    4.02
  11   3  -4  125.38    5.06
  11   3  -1  307.34    9.58
   3 -14  -1  308.06    9.34
  11   3   2  278.76    9.50
  11   3   2  292.00    9.21
   3 -14   2  284.38    9.43
  11   3   2  291.54    8.92
   3 -14   2  302.25    9.94
 -14  11   5    1.17    1.93
  11   3   5    2.56    1.81
 -14  11   5    2.29    1.95
  11   3   5    0.78    2.37
   3 -14   5    1.29    2.35
 -14  11   8  310.87    7.95
  11   3   8  309.44    7.68
  11   3   8  318.67    7.82
  11   4  -2   48.90    3.60
  11   4   1   16.94    2.91
  11   4   1   15.93    2.47
   4 -15   1   13.65    2.61
   4 -15   1   16.13    2.92
  11   4   4   16.36    2.67
  11   4   4   15.91    2.76
   4 -15   4   15.83    2.87
  11   4   7   44.76    2.72
 -15  11   7   42.63    2.88
  11   4   7   40.66    2.36
  11   5  -3   47.69    3.35
  11   5   0   20.79    2.92
   5 -16   0   20.38    2.84
   5 -16   0   23.12    2.87
  11   5   0   21.20    2.34
  11   5   3    1.54    2.21
  11   5   3    1.70    2.18
  11   5   3    0.15    2.02
   5 -16   3    6.45    2.74
   5 -16   6    4.70    2.21
  11   6  -4   24.73    2.31
  11   6  -1   19.05    2.73
  11   6   2   54.45    3.87
  11   6   2   54.06    3.50
   6 -17   2   47.29    3.60
  11   6   2   54.71    3.41
   6 -17   5   24.09    2.59
  11   6   5   26.98    2.39
 -17  11   5   24.63    2.16
  11   7  -2  136.37    5.23
  11   7   1   19.02    1.95
  11   7   1   15.94    2.59
   7 -18   1   16.47    2.44
  11   7   4   13.22    1.92
 -18  11   4   13.25    1.92
  11   8   0   44.06    2.96
   7  12  -2   -0.40    1.63
   7  12   1   69.21    3.51
   7  12   1   70.83    3.12
  12 -19   1   78.74    4.04
  12 -19   1   78.04    3.52
   6  12  -3   34.36    2.77
  12 -18  -3   38.07    3.13
   6  12   0   32.07    2.93
   6  12   0   29.21    2.53
  12 -18   0   31.69    3.30
   6  12   0   32.79    2.43
   6  12   3  151.51    5.41
  12 -18   3  151.16    5.95
   6  12   3  149.98    5.28
   5  12  -4   49.88    3.35
  12 -17  -4   52.93    3.13
   5  12  -1  140.51    5.84
   5  12  -1  142.57    5.20
   5  12  -1  132.51    4.70
   5  12   2   74.28    4.09
   5  12   2   72.17    4.05
  12 -17   2   74.34    4.83
  12 -17   2   75.16    3.99
   5  12   2   78.66    4.12
 -17   5   5   20.39    2.01
   5  12   5   27.29    2.51
   5  12   5   23.23    2.04
  12 -16  -5  137.58    4.80
   4  12  -2  106.67    5.18
   4  12  -2  108.20    4.50
   4  12   1   59.38    4.05
   4  12   1   60.32    3.91
  12 -16   1   54.93    4.71
   4  12   1   62.53    3.84
  12 -16   4    5.18    2.64
  12 -16   4    7.79    2.13
 -16   4   4    7.46    1.91
   4  12   4    9.48    2.30
   3  12  -3    4.27    1.81
   3  12   0  302.01    9.61
   3  12   0  293.84    9.23
   3  12   0  298.12    9.01
   3  12   3  123.31    5.42
   3  12   3  129.27    5.60
  12 -15   3  122.12    6.32
  12 -15   3  124.42    5.53
 -15   3   3  111.80    4.88
  12 -15   3  122.31    5.32
   3  12   3  114.17    5.38
 -15   3   6   74.57    3.76
   3  12   6   82.33    3.92
   3  12   6   76.75    3.46
  12 -15   6   78.03    4.22
   3  12   6   87.35    4.00
   3  12   6   81.33    3.91
   2  12  -1  124.57    5.04
   2  12   2   42.25    3.48
   2  12   2   48.16    3.68
  12 -14   2   49.49    4.57
  12 -14   2   41.55    3.73
   2  12   2   40.06    6.62
   2  12   2   44.12    3.65
   2  12   5   35.83    3.24
 -14   2   5   42.85    3.23
  12 -14   5   38.68    3.73
  12 -14   5   40.24    3.61
   2  12   5   40.51    3.35
  12 -13  -5   42.43    3.07
   1  12   1  325.19    9.95
   1  12   1  325.78    9.86
   1  12   4    7.04    2.72
   1  12   4    3.27    1.94
   1  12   4    4.27    2.26
  12 -13   4    9.06    2.99
  12 -13   4    4.21    2.05
  12 -13   4    3.35    5.66
   1  12   4   10.50    5.46
   1  12   4    4.03    2.21
 -13   1   4    2.78    1.99
  12 -13   7  114.11    5.27
 -13   1   7  107.15    4.91
   1  12   7  110.57    4.77
   1  12   7  104.24    4.09
  12 -12  -3   78.36    9.32
   0  12   0  365.97   16.77
   0  12   0  371.78   10.45
   0  12   3    7.70    2.82
   0  12   3    6.08    2.25
   0  12   3    6.93    2.89
  12 -12   3    9.76    2.94
 -12   0   3    3.67    1.86
  12 -12   3    8.75    2.52
   0  12   3    5.83    2.56
 -12   0   6  167.52    6.52
   0  12   6  175.30    6.31
   0  12   6  169.48    6.36
  12 -12   6  172.42    7.04
   0  12   6  169.33    6.57
   0  12   6  175.94    6.67
  12 -11  -4  441.44   21.59
  12 -11  -4  458.24   12.30
  -1  12  -1   59.51    7.13
  -1  12  -1   60.29    3.41
  -1  12   2   81.65    4.12
  12 -11   2   89.13    4.86
  -1  12   2   81.10    4.58
  -1  12   5   79.64    4.41
 -11  -1   5   80.92    4.57
  12 -11   5   69.80    4.51
  12 -11   5   67.41    8.39
  -1  12   5   81.86    4.66
  12 -11   5   81.77    4.11
  12 -11   5   64.92    9.11
  -1  12   5   69.07    8.69
  -1  12   5   80.47    4.74
 -11  -1   5   77.38    3.80
  12 -11   8  151.55    5.95
  -1  12   8  161.25    5.63
 -11  -1   8  153.07    5.78
  12 -10  -5  109.47   11.08
  -2  12  -2   50.58    6.75
  12 -10  -2   44.71    8.32
  12 -10  -2   55.51    3.99
  -2  12   1  397.84   10.31
  -2  12   1  358.14   17.22
 -10  -2   1  351.94   17.09
  -2  12   1  374.35   10.74
  -2  12   4   89.07    4.58
 -10  -2   4   92.66    4.77
  12 -10   4   91.65    4.98
  12 -10   4   94.36    4.82
  12 -10   4   97.39   10.35
 -10  -2   4   81.00    9.45
  -2  12   4   88.75    4.98
  -2  12   4   96.63    5.14
  12 -10   7   23.22    2.98
 -10  -2   7   28.54    3.13
  -2  12   7   27.19    3.03
  -2  12   7   25.91    2.69
  -3  12  -3   65.68    7.28
  12  -9  -3   62.56    3.90
  12  -9  -3   59.96    9.00
  12  -9   0  372.58   10.99
  -3  12   0  355.21   16.70
  12  -9   0  392.79   20.65
  -3  12   0  377.57   10.25
  -9  -3   3  209.47    7.10
  12  -9   3  224.26    7.76
  -3  12   3  215.45   13.44
  12  -9   3  224.65   14.10
  12  -9   3  217.35    7.83
  -9  -3   3  221.08   14.53
  -3  12   3  229.99    7.88
  -3  12   3  225.01    7.79
  -3  12   6   88.56    9.39
  -3  12   6   97.12    4.94
  -3  12   6   97.45    4.17
  -9  -3   6   98.73    5.13
  -3  12   6   98.12    5.08
  -9  -3   6   83.23    3.86
  -9  -3   9   16.46    2.30
  12  -8  -4  132.14   12.32
  12  -8  -4  118.42    5.07
  -4  12  -1  157.87   10.69
  12  -8  -1  167.68   13.54
  12  -8  -1  155.53    6.28
  -4  12   2   40.76    6.53
  12  -8   2   47.43    3.74
  -4  12   2   48.40    3.46
  -4  12   5  211.17    6.87
  -4  12   5  219.37    7.89
  12  -8   5  222.66    7.57
  12  -8   5  200.39   13.81
  -8  -4   5  215.51   15.69
  -8  -4   5  235.04    8.14
  -4  12   5  219.10    7.81
  -8  -4   5  214.74    7.40
  12  -8   8  211.70    7.09
  -8  -4   8  191.39    6.90
  12  -8   8  199.17    6.87
  -8  -4   8  208.97    7.25
  12  -7  -2  166.11   13.07
  12  -7  -2  161.86    6.26
  -5  12   1  818.97   27.82
  12  -7   4   24.87    5.64
  -7  -5   4   36.00    3.20
  -7  -5   4   20.40    6.89
  -7  -5   4   32.59    3.22
  12  -7   4   36.62    3.35
  12  -7   7   64.17    4.17
  -7  -5   7   54.11    3.93
  12  -7   7   60.01    3.92
  -5  12   7   55.47    3.75
  -7  -5   7   65.43    4.33
  12  -6  -3  161.99    6.13
  -6  12   0   97.99    4.38
  -6  12   0   96.68    8.73
  12  -6   0   99.70    5.06
  -6  12   0  102.94    4.76
  -6  12   3    5.67    2.17
  -6  -6   3    2.89    2.49
  -6  12   3    3.09    4.18
  -6  12   3    2.26    2.01
  12  -6   3    5.83    2.38
  12  -6   3    1.01    3.41
  -6  -6   3    2.51    1.71
  -6  -6   3    2.26    2.12
  -6  -6   6   27.68    3.23
  12  -6   6   21.18    2.68
  -6  12   6   21.44    5.63
  -6  -6   6   31.07    3.35
  -6  -6   6   21.25    7.17
  -6  12   6   31.91    3.09
  -6  -6   9   30.66    2.54
  12  -6   9   35.13    2.77
  -6  -6   9   30.13    2.86
  12  -5  -1   22.88    2.96
  -7  12  -1   25.12    2.91
  -5  -7   2   92.27    4.87
  -7  12   2   93.03    4.66
  -5  -7   2   87.95    9.20
  -7  12   2  111.32    9.32
  12  -5   2   86.36   10.00
  12  -5   2   90.38    4.90
  -7  12   2   88.90    4.76
  -5  -7   5  160.92    7.56
  -5  -7   5  154.32   13.72
  12  -5   5  164.93    6.67
  -5  -7   5  167.95    6.53
  -5  -7   5  150.50   13.98
  -5  -7   5  165.30    6.45
  12  -5   8   88.85    4.43
  -5  -7   8   84.83    4.70
  12  -4  -2  257.88    8.53
  -4  -8  -2  273.21    8.23
  -8  12  -2  274.79    8.18
  -4  -8   1   45.28    6.69
  -8  12   1   40.93    6.31
  12  -4   1   41.35    7.70
  12  -4   1   38.08    3.58
  -8  12   1   42.88    3.43
  -4  -8   1   37.89    3.32
  -4  -8   1   42.11    3.26
  -8  12   1   41.68    3.01
  12  -4   4   79.21    4.23
  -4  -8   4   80.44    9.95
  -4  -8   4   74.47    8.66
  -8  12   4   88.93    8.58
  12  -4   4   78.41    4.80
  -4  -8   4   82.12    4.20
  -8  12   4   78.54    4.56
  -4  -8   4   78.82    4.49
  -4  -8   4   78.02   10.60
  -8  12   4   84.46    4.51
  -4  -8   4   73.23    4.94
  12  -4   7  183.59    6.80
  -4  -8   7  178.99    6.24
  12  -3  -3  108.60    5.00
  -9  12  -3  110.69    4.56
  -9  12   0   15.04    2.44
  -9  12   0   18.19    2.26
  12  -3   0   13.69    5.58
  12  -3   0   16.12    2.71
  -3  -9   0   17.05    2.58
  12  -3   3   50.31    3.27
  -3  -9   3   49.66    7.88
  -9  12   3   62.74    7.29
  -3  -9   3   54.39    7.77
  -9  12   3   61.21    3.93
  12  -3   3   59.40    4.38
  -9  12   3   63.55    4.07
  -3  -9   3   62.46    4.27
  -3  -9   6  230.42    8.97
  12  -3   6  234.08    7.95
  -3  -9   6  220.23   16.41
  -3  -9   6  240.44   17.21
  -3  -9   6  233.82    8.06
  -3  -9   9  121.00    5.03
  12  -3   9  124.67    4.33
  12  -3   9  134.76    4.74
  12  -2  -1   48.62    3.77
  12  -2  -1   44.38    8.03
 -10  12  -1   52.39    3.52
  -2 -10  -1   53.06    3.50
  -2 -10   2  336.00   16.94
 -10  12   2  316.78   15.23
  12  -2   2  326.53   16.84
 -10  12   2  290.17    9.54
  -2 -10   2  304.41    9.63
  -2 -10   2  318.30    9.73
  12  -2   5   36.41    3.15
  -2 -10   5   29.15    7.32
  -2 -10   5   35.40    7.28
  -2 -10   5   38.56    8.93
 -10  12   5   39.10    3.35
  -2 -10   5   34.36    3.50
  -2 -10   5   39.26    4.00
  -2 -10   8   92.24    4.76
  12  -2   8   83.99    4.08
  12  -2   8   85.20    4.17
  12  -1  -2  119.06    5.57
 -11  12  -2  119.34    5.13
  12  -1   1  130.01    5.42
  -1 -11   1  133.62   10.40
 -11  12   1  111.22    9.27
  12  -1   1  141.14    6.46
  12  -1   1  133.41   11.16
  -1 -11   1  139.22    5.91
  -1 -11   1  141.15    5.67
  12  -1   4   71.27    3.80
  -1 -11   4   71.57    9.31
  -1 -11   4   56.68    8.93
  -1 -11   4   56.71    9.43
 -11  12   4   73.00    4.42
  -1 -11   4   64.15    4.32
  -1 -11   4   67.19    4.67
  12  -1   7  180.69    6.69
  -1 -11   7  190.35    6.63
  12  -1   7  189.21    6.53
 -12  12  -3    8.55    2.04
  12   0   0  380.45   10.62
  12   0   0  357.64   18.40
  12   0   0  388.46   11.85
   0 -12   3   91.79   10.18
   0 -12   3   83.53   10.44
  12   0   3   84.46    4.71
 -12  12   3   88.97    5.00
   0 -12   3   95.14    5.21
  12   0   6   76.15    4.36
   0 -12   6   66.53    4.34
 -12  12   6   69.39    3.77
  12   0   6   67.93    3.81
   0 -12   6   71.69    4.81
  12   1  -1   52.35    3.50
  12   1  -1   51.57    7.53
   1 -13  -1   52.94    3.65
  12   1   2   69.94    4.46
   1 -13   2   74.64    8.99
  12   1   2   73.92    4.22
   1 -13   2   79.60    4.87
 -13  12   5   11.16    2.26
   1 -13   5   13.63    2.98
  12   1   5    5.08    1.92
 -13  12   5   10.13    2.25
  12   1   5    8.11    2.56
   1 -13   5    9.41    2.68
   1 -13   8  101.01    4.58
  12   1   8   98.44    3.70
  12   2  -2  136.52    5.49
  12   2   1   45.62    3.70
  12   2   1   46.19    3.16
   2 -14   1   51.78    4.03
  12   2   4  137.72    5.90
 -14  12   4  140.46    5.93
 -14  12   7  166.06    5.50
  12   2   7  155.93    5.30
  12   2   7  158.28    5.01
   2 -14   7  153.49    6.10
  12   3  -3   66.26    3.62
  12   3   0   63.96    4.09
   3 -15   0   56.73    3.96
  12   3   3  235.13    7.66
   3 -15   3  218.27    8.16
   3 -15   6    2.49    2.11
  12   3   6    2.60    1.39
  12   3   6    5.25    2.01
  12   4  -1   52.90    3.61
   4 -16  -1   46.41    3.18
  12   4   2   77.34    4.15
  12   4   2   71.87    4.47
   4 -16   2   72.95    4.52
 -16  12   5   28.49    2.51
   4 -16   5   29.70    2.99
  12   5  -2   30.20    2.75
  12   5   1   75.24    4.24
  12   5   1   70.79    3.58
 -17  12   4    6.48    1.92
   5 -17   4    9.97    2.20
  12   5   4    6.19    1.99
  12   6   0   11.54    2.32
   6 -18   3   11.47    2.17
  12   6   3   15.11    1.95
 -18  12   3   15.23    2.16
 -19  12   2  114.33    4.28
   6  13  -1  127.71    4.68
  13 -19  -1  123.82    5.02
  13 -19  -1  138.12    4.82
   5  13  -2  310.92    8.87
  13 -18  -2  299.33    9.32
  13 -18  -2  325.69    8.87
   5  13   1   27.68    2.62
   5  13   1   36.46    2.74
  13 -18   1   34.98    3.29
  13 -18   1   32.89    2.77
   5  13   1   30.08    2.36
   4  13  -3  134.82    5.42
  13 -17  -3  140.93    5.28
   4  13   0  240.23    7.75
   4  13   0  245.98    7.48
  13 -17   0  231.04    8.53
   4  13   0  217.66    6.78
   4  13   3   97.11    4.17
   4  13   3  101.00    4.58
  13 -17   3   99.46    5.07
  13 -17   3   92.40    4.05
   4  13   3  101.34    4.41
  13 -16  -4   21.00    2.42
   3  13  -1  263.23    8.61
   3  13  -1  268.98    8.19
   3  13   2  146.46    5.67
   3  13   2  139.54    5.76
  13 -16   2  135.95    6.50
  13 -16   2  138.56    5.40
  13 -16   2  141.04    5.81
   3  13   2  139.17    5.68
   3  13   5   86.87    4.05
   3  13   5   83.56    3.75
  13 -16   5   90.55    4.19
  13 -15  -5  107.46    4.16
   2  13  -2  129.78    5.31
   2  13   1   73.06    4.31
   2  13   1   71.36    4.28
  13 -15   1   66.95    4.39
   2  13   1   68.40    4.01
   2  13   4   46.59    3.46
 -15   2   4   31.64    2.64
  13 -15   4   41.61    3.71
  13 -15   4   38.00    3.35
  13 -15   4   36.56    2.80
   2  13   4   43.33    3.29
  13 -14  -3   44.90    3.62
   1  13   0  244.50    8.24
   1  13   0  250.79    7.91
   1  13   3   15.25    2.25
  13 -14   3   18.53    3.34
  13 -14   3   14.83    2.77
   1  13   3   17.39    2.78
   1  13   6   86.56    3.90
   1  13   6   84.24    3.95
  13 -14   6   90.58    4.62
 -14   1   6   82.16    4.19
   1  13   6   89.06    4.16
  13 -13  -4   22.87    2.75
  13 -13  -1  115.25    5.77
   0  13   2  406.61   11.07
  13 -13   2  404.42   12.65
  13 -13   2  392.93   11.84
   0  13   2  410.42   11.65
 -13   0   5   41.17    3.14
   0  13   5   48.47    3.49
  13 -13   5   44.55    3.81
  13 -13   5   41.81    3.54
   0  13   5   47.13    3.55
   0  13   5   40.30    3.50
  13 -12  -5    6.55    1.95
  -1  13  -2   82.95    7.89
  13 -12  -2   72.56    4.52
  -1  13   1   48.43    3.34
  -1  13   1   50.08    3.66
  -1  13   4   16.82    2.69
  13 -12   4   18.62    2.85
 -12  -1   4   17.60    2.43
  13 -12   4   20.53    2.77
  13 -12   4   17.52    6.06
  -1  13   4   23.17    3.02
 -12  -1   4   15.61    2.44
  13 -12   7   91.12    4.63
 -12  -1   7   87.02    4.34
  -1  13   7   87.19    3.84
  -2  13  -3  473.19   19.13
  13 -11  -3  466.60   23.01
  13 -11  -3  464.80   12.83
  -2  13   0  117.66    9.89
  13 -11   0  110.49   11.74
  13 -11   0  112.82    5.60
  -2  13   0  103.67    4.67
  13 -11   3   27.75    3.19
  13 -11   3   32.59    3.24
  13 -11   3   30.45    6.97
  -2  13   3   28.95    3.21
  -2  13   6    0.95    1.67
  -2  13   6    2.55    2.01
 -11  -2   6    0.64    2.19
  -3  13  -4   63.60    7.20
  13 -10  -4   60.47    9.28
  13 -10  -4   55.67    3.64
  -3  13  -1   85.26    8.63
  13 -10  -1   80.51   10.62
  13 -10  -1   81.75    4.86
  -3  13   2   14.90    5.33
  13 -10   2    7.54    2.53
 -10  -3   2   13.51    5.73
  -3  13   2    9.99    2.36
  -3  13   5   52.56    3.44
  -3  13   5   54.15    3.95
  13 -10   5   50.31    3.61
  13 -10   5   53.68    7.91
 -10  -3   5   57.28    3.98
 -10  -3   5   53.06    3.39
  13 -10   8    2.31    1.96
  13 -10   8    4.78    2.02
 -10  -3   8    5.31    2.07
  13  -9  -5  111.52   11.53
  -4  13  -2  115.06    9.90
  13  -9  -2  106.76   11.68
  13  -9  -2  119.33    5.60
  -4  13   1  190.72   12.48
  -4  13   1  176.65    6.60
  13  -9   1  176.82   14.20
  -4  13   4   24.06    2.73
  13  -9   4   21.90    3.04
  13  -9   4   20.91    5.80
  -9  -4   4   20.96    2.76
  -9  -4   4   18.00    6.59
  -9  -4   4   23.53    2.76
  13  -9   7  115.48    5.33
  -4  13   7  113.44    4.91
  -9  -4   7  111.41    5.19
  13  -8  -3   18.17    6.79
  13  -8  -3   15.22    2.64
  -5  13   0  691.20   25.34
  13  -8   0  653.23   28.55
  13  -8   0  657.94   16.98
  -5  13   3   68.77    4.30
  -5  13   3   77.75    8.58
  13  -8   3   67.73    4.56
  13  -8   3   69.44    7.79
  -8  -5   3   78.50    4.06
  -8  -5   3   84.54   10.08
  -8  -5   3   75.07    4.45
  13  -8   6  293.97    8.48
  -8  -5   6  284.14    9.26
  -5  13   6  291.92    9.23
  -8  -5   9   23.32    2.18
  13  -8   9   31.43    2.39
  13  -7  -4   63.51    9.56
  13  -7  -4   56.56    3.66
  -6  13  -1   97.25    4.31
  -6  13  -1  115.84    9.85
  13  -7  -1  100.97   11.04
  13  -7  -1   95.22    5.08
  -6  13   2   36.45    3.25
  -6  13   2   36.66    6.56
  13  -7   2   28.89    7.14
  13  -7   2   34.18    3.58
  13  -7   2   31.01    5.13
  -7  -6   5  423.59   11.77
  -7  -6   5  397.65   22.17
  -7  -6   5  407.24   11.59
  13  -7   5  420.24   11.89
  13  -7   8   66.20    3.76
  -7  -6   8   57.89    3.56
  13  -6  -2  226.35   15.98
  13  -6  -2  253.20    8.49
  -7  13   1  112.11    5.07
  -7  13   1  112.61   10.00
  13  -6   1  108.09   11.28
  13  -6   1  107.65    5.64
  -6  -7   1  104.79    5.20
  -7  13   1  108.94    5.35
  13  -6   4  112.36    5.57
  -6  -7   4  123.56   12.78
  -6  -7   4  113.72    5.00
  -6  -7   4  105.93    5.36
  -7  13   4  114.94    5.58
  13  -6   7   12.96    2.54
  -6  -7   7   13.54    2.57
  13  -6   7   11.52    2.14
  -6  -7   7   14.36    2.65
  13  -5  -3   27.61    3.02
  -5  -8  -3   32.19    2.81
  -8  13   0   23.29    5.23
  13  -5   0   25.96    7.46
  13  -5   0   23.55    3.28
  -5  -8   0   22.54    2.81
  -8  13   0   27.12    2.97
  -8  13   0   24.36    2.54
  -5  -8   3  125.59    6.19
  -5  -8   3  113.42   11.33
  -8  13   3  119.28    9.88
  13  -5   3  128.74    6.12
  -5  -8   3  127.12    5.93
  -8  13   3  135.14    5.87
  13  -5   6  380.48   10.86
  -5  -8   6  373.88   10.79
  -5  -8   9   11.16    1.37
  13  -5   9   14.78    1.95
  13  -5   9   16.20    1.77
  13  -4  -1  472.55   22.99
  13  -4  -1  485.45   13.28
  -4  -9  -1  472.70   12.66
  -9  13  -1  453.64   12.55
  -4  -9   2   65.55    4.34
  13  -4   2   57.22    8.72
  -4  -9   2   75.48    8.87
  -4  -9   2   66.07    8.04
  -9  13   2   66.32    7.69
  -9  13   2   67.43    4.02
  -4  -9   2   75.51    4.50
  -9  13   2   65.42    4.30
  -4  -9   5   73.62    5.14
  13  -4   5   77.48    4.16
  13  -4   5   76.61    4.57
  -4  -9   5   65.19   10.25
  -9  13   5   75.94    4.46
  -4  -9   8   22.27    1.95
  13  -4   8   24.58    2.53
  -4  -9   8   24.36    2.78
  13  -4   8   21.80    2.37
  13  -3  -2   49.69    3.91
  -3 -10  -2   48.96    3.25
 -10  13  -2   51.27    3.47
 -10  13   1    3.07    2.21
  -3 -10   1    4.76    2.16
  -3 -10   1    0.63    3.84
 -10  13   1    0.63    4.13
  13  -3   1    1.63    5.06
  13  -3   1    2.57    2.77
  -3 -10   1    9.48    2.54
  13  -3   4   97.35    4.43
  -3 -10   4   78.45    9.95
  -3 -10   4   85.06    9.54
  13  -3   4   91.92    5.36
 -10  13   4   96.40    5.04
  -3 -10   4  103.52    5.67
  13  -3   7  135.28    5.22
  13  -3   7  125.71    5.34
  -3 -10   7  137.35    5.23
  13  -2  -3  152.52    6.18
 -11  13  -3  160.56    5.65
  13  -2   0   58.27    8.83
  13  -2   0   50.61    4.29
 -11  13   0   44.73    3.59
  -2 -11   0   52.47    3.73
  -2 -11   3    4.77    2.66
  -2 -11   3    7.08    5.13
  -2 -11   3    4.60    4.70
 -11  13   3    5.94    3.69
  13  -2   3    4.90    2.69
  13  -2   6  145.02    5.52
  -2 -11   6  142.78    6.66
  13  -2   6  138.87    5.94
  -2 -11   6  150.92    6.12
 -11  13   6  141.04    5.55
  13  -1  -1  296.80   17.75
  13  -1  -1  319.05   10.42
 -12  13  -1  325.09    9.78
 -12  13   2   -1.07    2.16
  -1 -12   2    6.57    2.36
  -1 -12   2    7.14    5.28
 -12  13   2    3.25    3.66
  13  -1   2    0.63    2.76
  13  -1   2    1.18    1.95
  13  -1   5   43.85    3.61
 -12  13   5   37.57    3.27
  -1 -12   5   37.53    3.47
  13  -1   5   38.01    2.92
  -1 -12   5   41.41    3.94
  -1 -12   8   51.63    3.21
  13  -1   8   52.87    2.92
  13  -1   8   53.82    2.76
 -13  13  -2  417.50   11.36
   0 -13  -2  406.49   11.04
  13   0   1  103.97    4.95
 -13  13   1  123.05    9.38
  13   0   1  103.53    4.61
 -13  13   1  113.52    5.46
   0 -13   1  114.05    5.64
   0 -13   1  106.76    4.97
 -13  13   4   25.30    2.92
   0 -13   4   27.39    3.30
  13   0   4   28.78    3.17
   0 -13   7   88.44    4.56
  13   0   7   91.06    3.81
 -13  13   7   76.30    3.48
  13   0   7   77.88    3.43
  13   1   0   98.06    4.73
   1 -14   0  110.95    5.28
  13   1   3  114.85    5.22
   1 -14   3  125.38    5.93
   1 -14   3  119.95    5.68
  13   1   6   69.07    3.81
  13   1   6   66.03    3.63
   1 -14   6   63.24    3.80
  13   1   6   55.03    2.87
 -14  13   6   62.38    3.21
   1 -14   6   70.91    4.24
  13   2  -1   35.23    2.97
 -15  13  -1   35.96    3.17
   2 -15  -1   37.66    3.05
  13   2   2   47.09    3.26
 -15  13   2   48.60    3.85
   2 -15   2   47.75    3.80
   2 -15   2   44.83    3.53
  13   2   5   53.56    3.48
 -15  13   5   53.45    3.33
   2 -15   5   53.92    3.81
 -16  13  -2   85.18    4.02
  13   3   1  215.89    7.49
   3 -16   1  224.75    7.71
  13   3   4  110.11    4.69
 -16  13   4  101.10    4.63
   3 -16   4  105.47    5.04
   3 -16   4  105.33    4.90
  13   4   0  164.03    5.91
  13   4   0  152.08    4.94
   4 -17   3    8.37    2.21
  13   4   3    7.95    1.94
  13   5  -1   73.47    3.53
 -18  13  -1   73.06    3.51
  13   5   2  114.02    4.13
 -18  13   2  111.13    4.60
 -19  13   1   63.20    3.13
   4  14  -1  219.33    6.75
  14 -18  -1  214.70    7.39
  14 -18  -1  221.35    6.89
   4  14   2   92.82    3.97
  14 -18   2   82.87    4.33
  14 -18   2   91.77    3.82
   4  14   2   86.76    3.59
   3  14  -2  220.24    7.18
   3  14  -2  225.61    6.47
  14 -17  -2  230.88    7.26
   3  14   1   95.78    4.29
   3  14   1  100.98    4.53
  14 -17   1   93.88    5.08
  14 -17   1   99.12    4.66
   3  14   1   97.75    4.06
  14 -17   4   25.71    2.63
   3  14   4   27.23    2.28
   3  14   4   27.93    2.42
   2  14  -3  107.93    4.75
   2  14  -3  100.58    3.93
  14 -16  -3  106.43    4.73
   2  14   0   98.24    4.58
   2  14   0   90.85    4.44
   2  14   0   87.79    3.91
  14 -16   3   73.08    4.39
  14 -16   3   62.02    3.65
  14 -16   3   62.24    3.55
   2  14   3   72.20    3.82
  14 -15  -4   52.98    3.27
   1  14  -1   82.62    4.46
   1  14  -1   97.00    4.74
  14 -15  -1   92.96    4.97
   1  14   2   19.35    2.25
   1  14   2   23.93    2.87
  14 -15   2   18.07    3.03
  14 -15   2   26.63    3.04
   1  14   2   23.67    2.75
   1  14   5   36.06    2.81
   1  14   5   37.29    2.74
  14 -15   5   38.24    3.11
   1  14   5   31.26    2.76
  14 -14  -5   44.47    2.73
  14 -14  -2    2.02    2.29
   0  14   1  174.68    6.26
   0  14   1  168.00    6.64
  14 -14   1  174.82    7.03
   0  14   1  179.82    6.43
   0  14   4   68.82    3.96
  14 -14   4   66.96    4.19
  14 -14   4   74.25    4.35
  14 -14   4   70.39    3.83
   0  14   4   69.18    4.03
 -14   0   4   64.46    3.44
  14 -13  -3  109.09    5.13
  -1  14   0   98.31    4.60
  14 -13   0   93.89    5.31
  -1  14   0  100.00    4.57
  -1  14   3    5.03    2.34
  14 -13   3    5.98    2.57
  14 -13   3    9.04    2.59
  -1  14   3    7.19    2.38
  -1  14   6   31.98    2.68
  -1  14   6   31.46    2.49
  14 -13   6   39.61    3.32
 -13  -1   6   31.81    2.82
  14 -12  -4  136.35    5.51
  -2  14  -1   48.44    7.00
  14 -12  -1   48.81    4.00
  14 -12   2  128.74    6.18
  14 -12   2  133.51    6.09
  -2  14   2  135.56    5.85
  -2  14   5   60.66    3.58
  -2  14   5   57.52    3.90
  14 -12   5   63.30    3.49
 -12  -2   5   61.11    3.80
 -12  -2   5   64.85    3.30
  -3  14  -2  275.23   15.02
  14 -11  -2  286.59   18.45
  14 -11  -2  286.04    9.40
  -3  14   1  306.01   16.22
  -3  14   1  300.51    9.21
  -3  14   4  143.26    5.73
  14 -11   4  131.55    5.49
  14 -11   4  138.71    5.95
 -11  -3   4  138.55    5.72
 -11  -3   4  134.25    5.65
  14 -11   7   38.95    3.09
  -3  14   7   45.84    2.88
 -11  -3   7   48.39    3.20
  -4  14  -3  232.64   13.80
  14 -10  -3  251.86   17.18
  14 -10  -3  220.97    7.84
  -4  14   0   99.28    9.45
  14 -10   0  102.61    5.53
  14 -10   0  100.96   11.46
  14 -10   3   88.16    4.39
  -4  14   3   86.16    4.90
  14 -10   3   83.65    5.00
  14 -10   3   67.75    8.62
 -10  -4   3   95.94   10.46
 -10  -4   3   85.85    4.29
 -10  -4   3   87.85    4.94
 -10  -4   6   68.63    4.02
  -4  14   6   68.39    3.97
  -5  14  -4    2.51    3.79
  14  -9  -4    2.77    5.09
  14  -9  -4    1.30    2.02
  -5  14  -1   75.36    8.88
  -5  14  -1   88.28    4.24
  14  -9  -1   75.41   10.88
  14  -9  -1   88.05    4.97
  14  -9   2  280.24    8.84
  -5  14   2  309.04    9.68
  -5  14   2  306.43   16.61
  14  -9   2  306.43    9.98
  -9  -5   2  335.44   18.66
  14  -9   2  275.92   15.02
  -5  14   5  267.63    7.76
  14  -9   5  282.43    8.79
  -9  -5   5  268.68    8.62
  -9  -5   5  271.23    8.44
  14  -9   8   52.91    3.03
  -6  14  -2  215.94   13.53
  14  -8  -2  230.65   16.59
  14  -8  -2  208.25    7.79
  -6  14   1  416.39   11.59
  -6  14   1  393.76   18.93
  14  -8   1  410.98   22.01
  14  -8   1  400.39   12.21
  -6  14   4  206.01    7.61
  -6  14   4  200.93    6.59
  14  -8   4  203.54    7.65
  -8  -6   4  185.82   15.29
  -8  -6   4  202.72    6.95
  -8  -6   4  198.43    7.39
  14  -8   7   60.47    3.53
  14  -8   7   54.19    3.37
  -8  -6   7   55.70    3.48
  14  -7  -3   96.52   11.51
  14  -7  -3  106.68    5.15
  -7  -7  -3   99.11    4.74
  -7  14   0  106.60    4.75
  -7  14   0  112.73   10.14
  14  -7   0  101.64   12.10
  14  -7   0   94.37    5.37
  -7  -7   0  102.54    5.27
  -7  14   3  108.57    5.33
  -7  14   3   92.75    9.36
  -7  -7   3  111.92   12.05
  14  -7   3  107.83    5.73
  -7  -7   3  110.02    5.46
  14  -7   6  148.50    5.90
  14  -7   6  147.14    5.52
  -7  -7   6  150.82    5.86
  -7  -7   6  163.37    5.89
  14  -6  -4  242.03   17.01
  -8  14  -1  133.15   10.72
  14  -6  -1  144.47   13.36
  14  -6  -1  138.11    6.20
  -6  -8  -1  132.71    5.85
  -8  14   2    8.27    2.62
  -8  14   2   14.21    2.52
  -8  14   2   14.92    5.34
  14  -6   5  198.59    6.99
  14  -6   5  206.96    7.50
  -8  14   5  199.91    7.39
  -6  -8   5  195.89    6.79
  -6  -8   5  211.60   16.34
  14  -6   8   14.58    2.07
  14  -6   8   17.26    2.04
  14  -5  -2  160.43   13.99
  14  -5  -2  161.99    6.70
  -5  -9  -2  156.94    6.06
  -9  14   1   10.55    2.65
  -9  14   1   13.84    2.36
  -9  14   1   19.34    5.79
  14  -5   1    9.84    5.91
  14  -5   1   18.23    3.21
  -5  -9   1   14.71    2.79
  -5  -9   4   57.84    4.54
  14  -5   4   50.97    3.36
  14  -5   4   56.58    4.36
  -9  14   4   54.47    3.86
  -5  -9   4   49.81    9.36
  -5  -9   4   52.07    3.93
  -9  14   4   55.79    3.94
  14  -5   7   17.74    2.24
  -5  -9   7   13.07    2.31
  14  -4  -3   30.79    7.82
  14  -4  -3   25.43    3.01
  -4 -10  -3   22.79    2.45
 -10  14   0   59.76    7.97
  14  -4   0   68.55    4.77
  14  -4   0   67.82    9.38
  -4 -10   0   74.67    4.36
 -10  14   0   66.22    4.16
  -4 -10   3  137.29    6.29
  -4 -10   3  121.48   11.62
 -10  14   3  135.47   10.45
  -4 -10   3  126.52   13.27
  14  -4   3  136.11    6.59
  14  -4   6   61.30    3.55
  -4 -10   6   63.16    3.90
  14  -3  -1   98.05   11.11
  14  -3  -1   82.38    5.06
  -3 -11  -1   99.51    4.83
 -11  14  -1  105.12    5.04
 -11  14   2   11.60    2.85
  -3 -11   2   12.29    2.67
 -11  14   2    4.90    4.19
  -3 -11   2   11.86    2.69
  14  -3   5  130.20    4.97
  -3 -11   5  125.24    6.23
  -3 -11   5  126.09    5.80
 -11  14   5  130.80    5.55
  14  -3   8   42.48    2.54
  14  -3   8   38.46    2.26
  14  -2  -2   39.67    3.64
  14  -2  -2   38.48    7.92
 -12  14  -2   43.36    3.24
 -12  14   1  105.64    9.57
  14  -2   1  104.93   10.45
  14  -2   1  118.26    6.21
  14  -2   1  108.65    4.74
 -12  14   1  126.13    5.70
  14  -2   4   72.17    4.26
 -12  14   4   59.71    4.03
  -2 -12   4   59.06    4.46
  -2 -12   7   67.83    3.66
  14  -2   7   61.65    3.11
  -2 -12   7   67.60    3.31
  14  -2   7   68.23    3.10
 -13  14   0  243.78   14.05
 -13  14   0  238.24    8.30
  -1 -13   0  253.57    8.56
  14  -1   3   50.06    3.55
  -1 -13   3   42.35    3.82
  -1 -13   3   44.33    3.79
  -1 -13   6   21.33    2.88
  14  -1   6   17.99    1.84
  14  -1   6   20.70    2.50
  -1 -13   6   23.13    2.70
 -14  14  -1  187.03    6.87
   0 -14  -1  192.54    6.78
 -14  14   2    4.77    2.41
   0 -14   2    6.22    2.24
  14   0   2    2.82    1.98
   0 -14   2    5.42    2.51
   0 -14   5   51.26    3.75
  14   0   5   56.30    3.56
   0 -14   5   55.79    3.76
 -14  14   5   49.80    3.28
 -15  14  -2   83.40    4.04
 -15  14   1    0.97    2.22
   1 -15   1    1.98    2.14
  14   1   4  109.88    4.71
 -15  14   4  113.00    4.95
   1 -15   4  109.30    5.25
   1 -15   4  111.09    5.17
  14   2   0   67.84    3.61
 -16  14   0   63.82    3.87
   2 -16   0   62.15    3.72
   2 -16   3  385.50   10.85
   2 -16   3  368.99   10.27
 -17  14  -1   79.12    3.80
  14   3   2  156.22    5.40
 -17  14   2  164.29    5.88
   3 -17   2  167.13    6.05
  14   4   1  121.77    3.96
 -18  14   1  126.93    4.77
   3  15   0   12.42    1.83
   2  15  -1   36.23    2.73
   2  15  -1   37.36    2.65
  15 -17  -1   36.60    3.46
  15 -17  -1   39.95    3.08
   2  15   2  112.83    4.56
  15 -17   2  109.18    4.96
  15 -17   2  112.76    4.52
   2  15   2  111.92    4.20
   1  15  -2   19.94    2.39
   1  15  -2   24.44    2.37
  15 -16  -2   23.76    2.74
   1  15   1   15.76    2.42
  15 -16   1   17.44    2.81
  15 -16   1   16.11    2.64
   1  15   1   14.26    1.97
   1  15   4   17.66    2.22
  15 -16   4   12.16    2.16
  15 -16   4   19.48    2.25
   1  15   4   17.60    2.19
 -16   1   4   18.10    2.09
  15 -15  -3   21.14    2.52
   0  15   0   51.17    3.29
   0  15   0   54.40    3.70
  15 -15   0   52.10    3.92
   0  15   0   53.16    2.99
   0  15   3   23.86    2.68
  15 -15   3   24.57    2.88
  15 -15   3   21.25    2.72
  15 -15   3   23.95    2.68
   0  15   3   22.82    2.56
 -15   0   3   21.71    2.33
  15 -14  -4   97.74    4.30
  -1  15  -1    2.24    1.90
  15 -14  -1    3.26    2.39
  15 -14   2   88.23    4.90
  15 -14   2   88.78    4.83
  -1  15   2   90.62    4.44
  -1  15   5    1.75    1.75
  15 -14   5    2.47    1.99
  -1  15   5    1.76    1.78
 -14  -1   5    3.03    1.70
  15 -13  -2   50.47    3.88
  -2  15   1   35.34    2.97
  -2  15   4  221.21    7.05
  15 -13   4  206.67    7.03
 -13  -2   4  196.58    6.65
 -13  -2   4  213.08    6.75
  15 -12  -3  222.70    7.64
  -3  15   0   57.26    7.60
  15 -12   0   53.38    4.28
  -3  15   3   68.53    4.11
  15 -12   3   66.04    3.94
  -3  15   3   77.52    4.62
  15 -12   3   72.19    4.51
 -12  -3   3   70.90    3.74
 -12  -3   3   70.75    4.14
  15 -12   6    5.33    2.16
  -3  15   6    4.70    1.89
 -12  -3   6    2.57    1.74
  15 -11  -4   17.07    2.44
  -4  15  -1   12.50    4.92
  15 -11  -1   18.48    3.10
  -4  15  -1   15.86    2.27
  15 -11   2   54.81    3.70
  -4  15   2   59.12    3.93
  15 -11   2   53.37    4.26
  -4  15   5  114.96    4.46
  15 -11   5  120.27    4.85
 -11  -4   5  109.59    4.73
 -11  -4   5  117.40    4.66
  -5  15  -2   10.76    4.69
  15 -10  -2    6.79    6.48
  15 -10  -2   10.71    2.64
  -5  15   1   13.38    5.31
  -5  15   1   11.39    2.46
  -5  15   4   65.84    4.26
  -5  15   4   71.66    3.77
  15 -10   4   82.62    4.60
 -10  -5   4   68.89    3.71
 -10  -5   4   68.70    4.10
  15 -10   7   25.87    2.37
  15 -10   7   22.19    2.39
 -10  -5   7   23.56    2.28
  -6  15  -3   91.69    9.58
  15  -9  -3  104.48   11.89
  15  -9  -3  101.35    5.03
  -6  15   0  117.26    5.17
  -6  15   0  113.87   10.31
  15  -9   0  126.00    6.09
  -6  15   3  257.15    8.75
  15  -9   3  268.53    9.16
  -9  -6   3  253.35   16.76
  -9  -6   3  267.22    8.81
  15  -9   6    5.35    2.03
  15  -9   6    5.78    2.11
  -6  15   6    8.16    2.23
  -9  -6   6    6.03    1.92
  15  -8  -4   32.34    2.91
  -8  -7  -4   34.58    2.66
  -7  15  -1  108.25   10.17
  15  -8  -1  127.45    5.94
  -8  -7  -1  114.24    5.61
  -7  15   2   71.48    4.29
  -7  15   2   52.29    7.61
  -8  -7   2   74.67   10.00
  15  -8   5   98.41    4.51
  15  -8   5   95.09    4.82
  -8  -7   5  101.05    4.39
  -7  15   5  102.85    5.09
  -8  -7   5  101.39    4.70
  15  -7  -2   53.21    4.03
  -7  -8  -2   56.94    3.80
  -8  15   1   -0.15    1.75
  -8  15   1   -2.83    4.78
  15  -7   1   -2.80    5.72
  15  -7   1    2.23    2.57
  -7  -8   1    4.17    2.44
  15  -7   4  266.03    8.08
  15  -7   4  272.12    9.26
  -8  15   4  277.60    9.04
  -7  -8   4  278.65    8.95
  15  -7   7   79.11    3.60
  15  -6  -3  139.45    5.78
  -6  -9  -3  122.93    5.06
  -9  15   0   33.11    6.83
  15  -6   0   31.29    3.79
  15  -6   0   27.77    7.62
  -9  15   0   35.45    2.84
  -6  -9   0   33.61    3.31
  -9  15   3  105.97    9.79
  15  -6   3  113.20    5.93
  -9  15   3  115.86    5.39
  -6  -9   3   97.11   11.88
  15  -6   6   12.38    2.06
  -6  -9   6   15.86    2.24
 -10  15  -1   30.77    6.60
  15  -5  -1   39.54    3.83
  15  -5  -1   21.01    6.97
  -5 -10  -1   34.88    3.19
 -10  15  -1   35.51    3.29
 -10  15   2   37.29    6.34
  -5 -10   2   43.61    3.63
 -10  15   2   42.21    3.74
  15  -5   5   15.12    2.06
  -5 -10   5   14.71    2.56
  15  -4  -2   97.63   11.36
  15  -4  -2  107.07    5.39
  -4 -11  -2   96.08    4.48
 -11  15   1    5.83    2.44
 -11  15   1    3.33    4.03
  15  -4   1    8.21    5.49
  15  -4   1    6.98    2.75
  -4 -11   1    6.47    2.52
  -4 -11   4    2.26    2.38
 -11  15   4    1.46    2.02
  -4 -11   4    2.13    2.35
  15  -4   7   14.68    1.81
 -12  15   0  294.95   15.70
  15  -3   0  274.12    9.60
 -12  15   0  274.19    8.94
  -3 -12   3    6.29    2.52
  15  -3   3    6.43    2.26
  -3 -12   3    9.35    2.62
  15  -3   6   34.21    2.77
  -3 -12   6   36.70    2.91
  15  -3   6   33.43    2.19
 -13  15  -1   69.81    4.16
  -2 -13  -1   78.59    4.24
  15  -2   2  125.64    5.13
 -13  15   2  130.75    5.87
  -2 -13   2  132.74    6.06
  -2 -13   5  105.23    5.18
  15  -2   5  109.10    4.74
  -2 -13   5  109.95    5.03
 -14  15  -2   25.09    2.51
 -14  15   1   92.05    4.81
  -1 -14   1   90.93    4.89
  -1 -14   4   54.49    3.79
  15  -1   4   53.41    3.40
 -14  15   4   60.66    3.65
 -15  15   0   57.70    3.74
   0 -15   0   55.56    3.62
   0 -15   3   29.23    2.89
  15   0   3   20.34    2.31
   0 -15   3   26.26    3.01
 -16  15  -1   67.66    3.58
   1 -16  -1   66.28    3.29
 -16  15   2   12.48    2.32
   1 -16   2   15.94    2.60
  15   2   1   53.61    2.79
 -17  15   1   58.69    3.32
 -18  15   0   40.03    2.56
   1  16   0   21.73    2.18
  16 -17   0   14.98    2.49
  16 -16  -4   73.14    2.91
   0  16  -1   12.71    2.06
  16 -16  -1   11.23    2.34
  16 -16   2   52.71    3.08
  16 -16   2   49.46    3.38
   0  16   2   48.51    3.13
  16 -16   2   57.78    3.37
 -16   0   2   57.56    3.09
  16 -15  -2    7.86    2.27
  -1  16  -2    8.53    1.61
  -1  16   1   77.24    4.05
  16 -15   1   76.58    4.29
  -1  16   4   13.20    1.93
  16 -15   4   17.67    2.28
 -15  -1   4   11.60    1.64
  16 -14  -3  335.10    9.32
  16 -14   0   64.96    4.27
  -2  16   3   62.92    3.61
  -2  16   3   60.78    3.67
  16 -14   3   53.46    3.57
 -14  -2   3   60.67    3.40
  16 -13  -4  113.24    4.41
  -3  16  -1  211.34    6.83
  16 -13  -1  230.63    7.90
  -3  16   2   82.84    4.34
  16 -13   2   77.88    4.13
  -3  16   2   93.17    4.58
  16 -13   2   89.86    4.86
 -13  -3   2   84.39    4.42
  16 -13   5   25.03    2.68
 -13  -3   5   23.62    2.05
  16 -12  -2   66.50    4.18
  16 -12   1   40.83    3.32
  -4  16   1   46.20    3.45
  -4  16   4   26.36    2.87
  -4  16   4   26.23    2.45
  16 -12   4   24.89    2.76
 -12  -4   4   19.81    2.12
 -12  -4   4   20.89    2.40
  16 -11  -3    0.57    2.07
  -5  16   0   22.95    2.59
  16 -11   0   16.74    3.12
  -5  16   3   46.85    3.57
  -5  16   3   46.84    3.24
  16 -11   3   48.38    3.86
 -11  -5   3   43.34    3.43
  16 -11   6   82.15    3.55
  16 -11   6   83.95    3.94
 -11  -5   6   75.35    3.19
  16 -10  -4   60.66    3.45
 -10  -6  -4   61.51    3.31
  -6  16  -1   66.94    3.51
  16 -10  -1   76.63    4.67
  -6  16   2  288.21    9.09
  16 -10   2  285.97    9.62
  16 -10   5   17.54    2.22
  -6  16   5   20.42    2.54
  16 -10   5   13.87    2.34
 -10  -6   5   15.64    1.92
  16  -9  -2   30.57    3.37
  -9  -7  -2   33.77    3.05
  -7  16   1   94.62    4.70
  16  -9   1   95.74    5.46
  -9  -7   1   98.29    5.17
  16  -9   4   78.94    3.73
  16  -9   4   76.25    4.48
  -9  -7   4   87.09    4.43
  -7  16   4   80.93    4.35
  16  -9   7   60.17    2.76
  16  -8  -3   29.09    2.99
  -8  -8  -3   33.86    2.79
  16  -8   0  146.61   13.55
  16  -8   0  145.48    6.65
  -8  -8   0  145.13    6.20
  -8  16   0  143.89    5.46
  16  -8   3   78.75    4.88
  -8  16   3   80.42    4.45
  -8  -8   3   76.44    4.41
  16  -8   6   37.53    2.47
  16  -8   6   36.21    2.62
  16  -7  -1  146.67    6.44
  -7  -9  -1  139.18    5.87
  -9  16   2   12.00    2.41
  -7  -9   2   10.87    2.59
  16  -7   5   26.10    2.22
  -7  -9   5   27.33    2.81
  16  -6  -2   55.64    4.02
  -6 -10  -2   54.38    3.49
  16  -6   1   69.36    4.89
  -6 -10   1   75.24    4.47
  16  -6   4  143.33    6.13
  16  -5  -3  163.66    6.03
  16  -5   0   17.98    3.08
  -5 -11   0   13.53    2.62
  16  -5   3   76.63    4.80
  16  -5   6   97.50    4.12
  -5 -11   6  100.58    4.12
  16  -4  -1   52.49    4.04
  16  -4   2  108.33    5.73
  16  -4   2  104.74    4.51
 -12  16   2  105.09    5.22
  16  -4   5  136.47    5.18
  -4 -12   5  144.17    5.48
  -3 -13  -2  123.59    4.79
  -3 -13   1  253.29    8.60
 -13  16   1  272.42    8.63
  16  -3   4   21.50    2.48
  -2 -14   0  100.43    4.74
 -14  16   0  100.38    4.71
  16  -2   3   99.78    4.18
  -2 -14   3  102.03    4.95
 -15  16  -1   17.83    2.24
  -1 -15  -1   15.00    2.03
 -15  16   2   17.85    2.50
  16  -1   2   21.91    1.96
  -1 -15   2   20.79    2.76
 -16  16   1    6.27    1.90
   0 -16   1   10.34    2.15
   0 -16   4   80.71    3.78
  16   0   4   80.16    3.46
   1 -17   0   23.36    2.00
 -17  16   0   26.37    2.27
  -1  17   0   24.98    2.29
  -1  17   0   27.34    2.13
  17 -16   0   22.01    2.51
  17 -16   0   27.35    2.64
  -2  17  -1   51.48    3.14
  -2  17  -1   42.24    2.48
  17 -15  -1   49.44    3.45
  -2  17   2   45.26    2.97
  -2  17   2   48.27    2.98
  17 -15   2   46.83    3.18
 -15  -2   2   45.58    2.86
  17 -14  -2  159.93    5.81
  -3  17   1   84.97    3.98
  17 -14   4   31.52    2.61
  -3  17   4   28.84    2.44
  17 -13  -3    7.97    1.99
 -13  -4  -3    4.38    1.79
  -4  17   0  155.68    5.51
  17 -13   0  167.36    6.47
  -4  17   3   47.74    3.19
  -4  17   3   46.38    2.95
  17 -13   3   44.39    3.26
 -13  -4   3   45.06    3.07
  17 -12  -4    4.17    1.59
 -12  -5  -4    4.52    1.47
  -5  17  -1   60.05    3.04
  17 -12  -1   70.21    4.28
 -12  -5  -1   66.99    3.96
  -5  17   2   29.28    2.85
  -5  17   2   30.59    2.77
  17 -12   2   35.73    3.40
 -12  -5   2   28.30    2.94
  17 -12   5   33.69    2.22
  17 -12   5   32.69    2.69
  -5  17   5   36.32    2.60
  17 -11  -2   45.96    3.50
 -11  -6  -2   51.49    3.42
  -6  17   1   13.62    2.17
  17 -11   1   17.16    3.01
 -11  -6   1   10.93    2.44
  17 -11   4   24.81    2.12
  17 -11   4   25.47    2.73
 -11  -6   4   23.71    2.42
  -6  17   4   26.47    2.65
  17 -10  -3   11.51    2.31
 -10  -7  -3    7.20    1.91
  17 -10   0  116.94    5.68
 -10  -7   0  115.86    5.32
  -7  17   0  110.06    4.51
  -7  17   3  118.19    4.50
  17 -10   3  120.07    5.47
 -10  -7   3  110.58    5.03
  -7  17   3  118.13    5.04
  17 -10   6   61.60    2.57
  17  -9  -1  109.07    5.42
  -9  -8  -1  121.97    5.35
  -8  17   2   81.44    4.13
  17  -9   5   39.21    2.19
  -9  -8   5   35.98    2.67
  17  -8  -2   26.51    2.99
  -8  -9  -2   31.08    2.81
  17  -8   1   89.23    5.15
  -8  -9   1   86.54    4.68
  17  -8   4   74.21    4.15
  17  -7  -3  133.14    5.13
  -7 -10  -3  132.32    4.65
  17  -7   0  124.86    5.90
  -7 -10   0  119.48    5.40
  17  -7   3   50.27    3.80
  17  -7   6   16.51    2.03
  17  -6  -1   55.83    4.02
  -6 -11  -1   48.35    3.35
  17  -6   5  101.29    4.13
  -6 -11   5  100.91    4.27
  17  -5   1  127.39    5.98
  17  -5   4   50.26    3.06
  -5 -12   4   53.89    3.47
  -4 -13   0  231.29    7.56
  17  -4   3  118.27    4.51
  -4 -13   3  137.00    5.44
  -3 -14  -1   98.79    4.17
  17  -3   2  212.58    5.88
  -3 -14   2  218.63    7.19
  -2 -15   1   44.09    3.07
 -15  17   1   43.74    3.00
 -16  17   0   18.16    2.04
  -1 -16   0   14.18    1.94
  -3  18   0   35.37    2.12
  -3  18   0   43.44    2.72
  18 -15   0   40.51    2.98
 -15  -3   0   41.68    2.76
  18 -14  -1  130.05    5.10
 -14  -4  -1  136.28    5.01
  -4  18   2   56.07    3.02
  18 -14   2   58.80    3.42
 -14  -4   2   56.92    3.10
  -4  18   2   62.65    3.11
  18 -13  -2  117.11    4.71
 -13  -5  -2  121.32    4.59
  -5  18   1   83.21    3.87
  -5  18   1   80.60    3.57
  18 -12  -3   14.90    2.04
 -12  -6  -3   14.95    1.90
  -6  18   0   11.21    1.73
  18 -12   0   13.56    2.66
 -12  -6   0   13.66    2.35
  -6  18   3  170.31    5.15
  18 -12   3  162.54    5.79
  -6  18   3  167.62    5.53
 -12  -6   3  155.83    5.38
  18 -11  -1   16.85    2.61
 -11  -7  -1   16.46    2.38
  -7  18   2  134.90    4.84
  -7  18   2  134.15    4.92
  18 -10  -2    4.06    2.01
 -10  -8  -2    4.06    1.76
  18 -10   1   42.94    3.51
  -8  18   1   38.11    2.57
 -10  -8   1   35.45    3.08
  18 -10   4  154.24    5.35
  18  -9  -3   15.22    2.00
  -9  -9  -3   17.95    1.83
  18  -9   0   26.91    3.17
  -9  -9   0   30.17    2.92
  18  -9   3   26.80    2.93
  18  -8  -1  170.42    6.33
  -8 -10  -1  159.13    5.71
  -8 -10   2   35.89    3.02
  18  -7  -2  152.45    5.52
  18  -7   1   11.89    2.71
  18  -7   4   42.89    2.59
  -7 -11   4   46.44    2.98
  18  -6   0   25.41    2.99
  18  -6   3   35.83    2.30
  -5 -13  -1   31.14    2.42
  -5 -13   2  315.10    8.98
  -4 -14   1  223.18    6.86
  -3 -15   0   15.13    1.84
  19 -13  -1   63.24    3.30
 -13  -6  -1   61.11    3.04
  19 -12  -2  111.87    4.11
 -12  -7  -2  115.42    4.02
  -7  19   1   66.09    3.07
  19 -12   1   68.46    3.74
 -12  -7   1   64.77    3.29
  19 -11   0   38.80    3.08
 -11  -8   0   38.75    2.77
  19 -10  -1    5.01    1.99
 -10  -9  -1    6.91    1.75
  19  -9  -2    6.18    1.71
  19  -9   1   55.99    3.59
  19  -8   0   61.34    3.58
  -7 -12  -1   73.40    3.24
  -7 -12   2   -0.40    1.73
  -6 -13   1  124.40    4.56
   0   0   0    0.00    0.00


TITL TCJ00099_manS in R3
REM R3 (#146 in standard setting)
CELL 1.54184  16.427618  16.427618  10.212591  90.0000  90.0000 120.0000
ZERR    2.00   0.000346   0.000346   0.000245   0.0000   0.0000   0.0000
LATT -3
SYMM -y, x-y, z
SYMM -x+y,-x, z
SFAC C H P
UNIT 72.00 102.00 2.00
REM  CrysAlisPro recorded range (K): Min=99.9; max=100.1; aver:100.0
TEMP -173
SIZE 0.05 0.07 0.10
TREF
HKLF 4
END
_computing_structure_solution     'SHELXT 2018/2 (Sheldrick, 2018)'
;
_shelx_hkl_checksum                15201
_olex2_submission_special_instructions  'No special instructions were received'
_oxdiff_exptl_absorpt_empirical_details
;
Empirical correction (ABSPACK) includes:
- Absorption correction using spherical harmonics
- Frame scaling
- Detector area scaling
;
_oxdiff_exptl_absorpt_empirical_full_max  1.307
_oxdiff_exptl_absorpt_empirical_full_min  0.844
loop_
  _twin_individual_id
  _twin_individual_mass_fraction_refined
 1 0.85(4)
 2 0.15(4)


#===END
