# Supplementary material for: Isolation, bonding and reactivity of a monomeric stibine oxide
Source: Nat Chem. 2023 Mar 23;15(5):633–40. doi: 10.1038/s41557-023-01160-x (PMC10159848; doi:10.1038/s41557-023-01160-x)
Supplement: Supplementary file 12 — Crystallographic information file for the orthorhombic polymorph of compound 2a. [file 41557_2023_1160_MOESM12_ESM.cif]

data_2a-orthorhombic
_audit_creation_date               2022-06-16
_audit_creation_method
;
Olex2 1.5
(compiled 2022.04.07 svn.rca3783a0 for OlexSys, GUI svn.r6498)
;
_shelx_SHELXL_version_number       '2018/3'
_audit_contact_author_address      ?
_audit_contact_author_email        ?
_audit_contact_author_name         ''
_audit_contact_author_phone        ?
_publ_contact_author_id_orcid      ?
_publ_section_references
;
Dolomanov, O.V., Bourhis, L.J., Gildea, R.J, Howard, J.A.K. & Puschmann, H.
 (2009), J. Appl. Cryst. 42, 339-341.

Sheldrick, G.M. (2015). Acta Cryst. C71, 3-8.
;
_chemical_name_common              ?
_chemical_name_systematic          ?
_chemical_formula_moiety           'C36 H51 O Sb'
_chemical_formula_sum              'C36 H51 O Sb'
_chemical_formula_weight           621.51
_chemical_melting_point            ?
_chemical_oxdiff_formula           'C36 H51 Sb1 O1'
_chemical_oxdiff_usercomment       'Dipp3SbO polymorph'
loop_
  _atom_type_symbol
  _atom_type_description
  _atom_type_scat_dispersion_real
  _atom_type_scat_dispersion_imag
  _atom_type_scat_source
 'C' 'C' 0.0181 0.0091 'International Tables Vol C Tables 4.2.6.8 and 6.1.1.4'
 'H' 'H' 0.0000 0.0000 'International Tables Vol C Tables 4.2.6.8 and 6.1.1.4'
 'O' 'O' 0.0492 0.0322 'International Tables Vol C Tables 4.2.6.8 and 6.1.1.4'
 'Sb' 'Sb' -0.0562 5.8946
 'International Tables Vol C Tables 4.2.6.8 and 6.1.1.4'

_shelx_space_group_comment
;
The symmetry employed for this shelxl refinement is uniquely defined
by the following loop, which should always be used as a source of
symmetry information in preference to the above space-group names.
They are only intended as comments.
;
_space_group_crystal_system        'orthorhombic'
_space_group_IT_number             61
_space_group_name_H-M_alt          'P b c a'
_space_group_name_Hall             '-P 2ac 2ab'
loop_
  _space_group_symop_operation_xyz
 'x, y, z'
 '-x+1/2, -y, z+1/2'
 '-x, y+1/2, -z+1/2'
 'x+1/2, -y+1/2, -z'
 '-x, -y, -z'
 'x-1/2, y, -z-1/2'
 'x, -y-1/2, z-1/2'
 '-x-1/2, y-1/2, z'

_cell_length_a                     17.4672(2)
_cell_length_b                     17.28720(10)
_cell_length_c                     21.0673(2)
_cell_angle_alpha                  90
_cell_angle_beta                   90
_cell_angle_gamma                  90
_cell_volume                       6361.46(10)
_cell_formula_units_Z              8
_cell_measurement_reflns_used      27621
_cell_measurement_temperature      99.97(10)
_cell_measurement_theta_max        77.1010
_cell_measurement_theta_min        3.2640
_shelx_estimated_absorpt_T_max     0.638
_shelx_estimated_absorpt_T_min     0.418
_exptl_absorpt_coefficient_mu      7.052
_exptl_absorpt_correction_T_max    0.57043
_exptl_absorpt_correction_T_min    0.53265
_exptl_absorpt_correction_type     sphere
_exptl_absorpt_process_details
;
CrysAlisPro 1.171.42.53a (Rigaku Oxford Diffraction, 2022)
Spherical absorption correction
using equivalent radius and absorption coefficient.
Empirical absorption correction using spherical harmonics,
implemented in SCALE3 ABSPACK scaling algorithm.
;
_exptl_absorpt_special_details     ?
_exptl_crystal_colour              ?
_exptl_crystal_density_diffrn      1.298
_exptl_crystal_density_meas        ?
_exptl_crystal_density_method      ?
_exptl_crystal_description         sphere
_exptl_crystal_F_000               2608
loop_
  _exptl_crystal_face_index_h
  _exptl_crystal_face_index_k
  _exptl_crystal_face_index_l
  _exptl_crystal_face_perp_dist
 0 -1 1 0.0552
 0 -1 -2 0.0626
 0 1 2 0.0398
 0 -2 -1 0.0637
 -1 0 -2 0.0451
 1 0 2 0.0255
 1 1 1 0.0512
 -1 2 -2 0.0579
 -1 0 -1 0.0423
 2 -1 2 0.0396
 2 0 1 0.0414
 -2 0 -1 0.0396
 1 1 0 0.0730
 2 1 -1 0.0729
 -2 1 0 0.0488
 1 0 -1 0.0564
 1 2 -2 0.0705
 1 -2 0 0.0593
 2 -2 -1 0.0547
 -2 2 1 0.0521
 0 0 -1 0.0540
 0 0 1 0.0439
 0 1 -1 0.0593
 -1 0 2 0.0582
 -1 1 2 0.0510

_exptl_crystal_size_max            0.15
_exptl_crystal_size_mid            0.11
_exptl_crystal_size_min            0.07
_exptl_crystal_size_rad            0.054
loop_
  _exptl_oxdiff_crystal_face_indexfrac_h
  _exptl_oxdiff_crystal_face_indexfrac_k
  _exptl_oxdiff_crystal_face_indexfrac_l
  _exptl_oxdiff_crystal_face_x
  _exptl_oxdiff_crystal_face_y
  _exptl_oxdiff_crystal_face_z
 0.0002 -1.0000 0.9991 0.0116 -0.0340 -0.1095
 -0.0002 -0.9990 -1.9984 -0.0259 0.1667 -0.0291
 0.0002 0.9990 1.9984 0.0259 -0.1667 0.0291
 0.0001 -1.9990 -0.9992 -0.0143 0.1326 -0.1387
 -0.9994 0.0007 -1.9985 -0.1117 0.1194 0.0488
 0.9994 -0.0007 1.9985 0.1117 -0.1194 -0.0488
 0.9992 0.9994 0.9993 0.1002 -0.0854 0.0607
 -0.9996 2.0000 -1.9984 -0.1099 0.0537 0.2142
 -0.9993 0.0003 -0.9993 -0.0993 0.0525 0.0220
 1.9986 -1.0003 1.9986 0.1976 -0.0722 -0.1267
 1.9984 -0.0003 0.9995 0.1861 -0.0382 -0.0172
 -1.9984 0.0003 -0.9995 -0.1861 0.0382 0.0172
 0.9990 0.9997 0.0002 0.0877 -0.0185 0.0875
 1.9980 1.0001 -0.9988 0.1621 0.0627 0.1191
 -1.9984 0.9996 -0.0003 -0.1727 -0.0616 0.0731
 0.9990 0.0004 -0.9990 0.0743 0.0812 0.0316
 0.9987 2.0001 -1.9981 0.0637 0.0824 0.2238
 0.9993 -1.9993 0.0001 0.0850 0.0801 -0.1606
 1.9983 -1.9990 -0.9989 0.1593 0.1614 -0.1290
 -1.9983 1.9990 0.9989 -0.1593 -0.1614 0.1290
 -0.0001 0.0003 -0.9992 -0.0125 0.0669 0.0268
 0.0001 -0.0003 0.9992 0.0125 -0.0669 -0.0268
 -0.0002 1.0000 -0.9991 -0.0116 0.0340 0.1095
 -0.9989 -0.0007 1.9982 -0.0619 -0.1481 -0.0584
 -0.9990 0.9990 1.9982 -0.0609 -0.1810 0.0243

_exptl_transmission_factor_max     ?
_exptl_transmission_factor_min     ?
_diffrn_reflns_av_R_equivalents    0.0368
_diffrn_reflns_av_unetI/netI       0.0248
_diffrn_reflns_Laue_measured_fraction_full  1.000
_diffrn_reflns_Laue_measured_fraction_max  0.985
_diffrn_reflns_limit_h_max         21
_diffrn_reflns_limit_h_min         -22
_diffrn_reflns_limit_k_max         21
_diffrn_reflns_limit_k_min         -10
_diffrn_reflns_limit_l_max         20
_diffrn_reflns_limit_l_min         -26
_diffrn_reflns_number              43495
_diffrn_reflns_point_group_measured_fraction_full  1.000
_diffrn_reflns_point_group_measured_fraction_max  0.985
_diffrn_reflns_theta_full          67.684
_diffrn_reflns_theta_max           77.356
_diffrn_reflns_theta_min           4.165
_diffrn_ambient_environment        N~2~
_diffrn_ambient_temperature        99.97(10)
_diffrn_detector                   'Hybrid Pixel Array Detector'
_diffrn_detector_area_resol_mean   10.0000
_diffrn_detector_type              HyPix
_diffrn_measured_fraction_theta_full  1.000
_diffrn_measured_fraction_theta_max  0.985
_diffrn_measurement_details
;
List of Runs (angles in degrees, time in seconds):

  # Type    Start    End  Width  t~exp~   \w     \q     \k     \f   Frames
--------------------------------------------------------------------------
  1  \w    -68.00 -12.00   0.50    0.77    --  -84.25  95.00 -24.00  112
  2  \w    -25.00  21.00   0.50    0.19    --  -49.66  19.00 -90.00   92
  3  \w     82.00 107.00   0.50    0.19    --   49.66  57.00  30.00   50
  4  \w    -33.00  21.00   0.50    0.19    --  -49.66  29.00 172.00  108
  5  \w     86.00 115.00   0.50    0.19    --   49.66  57.00  90.00   58
  6  \w    122.00 178.00   0.50    0.77    --  105.75  19.00  30.00  112
  7  \w     35.00 102.00   0.50    0.77    --  105.75 -95.00-134.00  134
  8  \w     54.00 103.00   0.50    0.77    --  105.75 -99.00-180.00   98
  9  \w     51.00 101.00   0.50    0.77    --  105.75-128.00 152.00  100
 10  \w     78.00 104.00   0.50    0.77    --  105.75 -99.00 150.00   52
 11  \w     34.00  64.00   0.50    0.77    --  105.75 -99.00 150.00   60
 12  \w     38.00  79.00   0.50    0.77    --  105.75 -99.00  90.00   82
 13  \w     35.00  67.00   0.50    0.77    --  105.75 -57.00  30.00   64
 14  \w     35.00  65.00   0.50    0.77    --  105.75 -57.00  60.00   60
 15  \w     34.00  59.00   0.50    0.77    --  105.75 -57.00   0.00   50
 16  \w     38.00  67.00   0.50    0.77    --  105.75 -57.00 120.00   58
 17  \w     70.00  97.00   0.50    0.77    --  105.75 -77.00-120.00   54
 18  \w     38.00  67.00   0.50    0.77    --  105.75 -77.00-120.00   58
 19  \w     34.00  59.00   0.50    0.77    --  105.75 -57.00-150.00   50
 20  \w     39.00  65.00   0.50    0.77    --  105.75 -57.00-120.00   52
 21  \w     34.00  59.00   0.50    0.77    --  105.75 -57.00 -30.00   50
 22  \w     35.00  66.00   0.50    0.77    --  105.75 -57.00 150.00   62
 23  \w   -120.00 -90.00   0.50    0.19    --  -49.66-125.00 150.00   60
 24  \w   -148.00 -93.00   0.50    0.77    --  -84.25 -29.00  11.00  110
 25  \w   -117.00 -91.00   0.50    0.19    --  -49.66-125.00 -60.00   52
 26  \w   -115.00 -83.00   0.50    0.19    --  -49.66 -57.00-180.00   64
;
_diffrn_measurement_device         'four-circle diffractometer'
_diffrn_measurement_device_type    'XtaLAB Synergy, Dualflex, HyPix'
_diffrn_measurement_method         '\w scans'
_diffrn_orient_matrix_type        
 'CrysAlisPro convention (1999,Acta A55,543-557)'
_diffrn_orient_matrix_UB_11        0.0868793000
_diffrn_orient_matrix_UB_12        0.0009210000
_diffrn_orient_matrix_UB_13        0.0124712000
_diffrn_orient_matrix_UB_21        0.0143857000
_diffrn_orient_matrix_UB_22        -0.0328859000
_diffrn_orient_matrix_UB_23        -0.0669562000
_diffrn_orient_matrix_UB_31        0.0048077000
_diffrn_orient_matrix_UB_32        0.0827482000
_diffrn_orient_matrix_UB_33        -0.0267833000
_diffrn_radiation_monochromator    mirror
_diffrn_radiation_probe            x-ray
_diffrn_radiation_type             'Cu K\a'
_diffrn_radiation_wavelength       1.54184
_diffrn_source                     'micro-focus sealed X-ray tube'
_diffrn_source_type                'PhotonJet (Cu) X-ray Source'
_reflns_Friedel_coverage           0.000
_reflns_Friedel_fraction_full      .
_reflns_Friedel_fraction_max       .
_reflns_number_gt                  5989
_reflns_number_total               6653
_reflns_special_details
;
 Reflections were merged by SHELXL according to the crystal
 class for the calculation of statistics and refinement.
 
 _reflns_Friedel_fraction is defined as the number of unique
 Friedel pairs measured divided by the number that would be
 possible theoretically, ignoring centric projections and
 systematic absences.
;
_reflns_threshold_expression       'I > 2\s(I)'
_computing_cell_refinement         'CrysAlisPro 1.171.42.53a (Rigaku OD, 2022)'
_computing_data_collection         'CrysAlisPro 1.171.42.53a (Rigaku OD, 2022)'
_computing_data_reduction          'CrysAlisPro 1.171.42.53a (Rigaku OD, 2022)'
_computing_molecular_graphics      'Olex2 1.5 (Dolomanov et al., 2009)'
_computing_publication_material    'Olex2 1.5 (Dolomanov et al., 2009)'
_computing_structure_refinement    'SHELXL 2018/3 (Sheldrick, 2015)'
_computing_structure_solution      'SHELXT 2018/2 (Sheldrick, 2018)'
_refine_diff_density_max           0.716
_refine_diff_density_min           -0.547
_refine_diff_density_rms           0.062
_refine_ls_extinction_coef         .
_refine_ls_extinction_method       none
_refine_ls_goodness_of_fit_ref     1.082
_refine_ls_hydrogen_treatment      constr
_refine_ls_matrix_type             full
_refine_ls_number_parameters       355
_refine_ls_number_reflns           6653
_refine_ls_number_restraints       0
_refine_ls_R_factor_all            0.0287
_refine_ls_R_factor_gt             0.0250
_refine_ls_restrained_S_all        1.082
_refine_ls_shift/su_max            0.002
_refine_ls_shift/su_mean           0.000
_refine_ls_structure_factor_coef   Fsqd
_refine_ls_weighting_details      
 'w=1/[\s^2^(Fo^2^)+(0.0240P)^2^+5.3842P] where P=(Fo^2^+2Fc^2^)/3'
_refine_ls_weighting_scheme        calc
_refine_ls_wR_factor_gt            0.0620
_refine_ls_wR_factor_ref           0.0640
_refine_special_details            ?
_olex2_refinement_description
;
1. Fixed Uiso
 At 1.2 times of:
  All C(H) groups
 At 1.5 times of:
  All C(H,H,H) groups
2.a Ternary CH refined with riding coordinates:
 C17(H17), C38(H38), C27(H27), C18(H18), C28(H28), C37(H37)
2.b Aromatic/amide H refined with riding coordinates:
 C35(H35), C33(H33), C34(H34), C23(H23), C13(H13), C25(H25), C15(H15),
 C14(H14), C24(H24)
2.c Idealised Me refined as rotating group:
 C171(H17A,H17B,H17C), C382(H38A,H38B,H38C), C172(H17D,H17E,H17F), C381(H38D,
 H38E,H38F), C282(H28A,H28B,H28C), C372(H37A,H37B,H37C), C182(H18A,H18B,H18C),
 C271(H27A,H27B,H27C), C281(H28D,H28E,H28F), C272(H27D,H27E,H27F), C181(H18D,
 H18E,H18F), C371(H37D,H37E,H37F)
;
_atom_sites_solution_hydrogens     geom
_atom_sites_solution_primary       dual
_atom_sites_solution_secondary     ?
loop_
  _atom_site_label
  _atom_site_type_symbol
  _atom_site_fract_x
  _atom_site_fract_y
  _atom_site_fract_z
  _atom_site_U_iso_or_equiv
  _atom_site_adp_type
  _atom_site_occupancy
  _atom_site_site_symmetry_order
  _atom_site_calc_flag
  _atom_site_refinement_flags_posn
  _atom_site_refinement_flags_adp
  _atom_site_refinement_flags_occupancy
  _atom_site_disorder_assembly
  _atom_site_disorder_group
 Sb1 Sb 0.30871(2) 0.62049(2) 0.35789(2) 0.01809(5) Uani 1 1 d . . . . .
 O1 O 0.25531(8) 0.57522(8) 0.29223(7) 0.0253(3) Uani 1 1 d . . . . .
 C31 C 0.31048(10) 0.74396(11) 0.34090(10) 0.0200(4) Uani 1 1 d . . . . .
 C12 C 0.48879(12) 0.63850(12) 0.35835(9) 0.0239(4) Uani 1 1 d . . . . .
 C11 C 0.42840(11) 0.58587(11) 0.34671(9) 0.0216(4) Uani 1 1 d . . . . .
 C21 C 0.24426(12) 0.59056(11) 0.44348(9) 0.0220(4) Uani 1 1 d . . . . .
 C22 C 0.28161(12) 0.57731(11) 0.50138(10) 0.0259(4) Uani 1 1 d . . . . .
 C35 C 0.30254(13) 0.87780(12) 0.37180(13) 0.0298(5) Uani 1 1 d . . . . .
 H35 H 0.296740 0.916105 0.403769 0.036 Uiso 1 1 calc R U . . .
 C17 C 0.48188(12) 0.71236(12) 0.39715(10) 0.0264(4) Uani 1 1 d . . . . .
 H17 H 0.427698 0.716894 0.412022 0.032 Uiso 1 1 calc R U . . .
 C33 C 0.31778(12) 0.84496(13) 0.26244(11) 0.0299(5) Uani 1 1 d . . . . .
 H33 H 0.323590 0.860835 0.219536 0.036 Uiso 1 1 calc R U . . .
 C36 C 0.30465(11) 0.79996(12) 0.38926(10) 0.0235(4) Uani 1 1 d . . . . .
 C16 C 0.44300(12) 0.51498(11) 0.31540(9) 0.0244(4) Uani 1 1 d . . . . .
 C34 C 0.30871(12) 0.90050(13) 0.30905(12) 0.0323(5) Uani 1 1 d . . . . .
 H34 H 0.306726 0.953766 0.298083 0.039 Uiso 1 1 calc R U . . .
 C38 C 0.30237(12) 0.78037(12) 0.45977(10) 0.0264(4) Uani 1 1 d . . . . .
 H38 H 0.319191 0.725377 0.464476 0.032 Uiso 1 1 calc R U . . .
 C27 C 0.36808(12) 0.57251(12) 0.50846(10) 0.0272(4) Uani 1 1 d . . . . .
 H27 H 0.391806 0.597043 0.470243 0.033 Uiso 1 1 calc R U . . .
 C23 C 0.23754(14) 0.56263(15) 0.55583(11) 0.0370(5) Uani 1 1 d . . . . .
 H23 H 0.262334 0.553428 0.595249 0.044 Uiso 1 1 calc R U . . .
 C32 C 0.31861(11) 0.76606(12) 0.27683(10) 0.0238(4) Uani 1 1 d . . . . .
 C13 C 0.56167(12) 0.62058(13) 0.33508(11) 0.0304(5) Uani 1 1 d . . . . .
 H13 H 0.602408 0.656023 0.341931 0.036 Uiso 1 1 calc R U . . .
 C25 C 0.12254(13) 0.57222(14) 0.49533(11) 0.0346(5) Uani 1 1 d . . . . .
 H25 H 0.068211 0.570461 0.493923 0.042 Uiso 1 1 calc R U . . .
 C18 C 0.38258(13) 0.45377(12) 0.30178(11) 0.0285(4) Uani 1 1 d . . . . .
 H18 H 0.333895 0.470390 0.322707 0.034 Uiso 1 1 calc R U . . .
 C15 C 0.51771(13) 0.50027(13) 0.29412(10) 0.0300(5) Uani 1 1 d . . . . .
 H15 H 0.528443 0.452700 0.273367 0.036 Uiso 1 1 calc R U . . .
 C171 C 0.50107(13) 0.78505(13) 0.35818(12) 0.0345(5) Uani 1 1 d . . . . .
 H17A H 0.553970 0.781779 0.342924 0.052 Uiso 1 1 calc R U . . .
 H17B H 0.495249 0.831050 0.384940 0.052 Uiso 1 1 calc R U . . .
 H17C H 0.466211 0.788654 0.321849 0.052 Uiso 1 1 calc R U . . .
 C26 C 0.16300(12) 0.58568(12) 0.43907(10) 0.0257(4) Uani 1 1 d . . . . .
 C382 C 0.35771(14) 0.83068(13) 0.49876(11) 0.0340(5) Uani 1 1 d . . . . .
 H38A H 0.408288 0.830467 0.478633 0.051 Uiso 1 1 calc R U . . .
 H38B H 0.361837 0.809834 0.541882 0.051 Uiso 1 1 calc R U . . .
 H38C H 0.338256 0.883810 0.500611 0.051 Uiso 1 1 calc R U . . .
 C172 C 0.53369(13) 0.70853(13) 0.45581(12) 0.0342(5) Uani 1 1 d . . . . .
 H17D H 0.521795 0.661795 0.480222 0.051 Uiso 1 1 calc R U . . .
 H17E H 0.525017 0.754276 0.482327 0.051 Uiso 1 1 calc R U . . .
 H17F H 0.587391 0.707074 0.442381 0.051 Uiso 1 1 calc R U . . .
 C14 C 0.57604(13) 0.55319(14) 0.30258(11) 0.0329(5) Uani 1 1 d . . . . .
 H14 H 0.625665 0.543108 0.286083 0.040 Uiso 1 1 calc R U . . .
 C24 C 0.15889(15) 0.56142(16) 0.55272(12) 0.0416(6) Uani 1 1 d . . . . .
 H24 H 0.129627 0.553152 0.590122 0.050 Uiso 1 1 calc R U . . .
 C28 C 0.11762(12) 0.59379(13) 0.37743(11) 0.0285(4) Uani 1 1 d . . . . .
 H28 H 0.149604 0.571644 0.342507 0.034 Uiso 1 1 calc R U . . .
 C37 C 0.33027(14) 0.70984(13) 0.22193(10) 0.0309(5) Uani 1 1 d . . . . .
 H37 H 0.328327 0.656262 0.239746 0.037 Uiso 1 1 calc R U . . .
 C381 C 0.22166(13) 0.78650(14) 0.48700(11) 0.0334(5) Uani 1 1 d . . . . .
 H38D H 0.203697 0.840037 0.483545 0.050 Uiso 1 1 calc R U . . .
 H38E H 0.222219 0.770973 0.531741 0.050 Uiso 1 1 calc R U . . .
 H38F H 0.187211 0.752410 0.463215 0.050 Uiso 1 1 calc R U . . .
 C282 C 0.10363(14) 0.67905(14) 0.36186(12) 0.0344(5) Uani 1 1 d . . . . .
 H28A H 0.070776 0.702012 0.394525 0.052 Uiso 1 1 calc R U . . .
 H28B H 0.078484 0.683208 0.320421 0.052 Uiso 1 1 calc R U . . .
 H28C H 0.152671 0.706549 0.360672 0.052 Uiso 1 1 calc R U . . .
 C372 C 0.40849(14) 0.72043(16) 0.19121(12) 0.0381(5) Uani 1 1 d . . . . .
 H37A H 0.412559 0.772950 0.174026 0.057 Uiso 1 1 calc R U . . .
 H37B H 0.414663 0.682817 0.156787 0.057 Uiso 1 1 calc R U . . .
 H37C H 0.448601 0.712343 0.223056 0.057 Uiso 1 1 calc R U . . .
 C182 C 0.40445(16) 0.37439(13) 0.32857(14) 0.0404(6) Uani 1 1 d . . . . .
 H18A H 0.362587 0.337764 0.321087 0.061 Uiso 1 1 calc R U . . .
 H18B H 0.413814 0.378834 0.374291 0.061 Uiso 1 1 calc R U . . .
 H18C H 0.450939 0.355788 0.307468 0.061 Uiso 1 1 calc R U . . .
 C271 C 0.39141(15) 0.48716(14) 0.50948(16) 0.0466(7) Uani 1 1 d . . . . .
 H27A H 0.363081 0.460242 0.543003 0.070 Uiso 1 1 calc R U . . .
 H27B H 0.446476 0.483075 0.517736 0.070 Uiso 1 1 calc R U . . .
 H27C H 0.379615 0.463541 0.468336 0.070 Uiso 1 1 calc R U . . .
 C281 C 0.04159(14) 0.54968(15) 0.37807(13) 0.0379(5) Uani 1 1 d . . . . .
 H28D H 0.050749 0.495872 0.390583 0.057 Uiso 1 1 calc R U . . .
 H28E H 0.018788 0.550946 0.335575 0.057 Uiso 1 1 calc R U . . .
 H28F H 0.006574 0.573998 0.408445 0.057 Uiso 1 1 calc R U . . .
 C272 C 0.39813(16) 0.61418(15) 0.56711(12) 0.0405(6) Uani 1 1 d . . . . .
 H27D H 0.380441 0.667980 0.566720 0.061 Uiso 1 1 calc R U . . .
 H27E H 0.454222 0.613097 0.566992 0.061 Uiso 1 1 calc R U . . .
 H27F H 0.379048 0.588279 0.605345 0.061 Uiso 1 1 calc R U . . .
 C181 C 0.36766(15) 0.44827(14) 0.23010(11) 0.0374(5) Uani 1 1 d . . . . .
 H18D H 0.415284 0.434582 0.208230 0.056 Uiso 1 1 calc R U . . .
 H18E H 0.349210 0.498270 0.214396 0.056 Uiso 1 1 calc R U . . .
 H18F H 0.328957 0.408456 0.221934 0.056 Uiso 1 1 calc R U . . .
 C371 C 0.26556(15) 0.7171(2) 0.17364(13) 0.0543(8) Uani 1 1 d . . . . .
 H37D H 0.216242 0.710544 0.195157 0.081 Uiso 1 1 calc R U . . .
 H37E H 0.271338 0.677098 0.141023 0.081 Uiso 1 1 calc R U . . .
 H37F H 0.267546 0.768286 0.153733 0.081 Uiso 1 1 calc R U . . .

loop_
  _atom_site_aniso_label
  _atom_site_aniso_U_11
  _atom_site_aniso_U_22
  _atom_site_aniso_U_33
  _atom_site_aniso_U_23
  _atom_site_aniso_U_13
  _atom_site_aniso_U_12
 Sb1 0.01898(7) 0.01664(7) 0.01864(7) 0.00013(4) 0.00105(4) 0.00094(4)
 O1 0.0275(7) 0.0238(7) 0.0247(7) -0.0021(5) -0.0019(6) -0.0022(6)
 C31 0.0178(9) 0.0175(9) 0.0248(10) 0.0031(7) -0.0001(7) 0.0012(7)
 C12 0.0220(10) 0.0269(10) 0.0229(10) 0.0036(8) -0.0014(8) 0.0013(8)
 C11 0.0205(9) 0.0238(9) 0.0204(9) 0.0031(7) 0.0020(7) 0.0048(7)
 C21 0.0262(10) 0.0197(9) 0.0202(9) 0.0000(7) 0.0049(8) 0.0009(7)
 C22 0.0308(11) 0.0226(10) 0.0244(10) 0.0003(8) 0.0019(8) 0.0028(8)
 C35 0.0276(11) 0.0223(11) 0.0396(13) -0.0023(8) 0.0035(9) 0.0019(8)
 C17 0.0211(10) 0.0252(10) 0.0328(11) 0.0008(8) -0.0035(8) -0.0002(8)
 C33 0.0266(10) 0.0315(11) 0.0316(12) 0.0089(9) 0.0020(9) 0.0002(8)
 C36 0.0191(9) 0.0217(9) 0.0295(11) -0.0007(8) 0.0002(8) 0.0014(7)
 C16 0.0271(10) 0.0247(10) 0.0213(10) 0.0013(8) 0.0024(8) 0.0053(8)
 C34 0.0298(11) 0.0227(10) 0.0445(13) 0.0075(9) 0.0033(10) 0.0021(8)
 C38 0.0286(11) 0.0234(10) 0.0274(11) -0.0032(8) 0.0014(8) 0.0012(8)
 C27 0.0280(10) 0.0281(10) 0.0256(10) 0.0041(8) -0.0008(9) 0.0016(8)
 C23 0.0381(13) 0.0508(14) 0.0219(10) 0.0058(10) 0.0014(10) 0.0058(11)
 C32 0.0181(9) 0.0266(10) 0.0266(10) 0.0049(8) 0.0009(8) -0.0013(7)
 C13 0.0227(11) 0.0379(12) 0.0305(11) 0.0034(9) 0.0018(9) 0.0004(8)
 C25 0.0276(11) 0.0445(13) 0.0318(12) 0.0050(10) 0.0063(9) 0.0018(10)
 C18 0.0321(11) 0.0224(10) 0.0309(11) -0.0034(8) 0.0057(9) 0.0033(8)
 C15 0.0311(11) 0.0334(11) 0.0256(10) -0.0020(9) 0.0048(9) 0.0099(9)
 C171 0.0271(11) 0.0285(11) 0.0477(14) 0.0045(10) -0.0034(10) -0.0043(9)
 C26 0.0252(10) 0.0243(10) 0.0277(10) 0.0002(8) 0.0036(8) 0.0013(8)
 C382 0.0363(12) 0.0317(11) 0.0340(12) -0.0080(9) -0.0025(10) -0.0020(9)
 C172 0.0294(11) 0.0345(11) 0.0387(13) -0.0058(10) -0.0101(10) 0.0026(9)
 C14 0.0246(10) 0.0447(13) 0.0295(11) 0.0017(9) 0.0050(9) 0.0077(9)
 C24 0.0375(13) 0.0596(16) 0.0277(12) 0.0056(11) 0.0099(10) 0.0034(11)
 C28 0.0231(10) 0.0317(11) 0.0308(11) -0.0008(9) 0.0022(9) 0.0007(8)
 C37 0.0359(12) 0.0335(11) 0.0233(10) 0.0021(9) 0.0038(9) -0.0042(9)
 C381 0.0295(11) 0.0383(12) 0.0323(12) -0.0061(9) 0.0047(9) 0.0003(9)
 C282 0.0288(11) 0.0368(12) 0.0377(13) 0.0050(9) -0.0060(10) -0.0014(9)
 C372 0.0323(12) 0.0522(14) 0.0296(11) -0.0004(10) 0.0029(10) 0.0076(10)
 C182 0.0429(14) 0.0253(11) 0.0531(16) 0.0023(10) 0.0083(12) 0.0055(9)
 C271 0.0356(13) 0.0331(13) 0.071(2) 0.0028(12) 0.0060(13) 0.0083(10)
 C281 0.0309(12) 0.0409(13) 0.0419(13) -0.0043(10) -0.0026(11) -0.0064(10)
 C272 0.0431(14) 0.0526(15) 0.0258(12) 0.0013(10) -0.0095(10) -0.0032(11)
 C181 0.0421(13) 0.0387(12) 0.0313(12) -0.0097(10) 0.0045(10) -0.0060(10)
 C371 0.0305(13) 0.098(2) 0.0345(14) -0.0151(15) 0.0018(11) -0.0137(14)

_geom_special_details
;
 All esds (except the esd in the dihedral angle between two l.s. planes)
 are estimated using the full covariance matrix.  The cell esds are taken
 into account individually in the estimation of esds in distances, angles
 and torsion angles; correlations between esds in cell parameters are only
 used when they are defined by crystal symmetry.  An approximate (isotropic)
 treatment of cell esds is used for estimating esds involving l.s. planes.
;
loop_
  _geom_bond_atom_site_label_1
  _geom_bond_atom_site_label_2
  _geom_bond_distance
  _geom_bond_site_symmetry_2
  _geom_bond_publ_flag
 Sb1 O1 1.8428(14) . ?
 Sb1 C31 2.1644(19) . ?
 Sb1 C11 2.1873(19) . ?
 Sb1 C21 2.1878(19) . ?
 C31 C36 1.409(3) . ?
 C31 C32 1.410(3) . ?
 C12 C11 1.414(3) . ?
 C12 C17 1.521(3) . ?
 C12 C13 1.399(3) . ?
 C11 C16 1.415(3) . ?
 C21 C22 1.402(3) . ?
 C21 C26 1.425(3) . ?
 C22 C27 1.520(3) . ?
 C22 C23 1.405(3) . ?
 C35 H35 0.9500 . ?
 C35 C36 1.395(3) . ?
 C35 C34 1.383(4) . ?
 C17 H17 1.0000 . ?
 C17 C171 1.538(3) . ?
 C17 C172 1.533(3) . ?
 C33 H33 0.9500 . ?
 C33 C34 1.383(3) . ?
 C33 C32 1.397(3) . ?
 C36 C38 1.524(3) . ?
 C16 C18 1.522(3) . ?
 C16 C15 1.403(3) . ?
 C34 H34 0.9500 . ?
 C38 H38 1.0000 . ?
 C38 C382 1.538(3) . ?
 C38 C381 1.526(3) . ?
 C27 H27 1.0000 . ?
 C27 C271 1.531(3) . ?
 C27 C272 1.524(3) . ?
 C23 H23 0.9500 . ?
 C23 C24 1.376(4) . ?
 C32 C37 1.524(3) . ?
 C13 H13 0.9500 . ?
 C13 C14 1.374(3) . ?
 C25 H25 0.9500 . ?
 C25 C26 1.400(3) . ?
 C25 C24 1.378(3) . ?
 C18 H18 1.0000 . ?
 C18 C182 1.532(3) . ?
 C18 C181 1.535(3) . ?
 C15 H15 0.9500 . ?
 C15 C14 1.381(3) . ?
 C171 H17A 0.9800 . ?
 C171 H17B 0.9800 . ?
 C171 H17C 0.9800 . ?
 C26 C28 1.528(3) . ?
 C382 H38A 0.9800 . ?
 C382 H38B 0.9800 . ?
 C382 H38C 0.9800 . ?
 C172 H17D 0.9800 . ?
 C172 H17E 0.9800 . ?
 C172 H17F 0.9800 . ?
 C14 H14 0.9500 . ?
 C24 H24 0.9500 . ?
 C28 H28 1.0000 . ?
 C28 C282 1.530(3) . ?
 C28 C281 1.531(3) . ?
 C37 H37 1.0000 . ?
 C37 C372 1.523(3) . ?
 C37 C371 1.526(4) . ?
 C381 H38D 0.9800 . ?
 C381 H38E 0.9800 . ?
 C381 H38F 0.9800 . ?
 C282 H28A 0.9800 . ?
 C282 H28B 0.9800 . ?
 C282 H28C 0.9800 . ?
 C372 H37A 0.9800 . ?
 C372 H37B 0.9800 . ?
 C372 H37C 0.9800 . ?
 C182 H18A 0.9800 . ?
 C182 H18B 0.9800 . ?
 C182 H18C 0.9800 . ?
 C271 H27A 0.9800 . ?
 C271 H27B 0.9800 . ?
 C271 H27C 0.9800 . ?
 C281 H28D 0.9800 . ?
 C281 H28E 0.9800 . ?
 C281 H28F 0.9800 . ?
 C272 H27D 0.9800 . ?
 C272 H27E 0.9800 . ?
 C272 H27F 0.9800 . ?
 C181 H18D 0.9800 . ?
 C181 H18E 0.9800 . ?
 C181 H18F 0.9800 . ?
 C371 H37D 0.9800 . ?
 C371 H37E 0.9800 . ?
 C371 H37F 0.9800 . ?

loop_
  _geom_angle_atom_site_label_1
  _geom_angle_atom_site_label_2
  _geom_angle_atom_site_label_3
  _geom_angle
  _geom_angle_site_symmetry_1
  _geom_angle_site_symmetry_3
  _geom_angle_publ_flag
 O1 Sb1 C31 107.57(7) . . ?
 O1 Sb1 C11 106.67(7) . . ?
 O1 Sb1 C21 104.93(7) . . ?
 C31 Sb1 C11 103.79(7) . . ?
 C31 Sb1 C21 112.14(7) . . ?
 C11 Sb1 C21 121.06(7) . . ?
 C36 C31 Sb1 123.85(15) . . ?
 C36 C31 C32 120.88(18) . . ?
 C32 C31 Sb1 115.27(14) . . ?
 C11 C12 C17 125.03(18) . . ?
 C13 C12 C11 118.39(19) . . ?
 C13 C12 C17 116.52(19) . . ?
 C12 C11 Sb1 121.21(14) . . ?
 C12 C11 C16 120.24(18) . . ?
 C16 C11 Sb1 117.35(14) . . ?
 C22 C21 Sb1 121.07(15) . . ?
 C22 C21 C26 120.70(18) . . ?
 C26 C21 Sb1 118.22(14) . . ?
 C21 C22 C27 123.83(19) . . ?
 C21 C22 C23 119.0(2) . . ?
 C23 C22 C27 117.03(19) . . ?
 C36 C35 H35 119.2 . . ?
 C34 C35 H35 119.2 . . ?
 C34 C35 C36 121.6(2) . . ?
 C12 C17 H17 108.0 . . ?
 C12 C17 C171 112.45(18) . . ?
 C12 C17 C172 110.49(17) . . ?
 C171 C17 H17 108.0 . . ?
 C172 C17 H17 108.0 . . ?
 C172 C17 C171 109.68(18) . . ?
 C34 C33 H33 119.2 . . ?
 C34 C33 C32 121.7(2) . . ?
 C32 C33 H33 119.2 . . ?
 C31 C36 C38 123.64(18) . . ?
 C35 C36 C31 118.3(2) . . ?
 C35 C36 C38 118.07(19) . . ?
 C11 C16 C18 124.41(18) . . ?
 C15 C16 C11 118.26(19) . . ?
 C15 C16 C18 117.31(18) . . ?
 C35 C34 H34 120.3 . . ?
 C33 C34 C35 119.4(2) . . ?
 C33 C34 H34 120.3 . . ?
 C36 C38 H38 107.5 . . ?
 C36 C38 C382 112.24(18) . . ?
 C36 C38 C381 112.03(18) . . ?
 C382 C38 H38 107.5 . . ?
 C381 C38 H38 107.5 . . ?
 C381 C38 C382 109.92(18) . . ?
 C22 C27 H27 108.0 . . ?
 C22 C27 C271 108.58(18) . . ?
 C22 C27 C272 113.34(19) . . ?
 C271 C27 H27 108.0 . . ?
 C272 C27 H27 108.0 . . ?
 C272 C27 C271 110.7(2) . . ?
 C22 C23 H23 119.6 . . ?
 C24 C23 C22 120.7(2) . . ?
 C24 C23 H23 119.6 . . ?
 C31 C32 C37 124.54(18) . . ?
 C33 C32 C31 118.11(19) . . ?
 C33 C32 C37 117.33(19) . . ?
 C12 C13 H13 119.0 . . ?
 C14 C13 C12 121.9(2) . . ?
 C14 C13 H13 119.0 . . ?
 C26 C25 H25 118.9 . . ?
 C24 C25 H25 118.9 . . ?
 C24 C25 C26 122.2(2) . . ?
 C16 C18 H18 107.9 . . ?
 C16 C18 C182 112.36(19) . . ?
 C16 C18 C181 110.25(18) . . ?
 C182 C18 H18 107.9 . . ?
 C182 C18 C181 110.43(19) . . ?
 C181 C18 H18 107.9 . . ?
 C16 C15 H15 119.2 . . ?
 C14 C15 C16 121.7(2) . . ?
 C14 C15 H15 119.2 . . ?
 C17 C171 H17A 109.5 . . ?
 C17 C171 H17B 109.5 . . ?
 C17 C171 H17C 109.5 . . ?
 H17A C171 H17B 109.5 . . ?
 H17A C171 H17C 109.5 . . ?
 H17B C171 H17C 109.5 . . ?
 C21 C26 C28 124.53(18) . . ?
 C25 C26 C21 117.2(2) . . ?
 C25 C26 C28 118.24(19) . . ?
 C38 C382 H38A 109.5 . . ?
 C38 C382 H38B 109.5 . . ?
 C38 C382 H38C 109.5 . . ?
 H38A C382 H38B 109.5 . . ?
 H38A C382 H38C 109.5 . . ?
 H38B C382 H38C 109.5 . . ?
 C17 C172 H17D 109.5 . . ?
 C17 C172 H17E 109.5 . . ?
 C17 C172 H17F 109.5 . . ?
 H17D C172 H17E 109.5 . . ?
 H17D C172 H17F 109.5 . . ?
 H17E C172 H17F 109.5 . . ?
 C13 C14 C15 119.4(2) . . ?
 C13 C14 H14 120.3 . . ?
 C15 C14 H14 120.3 . . ?
 C23 C24 C25 120.0(2) . . ?
 C23 C24 H24 120.0 . . ?
 C25 C24 H24 120.0 . . ?
 C26 C28 H28 107.5 . . ?
 C26 C28 C282 110.70(18) . . ?
 C26 C28 C281 113.38(19) . . ?
 C282 C28 H28 107.5 . . ?
 C282 C28 C281 110.07(19) . . ?
 C281 C28 H28 107.5 . . ?
 C32 C37 H37 107.5 . . ?
 C32 C37 C371 110.8(2) . . ?
 C372 C37 C32 111.44(19) . . ?
 C372 C37 H37 107.5 . . ?
 C372 C37 C371 111.81(19) . . ?
 C371 C37 H37 107.5 . . ?
 C38 C381 H38D 109.5 . . ?
 C38 C381 H38E 109.5 . . ?
 C38 C381 H38F 109.5 . . ?
 H38D C381 H38E 109.5 . . ?
 H38D C381 H38F 109.5 . . ?
 H38E C381 H38F 109.5 . . ?
 C28 C282 H28A 109.5 . . ?
 C28 C282 H28B 109.5 . . ?
 C28 C282 H28C 109.5 . . ?
 H28A C282 H28B 109.5 . . ?
 H28A C282 H28C 109.5 . . ?
 H28B C282 H28C 109.5 . . ?
 C37 C372 H37A 109.5 . . ?
 C37 C372 H37B 109.5 . . ?
 C37 C372 H37C 109.5 . . ?
 H37A C372 H37B 109.5 . . ?
 H37A C372 H37C 109.5 . . ?
 H37B C372 H37C 109.5 . . ?
 C18 C182 H18A 109.5 . . ?
 C18 C182 H18B 109.5 . . ?
 C18 C182 H18C 109.5 . . ?
 H18A C182 H18B 109.5 . . ?
 H18A C182 H18C 109.5 . . ?
 H18B C182 H18C 109.5 . . ?
 C27 C271 H27A 109.5 . . ?
 C27 C271 H27B 109.5 . . ?
 C27 C271 H27C 109.5 . . ?
 H27A C271 H27B 109.5 . . ?
 H27A C271 H27C 109.5 . . ?
 H27B C271 H27C 109.5 . . ?
 C28 C281 H28D 109.5 . . ?
 C28 C281 H28E 109.5 . . ?
 C28 C281 H28F 109.5 . . ?
 H28D C281 H28E 109.5 . . ?
 H28D C281 H28F 109.5 . . ?
 H28E C281 H28F 109.5 . . ?
 C27 C272 H27D 109.5 . . ?
 C27 C272 H27E 109.5 . . ?
 C27 C272 H27F 109.5 . . ?
 H27D C272 H27E 109.5 . . ?
 H27D C272 H27F 109.5 . . ?
 H27E C272 H27F 109.5 . . ?
 C18 C181 H18D 109.5 . . ?
 C18 C181 H18E 109.5 . . ?
 C18 C181 H18F 109.5 . . ?
 H18D C181 H18E 109.5 . . ?
 H18D C181 H18F 109.5 . . ?
 H18E C181 H18F 109.5 . . ?
 C37 C371 H37D 109.5 . . ?
 C37 C371 H37E 109.5 . . ?
 C37 C371 H37F 109.5 . . ?
 H37D C371 H37E 109.5 . . ?
 H37D C371 H37F 109.5 . . ?
 H37E C371 H37F 109.5 . . ?

loop_
  _geom_torsion_atom_site_label_1
  _geom_torsion_atom_site_label_2
  _geom_torsion_atom_site_label_3
  _geom_torsion_atom_site_label_4
  _geom_torsion
  _geom_torsion_site_symmetry_1
  _geom_torsion_site_symmetry_2
  _geom_torsion_site_symmetry_3
  _geom_torsion_site_symmetry_4
  _geom_torsion_publ_flag
 Sb1 C31 C36 C35 -176.74(15) . . . . ?
 Sb1 C31 C36 C38 4.7(3) . . . . ?
 Sb1 C31 C32 C33 178.05(15) . . . . ?
 Sb1 C31 C32 C37 -3.5(3) . . . . ?
 Sb1 C11 C16 C18 -13.7(3) . . . . ?
 Sb1 C11 C16 C15 164.93(15) . . . . ?
 Sb1 C21 C22 C27 -7.8(3) . . . . ?
 Sb1 C21 C22 C23 176.38(16) . . . . ?
 Sb1 C21 C26 C25 -175.31(16) . . . . ?
 Sb1 C21 C26 C28 4.9(3) . . . . ?
 C31 C36 C38 C382 132.4(2) . . . . ?
 C31 C36 C38 C381 -103.4(2) . . . . ?
 C31 C32 C37 C372 -114.9(2) . . . . ?
 C31 C32 C37 C371 120.0(2) . . . . ?
 C12 C11 C16 C18 178.70(19) . . . . ?
 C12 C11 C16 C15 -2.7(3) . . . . ?
 C12 C13 C14 C15 -2.0(3) . . . . ?
 C11 C12 C17 C171 -119.8(2) . . . . ?
 C11 C12 C17 C172 117.3(2) . . . . ?
 C11 C12 C13 C14 -1.2(3) . . . . ?
 C11 C16 C18 C182 -124.7(2) . . . . ?
 C11 C16 C18 C181 111.7(2) . . . . ?
 C11 C16 C15 C14 -0.6(3) . . . . ?
 C21 C22 C27 C271 -98.5(2) . . . . ?
 C21 C22 C27 C272 138.1(2) . . . . ?
 C21 C22 C23 C24 -0.2(3) . . . . ?
 C21 C26 C28 C282 -83.7(2) . . . . ?
 C21 C26 C28 C281 152.0(2) . . . . ?
 C22 C21 C26 C25 4.0(3) . . . . ?
 C22 C21 C26 C28 -175.73(19) . . . . ?
 C22 C23 C24 C25 2.1(4) . . . . ?
 C35 C36 C38 C382 -46.1(3) . . . . ?
 C35 C36 C38 C381 78.1(2) . . . . ?
 C17 C12 C11 Sb1 19.3(3) . . . . ?
 C17 C12 C11 C16 -173.55(18) . . . . ?
 C17 C12 C13 C14 176.1(2) . . . . ?
 C33 C32 C37 C372 63.6(3) . . . . ?
 C33 C32 C37 C371 -61.6(3) . . . . ?
 C36 C31 C32 C33 -2.4(3) . . . . ?
 C36 C31 C32 C37 176.03(19) . . . . ?
 C36 C35 C34 C33 -0.5(3) . . . . ?
 C16 C15 C14 C13 2.9(3) . . . . ?
 C34 C35 C36 C31 -2.3(3) . . . . ?
 C34 C35 C36 C38 176.3(2) . . . . ?
 C34 C33 C32 C31 -0.5(3) . . . . ?
 C34 C33 C32 C37 -179.0(2) . . . . ?
 C27 C22 C23 C24 -176.3(2) . . . . ?
 C23 C22 C27 C271 77.4(3) . . . . ?
 C23 C22 C27 C272 -46.0(3) . . . . ?
 C32 C31 C36 C35 3.7(3) . . . . ?
 C32 C31 C36 C38 -174.78(18) . . . . ?
 C32 C33 C34 C35 1.9(3) . . . . ?
 C13 C12 C11 Sb1 -163.58(15) . . . . ?
 C13 C12 C11 C16 3.6(3) . . . . ?
 C13 C12 C17 C171 63.0(2) . . . . ?
 C13 C12 C17 C172 -59.9(2) . . . . ?
 C25 C26 C28 C282 96.5(2) . . . . ?
 C25 C26 C28 C281 -27.7(3) . . . . ?
 C18 C16 C15 C14 178.1(2) . . . . ?
 C15 C16 C18 C182 56.7(3) . . . . ?
 C15 C16 C18 C181 -67.0(2) . . . . ?
 C26 C21 C22 C27 172.86(18) . . . . ?
 C26 C21 C22 C23 -2.9(3) . . . . ?
 C26 C25 C24 C23 -0.9(4) . . . . ?
 C24 C25 C26 C21 -2.1(3) . . . . ?
 C24 C25 C26 C28 177.6(2) . . . . ?

_shelx_res_file
;
TITL tcj00208_mans_a.res in Pbca
    tcj00208_mans.res
    created by SHELXL-2018/3 at 23:57:10 on 16-Jun-2022
REM Old TITL TCJ00208_manS in Pbca
REM SHELXT solution in Pbca: R1 0.059, Rweak 0.001, Alpha 0.060
REM <I/s> 0.259 for 645 systematic absences, Orientation as input
REM Formula found by SHELXT: C36 O Sb
CELL 1.54184 17.4672 17.2872 21.0673 90 90 90
ZERR 8 0.0002 0.0001 0.0002 0 0 0
LATT 1
SYMM 0.5-X,-Y,0.5+Z
SYMM -X,0.5+Y,0.5-Z
SYMM 0.5+X,0.5-Y,-Z
SFAC C H O Sb
UNIT 288 408 8 8

L.S. 14
PLAN  13
SIZE 0.07 0.11 0.15
TEMP -173
CONF
BOND
list 4
MORE -1
BOND $H
fmap 2 53
acta
REM <olex2.extras>
REM <HklSrc "%.\\TCJ00208_manS.hkl">
REM </olex2.extras>

WGHT    0.024000    5.384200
FVAR       0.18040
SB1   4    0.308713    0.620490    0.357888    11.00000    0.01898    0.01664 =
         0.01864    0.00013    0.00105    0.00094
O1    3    0.255305    0.575218    0.292233    11.00000    0.02752    0.02384 =
         0.02469   -0.00212   -0.00194   -0.00219
C31   1    0.310484    0.743958    0.340903    11.00000    0.01780    0.01755 =
         0.02476    0.00308   -0.00013    0.00118
C12   1    0.488790    0.638499    0.358353    11.00000    0.02200    0.02688 =
         0.02289    0.00358   -0.00141    0.00127
C11   1    0.428399    0.585874    0.346705    11.00000    0.02052    0.02380 =
         0.02042    0.00305    0.00198    0.00485
C21   1    0.244260    0.590558    0.443477    11.00000    0.02618    0.01967 =
         0.02023   -0.00003    0.00493    0.00094
C22   1    0.281615    0.577311    0.501379    11.00000    0.03081    0.02261 =
         0.02443    0.00026    0.00191    0.00281
C35   1    0.302543    0.877796    0.371798    11.00000    0.02765    0.02225 =
         0.03958   -0.00229    0.00349    0.00190
AFIX  43
H35   2    0.296740    0.916105    0.403769    11.00000   -1.20000
AFIX   0
C17   1    0.481878    0.712356    0.397146    11.00000    0.02114    0.02516 =
         0.03283    0.00084   -0.00352   -0.00022
AFIX  13
H17   2    0.427698    0.716894    0.412022    11.00000   -1.20000
AFIX   0
C33   1    0.317777    0.844957    0.262437    11.00000    0.02662    0.03152 =
         0.03163    0.00887    0.00205    0.00018
AFIX  43
H33   2    0.323590    0.860835    0.219536    11.00000   -1.20000
AFIX   0
C36   1    0.304646    0.799961    0.389260    11.00000    0.01915    0.02173 =
         0.02950   -0.00067    0.00016    0.00140
C16   1    0.442997    0.514976    0.315396    11.00000    0.02711    0.02471 =
         0.02128    0.00131    0.00236    0.00531
C34   1    0.308707    0.900499    0.309049    11.00000    0.02977    0.02266 =
         0.04448    0.00745    0.00332    0.00210
AFIX  43
H34   2    0.306726    0.953766    0.298083    11.00000   -1.20000
AFIX   0
C38   1    0.302373    0.780374    0.459774    11.00000    0.02859    0.02337 =
         0.02737   -0.00316    0.00139    0.00125
AFIX  13
H38   2    0.319191    0.725377    0.464476    11.00000   -1.20000
AFIX   0
C27   1    0.368077    0.572509    0.508463    11.00000    0.02800    0.02811 =
         0.02558    0.00411   -0.00076    0.00160
AFIX  13
H27   2    0.391806    0.597043    0.470243    11.00000   -1.20000
AFIX   0
C23   1    0.237542    0.562629    0.555830    11.00000    0.03810    0.05084 =
         0.02194    0.00578    0.00143    0.00584
AFIX  43
H23   2    0.262334    0.553428    0.595249    11.00000   -1.20000
AFIX   0
C32   1    0.318611    0.766063    0.276827    11.00000    0.01813    0.02657 =
         0.02661    0.00489    0.00090   -0.00134
C13   1    0.561671    0.620584    0.335077    11.00000    0.02267    0.03791 =
         0.03049    0.00345    0.00185    0.00043
AFIX  43
H13   2    0.602408    0.656023    0.341931    11.00000   -1.20000
AFIX   0
C25   1    0.122544    0.572216    0.495334    11.00000    0.02755    0.04452 =
         0.03184    0.00498    0.00635    0.00175
AFIX  43
H25   2    0.068211    0.570461    0.493923    11.00000   -1.20000
AFIX   0
C18   1    0.382581    0.453772    0.301784    11.00000    0.03209    0.02237 =
         0.03093   -0.00337    0.00567    0.00331
AFIX  13
H18   2    0.333895    0.470390    0.322707    11.00000   -1.20000
AFIX   0
C15   1    0.517713    0.500269    0.294118    11.00000    0.03111    0.03343 =
         0.02555   -0.00201    0.00477    0.00989
AFIX  43
H15   2    0.528443    0.452700    0.273367    11.00000   -1.20000
AFIX   0
C171  1    0.501068    0.785054    0.358180    11.00000    0.02712    0.02853 =
         0.04773    0.00450   -0.00343   -0.00427
AFIX 137
H17A  2    0.553970    0.781779    0.342924    11.00000   -1.50000
H17B  2    0.495249    0.831050    0.384940    11.00000   -1.50000
H17C  2    0.466211    0.788654    0.321849    11.00000   -1.50000
AFIX   0
C26   1    0.163004    0.585676    0.439070    11.00000    0.02518    0.02426 =
         0.02773    0.00024    0.00361    0.00126
C382  1    0.357707    0.830684    0.498761    11.00000    0.03629    0.03172 =
         0.03398   -0.00796   -0.00251   -0.00197
AFIX 137
H38A  2    0.408288    0.830467    0.478633    11.00000   -1.50000
H38B  2    0.361837    0.809834    0.541882    11.00000   -1.50000
H38C  2    0.338256    0.883810    0.500611    11.00000   -1.50000
AFIX   0
C172  1    0.533695    0.708530    0.455812    11.00000    0.02937    0.03452 =
         0.03873   -0.00580   -0.01007    0.00257
AFIX 137
H17D  2    0.521795    0.661795    0.480222    11.00000   -1.50000
H17E  2    0.525017    0.754276    0.482327    11.00000   -1.50000
H17F  2    0.587391    0.707074    0.442381    11.00000   -1.50000
AFIX   0
C14   1    0.576041    0.553192    0.302579    11.00000    0.02461    0.04470 =
         0.02954    0.00174    0.00495    0.00771
AFIX  43
H14   2    0.625665    0.543108    0.286083    11.00000   -1.20000
AFIX   0
C24   1    0.158887    0.561423    0.552722    11.00000    0.03750    0.05957 =
         0.02769    0.00563    0.00989    0.00338
AFIX  43
H24   2    0.129627    0.553152    0.590122    11.00000   -1.20000
AFIX   0
C28   1    0.117619    0.593786    0.377432    11.00000    0.02309    0.03168 =
         0.03081   -0.00080    0.00225    0.00073
AFIX  13
H28   2    0.149604    0.571644    0.342507    11.00000   -1.20000
AFIX   0
C37   1    0.330267    0.709843    0.221929    11.00000    0.03586    0.03354 =
         0.02326    0.00212    0.00377   -0.00417
AFIX  13
H37   2    0.328327    0.656262    0.239746    11.00000   -1.20000
AFIX   0
C381  1    0.221657    0.786496    0.487004    11.00000    0.02950    0.03831 =
         0.03233   -0.00612    0.00471    0.00025
AFIX 137
H38D  2    0.203697    0.840037    0.483545    11.00000   -1.50000
H38E  2    0.222219    0.770973    0.531741    11.00000   -1.50000
H38F  2    0.187211    0.752410    0.463215    11.00000   -1.50000
AFIX   0
C282  1    0.103631    0.679048    0.361864    11.00000    0.02882    0.03680 =
         0.03772    0.00504   -0.00597   -0.00139
AFIX 137
H28A  2    0.070776    0.702012    0.394525    11.00000   -1.50000
H28B  2    0.078484    0.683208    0.320421    11.00000   -1.50000
H28C  2    0.152671    0.706549    0.360672    11.00000   -1.50000
AFIX   0
C372  1    0.408494    0.720432    0.191212    11.00000    0.03233    0.05224 =
         0.02959   -0.00040    0.00290    0.00758
AFIX 137
H37A  2    0.412559    0.772950    0.174026    11.00000   -1.50000
H37B  2    0.414663    0.682817    0.156787    11.00000   -1.50000
H37C  2    0.448601    0.712343    0.223056    11.00000   -1.50000
AFIX   0
C182  1    0.404451    0.374387    0.328571    11.00000    0.04290    0.02527 =
         0.05306    0.00232    0.00833    0.00554
AFIX 137
H18A  2    0.362587    0.337764    0.321087    11.00000   -1.50000
H18B  2    0.413814    0.378834    0.374291    11.00000   -1.50000
H18C  2    0.450939    0.355788    0.307468    11.00000   -1.50000
AFIX   0
C271  1    0.391411    0.487165    0.509476    11.00000    0.03556    0.03306 =
         0.07112    0.00280    0.00598    0.00827
AFIX 137
H27A  2    0.363081    0.460242    0.543003    11.00000   -1.50000
H27B  2    0.446476    0.483075    0.517736    11.00000   -1.50000
H27C  2    0.379615    0.463541    0.468336    11.00000   -1.50000
AFIX   0
C281  1    0.041588    0.549680    0.378066    11.00000    0.03094    0.04091 =
         0.04189   -0.00432   -0.00264   -0.00639
AFIX 137
H28D  2    0.050749    0.495872    0.390583    11.00000   -1.50000
H28E  2    0.018788    0.550946    0.335575    11.00000   -1.50000
H28F  2    0.006574    0.573998    0.408445    11.00000   -1.50000
AFIX   0
C272  1    0.398127    0.614183    0.567111    11.00000    0.04305    0.05259 =
         0.02584    0.00133   -0.00954   -0.00320
AFIX 137
H27D  2    0.380441    0.667980    0.566720    11.00000   -1.50000
H27E  2    0.454222    0.613097    0.566992    11.00000   -1.50000
H27F  2    0.379048    0.588279    0.605345    11.00000   -1.50000
AFIX   0
C181  1    0.367658    0.448273    0.230104    11.00000    0.04212    0.03869 =
         0.03134   -0.00975    0.00455   -0.00597
AFIX 137
H18D  2    0.415284    0.434582    0.208230    11.00000   -1.50000
H18E  2    0.349210    0.498270    0.214396    11.00000   -1.50000
H18F  2    0.328957    0.408456    0.221934    11.00000   -1.50000
AFIX   0
C371  1    0.265562    0.717091    0.173643    11.00000    0.03051    0.09774 =
         0.03453   -0.01514    0.00177   -0.01366
AFIX 137
H37D  2    0.216242    0.710544    0.195157    11.00000   -1.50000
H37E  2    0.271338    0.677098    0.141023    11.00000   -1.50000
H37F  2    0.267546    0.768286    0.153733    11.00000   -1.50000
AFIX   0
HKLF 4


REM  tcj00208_mans_a.res in Pbca
REM wR2 = 0.0640, GooF = S = 1.082, Restrained GooF = 1.082 for all data
REM R1 = 0.0250 for 5989 Fo > 4sig(Fo) and 0.0287 for all 6653 data
REM 355 parameters refined using 0 restraints

END

WGHT      0.0240      5.3841

REM Highest difference peak  0.716,  deepest hole -0.547,  1-sigma level  0.062
Q1    1   0.2443  0.5477  0.1675  11.00000  0.05    0.72
Q2    1   0.0782  0.6187  0.3587  11.00000  0.05    0.52
Q3    1   0.3107  0.6829  0.3472  11.00000  0.05    0.40
Q4    1   0.3870  0.6007  0.3566  11.00000  0.05    0.32
Q5    1   0.1236  0.6382  0.3861  11.00000  0.05    0.29
Q6    1   0.3221  0.5777  0.5016  11.00000  0.05    0.29
Q7    1   0.2611  0.5965  0.4037  11.00000  0.05    0.28
Q8    1   0.2954  0.7176  0.1976  11.00000  0.05    0.27
Q9    1   0.2865  0.6167  0.3025  11.00000  0.05    0.27
Q10   1   0.3191  0.8023  0.2660  11.00000  0.05    0.27
Q11   1   0.3954  0.4195  0.3180  11.00000  0.05    0.26
Q12   1   0.3074  0.8824  0.4234  11.00000  0.05    0.26
Q13   1   0.2791  0.5578  0.3410  11.00000  0.05    0.25
;
_shelx_res_checksum                67514
_shelx_hkl_file
;
   0   0  -2  367.70   14.55
   0   0   2  352.13   14.29
   0   0   2  341.14   14.44
   0   0  -3    0.79    1.16
   0   0  -4 1896.73   74.86
   0   0  -5   -1.10    1.74
   0   0  -6 9086.29  352.36
   0   0  -7   -2.01    2.31
   0   0  -8 1168.83   49.19
   0   0  -9   -1.66    2.61
   0   0 -10 1255.81   53.83
   0   0 -11   -1.46    3.05
   0   0 -12  597.69   30.92
   0   0 -12  674.17   30.63
   0   0 -13    0.94    3.25
   0   0 -13   -0.77    2.68
   0   0 -14 3160.90  125.05
   0   0 -14 3339.92  132.27
   0   0 -14 3206.23  130.25
   0   0 -15    0.26    1.40
   0   0 -15    0.89    2.73
   0   0 -16   78.49    5.22
   0   0  16   66.66    8.39
   0   0 -16   73.87    8.24
   0   0 -17   -0.29    1.66
   0   0  17   -2.47    3.20
   0   0 -17   -0.99    3.02
   0   0 -18  292.93   13.50
   0   0 -18  294.39   13.02
   0   0  18  285.84   19.79
   0   0 -19    1.93    1.88
   0   0  19    1.33    3.93
   0   0 -20  723.87   29.98
   0   0  20  642.05   36.71
   0   0 -21   -0.58    1.66
   0   0 -22  534.68   22.84
   0   0 -23    1.30    1.47
   0   0 -24  428.15   17.98
   0   0 -25    0.70    0.99
   0   0 -26   21.61    1.84
   0  -1  -1    0.10    0.36
   0  -1  -2    0.52    0.72
   0  -1   3    3.28    1.02
   0  -1  -3   -0.32    1.12
   0  -1   4    0.35    0.92
   0  -1   4    1.09    1.19
   0  -1  -4   -0.21    1.34
   0  -1   5    0.15    1.08
   0  -1  -5    0.55    1.75
   0  -1   5    0.18    1.30
   0  -1  -6    3.69    2.06
   0  -1  -7    0.40    2.26
   0  -1  -8   -0.47    2.39
   0  -1  -9    1.66    2.76
   0   1  -9   -1.55    2.50
   0  -1 -10   -1.91    3.18
   0   1 -10    1.15    2.58
   0  -1 -11   -0.73    3.04
   0   1 -11    1.27    2.26
   0  -1 -12    0.83    3.11
   0   1 -12   -0.70    2.67
   0  -1 -13   -0.93    3.42
   0   1 -13   -1.52    2.72
   0  -1 -14   -0.92    1.36
   0   1 -14    0.25    1.42
   0  -1 -14   -3.12    3.91
   0   1 -14   -3.32    3.66
   0  -1 -14   -4.32    4.31
   0   1 -15   -0.55    1.83
   0  -1 -15   -0.50    1.72
   0   1  15   -1.08    3.52
   0   1 -15   -0.90    3.44
   0  -1 -15   -0.91    3.26
   0  -1 -16   -0.80    1.70
   0   1 -16   -1.46    1.70
   0   1  16   -1.17    2.88
   0   1 -16    0.95    3.11
   0  -1 -16   -1.91    3.32
   0   1 -17   -0.31    1.86
   0  -1 -17   -0.83    1.86
   0   1 -17   -1.54    1.81
   0   1  17   -1.26    3.41
   0  -1  17    1.21    3.29
   0   1 -17   -0.99    2.93
   0  -1 -17    4.95    3.14
   0   1 -18    0.31    1.98
   0   1 -18   -1.03    1.62
   0  -1 -18   -0.85    1.74
   0   1  18   -2.64    3.59
   0  -1  18   -1.27    3.76
   0   1 -18   -1.01    3.52
   0  -1 -18    1.00    3.76
   0   1  19    1.35    3.84
   0  -1  19    1.30    3.53
   0   1 -19    1.49    1.57
   0  -1 -19   -1.54    1.86
   0   1 -19    1.65    2.08
   0  -1  20   -1.29    3.33
   0   1  20   -2.69    4.54
   0   1 -20    0.32    1.96
   0  -1 -20   -0.30    1.86
   0   1 -20   -0.68    1.42
   0   1 -21   -0.60    1.71
   0  -1 -21    0.55    1.71
   0   1 -22   -0.27    1.77
   0  -1 -22   -1.46    1.64
   0   1 -23   -1.80    1.58
   0  -1 -23    0.20    1.43
   0  -1 -24    1.69    1.17
   0   1 -24    1.43    1.37
   0   1 -24    0.54    1.35
   0   1 -25   -0.26    1.00
   0   1 -25    0.65    1.33
   0  -1 -26   -0.56    1.07
   0   1 -26   -0.66    1.18
   0   2   0   46.43    2.73
   0   2   1 4265.17  162.11
   0   2  -1 4069.48  161.35
   0  -2  -1 4227.01  161.36
   0   2   1 4298.07  161.95
   0   2  -2    0.31    0.75
   0  -2  -2    0.62    0.79
   0  -2  -3 1620.53   62.29
   0   2  -3 1545.70   62.24
   0   2  -4  437.84   19.81
   0   2  -4  472.45   19.71
   0  -2  -4  472.42   19.67
   0  -2   5 7876.02  303.47
   0   2  -5 7819.83  304.99
   0  -2   5 7779.19  303.97
   0   2  -5 7810.93  304.83
   0  -2  -5 8066.61  304.87
   0  -2   6    0.46    0.98
   0   2  -6    3.37    1.93
   0  -2  -6    1.67    1.79
   0   2  -6    0.35    1.94
   0  -2   6    3.07    1.47
   0  -2  -7   37.98    4.01
   0   2  -7   35.99    4.03
   0   2  -7   39.71    4.11
   0  -2  -8  206.12   11.88
   0   2  -8  221.88   12.07
   0   2  -8  215.20   11.91
   0  -2  -9 3363.50  134.78
   0   2  -9 3391.15  134.83
   0   2  -9 3376.19  134.56
   0   2 -10  339.53   18.05
   0  -2 -10  333.25   17.95
   0   2 -10  335.58   17.59
   0  -2 -11  401.36   21.51
   0   2 -11  412.33   21.71
   0   2 -11  421.21   21.13
   0   2 -12   36.69    5.61
   0  -2 -12   20.63    4.66
   0   2 -12   30.52    4.74
   0   2 -13 1931.57   76.19
   0  -2 -13 1869.95   81.84
   0   2 -13 1945.98   82.19
   0   2 -13 1927.18   80.74
   0  -2 -14  165.93    8.41
   0   2 -14  167.70    8.78
   0   2 -14  178.47   13.50
   0  -2 -14  186.26   13.76
   0   2  14  183.69   13.54
   0   2 -14  181.98   12.70
   0   2 -15 1142.43   46.14
   0  -2 -15 1108.48   45.60
   0   2  15 1144.58   52.77
   0   2 -15 1187.67   51.60
   0   2 -16  227.49   11.15
   0  -2 -16  221.59   10.60
   0   2 -16  219.01   10.67
   0   2  16  204.56   16.22
   0   2 -16  209.22   15.08
   0  -2 -16  226.77   15.37
   0   2 -17  177.14    8.56
   0  -2 -17  148.44    8.25
   0   2 -17  153.52    8.70
   0   2  17  162.36   13.99
   0  -2 -17  168.74   12.85
   0   2 -18    4.25    1.89
   0   2 -18    2.35    1.85
   0   2 -18    1.89    1.66
   0  -2  18    6.21    4.07
   0   2  18    2.68    3.80
   0  -2 -18    1.01    3.20
   0  -2 -19 1143.33   47.06
   0   2 -19 1174.07   47.51
   0   2 -19 1140.57   46.72
   0   2 -19 1166.82   47.37
   0  -2  19 1163.15   55.03
   0   2  19 1169.46   55.94
   0  -2 -20   49.62    4.00
   0   2 -20   41.58    3.52
   0   2 -20   47.58    4.21
   0  -2  20   38.65    7.29
   0   2  20   51.74    8.15
   0  -2 -21    4.63    1.76
   0   2 -21    2.48    1.42
   0   2 -21    3.64    1.94
   0  -2 -22   15.19    2.15
   0   2 -22   13.23    2.27
   0   2 -23  497.99   19.76
   0  -2 -23  428.39   19.05
   0   2 -24    2.23    1.34
   0   2 -24    1.85    1.58
   0  -2 -24    0.26    0.99
   0   2 -24   -1.65    1.61
   0   2 -25   36.42    2.72
   0   2 -25   29.88    2.40
   0  -2 -26    5.76    1.19
   0   2 -26    3.88    1.11
   0   3   0    1.20    1.12
   0   3   1    0.56    1.12
   0   3  -1   -0.38    0.52
   0  -3  -2    0.20    0.74
   0   3  -2   -0.30    0.72
   0   3   2    0.39    1.17
   0   3   3    3.25    1.74
   0   3  -3    0.93    1.05
   0  -3  -3    0.77    1.05
   0   3   4    0.92    1.76
   0  -3  -4    0.42    1.36
   0   3  -4    1.07    1.40
   0   3  -5   -0.34    1.86
   0  -3  -5   -0.27    1.58
   0   3  -5   -0.82    1.52
   0  -3   6    2.05    0.97
   0   3  -6    0.38    1.88
   0  -3   6    0.85    1.43
   0  -3  -6   -0.33    1.92
   0   3  -6   -0.68    1.71
   0  -3   7   -0.77    1.04
   0  -3  -7   -0.40    2.09
   0   3  -7   -1.22    2.26
   0   3  -7   -0.43    2.22
   0  -3   7   -0.19    1.13
   0  -3  -8   -0.47    2.04
   0   3  -8   -0.48    2.13
   0   3  -8    2.45    2.20
   0   3  -9    0.56    2.57
   0  -3  -9   -0.55    2.62
   0   3  -9    1.10    2.16
   0   3 -10   -1.30    2.76
   0  -3 -10    0.63    2.48
   0   3 -10    1.22    2.55
   0  -3 -11   -0.72    3.08
   0   3 -11    0.74    3.10
   0   3 -11   -1.35    2.34
   0   3 -12   -1.68    3.00
   0  -3 -12   -0.82    3.22
   0   3 -12    0.74    2.65
   0   3 -13    1.02    1.54
   0   3  13   -0.94    2.89
   0  -3 -13    1.84    3.20
   0   3 -13   -3.77    3.46
   0   3 -13   -1.62    2.97
   0   3 -14   -0.28    1.65
   0   3  14    1.04    3.18
   0   3 -14    0.88    2.39
   0   3 -15    0.60    1.71
   0   3 -15   -1.03    1.50
   0   3  15   -1.13    3.08
   0   3 -16    1.58    1.71
   0   3 -16   -0.82    1.57
   0   3  16   -1.22    3.33
   0   3 -17    0.99    2.05
   0   3 -17    2.23    1.68
   0   3  17   -1.30    3.69
   0  -3 -17    2.07    2.94
   0   3 -18   -0.34    1.93
   0   3 -18    0.28    1.48
   0   3 -18    1.02    1.79
   0   3  18    2.71    3.68
   0  -3  18    1.21    3.28
   0  -3 -18   -1.02    3.00
   0   3 -19    1.02    1.99
   0   3 -19   -0.81    1.55
   0   3 -19    0.34    2.02
   0  -3 -19   -0.28    1.68
   0  -3  19    1.22    2.83
   0   3  19   -1.38    4.23
   0  -3 -20    0.52    1.57
   0   3 -20   -1.96    2.18
   0   3 -20   -0.25    1.49
   0   3  20    1.37    3.71
   0  -3  20    1.20    3.10
   0  -3 -21   -0.70    1.42
   0   3 -21   -1.21    1.95
   0   3 -21   -0.86    1.55
   0   3 -22   -0.35    1.13
   0   3 -22    0.54    1.75
   0  -3 -22   -1.77    1.39
   0   3 -23   -0.43    1.55
   0   3 -23   -0.24    1.63
   0   3 -23   -1.14    1.77
   0  -3 -23   -1.66    1.36
   0   3 -24   -0.20    1.53
   0   3 -24    2.02    1.45
   0   3 -25    1.34    1.21
   0   3 -25   -0.54    1.14
   0   3 -26   -1.16    0.93
   0   4   0 3508.24  136.94
   0   4   1   13.30    2.18
   0   4  -1   15.53    1.21
   0   4   2    2.70    1.66
   0  -4  -2    5.05    1.03
   0   4  -2    4.98    0.91
   0   4   2    4.87    1.54
   0   4  -3   36.39    2.68
   0  -4  -3   41.16    2.78
   0  -4  -4 5488.31  212.01
   0   4  -4 5261.78  211.95
   0   4   4 5789.77  213.37
   0   4   5  347.60   16.37
   0   4  -5  322.29   15.18
   0  -4  -5  341.21   15.23
   0   4   6  935.25   38.94
   0  -4  -6  914.35   37.69
   0   4  -6  872.33   37.64
   0  -4   7   21.67    1.92
   0   4   7   25.09    3.80
   0  -4  -7   17.93    2.94
   0   4  -7   27.09    3.49
   0  -4   7   19.26    2.45
   0   4  -8 1971.94   76.80
   0   4   8 1963.75   77.77
   0  -4  -8 1882.72   76.51
   0  -4   8 1841.57   73.49
   0   4  -9  161.16   10.04
   0  -4  -9  143.79    9.57
   0   4   9  143.10   10.29
   0   4 -10 3094.44  127.47
   0  -4 -10 3236.54  127.43
   0   4 -11   16.48    3.94
   0  -4 -11   17.95    3.96
   0   4 -12   15.76    2.36
   0   4 -12    6.78    3.72
   0   4 -13   22.60    2.53
   0   4 -13   18.77    2.60
   0   4 -14 2445.39   96.36
   0   4 -14 2429.58   96.01
   0   4 -15   27.18    3.14
   0   4 -15   32.90    3.16
   0   4 -16   31.45    3.22
   0   4 -16   25.09    3.29
   0   4 -17   17.57    2.90
   0   4 -17   19.63    3.07
   0   4 -17   21.05    2.68
   0  -4 -17   15.07    4.20
   0   4 -18  828.41   33.56
   0   4 -18  806.19   33.99
   0   4 -18  810.52   33.99
   0  -4  18  825.40   40.47
   0  -4 -18  699.17   38.50
   0  -4  19    1.17    3.04
   0   4  19    1.39    3.77
   0   4 -19    3.06    2.08
   0  -4 -19   -0.25    1.50
   0   4 -19    0.68    2.04
   0   4 -19    1.37    1.54
   0   4  20  205.80   17.38
   0   4 -20  246.78   11.94
   0   4 -20  241.22   11.32
   0  -4 -20  231.68   11.06
   0   4 -21   18.54    2.89
   0   4 -21   23.94    2.53
   0   4 -21   24.81    2.93
   0   4 -22  243.41   11.53
   0   4 -22  250.33   11.76
   0   4 -22  266.76   11.82
   0   4 -22  226.20   10.85
   0   4 -23   27.73    2.85
   0   4 -23   22.57    2.46
   0   4 -23   30.85    2.81
   0   4 -24  318.95   13.83
   0   4 -24  312.88   13.73
   0   4 -25   -0.69    1.17
   0   4 -26   61.03    3.14
   0   5   0    0.24    0.74
   0   5  -1    0.70    0.66
   0   5   1    1.52    1.67
   0   5   2   -1.31    1.81
   0   5   3   -1.30    1.70
   0   5   3    0.36    1.85
   0   5   4    1.54    2.12
   0  -5  -4    0.63    1.24
   0   5  -4    0.41    0.98
   0   5  -5    0.54    1.40
   0   5   5   -0.45    1.88
   0  -5  -5    1.08    1.54
   0   5   6   -1.04    2.29
   0  -5  -6    2.35    1.88
   0   5  -6    2.38    1.83
   0  -5  -7   -1.61    2.06
   0   5   7    0.59    2.31
   0   5  -7   -0.41    1.91
   0   5   8    3.29    2.75
   0  -5  -8   -1.42    2.16
   0   5  -8   -0.98    2.38
   0   5   9    2.18    2.73
   0   5  -9    0.57    2.26
   0  -5  -9    0.55    2.20
   0  -5 -10    2.52    2.77
   0   5 -10    0.66    2.71
   0   5  10   -0.80    2.71
   0  -5 -11   -1.43    2.61
   0   5  11   -1.76    3.06
   0   5 -11   -1.51    2.84
   0   5 -12    0.24    1.30
   0   5  12   -0.56    1.77
   0   5  12   -0.96    2.85
   0   5 -13   -1.03    1.72
   0   5  13    1.05    3.21
   0   5 -14    2.44    1.66
   0   5  14   -1.13    3.35
   0   5 -15   -0.64    1.77
   0   5 -15   -1.14    1.73
   0   5  15   -1.22    4.23
   0   5 -16    0.88    1.59
   0   5 -16   -0.67    2.07
   0   5 -17   -0.34    2.17
   0   5 -17   -0.59    1.64
   0   5 -18   -1.04    1.89
   0   5 -18   -0.34    1.94
   0   5 -18    1.46    1.70
   0  -5  18    2.25    3.44
   0  -5 -18    2.11    2.73
   0  -5  19    1.12    3.66
   0   5 -19   -1.00    1.98
   0   5 -19   -0.55    1.49
   0   5 -20   -2.21    2.07
   0   5 -20    0.25    1.49
   0   5 -20   -0.32    2.03
   0   5 -21   -0.56    1.70
   0   5 -21   -0.30    1.94
   0   5 -21    1.54    1.37
   0   5 -21   -0.58    1.81
   0   5 -22   -0.52    1.72
   0   5 -22    0.70    1.46
   0   5 -22   -0.25    1.69
   0   5 -22    0.36    1.18
   0   5 -23    0.66    1.60
   0   5 -23   -0.18    1.24
   0   5 -23   -0.64    1.56
   0   5 -23    1.17    1.02
   0   5 -24   -0.34    1.33
   0   5 -24    0.17    1.34
   0   5 -25   -0.74    1.14
   0   6   0 3851.88  149.36
   0   6   1  800.92   32.13
   0   6  -1  733.29   29.59
   0   6   2  102.27    6.82
   0   6   3  864.94   37.04
   0   6   4   18.59    3.29
   0   6   5 2125.27   85.24
   0   6   5 2071.37   85.02
   0   6   6   85.88    7.02
   0   6   7   18.00    3.82
   0   6   8   92.54    7.96
   0   6   9 3899.33  156.97
   0   6  10  117.46    9.90
   0   6 -11  478.04   20.46
   0   6 -11  472.96   20.30
   0   6  11  482.99   25.65
   0   6  11  464.51   20.60
   0   6  12   20.65    5.15
   0   6 -12   21.23    2.65
   0   6 -12   26.18    2.87
   0   6  13 1188.94   55.41
   0   6 -13 1224.80   48.74
   0   6 -13 1164.32   48.75
   0   6 -13 1227.71   48.96
   0   6  14  213.71   16.08
   0   6 -14  222.01   10.58
   0   6 -14  198.19   10.53
   0   6  15  941.65   48.33
   0   6 -15  943.87   41.14
   0   6 -15 1068.13   41.18
   0   6  16   -2.66    3.44
   0   6 -16    1.51    1.80
   0   6 -17  155.91    8.63
   0   6  17  141.31   13.61
   0   6 -17  143.58    8.13
   0   6 -18   45.93    4.30
   0   6 -18   46.58    4.38
   0   6  18   38.89    7.16
   0   6 -18   52.02    4.48
   0   6 -18   49.27    4.02
   0   6 -19  793.56   34.23
   0   6 -19  827.42   34.42
   0   6  19  821.49   42.58
   0   6 -19  825.24   33.87
   0   6 -20   61.63    4.60
   0   6 -20   65.46    4.91
   0   6 -20   59.34    4.27
   0   6 -21    2.82    1.89
   0   6 -21    3.37    1.76
   0   6 -21    2.82    1.37
   0   6 -21    5.23    1.98
   0   6 -22    0.73    1.56
   0   6 -22    0.21    1.32
   0   6 -22    1.40    1.23
   0   6 -22   -0.48    1.70
   0   6 -23  649.65   25.31
   0   6 -23  671.55   25.33
   0   6 -24    4.35    1.47
   0   6 -24    4.63    1.40
   0   6 -25   37.83    2.42
   0   7   0    1.25    0.88
   0   7   0   -0.40    1.06
   0   7  -1    0.11    0.61
   0   7   1    0.40    1.13
   0   7   1    1.33    1.92
   0   7  -2   -0.52    1.06
   0   7   2   -0.54    1.26
   0   7   2   -0.93    2.08
   0   7   3   -0.81    1.23
   0   7  -3   -0.26    1.15
   0   7   3   -0.99    2.25
   0   7  -4    1.05    1.11
   0   7   4   -0.55    1.13
   0   7   4   -0.53    2.36
   0   7  -5   -0.52    1.02
   0   7   5    1.51    1.08
   0   7   5   -1.16    2.69
   0   7   6   -0.42    1.08
   0   7  -6    0.66    1.04
   0   7   6   -0.63    2.84
   0   7   6   -1.23    2.63
   0   7   7    0.69    2.72
   0   7   7   -1.40    2.80
   0   7   8   -0.78    2.85
   0   7   9    2.58    2.54
   0   7 -10    2.63    1.44
   0   7  10   -0.94    2.89
   0   7 -10   -0.98    1.46
   0   7 -11   -0.78    1.70
   0   7 -11   -1.28    1.58
   0   7 -11    1.25    1.44
   0   7  11   -2.05    3.25
   0   7 -11   -0.54    1.81
   0   7 -11   -1.34    1.79
   0   7  12    1.12    1.47
   0   7 -12    1.08    1.72
   0   7 -12   -0.54    1.57
   0   7 -12   -0.28    1.67
   0   7  12   -1.10    3.00
   0   7 -12   -1.73    1.83
   0   7 -12   -1.17    1.83
   0   7 -13    0.57    1.63
   0   7 -13   -0.29    1.59
   0   7 -13   -0.90    1.77
   0   7  13   -1.18    2.91
   0   7 -13   -0.31    1.79
   0   7 -13    0.63    1.69
   0   7 -14   -0.61    1.74
   0   7 -14    0.89    1.68
   0   7 -14    0.64    1.69
   0   7  14    1.25    3.70
   0   7 -14    3.61    2.01
   0   7 -14    1.00    1.85
   0   7 -15    0.64    1.80
   0   7 -15    1.52    1.69
   0   7 -15   -1.00    2.07
   0   7  15    1.32    3.58
   0   7 -15    0.68    1.92
   0   7 -15   -1.39    1.88
   0   7 -16   -0.33    1.93
   0   7 -16   -2.05    2.43
   0   7 -16   -0.31    1.80
   0   7  16   -1.36    4.33
   0   7 -16    3.15    2.05
   0   7 -16   -1.06    1.87
   0   7 -17   -0.30    1.73
   0   7 -17   -0.33    1.91
   0   7  17    2.77    3.93
   0   7 -17    0.35    1.81
   0   7 -17   -1.75    1.97
   0   7 -18   -0.98    1.99
   0   7 -18   -0.59    1.81
   0   7  18    1.38    3.20
   0   7 -18    0.69    1.96
   0   7 -18    1.35    1.85
   0   7 -19   -1.30    2.09
   0   7 -19   -1.25    2.05
   0   7 -19    0.82    1.62
   0   7 -20   -1.49    2.11
   0   7 -20    0.28    1.63
   0   7 -20    0.24    1.48
   0   7 -21    0.26    1.84
   0   7 -21   -1.64    1.55
   0   7 -21   -0.42    1.40
   0   7 -22    1.47    1.25
   0   7 -22   -1.80    1.68
   0   7 -22    0.17    1.19
   0   7 -23    0.18    1.45
   0   7 -23   -0.12    0.86
   0   7 -24    0.68    1.16
   0   7 -25   -0.43    0.89
   0   8   0  838.11   33.72
   0   8   0  841.07   33.73
   0   8   1  558.15   23.08
   0   8   1  542.67   22.54
   0   8  -2  772.02   31.74
   0   8   2  794.81   31.82
   0   8   2  835.33   35.23
   0   8  -3    5.73    1.46
   0   8   3    4.99    1.44
   0   8   3    5.15    2.86
   0   8   4 3654.79  142.22
   0   8  -4 3636.39  138.12
   0   8   4 3446.92  138.16
   0   8  -5    8.53    1.53
   0   8   5    8.32    1.52
   0   8   6 1219.54   53.19
   0   8   7    3.09    3.29
   0   8   8  464.74   24.61
   0   8   9    6.45    3.93
   0   8  -9    8.58    1.79
   0   8  -9    7.17    1.80
   0   8   9    6.34    1.59
   0   8  -9    6.97    1.81
   0   8   9   14.77    4.01
   0   8  10 2031.45   87.52
   0   8  10 2021.74   80.81
   0   8  10 2057.75   87.58
   0   8 -10 2039.71   80.97
   0   8 -10 2100.51   81.08
   0   8 -10 2007.49   80.83
   0   8 -10 2069.70   81.09
   0   8 -10 2052.42   81.07
   0   8  11   62.48    4.36
   0   8  11   67.60    8.31
   0   8 -11   71.59    4.80
   0   8 -11   61.44    4.57
   0   8  11   59.62    4.27
   0   8 -11   61.36    4.53
   0   8 -11   64.71    4.51
   0   8 -11   64.53    4.51
   0   8  11   74.52    8.54
   0   8 -12   19.39    2.68
   0   8 -12   21.55    2.78
   0   8 -12   16.25    2.45
   0   8 -12   13.27    2.25
   0   8 -12   16.73    2.59
   0   8  12   17.63    5.31
   0   8  12   13.22    2.28
   0   8  12   10.58    4.46
   0   8 -13  102.69    6.28
   0   8 -13   95.77    6.09
   0   8 -13   81.52    5.75
   0   8 -13   90.32    5.86
   0   8 -13   89.38    5.81
   0   8  13   75.38    9.69
   0   8  14  842.55   43.83
   0   8  14  851.52   43.97
   0   8 -14  879.85   36.26
   0   8 -14  879.29   36.22
   0   8 -14  890.17   36.42
   0   8 -14  885.37   36.55
   0   8 -14  831.11   36.36
   0   8 -15    5.56    2.30
   0   8 -15    6.93    2.19
   0   8 -15    3.34    2.07
   0   8 -15    5.11    1.97
   0   8 -15    5.61    2.05
   0   8  15    9.48    4.30
   0   8  15    4.14    3.92
   0   8  16  120.92   12.65
   0   8 -16  122.11    7.55
   0   8 -16  128.93    7.45
   0   8 -16  128.37    7.47
   0   8 -16  123.28    7.62
   0   8 -16  128.48    7.63
   0   8 -17   21.24    3.02
   0   8 -17   21.53    2.87
   0   8 -17   21.40    3.10
   0   8 -17   25.42    3.17
   0   8  17   22.45    6.03
   0   8  18  950.61   49.16
   0   8 -18 1020.63   41.17
   0   8 -18  984.90   41.15
   0   8 -18 1009.08   40.94
   0   8 -18 1025.78   41.41
   0   8  18  967.08   40.46
   0   8 -19   19.47    2.85
   0   8 -19   18.24    2.63
   0   8 -19   16.09    2.58
   0   8 -19   20.38    2.62
   0   8 -20   27.88    3.13
   0   8 -20   22.70    2.74
   0   8 -20   29.74    2.90
   0   8 -20   26.68    2.96
   0   8 -21    8.21    1.72
   0   8 -21   11.40    2.09
   0   8 -21    5.16    1.81
   0   8 -21    9.29    1.76
   0   8 -22  182.60    8.41
   0   8 -22  166.54    7.90
   0   8 -22  165.01    8.23
   0   8 -23    9.82    1.59
   0   8 -24  263.26   11.17
   0   9   0    0.55    1.19
   0   9   0    0.46    0.70
   0   9   1    0.56    1.42
   0   9   1    0.23    0.89
   0   9  -2    0.18    1.22
   0   9   2   -0.29    1.39
   0   9   2    0.37    1.31
   0   9   3   -0.66    2.80
   0   9  -3   -0.72    1.17
   0   9   3    0.19    1.26
   0   9   4   -2.77    3.35
   0   9  -4   -0.18    1.22
   0   9   4   -0.95    1.31
   0   9   5    2.20    3.13
   0   9  -5    0.18    1.24
   0   9   6    1.58    3.23
   0   9   7    0.85    3.27
   0   9  -7    0.68    1.25
   0   9  -7    0.66    1.31
   0   9   7   -0.94    1.59
   0   9   8   -0.49    1.62
   0   9   8   -0.93    3.47
   0   9  -8   -1.19    1.49
   0   9  -8    0.70    1.41
   0   9   9    1.00    3.07
   0   9  -9    0.23    1.26
   0   9   9   -2.02    1.51
   0   9  -9    0.45    1.24
   0   9  -9   -0.24    1.43
   0   9  -9    0.76    1.40
   0   9  -9   -0.51    1.45
   0   9  10   -1.09    3.98
   0   9 -10   -0.71    1.39
   0   9  10   -1.31    1.60
   0   9  10   -0.27    1.45
   0   9 -10   -3.85    1.77
   0   9 -10   -0.97    1.37
   0   9 -10   -0.27    1.46
   0   9 -10   -0.83    1.58
   0   9 -10   -0.82    1.43
   0   9  11    2.34    3.71
   0   9  11   -0.54    1.63
   0   9 -11    0.98    1.35
   0   9  11   -0.54    1.43
   0   9 -11    0.86    1.62
   0   9 -11    0.79    1.46
   0   9 -11   -0.30    1.73
   0   9 -11   -0.29    1.57
   0   9  12   -0.55    1.62
   0   9  12   -2.50    4.09
   0   9 -12   -1.50    1.47
   0   9  12   -0.80    1.49
   0   9 -12    0.89    1.72
   0   9 -12    0.28    1.59
   0   9 -12   -1.18    2.04
   0   9 -12   -1.26    1.95
   0   9 -12    0.31    1.67
   0   9 -13    0.75    1.26
   0   9  13   -1.32    3.90
   0   9 -13    2.77    1.89
   0   9 -13    0.29    1.65
   0   9 -13   -1.86    2.15
   0   9 -13   -1.31    1.98
   0   9 -13   -0.66    1.95
   0   9 -14   -0.73    1.35
   0   9 -14   -1.26    1.69
   0   9 -14    0.32    1.94
   0   9 -14   -0.92    1.96
   0   9 -14   -0.69    2.00
   0   9 -14   -0.34    1.70
   0   9  14   -2.75    5.29
   0   9 -15   -1.65    1.97
   0   9 -15    0.62    1.66
   0   9 -15    0.32    1.81
   0   9 -15    0.68    1.96
   0   9 -15   -0.35    1.85
   0   9  15   -2.82    4.32
   0   9 -16   -1.87    1.97
   0   9 -16   -1.55    1.96
   0   9 -16   -0.35    2.12
   0   9 -16   -0.67    1.95
   0   9  16   -1.41    4.17
   0   9 -17    1.22    1.89
   0   9 -17   -0.60    1.83
   0   9 -17   -2.01    2.28
   0   9 -17   -1.28    2.18
   0   9  17    1.38    5.19
   0   9 -18   -0.28    1.78
   0   9 -18    2.04    1.81
   0   9 -18    0.59    1.75
   0   9 -18   -1.89    2.16
   0   9  18   -2.01    1.43
   0   9 -19   -2.89    2.06
   0   9 -19   -0.53    1.51
   0   9 -19   -0.76    1.61
   0   9 -19   -0.27    1.63
   0   9 -20   -0.77    1.80
   0   9 -20   -0.22    1.42
   0   9 -20    0.24    1.60
   0   9 -20   -1.54    1.47
   0   9 -21    2.39    1.58
   0   9 -21    0.87    1.18
   0   9 -21   -0.18    1.25
   0   9 -21   -0.83    1.63
   0   9 -22    0.18    1.39
   0   9 -23   -0.27    1.15
   0   9 -24   -1.04    0.96
   0  10   0  664.01   27.45
   0  10   1  754.56   30.94
   0  10   2   73.72    5.15
   0  10  -2   86.08    5.00
   0  10   2   86.01    5.03
   0  10  -3  269.94   12.07
   0  10   3  256.95   13.08
   0  10   3  266.59   12.18
   0  10   4  434.67   22.38
   0  10  -4  414.30   17.86
   0  10   5 1609.53   64.58
   0  10  -5 1465.40   58.75
   0  10  -5 1499.55   58.74
   0  10   5 1479.25   58.51
   0  10  -5 1436.03   58.67
   0  10   6   70.29    7.92
   0  10   6   66.30    4.50
   0  10  -6   64.75    4.26
   0  10  -6   69.67    4.37
   0  10  -6   61.55    4.31
   0  10   6   59.52    3.97
   0  10  -6   70.68    4.39
   0  10   7    1.87    3.25
   0  10  -7    0.91    1.28
   0  10  -7   -1.18    1.73
   0  10   7   -1.05    1.90
   0  10   7   -0.79    1.79
   0  10   7   -0.29    1.72
   0  10  -7    0.98    1.45
   0  10  -7    1.17    1.32
   0  10  -7    0.72    1.40
   0  10   8    8.02    4.20
   0  10   8    9.64    1.78
   0  10  -8    3.91    1.59
   0  10  -8   10.25    1.85
   0  10   8    8.39    2.03
   0  10   8    8.69    2.05
   0  10  -8    8.83    1.93
   0  10  -8    7.53    1.69
   0  10  -8    7.21    1.62
   0  10  -8   13.29    2.14
   0  10  -8   10.96    1.97
   0  10   9 1051.14   49.09
   0  10   9 1094.97   42.69
   0  10  -9  998.09   41.99
   0  10  -9 1045.85   42.35
   0  10   9 1068.60   42.78
   0  10  -9  981.79   42.03
   0  10  -9 1050.74   42.30
   0  10  -9 1045.56   42.52
   0  10  -9 1096.50   42.71
   0  10  10   26.57    5.76
   0  10 -10   27.90    2.82
   0  10  10   29.19    3.04
   0  10  10   25.77    2.92
   0  10 -10   22.67    2.71
   0  10 -10   21.77    2.52
   0  10 -10   27.34    3.00
   0  10 -10   21.28    2.67
   0  10  11  228.90   10.99
   0  10 -11  220.66   10.65
   0  10  11  237.22   11.04
   0  10 -11  198.74   10.72
   0  10 -11  220.30   10.97
   0  10 -11  213.48   10.78
   0  10 -11  229.27   10.73
   0  10 -11  217.08   11.00
   0  10  12   39.13    7.66
   0  10  12   46.97    3.89
   0  10  12   47.58    3.90
   0  10 -12   39.01    3.48
   0  10 -12   40.07    3.65
   0  10 -12   49.80    4.03
   0  10 -12   40.22    3.84
   0  10 -12   42.27    3.89
   0  10 -12   42.87    4.05
   0  10  13  194.88   16.26
   0  10 -13  199.94   10.11
   0  10  13  215.70   10.39
   0  10 -13  202.74   10.53
   0  10 -13  215.34   10.73
   0  10 -13  194.17   10.56
   0  10 -13  211.84   10.46
   0  10 -13  221.93   10.96
   0  10 -14   47.14    3.57
   0  10 -14   42.82    3.81
   0  10 -14   36.94    3.86
   0  10 -14   39.85    3.99
   0  10  15  286.80   20.72
   0  10 -15  302.91   14.30
   0  10 -15  282.59   14.01
   0  10 -15  298.88   14.04
   0  10 -15  296.83   13.91
   0  10  16    1.39    4.25
   0  10 -16    0.32    1.84
   0  10 -16   -1.34    2.25
   0  10 -16    1.47    1.67
   0  10 -16    4.57    2.09
   0  10  17  154.72    8.49
   0  10 -17  169.03    8.90
   0  10 -17  158.46    8.65
   0  10 -17  160.08    8.51
   0  10 -17  164.70    8.62
   0  10  18   28.47    2.85
   0  10 -18   24.67    2.82
   0  10 -18   25.27    3.14
   0  10 -18   25.86    2.88
   0  10 -18   30.38    3.09
   0  10  19  482.66   22.26
   0  10 -19  577.07   22.88
   0  10 -19  548.49   22.75
   0  10 -19  550.39   22.85
   0  10 -19  556.56   23.10
   0  10 -20    9.88    1.84
   0  10 -20    7.55    1.82
   0  10 -20   10.98    2.06
   0  10 -21    1.80    1.30
   0  10 -21    2.08    1.40
   0  10 -22    7.42    1.52
   0  10 -23  505.10   20.37
   0  11   0   -0.59    1.68
   0  11   0    0.26    1.41
   0  11   0    0.20    1.07
   0  11   1   -0.50    1.63
   0  11   1   -0.30    1.52
   0  11  -1   -0.28    1.49
   0  11   1    1.88    1.22
   0  11   1    1.53    1.39
   0  11  -1   -0.41    1.14
   0  11  -1   -0.42    1.24
   0  11   1    0.20    1.06
   0  11   2   -0.76    1.64
   0  11  -2   -0.27    1.37
   0  11  -2    1.08    1.18
   0  11   2   -1.26    1.61
   0  11  -2   -1.07    1.58
   0  11   2   -0.42    1.19
   0  11   2   -0.81    1.19
   0  11  -2   -0.21    1.16
   0  11  -2   -0.43    1.33
   0  11  -3    1.05    1.36
   0  11   3    1.83    1.49
   0  11   3   -0.63    1.13
   0  11   3   -1.24    1.57
   0  11  -3   -0.27    1.71
   0  11  -3   -0.66    1.17
   0  11  -3    0.88    1.29
   0  11  -4    0.23    1.22
   0  11  -4   -2.17    1.53
   0  11   4   -0.49    1.56
   0  11   4   -0.21    1.20
   0  11  -4   -0.45    1.25
   0  11   4   -1.34    1.70
   0  11  -4    1.01    1.33
   0  11   4    1.25    1.66
   0  11  -4   -0.89    1.25
   0  11   4    1.29    1.17
   0  11  -5    0.24    1.29
   0  11   5    0.93    2.95
   0  11   5    0.24    1.53
   0  11  -5   -0.47    1.17
   0  11  -5   -0.27    1.65
   0  11   5   -0.21    1.22
   0  11  -5   -0.24    1.27
   0  11   5   -0.32    1.86
   0  11  -5    0.71    1.25
   0  11   5    0.51    1.61
   0  11   6   -0.97    2.87
   0  11  -6   -0.48    1.29
   0  11   6   -2.14    1.58
   0  11  -6   -0.81    1.76
   0  11   6   -0.22    1.24
   0  11   6    0.32    1.69
   0  11   6   -0.85    1.80
   0  11  -6    1.99    1.55
   0  11  -6   -1.73    1.60
   0  11   7    0.32    1.79
   0  11   7   -1.16    1.61
   0  11  -7   -0.79    1.77
   0  11   7   -1.87    1.76
   0  11  -7   -0.50    1.34
   0  11  -7   -1.05    1.51
   0  11   7    1.03    3.47
   0  11   8    2.18    3.09
   0  11   8   -1.37    1.62
   0  11  -8   -1.02    1.70
   0  11  -8   -0.26    1.37
   0  11   8   -0.89    1.74
   0  11   8   -0.32    1.76
   0  11  -8    0.55    1.48
   0  11  -8    0.27    1.54
   0  11   9    1.15    3.78
   0  11  -9   -1.46    1.48
   0  11  -9    0.53    1.40
   0  11   9    0.30    1.74
   0  11   9   -1.28    1.90
   0  11  -9   -0.45    1.22
   0  11  -9    1.45    1.63
   0  11  -9    1.16    1.59
   0  11  -9    0.28    1.53
   0  11  10   -0.62    1.88
   0  11  10   -1.22    4.12
   0  11 -10    0.82    1.62
   0  11  10   -1.60    1.59
   0  11 -10    1.21    1.37
   0  11 -10    0.89    1.62
   0  11 -10   -0.61    1.58
   0  11  11   -2.56    4.20
   0  11  11   -1.25    1.52
   0  11 -11    0.27    1.44
   0  11  11    0.31    1.81
   0  11 -11    1.29    1.52
   0  11 -11   -0.62    1.54
   0  11 -11    0.96    1.55
   0  11  12    2.67    4.09
   0  11 -12   -0.54    1.52
   0  11  12    0.92    1.59
   0  11 -12   -0.54    1.56
   0  11 -12    0.64    1.67
   0  11 -12    0.99    2.01
   0  11  13    1.37    3.55
   0  11 -13   -0.26    1.48
   0  11  13    0.29    1.47
   0  11 -13    1.67    1.56
   0  11 -13   -0.64    1.76
   0  11 -13    1.01    1.81
   0  11 -13    0.32    1.72
   0  11  14    1.38    4.23
   0  11 -14   -0.72    1.30
   0  11 -14   -1.58    1.83
   0  11 -14   -0.56    1.68
   0  11 -14    0.97    1.75
   0  11 -14   -1.01    2.05
   0  11  14   -0.27    1.30
   0  11 -15   -0.63    1.66
   0  11 -15   -1.00    2.17
   0  11 -15   -0.56    1.57
   0  11 -15    0.31    1.77
   0  11  16    2.48    1.78
   0  11 -16   -0.32    2.13
   0  11 -16   -1.19    1.93
   0  11 -16    0.59    1.78
   0  11 -16   -0.81    1.59
   0  11  17    1.11    1.70
   0  11 -17    1.08    1.57
   0  11 -17   -1.18    1.92
   0  11 -17    1.36    1.66
   0  11 -17   -1.01    1.58
   0  11  18    0.47    1.39
   0  11 -18   -1.07    1.94
   0  11 -18   -0.98    1.58
   0  11  19    1.64    1.20
   0  11 -19    0.86    1.47
   0  11 -19   -1.65    1.67
   0  11 -20   -0.40    1.49
   0  11 -21   -0.95    1.34
   0  11 -22   -1.19    1.14
   0  11 -23   -0.37    0.73
   0  12   0 1690.39   69.16
   0  12   0 1701.84   68.83
   0  12   0 1666.14   68.62
   0  12   0 1745.42   68.79
   0  12   0 1797.02   68.40
   0  12   1  173.84    9.32
   0  12  -1  173.56    9.24
   0  12   1  181.64    9.04
   0  12  -1  164.19    8.61
   0  12  -1  156.64    8.54
   0  12   1  171.90    8.87
   0  12   1  176.81    8.62
   0  12   1  169.02    8.49
   0  12  -1  166.24    8.43
   0  12  -2  209.25   10.87
   0  12   2  221.59   10.80
   0  12  -2  220.65   10.95
   0  12  -2  191.82   10.27
   0  12   2  216.99   10.83
   0  12  -2  225.22   10.45
   0  12   2  221.01   10.44
   0  12  -2  228.54   10.53
   0  12  -2  223.74   10.42
   0  12  -2  223.69   10.48
   0  12   2  221.22   10.38
   0  12  -3   49.55    4.10
   0  12   3   52.86    4.10
   0  12  -3   53.24    4.26
   0  12   3   46.29    4.08
   0  12  -3   44.30    3.58
   0  12   3   56.34    3.86
   0  12  -3   53.18    3.76
   0  12  -3   47.80    3.78
   0  12  -3   55.72    3.91
   0  12   4 2196.84   89.21
   0  12  -4 2233.30   88.59
   0  12   4 2261.60   88.53
   0  12  -4 2164.52   88.69
   0  12   4 2159.22   88.67
   0  12  -4 2240.57   88.34
   0  12   4 2345.98   88.29
   0  12  -4 2270.84   88.34
   0  12   5   19.15    2.56
   0  12  -5   19.62    2.42
   0  12  -5   12.92    2.51
   0  12   5   12.31    2.15
   0  12  -5   15.03    2.25
   0  12  -5   19.92    2.57
   0  12  -5   12.92    2.16
   0  12   5   12.95    2.63
   0  12   5   14.25    2.54
   0  12  -6  265.45   12.97
   0  12   6  272.66   12.76
   0  12  -6  264.89   12.69
   0  12   6  310.95   13.79
   0  12  -6  262.05   12.69
   0  12  -6  270.19   12.78
   0  12  -7    8.38    2.06
   0  12   7   10.08    4.21
   0  12  -7    5.12    1.70
   0  12   7    3.85    1.77
   0  12  -7    5.23    2.00
   0  12   7    6.99    2.27
   0  12   7    4.73    1.95
   0  12  -7    9.20    2.08
   0  12   7    6.52    2.46
   0  12   8  357.95   22.35
   0  12   8  349.61   16.60
   0  12  -8  353.17   16.28
   0  12   8  378.42   16.21
   0  12  -8  351.08   16.31
   0  12   8  360.76   16.92
   0  12  -8  361.25   16.49
   0  12  -8  381.81   16.56
   0  12   9  420.64   18.78
   0  12   9  370.94   24.17
   0  12   9  426.55   18.02
   0  12  -9  418.19   18.37
   0  12  -9  397.04   18.08
   0  12   9  420.41   18.84
   0  12  -9  391.58   18.38
   0  12  -9  427.81   18.64
   0  12  10  971.22   38.95
   0  12  10  905.84   46.09
   0  12 -10  905.41   38.38
   0  12 -10  911.28   38.02
   0  12  10  918.50   38.88
   0  12 -10  945.59   38.74
   0  12 -10  976.16   38.83
   0  12  11   67.11    4.94
   0  12 -11   58.80    4.43
   0  12  11   59.42    8.65
   0  12 -11   65.00    4.92
   0  12  12  271.39   12.76
   0  12 -12  266.55   12.38
   0  12  12  236.67   18.54
   0  12 -12  251.31   12.75
   0  12 -13   90.60    5.65
   0  12 -13   99.83    6.31
   0  12  13   97.57    6.02
   0  12 -14  300.26   14.18
   0  12 -14  297.37   14.30
   0  12 -14  289.92   13.43
   0  12  14  315.33   13.95
   0  12  15   34.25    3.55
   0  12 -15   38.87    3.72
   0  12 -15   34.11    3.50
   0  12  16   66.72    4.77
   0  12 -16   66.29    4.84
   0  12 -16   63.86    4.61
   0  12  17   10.16    2.08
   0  12 -17    7.49    2.08
   0  12 -17    5.76    1.91
   0  12  18  572.68   25.16
   0  12 -18  605.17   25.43
   0  12 -18  648.46   25.44
   0  12  19   15.40    1.78
   0  12 -19   19.04    2.33
   0  12 -20   35.52    2.77
   0  12 -21    9.53    1.51
   0  12 -22  206.52    8.71
   0  13   0    1.80    2.02
   0  13   0    0.64    1.63
   0  13   0   -0.77    1.40
   0  13   0    0.30    1.53
   0  13   0    0.30    1.37
   0  13   0   -0.75    1.44
   0  13  -1    1.74    1.61
   0  13   1    1.47    2.11
   0  13   1    0.51    1.35
   0  13   1    0.31    1.79
   0  13  -1   -1.41    1.67
   0  13   1   -1.22    1.68
   0  13  -1    0.28    1.36
   0  13   1    0.64    1.70
   0  13  -1    0.50    1.27
   0  13   1   -0.50    1.33
   0  13  -2    2.35    1.87
   0  13   2    0.75    1.94
   0  13  -2    1.04    1.43
   0  13   2   -2.46    1.81
   0  13   2   -0.26    1.43
   0  13  -2   -1.31    1.99
   0  13  -2    0.75    1.26
   0  13   2    0.68    1.76
   0  13   2   -1.25    1.97
   0  13  -2    1.01    1.47
   0  13   2   -1.00    1.39
   0  13   3   -1.60    1.97
   0  13  -3    2.57    1.84
   0  13  -3    0.77    1.33
   0  13  -3    0.54    1.34
   0  13   3   -0.30    1.78
   0  13  -3   -1.06    1.37
   0  13  -3   -0.99    2.04
   0  13   3    1.29    1.38
   0  13   4   -1.30    2.01
   0  13   4    2.28    1.94
   0  13  -4   -0.91    1.60
   0  13  -4    0.81    1.53
   0  13   4   -1.77    1.73
   0  13   4    0.77    1.40
   0  13  -4   -0.99    2.01
   0  13  -4   -0.55    1.54
   0  13  -4   -0.52    1.41
   0  13   5    0.76    1.84
   0  13   5    0.29    1.55
   0  13   5   -0.26    1.39
   0  13  -5    0.82    1.31
   0  13  -5   -1.31    1.97
   0  13   5    1.32    1.60
   0  13  -5    0.28    1.54
   0  13  -5    1.06    1.45
   0  13  -6    1.05    1.44
   0  13   6    0.38    1.81
   0  13  -6    0.28    1.36
   0  13  -6   -0.97    1.96
   0  13   6   -1.41    1.65
   0  13  -6    0.86    1.58
   0  13   7    0.75    1.81
   0  13   7   -0.55    1.70
   0  13  -7   -0.86    1.52
   0  13  -7   -0.31    1.79
   0  13   7   -1.69    1.89
   0  13  -7   -1.48    1.87
   0  13   8    1.70    1.83
   0  13   8   -1.59    1.68
   0  13  -8   -4.46    1.95
   0  13  -8    0.87    1.48
   0  13   8    1.84    2.00
   0  13  -8   -0.30    1.72
   0  13  -8   -0.61    2.17
   0  13   9    1.28    3.63
   0  13   9   -0.68    2.04
   0  13   9   -0.50    1.63
   0  13  -9   -1.94    1.70
   0  13  -9    0.29    1.51
   0  13  -9    2.17    1.78
   0  13  -9   -0.31    1.87
   0  13   9    0.36    1.86
   0  13 -10   -2.52    1.74
   0  13 -10    1.45    1.55
   0  13 -10   -0.63    1.84
   0  13 -10   -0.32    1.78
   0  13  10   -0.35    1.85
   0  13 -11    1.68    1.54
   0  13 -11    0.63    1.68
   0  13 -11   -0.32    1.97
   0  13  11   -0.33    1.94
   0  13  12    0.32    1.75
   0  13 -12   -1.86    1.73
   0  13 -12    0.32    1.86
   0  13  13    0.29    1.54
   0  13 -13   -0.48    1.38
   0  13  13   -0.36    1.85
   0  13 -13    0.32    1.90
   0  13  14   -0.77    1.52
   0  13 -14    0.21    1.14
   0  13  14    1.01    2.00
   0  13 -14   -1.22    1.89
   0  13  15   -0.31    1.73
   0  13 -15   -0.82    1.87
   0  13  15   -0.43    1.23
   0  13 -15   -2.02    2.03
   0  13 -16   -1.06    1.89
   0  13  16    1.37    1.54
   0  13 -17    0.47    1.66
   0  13  17   -1.64    1.41
   0  13 -18    1.22    1.66
   0  13  18    1.31    1.28
   0  13 -19    0.17    1.34
   0  13  19    0.26    1.08
   0  13 -20   -0.79    1.20
   0  13 -21   -0.73    0.95
   0  14   0   35.96    3.97
   0  14   0   34.38    3.64
   0  14   0   33.05    3.23
   0  14   0   36.95    3.31
   0  14   0   41.83    3.73
   0  14  -1  370.48   17.98
   0  14   1  375.85   18.21
   0  14   1  399.65   17.88
   0  14  -1  389.74   17.26
   0  14   1  395.61   17.34
   0  14   1  384.02   17.25
   0  14  -1  386.97   17.39
   0  14   1  394.51   17.79
   0  14   1  388.10   17.85
   0  14  -2   63.77    5.08
   0  14   2   78.32    5.70
   0  14   2   64.42    4.93
   0  14  -2   59.72    4.93
   0  14  -2   70.37    4.71
   0  14   2   67.77    4.68
   0  14   2   66.14    4.56
   0  14   2   67.48    5.24
   0  14  -2   59.75    4.40
   0  14   2   62.04    4.88
   0  14  -3   49.00    4.29
   0  14  -3   45.86    4.24
   0  14   3   42.00    3.95
   0  14  -3   58.08    4.02
   0  14  -3   40.48    3.73
   0  14   3   48.90    3.88
   0  14   3   41.53    4.07
   0  14   3   47.05    4.54
   0  14  -4  462.05   20.79
   0  14   4  460.09   21.50
   0  14  -4  463.85   21.09
   0  14   4  481.87   20.86
   0  14  -4  478.65   20.51
   0  14  -4  463.97   20.54
   0  14   4  486.16   20.55
   0  14   4  467.91   21.04
   0  14   4  453.26   21.33
   0  14   5  935.89   38.72
   0  14  -5  922.15   38.14
   0  14   5  943.25   37.85
   0  14  -5  856.58   37.41
   0  14  -5  892.23   37.55
   0  14  -5  944.18   37.82
   0  14   5  924.76   38.64
   0  14   5  890.41   38.12
   0  14   6   31.71    3.88
   0  14  -6   33.52    3.15
   0  14   6   32.93    3.40
   0  14  -6   27.52    3.44
   0  14  -6   32.12    3.16
   0  14  -6   33.86    3.38
   0  14  -6   33.22    3.31
   0  14   7   22.17    3.30
   0  14  -7   17.94    2.80
   0  14   7   17.16    2.63
   0  14  -7   21.06    2.66
   0  14  -7   16.00    2.64
   0  14  -7   25.60    2.84
   0  14   8   38.95    4.10
   0  14   8   38.90    3.58
   0  14  -8   41.76    3.80
   0  14  -8   38.84    3.56
   0  14  -8   40.97    3.72
   0  14  -8   35.67    3.66
   0  14   9  959.44   38.85
   0  14  -9  916.34   38.09
   0  14  -9  930.36   38.36
   0  14   9  899.95   37.69
   0  14  -9  924.52   37.99
   0  14  10  245.17   12.02
   0  14 -10  221.24   11.04
   0  14  10  241.14   11.04
   0  14  10  229.56   12.25
   0  14 -10  233.71   11.66
   0  14 -10  240.32   11.49
   0  14  11   63.09    4.87
   0  14 -11   58.98    4.70
   0  14 -11   63.19    4.43
   0  14  11   56.25    4.97
   0  14  12    2.74    1.83
   0  14 -12    0.75    1.43
   0  14  12    0.36    1.94
   0  14 -12    3.39    2.05
   0  14  13  295.01   13.86
   0  14  13  304.90   14.48
   0  14 -13  317.00   14.18
   0  14 -13  291.45   13.40
   0  14  14   55.88    4.03
   0  14 -14   54.21    4.26
   0  14  14   61.61    4.65
   0  14 -15  468.76   20.14
   0  14  15  461.19   20.34
   0  14 -16    1.70    1.25
   0  14 -16    1.61    1.66
   0  14  16   -0.24    1.60
   0  14 -17  101.12    5.63
   0  14  17  104.94    5.70
   0  14 -18  119.34    6.23
   0  14  18  131.91    6.22
   0  14 -19  465.25   19.06
   0  14 -20    2.11    0.96
   0  15   0    0.81    2.09
   0  15   0    0.72    1.87
   0  15   0    0.58    1.47
   0  15   0    1.41    1.38
   0  15   0   -0.95    1.57
   0  15  -1    0.39    2.07
   0  15   1   -0.41    2.14
   0  15   1   -0.58    1.63
   0  15   1   -1.42    1.88
   0  15  -1   -0.28    1.42
   0  15   1   -0.28    1.50
   0  15   1   -0.34    1.84
   0  15  -1   -0.57    1.46
   0  15   2    2.51    2.22
   0  15  -2    1.49    2.00
   0  15   2    0.29    1.67
   0  15   2   -0.69    1.94
   0  15  -2   -0.28    1.62
   0  15  -2    0.25    1.32
   0  15   2   -0.37    1.87
   0  15  -3   -2.12    2.04
   0  15   3    0.58    1.44
   0  15  -3   -1.11    2.14
   0  15   3   -0.67    2.06
   0  15  -3   -0.89    1.53
   0  15   3    0.38    1.94
   0  15  -3   -0.85    1.59
   0  15  -4   -2.20    2.46
   0  15   4   -1.95    1.90
   0  15  -4    0.30    1.61
   0  15  -4    0.28    1.51
   0  15   4   -0.79    2.08
   0  15  -5   -0.90    1.56
   0  15   5   -0.82    2.08
   0  15  -5   -1.08    2.12
   0  15  -5   -0.30    1.52
   0  15   5    1.57    1.84
   0  15  -5    0.29    1.46
   0  15   5    0.40    1.99
   0  15   6    0.80    2.13
   0  15  -6    0.27    1.37
   0  15   6   -0.60    1.91
   0  15  -6   -0.60    1.69
   0  15  -6   -1.73    2.00
   0  15  -6    2.01    1.61
   0  15   6   -1.22    2.46
   0  15   7    1.17    1.89
   0  15  -7   -0.30    1.63
   0  15  -7   -0.33    1.84
   0  15   7   -0.86    1.59
   0  15  -7   -0.86    1.67
   0  15  -7    0.31    1.77
   0  15   7   -1.22    2.50
   0  15   8   -0.75    2.08
   0  15   8   -0.80    1.74
   0  15  -8    0.61    1.65
   0  15  -8    0.29    1.69
   0  15  -8   -1.24    2.00
   0  15  -8   -0.29    1.76
   0  15   8   -0.80    2.52
   0  15   9    2.50    1.94
   0  15  -9    0.27    1.51
   0  15   9    0.25    1.46
   0  15  -9   -0.85    1.69
   0  15  -9   -1.14    1.73
   0  15  -9   -0.92    1.84
   0  15  10    1.01    2.00
   0  15 -10   -0.91    1.78
   0  15 -10   -0.56    1.48
   0  15 -10    0.54    1.44
   0  15 -10   -1.43    1.65
   0  15  10   -0.65    1.66
   0  15  11   -0.31    1.68
   0  15 -11   -1.00    1.48
   0  15 -11    0.54    1.57
   0  15 -11    0.59    1.80
   0  15  11   -1.07    2.18
   0  15  12    0.28    1.61
   0  15 -12    1.56    1.41
   0  15  12    1.00    1.97
   0  15 -12   -1.13    1.90
   0  15 -12   -1.52    1.65
   0  15  13    0.49    1.43
   0  15  13   -1.23    1.85
   0  15 -13   -0.80    1.81
   0  15 -13    0.23    1.36
   0  15  14   -1.66    1.90
   0  15 -14    2.70    1.72
   0  15 -14   -1.05    1.39
   0  15  15   -0.46    1.03
   0  15 -15    0.18    1.18
   0  15 -15   -1.54    1.64
   0  15  15   -0.24    1.54
   0  15 -16   -0.19    1.39
   0  15  16   -1.43    1.46
   0  15 -17   -0.64    1.35
   0  15  17   -1.28    1.23
   0  15 -18   -0.50    1.16
   0  15  18   -0.22    0.93
   0  16   0  729.09   30.97
   0  16   0  746.09   30.71
   0  16   0  669.47   29.81
   0  16   0  719.57   30.06
   0  16   1    8.24    2.76
   0  16  -1    5.82    2.29
   0  16   1    5.71    2.18
   0  16   1    7.00    2.05
   0  16  -1    9.31    1.98
   0  16  -1    8.34    1.90
   0  16   1    6.54    2.14
   0  16   2   72.59    5.78
   0  16   2   66.97    5.16
   0  16   2   61.49    5.15
   0  16  -2   81.20    5.09
   0  16   2   71.87    4.93
   0  16  -3   90.45    6.44
   0  16   3  107.75    6.58
   0  16  -3  107.01    6.16
   0  16  -3   90.36    5.95
   0  16   3   93.37    6.53
   0  16  -4  797.52   32.46
   0  16   4  769.17   32.39
   0  16  -4  765.17   32.78
   0  16  -4  758.50   32.15
   0  16  -4  756.73   32.05
   0  16   4  767.38   32.92
   0  16   5  436.92   18.95
   0  16  -5  372.21   17.55
   0  16  -5  413.44   18.33
   0  16   5  391.82   17.80
   0  16  -5  389.61   17.68
   0  16  -5  388.06   17.56
   0  16   5  388.38   18.50
   0  16   6  449.09   19.93
   0  16  -6  407.89   18.52
   0  16   6  410.48   18.90
   0  16  -6  458.13   19.45
   0  16  -6  429.45   18.84
   0  16  -6  411.03   18.84
   0  16   6  438.55   19.81
   0  16   7   18.81    3.17
   0  16   7   19.43    2.68
   0  16  -7   26.63    2.90
   0  16  -7   16.03    2.66
   0  16  -7   20.69    2.61
   0  16   7   25.62    3.40
   0  16   8  323.04   15.14
   0  16  -8  304.88   14.44
   0  16   8  303.94   14.16
   0  16  -8  338.35   14.58
   0  16  -8  300.41   14.28
   0  16   8  315.79   15.29
   0  16   9  257.70   12.84
   0  16   9  262.54   12.00
   0  16  -9  260.94   12.18
   0  16  -9  267.97   12.35
   0  16  -9  253.84   12.23
   0  16  10  408.03   18.06
   0  16 -10  388.82   17.39
   0  16 -10  416.41   17.64
   0  16  10  388.63   17.02
   0  16 -10  399.71   17.19
   0  16  11   24.59    2.92
   0  16 -11   26.28    2.58
   0  16  11   27.05    3.30
   0  16 -11   26.97    2.77
   0  16 -11   23.48    2.82
   0  16 -12   16.60    1.98
   0  16  12   18.66    2.70
   0  16 -12   18.26    2.24
   0  16 -12   18.28    2.51
   0  16 -13   10.81    2.17
   0  16 -13   11.98    1.83
   0  16  14  533.13   23.19
   0  16  14  599.30   23.99
   0  16 -14  547.52   23.20
   0  16 -14  615.85   23.78
   0  16  15   46.83    3.38
   0  16  16    8.09    1.55
   0  16  17   27.65    2.04
   0  17   0   -2.46    2.15
   0  17   0   -1.13    1.80
   0  17   0    0.79    1.34
   0  17   1    1.17    2.25
   0  17   1    1.41    1.65
   0  17   1   -1.71    2.12
   0  17   1    0.29    1.61
   0  17   2   -0.79    2.08
   0  17  -2   -1.71    2.18
   0  17   2   -0.33    1.91
   0  17  -2    0.54    1.56
   0  17   2    1.27    1.70
   0  17   3   -1.98    2.38
   0  17  -3   -0.32    1.77
   0  17   3    1.60    1.96
   0  17  -3   -0.28    1.62
   0  17  -3    4.59    2.16
   0  17  -3    1.07    1.53
   0  17   3   -1.34    1.82
   0  17  -4    0.29    1.68
   0  17   4   -1.83    2.06
   0  17  -4   -1.38    2.13
   0  17  -4    0.28    1.55
   0  17  -4   -0.79    1.51
   0  17   4    1.74    2.03
   0  17  -5    0.26    1.33
   0  17   5    1.14    2.21
   0  17  -5   -0.66    2.01
   0  17   5   -0.58    1.87
   0  17  -5    0.55    1.61
   0  17  -5    1.04    1.54
   0  17   5    0.35    1.94
   0  17   6   -0.36    2.23
   0  17  -6    0.27    1.54
   0  17  -6   -1.86    2.03
   0  17   6   -0.27    1.75
   0  17  -6    0.26    1.39
   0  17   6    1.77    1.99
   0  17   7    1.38    2.00
   0  17   7    0.25    1.68
   0  17  -7   -0.85    1.88
   0  17  -7   -1.05    1.49
   0  17  -7   -0.25    1.45
   0  17   7   -1.74    1.97
   0  17   8   -0.32    2.11
   0  17  -8   -1.00    1.57
   0  17   8   -0.22    1.43
   0  17  -8   -1.02    1.57
   0  17  -8   -1.69    1.54
   0  17   8   -1.34    1.97
   0  17   9   -1.79    2.01
   0  17  -9   -1.95    1.49
   0  17   9   -0.97    1.39
   0  17  -9    0.69    1.37
   0  17   9    0.32    1.99
   0  17  -9    0.23    1.38
   0  17 -10   -1.29    1.46
   0  17 -10   -0.41    1.36
   0  17 -11    0.58    1.31
   0  17 -11   -1.42    1.17
   0  17  12   -1.21    1.41
   0  17  12   -1.48    1.69
   0  17 -12   -1.37    1.23
   0  17  13    2.77    1.21
   0  17  13   -1.08    1.50
   0  17 -13   -1.14    1.12
   0  17  14    0.46    0.89
   0  17  14    1.83    1.31
   0  17  15   -0.15    1.16
   0  18   0  286.47   14.34
   0  18   0  318.14   14.49
   0  18  -1  441.74   19.96
   0  18   1  452.20   19.96
   0  18  -2   19.87    2.92
   0  18   2   25.98    3.18
   0  18   2   22.28    2.62
   0  18  -3   19.29    2.66
   0  18   3   18.16    2.67
   0  18  -3   19.41    3.08
   0  18   3   12.60    2.34
   0  18  -4   55.07    4.06
   0  18  -4   57.82    4.57
   0  18   4   67.06    4.49
   0  18   4   48.50    4.24
   0  18  -4   56.62    4.15
   0  18  -5  727.98   29.25
   0  18   5  684.94   28.80
   0  18   5  660.09   29.06
   0  18  -5  675.04   28.55
   0  18  -5  709.25   28.78
   0  18  -6   50.02    4.01
   0  18   6   47.66    3.70
   0  18   6   42.30    3.92
   0  18  -6   44.84    3.53
   0  18  -6   51.82    3.74
   0  18   7    7.79    1.86
   0  18  -7    8.69    2.08
   0  18  -7    9.05    1.87
   0  18   7   11.08    2.34
   0  18  -7    8.11    1.82
   0  18  -8   34.39    3.09
   0  18   8   37.85    2.96
   0  18   8   39.16    3.53
   0  18  -8   34.17    2.94
   0  18  -8   38.68    3.06
   0  18   9  402.73   17.43
   0  18  -9  377.63   16.67
   0  18  -9  399.97   16.76
   0  18  10   62.77    4.05
   0  18  10   68.86    4.31
   0  18 -10   52.63    3.47
   0  18 -10   49.32    3.46
   0  18  11   44.11    3.22
   0  18 -11   45.98    2.96
   0  18  12   32.46    2.48
   0  18  13  107.36    5.40
   0  18  13  133.24    6.03
   0  19   0    0.56    1.65
   0  19   0   -1.65    1.95
   0  19  -1   -0.53    1.63
   0  19   1   -0.58    1.78
   0  19   1   -1.88    1.85
   0  19   2   -1.77    2.01
   0  19  -2    2.18    1.56
   0  19   2   -0.77    1.81
   0  19  -3   -1.94    1.52
   0  19   3   -1.76    2.01
   0  19   3   -0.73    1.67
   0  19  -3    0.81    1.79
   0  19   4   -1.37    1.59
   0  19  -4    0.26    1.75
   0  19   5   -0.84    1.43
   0  19  -5   -0.72    1.64
   0  19   6    0.26    1.74
   0  19  -6   -1.94    1.69
   0  19   6   -1.70    1.51
   0  19   6    1.60    1.47
   0  19   7   -0.24    1.75
   0  19   7   -1.63    1.28
   0  19  -7   -1.67    1.37
   0  19   7   -1.56    1.52
   0  19   8   -1.31    1.70
   0  19   8   -0.85    1.46
   0  19   9   -0.58    1.46
   0  19   9    1.18    1.30
   0  19  10    0.16    1.27
   0  19  10    1.59    1.37
   0  19  11   -0.65    1.03
   0  19  12    0.44    0.75
   0  20   0  475.89   20.11
   0  20   0  472.80   20.20
   0  20   1   67.05    4.42
   0  20  -1   62.91    4.13
   0  20   2    3.15    1.61
   0  20   2    3.68    1.67
   0  20   3    4.80    1.69
   0  20  -3    6.48    1.87
   0  20   4  243.94   11.14
   0  20  -4  240.99   10.92
   0  20   4  232.91   10.72
   0  20   5  121.74    5.95
   0  20  -5  112.68    6.02
   0  20   6  332.91   14.53
   0  20   7    1.76    1.49
   0  20   8  202.96    9.20
   0  20   9   21.45    2.00
   0  20  10  184.80    7.99
   0  21   0    0.13    1.09
   0  21   0    1.55    1.30
   0  21   1   -0.70    1.04
   0  21   2   -2.21    1.27
   0  21   3   -0.74    1.17
   0  21   4   -2.16    1.26
   0  21   7    0.10    0.91
  -1   0   0    0.50    0.39
   1   0   1    0.83    0.51
   1   0   2 9999.00  386.25
  -1   0   3   -0.32    1.08
   1   0   3    0.75    1.45
  -1   0  -3    2.14    1.20
   1   0  -3    2.13    1.15
  -1   0   4 1420.10   55.77
   1   0   4 1352.60   56.52
  -1   0  -4 1456.74   56.19
   1   0  -4 1381.22   55.91
  -1   0   5    1.19    1.46
   1   0  -5    2.18    1.72
  -1   0  -5    0.58    1.67
   1   0   5    0.32    1.89
   1   0  -6 3235.61  130.46
  -1   0  -6 3421.16  130.83
  -1   0   6 3275.78  130.00
   1   0   6 3360.91  130.87
  -1   0  -7   -0.83    1.93
   1   0  -7    0.40    1.89
   1   0  -8 1811.55   75.16
  -1   0  -8 1886.76   75.51
   1   0  -9    4.46    2.50
  -1   0  -9    2.26    2.58
  -1   0 -10 1537.91   63.49
   1   0 -10 1468.53   63.29
   1   0 -11    0.74    3.13
  -1   0 -11    2.93    3.00
  -1   0 -11    1.75    2.39
  -1   0 -12 1417.14   59.37
  -1   0 -12 1307.34   57.39
  -1   0 -13   -0.93    2.95
  -1   0 -13    0.70    2.28
   1   0 -13   -0.85    3.26
  -1   0 -14   73.45    4.79
   1   0 -14   70.01    4.72
  -1   0 -14   73.84    8.58
   1   0 -14   67.38    7.66
  -1   0 -14   72.58    7.29
  -1   0 -15    0.26    1.47
   1   0 -15    1.60    1.53
   1   0  15   -1.04    2.95
  -1   0 -15    1.15    3.26
  -1   0 -15   -1.62    3.70
   1   0 -15   -0.97    3.47
  -1   0 -16 1451.71   58.23
   1   0 -16 1434.19   58.30
   1   0  16 1477.07   65.61
  -1   0 -16 1520.51   66.61
  -1   0 -16 1430.13   63.08
   1   0 -16 1449.49   64.54
   1   0 -17    0.59    1.58
  -1   0 -17   -0.58    1.64
   1   0  17    2.43    3.15
  -1   0 -17   -2.67    4.25
   1   0 -18  153.00    8.49
  -1   0 -18  161.94    8.58
  -1   0  18  156.99   13.98
   1   0  18  132.71   12.94
   1   0 -18  156.28   13.22
   1   0 -19    1.22    1.74
  -1   0 -19   -0.31    1.81
   1   0 -19   -1.54    1.43
   1   0  19    1.30    3.38
  -1   0  19    1.35    3.67
   1   0 -19    1.08    2.80
   1   0  20  458.57   28.14
  -1   0  20  547.19   29.80
   1   0 -20  516.52   21.78
   1   0 -20  461.18   20.85
  -1   0 -20  505.90   21.55
  -1   0 -21    0.28    1.74
   1   0 -21   -1.19    2.03
   1   0 -22  315.91   14.39
  -1   0 -22  312.43   14.23
   1   0 -23    0.45    1.53
  -1   0 -23   -0.41    1.36
  -1   0 -24   47.18    3.27
   1   0 -24   55.20    3.51
   1   0 -25   -0.12    1.05
  -1   0 -25   -1.68    1.14
  -1   0 -26  227.18    9.74
  -1   1   0    0.35    0.45
   1   1  -1  477.91   19.26
   1   1   1  477.80   20.10
   1   1  -1  499.18   19.61
   1   1  -2 1174.41   46.23
   1   1   2 1150.74   46.69
  -1   1   3 1039.74   41.85
  -1  -1  -3 1063.13   41.67
   1  -1  -3 1035.74   41.50
   1   1   3 1049.40   42.46
  -1   1  -3 1028.02   41.25
  -1   1   4    5.32    1.93
  -1  -1  -4    8.87    1.91
   1  -1  -4    5.61    1.68
  -1   1  -4    4.40    1.46
  -1  -1   5  866.92   34.85
   1  -1  -5  838.74   35.37
  -1  -1  -5  879.85   35.64
   1  -1   5  841.81   35.79
  -1   1  -5  860.90   35.10
  -1  -1   6  324.87   14.58
   1  -1  -6  328.63   15.34
  -1  -1  -6  317.30   15.38
  -1   1  -6  332.52   14.99
   1  -1   6  317.51   15.34
  -1  -1   7  124.39    7.24
   1  -1  -7  126.53    8.04
  -1  -1  -7  137.63    8.30
   1  -1   7  135.31    8.00
  -1   1  -7  134.29    7.81
  -1  -1   8  385.68   18.24
   1  -1  -8  415.16   19.56
  -1  -1  -8  407.00   19.73
  -1   1  -8  420.51   19.07
  -1  -1  -9  254.76   14.50
   1  -1  -9  269.42   14.62
  -1   1  -9  270.85   13.93
   1  -1 -10  171.57   11.35
  -1  -1 -10  184.48   11.77
  -1   1 -10  170.32   10.60
   1   1 -10  181.07   11.60
   1  -1 -11    8.07    3.41
  -1  -1 -11   14.62    3.85
  -1   1 -11    7.99    2.58
   1   1 -11    4.90    2.94
  -1  -1 -12  245.91   15.04
  -1   1 -12  235.69   13.63
   1   1 -12  206.04   14.08
   1   1 -13   32.39    5.46
  -1   1 -13   29.28    4.65
  -1  -1 -13   47.85    5.90
   1   1 -13   37.91    3.28
   1   1  13   37.56    5.59
  -1  -1 -13   41.94    6.18
  -1   1  14   21.62    2.56
   1   1 -14   20.10    2.57
  -1  -1 -14   19.89    2.41
   1  -1 -14   23.08    2.54
  -1   1 -14   15.55    2.39
   1   1  14   21.34    4.90
  -1  -1 -14   23.90    5.57
  -1   1 -14   16.73    4.02
   1   1 -14   33.33    5.48
  -1  -1 -14   26.32    4.60
   1  -1 -15   88.27    5.50
   1   1 -15   92.25    5.64
  -1   1 -15   86.58    5.58
  -1  -1 -15   87.48    5.42
   1   1  15   97.08    9.65
  -1  -1 -15   76.82    9.29
  -1   1 -15   68.69    7.74
   1  -1 -15   89.98    9.34
  -1  -1 -15   86.92    8.37
   1   1 -15  108.29    9.77
   1  -1 -16   24.88    2.74
  -1   1 -16   25.70    2.62
  -1  -1 -16   28.35    2.96
   1   1 -16   30.83    3.17
  -1   1 -16   28.24    3.13
   1  -1  16   31.00    5.90
   1   1  16   23.21    5.47
  -1  -1 -16   33.57    6.68
   1   1 -16   28.80    5.68
  -1   1 -16   24.30    4.88
   1  -1 -16   26.14    5.58
  -1  -1 -16   17.24    4.53
  -1   1 -17  270.24   12.88
  -1   1 -17  264.64   12.32
  -1   1 -17  264.35   12.86
   1  -1 -17  277.83   12.76
   1   1 -17  278.14   13.03
  -1   1  17  276.13   19.27
   1  -1  17  271.66   18.47
   1   1  17  283.14   18.99
  -1  -1 -17  251.12   16.54
   1  -1 -17  236.41   17.34
   1   1 -17  241.78   17.51
  -1   1 -17  250.62   16.64
   1   1 -18  146.59    7.92
   1  -1 -18  142.02    7.68
  -1  -1 -18  130.93    7.62
  -1   1 -18  137.40    7.90
   1   1  18  110.77   11.84
   1  -1  18  156.88   13.27
  -1   1  18  128.37   12.77
  -1  -1  18  150.49   13.74
   1  -1 -18  108.46   11.25
   1   1 -18  137.37   12.00
   1   1 -19    1.27    1.91
  -1  -1 -19   -0.60    1.78
  -1   1 -19    0.97    1.87
   1   1 -19   -1.08    1.86
   1  -1 -19   -0.29    1.80
  -1   1  19    1.37    3.89
   1   1  19    1.33    3.62
  -1  -1  19   -2.65    3.76
   1  -1  19   -1.27    4.03
   1  -1 -19    1.08    3.30
  -1   1  20   62.55    8.88
   1  -1  20   66.63    8.65
   1   1  20   66.33    9.15
  -1  -1 -20   69.51    4.88
   1  -1 -20   64.39    4.94
   1   1 -20   75.58    5.08
   1   1 -20   72.53    4.65
  -1   1 -20   70.64    5.10
   1   1 -20   71.23    5.20
   1   1 -21   61.04    4.67
   1   1 -21   55.79    3.98
  -1   1 -21   66.73    4.69
  -1  -1 -21   58.33    4.34
   1  -1 -21   63.57    4.59
   1  -1 -22   41.29    3.58
  -1   1 -22   36.14    3.49
   1   1 -22   44.89    3.74
  -1   1 -23   16.48    2.28
  -1  -1 -23   16.19    2.08
   1  -1 -23   14.27    2.14
   1   1 -23   15.72    2.35
  -1  -1 -24    6.00    1.30
   1  -1 -24    3.06    1.39
   1   1 -24    3.86    1.44
  -1   1 -24    3.60    1.43
   1   1 -25   25.48    2.08
   1  -1 -25   22.10    1.83
  -1   1 -25   21.44    2.21
  -1   1 -25   19.56    1.92
  -1  -1 -26   18.00    1.71
  -1   1 -26   14.93    1.66
  -1   2   0    0.29    0.73
  -1   2   0    0.92    0.77
  -1   2  -1 3505.79  134.98
  -1   2   1 3463.23  135.31
  -1   2  -2    1.54    0.99
  -1  -2  -2    0.64    0.93
   1   2  -2    0.38    1.25
  -1  -2  -3  869.58   34.26
  -1   2  -3  871.95   34.28
   1   2  -3  796.41   34.61
  -1   2  -4  853.80   34.34
  -1  -2  -4  881.26   34.37
   1  -2  -4  793.89   34.03
   1   2  -4  797.89   34.04
  -1   2  -4  869.85   34.19
  -1   2  -5  870.23   35.26
   1  -2  -5  821.76   34.96
   1   2  -5  830.12   35.02
  -1  -2  -5  924.27   35.40
  -1   2  -5  813.30   34.88
   1  -2  -6    2.67    1.90
  -1  -2  -6    3.84    2.00
   1   2  -6    1.69    1.82
  -1   2  -6    3.52    1.90
  -1   2  -6    1.54    1.82
   1  -2   6    3.51    2.02
  -1  -2   7 1993.44   77.62
  -1  -2  -7 1985.77   79.05
   1   2  -7 1944.47   78.87
   1  -2  -7 1917.07   78.79
  -1   2  -7 1972.62   79.05
  -1   2  -7 1863.39   78.35
   1   2  -7 2070.70   79.47
   1  -2   7 1937.31   78.49
  -1  -2   8   16.86    2.42
  -1   2  -8   21.12    3.44
  -1  -2  -8   10.70    2.96
   1  -2  -8   15.68    3.05
   1   2  -8   11.54    3.01
  -1   2  -8   18.63    2.94
   1   2  -8   20.41    3.67
   1  -2   8   15.75    2.86
   1   2  -9  250.99   14.04
   1  -2  -9  237.44   13.77
  -1  -2  -9  251.02   13.94
  -1   2  -9  251.68   13.94
  -1   2  -9  259.39   13.35
   1   2  -9  228.38   13.68
   1  -2 -10  176.53   11.50
  -1   2 -10  184.06   11.80
   1   2 -10  178.67   11.56
  -1  -2 -10  177.92   11.67
  -1   2 -10  191.73   11.15
   1   2 -10  169.67   11.36
  -1   2 -11 2591.14  105.72
   1   2 -11 2621.09  105.80
   1  -2 -11 2548.10  105.58
   1   2  11 2596.06  105.82
  -1  -2 -11 2666.16  105.87
   1   2 -11 2599.78  105.51
  -1   2 -11 2482.61  104.23
  -1  -2 -12    5.78    3.58
  -1   2 -12    6.66    3.54
   1   2  12    2.45    2.51
   1   2 -12    1.54    2.67
  -1   2 -12    1.96    2.39
   1   2 -13  967.39   43.43
  -1   2 -13  969.89   42.51
  -1   2 -13  928.70   38.43
   1   2 -13  922.70   38.49
  -1  -2 -13 1009.38   44.44
  -1   2 -13  982.94   44.26
   1   2  13  923.99   43.72
  -1   2  14   91.18    5.65
  -1   2 -14   91.51    5.54
  -1  -2 -14   82.03    5.09
   1  -2 -14   81.26    5.11
  -1   2 -14   95.78    5.28
   1   2 -14   86.71    5.53
   1   2  14   80.28    8.74
  -1   2 -14   81.34    9.23
  -1  -2 -14   95.39    9.61
   1   2 -14  107.74    9.48
  -1   2 -14   98.52    8.45
   1   2 -15 1326.05   53.03
  -1   2 -15 1326.94   52.49
  -1  -2 -15 1315.88   52.46
  -1   2 -15 1286.54   52.89
   1  -2 -15 1287.34   52.49
   1   2  15 1360.00   59.91
  -1  -2 -15 1393.68   60.39
  -1   2 -15 1271.73   59.69
  -1   2 -15 1266.40   57.33
  -1  -2 -15 1311.90   57.69
   1   2 -15 1304.79   58.56
  -1   2 -16   28.30    3.19
   1  -2 -16   24.24    2.70
  -1   2 -16   33.39    2.93
   1   2 -16   30.61    3.26
   1  -2  16   37.84    6.41
   1   2  16   28.54    6.02
  -1   2  16   21.71    5.52
  -1  -2 -16   18.49    4.46
   1  -2 -16   31.42    5.71
   1   2 -16   22.91    5.16
  -1   2 -17  660.62   28.03
  -1   2 -17  669.33   28.72
   1   2 -17  690.37   28.74
   1  -2 -17  698.66   28.27
  -1   2 -17  650.45   28.57
   1  -2  17  694.67   35.23
  -1   2  17  712.11   36.34
   1   2  17  695.33   35.88
   1  -2 -17  676.69   34.80
  -1  -2 -17  606.23   32.56
   1   2 -17  653.62   34.39
   1   2 -18   -0.66    1.95
   1  -2 -18   -0.27    1.53
   1   2 -18    0.86    1.48
  -1  -2 -18    1.14    1.62
  -1   2 -18    0.25    1.36
  -1   2 -18    0.66    1.92
  -1   2  18   -4.06    3.67
   1  -2  18    3.63    3.43
   1   2  18    1.33    3.61
   1  -2 -18    3.31    3.26
   1   2 -19    6.70    2.05
  -1   2 -19    1.98    2.06
  -1  -2 -19    1.41    1.83
  -1   2 -19    4.98    1.61
   1   2 -19    1.65    2.23
  -1   2  19    4.14    3.92
   1  -2  19    1.23    4.15
   1   2  19    5.43    4.45
  -1  -2  19    2.59    3.67
   1  -2 -19    1.08    2.79
  -1   2  20   20.53    5.83
  -1  -2  20   20.38    5.43
   1  -2  20    3.63    3.31
   1   2  20    2.69    4.14
  -1  -2 -20    9.14    2.11
   1   2 -20   10.82    2.40
  -1   2 -20    8.26    2.24
   1  -2 -20   11.68    2.32
   1   2 -20    7.02    1.89
   1   2 -20   10.61    2.38
  -1  -2 -21  656.45   28.11
  -1   2 -21  692.66   28.66
   1  -2 -21  654.44   28.33
   1   2 -21  695.60   28.10
   1   2 -21  687.48   28.80
  -1   2 -22    5.24    1.91
   1   2 -22    3.58    1.93
   1   2 -22    8.57    1.58
  -1  -2 -22    4.62    1.55
   1  -2 -22    6.08    1.86
   1   2 -23    7.96    1.94
  -1   2 -23    9.12    1.95
  -1  -2 -23    8.71    1.63
   1  -2 -23    9.33    1.74
   1   2 -23    9.51    1.78
   1  -2 -24    0.28    1.02
   1   2 -24   -1.31    1.33
  -1   2 -24   -0.18    1.27
  -1   2 -24   -0.75    1.44
  -1   2 -24   -0.81    1.56
   1   2 -25  442.49   18.88
  -1   2 -25  480.74   19.11
  -1   2 -26    6.08    1.20
  -1  -2 -26    4.96    1.10
  -1   3   0   -0.52    1.05
  -1   3   0    0.48    0.84
  -1   3   1   32.32    2.65
  -1   3   1   28.35    2.08
  -1   3  -1   30.49    2.10
  -1   3  -2   19.04    1.81
  -1   3   2   20.20    2.13
  -1  -3  -2   23.58    1.89
  -1  -3  -3   23.66    2.28
  -1   3  -3   25.28    2.33
  -1   3  -4 1415.22   57.42
  -1  -3  -4 1464.82   57.45
   1  -3  -5 1109.00   45.94
   1   3  -5 1113.15   45.98
  -1  -3  -5 1155.39   46.14
  -1   3  -5 1155.12   46.18
   1   3  -6   13.92    2.51
  -1   3  -6   14.18    2.58
   1  -3  -6   10.70    2.36
  -1  -3  -6   13.16    2.49
  -1  -3  -7  224.72   11.59
  -1   3  -7  213.99   11.53
   1  -3  -7  217.96   11.42
   1   3  -7  197.38   11.21
  -1   3  -7  214.84   11.42
   1   3  -7  208.44   11.75
   1  -3   7  197.09   11.03
   1   3  -8  136.21    9.06
   1  -3   8  136.80    8.10
  -1   3  -8  106.74    7.99
  -1   3  -8  136.81    8.82
   1  -3  -8  131.35    8.65
  -1  -3  -8  154.71    9.17
   1   3  -8  138.83    8.85
  -1  -3   8  133.36    7.26
   1   3  -9  310.91   15.89
   1  -3   9  269.07   13.74
  -1   3  -9  269.94   14.77
  -1  -3  -9  280.01   15.34
   1   3   9  276.20   15.79
  -1   3  -9  277.59   15.39
   1  -3  -9  273.29   15.10
   1   3  -9  298.48   15.53
  -1  -3   9  296.82   13.44
   1   3 -10    2.64    2.87
  -1   3 -10    7.37    2.71
  -1   3 -10    4.57    2.78
   1   3 -10    5.85    3.06
   1   3  10    2.11    3.15
  -1  -3 -10    0.64    2.56
   1  -3 -10    1.90    2.65
  -1   3 -11  225.91   13.50
   1   3 -11  218.93   14.03
  -1  -3 -11  243.21   14.39
  -1   3 -11  231.88   14.38
   1   3  11  231.24   14.57
  -1   3 -12  201.19   13.23
   1   3 -12  219.24   14.05
  -1   3 -12  199.69   14.02
   1   3  12  228.50   14.72
  -1  -3 -12  244.43   14.73
  -1   3  13   92.19    5.74
   1   3 -13   81.78    8.32
   1   3 -13   92.28    5.66
  -1   3 -13   98.47    5.77
  -1   3 -13   96.27    9.16
   1   3  13   97.08    9.23
  -1  -3 -13   90.52    8.87
  -1   3  14    0.58    1.66
  -1   3 -14    3.55    1.50
  -1   3 -14    2.48    1.71
   1   3 -14    1.41    1.86
  -1  -3 -14    3.08    3.37
  -1   3 -14   -1.05    3.44
   1   3  14    3.13    3.31
   1   3 -14    5.65    3.62
  -1   3 -15    9.25    1.91
   1   3 -15   10.87    2.29
  -1   3 -15   11.52    2.34
  -1   3 -15   12.61    4.71
   1   3  15    7.94    3.96
  -1  -3 -15   12.38    4.63
   1   3 -15   12.12    4.15
   1   3 -16  137.56    8.03
  -1   3 -16  147.88    8.14
  -1   3 -16  140.84    7.56
  -1   3 -16  143.10    8.00
   1   3  16  126.94   12.26
  -1  -3 -16  134.27   11.14
   1   3 -17   27.99    3.43
   1   3 -17   24.23    3.04
  -1  -3 -17   25.88    2.86
  -1   3 -17   26.47    3.36
  -1   3 -17   28.80    2.99
  -1   3 -17   28.78    3.37
   1  -3  17   29.24    5.62
   1   3  17   42.81    7.59
  -1  -3 -17   18.38    4.32
   1  -3 -17   44.42    6.87
   1   3 -18   34.68    3.76
  -1   3 -18   40.47    3.43
  -1   3 -18   37.04    3.93
  -1  -3 -18   38.35    3.37
   1   3 -18   35.30    3.52
   1  -3  18   38.60    6.79
   1   3  18   51.38    7.81
  -1   3  18   29.98    6.48
   1  -3 -18   40.32    6.45
   1   3 -19    0.34    1.97
  -1   3 -19   -0.25    1.44
   1   3 -19    1.72    1.95
   1   3 -19    0.29    1.64
  -1  -3 -19    0.52    1.59
  -1   3 -19    1.00    2.05
  -1  -3  19    2.51    3.98
  -1   3  19    1.38    3.59
   1  -3  19   -1.18    3.06
   1   3  19   -2.75    4.50
   1  -3 -19    1.08    3.18
  -1  -3  20  100.87   11.10
   1  -3  20   96.99   10.60
   1   3  20  129.00   12.74
  -1   3  20  121.95   12.59
  -1  -3 -20  125.18    6.89
   1   3 -20  125.35    7.53
  -1   3 -20  131.91    7.49
   1  -3 -20  131.66    7.16
   1   3 -20  135.06    7.18
   1   3 -20  128.03    7.58
  -1   3 -20  129.44    6.81
   1   3 -21    7.70    1.79
  -1   3 -21   10.65    2.40
   1   3 -21   12.31    2.57
  -1  -3 -21   12.42    1.93
   1  -3 -21    7.88    1.89
  -1  -3 -22   43.86    3.16
   1  -3 -22   41.77    3.30
   1   3 -22   49.55    3.89
  -1   3 -22   42.28    3.62
   1   3 -22   38.61    3.10
   1   3 -22   42.85    3.56
   1   3 -23   -0.23    1.65
  -1   3 -23    0.67    1.55
   1   3 -23   -0.72    1.14
   1  -3 -23    0.33    1.17
  -1   3 -23   -0.69    1.47
  -1   3 -23   -1.19    1.79
   1   3 -23   -0.58    1.12
  -1   3 -24    3.02    1.47
   1   3 -24    4.83    1.61
  -1   3 -24    4.35    1.40
  -1   3 -24    4.86    1.62
   1   3 -25   30.37    2.41
  -1   3 -25   33.57    2.53
  -1   3 -26   24.68    1.87
  -1   4   0   -0.69    1.53
  -1   4   0    0.71    0.95
  -1   4   1 4423.43  171.19
  -1  -4  -1 4469.10  169.56
  -1   4  -1 4301.49  169.55
  -1   4  -1 4410.30  170.08
  -1   4  -2 5067.92  203.22
  -1   4   2 5399.56  204.03
  -1  -4  -2 5263.24  203.24
  -1   4   2 5522.40  204.73
   1   4   3  317.02   14.68
  -1  -4  -3  306.43   13.42
  -1   4   3  301.81   14.13
  -1   4  -3  317.58   13.52
  -1  -4  -4 1235.72   48.46
  -1   4   4 1180.69   49.28
  -1   4  -4 1183.58   48.47
   1   4   4 1230.44   49.72
  -1  -4  -5  528.33   22.42
   1   4   5  476.72   23.28
  -1   4   5  534.83   23.33
  -1   4  -5  527.71   22.51
  -1  -4  -6 1641.16   64.63
  -1   4  -6 1556.50   64.59
  -1   4  -7   23.43    3.38
  -1  -4  -7   14.74    2.86
   1   4  -7   14.58    3.37
   1   4  -8 1109.07   49.30
   1  -4   8 1129.37   47.95
  -1  -4  -8 1211.82   48.85
  -1   4  -8 1199.41   48.98
  -1  -4   8 1150.84   46.84
   1   4  -9  145.48   10.04
   1  -4   9  128.85    7.97
  -1  -4   9  137.31    7.50
  -1   4  -9  133.79    9.29
  -1  -4  -9  164.13    9.82
   1   4 -10  485.24   25.07
  -1   4 -10  523.30   25.00
  -1  -4 -10  511.07   24.77
   1   4 -11  144.56   11.04
  -1   4  11  153.23   11.37
  -1  -4 -11  163.39   11.19
  -1   4 -11  136.96   10.59
  -1   4  12 1532.65   62.39
   1   4 -12 1599.43   67.54
   1   4 -12 1556.14   62.33
  -1   4 -12 1584.78   62.35
  -1   4 -12 1640.55   67.70
  -1  -4 -12 1500.28   66.88
  -1   4  12 1565.76   67.77
  -1   4  13  125.34    7.00
   1   4 -13  142.35   11.11
  -1   4 -13  123.19    6.60
  -1   4 -13  125.14    6.91
   1   4 -13  109.66    6.75
  -1   4 -13  121.27   10.44
  -1   4  13  107.78   10.27
  -1  -4 -13  113.33   10.25
   1   4 -14   92.98    6.20
  -1   4 -14  107.63    6.01
  -1   4 -14   98.36    6.15
  -1   4  14   98.94    6.31
  -1  -4 -14  107.12   10.03
   1   4  14  100.28   10.24
  -1   4 -14  103.36   10.00
  -1   4 -15   36.27    3.26
  -1   4 -15   34.69    3.45
   1   4 -15   28.92    3.09
  -1   4 -15   31.02    3.40
   1   4 -15   37.52    3.55
   1   4  15   41.22    6.94
   1   4 -16 1088.43   45.34
  -1   4 -16 1091.47   45.61
  -1   4 -16 1123.71   45.15
   1   4 -16 1117.94   45.72
  -1   4 -16 1116.27   45.62
   1   4  16 1179.72   53.75
  -1  -4 -17  137.41    7.47
  -1   4 -17  141.90    8.28
  -1   4 -17  151.36    8.34
   1   4 -17  148.39    8.32
  -1   4 -17  135.07    7.64
   1   4 -17  153.78    8.06
   1   4  17  160.59   13.81
   1  -4  17  149.24   12.39
  -1  -4 -17  112.98   10.62
   1   4 -18   49.23    4.39
  -1  -4 -18   40.77    3.48
  -1   4 -18   42.05    4.14
   1   4 -18   48.99    4.05
   1   4 -18   42.98    4.26
  -1   4 -18   43.05    3.65
   1  -4  18   51.68    7.33
   1   4  18   42.49    7.30
   1  -4 -18   46.84    7.02
  -1   4 -19   93.84    5.60
   1   4 -19   94.58    6.26
   1   4 -19  102.93    6.44
   1   4 -19   92.87    5.87
  -1   4 -19   95.20    6.23
   1  -4  19   82.21    9.54
  -1  -4  19   82.42    9.82
   1   4  19   77.49   10.32
   1  -4 -19   82.79    9.17
   1   4  20  561.22   32.94
   1   4 -20  588.23   25.13
   1   4 -20  583.55   25.65
  -1   4 -20  605.09   25.65
   1  -4 -20  590.33   24.96
   1   4 -20  603.20   25.75
  -1   4 -20  593.34   24.84
   1   4 -21   22.69    2.73
   1   4 -21   22.85    2.57
   1   4 -21   19.68    2.79
  -1   4 -21   20.74    2.90
  -1   4 -21   22.62    2.27
   1  -4 -21   14.73    2.16
   1   4 -22  305.51   14.22
  -1   4 -22  319.95   14.59
  -1   4 -22  332.47   14.74
   1   4 -22  325.88   14.64
   1   4 -22  306.59   13.94
  -1   4 -22  334.85   14.63
  -1   4 -23    6.18    1.86
  -1   4 -23    5.59    1.64
   1   4 -23    6.00    1.34
  -1   4 -23    6.12    1.77
   1   4 -23    7.67    1.93
  -1   4 -24  181.67    8.37
  -1   4 -24  163.44    8.03
   1   4 -24  178.13    8.31
  -1   4 -24  176.73    8.25
  -1   4 -25    6.31    1.34
   1   4 -25    8.24    1.44
  -1   4 -26  207.83    8.73
  -1   5   0    1.00    1.04
  -1   5  -1  104.70    5.23
  -1   5   1   99.54    6.29
  -1  -5  -2   73.65    3.73
  -1   5  -2   73.40    3.69
  -1   5   2   74.62    5.27
  -1   5  -3 1289.96   52.21
  -1   5   3 1354.58   53.44
  -1  -5  -3 1323.18   52.22
  -1   5   3 1346.03   54.05
  -1   5  -4   25.30    2.52
   1   5   4   25.85    3.71
  -1  -5  -4   23.77    2.49
  -1   5   4   28.42    3.42
  -1  -5  -5   29.19    3.09
  -1   5   5   33.83    3.84
   1   5   5   31.68    4.20
  -1   5  -5   31.08    3.08
   1   5   6  479.48   23.31
  -1   5  -6  471.52   21.83
  -1   5   6  509.18   23.21
  -1  -5  -6  509.60   21.98
  -1   5  -7  836.61   36.37
  -1   5   7  839.13   37.55
  -1  -5  -7  857.75   36.28
   1   5   7  871.23   38.04
  -1   5   8   92.18    7.68
   1   5   8  108.38    8.45
  -1   5  -8   93.36    7.11
  -1  -5  -8   87.97    6.89
  -1   5  -9   77.56    6.86
  -1   5   9   86.89    7.84
  -1  -5  -9   96.22    7.25
   1   5   9   81.86    7.91
  -1   5  10  111.90    9.46
  -1   5 -10  114.15    8.89
  -1  -5 -10  125.45    8.95
  -1  -5 -11  305.94   17.42
  -1   5  11  310.30   18.45
  -1   5 -11  316.24   17.94
  -1   5 -12   22.99    2.59
  -1   5  12   27.86    2.99
  -1   5  12   26.71    4.98
  -1  -5 -12   29.88    5.14
  -1   5 -12   31.13    5.25
  -1   5 -13  371.90   15.86
   1   5 -13  337.85   15.81
  -1   5 -13  379.86   21.08
  -1   5  13  358.22   21.33
  -1  -5 -13  335.45   19.98
  -1   5  13  347.09   16.23
  -1   5 -14    1.84    1.48
   1   5 -14    3.63    1.75
  -1   5  14    2.26    3.46
  -1   5  14    3.64    2.10
  -1   5  15   25.43    5.73
  -1   5 -15   34.99    3.24
  -1   5 -15   36.85    3.63
   1   5 -15   25.47    3.30
   1   5 -15   28.51    3.16
  -1   5  16  102.86   11.40
  -1   5 -16  123.03    6.96
   1   5 -16  119.45    7.35
  -1   5 -16  119.19    7.34
   1   5 -16  126.16    7.23
  -1   5 -16  132.85    7.51
   1  -5  17   93.30    9.84
  -1   5  17   92.79   10.99
  -1   5 -17  105.98    6.30
  -1   5 -17  113.59    6.89
   1   5 -17  118.46    7.00
  -1   5 -17   97.08    6.67
   1   5 -17  102.40    6.45
   1  -5  18    1.07    3.04
  -1   5  18   -1.38    3.57
  -1   5 -18    1.10    1.65
  -1   5 -18    1.01    2.05
   1   5 -18    2.45    2.09
   1   5 -18    1.22    1.83
   1   5 -19    8.78    2.26
  -1   5  19   13.78    5.06
  -1  -5  19   13.93    4.48
   1   5 -19   10.95    2.55
  -1   5 -19    8.59    2.51
   1   5 -19    9.13    2.49
  -1   5 -19    9.39    1.96
   1   5 -19   11.95    2.27
  -1   5 -20   14.92    2.76
   1   5 -20   11.04    2.34
  -1   5 -20   18.26    2.82
   1   5 -20   17.29    2.92
   1   5 -20   18.13    2.58
  -1   5 -20   13.10    2.69
  -1   5 -20   13.48    2.10
  -1   5 -21   53.25    4.20
   1   5 -21   47.21    3.82
  -1   5 -21   43.13    3.95
  -1   5 -21   40.78    3.26
  -1   5 -21   48.55    4.01
   1   5 -21   50.80    3.70
   1   5 -21   52.29    4.24
  -1   5 -22   10.75    2.30
   1   5 -22   14.31    2.07
  -1   5 -22   14.35    2.29
  -1   5 -22   11.48    2.24
   1   5 -22   16.23    2.03
   1   5 -22   12.83    2.33
  -1   5 -22   14.79    1.79
  -1   5 -23    2.94    1.45
  -1   5 -23    0.86    1.54
   1   5 -23    0.86    1.54
   1   5 -23    0.15    1.08
  -1   5 -23    1.05    1.46
  -1   5 -24    5.57    1.56
  -1   5 -24    5.47    1.29
  -1   5 -24    6.92    1.59
   1   5 -24    3.71    1.50
  -1   5 -25   31.12    2.40
   1   5 -25   40.48    2.55
  -1   6   0   -0.57    1.00
  -1   6   1 1636.84   64.18
  -1   6   1 1638.41   62.86
  -1   6  -1 1518.77   62.22
  -1   6   2  487.27   22.12
  -1   6  -3 1643.74   68.03
  -1  -6  -3 1828.37   68.25
  -1   6   3 1817.22   70.85
  -1   6  -4   78.40    4.80
  -1  -6  -4   86.80    4.98
  -1   6   4   94.41    6.24
  -1   6   4   89.49    6.79
  -1   6   5   12.65    2.96
  -1   6  -5    9.10    1.71
  -1  -6  -5   11.90    2.06
  -1   6   5   11.66    2.81
  -1   6  -6    8.36    1.91
  -1  -6  -6    7.20    2.05
   1   6   6    3.01    2.89
  -1   6   6   11.92    3.02
  -1   6  -7 1386.56   57.24
   1   6   7 1418.74   59.44
  -1   6   7 1404.60   58.95
  -1  -6  -7 1374.13   57.13
  -1   6  -8   28.67    3.98
  -1   6   8   26.32    4.68
   1   6   8   27.66    4.95
  -1  -6  -8   33.17    4.13
  -1  -6  -9   26.71    4.07
   1   6   9   23.82    4.93
  -1   6  -9   24.75    3.99
  -1   6   9   16.93    4.03
  -1  -6 -10   20.99    3.81
  -1   6 -10   28.58    4.47
   1   6  10   25.13    5.26
  -1   6  10   15.29    4.02
   1   6 -11 1220.79   49.78
   1   6 -11 1194.58   49.81
  -1   6 -11 1245.19   49.83
  -1   6 -11 1281.70   49.98
  -1   6 -11 1264.45   49.77
  -1   6  11 1207.63   55.45
   1   6  11 1228.31   55.93
  -1   6 -11 1251.95   54.31
  -1  -6 -11 1250.93   53.77
  -1   6  11 1226.26   50.06
  -1   6 -12   86.93    5.46
   1   6 -12   87.60    5.56
  -1   6 -12   90.85    5.57
  -1   6 -12   89.31    5.39
   1   6 -12   85.42    5.47
  -1  -6 -12   80.30    7.90
   1   6  12   92.93    9.44
  -1   6 -12   89.76    8.72
  -1   6  12   79.30    5.61
  -1   6 -13  240.77   11.88
  -1   6 -13  247.16   12.02
   1   6 -13  256.77   11.95
  -1   6 -13  255.75   11.87
   1   6 -13  246.01   12.01
   1   6  13  233.74   17.02
  -1   6  13  219.71   16.41
  -1   6  13  247.30   12.32
  -1   6  14   12.98    4.55
   1   6  14   13.33    4.57
  -1   6 -14   12.71    2.18
   1   6 -14   11.44    2.31
  -1   6 -14    8.48    2.19
   1   6  15  481.02   27.52
  -1   6  15  424.43   26.35
  -1   6 -15  451.17   20.05
   1   6 -15  467.28   20.28
   1   6 -16   74.85    5.42
   1   6  16   63.05    9.03
  -1   6  16   73.89    9.47
   1   6 -16   72.12    5.17
  -1   6 -16   70.58    4.98
   1   6 -16   77.30    5.39
   1   6 -17  750.42   32.11
  -1   6  17  769.41   40.09
   1   6  17  775.51   40.14
   1   6 -17  694.93   31.93
   1   6 -17  779.02   31.93
  -1   6 -17  794.42   31.79
  -1   6 -18   51.94    4.50
  -1   6 -18   50.06    4.56
   1   6 -18   54.20    4.45
  -1   6  18   60.67    8.76
  -1   6 -18   55.38    4.13
   1   6 -18   48.64    4.30
   1   6 -18   50.16    4.49
  -1   6 -19   66.29    5.04
  -1   6 -19   69.09    5.20
   1   6 -19   61.82    4.92
  -1   6  19   68.12    9.48
   1   6 -19   70.59    5.22
   1   6 -19   60.89    4.61
  -1   6 -19   67.32    4.62
   1   6 -20    2.24    1.70
  -1   6 -20    4.00    2.03
  -1   6 -20    0.31    1.87
  -1   6 -20    1.20    1.96
  -1   6 -20    1.88    1.51
   1   6 -20    1.31    1.65
   1   6 -21  474.60   19.94
  -1   6 -21  452.32   20.15
  -1   6 -21  463.58   20.29
  -1   6 -21  440.13   19.52
  -1   6 -21  472.34   20.21
   1   6 -21  481.03   19.88
  -1   6 -22    1.35    1.47
  -1   6 -22    0.96    1.63
   1   6 -22   -0.94    1.29
  -1   6 -22    2.13    1.72
  -1   6 -22   -0.32    1.10
  -1   6 -23   13.41    2.06
  -1   6 -23   10.50    1.75
   1   6 -23   16.37    1.75
  -1   6 -23   12.72    1.96
   1   6 -23   14.13    2.13
  -1   6 -24   -0.45    1.28
   1   6 -24   -0.15    1.29
  -1   6 -25  340.50   14.03
  -1   7   0    0.67    1.09
   1   7   0    0.31    0.60
   1   7   0   -0.40    1.13
  -1   7   0    0.64    1.01
  -1   7   1  499.89   22.24
  -1   7  -1  468.39   19.89
  -1   7   1  475.21   20.44
   1   7   1  482.76   19.54
  -1   7   1  467.90   19.51
  -1   7   2  393.42   18.90
   1   7  -2  383.85   16.26
   1   7   2  389.32   16.30
  -1   7  -2  395.19   16.30
  -1   7   2  399.23   16.33
  -1   7   3 1019.31   41.20
   1   7   3  940.54   37.93
  -1   7   3  926.89   37.92
  -1   7  -3  973.94   37.92
   1   7  -3  958.03   37.87
  -1   7   4  352.24   17.12
   1   7  -4  327.96   13.79
   1   7   4  321.17   13.81
  -1  -7  -5   68.43    4.59
  -1   7   5   67.42    5.76
  -1   7   5   50.88    5.72
   1   7   5   63.11    3.58
   1   7  -5   57.73    3.46
  -1   7   6  471.57   23.23
  -1   7   6  480.31   22.85
  -1  -7  -6  508.93   21.26
  -1   7  -6  452.56   20.72
   1   7   6  466.21   19.24
   1   7  -6  459.29   19.17
  -1   7   7  129.65    9.45
   1   7  -7  116.61    5.75
   1   7   7  114.56    5.79
  -1  -7  -7  135.69    8.09
  -1   7  -7  118.39    7.57
  -1   7   7  131.43    9.34
   1   7  -8  309.10   13.10
   1   7   8  305.17   13.15
  -1   7  -8  300.75   15.81
  -1  -7  -8  340.46   16.30
   1   7   8  300.33   17.92
  -1   7   8  335.78   17.95
  -1   7  -9   15.71    3.19
  -1  -7  -9   17.68    3.46
   1   7   9   20.60    4.51
  -1   7   9   14.12    3.96
  -1   7 -10   87.16    5.18
  -1   7 -10   70.42    5.01
  -1   7  10   74.85    5.10
  -1   7 -10   80.29    4.96
  -1   7 -10   79.83    5.09
  -1   7 -10   81.31    4.98
   1   7 -10   89.63    5.18
   1   7  10   78.17    8.39
  -1   7  10   76.01    8.11
   1   7 -11  136.78    7.51
  -1   7 -11  131.41    7.56
  -1   7 -11  130.78    7.57
   1   7  11  133.46    7.10
  -1   7  11  144.37    7.27
   1   7 -11  142.47    7.55
  -1   7 -11  145.79    7.53
  -1   7 -11  140.89    7.60
  -1   7 -11  144.41    7.53
   1   7 -11  145.17    7.60
   1   7  11  163.96   12.63
  -1   7  11  136.01   11.70
  -1   7 -12  214.17   10.81
   1   7 -12  206.45   10.51
  -1   7 -12  202.41   10.62
  -1   7  12  192.95   10.70
  -1   7 -12  219.14   10.70
  -1   7 -12  213.38   10.53
   1   7 -12  218.12   10.65
   1   7 -12  233.23   10.76
  -1   7 -12  212.13   10.46
  -1   7  12  226.66   10.27
  -1   7  12  191.58   14.83
   1   7  12  218.06   15.89
  -1   7  13   22.96    2.48
   1   7 -13   28.95    3.10
  -1   7 -13   25.04    2.96
  -1   7 -13   28.84    3.00
   1   7 -13   23.82    2.99
  -1   7 -13   26.42    3.06
   1   7 -13   20.78    2.77
   1   7  13   26.62    6.10
  -1   7  13   30.20    5.86
   1   7 -13   20.73    2.80
  -1   7 -13   23.51    3.14
  -1   7 -13   27.29    3.27
  -1   7  14    2.55    1.40
   1   7 -14    3.83    2.00
  -1   7 -14    6.16    2.08
  -1   7 -14    3.44    1.92
   1   7  14   -1.28    3.63
  -1   7  14    9.88    4.41
  -1   7 -14    4.92    2.04
  -1   7 -14    2.86    1.83
   1   7 -14    3.99    1.91
  -1   7 -14    5.75    1.77
   1   7 -14    6.10    1.99
   1   7 -14    4.47    1.95
  -1   7 -15  110.07    6.68
  -1   7 -15  100.18    6.73
   1   7 -15   90.30    6.33
   1   7  15   98.89   11.47
  -1   7  15  116.88   11.58
  -1   7 -15   99.35    6.51
  -1   7 -15   90.87    6.16
   1   7 -15  113.73    6.81
   1   7 -15   97.87    6.36
  -1   7 -15  109.40    6.54
   1   7 -15  107.68    6.56
  -1   7 -16  171.50    8.97
  -1   7 -16  137.20    8.57
   1   7 -16  140.24    8.42
  -1   7  16  153.47   14.29
   1   7  16  150.17   13.85
   1   7 -16  150.38    8.53
   1   7 -16  150.83    8.61
  -1   7 -16  152.23    8.52
   1   7 -16  151.60    8.39
  -1   7 -16  160.88    8.37
  -1   7 -17    7.20    2.25
   1   7 -17    6.00    2.09
  -1   7 -17   15.53    2.67
  -1   7  17    4.12    4.07
   1   7  17   11.16    4.86
  -1   7 -17    7.61    2.31
   1   7 -17    8.82    2.09
  -1   7 -17   11.99    2.32
   1   7 -17    7.70    2.49
  -1   7 -18   68.67    5.05
  -1   7 -18   54.94    4.75
   1   7 -18   56.58    4.57
  -1   7  18   60.16    8.75
   1   7 -18   59.20    4.78
   1   7 -18   59.85    4.59
  -1   7 -18   53.22    4.18
  -1   7 -19   24.20    3.08
   1   7 -19   28.25    3.17
  -1   7 -19   24.32    3.22
  -1   7 -19   26.25    2.81
   1   7 -19   24.13    3.18
   1   7 -19   27.19    3.04
  -1   7 -20   41.98    3.88
  -1   7 -20   51.67    4.12
   1   7 -20   45.32    3.72
   1   7 -20   48.32    3.80
   1   7 -20   47.75    4.02
  -1   7 -20   47.21    3.58
  -1   7 -21   16.57    2.49
  -1   7 -21   10.46    2.18
   1   7 -21   11.43    1.86
  -1   7 -21   17.61    2.14
   1   7 -21   14.91    2.16
  -1   7 -22   12.00    2.01
  -1   7 -22   14.53    2.22
   1   7 -22   15.82    1.93
  -1   7 -22   16.75    1.81
  -1   7 -23    2.76    1.16
  -1   7 -23    1.59    1.50
   1   7 -23    2.35    1.09
  -1   7 -24    8.55    1.45
  -1   7 -25   36.63    2.21
   1   8   0    0.16    1.25
  -1   8   0   -0.32    1.24
   1   8   0    1.03    0.53
  -1   8   0   -0.46    1.01
  -1   8   1  281.95   13.30
   1   8   1  286.07   12.58
  -1   8   1  287.38   12.52
   1   8   1  296.55   12.54
  -1   8  -1  281.07   12.71
  -1   8   2 2601.74  103.47
   1   8   2 2566.24   99.93
  -1   8   2 2607.88  101.37
   1   8  -2 2534.81   99.88
  -1   8   2 2552.55   99.95
  -1   8  -2 2556.70   99.92
  -1   8   3    4.57    2.85
   1   8  -3    6.51    1.44
   1   8   3    4.53    1.37
  -1   8   4  378.75   19.40
   1   8   4  362.07   15.95
   1   8  -4  393.19   15.97
  -1   8   5    4.55    2.45
   1   8  -5    4.79    1.26
   1   8   5    3.11    1.27
   1   8  -6  910.86   36.16
   1   8   6  884.95   36.21
  -1   8   6  957.32   41.13
   1   8   7  181.78    8.28
   1   8  -7  173.34    8.11
  -1   8   7  172.22   12.10
  -1   8   8 1340.07   59.51
  -1   8   8 1390.18   59.40
  -1   8  -9    1.91    1.38
  -1   8  -9    2.26    1.51
  -1   8   9    0.91    3.34
  -1   8   9    0.46    1.20
   1   8   9    1.57    1.25
  -1   8  -9    0.48    1.39
  -1   8   9    0.89    2.62
  -1   8   9   -0.28    1.64
  -1   8  10  347.55   19.98
  -1   8  10  359.23   20.47
   1   8  10  329.25   14.65
  -1   8  10  314.61   14.61
  -1   8  10  323.23   15.13
   1   8  10  326.49   14.59
  -1   8 -10  328.14   14.65
   1   8 -10  315.75   14.70
  -1   8 -10  343.34   14.81
   1   8 -10  321.58   14.58
  -1   8 -10  320.35   14.73
  -1   8 -10  322.07   14.90
  -1   8 -10  331.21   14.88
   1   8 -10  321.71   14.65
  -1   8 -11   53.52    4.19
  -1   8 -11   48.47    4.04
   1   8 -11   52.48    4.00
  -1   8  11   39.99    6.59
  -1   8  11   55.42    3.92
   1   8  11   54.38    3.83
  -1   8  11   52.80    4.23
   1   8  11   46.19    3.59
  -1   8 -11   50.67    4.03
   1   8 -11   42.45    3.88
   1   8 -11   43.69    3.75
  -1   8 -11   43.53    3.74
  -1   8 -11   49.78    3.89
   1   8 -11   44.29    3.80
  -1   8  11   57.40    7.47
  -1   8  12 1626.35   69.58
  -1   8  12 1537.01   69.30
   1   8 -12 1551.91   62.17
  -1   8 -12 1567.27   62.06
   1   8 -12 1516.56   61.96
  -1   8 -12 1600.22   62.11
  -1   8 -12 1525.71   62.13
   1   8 -12 1535.37   62.12
   1   8 -12 1523.69   62.08
  -1   8 -12 1495.73   62.21
  -1   8 -12 1520.16   62.32
  -1   8  12 1614.42   61.86
  -1   8  13  149.93   13.08
  -1   8  13  143.42   13.17
  -1   8 -13  134.93    7.74
  -1   8 -13  147.42    7.92
   1   8 -13  134.44    7.94
   1   8 -13  145.19    7.93
  -1   8 -13  142.08    7.99
   1   8 -13  132.04    7.81
  -1   8 -13  141.51    8.12
  -1   8 -13  153.90    8.20
   1   8 -13  139.64    7.90
  -1   8  13  140.14    7.54
   1   8 -14    0.64    1.90
  -1   8 -14   -0.67    1.95
  -1   8 -14    0.35    1.93
   1   8 -14    3.15    1.84
  -1   8 -14   -0.32    2.03
  -1   8 -14    1.24    1.77
   1   8 -14    4.02    2.06
  -1   8 -14   -0.30    1.64
   1   8 -14    1.29    1.91
  -1   8  14   -1.28    3.33
  -1   8  14   -3.95    4.95
  -1   8  15  183.97   15.46
   1   8 -15  197.85   10.07
  -1   8 -15  195.58   10.02
   1   8 -15  196.65   10.03
   1   8 -15  192.48   10.14
  -1   8 -15  186.63    9.81
   1   8 -15  175.59    9.87
  -1   8 -15  186.34   10.08
  -1   8 -15  184.64   10.24
  -1   8  15  208.36   16.55
  -1   8  16  474.79   28.98
  -1   8  16  531.69   30.22
  -1   8 -16  489.85   21.93
   1   8 -16  507.01   21.99
   1   8 -16  528.73   22.28
  -1   8 -16  507.94   21.84
   1   8 -16  503.90   22.01
   1   8 -16  456.20   21.80
  -1   8 -16  511.94   22.30
  -1   8 -16  477.78   22.20
   1   8  17    9.34    1.86
   1   8 -17    5.16    2.11
   1   8 -17    7.14    2.26
  -1   8 -17   10.24    2.46
  -1   8 -17    9.67    2.19
   1   8 -17    1.87    1.93
  -1   8  17    8.16    4.99
  -1   8 -17    6.79    2.29
   1   8 -17    4.81    1.87
  -1   8 -17    6.66    2.22
   1   8 -18   48.26    4.17
   1   8 -18   50.54    4.26
  -1   8 -18   50.74    4.25
  -1   8 -18   54.02    4.19
   1   8 -18   51.54    4.31
  -1   8 -18   49.47    4.35
  -1   8 -18   54.49    4.53
  -1   8  18   61.15    8.56
  -1   8 -19   20.29    2.88
  -1   8 -19   23.02    2.88
   1   8 -19   15.11    2.44
   1   8 -19   21.64    2.84
  -1   8 -19   21.51    2.91
  -1   8 -19   21.99    2.61
   1   8 -19   19.06    2.71
  -1   8 -20  531.33   22.04
  -1   8 -20  512.98   21.87
  -1   8 -20  510.63   21.48
   1   8 -20  494.96   21.50
   1   8 -20  505.64   21.86
   1   8 -20  508.74   21.66
  -1   8 -20  490.32   21.75
  -1   8 -21   38.49    3.25
  -1   8 -21   32.72    2.79
  -1   8 -21   34.23    3.11
   1   8 -21   36.47    3.19
   1   8 -21   35.73    2.97
  -1   8 -21   39.92    3.17
  -1   8 -22  241.45   10.74
  -1   8 -22  242.13   10.51
   1   8 -22  228.68   10.38
   1   8 -22  218.82   10.60
  -1   8 -23   14.83    1.89
   1   8 -23   14.38    1.87
   1   8 -23   12.43    1.52
  -1   8 -24  156.97    7.05
   1   9   0   -0.18    1.20
  -1   9   0   -0.71    0.99
  -1   9   1  541.58   23.30
   1   9   1  554.68   22.54
   1   9   1  530.49   22.23
  -1   9   2  149.01    8.18
   1   9  -2  135.92    6.97
   1   9   2  142.83    7.06
   1   9   3   84.02    4.69
  -1   9   3   91.83    6.08
   1   9  -3   75.63    4.57
  -1   9   3   70.85    7.05
   1   9   4   47.58    3.25
   1   9  -4   39.49    3.07
  -1   9   4   42.73    5.37
   1   9   5   41.01    2.95
   1   9  -5   33.75    2.77
  -1   9   5   29.19    4.72
   1   9  -6   49.32    3.32
   1   9   6   46.77    3.42
   1   9  -7  289.16   12.26
   1   9   7  271.51   12.31
  -1   9   7  282.05   17.07
  -1   9   7  272.23   12.63
   1   9   7  269.91   12.62
  -1   9  -7  279.74   12.62
   1   9  -7  268.19   12.54
  -1   9  -7  279.72   12.59
  -1   9   8   61.34    7.29
  -1   9   8   51.08    3.96
   1   9   8   54.74    4.04
  -1   9   8   55.31    4.22
   1   9   8   60.69    4.24
   1   9  -8   56.33    4.05
   1   9  -8   58.25    3.92
  -1   9  -8   55.68    4.03
  -1   9  -8   64.00    4.18
   1   9   9   16.56    2.25
  -1   9   9   18.87    5.24
  -1   9   9   15.16    2.40
   1   9  -9   16.10    2.03
  -1   9   9   16.13    2.33
   1   9   9   13.67    2.13
  -1   9  -9   12.07    1.99
   1   9  -9   17.20    2.36
   1   9  -9   15.93    2.07
   1   9  -9    9.99    1.92
  -1   9  -9   17.61    2.33
  -1   9  -9   22.74    2.49
  -1   9  -9   16.61    2.38
  -1   9  -9   14.07    2.25
   1   9  -9   15.92    2.21
  -1   9  10   54.09    4.11
   1   9  10   48.77    3.98
  -1   9  10   60.22    7.97
   1   9 -10   65.36    4.06
  -1   9  10   48.98    4.30
   1   9  10   52.19    4.09
   1   9 -10   60.66    4.07
   1   9 -10   57.42    4.18
  -1   9 -10   53.12    4.09
  -1   9 -10   73.24    4.51
  -1   9 -10   56.82    4.10
   1   9 -10   54.24    4.08
  -1   9 -10   46.57    4.05
  -1   9 -10   60.69    4.38
  -1   9  11   99.56   10.34
  -1   9  11  105.68    5.96
   1   9 -11   90.75    5.34
   1   9  11   83.18    5.47
   1   9 -11   90.30    5.70
  -1   9 -11   91.34    5.99
  -1   9 -11   91.20    5.61
  -1   9 -11   93.67    5.75
   1   9 -11   88.28    5.57
   1   9 -11   94.34    5.76
  -1   9 -11   89.12    5.70
  -1   9 -11   92.30    5.92
  -1   9  12   70.51    9.58
  -1   9  12   77.26    5.06
   1   9 -12   72.45    4.65
   1   9  12   77.95    4.98
  -1   9  12   77.65    5.11
  -1   9 -12   84.81    5.44
   1   9 -12   73.10    5.13
   1   9 -12   72.58    5.17
  -1   9 -12   62.36    5.09
   1   9 -12   82.24    5.25
   1   9 -12   77.22    5.28
  -1   9 -12   79.77    5.17
  -1   9 -12   83.33    5.32
  -1   9 -12   80.22    5.43
  -1   9  13  145.22   13.04
  -1   9  13  111.79    6.73
  -1   9  13  103.77    6.57
   1   9 -13  118.47    7.13
  -1   9 -13  115.00    6.88
   1   9 -13  123.15    7.15
   1   9 -13  124.23    7.13
   1   9 -13  124.57    6.97
  -1   9 -13  125.57    7.06
  -1   9 -13  116.83    7.19
  -1   9 -13  125.06    7.31
  -1   9 -14   -0.27    1.48
  -1   9  14   -5.46    5.00
   1   9 -14    1.93    1.73
  -1   9 -14    2.15    1.70
   1   9 -14   -0.65    1.96
  -1   9 -14    1.54    1.67
   1   9 -14   -0.31    1.64
  -1   9 -14    2.10    2.03
   1   9 -14    0.32    1.81
  -1   9 -14    0.34    2.00
  -1   9 -15   11.35    1.93
   1   9 -15    9.69    2.45
  -1   9 -15    6.25    2.08
  -1   9 -15    9.24    2.26
   1   9 -15   13.55    2.72
   1   9 -15   13.73    2.52
  -1   9 -15   12.01    2.85
   1   9 -15    3.23    2.01
  -1   9 -15    9.22    2.52
  -1   9  15    6.99    4.87
  -1   9 -16   84.63    5.52
  -1   9 -16   82.96    5.43
   1   9 -16   71.41    5.36
  -1   9 -16   74.24    5.56
   1   9 -16   81.73    5.56
   1   9 -16   69.58    5.27
   1   9 -16   79.36    5.42
  -1   9 -16   85.39    5.83
   1   9  16   77.38    5.24
  -1   9  16   63.13    9.25
  -1   9 -17    8.23    2.20
   1   9 -17   10.67    2.17
  -1   9 -17    7.52    2.10
   1   9 -17    5.52    2.00
  -1   9 -17    5.92    2.31
  -1   9 -17    9.01    2.49
   1   9 -17   10.54    2.43
   1   9  17    6.33    1.88
  -1   9  17   11.01    4.66
  -1   9 -18   11.32    2.43
  -1   9 -18   15.62    2.39
   1   9 -18   14.91    2.34
   1   9 -18   16.22    2.48
  -1   9 -18    8.36    2.42
   1   9 -18   12.16    2.21
  -1   9 -18   11.42    2.54
   1   9  18   14.56    2.13
  -1   9 -19    0.27    1.63
  -1   9 -19    3.39    1.80
   1   9 -19    0.52    1.61
   1   9 -19    1.87    1.75
  -1   9 -19    2.75    1.87
   1   9 -19   -0.48    1.55
  -1   9 -19   -0.28    1.81
  -1   9  19    1.29    1.28
  -1   9 -20    9.66    1.93
  -1   9 -20   13.47    2.28
   1   9 -20   10.11    1.65
   1   9 -20   18.87    2.45
  -1   9 -20   11.95    1.91
   1   9 -20   11.80    2.04
  -1   9 -20   12.00    2.12
  -1   9 -21   44.44    3.40
  -1   9 -21   42.14    3.21
   1   9 -21   42.21    3.23
  -1   9 -21   43.14    3.10
   1   9 -21   42.21    3.31
  -1   9 -22    5.29    1.16
   1   9 -22    8.53    1.51
   1   9 -22    7.51    1.61
  -1   9 -23   -1.42    1.19
  -1   9 -24   20.27    1.62
   1  10   0    1.26    1.33
   1  10   1   18.08    2.23
  -1  10   1   18.51    2.23
   1  10  -2  403.35   17.82
  -1  10   2  407.87   18.93
   1  10   2  437.67   18.03
   1  10  -3 1333.17   52.36
   1  10   3 1311.42   52.44
  -1  10   3 1275.32   53.95
   1  10   4   47.77    3.55
  -1  10   4   41.52    6.01
  -1  10   4   36.32    3.32
   1  10   4   43.18    3.74
   1  10   4   50.12    3.25
  -1  10   4   41.13    3.07
  -1  10  -4   42.52    3.25
  -1  10   4   44.02    4.66
   1  10  -4   38.07    3.18
   1  10   4   46.83    3.45
  -1  10  -5  669.17   27.17
   1  10   5  662.37   27.01
  -1  10   5  638.87   26.84
  -1  10   5  725.82   32.54
  -1  10  -5  629.76   27.12
   1  10   5  648.88   27.66
  -1  10  -5  635.89   27.12
   1  10   5  659.94   27.20
   1  10  -5  691.33   27.20
  -1  10  -6   89.61    5.27
  -1  10   6   88.76    4.97
  -1  10   6   89.05    5.50
  -1  10   6   97.61    9.00
   1  10   6   83.28    5.35
  -1  10  -6   88.09    5.26
   1  10   6   81.33    5.04
   1  10  -6   95.08    5.44
   1  10  -6   91.22    5.11
  -1  10   6   90.42    5.23
  -1  10  -6   80.09    5.36
   1  10   6   89.84    5.64
  -1  10  -6   93.11    5.38
  -1  10  -6   83.75    5.25
   1  10  -6   80.46    5.15
   1  10   6  100.54    5.40
   1  10  -6   97.20    5.23
  -1  10   7 1568.28   64.40
   1  10   7 1489.74   58.29
  -1  10   7 1469.19   58.34
  -1  10  -7 1501.28   58.18
  -1  10   7 1454.49   57.88
  -1  10  -7 1401.46   58.02
   1  10   7 1479.36   57.81
   1  10  -7 1390.45   57.79
   1  10  -7 1421.14   57.98
   1  10   7 1443.71   58.45
   1  10  -7 1480.09   58.01
  -1  10  -7 1490.54   58.18
  -1  10  -7 1432.57   58.09
   1  10  -7 1436.95   58.11
  -1  10  -7 1455.67   58.08
  -1  10   8   84.40    9.03
   1  10   8   99.56    5.75
  -1  10   8   88.99    5.62
  -1  10  -8   86.81    5.51
   1  10  -8   75.84    5.13
  -1  10  -8   89.34    5.39
   1  10   8   92.02    5.28
   1  10  -8   86.43    5.29
  -1  10   8   98.96    5.33
   1  10   8  103.91    5.96
  -1  10  -8   88.92    5.20
  -1  10  -8   96.06    5.69
   1  10  -8  101.35    5.55
   1  10  -8   83.47    5.43
   1  10  -8   84.87    5.21
  -1  10  -8   93.53    5.63
  -1  10   9  104.58   10.22
   1  10   9   92.64    5.84
  -1  10   9  103.20    5.97
  -1  10  -9   93.39    5.77
  -1  10  -9   79.31    5.28
   1  10  -9   97.79    5.48
   1  10  -9   88.49    5.44
   1  10   9   99.50    5.91
   1  10  -9  103.84    5.79
  -1  10  -9   92.09    5.79
   1  10  -9   91.46    5.76
   1  10  -9   84.16    5.44
   1  10  -9   90.02    5.34
  -1  10  -9   96.86    5.50
  -1  10  -9  100.52    5.85
  -1  10  10   25.15    5.81
   1  10  10   19.95    2.75
  -1  10 -10   16.29    2.34
   1  10 -10   19.96    2.26
  -1  10  10   14.53    2.50
   1  10  10   21.43    2.59
   1  10 -10   17.50    2.41
  -1  10 -10   14.00    2.12
  -1  10 -10   10.85    2.20
   1  10 -10   17.65    2.27
  -1  10 -10   11.89    2.34
  -1  10 -10   19.09    2.65
   1  10 -10   17.96    2.45
  -1  10  11  661.10   34.94
  -1  10  11  636.70   27.59
   1  10 -11  614.44   27.00
  -1  10 -11  633.38   27.46
   1  10  11  680.93   27.58
  -1  10  11  654.70   27.62
  -1  10 -11  635.25   27.30
   1  10 -11  638.09   27.21
   1  10 -11  641.37   27.47
  -1  10 -11  686.47   27.72
   1  10 -11  662.72   27.50
  -1  10 -11  655.83   27.76
  -1  10 -11  667.64   27.76
  -1  10  12   56.99    4.38
  -1  10 -12   55.58    4.27
   1  10 -12   55.09    3.91
  -1  10  12   58.32    4.44
   1  10  12   62.24    4.33
  -1  10 -12   51.30    4.22
  -1  10 -12   50.61    4.40
   1  10 -12   48.40    4.18
   1  10 -12   54.80    4.32
  -1  10 -12   52.64    4.25
   1  10 -12   55.78    4.24
  -1  10 -12   63.43    4.66
  -1  10  13  234.35   18.50
  -1  10  13  290.08   13.05
  -1  10 -13  269.11   12.80
   1  10  13  264.05   12.58
  -1  10  13  257.59   12.76
  -1  10 -13  278.94   12.94
   1  10 -13  282.16   13.20
  -1  10 -13  265.36   13.16
  -1  10 -13  278.80   13.05
   1  10 -13  248.04   12.81
   1  10 -13  267.99   12.80
   1  10 -13  269.38   13.01
  -1  10 -13  278.85   13.29
  -1  10  14   49.80    8.53
  -1  10 -14   64.77    4.71
  -1  10  14   73.00    4.87
   1  10 -14   69.17    5.19
   1  10 -14   76.03    5.16
  -1  10 -14   65.01    4.91
   1  10 -14   74.89    5.12
  -1  10 -14   65.14    5.20
  -1  10 -14   69.61    5.10
   1  10 -14   76.65    5.04
  -1  10 -14   72.21    5.30
  -1  10  15  164.56   14.69
   1  10  15  158.07    8.71
   1  10 -15  157.92    8.72
   1  10 -15  165.46    8.58
   1  10 -15  167.36    8.84
  -1  10 -15  157.04    8.56
  -1  10 -15  149.79    8.73
   1  10 -15  146.04    8.47
  -1  10 -15  169.95    8.76
  -1  10 -15  164.73    8.99
  -1  10 -15  150.18    8.12
   1  10  16   30.50    3.20
  -1  10  16   28.81    7.01
  -1  10 -16   28.55    3.31
  -1  10 -16   20.76    3.11
   1  10 -16   26.30    3.05
   1  10 -16   28.92    3.32
  -1  10 -16   27.95    3.22
  -1  10 -16   31.93    3.19
   1  10 -16   24.26    3.03
   1  10  17  647.66   28.21
  -1  10 -17  704.21   28.76
   1  10 -17  668.00   28.27
  -1  10 -17  708.45   28.45
  -1  10 -17  659.99   28.53
  -1  10 -17  655.32   28.31
   1  10 -17  659.47   28.27
   1  10 -17  683.40   28.51
   1  10  18    3.07    1.55
  -1  10  18   -0.51    1.67
  -1  10 -18    2.59    2.00
  -1  10 -18    3.94    1.94
   1  10 -18    0.74    1.56
  -1  10 -18    3.44    1.84
   1  10 -18    3.25    1.90
   1  10 -18    4.97    1.82
  -1  10 -18    2.05    1.61
  -1  10  19  149.49    7.74
  -1  10 -19  162.55    7.98
  -1  10 -19  162.97    8.16
   1  10 -19  155.21    8.02
   1  10 -19  164.88    8.15
  -1  10 -19  158.05    8.08
   1  10 -19  151.94    7.75
  -1  10 -19  149.85    8.15
   1  10 -20   12.57    2.02
  -1  10 -20   13.35    2.00
   1  10 -20   11.59    1.97
  -1  10 -20   18.08    2.33
  -1  10 -20   15.65    2.08
   1  10 -21  410.15   17.36
  -1  10 -21  415.10   17.52
  -1  10 -22   57.63    3.49
  -1  10 -23   32.21    2.17
  -1  11   0    0.86    1.19
   1  11   0   -1.27    1.57
  -1  11   0    0.27    1.53
   1  11   0    0.29    1.55
  -1  11   0    0.90    1.57
   1  11   0   -0.20    1.06
   1  11   0    0.24    1.49
  -1  11   1   62.94    4.47
   1  11   1   61.67    4.40
   1  11   1   63.70    4.54
  -1  11   1   64.59    4.51
  -1  11  -1   67.13    4.23
   1  11   1   59.46    4.29
   1  11   1   59.60    4.65
  -1  11  -1   67.60    4.77
  -1  11   1   55.08    4.60
   1  11  -1   62.87    4.65
   1  11  -1   74.06    4.20
   1  11  -1   71.17    4.22
  -1  11  -1   62.94    4.16
   1  11   1   69.45    4.14
  -1  11   1   68.35    4.21
   1  11   1   62.78    4.35
   1  11   2  360.35   15.91
  -1  11   2  344.77   15.87
   1  11  -2  344.70   15.84
   1  11   2  339.93   15.73
  -1  11  -2  363.56   16.09
  -1  11   2  365.86   15.96
   1  11  -2  327.47   15.89
  -1  11   2  356.71   16.34
  -1  11  -2  337.87   15.97
  -1  11  -2  349.42   15.54
   1  11   2  370.90   15.58
   1  11  -2  351.54   15.44
   1  11  -2  357.23   15.50
  -1  11   2  388.97   15.66
   1  11   2  358.80   15.42
   1  11  -2  354.79   15.74
   1  11   2  360.34   15.84
  -1  11   3   75.95    4.55
   1  11   3   68.93    4.35
   1  11  -3   73.95    4.55
  -1  11  -3   76.63    4.60
   1  11   3   72.23    4.46
   1  11  -3   70.43    4.42
  -1  11   3   79.12    4.57
  -1  11   3   78.34    4.93
   1  11   3   72.14    4.81
  -1  11  -3   77.53    4.95
   1  11  -3   63.32    4.67
   1  11   3   63.61    4.89
  -1  11   3   67.63    4.70
  -1  11  -3   68.95    4.85
  -1  11  -3   77.62    4.66
   1  11  -3   74.48    4.86
   1  11   3   73.11    4.72
   1  11  -3   73.56    4.49
   1  11   3   82.28    4.91
  -1  11   3   69.93    5.50
   1  11  -3   66.82    4.59
  -1  11   4    6.97    1.53
  -1  11  -4    8.87    1.79
   1  11  -4    8.05    1.60
   1  11  -4    7.72    1.87
  -1  11  -4    2.82    1.50
   1  11   4    9.01    1.62
  -1  11   4    8.82    1.64
   1  11   4    6.00    1.73
  -1  11   4    6.54    1.77
  -1  11  -4    6.76    1.88
   1  11   4    9.21    2.01
  -1  11  -4    6.49    1.67
  -1  11   4    6.23    1.69
   1  11  -4    7.16    1.78
   1  11   4    3.99    1.53
   1  11  -4    8.49    1.67
   1  11  -4    9.68    1.93
   1  11   4    4.99    1.74
  -1  11   4    3.86    1.83
   1  11   5   33.55    2.85
  -1  11  -5   29.31    2.84
  -1  11   5   34.48    2.78
  -1  11   5   47.07    6.30
  -1  11  -5   32.94    2.96
   1  11   5   27.32    2.91
  -1  11  -5   27.79    3.11
  -1  11   5   25.31    2.87
   1  11  -5   34.98    3.19
   1  11  -5   33.23    2.96
   1  11  -5   26.02    2.72
  -1  11  -5   31.47    2.86
   1  11   5   34.91    3.47
   1  11  -5   29.26    2.84
  -1  11  -5   34.92    3.00
   1  11   5   31.36    3.00
  -1  11   5   37.48    4.40
   1  11  -5   32.54    3.00
  -1  11  -6  201.55    9.54
  -1  11   6  203.32    9.24
  -1  11   6  208.67   14.42
  -1  11   6  192.20    9.73
   1  11   6  184.89    9.61
  -1  11  -6  194.41    9.69
   1  11   6  199.65    9.39
  -1  11   6  188.70    9.36
   1  11  -6  183.35    9.43
  -1  11  -6  191.01    9.48
   1  11  -6  183.76    9.18
   1  11   6  199.73   10.01
   1  11  -6  171.63    9.10
  -1  11  -6  183.73    9.36
   1  11  -6  183.80    9.31
  -1  11   6  187.25   11.84
  -1  11   7   79.60    5.20
   1  11   7   79.98    5.24
  -1  11   7   80.46    8.76
   1  11  -7   71.31    4.88
  -1  11  -7   69.53    4.98
  -1  11   7   76.93    4.85
  -1  11  -7   75.21    4.95
   1  11   7   75.92    4.75
   1  11  -7   74.93    4.79
   1  11   7   72.69    5.24
   1  11  -7   76.87    5.02
  -1  11  -7   77.10    5.01
  -1  11  -7   84.89    5.15
  -1  11   8  174.62   13.73
   1  11   8  166.62    9.03
  -1  11   8  182.98    9.26
   1  11  -8  170.12    8.67
   1  11  -8  168.51    8.75
  -1  11   8  176.68    8.68
  -1  11  -8  175.59    9.00
   1  11   8  178.38    8.60
  -1  11  -8  171.86    8.88
   1  11   8  166.31    9.11
  -1  11  -8  185.14    9.10
   1  11  -8  171.01    8.92
  -1  11  -8  161.56    8.87
  -1  11  -8  179.71    9.11
   1  11   9   15.73    2.50
  -1  11   9   10.27    4.71
   1  11  -9   10.94    2.02
  -1  11  -9   16.13    2.21
   1  11  -9   13.88    2.11
  -1  11  -9   17.64    2.54
  -1  11   9   16.47    2.56
  -1  11   9   11.70    2.32
   1  11   9   15.25    2.53
   1  11  -9   15.45    2.44
   1  11  -9   16.35    2.18
  -1  11  -9   12.07    1.93
  -1  11  -9   16.15    2.55
  -1  11  -9   17.64    2.44
  -1  11  10   31.34    6.62
  -1  11  10   43.25    3.88
  -1  11 -10   44.20    3.85
   1  11 -10   50.01    3.66
  -1  11  10   42.44    3.96
   1  11  10   45.06    3.96
   1  11 -10   41.15    3.54
   1  11 -10   48.43    3.97
   1  11 -10   46.95    3.79
  -1  11 -10   42.60    3.88
   1  11 -10   43.38    3.44
  -1  11 -10   45.32    3.58
  -1  11 -10   41.90    3.85
  -1  11  11    8.87    4.41
  -1  11 -11    4.16    1.71
   1  11 -11    5.75    1.60
   1  11  11    8.21    2.04
  -1  11  11    6.33    1.94
  -1  11  11    8.17    2.04
  -1  11 -11    8.70    1.92
   1  11 -11    7.70    1.91
  -1  11 -11    7.70    2.15
   1  11 -11    9.59    1.93
  -1  11 -11   13.00    2.53
   1  11 -11    7.02    1.88
  -1  11 -11    7.73    2.01
  -1  11  12   23.76    5.76
  -1  11  12   23.41    2.90
  -1  11 -12   18.65    2.50
   1  11 -12   13.41    2.08
   1  11  12   20.90    2.64
  -1  11  12   20.10    2.68
   1  11 -12   20.44    2.58
  -1  11 -12   17.87    2.64
   1  11 -12   20.16    2.70
  -1  11 -12   19.28    2.51
  -1  11 -12   18.00    2.77
   1  11 -12   15.07    2.50
  -1  11 -12   13.61    2.60
  -1  11  13    2.71    3.68
   1  11 -13    1.84    1.19
  -1  11 -13    2.30    1.51
  -1  11  13    1.22    1.52
   1  11  13    2.23    1.46
  -1  11 -13    1.70    1.52
  -1  11 -13    1.89    1.90
   1  11 -13    5.76    1.81
  -1  11 -13   -1.67    2.53
  -1  11 -13    1.35    1.88
   1  11 -13    1.22    1.66
   1  11  14    1.71    1.92
  -1  11  14   -2.74    5.60
  -1  11 -14    0.54    1.45
  -1  11  14    4.23    1.70
  -1  11 -14    0.93    1.61
   1  11 -14    1.11    1.54
  -1  11 -14    1.14    1.77
   1  11 -14    1.61    1.75
  -1  11 -14   -0.67    2.27
   1  11 -14    0.61    1.92
  -1  11 -14   -0.34    1.79
   1  11  15   34.06    7.15
   1  11  15   35.86    3.53
  -1  11  15   29.79    6.18
  -1  11 -15   31.02    3.18
   1  11 -15   29.38    3.28
   1  11 -15   31.89    3.14
  -1  11 -15   32.88    3.29
   1  11 -15   23.94    3.05
  -1  11 -15   28.74    3.31
  -1  11 -15   25.81    3.26
  -1  11 -15   29.59    2.83
   1  11  16   80.73    5.26
  -1  11 -16   63.95    5.00
   1  11 -16   73.16    5.01
  -1  11 -16   67.94    5.08
   1  11 -16   77.40    5.18
  -1  11 -16   77.02    5.09
   1  11 -16   72.91    4.84
  -1  11 -16   69.93    4.92
   1  11  17   12.33    2.25
  -1  11  17   11.67    2.27
  -1  11 -17   12.74    2.38
  -1  11 -17   13.04    2.50
   1  11 -17   12.44    2.20
   1  11 -17   13.55    2.44
  -1  11 -17   11.90    2.23
   1  11  18   10.98    1.94
  -1  11  18   14.83    2.18
  -1  11 -18    8.78    2.06
  -1  11 -18   11.27    2.27
  -1  11 -18   11.21    2.08
   1  11 -18   14.30    2.12
   1  11 -18   13.49    2.19
   1  11  19    0.34    1.17
  -1  11  19    0.96    1.16
   1  11 -19    1.31    1.43
  -1  11 -19   -1.61    1.76
   1  11 -20   46.98    3.24
  -1  11 -20   40.60    3.22
  -1  11 -21   21.09    2.10
  -1  11 -22   27.11    2.06
   1  12   0    0.84    1.50
   1  12   0   -0.27    1.62
  -1  12   0    0.24    1.28
  -1  12   0    6.59    1.90
   1  12   0    2.27    1.66
  -1  12   0    0.34    1.80
   1  12   0    0.32    1.78
  -1  12   0    0.55    1.70
   1  12   0    1.56    1.40
   1  12   0    2.18    1.63
   1  12  -1   21.65    2.53
   1  12   1   13.07    2.30
  -1  12  -1   10.61    2.02
   1  12   1   13.47    2.33
  -1  12   1   16.78    2.58
  -1  12  -1   15.67    2.23
  -1  12   1   13.20    1.99
   1  12  -1   13.74    2.01
   1  12   1   14.51    2.43
  -1  12  -1   11.10    2.17
   1  12  -1   13.24    2.51
   1  12   1   12.85    2.54
  -1  12   1   11.68    2.52
  -1  12  -1   11.01    2.38
  -1  12   1   12.45    2.25
   1  12   1   13.83    1.97
   1  12  -1   14.75    2.06
  -1  12  -1   12.87    2.10
   1  12   1   15.13    2.39
  -1  12   2  808.50   34.46
   1  12   2  829.25   34.43
  -1  12  -2  803.74   34.09
   1  12  -2  820.36   34.03
   1  12   2  806.79   34.64
   1  12   2  840.70   34.40
  -1  12   2  805.38   34.46
  -1  12  -2  784.31   34.51
   1  12  -2  823.50   34.49
   1  12  -2  784.48   34.50
  -1  12  -2  839.11   34.70
  -1  12   2  786.09   34.89
   1  12  -2  864.42   34.08
  -1  12  -2  844.59   34.05
  -1  12   2  864.04   34.10
  -1  12  -2  848.23   34.15
   1  12   2  887.08   34.17
   1  12   2  841.63   33.96
   1  12  -2  859.21   33.97
   1  12  -2  790.28   34.20
   1  12   2  859.67   34.47
   1  12   3  201.15   10.85
   1  12  -3  208.62   10.62
  -1  12  -3  211.27   10.63
   1  12  -3  212.67   10.65
  -1  12  -3  205.48   10.71
   1  12   3  212.48   10.46
  -1  12   3  223.37   10.65
  -1  12  -3  201.32   10.09
  -1  12   3  211.93   10.66
   1  12   3  212.68   10.64
  -1  12  -3  210.11   10.24
   1  12  -3  220.62   10.25
  -1  12  -3  213.25   10.21
   1  12   3  224.90   10.30
   1  12  -3  204.06   10.08
  -1  12   3  225.26   10.27
  -1  12   4   77.76    5.36
   1  12   4   70.25    5.15
  -1  12   4   73.97    5.07
   1  12  -4   71.51    5.17
   1  12   4   69.70    5.00
  -1  12  -4   80.06    4.97
  -1  12  -4   75.45    5.38
  -1  12   4   65.31    5.35
   1  12  -4   79.75    5.22
   1  12   4   79.52    5.59
  -1  12  -4   78.39    5.15
   1  12  -4   86.46    5.01
   1  12  -4   70.74    4.65
  -1  12   4   85.17    4.96
   1  12   4   81.40    4.91
   1  12  -4   77.00    4.82
  -1  12  -4   77.39    4.96
   1  12   5   23.80    2.99
  -1  12   5   31.55    3.58
  -1  12  -5   32.65    3.05
   1  12   5   29.03    3.33
  -1  12  -5   34.78    3.45
  -1  12  -5   32.19    3.07
   1  12  -5   32.24    3.38
   1  12   5   33.13    3.13
  -1  12   5   31.39    3.18
   1  12  -5   29.16    2.92
   1  12   5   29.83    2.96
   1  12  -5   33.57    2.97
  -1  12  -5   30.62    3.09
  -1  12   5   29.88    2.81
  -1  12   6 1340.64   52.97
  -1  12  -6 1339.84   53.33
   1  12  -6 1298.51   53.05
  -1  12   6 1310.82   53.20
   1  12  -6 1274.53   53.36
   1  12   6 1378.85   53.22
  -1  12  -6 1310.21   53.31
  -1  12  -6 1296.30   53.51
  -1  12   6 1340.70   54.07
  -1  12  -6 1295.96   52.95
   1  12  -6 1318.67   53.09
   1  12   6 1377.38   53.98
   1  12  -6 1308.53   53.17
  -1  12   6 1354.60   56.27
  -1  12  -7   61.71    4.64
   1  12  -7   69.39    4.59
  -1  12   7   71.81    5.03
   1  12   7   68.05    4.89
  -1  12   7   48.74    7.53
  -1  12   7   71.27    4.65
  -1  12  -7   70.23    4.80
   1  12  -7   60.64    4.71
  -1  12  -7   64.02    4.77
   1  12   7   72.61    4.72
   1  12   7   71.38    5.15
   1  12  -7   65.59    4.36
  -1  12   7   66.43    5.12
   1  12  -7   58.18    4.52
  -1  12  -7   62.55    4.62
  -1  12   7   64.37    6.49
  -1  12  -8  690.53   29.46
   1  12  -8  696.67   29.18
   1  12   8  706.27   29.75
  -1  12   8  714.16   36.32
  -1  12   8  709.41   29.75
   1  12   8  692.78   29.03
  -1  12  -8  693.14   29.47
   1  12  -8  711.77   29.35
  -1  12  -8  680.53   29.32
  -1  12   8  664.13   29.00
   1  12   8  739.34   30.01
  -1  12   8  729.61   30.18
  -1  12  -8  705.18   29.49
   1  12  -8  685.71   29.40
  -1  12   8  701.45   33.21
  -1  12  -9   23.28    2.97
  -1  12   9   19.37    5.84
  -1  12  -9   19.23    2.69
  -1  12   9   21.20    2.55
   1  12  -9   26.05    2.71
   1  12  -9   17.89    2.56
   1  12   9   19.12    2.38
  -1  12  -9   20.87    2.69
  -1  12   9   22.06    3.11
   1  12   9   15.68    2.78
  -1  12   9   22.38    3.14
  -1  12  -9   23.90    2.96
   1  12  -9   20.88    2.75
  -1  12   9   20.98    4.31
  -1  12  10  346.06   15.56
  -1  12  10  326.59   21.40
  -1  12 -10  301.66   14.53
   1  12 -10  323.31   14.64
  -1  12 -10  348.84   15.26
   1  12  10  354.55   15.54
  -1  12  10  329.77   15.53
   1  12 -10  312.18   15.13
  -1  12 -10  335.85   15.36
   1  12 -10  305.75   14.66
  -1  12  11  220.49   10.72
  -1  12  11  185.32   15.50
  -1  12 -11  207.54   10.34
   1  12  11  218.51   10.59
  -1  12  11  217.32   10.76
   1  12 -11  192.05    9.72
   1  12 -11  196.70   10.39
   1  12 -11  198.93    9.95
  -1  12 -11  187.50   10.39
  -1  12  12  315.50   21.07
  -1  12 -12  283.60   13.82
   1  12  12  305.21   14.04
  -1  12  12  299.03   14.23
   1  12 -12  280.73   13.44
  -1  12 -12  278.78   14.08
  -1  12 -12  310.03   14.24
   1  12 -12  305.47   13.55
  -1  12 -12  313.25   14.37
   1  12  13   23.53    3.13
  -1  12  13   24.26    6.00
  -1  12 -13   25.29    2.80
   1  12 -13   20.34    2.27
  -1  12  13   20.93    2.86
   1  12  13   27.04    2.98
  -1  12 -13   22.49    2.90
   1  12 -13   16.04    2.28
  -1  12 -13   21.63    3.00
  -1  12 -13   25.11    3.16
   1  12  14    1.35    3.83
   1  12  14    5.79    2.13
  -1  12  14    5.34    4.24
  -1  12 -14    4.36    1.55
  -1  12  14    5.31    1.87
   1  12  14    5.11    1.67
   1  12 -14    4.00    1.66
  -1  12 -14    3.64    1.99
  -1  12 -14    1.93    2.08
   1  12  15   10.18    2.38
  -1  12 -15    8.24    1.64
  -1  12 -15    4.63    1.90
   1  12 -15    8.03    2.13
   1  12 -15    6.55    1.77
  -1  12 -15    5.23    2.16
  -1  12  15   11.62    1.92
   1  12  16  666.28   28.92
  -1  12  16  705.57   29.21
  -1  12 -16  667.72   28.95
  -1  12 -16  702.58   28.91
   1  12 -16  699.38   28.96
   1  12  17   64.81    4.51
  -1  12  17   69.97    4.69
  -1  12 -17   61.29    4.52
   1  12 -17   62.46    4.47
  -1  12 -17   65.49    4.46
   1  12  18   32.17    2.86
  -1  12  18   35.78    3.12
  -1  12 -18   41.74    3.38
   1  12 -18   39.04    3.19
  -1  12  19   48.57    3.33
   1  12  19   51.93    3.24
   1  12 -19   56.12    3.66
  -1  12 -19   50.45    3.62
  -1  12 -20  319.69   13.73
  -1  12 -21   32.72    2.34
  -1  12 -22  113.30    5.10
   1  13   0    0.36    1.95
  -1  13   0   -0.60    1.58
  -1  13   0   -0.37    1.77
   1  13   0    1.25    1.68
  -1  13   0   -1.97    1.85
  -1  13   0    0.52    1.35
   1  13   0    0.30    1.47
   1  13   0    0.98    1.41
  -1  13   1   71.26    5.49
  -1  13  -1   73.10    5.36
   1  13   1   65.27    5.19
   1  13  -1   68.47    5.16
  -1  13   1   72.79    5.25
   1  13   1   69.87    5.05
  -1  13  -1   67.49    4.73
   1  13   1   74.33    5.21
  -1  13  -1   66.98    4.87
   1  13  -1   72.74    4.89
  -1  13   1   76.38    5.22
  -1  13  -1   71.01    4.73
   1  13  -1   66.03    4.56
  -1  13   1   70.64    4.72
  -1  13  -1   69.05    4.70
   1  13  -1   79.11    4.83
   1  13   1   77.05    4.75
  -1  13  -2  119.28    7.28
   1  13  -2  120.45    7.28
  -1  13   2  127.56    7.78
   1  13   2  119.98    7.04
  -1  13   2  120.02    7.16
   1  13  -2  123.38    7.29
  -1  13  -2  110.31    7.16
   1  13  -2  132.86    6.92
  -1  13   2  126.33    7.32
   1  13   2  121.11    7.35
  -1  13  -2  115.88    6.79
   1  13   2  123.91    7.20
   1  13   2  123.62    6.77
  -1  13   2  123.56    6.82
   1  13  -2  127.02    6.76
  -1  13  -2  124.00    6.84
   1  13  -2  113.32    6.69
   1  13   2  121.90    6.72
   1  13  -3   91.96    6.10
  -1  13  -3  103.88    6.36
   1  13  -3  101.39    6.35
  -1  13   3   92.02    6.01
   1  13   3   93.18    6.03
  -1  13  -3   92.20    6.26
   1  13   3   97.34    6.20
  -1  13  -3   96.76    5.75
   1  13   3  105.16    6.59
  -1  13   3  105.24    6.49
  -1  13  -3  101.40    5.99
   1  13  -3   98.52    5.80
   1  13   3   98.90    5.78
  -1  13   3   92.75    5.72
  -1  13  -3   97.63    5.88
   1  13  -3   93.72    5.68
   1  13   4   28.52    3.54
  -1  13  -4   25.91    3.10
  -1  13   4   29.68    3.35
  -1  13   4   31.70    3.33
   1  13   4   37.02    3.33
   1  13  -4   35.07    3.60
  -1  13  -4   27.28    2.94
  -1  13  -4   39.10    3.76
   1  13   4   32.91    3.36
   1  13   4   32.35    3.65
  -1  13  -4   35.38    3.27
  -1  13  -4   34.57    3.20
   1  13   4   38.41    3.27
  -1  13   4   37.25    3.19
   1  13  -4   36.91    3.16
   1  13  -4   33.76    3.02
   1  13   5    2.22    1.90
  -1  13   5    5.35    2.24
   1  13  -5    2.31    1.41
  -1  13  -5    3.64    1.61
  -1  13   5    4.69    2.22
   1  13  -5    1.29    1.83
   1  13  -5    2.65    1.57
  -1  13  -5    1.14    1.55
  -1  13   5    2.65    1.71
  -1  13   5   -0.26    1.37
   1  13   5    8.29    1.96
  -1  13  -5    4.37    1.93
   1  13   5    0.75    1.88
   1  13   5    2.62    1.88
  -1  13  -5    3.93    1.72
   1  13  -5    2.30    1.38
  -1  13  -6   75.70    5.54
  -1  13  -6   80.09    5.36
   1  13  -6   82.36    5.61
   1  13   6   77.47    5.27
  -1  13   6   84.60    5.37
   1  13   6   81.16    5.84
  -1  13   6   89.05    6.12
   1  13  -6   76.63    5.16
   1  13  -6   77.83    5.26
  -1  13  -6   76.36    5.22
   1  13  -6   85.62    5.31
   1  13  -6   83.86    5.17
  -1  13   7   42.95    4.01
   1  13  -7   35.54    3.56
  -1  13  -7   33.08    3.60
  -1  13  -7   35.91    3.52
  -1  13   7   32.07    3.20
   1  13   7   35.44    3.37
   1  13  -7   36.09    3.44
  -1  13  -7   37.05    3.49
   1  13  -7   39.30    3.37
   1  13   7   46.91    4.15
  -1  13   7   39.32    4.06
   1  13  -7   38.34    3.26
  -1  13  -8   17.11    2.56
   1  13  -8   17.72    2.69
   1  13   8   11.02    2.16
  -1  13   8   14.46    2.24
   1  13  -8   18.12    2.47
  -1  13  -8   21.45    2.78
  -1  13   8   16.70    2.84
  -1  13   8   15.78    2.80
   1  13   8   18.60    2.93
   1  13  -8   20.95    2.80
  -1  13  -8   22.88    2.89
  -1  13   9   47.48    4.23
  -1  13  -9   41.51    3.65
  -1  13   9   52.81    3.79
   1  13  -9   40.11    3.67
   1  13   9   34.55    3.37
  -1  13  -9   46.25    3.94
   1  13   9   51.74    4.38
  -1  13   9   39.74    4.25
   1  13  -9   37.58    3.68
   1  13  -9   51.21    3.87
  -1  13  -9   49.73    4.07
  -1  13  10   40.10    3.90
  -1  13  10   47.93    7.57
   1  13  10   36.97    4.05
   1  13 -10   36.99    3.33
  -1  13 -10   40.91    3.78
  -1  13 -10   35.74    3.24
   1  13  10   36.92    3.71
  -1  13  10   44.68    4.12
  -1  13 -10   30.58    3.53
   1  13 -10   42.74    3.79
  -1  13 -10   36.00    3.74
   1  13 -10   39.83    3.45
  -1  13  11   78.99    9.90
   1  13  11   77.49    5.92
  -1  13 -11   83.57    5.45
  -1  13  11   84.46    5.76
   1  13  11   81.50    5.55
   1  13 -11   84.78    5.63
  -1  13 -11   76.25    5.53
   1  13 -11   79.56    5.12
   1  13  12  102.10   11.42
  -1  13  12  109.84   11.58
   1  13  12  102.32    6.93
  -1  13 -12  120.94    6.64
   1  13 -12  113.00    6.79
  -1  13 -12  120.41    6.96
   1  13 -12  101.62    6.07
  -1  13  12  103.51    6.64
   1  13  12  110.97    6.61
   1  13  13   33.25    3.57
  -1  13  13   26.17    5.91
   1  13  13   26.48    6.27
  -1  13  13   35.09    3.43
   1  13  13   36.09    3.35
  -1  13 -13   32.69    3.55
  -1  13 -13   35.49    3.57
  -1  13 -13   30.81    3.09
   1  13 -13   35.33    2.88
   1  13  14   14.02    2.09
  -1  13  14   13.37    2.26
  -1  13 -14   10.11    1.80
   1  13  14   14.12    2.58
  -1  13 -14   10.55    2.32
   1  13  15   23.75    2.95
  -1  13  15   17.82    2.74
  -1  13 -15   21.18    2.88
  -1  13  15   20.31    2.42
  -1  13  16    6.14    1.97
   1  13  16    8.79    1.97
  -1  13 -16    5.96    2.09
   1  13 -16    8.32    2.06
  -1  13  17   29.27    2.82
   1  13  17   22.34    2.60
  -1  13 -17   22.12    2.64
   1  13 -17   25.94    2.74
  -1  13  18   19.13    2.22
   1  13  18   24.21    2.24
  -1  13 -18   21.81    2.42
  -1  13  19    9.33    1.42
   1  13  19    7.80    1.21
  -1  13 -19    5.23    1.54
  -1  13 -20   19.39    1.89
  -1  13 -21   32.54    2.10
  -1  14   0   -0.39    2.00
   1  14   0   -1.15    2.06
  -1  14   0    0.71    1.78
  -1  14   0    0.84    1.64
   1  14   0    0.34    1.79
  -1  14   0    0.65    1.65
   1  14   0    0.32    1.83
  -1  14   0   -1.86    1.98
   1  14   0   -0.26    1.46
   1  14  -1  214.11   11.26
   1  14   1  220.51   11.46
  -1  14  -1  220.36   11.35
  -1  14   1  207.19   11.49
   1  14   1  210.22   10.98
  -1  14   1  218.28   11.21
  -1  14  -1  206.53   10.56
  -1  14   1  195.10   10.83
   1  14  -1  215.08   10.70
  -1  14  -1  212.60   10.78
  -1  14   1  212.25   11.01
   1  14   1  209.82   11.00
   1  14   1  223.24   10.58
   1  14  -1  220.55   10.49
  -1  14  -1  229.54   10.70
   1  14  -1  207.97   10.48
  -1  14   1  209.65   10.57
  -1  14  -1  218.20   10.62
   1  14  -2  251.40   12.46
  -1  14  -2  240.90   12.31
  -1  14   2  238.82   12.67
  -1  14   2  243.14   12.20
  -1  14  -2  239.38   12.33
   1  14  -2  245.11   12.30
   1  14   2  242.64   12.11
   1  14  -2  243.10   11.62
  -1  14   2  233.56   12.27
  -1  14   2  241.13   12.22
   1  14   2  229.84   12.28
   1  14  -2  251.18   11.68
   1  14  -2  246.80   11.75
  -1  14  -2  229.50   11.60
   1  14   2  254.49   11.80
  -1  14   2  257.98   11.83
   1  14  -3  433.69   19.39
  -1  14  -3  435.52   19.36
   1  14   3  419.59   19.09
  -1  14   3  426.28   19.20
  -1  14  -3  418.99   19.45
   1  14  -3  439.16   19.42
  -1  14   3  407.32   19.24
   1  14   3  431.64   19.64
   1  14   3  445.32   18.88
   1  14  -3  415.01   18.71
   1  14  -3  422.56   18.66
  -1  14   3  432.37   18.80
  -1  14  -3  405.03   18.74
  -1  14  -4  114.23    6.57
   1  14   4  111.17    7.00
   1  14  -4   95.66    6.45
  -1  14   4   96.39    6.29
  -1  14  -4   89.70    6.45
   1  14   4   94.25    6.21
   1  14   4   94.51    6.68
  -1  14   4  105.75    6.63
  -1  14  -4  100.04    6.06
  -1  14   4   93.90    5.88
   1  14  -4   97.50    5.88
  -1  14  -4   99.00    6.08
   1  14  -4   98.05    5.99
  -1  14   5   10.26    2.56
  -1  14   5   18.17    3.35
   1  14  -5   15.56    2.49
   1  14   5   16.47    2.93
   1  14  -5   11.34    2.47
   1  14   5   16.99    2.68
   1  14  -5   15.50    2.35
  -1  14   5   16.34    2.40
  -1  14  -5   16.18    2.52
  -1  14   5   16.49    2.65
  -1  14  -5   12.82    2.65
   1  14   5   13.11    2.76
   1  14  -5   15.92    2.28
  -1  14  -5   17.07    2.49
  -1  14  -5   13.68    2.47
  -1  14   6  115.84    7.55
  -1  14  -6  108.33    6.37
   1  14  -6  115.08    6.63
   1  14   6  128.76    7.63
   1  14   6  114.78    6.74
  -1  14   6  117.58    6.85
  -1  14  -6  113.42    7.10
   1  14  -6   99.64    6.77
   1  14   6  105.83    7.33
   1  14  -6  115.23    6.57
  -1  14  -6  112.16    6.76
   1  14  -6  113.79    6.61
  -1  14  -6  113.28    6.73
  -1  14  -6  114.18    6.72
  -1  14   7  687.57   29.28
   1  14  -7  668.80   27.98
   1  14   7  707.09   29.24
   1  14  -7  655.26   28.46
  -1  14   7  640.95   28.14
  -1  14  -7  686.15   28.65
   1  14   7  660.50   28.18
   1  14   7  666.63   29.19
  -1  14  -7  670.34   28.34
   1  14  -7  667.63   28.16
   1  14  -7  672.00   28.23
  -1  14  -7  679.08   28.46
  -1  14  -7  652.18   28.42
  -1  14   8  122.25    7.68
   1  14   8  122.39    7.52
   1  14   8  130.45    7.01
   1  14  -8  120.94    7.15
  -1  14   8  116.86    6.78
  -1  14  -8  114.13    7.04
  -1  14   8  117.95    7.37
  -1  14  -8  121.06    7.19
   1  14  -8  122.10    6.92
  -1  14  -8  120.54    7.10
   1  14  -8  118.62    6.85
  -1  14   9    7.89    2.31
   1  14   9    7.12    2.21
   1  14  -9    7.47    1.97
  -1  14   9    5.61    1.86
   1  14  -9    2.52    1.86
  -1  14  -9    3.41    1.73
  -1  14  -9    6.16    2.07
   1  14   9    1.76    1.89
  -1  14   9    6.64    2.37
   1  14   9    3.55    2.38
   1  14  -9    3.62    1.75
  -1  14  -9    6.30    2.12
   1  14  10   11.94    2.83
   1  14  10    6.14    1.80
  -1  14 -10    9.30    1.87
  -1  14 -10   10.25    2.28
  -1  14  10   10.31    2.01
   1  14 -10    8.52    1.95
   1  14 -10   10.27    2.11
   1  14 -10   13.87    2.39
  -1  14 -10   11.67    2.48
   1  14 -10   11.64    2.18
   1  14  10    8.83    2.44
  -1  14  10   12.53    2.73
   1  14  11  623.11   26.51
   1  14 -11  585.32   25.79
  -1  14 -11  614.10   25.93
  -1  14 -11  607.94   25.71
   1  14 -11  575.79   25.26
   1  14  11  618.44   26.02
  -1  14  11  605.34   26.12
   1  14  12  139.82    7.84
   1  14 -12  113.92    7.05
  -1  14 -12  119.73    6.89
   1  14 -12  120.64    6.54
  -1  14 -12  123.37    7.20
  -1  14  12  124.42    7.31
   1  14  12  127.30    7.17
   1  14  13  271.73   12.47
  -1  14  13  294.31   12.82
  -1  14  13  287.17   12.15
   1  14  13  284.56   11.95
   1  14 -13  288.83   12.24
  -1  14 -13  276.09   12.19
  -1  14 -13  277.45   11.72
  -1  14  14    3.92    1.60
  -1  14 -14    4.30    1.35
   1  14  14    2.44    1.89
  -1  14  14    4.41    2.05
  -1  14 -14    3.56    1.84
   1  14 -14    2.05    1.46
  -1  14  15  120.85    6.42
  -1  14 -15  120.74    6.85
   1  14 -15  115.97    6.39
   1  14  15  139.55    7.24
  -1  14  15  131.40    7.22
  -1  14 -16   72.42    4.69
   1  14  16   77.27    4.86
  -1  14  16   76.05    4.89
  -1  14 -17  315.51   12.86
  -1  14 -17  272.66   12.41
  -1  14  17  273.35   12.72
   1  14  17  287.44   12.72
  -1  14 -18    1.93    1.29
  -1  14  18    0.94    1.16
   1  14  18    3.45    1.11
  -1  14 -19   79.32    3.95
  -1  14  19   64.60    3.51
  -1  14 -20   31.40    2.04
   1  15   0   -0.80    2.23
  -1  15   0    0.41    1.88
  -1  15   0    2.05    1.63
   1  15   0   -0.35    1.97
  -1  15   0   -2.21    2.15
  -1  15   0    1.44    1.74
   1  15   0    1.10    1.42
  -1  15   0   -0.93    1.64
   1  15   0    0.32    1.75
  -1  15  -1   46.02    4.52
  -1  15   1   60.32    5.04
   1  15  -1   48.32    4.61
   1  15   1   39.60    4.51
  -1  15   1   53.01    4.56
   1  15   1   57.80    4.68
  -1  15  -1   46.63    4.01
  -1  15  -1   46.32    3.89
   1  15  -1   63.71    4.33
   1  15  -1   54.81    4.14
  -1  15   1   52.94    4.19
  -1  15   1   57.08    4.57
  -1  15   1   49.24    4.24
   1  15   1   51.68    4.37
  -1  15  -1   48.20    3.88
   1  15  -1   45.72    3.96
   1  15   2   14.01    2.90
  -1  15  -2   13.72    2.78
  -1  15   2   21.15    3.51
   1  15  -2   13.59    2.33
  -1  15   2   13.28    2.44
   1  15   2   13.95    2.53
   1  15   2   18.23    2.51
  -1  15   2   17.23    2.90
   1  15  -2   13.93    2.28
  -1  15  -2   15.06    2.31
  -1  15   2   17.33    2.85
  -1  15   2   15.27    2.74
   1  15  -2   13.34    2.19
   1  15   2   18.74    2.96
  -1  15  -3   47.09    4.14
  -1  15  -3   52.08    4.51
   1  15   3   47.71    4.16
  -1  15   3   38.59    3.94
   1  15  -3   46.99    4.20
   1  15  -3   40.82    3.74
  -1  15  -3   41.71    3.70
   1  15  -3   47.65    3.76
  -1  15   3   44.38    3.85
  -1  15   3   32.71    3.97
  -1  15   3   45.79    4.13
   1  15   3   49.64    4.49
   1  15   4   20.90    3.44
  -1  15  -4   19.41    2.81
   1  15  -4   19.97    2.77
  -1  15  -4   23.05    2.89
   1  15  -4   29.89    3.03
  -1  15   4   20.15    3.08
   1  15  -4   21.30    3.17
   1  15   4   18.01    2.93
  -1  15   4   19.02    2.65
  -1  15  -4   20.90    3.15
  -1  15  -4   24.07    2.88
   1  15  -4   26.06    2.75
  -1  15   4   25.78    3.33
  -1  15   4   12.66    2.84
   1  15   4   25.39    3.45
   1  15   5   10.49    2.73
  -1  15   5    6.72    2.71
   1  15  -5    8.94    1.99
  -1  15  -5   12.23    2.35
   1  15  -5   10.97    2.43
   1  15   5    9.02    2.23
  -1  15   5    7.94    2.19
   1  15  -5    8.12    1.99
  -1  15  -5   10.57    2.39
   1  15  -5   12.37    2.11
  -1  15  -5    9.16    2.20
   1  15   5    5.25    2.46
  -1  15   5    9.80    2.44
  -1  15   5    4.86    2.40
   1  15  -6   23.02    2.73
  -1  15   6   23.46    3.54
  -1  15  -6   25.76    2.73
   1  15   6   29.95    3.53
  -1  15  -6   21.55    2.83
   1  15   6   23.86    2.89
  -1  15  -6   24.86    3.28
  -1  15   6   18.22    2.76
   1  15  -6   22.56    3.12
   1  15  -6   20.77    2.71
  -1  15  -6   29.43    3.07
   1  15  -6   21.48    2.67
   1  15   6   25.60    3.62
  -1  15   6   32.85    3.65
  -1  15   6   18.84    3.38
   1  15   7   25.94    3.41
   1  15  -7   24.92    2.63
  -1  15   7   26.73    3.53
   1  15  -7   27.27    3.23
   1  15  -7   29.12    3.06
  -1  15   7   32.88    3.09
   1  15   7   25.87    2.89
  -1  15  -7   23.83    3.04
  -1  15  -7   25.80    3.03
  -1  15  -7   28.71    3.14
  -1  15  -7   25.64    2.94
   1  15  -7   23.62    2.78
   1  15   7   22.61    3.55
  -1  15   7   24.54    3.70
  -1  15   8   21.50    3.35
   1  15   8   20.16    3.14
   1  15  -8   19.32    2.82
   1  15   8   15.19    2.39
  -1  15  -8   19.89    2.81
   1  15  -8   20.39    2.55
  -1  15  -8   21.62    2.75
  -1  15   8   15.90    2.37
  -1  15  -8   16.02    2.63
  -1  15  -8   12.80    2.41
   1  15  -8   17.23    2.44
  -1  15   8   20.57    3.28
   1  15   9   -1.04    1.78
  -1  15   9    1.10    2.07
   1  15  -9    1.62    1.51
  -1  15  -9    0.92    1.96
  -1  15  -9   -0.30    1.67
  -1  15  -9   -0.89    1.74
   1  15  -9   -1.09    1.61
   1  15  -9   -0.81    1.44
  -1  15  -9   -1.10    1.67
  -1  15   9    2.21    1.47
   1  15   9   -0.24    1.64
   1  15  10   16.97    2.68
  -1  15  10   16.45    2.85
  -1  15 -10   14.49    2.34
   1  15 -10   12.83    2.14
  -1  15  10   11.00    1.99
   1  15  10   16.58    2.18
  -1  15 -10   15.67    2.23
   1  15 -10   16.97    2.24
  -1  15 -10   10.40    2.18
   1  15 -10   18.39    2.41
  -1  15 -10   14.75    2.48
   1  15  10   17.05    2.92
   1  15  11    3.61    1.87
  -1  15  11    5.08    1.99
  -1  15 -11    5.30    1.84
   1  15 -11    6.46    1.63
   1  15  11    9.84    2.55
  -1  15  11    5.40    2.27
   1  15 -11    4.55    1.61
  -1  15 -11    3.90    1.87
  -1  15 -11    4.09    2.00
  -1  15  12   66.39    4.82
  -1  15 -12   66.71    4.81
  -1  15 -12   70.53    4.55
  -1  15 -12   67.93    4.69
   1  15 -12   69.64    4.23
   1  15 -12   67.05    4.44
   1  15  12   75.86    5.35
  -1  15  12   69.76    5.26
  -1  15  13    1.78    1.53
  -1  15 -13    3.11    1.41
  -1  15  13    0.31    1.85
   1  15  13    3.62    2.08
  -1  15 -13    4.41    1.68
  -1  15 -13    2.36    1.73
   1  15 -13    0.22    1.31
  -1  15  14   -1.07    1.31
   1  15  14   -0.39    1.35
  -1  15 -14    0.44    1.34
   1  15 -14    0.19    1.21
  -1  15 -14   -1.68    1.78
  -1  15  14    0.28    1.69
   1  15  14    2.43    1.73
  -1  15 -15    9.21    1.73
  -1  15 -15    9.45    1.94
  -1  15  15   14.79    2.31
   1  15  15   12.98    2.13
  -1  15 -16   42.86    3.19
  -1  15 -16   37.58    2.88
   1  15  16   50.50    3.41
  -1  15  16   47.07    3.41
  -1  15 -17    5.10    1.42
   1  15  17    6.15    1.38
  -1  15  17    4.75    1.48
  -1  15 -18   -1.46    1.15
  -1  15  18    0.11    0.98
   1  16   0    0.80    2.23
  -1  16   0    0.80    2.00
   1  16   0    1.08    1.93
  -1  16   0   -1.18    1.84
  -1  16   0   -0.74    2.23
  -1  16   0   -1.44    1.64
  -1  16   0   -1.16    1.66
   1  16   0    0.92    1.71
   1  16   1   24.59    3.41
  -1  16   1   21.93    3.20
  -1  16  -1   15.03    2.84
  -1  16   1   17.38    2.97
  -1  16  -1   16.94    2.71
   1  16   1   17.91    3.09
  -1  16   1   18.70    2.68
  -1  16  -1   16.15    2.39
  -1  16   1   16.60    2.61
  -1  16  -1   15.64    2.20
   1  16   1   20.37    3.01
   1  16   2  582.38   26.08
  -1  16   2  570.61   26.08
  -1  16  -2  607.35   25.75
   1  16   2  592.56   25.52
  -1  16   2  593.18   25.58
  -1  16  -2  580.30   24.99
   1  16  -2  573.80   25.00
   1  16  -2  597.57   24.92
  -1  16   2  577.83   25.02
   1  16   2  583.64   25.53
  -1  16   2  568.08   25.38
   1  16  -3  142.40    8.20
  -1  16   3  144.62    8.78
   1  16  -3  140.91    8.32
  -1  16  -3  136.69    8.35
  -1  16   3  146.45    8.20
   1  16   3  145.71    8.12
   1  16  -3  129.43    7.47
  -1  16   3  144.28    7.74
   1  16  -3  126.89    7.55
  -1  16  -3  152.13    7.94
   1  16   3  129.59    8.16
  -1  16   3  137.50    8.26
   1  16  -4  338.82   15.99
   1  16   4  341.63   16.00
   1  16  -4  335.21   16.29
  -1  16   4  359.90   16.14
  -1  16  -4  337.81   16.42
   1  16  -4  339.76   15.58
  -1  16  -4  352.12   15.82
   1  16  -4  345.00   15.73
  -1  16  -4  344.18   15.82
  -1  16   4  340.30   16.48
   1  16   4  359.46   16.61
   1  16  -5  154.24    8.17
  -1  16  -5  139.56    7.83
  -1  16   5  145.36    8.90
   1  16   5  139.29    8.68
  -1  16  -5  145.86    8.52
   1  16   5  148.52    8.17
  -1  16   5  158.15    8.32
   1  16  -5  147.85    8.47
   1  16  -5  150.92    7.87
  -1  16  -5  124.15    7.73
  -1  16  -5  159.93    8.23
   1  16  -5  154.09    8.06
   1  16   5  139.12    8.60
  -1  16   5  146.95    8.73
  -1  16  -6  723.54   31.27
   1  16   6  810.22   32.81
   1  16  -6  749.73   31.53
  -1  16   6  798.26   32.92
   1  16   6  778.52   31.83
  -1  16   6  741.74   31.77
   1  16  -6  778.65   32.21
  -1  16  -6  770.08   32.23
  -1  16  -6  779.22   31.94
  -1  16  -6  722.48   31.69
   1  16  -6  747.33   31.68
   1  16  -6  754.80   31.56
   1  16   6  768.76   32.74
  -1  16   6  772.05   32.73
   1  16  -7  166.72    8.94
  -1  16   7  192.10   10.40
   1  16   7  210.75   10.53
   1  16   7  179.02    9.44
  -1  16   7  201.58    9.64
   1  16  -7  183.82    9.76
  -1  16  -7  185.58    9.79
   1  16  -7  176.80    9.29
  -1  16  -7  177.78    9.52
  -1  16  -7  189.45    9.66
   1  16  -7  203.38    9.66
   1  16   7  199.28   10.54
  -1  16   7  196.66   10.50
   1  16   8  283.27   13.85
  -1  16   8  280.91   14.07
  -1  16  -8  288.60   13.45
   1  16   8  275.68   13.09
   1  16  -8  282.26   13.41
  -1  16   8  299.89   13.25
   1  16  -8  293.89   13.27
   1  16  -8  288.45   13.21
  -1  16  -8  284.98   13.40
  -1  16  -8  272.50   13.30
   1  16   8  281.91   14.14
  -1  16   8  292.09   14.29
   1  16   9   17.92    2.83
  -1  16   9   19.41    2.94
   1  16   9   13.66    2.18
  -1  16  -9   15.33    2.35
   1  16  -9   12.34    2.29
   1  16  -9   18.95    2.43
  -1  16   9   13.02    2.21
  -1  16  -9   14.24    2.33
  -1  16  -9   21.28    2.65
   1  16  -9   22.31    2.60
  -1  16   9   21.52    3.21
   1  16  10  109.90    6.65
  -1  16  10  125.78    7.05
   1  16 -10  109.01    6.17
  -1  16 -10  115.94    6.40
  -1  16 -10  117.79    6.48
   1  16 -10  101.54    6.00
   1  16 -10  108.06    6.00
  -1  16 -10  104.38    5.93
  -1  16  11  191.09    9.23
   1  16  11  183.32    9.39
   1  16 -11  159.74    8.20
   1  16 -11  172.96    8.51
  -1  16 -11  175.34    8.89
  -1  16 -11  159.43    8.58
  -1  16 -11  175.95    8.61
  -1  16  12  352.12   15.44
   1  16  12  362.37   15.86
  -1  16  12  353.46   15.86
  -1  16 -12  339.66   15.18
  -1  16 -12  350.39   15.40
   1  16 -12  316.72   14.84
  -1  16 -12  344.84   14.98
   1  16  13   31.22    2.68
   1  16  13   35.15    3.21
  -1  16  13   29.63    3.05
  -1  16 -13   30.45    2.95
   1  16 -13   24.23    2.36
  -1  16 -13   29.06    2.70
   1  16  14    0.77    1.09
  -1  16 -14    2.82    1.30
   1  16  14    0.23    1.53
  -1  16  14    0.71    1.64
  -1  16 -15    3.31    1.24
  -1  16  15    4.60    1.69
   1  16  15    5.00    1.59
  -1  16  16  358.30   15.49
   1  16  16  373.84   15.46
  -1  16  17   49.34    2.94
  -1  17   0   -0.38    2.03
   1  17   0   -1.04    1.98
  -1  17   0    0.35    2.06
  -1  17   0    1.99    1.80
  -1  17   0   -0.75    1.28
  -1  17  -1   21.31    3.13
   1  17  -1   29.25    3.43
  -1  17   1   21.05    3.32
   1  17   1   18.95    3.00
  -1  17   1   23.06    2.76
  -1  17   1   24.27    3.28
  -1  17  -1   25.66    2.92
  -1  17   1   20.54    2.67
   1  17   1   28.04    3.06
  -1  17   2   22.98    3.47
   1  17  -2   25.38    3.27
   1  17  -2   25.72    2.97
  -1  17   2   33.60    3.54
   1  17   2   25.24    3.26
  -1  17   2   28.42    2.99
  -1  17  -2   31.96    3.13
  -1  17   2   25.15    2.99
   1  17   2   24.21    3.11
   1  17  -3  138.90    7.91
  -1  17  -3  140.83    7.83
  -1  17   3  121.87    8.14
   1  17  -3  138.56    8.08
  -1  17  -3  140.93    8.16
   1  17   3  133.10    7.74
  -1  17   3  139.70    7.85
  -1  17  -3  134.61    7.46
   1  17  -3  147.87    7.61
   1  17  -3  129.72    7.26
   1  17   3  131.25    7.86
  -1  17   3  134.55    7.84
  -1  17  -4   22.98    2.65
   1  17  -4   16.71    2.50
  -1  17  -4   22.18    3.14
   1  17  -4   19.45    2.94
  -1  17   4   17.82    2.80
   1  17   4   17.17    2.68
  -1  17  -4   20.29    2.62
   1  17  -4   18.12    2.61
  -1  17  -4   21.25    2.65
   1  17  -4   15.95    2.28
   1  17   4   21.66    3.06
  -1  17   4   16.41    2.80
  -1  17  -5    0.74    1.32
   1  17  -5   -0.53    1.50
   1  17   5    0.74    2.11
  -1  17  -5   -0.28    1.57
  -1  17  -5    2.98    2.03
   1  17  -5   -0.65    1.90
  -1  17   5    1.16    1.85
   1  17  -5    0.54    1.50
   1  17   5   -1.71    1.85
  -1  17  -5    1.62    1.68
   1  17  -5   -0.25    1.47
   1  17   5    1.06    1.90
  -1  17   5    0.35    1.79
  -1  17   6   13.99    2.79
   1  17   6   14.98    2.69
   1  17  -6   12.20    1.88
  -1  17  -6   14.45    2.33
  -1  17   6   10.78    2.22
   1  17   6    6.92    2.02
   1  17  -6   12.01    2.48
  -1  17  -6   12.11    2.52
   1  17  -6   14.16    2.28
   1  17  -6   16.56    2.24
  -1  17  -6    9.56    2.09
  -1  17   6   12.67    2.82
   1  17   6   13.04    2.82
  -1  17   7   30.04    3.51
   1  17  -7   22.69    2.90
   1  17   7   24.57    2.76
  -1  17   7   28.75    2.90
   1  17  -7   27.12    2.78
  -1  17  -7   27.57    3.04
   1  17  -7   30.71    2.84
  -1  17  -7   32.58    3.14
  -1  17  -7   26.20    2.85
   1  17   7   27.64    3.43
  -1  17   7   26.71    3.34
  -1  17   8    4.26    2.17
   1  17  -8    5.83    1.85
  -1  17  -8   10.28    2.08
   1  17  -8    4.50    1.65
   1  17   8    5.99    1.67
  -1  17   8    1.33    1.43
  -1  17  -8    6.05    1.81
  -1  17  -8    4.01    1.63
   1  17  -8    4.99    1.57
  -1  17   8    6.74    2.11
   1  17   8    1.00    1.99
  -1  17   9   10.27    2.29
  -1  17   9    6.90    1.61
   1  17  -9    9.28    1.87
  -1  17  -9    7.71    1.79
   1  17   9    7.64    1.67
   1  17  -9   10.63    1.84
  -1  17  -9    8.64    1.92
  -1  17  -9    7.91    1.82
   1  17  -9    8.78    1.74
   1  17   9    8.83    2.42
  -1  17   9   14.42    2.71
  -1  17  10   -1.65    1.77
  -1  17 -10   -0.22    1.45
   1  17 -10   -0.96    1.33
  -1  17  10   -0.30    1.92
  -1  17 -10    0.90    1.43
   1  17 -10    0.20    1.27
   1  17  11   27.51    2.77
  -1  17  11   27.24    2.88
  -1  17 -11   31.73    2.68
  -1  17 -11   25.28    2.44
   1  17 -11   22.92    2.31
   1  17  12    3.12    1.51
   1  17  12    3.63    1.85
  -1  17 -12    3.84    1.36
  -1  17  13   13.58    1.78
   1  17  13    8.21    1.54
  -1  17  13    9.14    1.98
   1  17  13   10.57    1.96
  -1  17 -13   10.44    1.54
   1  17  14    4.77    0.98
  -1  17  14    6.41    1.14
  -1  17 -14    5.85    1.21
   1  17  14    7.51    1.56
  -1  17  14    4.61    1.52
  -1  17  15   37.95    2.72
  -1  17  16    5.33    1.12
  -1  18   0    1.56    1.74
  -1  18   0    0.64    2.08
   1  18   0    0.63    1.97
   1  18   0   -1.02    2.10
  -1  18  -1  302.06   14.16
   1  18  -1  294.39   14.19
   1  18   1  300.00   14.42
  -1  18  -1  291.93   13.65
   1  18   1  305.36   14.15
  -1  18   1  291.75   14.10
  -1  18   2   49.31    4.48
   1  18   2   53.57    4.60
   1  18  -2   43.82    4.07
  -1  18  -2   43.24    4.00
  -1  18   2   53.46    4.27
   1  18   2   54.47    4.35
  -1  18   2   50.47    3.86
  -1  18  -3  413.83   18.39
   1  18  -3  411.38   18.51
  -1  18   3  416.99   19.11
  -1  18  -3  431.70   18.93
   1  18  -3  437.75   18.95
  -1  18   3  429.40   18.68
   1  18   3  408.63   18.50
   1  18  -3  430.73   18.33
  -1  18   3  412.75   18.40
   1  18   3  395.90   18.46
  -1  18  -4   20.28    2.41
   1  18  -4   21.04    2.61
  -1  18   4   24.93    2.88
   1  18   4   27.48    3.01
  -1  18  -4   23.88    2.73
   1  18  -4   21.06    3.04
   1  18  -4   24.37    2.64
  -1  18  -4   18.13    2.94
  -1  18  -4   24.10    2.65
   1  18   4   22.26    3.00
  -1  18   4   23.02    2.86
   1  18  -5    5.04    1.50
   1  18  -5    3.38    1.54
   1  18   5    6.30    2.01
  -1  18   5    4.33    1.91
   1  18  -5    3.19    1.86
  -1  18  -5    4.78    1.78
  -1  18  -5    3.48    2.02
  -1  18  -5    3.57    1.62
  -1  18   5    2.63    1.92
   1  18   5    6.62    2.07
  -1  18   6  121.85    7.33
  -1  18  -6  110.05    6.74
   1  18  -6  118.79    6.89
  -1  18   6  127.83    6.73
   1  18   6  121.19    6.67
  -1  18  -6  125.59    6.72
   1  18  -6  127.60    6.66
  -1  18  -6  117.41    6.57
   1  18   6  128.16    7.17
  -1  18   6  118.55    7.01
   1  18   7  355.52   16.25
  -1  18   7  367.50   16.42
   1  18  -7  355.27   15.85
  -1  18   7  343.99   15.54
   1  18   7  358.57   15.62
  -1  18  -7  366.34   15.88
  -1  18  -7  364.09   15.73
   1  18  -7  355.39   15.62
  -1  18  -7  354.57   15.73
   1  18  -7  359.85   15.52
  -1  18   7  343.40   16.14
   1  18   7  369.51   16.33
  -1  18   8  111.52    6.27
   1  18   8  104.07    6.14
  -1  18   8  103.84    5.47
   1  18  -8   88.70    5.51
   1  18   8   96.98    5.42
  -1  18  -8   97.16    5.58
  -1  18  -8   99.47    5.63
  -1  18  -8   98.73    5.60
   1  18  -8  100.31    5.42
   1  18  -8   93.38    5.41
   1  18   8  101.22    6.09
  -1  18   8  112.10    6.25
   1  18   9    3.38    1.67
  -1  18   9    1.18    1.26
  -1  18  -9    1.36    1.33
   1  18   9    3.38    1.78
  -1  18   9    5.49    2.05
  -1  18  -9    5.88    1.59
   1  18  -9    4.09    1.32
   1  18  10   66.61    4.08
  -1  18  10   65.74    4.31
  -1  18 -10   61.80    3.71
  -1  18 -10   58.61    3.63
  -1  18  11  190.77    7.45
   1  18  11  185.29    7.33
  -1  18 -11  184.68    7.07
   1  18  12   38.45    2.67
  -1  18  12   38.35    2.73
   1  18  12   39.04    3.02
  -1  18 -12   33.55    2.45
  -1  18  13   84.12    4.11
  -1  18  13   92.79    4.62
  -1  18  14    1.02    1.09
   1  19   0    2.83    1.85
  -1  19   0   -1.36    1.74
   1  19   0    0.55    1.88
  -1  19   0   -1.38    2.02
  -1  19   1    3.98    1.88
  -1  19  -1    5.10    1.80
   1  19   1    1.75    1.79
   1  19  -1    2.95    1.82
  -1  19   1    3.76    1.94
   1  19   1    5.58    1.92
   1  19  -2   85.30    5.34
   1  19   2   98.18    5.91
  -1  19   2   88.75    5.71
  -1  19  -2   84.44    5.23
   1  19   2   82.56    5.36
  -1  19   2   86.96    5.46
   1  19  -3   24.37    2.62
   1  19   3   26.33    3.10
  -1  19  -3   23.27    2.39
   1  19   3   26.69    2.83
  -1  19   3   24.77    2.79
  -1  19  -3   27.29    3.01
   1  19  -3   28.91    3.13
   1  19   4    6.35    1.78
  -1  19   4   10.30    2.02
  -1  19  -4    9.41    1.80
  -1  19  -4    8.91    2.11
   1  19  -4    7.68    2.09
  -1  19   4   10.61    1.88
  -1  19  -5   -0.63    1.34
   1  19   5   -0.62    1.48
  -1  19  -5   -1.18    1.71
  -1  19   5   -0.21    1.53
   1  19  -5    0.95    1.67
  -1  19   5   -0.22    1.35
   1  19   6   29.44    3.08
   1  19  -6   28.58    2.83
  -1  19   6   27.79    2.60
   1  19   6   29.98    2.65
  -1  19  -6   31.18    2.91
  -1  19  -6   27.34    2.64
  -1  19   6   31.96    2.96
   1  19   7   54.29    4.00
  -1  19   7   49.13    3.37
  -1  19  -7   56.22    3.65
  -1  19  -7   60.44    3.71
  -1  19   7   53.98    3.84
  -1  19   8   23.21    2.59
   1  19   8   24.03    2.58
  -1  19  -8   18.99    2.07
  -1  19   8   20.41    1.90
  -1  19   8   23.06    2.36
   1  19   9    2.24    1.44
  -1  19   9    2.90    1.44
  -1  19   9    2.70    1.46
   1  19  10   20.28    2.02
  -1  19  10   14.86    1.95
  -1  19  10   14.63    1.94
   1  19  11    6.67    1.35
  -1  19  11    7.28    1.36
  -1  19  11    6.83    1.46
  -1  19  12   19.64    1.56
   1  20   0    0.64    1.52
  -1  20   0   -0.20    1.38
   1  20   0   -2.61    1.89
  -1  20   0   -1.31    1.79
  -1  20  -1    4.39    1.51
  -1  20   1    5.76    1.79
   1  20  -1    7.92    1.73
   1  20   1    4.90    1.78
   1  20   1    5.50    1.82
  -1  20   1   10.43    1.99
   1  20  -2  293.25   13.44
  -1  20   2  297.43   13.81
   1  20   2  314.27   13.97
  -1  20   2  328.79   13.83
   1  20   2  324.35   13.80
   1  20   3  131.74    6.96
  -1  20   3  126.36    6.86
  -1  20   3  136.98    6.77
  -1  20  -3  127.30    6.76
   1  20   3  131.68    6.72
   1  20  -3  132.24    6.85
  -1  20   4   63.10    4.23
  -1  20  -4   68.61    4.16
   1  20   4   63.37    3.94
   1  20  -4   64.82    4.10
  -1  20   4   58.47    3.88
  -1  20   5    8.39    1.62
  -1  20  -5   15.19    1.97
   1  20   6  153.02    7.25
  -1  20   6  136.35    6.61
  -1  20  -6  142.59    6.81
   1  20   7   72.74    4.33
  -1  20   7   74.18    4.37
   1  20   8  160.90    7.34
  -1  20   8  149.43    7.32
   1  20   9    2.60    1.16
  -1  20   9    2.20    1.17
   1  20  10   74.18    3.69
  -1  20  10   74.63    3.77
   1  21   0    0.26    1.07
  -1  21   0   -0.77    1.29
  -1  21   1   30.59    2.37
   1  21   1   34.38    2.57
  -1  21   1   35.74    2.61
  -1  21   2    1.97    1.14
   1  21   2    2.38    1.29
  -1  21  -2    2.51    1.40
  -1  21   2    1.55    1.23
   1  21   3   29.09    2.37
  -1  21   3   28.37    2.31
  -1  21  -3   27.24    2.26
  -1  21   3   26.77    2.18
  -1  21   4   -0.14    1.12
   1  21   4   -0.86    1.26
  -1  21   5   19.62    1.90
   1  21   6   12.67    1.56
  -1  21   7   29.99    2.11
   1  21   7   32.37    2.10
  -2   0   0 5206.94  201.23
  -2   0   1   -0.57    0.77
   2   0   2   38.42    2.65
   2   0   3    0.19    1.22
   2   0   3    1.08    2.22
  -2   0  -3    0.45    0.61
   2   0   4   60.00    4.02
  -2   0  -4   55.62    4.13
   2   0   4   49.62    4.96
   2   0   5    0.89    2.68
  -2   0  -5    0.94    1.81
  -2   0   5   -0.29    1.80
   2   0   6  229.48   12.70
  -2   0  -6  242.69   12.09
  -2   0   6  227.27   11.70
   2   0   7   -2.56    2.58
  -2   0  -7   -0.44    2.10
  -2   0   7   -0.75    1.87
   2   0   8  492.10   23.50
  -2   0  -8  522.21   23.38
  -2   0   8  464.00   22.25
  -2   0  -9   -0.40    1.87
  -2   0  -9   -0.58    2.65
  -2   0 -10 1183.99   49.16
  -2   0 -10 1157.45   50.77
  -2   0 -11   -1.02    2.12
  -2   0 -11    4.49    3.24
  -2   0 -12  109.82    8.20
  -2   0 -12  103.91    9.36
   2   0  12  121.00    9.35
  -2   0 -13   -1.24    2.69
  -2   0 -13   -0.94    2.98
   2   0  13    0.85    2.59
  -2   0  14 1160.06   46.91
  -2   0 -14 1130.29   50.39
   2   0 -14 1261.51   53.80
   2   0 -14 1149.20   47.04
  -2   0 -14 1166.69   46.94
   2   0  14 1181.86   52.80
  -2   0 -14 1169.32   53.62
  -2   0  15   -0.53    1.47
  -2   0 -15    0.78    1.39
   2   0 -15    1.64    1.56
  -2   0 -15   -0.27    1.58
  -2   0 -15    1.15    3.51
   2   0  15   -1.03    2.67
  -2   0 -15   -1.45    3.35
  -2   0 -16    3.70    1.84
   2   0 -16    0.87    1.58
   2   0  16    2.24    3.43
  -2   0 -16    2.49    3.54
  -2   0 -16    4.57    2.86
   2   0 -16   -1.11    3.51
   2   0 -17   -0.91    1.63
  -2   0 -17    1.19    1.69
   2   0  17   -1.20    3.10
  -2   0 -17   -1.33    3.76
   2   0 -17   -1.15    2.98
  -2   0 -18   92.91    6.11
   2   0 -18  111.00    6.44
   2   0  18  106.38   10.84
  -2   0 -19    1.20    1.62
   2   0 -19   -1.54    1.95
  -2   0  19    1.36    3.71
   2   0  19   -1.28    3.14
   2   0 -19   -4.64    6.24
   2   0 -20  133.08    7.37
  -2   0 -20  127.25    7.25
   2   0 -20  122.12    6.92
  -2   0  20  123.01   12.54
   2   0  20  141.62   12.86
   2   0 -20  115.73   11.51
   2   0 -21    0.68    1.42
  -2   0 -21   -1.06    1.61
   2   0 -21    2.41    1.95
   2   0 -22  216.92   10.55
  -2   0 -22  211.65   10.25
  -2   0 -23    0.19    1.40
   2   0 -23   -1.59    1.57
   2   0 -24  144.40    7.12
   2   0 -25   -0.50    1.08
  -2   0 -25   -1.33    1.26
   2   0 -25   -0.93    1.31
  -2   0 -25    0.15    1.29
  -2   0 -26   36.51    2.41
   2   0 -26   38.80    2.42
   2   1   0 3220.44  123.16
  -2   1   0 3007.94  123.39
  -2  -1   0 3141.24  123.24
  -2   1   0 3266.34  122.86
  -2  -1   1  570.77   22.79
  -2   1   1  561.04   23.16
   2   1  -1  582.47   23.27
   2   1   2  288.24   12.40
   2  -1   2  283.38   11.74
   2   1   2  260.25   13.44
  -2   1   3  155.73    7.70
   2   1   3  145.80    7.43
   2   1   3  129.13    8.27
  -2   1   4  129.43    6.97
   2   1   4  119.45    6.75
  -2  -1  -4  130.22    6.85
  -2   1  -4  108.69    5.73
   2   1   4  112.31    7.68
  -2  -1  -5  990.94   39.37
   2   1   5  984.63   39.39
  -2   1   5  942.29   39.35
  -2   1  -5  912.52   38.15
   2   1   5  992.43   40.55
   2  -1   5  900.64   40.20
  -2  -1   6  112.74    6.95
  -2   1   6  115.74    7.39
   2   1   6  121.92    7.68
  -2  -1  -6  138.22    7.72
   2  -1   6  115.47    8.02
   2   1   6  108.04    7.98
  -2   1  -6  114.86    6.46
  -2  -1   7   44.09    3.93
  -2   1   7   34.09    3.95
  -2  -1  -7   38.23    4.26
   2   1   7   35.71    4.01
  -2   1  -7   39.41    3.50
   2  -1   7   43.37    4.89
  -2  -1  -8  491.66   22.33
   2   1   8  461.23   21.97
  -2  -1   8  455.61   21.16
  -2   1  -8  445.93   20.69
   2  -1   8  478.17   22.29
  -2  -1  -9  346.21   17.73
  -2  -1   9  350.24   16.68
   2   1   9  332.12   17.40
   2  -1   9  327.97   17.32
  -2   1  -9  331.35   16.23
   2   1  10  182.68   11.56
  -2  -1 -10  191.39   11.94
  -2   1 -10  175.51   10.45
   2   1  11  243.22   14.91
  -2  -1 -11  250.62   15.25
   2   1 -11  245.48   15.39
  -2   1 -11  274.63   14.06
  -2  -1 -12   10.07    3.59
   2   1  12   12.62    3.73
  -2   1 -12    8.00    2.67
   2   1 -12    4.16    3.21
  -2  -1 -12    9.36    2.85
  -2  -1 -13  263.05   14.74
  -2   1 -13  256.30   14.69
   2   1 -13  266.43   16.54
   2   1 -13  248.34   11.87
  -2   1 -13  260.35   11.88
   2   1  13  258.36   16.16
  -2  -1 -13  246.80   16.30
  -2   1  14  444.32   19.17
  -2   1 -14  444.87   22.45
  -2  -1 -14  434.07   22.29
   2   1 -14  439.96   24.41
  -2  -1 -14  430.70   18.88
   2  -1 -14  428.51   18.97
   2   1 -14  446.18   19.24
  -2   1 -14  441.09   19.13
  -2  -1 -14  459.79   24.99
   2   1  14  459.39   24.62
   2  -1  14  423.47   23.76
  -2   1  15  176.75    9.22
   2  -1 -15  190.56    9.22
  -2   1 -15  183.96    9.31
  -2   1 -15  176.53    9.28
   2   1 -15  176.67    9.33
   2  -1  15  180.26   13.52
  -2  -1 -15  182.19   14.32
   2   1  15  176.70   13.83
   2   1 -15  183.13   13.78
  -2  -1 -15  173.92   12.02
   2  -1 -15  183.17   14.10
  -2   1 -15  183.79   12.23
   2  -1 -16   35.26    3.27
   2   1 -16   29.43    3.22
  -2   1 -16   34.04    3.44
  -2  -1 -16   32.16    3.18
  -2  -1 -16   23.68    6.25
   2  -1  16   28.29    5.63
   2   1  16   28.81    5.72
   2  -1 -16   42.84    6.96
   2   1 -16   33.05    5.98
  -2  -1 -16   31.12    4.77
   2   1 -17    1.27    1.93
  -2   1 -17   -0.31    1.96
   2  -1 -17    2.31    1.69
  -2  -1 -17    0.85    1.73
  -2  -1 -17    1.33    4.35
   2  -1  17    4.64    3.80
   2   1  17    1.23    3.18
   2  -1 -17    2.33    3.44
   2   1 -17   -1.15    3.12
   2   1 -18  135.67    7.94
  -2   1 -18  150.59    8.04
  -2  -1 -18  134.35    7.64
   2  -1 -18  144.39    7.82
  -2   1  18  145.94   13.57
   2   1  18  122.24   12.33
   2  -1  18  139.58   12.57
   2  -1 -18  144.76   12.71
   2   1 -18  122.25   11.87
   2  -1 -19  427.27   18.60
   2   1 -19  419.92   18.84
  -2  -1 -19  427.71   18.58
  -2   1 -19  438.01   18.88
   2   1  19  394.09   25.26
  -2  -1  19  440.75   26.45
   2  -1  19  349.81   24.23
  -2   1  19  413.93   26.01
   2   1 -19  377.02   24.04
   2  -1 -19  365.42   24.00
   2  -1 -20   51.76    3.97
  -2  -1 -20   52.79    4.14
   2   1 -20   58.08    4.54
  -2   1 -20   62.16    4.57
   2  -1 -20   65.49    4.51
   2   1 -20   62.04    4.34
   2   1  20   58.48    8.33
   2  -1  20   50.08    7.60
  -2   1  20   54.67    8.36
  -2  -1  20   51.74    8.49
   2  -1 -20   41.95    6.99
   2   1 -21   21.92    3.14
   2  -1 -21   33.10    3.35
  -2  -1 -21   28.23    2.94
   2   1 -21   28.76    2.89
  -2   1 -21   28.81    3.12
   2   1 -22   80.77    4.92
  -2   1 -22   83.48    5.31
   2  -1 -22   86.39    5.40
  -2  -1 -22   87.32    5.14
   2  -1 -23  184.67    9.12
  -2  -1 -23  186.10    8.85
  -2   1 -23  203.17    9.21
   2   1 -23  187.62    9.30
   2  -1 -24  101.14    5.51
  -2   1 -24  106.40    5.54
   2   1 -24  114.34    5.79
   2   1 -25   37.16    2.60
   2  -1 -25   35.10    2.35
  -2   1 -25   36.37    2.64
  -2   1 -25   38.76    2.77
   2   1 -25   38.06    2.82
   2  -1 -26    1.32    1.03
  -2  -1 -26    1.38    1.03
  -2   1 -26    0.78    0.95
   2   1 -26    1.60    1.10
  -2   2   0  167.13    7.41
   2   2   0  168.01    7.37
  -2   2   0  166.57    7.90
   2   2   0  155.93    8.32
   2   2   1  301.83   12.69
   2   2  -1  303.09   13.15
   2   2  -1  311.03   13.12
  -2   2   1  299.72   12.71
  -2   2  -1  305.63   12.72
  -2  -2   1  292.18   12.19
  -2   2  -1  293.09   12.88
   2   2   2  386.86   18.67
   2   2  -2  419.44   17.78
   2  -2   2  401.92   16.50
  -2   2  -2  429.88   16.66
  -2  -2   2  410.01   16.56
   2   2   3   35.91    3.90
   2   2  -3   25.99    2.96
  -2  -2  -4  126.29    6.87
  -2   2  -4  118.38    6.74
   2   2  -4  113.60    7.12
  -2   2   5 1043.49   43.75
  -2   2  -5 1077.71   43.33
   2   2   5 1055.90   43.74
  -2  -2  -5 1063.15   43.28
   2   2  -5 1020.19   43.75
  -2  -2  -6  185.65    9.73
  -2   2  -6  184.69    9.76
   2   2   6  163.04    9.78
  -2   2  -6  163.13    8.85
   2  -2   7   11.91    3.39
  -2   2  -7   11.04    2.22
   2   2   7    9.09    2.72
  -2  -2  -7   11.84    2.86
  -2   2  -7   11.46    2.67
  -2  -2   7   13.70    2.39
   2  -2   8   19.36    3.78
  -2   2  -8   19.49    2.82
  -2   2  -8   22.92    3.61
   2   2   8   23.75    3.79
  -2  -2  -8   21.78    3.62
  -2  -2   8   24.02    3.32
  -2   2  -9  590.99   25.82
   2  -2   9  585.90   26.73
   2   2  -9  525.76   26.98
  -2   2  -9  581.52   27.11
  -2  -2   9  565.93   25.53
   2   2   9  567.80   27.14
  -2  -2  -9  610.27   27.22
  -2   2 -10   51.15    5.16
   2  -2  10   66.03    6.03
   2   2 -10   70.06    6.71
  -2  -2 -10   62.20    6.39
  -2   2 -10   55.21    6.17
   2   2  10   58.62    6.31
  -2  -2  10   63.21    5.33
   2   2 -11  339.62   18.11
  -2   2 -11  292.60   16.05
  -2   2 -11  307.65   17.65
  -2  -2 -11  319.59   17.84
   2   2  11  305.24   17.62
  -2   2 -12    8.39    2.58
   2   2 -12   14.13    3.87
   2   2  12    6.64    3.07
  -2   2 -12   13.45    3.53
  -2  -2 -12   12.56    3.58
  -2   2  13  965.35   39.49
  -2   2 -13  965.64   42.89
   2   2 -13  887.59   44.41
  -2   2 -13  969.02   39.46
   2   2 -13  975.61   39.53
   2   2  13 1002.03   45.11
  -2   2 -13  991.27   45.24
  -2  -2 -13 1000.43   45.32
  -2   2  14   34.47    3.25
   2   2 -14   33.32    5.83
  -2  -2 -14   31.30    4.88
   2  -2 -14   33.62    3.05
  -2   2 -14   32.63    3.25
  -2   2 -14   35.58    3.30
  -2   2 -14   36.09    2.92
   2   2 -14   33.21    3.26
  -2   2 -14   33.37    5.88
   2  -2  14   50.46    6.29
   2   2  14   30.30    5.64
  -2  -2 -14   35.39    5.87
  -2   2  15  557.51   23.53
  -2   2 -15  537.09   23.40
   2  -2 -15  521.30   23.00
  -2   2 -15  544.69   22.85
   2   2 -15  555.08   23.58
  -2   2 -15  566.68   23.49
   2  -2  15  568.42   28.71
  -2   2 -15  499.30   29.01
  -2  -2 -15  550.43   29.80
   2   2  15  550.99   29.51
  -2  -2 -15  475.78   26.22
   2   2 -15  577.65   29.46
  -2   2 -16    8.76    1.75
   2   2 -16   11.34    2.29
  -2   2 -16    7.97    2.09
  -2   2 -16   12.92    2.29
  -2  -2 -16   11.16    2.03
   2  -2 -16   12.85    2.06
   2  -2  16    8.44    3.59
   2   2  16   22.55    5.34
  -2   2 -16    9.92    4.21
  -2  -2 -16   12.41    4.67
   2  -2 -16    8.21    4.20
  -2  -2 -16    8.45    2.91
   2   2 -16    7.78    4.09
   2   2 -17  126.88    7.68
  -2   2 -17  127.27    7.61
   2  -2 -17  132.90    7.27
  -2  -2 -17  131.46    7.28
  -2   2  17  140.65   13.24
   2  -2  17  118.14   11.53
  -2   2 -17  122.22   12.54
  -2  -2 -17  123.80   12.56
   2   2  17  132.64   12.44
   2   2 -17  132.35   12.06
   2  -2 -17  160.69   13.38
  -2   2 -18    0.32    1.88
   2   2 -18    4.69    2.00
   2  -2 -18    0.27    1.57
  -2  -2 -18    2.74    1.71
  -2   2  18    4.09    4.17
   2   2  18    5.28    3.90
   2  -2  18    2.35    3.19
   2   2 -18   -1.19    3.64
   2  -2 -18    1.19    3.23
  -2  -2 -19  380.03   16.88
  -2   2 -19  399.59   17.43
   2   2 -19  369.25   17.03
   2   2 -19  385.88   17.45
   2  -2 -19  379.89   16.90
  -2   2  19  403.95   24.91
   2   2  19  374.13   24.13
   2  -2  19  355.28   22.86
   2  -2 -19  324.81   22.28
   2   2 -20   53.73    4.18
  -2   2 -20   53.56    4.40
   2   2 -20   55.54    4.48
  -2  -2 -20   55.54    4.08
   2   2  20   50.41    7.80
  -2   2  20   53.50    8.28
  -2  -2  20   56.87    8.39
   2  -2  20   46.74    7.33
   2  -2 -20   48.20    7.19
  -2   2 -21    3.97    2.07
   2   2 -21    4.41    1.82
   2  -2 -21    2.20    1.77
   2   2 -21    6.24    2.32
  -2  -2 -21    2.05    1.56
   2   2 -22   12.39    1.96
  -2   2 -22   13.09    2.25
  -2  -2 -22    9.52    1.75
   2   2 -22    9.99    2.24
   2  -2 -22   16.61    2.29
   2  -2 -23  230.23   10.68
   2   2 -23  213.74   10.19
  -2  -2 -23  230.31   10.29
  -2   2 -23  255.36   10.96
   2   2 -23  251.15   11.12
  -2   2 -24    6.89    1.55
   2  -2 -24    5.51    1.36
   2   2 -24    6.01    1.64
   2   2 -24    3.97    1.72
  -2   2 -24    4.09    1.51
  -2   2 -24    4.46    1.66
   2   2 -25   13.83    1.68
  -2   2 -25   10.78    1.60
   2   2 -25   13.67    1.71
  -2   2 -25    9.57    1.61
  -2  -2 -26    6.24    1.18
   2   2 -26    8.92    1.23
  -2   2 -26   10.15    1.24
   2  -2 -26   10.57    1.28
   2   3   0  307.78   13.07
  -2   3   0  291.41   13.02
  -2   3   0  300.45   13.07
  -2   3   1   29.49    2.67
   2   3   1   34.43    2.74
  -2   3   1   32.80    2.16
  -2   3   2  202.38    9.51
  -2  -3   2  198.67    8.09
   2   3  -3   15.41    2.64
  -2  -3   3   17.15    1.31
  -2   3  -4 1109.00   45.31
  -2  -3  -4 1114.75   45.31
   2   3  -4 1135.22   46.12
  -2  -3  -5  932.53   38.47
  -2   3  -5  907.39   38.48
   2   3   5  946.83   39.30
   2   3  -5  933.99   39.28
   2   3   6  407.47   19.95
  -2   3  -6  439.56   19.58
  -2  -3  -6  419.90   19.41
  -2   3  -7   12.90    2.87
  -2  -3  -7   13.51    2.76
   2   3   7   12.65    2.94
   2  -3   8  793.48   35.03
  -2  -3  -8  762.11   34.62
  -2   3  -8  801.26   34.84
   2   3   8  806.25   35.44
  -2  -3   8  781.33   33.35
   2   3  -9  388.13   19.62
   2  -3   9  383.27   18.85
  -2  -3  -9  377.22   18.94
   2   3   9  358.16   19.28
  -2   3  -9  382.14   19.14
  -2  -3   9  350.79   17.35
   2  -3  10  533.43   25.52
   2   3 -10  550.87   26.95
   2   3  10  548.18   27.01
  -2  -3  10  537.97   24.60
  -2  -3 -10  548.53   26.66
  -2   3 -10  598.02   27.21
   2   3 -11    9.41    3.71
   2   3  11    5.58    3.02
  -2   3 -11   12.09    3.52
  -2  -3 -11   12.60    3.76
   2   3 -12    2.57    2.90
  -2  -3 -12    9.99    3.67
  -2   3 -12    0.85    2.51
   2   3  12    6.16    3.53
  -2   3  13   95.81    5.70
   2   3 -13   95.11    8.99
   2   3 -13   91.79    5.60
  -2   3 -13   88.02    5.50
  -2   3 -13   86.77    5.50
  -2  -3 -13   94.06    8.98
   2   3  13   81.11    8.63
  -2   3 -13   80.52    8.70
  -2   3  14  609.18   26.11
   2   3 -14  610.67   31.56
   2   3 -14  628.30   26.11
  -2   3 -14  613.09   25.95
  -2   3 -14  595.54   25.47
  -2   3 -14  608.54   26.02
  -2   3 -14  611.06   31.75
   2   3  14  616.50   31.94
  -2  -3 -14  635.78   31.86
  -2   3  15  314.04   14.92
  -2   3 -15  320.31   14.83
  -2  -3 -15  312.26   14.21
   2   3 -15  315.73   14.90
  -2   3 -15  337.24   15.01
  -2   3 -15  323.97   14.36
   2   3  15  332.49   20.66
  -2   3 -15  278.12   19.67
   2  -3  15  319.98   19.34
  -2  -3 -15  342.44   20.77
  -2  -3 -15  313.60   18.18
   2   3 -15  305.47   19.83
  -2   3 -16    8.82    2.22
   2   3 -16    5.53    2.08
  -2  -3 -16    9.55    1.81
  -2   3 -16    5.38    1.61
  -2   3 -16    5.63    2.03
  -2  -3 -16    1.22    4.49
  -2   3 -16    1.24    4.31
   2   3  16   -1.23    3.49
   2  -3  16    3.07    2.91
   2   3 -16    3.41    3.61
  -2  -3 -16    7.12    2.76
   2  -3 -17   61.52    4.25
   2   3 -17   58.28    4.84
  -2   3 -17   56.89    4.12
  -2   3 -17   62.00    4.77
  -2  -3 -17   61.17    4.30
   2   3  17   54.52    8.07
   2  -3  17   57.60    7.94
   2  -3 -17   57.88    8.20
  -2  -3 -18  523.42   22.79
   2   3 -18  528.32   23.58
  -2   3 -18  553.09   22.75
   2   3 -18  530.57   23.28
  -2   3 -18  544.39   23.55
   2   3  18  548.91   30.82
   2  -3  18  524.30   29.17
   2  -3 -18  521.71   29.79
  -2   3 -19  128.39    6.87
   2   3 -19  135.92    7.89
   2   3 -19  126.96    7.41
  -2  -3 -19  135.31    7.11
  -2   3 -19  129.58    7.68
   2  -3  19  114.40   11.25
   2   3  19  147.33   13.55
   2  -3 -19  123.11   11.95
   2   3 -20   94.63    6.05
  -2  -3 -20   82.75    5.11
   2   3 -20   82.16    5.46
   2   3 -20   95.01    6.07
  -2   3 -20   87.80    5.77
  -2  -3  20   63.82    8.94
   2  -3  20   71.87    8.92
   2   3  20   88.56   10.64
   2  -3 -20   74.80    8.81
  -2   3 -21   -0.29    1.93
  -2  -3 -21    1.60    1.29
   2   3 -21   -0.25    1.55
   2   3 -21   -1.24    1.92
   2  -3 -21   -1.02    1.61
   2   3 -22   78.18    5.00
   2   3 -22   71.63    4.40
  -2   3 -22   79.09    4.86
   2  -3 -22   68.03    4.40
  -2   3 -23  103.88    5.77
  -2   3 -23  107.27    5.87
   2   3 -23   99.73    5.81
  -2   3 -23  106.36    5.69
   2   3 -23   99.75    5.74
   2  -3 -23   94.84    5.23
   2   3 -23   87.04    5.02
  -2   3 -24   91.88    5.27
   2   3 -24   98.15    5.47
  -2   3 -24  101.60    5.45
   2   3 -24  103.32    5.45
   2   3 -25    0.14    1.15
  -2   3 -25    1.47    1.05
  -2   3 -25    1.50    1.17
   2   3 -25    1.62    1.22
  -2  -3 -26   13.25    1.37
  -2   3 -26   18.31    1.45
   2   3 -26   15.04    1.43
   2  -3 -26   16.07    1.44
  -2   4   0 3310.02  128.99
  -2   4   1    4.11    0.99
  -2   4   1    4.16    1.61
   2   4   1    0.72    1.38
  -2   4   1    4.70    1.50
  -2   4  -1    5.42    1.37
   2   4   2  141.05    7.58
  -2   4   2  135.71    7.50
  -2   4   2  137.04    6.81
  -2   4  -2  137.04    6.98
  -2   4   3   15.03    2.18
  -2  -4  -3   21.14    2.27
  -2   4  -3   16.87    2.18
  -2  -4  -4 1034.46   41.68
  -2   4  -4 1014.65   41.74
  -2  -4  -5  308.45   14.14
  -2   4  -5  305.81   14.27
   2   4  -5  274.75   14.90
  -2  -4  -6  203.77   10.79
  -2   4  -6  203.42   10.91
  -2   4  -7   39.62    4.26
  -2  -4  -7   31.92    4.00
  -2   4  -8  486.60   23.24
  -2  -4  -8  496.08   23.13
   2   4  -9   15.11    3.72
   2  -4   9   18.65    3.72
  -2   4  -9   16.18    3.30
  -2  -4  -9   21.24    3.71
  -2  -4   9   22.03    2.96
   2  -4  10  263.38   14.10
   2   4 -10  279.46   15.83
   2   4  10  231.79   15.23
  -2  -4 -10  262.23   14.82
  -2   4 -10  253.38   14.92
  -2  -4  10  251.14   12.95
   2   4 -11   38.04    5.76
  -2  -4 -11   44.68    5.63
   2   4  11   50.64    6.32
  -2   4 -11   45.10    5.92
  -2   4  12  347.69   15.99
   2   4 -12  364.48   20.68
  -2  -4 -12  350.54   19.97
   2   4  12  376.58   21.08
  -2   4 -12  324.11   19.77
  -2   4 -12  372.49   16.00
  -2   4 -12  359.31   15.99
   2   4 -12  356.80   15.94
   2   4 -13    9.77    3.81
  -2   4 -13   10.21    2.12
  -2   4 -13   20.86    2.42
   2   4 -13   21.91    2.76
  -2   4 -13   17.04    2.46
   2   4  13   23.53    5.28
  -2   4  13   19.26    2.61
  -2   4 -13   25.88    5.31
  -2  -4 -13   22.10    4.58
  -2   4  13   23.82    5.43
  -2   4  14  899.45   37.37
   2   4 -14  881.31   43.08
  -2   4 -14  911.13   37.23
   2   4 -14  880.21   37.18
  -2   4 -14  905.75   36.78
  -2   4 -14  911.50   37.21
  -2  -4 -14  883.81   42.80
  -2   4  14  861.59   43.37
  -2   4 -14  909.66   43.29
   2   4  14  920.97   43.78
   2   4 -15   15.24    2.48
  -2   4 -15   14.16    2.48
  -2   4 -15   19.12    2.32
  -2   4 -15   11.07    2.25
  -2   4  15   13.44    2.57
  -2  -4 -15   12.25    4.41
   2  -4  15   11.94    3.73
   2   4  15   21.46    5.55
  -2   4  15   17.67    4.66
  -2   4 -15   17.32    4.95
   2   4 -16   38.18    3.89
  -2   4 -16   41.96    3.87
  -2   4 -16   40.16    3.37
   2  -4  16   35.60    5.80
  -2  -4 -16   21.50    5.64
   2   4  16   53.25    7.91
  -2   4  16   44.19    7.53
  -2   4 -16   28.40    6.08
   2   4 -17    2.82    1.92
   2   4 -17    4.16    2.03
  -2   4 -17    3.32    2.15
  -2   4 -17    4.12    1.65
   2   4  17    1.33    3.45
   2  -4  17    4.18    2.84
  -2   4  17    6.65    4.49
  -2   4 -18  646.08   27.25
   2   4 -18  636.96   27.74
  -2   4 -18  664.76   28.03
   2   4 -18  662.17   28.19
   2  -4  18  666.16   33.74
   2   4  18  648.17   35.66
  -2   4  18  650.10   35.61
   2  -4 -18  647.27   34.85
   2   4 -19   16.92    2.81
   2   4 -19   15.46    2.95
   2   4 -19   17.92    2.63
  -2   4 -19   13.74    2.66
  -2   4 -19   18.90    2.31
   2   4  19   27.54    6.41
  -2   4  19    9.67    4.42
   2  -4 -19    6.97    3.86
   2   4 -20  248.30   12.18
   2   4  20  228.39   18.26
  -2   4  20  226.01   18.05
   2   4 -20  266.00   12.68
   2   4 -20  263.26   12.27
  -2   4 -20  263.76   12.46
   2   4 -20  245.50   12.52
  -2   4 -20  250.54   11.54
   2   4 -21    7.23    1.77
  -2   4 -21    6.25    2.07
   2  -4 -21    6.39    1.76
   2   4 -21    5.45    1.81
   2   4 -21    5.46    2.28
  -2   4 -22  189.30    9.38
  -2   4 -22  195.35    9.55
   2   4 -22  182.29    9.42
   2  -4 -22  176.93    8.68
  -2   4 -22  192.70    9.35
   2   4 -22  184.90    9.39
   2   4 -22  184.06    8.90
   2   4 -23    0.91    1.66
  -2   4 -23    0.67    1.51
  -2   4 -23   -0.22    1.60
   2   4 -23   -0.23    1.56
  -2   4 -23    1.26    1.52
   2   4 -23   -0.32    1.14
   2   4 -24  195.26    8.92
  -2   4 -24  183.84    8.75
  -2   4 -24  214.59    8.99
   2   4 -24  200.38    8.92
   2   4 -24  172.17    8.11
  -2   4 -25   -0.88    1.16
  -2   4 -25    0.42    0.82
   2   4 -25   -0.52    1.22
   2   4 -25   -0.26    1.11
   2   4 -26   27.57    1.76
  -2   5   0 2056.26   81.02
  -2   5   1  204.81   10.34
   2   5   1  192.35   10.17
  -2   5   1  215.19    9.90
  -2   5  -1  196.47    9.51
   2   5   2   47.25    4.08
  -2   5   2   51.42    4.24
  -2   5   2   49.55    3.32
  -2   5  -2   46.89    3.04
  -2  -5  -2   42.07    2.94
  -2   5  -2   39.44    3.24
  -2   5   3  223.44   10.61
  -2  -5  -3  221.68   10.07
  -2   5  -3  201.78    9.99
  -2   5   3  226.81   11.42
   2   5   3  214.49   11.28
  -2   5   4   12.71    2.77
   2   5   4   10.14    2.52
  -2   5  -4   13.03    1.98
  -2  -5  -4   11.26    2.00
  -2   5   4    7.19    2.04
   2   5   5  930.87   40.60
  -2  -5  -5  954.96   38.99
  -2   5   5  892.50   39.67
  -2   5  -5  979.35   39.21
  -2   5  -6    5.03    2.13
  -2   5   6    4.36    2.42
  -2  -5  -6    2.54    1.77
  -2   5  -7   21.40    3.58
  -2   5   7   28.94    4.11
  -2  -5  -7   18.35    3.14
  -2   5   8  308.73   16.87
  -2  -5  -8  305.43   15.96
  -2   5  -8  326.79   16.47
  -2  -5  -9 1396.53   58.93
  -2   5   9 1352.89   59.96
  -2   5  -9 1451.62   59.38
   2  -5   9 1405.16   59.08
  -2  -5 -10  171.39   11.31
  -2   5  10  148.29   11.52
  -2  -5  10  164.56    9.29
  -2  -5 -11  124.17    9.43
  -2   5  11  111.42    9.84
  -2   5 -11  123.75    9.72
  -2   5 -12  130.46    7.09
  -2   5  12  138.61    7.50
  -2  -5 -12  128.91   10.48
  -2   5  12  142.60   11.45
  -2   5 -12  140.75   11.06
  -2   5 -13  310.23   13.84
  -2   5  13  304.63   14.40
  -2   5  13  295.40   18.90
  -2  -5 -13  290.99   18.16
  -2   5 -13  300.86   18.85
  -2   5 -14  409.78   17.34
  -2   5 -14  365.17   17.41
  -2   5  14  387.88   17.86
  -2   5  14  372.22   23.08
  -2   5 -14  416.82   23.29
  -2  -5 -14  391.85   22.63
   2   5 -15  273.00   13.43
   2   5 -15  296.54   13.38
  -2   5 -15  282.85   13.51
  -2   5 -15  279.59   12.98
  -2   5 -15  289.65   13.50
  -2   5  15  272.30   13.66
  -2   5 -15  240.42   18.05
   2   5  15  252.82   18.66
  -2   5  15  276.51   19.18
   2  -5  15  279.60   17.14
  -2  -5 -15  252.46   17.88
   2   5 -16   62.33    4.98
  -2   5 -16   66.06    4.47
   2   5 -16   56.13    4.59
  -2   5 -16   53.63    4.59
   2  -5  16   55.04    7.07
  -2   5  16   51.45    8.07
   2   5 -17    7.73    2.60
  -2   5 -17    7.50    1.91
   2   5 -17    5.46    2.06
  -2   5 -17    8.35    2.37
   2   5  17    6.82    4.04
   2  -5  17    7.94    3.65
  -2   5  17   10.73    4.54
  -2   5 -18  147.18    7.74
   2   5 -18  161.91    8.69
  -2   5 -18  142.37    8.22
   2   5 -18  142.40    8.10
   2   5  18  144.36   13.71
   2   5 -18  135.36    7.99
  -2   5  19  441.11   27.35
   2   5  19  431.26   27.26
   2  -5 -19  418.96   25.75
   2   5 -19  420.69   19.82
   2   5 -19  448.87   20.29
   2   5 -19  479.01   20.09
  -2   5 -19  460.10   19.49
  -2   5 -19  461.41   20.26
   2   5 -20   76.34    5.13
  -2   5 -20   76.85    5.61
   2   5 -20   81.48    5.66
  -2   5 -20   81.13    5.54
   2   5 -20   87.08    5.40
  -2   5 -20   80.21    5.46
   2  -5 -20   67.37    4.72
  -2   5 -20   84.78    4.89
   2   5 -20   83.53    5.68
  -2   5 -21    3.87    2.07
   2   5 -21    3.84    2.04
  -2   5 -21    1.41    1.92
   2   5 -21    4.58    1.61
  -2   5 -21    3.82    1.34
  -2   5 -21    5.27    1.93
   2   5 -21    1.71    1.56
   2   5 -21    4.10    1.98
  -2   5 -22   44.10    3.67
  -2   5 -22   48.36    3.84
   2   5 -22   43.71    3.64
  -2   5 -22   51.44    3.83
   2   5 -22   40.91    3.64
   2   5 -22   44.39    3.34
   2   5 -23  110.41    6.33
  -2   5 -23  117.82    6.29
  -2   5 -23  121.06    6.37
   2   5 -23  117.28    5.93
  -2   5 -23  128.19    6.42
   2   5 -23  117.87    6.39
  -2   5 -24   63.03    3.60
   2   5 -24   57.02    3.55
  -2   5 -24   51.30    3.31
   2   5 -24   48.10    2.92
   2   5 -24   60.90    3.64
   2   5 -25   10.57    1.42
   2   5 -25   13.31    1.54
  -2   6   0 2254.86   88.88
  -2   6  -1  865.24   36.20
  -2   6   1  910.89   36.64
   2   6   1  924.21   37.58
  -2   6   1  916.59   37.64
  -2  -6  -1  869.55   34.97
  -2   6  -1  901.09   35.03
  -2   6  -2    1.41    1.15
   2   6   2    0.79    2.04
  -2   6   2   -1.58    2.09
  -2   6  -2    0.14    0.78
  -2  -6  -2    0.13    0.91
  -2   6  -3 1602.23   65.47
  -2  -6  -3 1696.52   65.51
  -2   6   3 1663.25   66.46
  -2   6   3 1710.47   67.74
   2   6   3 1658.11   67.72
  -2   6   4   34.81    4.02
   2   6   4   32.67    4.28
  -2   6  -4   29.18    2.82
  -2   6   4   28.18    3.36
  -2  -6  -4   27.59    2.80
  -2   6   5  188.21   11.53
   2   6   5  212.65   11.96
  -2   6  -5  202.78   10.30
  -2  -6  -5  205.02   10.23
  -2   6   5  199.47   11.14
  -2   6  -6  143.30    8.28
  -2  -6  -6  128.41    7.94
  -2   6   6  141.01    9.05
  -2   6  -7    1.82    1.87
  -2   6   7    0.60    2.08
   2   6   7    4.26    3.19
  -2  -6  -7    0.43    1.64
  -2  -6  -8  135.41    9.07
  -2   6   8  139.50   10.11
  -2   6  -8  168.95    9.90
   2   6   8  133.97   10.85
  -2   6   9  823.31   37.90
  -2  -6  -9  825.46   36.44
  -2   6  -9  792.65   36.61
   2   6   9  859.91   39.09
  -2   6  10    5.86    3.00
   2   6  10    6.53    3.83
  -2  -6 -10    4.49    2.79
  -2   6 -10    2.79    2.43
   2   6 -11   14.10    2.08
  -2   6 -11   14.71    2.27
  -2   6 -11   14.56    2.09
   2   6 -11   10.56    2.12
  -2   6 -11   15.72    2.30
  -2   6  11    9.73    2.19
  -2   6 -11   15.03    4.13
   2   6  11   11.12    4.25
  -2   6  11   10.15    3.58
  -2  -6 -11   11.60    3.55
  -2   6  12   83.27    4.79
  -2   6  12   81.19    5.50
   2   6 -12   82.45    5.16
  -2   6 -12   76.09    5.17
   2   6 -12   84.85    5.29
  -2   6 -12   86.73    5.15
  -2   6 -12   75.87    5.10
   2   6 -12   70.42    4.96
  -2   6 -12   78.02    8.27
  -2  -6 -12   91.63    8.35
  -2   6  13  450.74   19.50
   2   6 -13  394.16   18.82
  -2   6 -13  438.62   18.87
  -2   6 -13  440.03   19.10
  -2   6 -13  430.08   19.11
   2   6 -13  424.52   19.04
   2   6 -13  446.11   19.25
  -2   6 -13  445.21   24.18
  -2  -6 -13  420.24   23.37
  -2   6  13  428.92   24.71
  -2   6  14  118.18    7.61
   2   6 -14  125.55    7.32
  -2   6 -14  145.26    7.32
   2   6 -14  121.56    7.30
  -2   6 -14  123.16   11.32
  -2   6  14  126.68   11.97
  -2  -6 -14  137.95   11.18
  -2   6  15  112.92    7.20
   2   6 -15  114.15    6.87
  -2   6 -15  117.27    6.66
   2  -6  15  125.91   10.18
  -2   6  15  133.50   12.28
   2   6 -15  103.27    6.71
   2   6 -16    2.92    1.87
  -2   6 -16    5.01    1.70
  -2   6  16    1.31    4.02
   2   6 -16    3.84    1.97
  -2   6 -17   79.09    5.16
   2   6 -17   83.46    5.56
   2   6 -17   81.38    5.68
  -2   6  17   82.51   10.04
   2   6 -17   64.41    5.20
   2   6 -18    3.81    2.10
   2   6 -18    0.70    2.09
  -2   6 -18    1.32    1.89
  -2   6 -18    3.18    1.75
   2   6 -18    3.07    2.09
  -2   6  18   -1.36    3.54
  -2   6 -18    3.67    2.19
   2   6 -18    1.06    2.20
   2   6 -18    2.16    1.77
  -2   6 -18    2.18    2.21
  -2   6  19  363.15   23.58
   2  -6 -19  292.85   21.05
  -2   6 -19  375.05   16.74
   2   6 -19  336.60   16.18
   2   6 -19  369.30   16.80
  -2   6 -19  348.25   16.71
   2   6 -19  386.31   16.58
  -2   6 -19  357.43   15.94
  -2   6 -19  367.99   16.62
   2   6 -19  361.66   16.79
  -2   6 -20   32.43    3.40
   2   6 -20   28.21    3.31
   2   6 -20   28.83    2.86
  -2   6 -20   33.89    3.48
  -2   6 -20   32.45    3.27
   2   6 -20   24.49    2.97
   2   6 -20   34.08    3.56
  -2   6 -20   30.99    2.81
   2   6 -21    6.73    2.06
  -2   6 -21    5.60    2.05
  -2   6 -21    6.41    2.15
   2   6 -21    4.98    1.69
  -2   6 -21    7.30    1.54
  -2   6 -21    6.11    2.01
  -2   6 -22    6.30    1.84
  -2   6 -22   11.50    2.10
   2   6 -22    9.38    2.06
   2   6 -22    6.46    1.61
  -2   6 -22   10.14    2.08
   2   6 -23  362.68   15.66
  -2   6 -23  375.71   15.65
  -2   6 -23  363.43   15.53
   2   6 -23  349.33   15.19
  -2   6 -24    2.14    1.31
  -2   6 -24    0.75    0.98
   2   6 -24   -0.44    1.22
   2   6 -24    0.56    0.83
   2   6 -25   23.24    1.81
  -2   6 -25   23.48    1.81
  -2   7   0 2750.82   97.18
   2   7   0 2834.68   95.94
  -2   7   1  105.41    6.49
  -2   7  -1  108.40    6.23
   2   7   1  114.26    5.53
   2   7  -2  208.69    8.03
   2   7   2  204.99    8.10
  -2   7   2  211.76    9.78
  -2   7   2  222.41   10.95
   2   7   2  213.77   10.86
   2   7  -3  396.56   16.52
   2   7   3  403.66   16.57
  -2  -7  -3  410.45   16.67
  -2   7  -3  371.14   16.44
   2   7   3  408.06   19.46
  -2   7   3  422.80   19.56
   2   7   4  690.39   31.35
  -2   7   4  671.48   31.17
  -2  -7  -4  749.99   28.91
  -2   7  -4  644.34   28.55
   2   7   4  694.56   28.08
   2   7  -4  710.48   28.02
   2   7   5  561.30   26.08
  -2   7   5  537.78   25.60
  -2   7  -5  521.61   23.27
  -2  -7  -5  585.88   23.63
  -2   7   5  549.19   24.86
   2   7  -5  533.41   22.10
   2   7   5  539.45   22.17
   2   7   6  375.24   19.87
  -2   7   6  372.63   19.62
   2   7  -6  371.02   15.84
   2   7   6  375.02   15.92
  -2  -7  -6  426.32   18.01
  -2   7  -6  375.54   17.65
  -2   7   6  411.06   19.38
   2   7  -7    3.63    1.11
   2   7   7    4.29    1.25
  -2  -7  -7    8.14    2.56
  -2   7  -7    2.64    1.91
  -2   7   7    3.82    2.33
   2   7   7    2.13    3.19
  -2   7   7    2.73    2.69
   2   7  -8  115.04    5.77
   2   7   8  129.44    5.95
  -2   7   8  134.14    9.82
  -2   7  -8  111.77    8.14
  -2  -7  -8  118.44    8.16
  -2   7   8  127.79    9.80
   2   7   8  120.85    9.69
  -2   7  -9  256.21   14.10
  -2  -7  -9  253.67   13.86
  -2   7   9  259.87   15.57
   2   7  -9  231.44   10.36
   2   7 -10  492.70   20.75
  -2   7 -10  448.41   20.78
  -2   7 -10  457.71   20.61
   2   7 -10  512.59   20.75
  -2   7  10  470.94   20.89
  -2   7 -10  494.67   20.76
  -2   7 -10  480.72   20.60
  -2   7 -10  478.65   20.64
   2   7 -10  474.86   20.65
   2   7  10  516.69   26.93
  -2   7 -10  494.66   24.31
  -2   7  10  494.35   25.70
  -2  -7 -10  510.25   24.07
  -2   7 -11    0.79    1.57
   2   7 -11   -0.81    1.83
  -2   7 -11    1.47    1.67
   2   7 -11    2.40    1.51
  -2   7  11    2.28    1.45
   2   7 -11    2.10    1.60
  -2   7 -11    4.78    1.78
  -2   7 -11    3.09    1.42
  -2   7 -11    0.74    1.42
   2   7 -11    3.50    1.71
  -2  -7 -11    0.73    2.47
   2   7  11    1.09    3.10
  -2   7  11    3.92    3.31
  -2   7 -11   -0.79    3.18
   2   7 -12  153.01    8.37
  -2   7 -12  161.63    8.86
   2   7 -12  154.79    8.65
  -2   7 -12  162.04    8.67
  -2   7  12  161.99    8.23
  -2   7 -12  175.57    8.79
  -2   7 -12  176.62    8.60
  -2   7 -12  162.53    8.56
   2   7 -12  169.06    8.71
   2   7 -12  165.50    8.66
  -2  -7 -12  147.52   11.36
  -2   7  12  174.46   13.44
   2   7  12  149.37   13.04
  -2   7 -12  167.35   12.33
  -2   7 -13  102.52    6.69
   2   7 -13  103.47    6.36
  -2   7 -13  106.98    6.56
   2   7 -13  107.17    6.70
  -2   7  13  100.51    6.70
  -2   7  13  101.77    5.97
   2   7 -13  100.97    6.49
   2   7 -13  119.14    6.69
  -2   7 -13  115.27    6.44
  -2   7 -13  113.50    6.58
  -2   7 -13  109.30    6.58
   2   7  13  100.24   10.80
  -2   7  13  119.06   11.03
   2   7 -14  631.95   27.84
  -2   7 -14  656.17   28.16
  -2   7 -14  657.94   28.43
   2   7 -14  662.06   28.25
  -2   7  14  647.92   28.54
  -2   7 -14  659.18   27.79
   2   7 -14  644.26   28.12
  -2   7 -14  656.60   28.02
   2   7 -14  657.49   28.07
  -2   7  14  669.42   27.39
   2   7  14  727.08   36.32
  -2   7  14  722.14   35.49
   2   7  15   18.18    2.44
  -2   7 -15   21.78    2.69
   2   7 -15   18.23    2.72
   2   7 -15   17.43    2.80
   2   7 -15   16.57    2.87
  -2   7 -15   23.44    2.93
  -2   7  15   20.54    5.51
   2   7 -15   13.88    2.71
   2   7 -15   15.87    2.52
  -2   7 -15   19.02    3.12
  -2   7 -15   19.19    2.96
   2   7  16   18.30    2.46
  -2   7 -16   24.66    3.18
   2   7 -16   24.54    3.25
   2   7 -16   22.64    2.92
  -2   7 -16   15.95    3.09
  -2   7  16   30.57    6.49
   2   7 -16   22.32    3.10
   2   7 -16   23.03    3.15
   2   7 -16   20.16    3.09
  -2   7 -16   22.91    2.79
   2   7 -17   66.25    4.90
   2   7 -17   63.66    5.10
  -2   7 -17   65.23    5.13
  -2   7 -17   63.95    5.24
  -2   7  17   62.23    8.67
  -2   7 -17   70.06    4.81
   2   7 -17   64.11    4.97
   2   7 -17   68.18    5.17
  -2   7 -18  422.83   19.17
  -2   7 -18  434.50   19.47
   2   7 -18  414.41   18.84
   2   7 -18  431.57   19.37
  -2   7  18  448.46   26.64
   2   7 -18  438.34   19.12
   2   7 -18  417.66   19.18
  -2   7 -18  415.61   18.62
  -2   7 -19   73.67    5.30
   2   7 -19   75.85    5.47
  -2   7 -19   72.19    5.36
  -2   7 -19   74.14    4.80
   2   7 -19   76.24    5.16
   2   7 -19   66.21    4.76
   2   7 -19   82.11    5.48
  -2   7 -20  100.23    6.02
  -2   7 -20   91.99    5.93
   2   7 -20  103.03    6.15
  -2   7 -20   95.82    5.38
   2   7 -20   91.91    5.84
   2   7 -20   87.89    5.37
   2   7 -20   86.90    5.58
  -2   7 -21    3.24    1.73
   2   7 -21    0.26    1.74
  -2   7 -21   -1.28    1.86
   2   7 -21    4.31    1.70
  -2   7 -21    2.51    1.22
   2   7 -21    0.26    1.77
   2   7 -22   79.83    5.01
  -2   7 -22   85.75    5.00
  -2   7 -22   86.06    5.03
   2   7 -22   87.88    5.08
  -2   7 -22   83.86    4.95
   2   7 -22   77.08    4.67
  -2   7 -23   68.86    4.05
   2   7 -23   71.90    4.13
  -2   7 -23   63.20    3.83
   2   7 -23   63.61    3.75
  -2   7 -24  153.31    6.53
   2   7 -24  149.33    6.53
   2   7 -25   -0.53    0.80
  -2   7 -25   -0.44    0.76
  -2   8   0  524.29   23.20
   2   8   0  546.32   22.17
  -2   8   1  256.32   12.37
  -2   8  -1  250.96   11.92
   2   8   1  245.89   11.05
  -2   8   2   99.34    6.50
   2   8   2  106.20    5.26
   2   8  -2   92.93    5.08
  -2   8   2   86.33    7.28
   2   8   2   99.85    7.55
   2   8   3   10.78    1.74
   2   8  -3    9.68    1.57
  -2   8   3   12.72    2.64
  -2   8   3   12.56    3.59
   2   8   3   13.29    3.17
   2   8  -4 1744.08   69.27
   2   8   4 1759.22   69.37
   2   8   4 1848.11   73.55
  -2   8   4 1788.65   73.31
   2   8  -5  138.45    6.65
   2   8   5  140.77    6.73
  -2   8  -5  127.09    7.04
  -2   8   5  137.29    9.72
   2   8   5  140.64    9.98
   2   8  -6  318.47   13.62
   2   8   6  318.46   13.68
   2   8   6  309.69   17.81
  -2   8   6  316.38   17.58
  -2  -8  -6  352.86   15.47
  -2   8  -6  288.47   14.63
   2   8   7    5.53    1.38
   2   8  -7    6.28    1.33
  -2   8   7    4.56    3.30
   2   8   7    3.96    3.31
  -2  -8  -7    7.93    2.46
  -2   8  -7    4.47    1.58
  -2   8   7    8.01    3.00
   2   8   8  899.69   41.27
  -2   8   8  891.08   40.80
  -2   8  -8  862.04   38.01
  -2   8   8  853.14   40.09
  -2  -8  -8 1003.83   38.85
  -2   8  -8  856.70   35.79
   2   8   8  857.41   35.28
   2   8  -8  889.39   35.24
   2   8   9   53.59    3.26
   2   8  -9   48.60    3.10
  -2   8  -9   49.12    3.90
  -2   8  -9   46.28    3.60
   2   8  -9   46.86    3.59
   2   8   9   46.23    3.47
  -2   8   9   51.56    6.95
  -2   8   9   45.92    3.58
   2   8   9   62.32    7.44
  -2   8   9   41.64    3.66
   2   8  -9   43.63    3.59
  -2   8  -9   40.21    3.39
  -2   8  -9   50.83    3.71
  -2   8  -9   37.97    4.86
  -2   8   9   54.62    6.80
  -2  -8  -9   50.44    5.56
  -2   8  10 1039.26   45.17
   2   8  10  931.51   45.12
  -2   8  10 1021.31   45.64
  -2   8  10  963.41   39.03
  -2   8  10  916.58   39.39
   2   8  10  939.99   38.77
   2   8 -10  964.73   39.09
  -2   8 -10  998.38   39.15
   2   8 -10  939.86   38.83
  -2   8 -10  923.91   38.94
  -2   8 -10  958.69   39.15
   2   8 -10  999.15   39.21
  -2   8 -10  952.94   39.12
  -2   8 -10  943.60   39.33
  -2   8  11  117.79   10.45
  -2   8  11  101.92    5.83
  -2   8  11  120.92   10.95
   2   8  11   98.85   10.13
  -2   8  11   87.35    6.06
  -2   8 -11  100.92    5.92
   2   8 -11   84.81    5.58
  -2   8 -11  103.94    5.95
   2   8 -11   94.75    5.89
   2   8 -11  100.81    6.07
  -2   8 -11   99.70    6.28
  -2   8 -11   95.19    5.98
  -2   8 -12   67.27    5.10
   2   8 -12   59.56    4.73
  -2   8 -12   64.25    4.77
   2   8 -12   68.36    4.91
   2   8 -12   61.81    4.74
   2   8 -12   66.55    4.71
  -2   8 -12   68.12    4.76
   2   8 -12   62.59    4.60
  -2   8 -12   78.65    4.93
  -2   8  12   80.41    9.14
   2   8  12   76.28    9.31
  -2   8  12   72.71    8.84
  -2   8  12   68.11    4.59
  -2   8  13  162.20   13.79
   2   8  13  136.73   13.69
  -2   8  13  162.83   14.16
  -2   8 -13  176.04    8.90
   2   8 -13  168.24    9.00
   2   8 -13  158.72    8.74
   2   8 -13  177.50    9.09
   2   8 -13  172.10    8.92
  -2   8 -13  162.99    8.84
  -2   8 -13  158.95    9.26
   2   8 -13  156.99    9.01
  -2   8 -13  164.69    9.03
  -2   8  13  181.83    8.75
  -2   8  14  429.27   25.93
   2   8  14  414.32   26.06
  -2   8  14  407.69   25.92
  -2   8 -14  450.68   19.25
   2   8 -14  444.37   19.51
   2   8 -14  415.19   19.14
   2   8 -14  448.92   19.56
  -2   8 -14  430.30   19.29
   2   8 -14  399.30   19.13
  -2   8 -14  420.95   19.66
  -2   8 -14  473.21   19.71
   2   8 -14  433.64   19.64
  -2   8  14  426.36   18.83
   2   8 -15   20.23    2.79
  -2   8 -15   21.41    3.15
   2   8 -15   11.91    2.86
  -2   8 -15   21.69    3.07
   2   8 -15   17.59    2.96
  -2   8 -15   21.81    2.81
   2   8 -15   19.83    2.88
  -2   8 -15   17.25    2.71
   2   8 -15   19.26    2.74
  -2   8  15   19.63    4.97
   2   8  15   19.91    2.61
   2   8  15   19.19    5.66
  -2   8  15   24.37    6.31
  -2   8 -16   44.42    4.22
  -2   8 -16   40.40    3.98
   2   8 -16   42.47    4.16
   2   8 -16   44.98    4.14
   2   8 -16   41.50    4.01
   2   8 -16   37.13    3.85
  -2   8 -16   46.67    3.84
   2   8 -16   43.92    3.89
  -2   8 -16   35.76    3.83
  -2   8  16   41.41    7.35
   2   8  16   43.61    3.62
   2   8  16   36.07    7.09
  -2   8  16   30.37    6.78
  -2   8 -17   30.05    3.59
   2   8 -17   34.48    3.71
  -2   8 -17   28.40    3.27
   2   8 -17   30.02    3.40
   2   8 -17   36.17    3.78
   2   8 -17   32.42    3.46
  -2   8 -17   30.99    3.21
  -2   8 -17   26.44    3.33
   2   8 -17   31.09    3.27
  -2   8  17   36.08    6.85
   2   8  17   31.94    3.03
  -2   8  17   23.39    6.38
   2   8  17   28.83    6.37
  -2   8  18  480.79   29.66
   2   8 -18  546.15   23.40
   2   8 -18  532.18   23.13
  -2   8 -18  541.22   22.78
   2   8 -18  537.39   23.13
   2   8 -18  510.43   22.70
  -2   8 -18  524.56   23.10
  -2   8 -18  525.22   23.35
  -2   8 -18  571.07   23.38
   2   8 -18  526.46   23.33
  -2   8  18  508.72   30.09
   2   8  18  479.84   29.77
  -2   8 -19    6.16    2.20
   2   8 -19    5.02    1.63
   2   8 -19    4.33    2.25
  -2   8 -19    7.03    2.21
   2   8 -19    6.16    2.05
  -2   8 -19    7.43    1.82
   2   8 -19    4.66    2.02
  -2   8 -19    6.03    2.09
  -2   8 -20   44.98    3.69
   2   8 -20   39.95    3.69
   2   8 -20   42.03    3.54
  -2   8 -20   39.62    3.19
  -2   8 -20   41.53    3.67
   2   8 -20   44.81    3.69
   2   8 -21    0.48    1.66
  -2   8 -21   -0.23    1.65
  -2   8 -21    1.37    1.47
   2   8 -21   -0.92    1.66
   2   8 -21   -0.85    1.49
   2   8 -22  154.33    7.58
  -2   8 -22  161.12    7.57
  -2   8 -22  142.87    7.34
   2   8 -22  152.76    7.54
   2   8 -22  149.84    7.30
  -2   8 -23   16.76    1.88
  -2   8 -23   14.35    1.67
   2   8 -23   15.65    1.92
   2   8 -23   18.45    1.72
   2   8 -23   14.36    1.79
  -2   8 -24  137.87    6.10
   2   8 -24  131.38    6.11
  -2   9   0  189.68    9.91
   2   9   0  194.20    9.05
   2   9   1  451.32   18.92
  -2   9  -1  437.21   19.66
  -2   9   1  457.89   20.27
   2   9  -2    8.96    1.63
  -2   9   2   11.03    2.27
   2   9   2    9.63    1.69
  -2   9   3   39.39    5.09
   2   9   3   27.98    4.71
  -2   9   3   32.60    3.94
   2   9   3   34.31    2.79
   2   9  -3   31.88    2.66
   2   9   4  400.29   20.25
  -2   9   4  406.67   20.06
   2   9   4  353.45   15.91
   2   9  -4  372.78   15.85
  -2   9   4  366.09   18.26
   2   9   5 1299.99   55.66
  -2   9   5 1322.17   55.48
   2   9  -5 1265.46   50.71
   2   9   5 1267.90   50.77
  -2   9   6    5.44    3.61
   2   9   6    2.42    2.95
   2   9   6    3.30    1.38
   2   9  -6    3.45    1.32
  -2   9  -7    2.38    1.31
  -2   9  -7    0.44    1.35
   2   9  -7   -0.22    1.31
   2   9   7    0.47    1.35
  -2   9   7    0.84    3.07
   2   9   7   -0.87    3.42
  -2   9   7    0.73    1.34
   2   9  -7    1.40    1.49
   2   9   7    0.39    1.25
   2   9  -7   -0.18    1.16
   2   9  -8   95.74    5.19
   2   9   8  102.49    5.35
  -2   9   8  111.73    9.71
   2   9   8  106.17    9.59
  -2   9   8   99.62    5.79
   2   9   8   84.96    5.51
  -2   9   8   96.69    5.96
   2   9   8   98.65    5.73
   2   9  -8   89.83    5.62
  -2   9  -8   98.94    5.76
  -2   9  -8   88.70    5.40
  -2   9  -8  101.62    5.71
   2   9  -8   99.61    5.44
   2   9  -8   97.34    5.62
  -2   9  -8   87.14    5.50
   2   9   9  571.03   29.58
  -2   9   9  579.36   29.35
  -2   9   9  575.32   23.63
  -2   9   9  546.74   23.84
   2   9   9  550.62   23.43
   2   9  -9  564.59   23.22
   2   9  -9  542.51   23.32
   2   9  -9  530.56   23.09
  -2   9  -9  554.97   23.68
  -2   9  -9  525.23   23.22
   2   9  -9  532.83   23.48
  -2   9  -9  556.42   23.46
  -2   9  -9  574.37   23.55
   2   9  -9  562.52   23.52
  -2   9  10  414.56   23.85
  -2   9  10  449.49   25.04
   2   9  10  360.06   23.95
  -2   9  10  421.39   18.87
  -2   9  10  418.92   19.26
   2   9  10  414.82   18.67
   2   9 -10  422.32   18.57
   2   9 -10  418.32   18.99
   2   9 -10  434.46   18.87
   2   9 -10  401.76   18.49
  -2   9 -10  449.43   18.82
  -2   9 -10  455.24   18.98
  -2   9 -10  424.87   19.10
  -2   9 -10  459.04   19.08
   2   9 -10  460.99   19.07
  -2   9 -11   44.35    4.05
   2   9 -11   43.39    3.87
  -2   9 -11   49.12    3.97
   2   9  11   46.33    7.55
  -2   9  11   42.29    6.98
  -2   9  11   46.37    3.84
  -2   9  11   48.71    4.32
   2   9  11   45.61    3.58
   2   9 -11   55.59    3.90
   2   9 -11   40.30    3.54
  -2   9 -11   43.20    3.70
  -2   9 -11   44.82    3.78
   2   9 -11   44.79    3.84
  -2   9  11   42.76    6.67
  -2   9  12   52.46    7.95
   2   9  12   53.04    8.01
  -2   9  12   50.00    3.90
  -2   9 -12   40.87    3.89
   2   9 -12   46.23    4.24
  -2   9 -12   40.44    4.07
  -2   9  12   46.20    4.49
   2   9 -12   46.03    3.88
  -2   9 -12   50.02    4.03
   2   9 -12   51.23    3.99
   2   9 -12   41.76    3.88
  -2   9 -12   53.96    4.19
  -2   9  12   47.20    7.28
  -2   9  13   92.80   10.22
   2   9  13   75.60    9.97
  -2   9  13  102.84    6.13
  -2   9  13   95.46   10.92
   2   9 -13   93.62    6.02
   2   9 -13  100.36    6.32
  -2   9 -13  103.54    6.28
   2   9 -13   96.17    6.25
   2   9 -13   95.80    6.05
  -2   9 -13  102.44    6.24
  -2   9 -13  105.39    6.47
   2   9 -13   98.56    6.41
  -2   9 -13   98.48    6.60
  -2   9  14  178.25   14.97
   2   9  14  182.55   15.54
  -2   9  14  190.86   15.79
  -2   9  14  172.75    9.11
   2   9 -14  176.23    9.35
   2   9 -14  180.87    9.60
   2   9 -14  172.51    9.49
  -2   9 -14  175.22    9.37
   2   9 -14  175.45    9.23
  -2   9 -14  182.34    9.35
  -2   9  14  180.21    9.14
   2   9  14  189.30    9.53
   2   9 -14  180.00    9.70
  -2   9 -14  185.03    9.67
  -2   9 -14  163.65    9.60
   2   9  15  293.83   13.40
  -2   9  15  301.18   20.57
   2   9  15  259.25   19.71
   2   9 -15  266.08   13.39
   2   9 -15  266.53   13.41
   2   9 -15  301.06   13.48
   2   9 -15  275.83   13.19
  -2   9 -15  277.07   13.19
  -2   9 -15  287.61   13.46
  -2   9 -15  258.76   13.60
  -2   9 -15  276.50   13.51
   2   9 -15  267.10   13.61
  -2   9 -16    5.78    1.62
   2   9 -16    3.48    2.16
   2   9 -16    6.97    2.02
  -2   9 -16    1.98    1.97
  -2   9 -16    4.28    2.31
  -2   9 -16    6.44    1.99
   2   9 -16    7.80    2.25
   2   9 -16    7.66    2.48
   2   9 -16    3.73    2.00
  -2   9 -16    9.37    2.30
   2   9  16    2.77    4.83
  -2   9  16    6.90    5.18
   2   9  16    5.19    1.81
   2   9  17  137.91    7.69
  -2   9  17  128.24   13.31
   2   9  17  119.94   13.06
  -2   9 -17  141.13    7.47
   2   9 -17  153.21    8.43
   2   9 -17  152.32    8.17
   2   9 -17  133.70    7.74
   2   9 -17  157.03    8.34
  -2   9 -17  138.82    8.29
  -2   9 -17  160.88    8.35
  -2   9 -17  148.72    7.93
  -2   9 -17  156.54    8.35
   2   9 -17  155.42    8.54
  -2   9 -18   91.53    5.91
  -2   9 -18   97.72    6.15
  -2   9 -18   92.66    5.72
   2   9 -18   95.54    5.94
   2   9 -18   91.00    5.57
   2   9 -18  101.90    6.09
   2   9 -18   96.62    6.21
  -2   9 -18   96.95    6.08
  -2   9 -19  240.97   11.13
  -2   9 -19  219.05   11.07
  -2   9 -19  238.29   10.78
   2   9 -19  238.84   11.09
   2   9 -19  246.56   11.14
  -2   9 -19  251.43   11.30
   2   9 -19  242.22   11.35
  -2   9  19  219.98   10.61
   2   9 -20    4.56    1.93
  -2   9 -20    8.98    2.03
  -2   9 -20    6.96    1.96
  -2   9 -20    8.70    1.75
   2   9 -20    6.48    1.82
   2   9 -20    8.20    1.90
  -2   9 -21   -0.20    1.43
  -2   9 -21   -0.81    1.48
   2   9 -21    1.50    1.54
   2   9 -21    2.31    1.48
   2   9 -21    3.00    1.55
  -2   9 -22   40.26    2.90
  -2   9 -22   35.33    2.66
   2   9 -22   33.99    2.76
   2   9 -22   32.94    2.62
  -2   9 -23  192.74    8.47
   2   9 -23  190.88    8.52
   2   9 -24   25.71    1.71
  -2   9 -24   24.55    1.65
   2  10   0   53.00    3.65
  -2  10   0   49.03    4.09
   2  10   1  314.07   13.85
  -2  10   1  306.70   14.95
   2  10   2    3.24    1.37
   2  10  -2    2.51    1.34
   2  10  -3  182.29    9.17
   2  10   3  198.12    9.34
  -2  10   3  207.48   11.24
   2  10   4  100.17    8.91
  -2  10   4   96.99    8.83
   2  10   4   96.51    5.91
  -2  10  -4  105.77    5.84
   2  10   4  102.03    6.19
  -2  10   4  104.76    5.62
   2  10   4  110.81    5.72
  -2  10  -4  106.14    5.76
   2  10  -4  107.02    5.76
  -2  10   4  115.51    7.98
   2  10   4  116.09    6.00
   2  10  -4   99.86    5.74
  -2  10   5 1206.04   48.69
   2  10  -5 1297.76   49.01
  -2  10  -5 1240.72   48.98
  -2  10   5 1213.77   54.09
   2  10   5 1269.16   54.61
   2  10   5 1233.09   48.92
  -2  10  -5 1210.73   49.11
   2  10  -5 1200.78   49.12
  -2  10  -5 1179.77   49.29
  -2  10   5 1168.38   49.02
   2  10   5 1234.69   49.48
  -2  10  -5 1237.46   49.06
   2  10   5 1197.84   49.00
  -2  10   5 1230.86   52.08
   2  10  -5 1253.18   48.92
  -2  10   6   42.85    3.04
  -2  10  -6   40.14    3.26
   2  10  -6   39.89    3.21
  -2  10   6   34.79    3.32
  -2  10   6   43.37    6.05
   2  10   6   45.86    6.26
   2  10   6   41.77    3.45
  -2  10   6   41.26    3.34
   2  10  -6   34.35    2.89
   2  10   6   41.68    3.18
   2  10  -6   37.59    3.24
  -2  10  -6   40.23    3.50
  -2  10  -6   40.39    3.34
   2  10   6   41.22    3.52
   2  10  -6   34.21    3.16
  -2  10  -6   41.27    3.32
   2  10   6   38.38    3.14
   2  10  -6   41.55    3.20
   2  10  -7    5.46    1.67
  -2  10  -7    6.22    1.75
  -2  10  -7    8.20    1.90
   2  10   7    2.87    3.60
  -2  10   7    1.84    3.29
   2  10   7    7.09    1.89
   2  10   7    6.64    1.55
  -2  10   7    4.86    1.31
  -2  10   7    6.35    1.84
   2  10  -7    5.19    1.50
  -2  10   7    4.51    1.46
  -2  10  -7    4.07    1.64
   2  10  -7    6.45    1.45
  -2  10   7    5.14    1.94
  -2  10  -7    4.44    1.34
   2  10   7    6.90    1.78
   2  10  -7    2.23    1.42
   2  10   7    2.44    1.49
   2  10  -7    6.64    1.59
   2  10  -8   63.52    4.30
  -2  10  -8   51.62    4.07
  -2  10   8   48.12    7.08
  -2  10   8   66.18    4.52
   2  10   8   48.15    7.01
   2  10  -8   52.29    3.94
   2  10  -8   60.47    3.86
  -2  10   8   59.74    4.03
  -2  10   8   62.29    4.57
   2  10   8   49.05    3.69
  -2  10  -8   53.95    4.13
   2  10   8   59.60    4.37
  -2  10  -8   56.39    3.84
   2  10  -8   55.71    4.18
  -2  10  -8   74.92    4.69
   2  10  -8   53.26    3.92
  -2  10  -8   50.40    3.78
   2  10  -8   59.81    3.86
   2  10   8   63.34    4.03
  -2  10   9  874.62   41.96
   2  10   9  920.72   42.82
  -2  10   9  919.79   36.06
  -2  10  -9  841.93   35.33
   2  10  -9  860.30   35.30
  -2  10   9  842.61   36.18
   2  10  -9  845.17   35.17
   2  10   9  916.86   35.93
  -2  10  -9  867.22   35.37
   2  10  -9  851.60   35.80
   2  10  -9  851.93   35.50
   2  10  -9  826.20   35.19
   2  10  -9  885.95   35.50
  -2  10  -9  849.25   35.93
  -2  10  -9  854.36   35.45
  -2  10  -9  863.24   35.75
   2  10  -9  914.07   35.88
  -2  10  -9  903.67   35.86
   2  10  10    3.53    3.98
  -2  10  10    7.90    4.14
  -2  10  10    7.67    2.30
   2  10 -10    6.39    1.40
  -2  10 -10    7.17    1.64
  -2  10  10    8.87    2.16
   2  10  10    5.54    1.79
   2  10 -10    6.84    2.10
   2  10 -10    7.39    1.99
  -2  10 -10    6.68    1.92
  -2  10 -10    6.56    2.12
   2  10 -10    8.87    1.90
   2  10 -10    7.79    2.02
   2  10 -10    6.02    1.78
  -2  10 -10    6.19    2.14
  -2  10 -10    4.87    1.92
   2  10  11  368.84   22.64
  -2  10  11  321.16   21.10
  -2  10  11  368.85   15.77
   2  10 -11  328.31   14.80
   2  10 -11  331.97   15.66
  -2  10 -11  367.00   15.70
   2  10 -11  331.15   15.17
   2  10 -11  335.28   15.26
  -2  10 -11  344.10   15.36
  -2  10 -11  326.90   15.73
   2  10 -11  349.20   15.49
   2  10 -11  344.75   15.72
  -2  10 -11  338.65   15.67
  -2  10 -11  311.86   15.01
   2  10  11  327.01   15.27
   2  10  12   26.24    6.33
  -2  10  12   19.02    6.04
   2  10  12   28.24    2.93
  -2  10  12   24.27    2.96
  -2  10 -12   20.51    2.54
   2  10 -12   28.27    3.02
  -2  10 -12   23.01    2.84
  -2  10 -12   26.03    2.97
   2  10 -12   25.80    2.81
  -2  10 -12   18.05    2.82
   2  10 -12   26.63    2.86
  -2  10 -12   21.59    3.12
   2  10 -12   23.62    3.00
   2  10  13  233.03   18.00
  -2  10  13  218.57   17.43
  -2  10  13  254.49   11.83
   2  10  13  235.16   11.85
  -2  10 -13  220.62   11.57
  -2  10 -13  209.67   11.17
  -2  10  13  231.26   11.64
   2  10 -13  268.78   11.80
   2  10 -13  261.01   11.97
  -2  10 -13  228.90   12.00
   2  10 -13  243.88   11.60
  -2  10 -13  251.18   11.78
  -2  10 -13  252.21   11.88
   2  10 -13  215.71   11.79
  -2  10 -13  238.60   11.93
   2  10  14   29.15    7.05
   2  10  14   50.69    4.22
  -2  10  14   31.26    7.17
  -2  10  14   52.77    4.08
  -2  10 -14   45.46    3.85
  -2  10 -14   43.00    3.65
  -2  10  14   44.24    3.78
  -2  10 -14   46.37    4.30
   2  10 -14   44.26    4.11
  -2  10 -14   49.19    4.05
   2  10 -14   42.02    3.82
   2  10 -14   44.83    3.84
   2  10 -14   47.29    4.13
  -2  10 -14   52.71    4.19
   2  10 -14   44.96    4.16
  -2  10 -14   47.01    4.26
   2  10  15  268.38   19.86
  -2  10  15  233.41   18.92
   2  10  15  287.29   13.13
  -2  10 -15  263.81   12.68
  -2  10 -15  250.27   12.40
   2  10 -15  262.30   12.98
   2  10 -15  280.29   12.82
   2  10 -15  255.42   12.73
  -2  10 -15  267.35   13.36
  -2  10 -15  270.03   12.91
  -2  10 -15  269.92   12.88
   2  10 -15  280.92   13.17
   2  10 -15  263.77   13.22
  -2  10 -15  293.72   13.33
   2  10  16   13.23    2.31
  -2  10  16    1.34    4.58
   2  10  16   13.52    5.23
  -2  10 -16   14.78    2.12
  -2  10 -16   17.07    2.21
   2  10 -16   15.82    2.67
   2  10 -16   17.65    2.70
  -2  10 -16   17.59    2.67
   2  10 -16   16.21    2.43
  -2  10 -16   14.21    2.47
  -2  10 -16   15.96    2.88
   2  10 -16   18.78    2.53
   2  10 -16   12.41    2.67
  -2  10 -16   14.62    2.68
   2  10  17  117.41    6.56
  -2  10 -17  114.09    6.08
   2  10 -17  113.94    6.78
  -2  10 -17  118.09    6.74
   2  10 -17  119.34    6.72
   2  10 -17  111.55    6.42
  -2  10 -17  112.89    6.89
  -2  10 -17  122.92    6.67
  -2  10 -17  114.63    6.80
   2  10 -17  111.69    6.94
  -2  10 -17   98.56    5.96
   2  10  18   36.13    3.00
   2  10 -18   37.16    3.60
  -2  10 -18   37.18    3.46
  -2  10 -18   33.11    3.38
  -2  10 -18   31.73    3.08
   2  10 -18   27.44    2.98
   2  10 -18   35.60    3.40
  -2  10  19  228.15   11.46
   2  10 -19  259.05   11.90
   2  10 -19  270.17   11.85
  -2  10 -19  260.46   11.95
  -2  10 -19  259.47   11.93
   2  10 -19  249.23   11.98
   2  10 -20    2.52    1.57
   2  10 -20    1.00    1.44
   2  10 -20   -0.45    1.61
  -2  10 -20    2.10    1.44
  -2  10 -20    0.86    1.55
   2  10 -21    1.71    1.36
   2  10 -21    1.48    1.25
  -2  10 -21    2.46    1.38
   2  10 -21    2.77    1.44
   2  10 -22    8.91    1.42
   2  10 -22    7.82    1.50
  -2  10 -22   11.68    1.54
  -2  10 -23  170.34    7.42
   2  10 -23  170.76    7.42
  -2  11   0  778.31   33.37
   2  11   0  778.98   33.85
  -2  11   0  797.17   33.88
  -2  11   0  812.35   34.18
  -2  11   0  834.83   33.68
   2  11   0  855.38   34.00
   2  11   0  797.17   34.19
   2  11   0  848.82   33.58
   2  11   0  855.07   33.50
  -2  11   0  847.10   33.63
   2  11   0  854.14   33.92
  -2  11   1  320.95   14.83
   2  11   1  322.39   14.90
  -2  11  -1  332.50   14.36
  -2  11  -1  323.40   14.54
   2  11   1  332.71   14.79
  -2  11   1  321.59   15.02
  -2  11  -1  323.54   15.13
   2  11  -1  320.38   15.02
   2  11   1  311.22   15.00
  -2  11  -1  322.19   14.43
   2  11  -1  341.11   14.39
  -2  11   1  322.81   14.44
   2  11  -1  322.20   14.37
  -2  11   1  342.14   14.55
   2  11   1  338.84   14.38
   2  11   1  334.22   14.77
  -2  11   2   57.53    4.19
   2  11   2   56.73    4.24
   2  11   2   46.69    3.96
   2  11  -2   56.94    4.14
  -2  11  -2   51.09    4.28
  -2  11   2   54.49    4.17
  -2  11  -2   54.28    3.86
   2  11   2   61.67    4.17
  -2  11  -2   55.95    4.34
   2  11  -2   56.56    4.26
   2  11  -2   54.67    3.81
   2  11  -2   60.74    3.87
  -2  11   2   58.04    3.91
  -2  11   2   55.79    3.82
   2  11   2   61.11    3.80
  -2  11  -2   62.51    4.02
   2  11  -2   57.66    3.75
   2  11  -2   61.63    4.14
   2  11   2   56.20    4.07
  -2  11   2   51.21    4.64
   2  11  -3   81.78    4.86
  -2  11   3   73.10    4.79
   2  11  -3   91.66    5.11
  -2  11  -3   87.22    5.08
   2  11   3   86.67    4.97
  -2  11   3   91.96    4.99
   2  11  -3   83.02    4.80
  -2  11   3   79.41    5.31
   2  11   3   87.51    5.53
   2  11   3   75.42    5.12
   2  11   3   83.62    5.10
   2  11  -3   89.99    5.34
  -2  11   3   78.14    5.25
  -2  11  -3   77.19    5.37
  -2  11  -3   83.39    5.31
   2  11  -3   82.33    5.30
   2  11   3   85.77    5.58
   2  11  -3   82.64    4.83
  -2  11   3   85.22    6.46
   2  11  -3   78.19    5.02
   2  11   3   80.50    5.18
   2  11  -4  751.05   31.09
   2  11  -4  741.89   30.88
  -2  11   4  769.38   30.97
  -2  11  -4  785.22   31.21
   2  11  -4  743.15   30.94
  -2  11   4  773.04   31.06
   2  11   4  817.74   31.17
  -2  11   4  749.53   31.51
   2  11   4  728.85   31.39
   2  11   4  759.11   31.21
   2  11  -4  715.35   31.37
  -2  11   4  745.55   31.36
  -2  11  -4  755.36   31.70
   2  11   4  752.04   31.75
  -2  11  -4  765.31   31.35
   2  11  -4  713.96   30.90
   2  11   4  789.15   31.38
  -2  11   4  737.90   33.56
   2  11  -4  769.64   31.22
  -2  11   5  140.73    7.50
  -2  11  -5  144.47    7.82
   2  11  -5  175.76    8.04
   2  11  -5  152.71    7.68
  -2  11  -5  157.21    7.54
  -2  11   5  166.21   12.37
   2  11   5  163.15   12.28
  -2  11  -5  141.24    8.13
  -2  11  -5  146.97    7.92
   2  11   5  146.48    7.83
   2  11  -5  158.02    8.12
  -2  11   5  138.00    7.85
   2  11   5  152.86    8.42
   2  11  -5  152.05    7.95
  -2  11  -5  165.72    7.63
  -2  11  -5  160.52    7.92
   2  11  -5  146.79    7.78
   2  11  -5  161.37    7.91
  -2  11   5  147.51   10.12
   2  11   5  148.22    7.95
  -2  11  -6   30.89    2.99
   2  11  -6   33.22    3.03
  -2  11   6   35.83    2.83
   2  11  -6   31.03    2.79
  -2  11   6   32.00    3.22
  -2  11  -6   33.42    2.69
  -2  11   6   24.94    5.30
   2  11   6   34.85    5.73
  -2  11  -6   31.29    3.20
  -2  11   6   30.15    3.09
  -2  11  -6   40.85    3.36
   2  11  -6   33.74    3.22
   2  11   6   30.56    2.94
  -2  11  -6   31.47    2.72
   2  11  -6   34.96    3.06
   2  11   6   30.18    3.33
   2  11  -6   35.03    3.07
  -2  11  -6   32.84    3.12
   2  11   6   32.01    3.06
   2  11  -6   34.30    3.01
  -2  11   6   21.27    4.30
  -2  11  -7    1.38    1.48
   2  11  -7    0.26    1.49
  -2  11  -7    0.78    1.59
   2  11   7    1.05    3.33
  -2  11   7   -1.01    3.87
  -2  11  -7    1.13    1.51
   2  11  -7    1.34    1.32
  -2  11   7   -0.25    1.48
  -2  11  -7    4.74    1.75
  -2  11   7    2.30    1.23
   2  11   7    1.62    1.31
   2  11  -7   -0.26    1.48
   2  11  -7    0.46    1.20
  -2  11   7    2.09    1.62
  -2  11  -7    1.87    1.28
   2  11   7    3.36    1.87
   2  11  -7    2.63    1.57
  -2  11   7    0.73    2.62
   2  11   7    3.24    1.52
   2  11  -7    2.11    1.49
  -2  11   8   52.18    7.23
  -2  11   8   47.36    3.99
   2  11   8   42.23    6.84
   2  11  -8   48.13    3.75
   2  11   8   42.56    3.38
  -2  11  -8   38.38    3.62
  -2  11   8   36.89    3.38
  -2  11  -8   47.89    3.93
   2  11   8   48.16    3.92
  -2  11  -8   44.73    3.32
  -2  11  -8   41.82    3.63
   2  11  -8   43.62    3.71
   2  11  -8   42.80    3.38
  -2  11  -8   49.55    3.85
   2  11  -8   45.77    3.68
  -2  11   9  106.96   10.20
  -2  11   9   77.88    5.49
   2  11   9   82.27    9.59
  -2  11  -9   89.74    5.67
  -2  11  -9   82.45    5.22
   2  11  -9   80.80    5.10
  -2  11   9   80.78    5.01
   2  11   9   81.64    5.55
  -2  11  -9   84.17    5.06
   2  11  -9   88.07    5.25
  -2  11  -9   85.81    5.60
   2  11  -9   88.93    5.62
   2  11  -9   84.92    5.10
  -2  11  -9   85.61    5.56
   2  11  -9   81.05    5.44
  -2  11  10  317.60   14.47
  -2  11  10  282.51   19.65
   2  11  10  329.13   21.02
  -2  11 -10  293.66   14.21
   2  11 -10  310.04   13.66
  -2  11 -10  285.18   13.58
   2  11  10  296.66   14.12
  -2  11 -10  305.10   13.66
   2  11 -10  290.57   14.20
   2  11 -10  311.33   13.93
   2  11 -10  281.30   13.51
  -2  11 -10  307.83   14.24
  -2  11 -10  302.28   14.35
   2  11 -10  299.41   13.56
   2  11 -10  303.87   14.22
  -2  11 -10  338.18   14.44
   2  11  11    6.47    4.50
  -2  11  11    7.47    4.21
  -2  11 -11    5.38    2.00
   2  11 -11    5.40    1.48
  -2  11  11    5.71    2.12
  -2  11  11    3.86    2.03
  -2  11 -11    5.87    1.64
   2  11  11    3.24    1.75
   2  11 -11    4.43    1.75
  -2  11 -11    2.46    1.80
   2  11 -11    6.06    1.98
   2  11 -11    5.19    1.59
   2  11 -11    1.90    1.84
  -2  11 -11    3.43    1.74
  -2  11 -11    4.00    1.94
  -2  11  12  190.29   15.58
   2  11  12  198.15   16.10
   2  11  12  212.64   10.74
  -2  11  12  219.01   10.52
  -2  11 -12  194.57   10.21
  -2  11 -12  193.72    9.69
   2  11  12  198.35    9.99
  -2  11  12  214.94   10.51
   2  11 -12  195.85   10.32
   2  11 -12  200.80   10.09
  -2  11 -12  188.69   10.14
   2  11 -12  195.11    9.80
  -2  11 -12  198.83   10.49
  -2  11 -12  200.37   10.35
   2  11 -12  185.76   10.29
   2  11  13   69.42    5.28
  -2  11  13   81.91    5.31
  -2  11  13   76.96    9.80
   2  11  13   72.29    9.54
  -2  11 -13   62.91    4.91
   2  11  13   74.44    4.85
  -2  11  13   63.91    4.97
  -2  11 -13   67.68    4.61
   2  11 -13   74.75    5.08
   2  11 -13   75.64    4.85
  -2  11 -13   71.67    5.11
  -2  11 -13   69.64    5.28
   2  11 -13   66.39    5.20
  -2  11 -13   75.34    5.37
  -2  11  14  284.23   20.24
   2  11  14  294.16   20.48
   2  11  14  294.98   13.80
  -2  11 -14  282.60   13.35
  -2  11 -14  256.94   12.76
  -2  11  14  287.06   13.39
   2  11 -14  292.58   13.52
  -2  11 -14  272.58   13.66
  -2  11 -14  308.55   13.70
   2  11 -14  279.23   13.18
  -2  11 -14  290.19   13.69
   2  11 -14  271.18   13.71
   2  11  15   19.93    2.91
   2  11  15   22.77    6.06
  -2  11  15   23.82    6.46
  -2  11 -15   21.15    2.59
  -2  11  15   16.26    2.32
  -2  11 -15   17.61    2.16
  -2  11 -15   27.43    3.07
   2  11 -15   18.56    2.59
   2  11 -15   24.06    3.12
  -2  11 -15   20.30    3.04
   2  11 -15   21.48    3.02
  -2  11 -15   19.41    2.94
   2  11  16    2.62    1.72
  -2  11 -16    0.56    1.61
   2  11 -16    3.60    2.01
   2  11 -16    1.29    1.56
  -2  11 -16    3.02    2.04
   2  11 -16   -0.32    2.09
  -2  11 -16   -1.26    2.04
  -2  11 -16   -0.23    1.24
   2  11  17   76.38    4.94
  -2  11 -17   79.84    5.19
   2  11 -17   70.89    5.07
  -2  11 -17   76.69    5.17
   2  11 -17   69.48    4.73
  -2  11 -17   72.38    4.88
   2  11 -17   75.78    5.05
   2  11  18  254.59   11.70
  -2  11  18  254.82   12.01
  -2  11 -18  248.17   12.01
   2  11 -18  267.01   12.27
  -2  11 -18  262.23   12.16
   2  11 -18  252.35   11.77
   2  11 -18  265.82   12.13
  -2  11  19   22.05    2.45
  -2  11 -19   28.07    2.75
   2  11 -19   25.06    2.84
   2  11 -19   30.49    2.62
  -2  11 -19   29.63    2.76
   2  11 -19   30.73    2.80
  -2  11  20   31.26    2.42
   2  11 -20   41.75    3.01
  -2  11 -20   41.38    3.00
   2  11 -20   40.19    3.06
   2  11 -21    1.75    1.24
   2  11 -21    2.31    1.20
  -2  11 -21    1.02    1.20
  -2  11 -22   79.67    4.05
   2  11 -22   81.72    4.12
   2  12   0  274.90   13.01
  -2  12   0  278.72   13.02
  -2  12   0  274.26   13.27
   2  12   0  275.52   13.00
  -2  12   0  260.94   13.35
   2  12   0  262.64   13.19
   2  12   0  271.38   12.54
  -2  12   0  278.54   12.71
   2  12   0  273.99   12.46
  -2  12   0  285.69   12.72
   2  12   0  282.35   12.95
   2  12  -1   35.01    3.32
   2  12   1   47.32    3.89
  -2  12  -1   43.35    3.64
  -2  12   1   40.94    3.72
   2  12   1   43.88    3.66
  -2  12   1   43.38    3.83
  -2  12   1   37.20    3.91
   2  12   1   40.01    3.87
  -2  12  -1   43.27    3.97
   2  12  -1   48.53    4.06
  -2  12   1   43.86    3.39
  -2  12   1   46.13    3.52
   2  12   1   41.60    3.26
   2  12  -1   40.41    3.26
   2  12  -1   38.10    3.18
  -2  12  -1   44.79    3.46
   2  12   1   41.92    3.54
  -2  12   2   34.99    3.43
  -2  12  -2   37.95    3.29
   2  12  -2   30.86    3.00
  -2  12  -2   32.48    2.82
   2  12   2   32.17    3.42
   2  12   2   35.88    3.34
  -2  12  -2   34.85    3.10
  -2  12  -2   38.21    3.67
  -2  12   2   38.66    3.52
   2  12  -2   31.32    3.26
  -2  12  -2   32.50    3.47
   2  12  -2   28.19    3.25
  -2  12  -2   41.35    3.25
   2  12  -2   33.14    2.97
  -2  12   2   34.41    3.05
   2  12  -2   37.88    3.12
   2  12  -2   35.88    3.01
   2  12   2   40.43    3.11
  -2  12   2   42.03    3.29
   2  12  -2   33.45    3.25
   2  12   2   33.40    3.30
  -2  12  -3   89.27    5.75
  -2  12   3  102.43    6.33
   2  12   3  106.54    6.55
   2  12  -3  103.04    5.84
  -2  12  -3   96.36    5.59
   2  12  -3  102.81    6.26
   2  12   3  109.33    6.24
  -2  12  -3  107.51    6.64
  -2  12   3  102.78    6.29
   2  12  -3  101.23    6.28
  -2  12  -3   97.93    6.27
   2  12   3  106.04    6.62
   2  12  -3   97.04    5.77
   2  12   3  103.21    5.90
  -2  12  -3  108.07    6.04
   2  12  -3  111.63    6.01
  -2  12   3  110.08    5.99
  -2  12   3  106.76    5.95
   2  12  -3  104.40    5.81
   2  12   3  112.56    6.29
   2  12  -3   98.52    6.03
  -2  12   4  591.63   24.02
   2  12  -4  573.51   23.92
  -2  12  -4  554.75   24.11
   2  12   4  594.03   24.17
  -2  12   4  582.65   24.08
   2  12  -4  593.48   24.18
   2  12  -4  557.27   23.94
  -2  12   4  580.78   24.71
   2  12   4  561.81   24.87
  -2  12  -4  550.13   23.70
   2  12  -4  557.85   24.48
  -2  12   4  582.23   24.48
  -2  12  -4  557.34   24.72
   2  12   4  565.54   24.25
  -2  12  -4  563.85   24.33
   2  12   4  570.18   24.83
   2  12  -4  552.90   23.92
   2  12   4  561.01   24.40
   2  12  -4  582.18   24.32
   2  12  -5    7.42    1.81
  -2  12  -5    7.78    1.90
   2  12  -5    6.81    1.53
  -2  12  -5    7.23    1.47
   2  12   5    7.31    2.31
  -2  12  -5    5.40    1.66
   2  12   5    3.02    2.07
   2  12  -5    6.10    1.86
  -2  12   5    5.65    1.85
  -2  12   5    3.92    1.53
  -2  12  -5    7.09    1.94
  -2  12  -5    7.50    1.95
   2  12   5    7.88    1.84
   2  12  -5    9.69    1.76
   2  12  -5    3.24    1.72
   2  12  -5    9.06    1.76
   2  12  -5    4.74    1.70
   2  12   5    2.79    1.68
  -2  12   5    2.41    2.16
   2  12  -6  260.07   11.99
  -2  12  -6  260.90   12.26
  -2  12   6  250.04   11.85
   2  12  -6  273.36   12.29
  -2  12  -6  249.71   12.28
   2  12   6  261.18   12.15
  -2  12  -6  249.23   12.53
  -2  12   6  258.44   12.34
   2  12  -6  260.04   12.45
   2  12   6  260.67   12.77
   2  12  -6  255.70   12.18
  -2  12  -6  259.98   11.72
   2  12  -6  260.74   12.20
  -2  12   6  251.43   14.89
  -2  12  -7    6.40    1.97
   2  12  -7    3.31    1.82
   2  12   7    2.29    3.63
  -2  12   7    7.68    4.22
   2  12  -7    5.17    1.79
  -2  12   7    5.37    1.80
   2  12   7    2.54    1.38
  -2  12  -7    2.76    1.82
  -2  12  -7    3.29    1.70
   2  12  -7    5.35    1.58
   2  12   7    5.99    2.15
  -2  12  -7    4.84    1.43
   2  12  -7    4.24    1.50
  -2  12   7    7.78    2.17
   2  12  -7   10.76    2.04
  -2  12   7    6.62    2.83
  -2  12  -8  382.42   17.11
   2  12  -8  377.19   17.08
   2  12  -8  387.31   16.75
   2  12   8  392.25   23.67
  -2  12   8  384.87   17.46
   2  12   8  379.71   17.75
  -2  12   8  366.02   22.72
  -2  12   8  369.02   16.79
  -2  12  -8  363.42   17.06
   2  12   8  385.18   16.81
   2  12  -8  391.89   17.10
  -2  12  -8  385.61   17.29
   2  12   8  394.18   17.48
  -2  12  -8  358.75   16.36
   2  12  -8  383.02   17.12
  -2  12   8  375.86   20.74
   2  12  -9  166.91    8.86
   2  12  -9  160.74    8.32
  -2  12  -9  169.89    8.89
  -2  12   9  169.40    9.15
  -2  12   9  170.31   13.93
   2  12   9  171.22    9.38
   2  12   9  136.75   13.10
   2  12  -9  162.05    8.48
  -2  12  -9  164.56    8.96
  -2  12  -9  171.72    8.68
  -2  12   9  171.00    8.52
   2  12   9  164.11    8.28
  -2  12  -9  161.60    8.17
  -2  12   9  159.64    9.12
   2  12   9  171.53    9.05
   2  12  -9  151.96    8.70
  -2  12   9  150.96   11.94
   2  12 -10  317.21   14.46
  -2  12 -10  286.25   14.18
   2  12 -10  290.18   13.66
  -2  12  10  303.43   20.45
   2  12  10  273.59   20.16
  -2  12  10  291.83   14.46
   2  12  10  312.06   14.92
  -2  12 -10  303.49   14.46
  -2  12 -10  325.62   13.97
   2  12 -10  308.63   13.79
  -2  12 -10  292.41   13.56
   2  12  10  312.98   14.43
  -2  12  10  292.06   14.56
   2  12 -10  329.58   14.55
   2  12 -10  305.05   13.83
  -2  12  10  284.68   18.27
  -2  12 -11   32.76    3.57
   2  12 -11   27.26    3.19
  -2  12 -11   29.76    3.27
   2  12  11   29.32    3.52
  -2  12  11   23.03    5.74
   2  12  11   26.57    6.05
  -2  12  11   34.14    3.57
  -2  12 -11   29.91    3.32
   2  12 -11   24.45    2.58
   2  12  11   30.02    3.13
  -2  12  11   26.36    3.41
   2  12 -11   21.56    3.07
  -2  12 -11   28.28    3.28
   2  12 -11   28.55    2.88
  -2  12  11   22.82    4.79
   2  12 -12   62.84    4.92
  -2  12 -12   65.79    4.87
   2  12 -12   58.90    4.04
   2  12  12   60.82    8.77
  -2  12  12   56.27    8.10
   2  12  12   71.33    5.31
  -2  12  12   69.39    5.08
  -2  12 -12   61.68    4.76
  -2  12  12   58.95    4.77
   2  12  12   58.59    4.50
  -2  12 -12   70.24    5.14
   2  12 -12   57.93    4.16
  -2  12 -12   66.51    4.91
   2  12 -12   63.93    4.86
  -2  12  12   73.55    8.53
  -2  12 -13   97.11    6.36
   2  12 -13  100.78    6.52
   2  12  13  111.67    6.82
  -2  12  13  109.42    6.58
  -2  12  13   89.58   10.61
   2  12  13   90.57   10.85
  -2  12 -13  107.26    6.39
  -2  12  13  106.96    6.53
   2  12  13  108.19    6.23
  -2  12 -13   98.19    6.56
   2  12 -13  101.63    5.92
   2  12 -13  104.04    6.56
  -2  12 -13  113.05    6.57
  -2  12  13   84.02    9.46
  -2  12 -14  323.03   14.52
   2  12 -14  300.71   14.46
   2  12  14  322.33   14.71
   2  12  14  290.74   20.86
  -2  12  14  268.52   20.05
  -2  12 -14  293.99   14.06
  -2  12  14  306.39   14.23
   2  12 -14  302.40   13.80
  -2  12 -14  316.33   14.60
  -2  12 -14  297.98   14.24
  -2  12  14  291.42   19.35
   2  12  15   16.97    2.67
  -2  12 -15   19.22    2.38
  -2  12  15   17.65    2.33
   2  12 -15   14.90    2.23
  -2  12 -15   14.71    2.49
   2  12 -15   18.01    2.74
  -2  12 -15   15.81    2.69
   2  12  16   22.71    2.63
   2  12 -16   20.81    2.34
  -2  12 -16   22.18    2.88
   2  12 -16   16.84    2.77
  -2  12 -16   15.69    1.98
   2  12  17    2.39    1.58
  -2  12  17    9.16    2.11
  -2  12 -17    1.26    1.74
   2  12 -17    1.59    1.87
   2  12 -17    8.36    2.10
  -2  12  18  339.29   14.97
   2  12  18  326.81   14.63
  -2  12 -18  340.71   14.95
   2  12 -18  336.94   15.03
   2  12 -18  348.33   15.00
  -2  12  19   25.34    2.33
   2  12 -19   22.78    2.38
  -2  12 -19   23.52    2.40
   2  12 -19   23.44    2.46
  -2  12 -20   12.50    1.78
   2  12 -20   17.35    1.96
   2  12 -21   -1.92    1.21
  -2  12 -21   -0.92    1.16
  -2  12 -22   66.61    3.16
   2  12 -22   62.14    3.18
   2  13   0   29.57    3.20
  -2  13   0   34.43    3.45
   2  13   0   24.99    2.81
  -2  13   0   26.93    3.23
   2  13   0   32.56    3.40
   2  13   0   31.28    3.57
  -2  13   0   32.97    3.68
   2  13   0   35.62    2.99
  -2  13   0   29.84    2.98
   2  13   0   28.92    3.19
  -2  13   1  310.56   14.90
  -2  13  -1  318.60   14.53
  -2  13  -1  305.75   14.70
   2  13   1  307.59   14.91
   2  13  -1  328.39   14.73
   2  13   1  324.29   14.82
  -2  13   1  343.63   15.26
  -2  13  -1  290.54   15.03
  -2  13   1  323.56   15.55
   2  13   1  324.80   15.31
   2  13  -1  299.83   15.02
  -2  13   1  320.89   14.47
  -2  13  -1  315.69   14.57
  -2  13   1  306.04   14.40
   2  13  -1  330.95   14.51
   2  13   1  329.31   14.36
   2  13  -1  320.48   14.31
   2  13   1  317.06   14.85
   2  13  -2    5.07    1.70
   2  13   2    5.49    2.05
  -2  13  -2    7.03    2.27
   2  13   2    1.20    1.55
  -2  13   2    2.29    1.89
  -2  13   2    6.20    1.78
  -2  13  -2    7.12    1.83
   2  13  -2    3.81    1.52
   2  13  -2    5.42    1.98
  -2  13  -2    3.08    1.93
   2  13  -2    3.40    1.85
  -2  13   2    3.54    2.33
  -2  13  -2    5.35    1.78
  -2  13   2    7.82    2.04
  -2  13   2    4.91    1.54
   2  13  -2    4.06    1.47
   2  13   2    4.58    1.99
   2  13   3   26.75    3.42
   2  13   3   35.74    3.45
  -2  13  -3   22.95    3.21
   2  13  -3   25.67    2.78
  -2  13   3   29.05    3.25
   2  13  -3   29.58    3.29
  -2  13   3   24.85    3.20
   2  13   3   30.31    3.52
  -2  13  -3   23.92    2.67
  -2  13  -3   31.19    3.35
  -2  13   3   24.32    2.79
  -2  13   3   30.53    2.88
   2  13   3   33.76    3.09
   2  13  -3   30.03    2.79
   2  13   3   34.68    3.38
   2  13  -3   30.05    3.17
   2  13   4  161.04    9.18
   2  13  -4  164.19    8.82
  -2  13  -4  154.09    8.61
  -2  13   4  160.48    8.78
   2  13   4  156.52    8.54
  -2  13  -4  158.17    9.01
   2  13  -4  157.65    8.80
  -2  13   4  177.97    9.10
   2  13   4  152.53    9.04
  -2  13  -4  159.77    8.52
   2  13  -4  177.87    8.64
   2  13  -4  169.42    8.35
   2  13  -4  160.98    8.39
  -2  13   4  161.92    8.35
  -2  13  -5  164.93    9.17
   2  13  -5  168.02    9.30
  -2  13   5  201.91   10.43
   2  13   5  193.09   10.07
  -2  13  -5  188.94    9.90
  -2  13  -5  189.23    9.52
   2  13  -5  201.17    9.85
  -2  13   5  183.29    9.53
   2  13   5  180.79    9.36
  -2  13   5  181.03    9.71
   2  13   5  182.71    9.99
  -2  13  -5  176.57    8.78
   2  13  -5  173.47    9.23
   2  13  -5  177.24    9.08
  -2  13   5  175.87    9.02
  -2  13  -5  184.70    9.35
   2  13  -5  183.78    9.05
   2  13   6    1.53    2.17
  -2  13  -6   -0.34    1.64
  -2  13   6    1.74    1.38
   2  13  -6    3.11    1.55
   2  13  -6    2.53    1.72
   2  13   6    0.56    1.53
  -2  13  -6    3.04    1.75
  -2  13   6    3.82    1.72
   2  13  -6    1.09    1.42
   2  13  -6    0.85    1.53
   2  13  -6    1.75    1.39
  -2  13  -6    0.29    1.69
  -2  13   6    2.00    1.93
  -2  13  -6    4.25    1.52
   2  13  -6   -0.85    1.62
   2  13   6    1.44    1.98
   2  13  -7   -0.31    1.67
   2  13   7    0.27    1.49
  -2  13  -7    0.65    1.79
   2  13  -7   -0.26    1.51
  -2  13  -7   -0.94    1.79
  -2  13   7    1.14    1.61
   2  13   7    0.36    1.80
  -2  13   7    0.35    1.94
   2  13  -7    1.31    1.36
  -2  13   7    0.40    1.83
   2  13  -7    1.99    1.68
  -2  13  -7   -0.59    1.60
   2  13  -7   -0.88    1.64
   2  13  -7   -0.51    1.36
   2  13   8  130.59    8.20
  -2  13   8  136.81    8.00
   2  13   8  130.85    7.30
  -2  13   8  128.00    7.31
  -2  13  -8  133.91    7.67
  -2  13  -8  125.13    7.66
   2  13  -8  141.57    7.69
   2  13   8  131.30    7.95
  -2  13   8  135.39    8.24
   2  13  -8  139.07    7.66
   2  13  -8  142.60    7.41
   2  13  -8  134.43    7.30
  -2  13  -8  140.03    7.79
   2  13  -8  149.33    7.83
  -2  13   9  491.87   20.99
   2  13   9  464.32   21.12
   2  13   9  464.62   19.96
  -2  13  -9  475.82   20.65
  -2  13  -9  483.11   20.32
  -2  13   9  500.30   20.19
   2  13  -9  454.51   20.13
   2  13   9  467.72   20.78
  -2  13   9  461.62   21.09
   2  13  -9  435.28   20.33
  -2  13  -9  422.21   20.29
   2  13  -9  444.93   19.93
   2  13  -9  453.77   20.45
  -2  13  10   57.30    4.62
  -2  13  10   60.99    8.50
   2  13  10   38.35    7.54
   2  13  10   46.72    4.56
   2  13 -10   55.57    4.05
  -2  13 -10   55.65    4.44
  -2  13 -10   54.92    3.98
  -2  13  10   53.78    4.61
   2  13  10   48.49    4.25
   2  13 -10   49.57    4.28
  -2  13 -10   64.22    4.57
   2  13 -10   46.82    3.74
   2  13 -10   51.40    4.26
  -2  13  11   19.33    2.86
   2  13  11   17.84    3.09
  -2  13  11   11.60    5.01
   2  13  11   12.02    5.07
   2  13 -11   21.04    2.39
  -2  13 -11   19.65    2.80
   2  13  11   21.72    2.85
  -2  13  11   22.79    2.97
   2  13 -11   17.08    2.71
  -2  13 -11   20.17    2.90
   2  13 -11   18.20    2.76
   2  13  12   63.96    8.97
   2  13  12   58.96    4.88
  -2  13  12   51.71    7.84
  -2  13  12   61.41    4.64
  -2  13 -12   51.87    4.27
  -2  13  12   48.84    4.37
   2  13  12   53.68    4.18
   2  13 -12   52.14    4.37
  -2  13 -12   59.16    4.48
   2  13 -12   46.59    3.53
   2  13 -12   60.06    4.60
   2  13  13  152.87   13.86
  -2  13  13  155.74   14.12
   2  13  13  172.54    9.18
  -2  13 -13  146.23    8.36
  -2  13  13  171.43    8.87
   2  13 -13  160.63    8.74
  -2  13 -13  163.32    8.76
   2  13 -13  166.36    8.88
   2  13  14   70.54    5.34
  -2  13 -14   84.79    5.16
   2  13 -14   82.00    5.43
  -2  13 -14   85.81    5.49
   2  13 -14   84.62    5.55
   2  13  14   72.36    4.82
  -2  13  14   80.71    5.26
   2  13  15  225.27   10.77
  -2  13 -15  234.16   10.73
   2  13 -15  211.00   10.64
  -2  13 -15  199.63    9.98
  -2  13  15  210.81   10.21
  -2  13 -16    0.75    1.72
   2  13 -16    2.35    1.84
   2  13  16    3.57    1.77
  -2  13  16    2.53    1.94
   2  13 -17   53.35    3.97
  -2  13 -17   58.46    3.96
  -2  13  17   58.25    4.08
   2  13  17   49.27    3.74
  -2  13  18   41.45    3.13
   2  13  18   33.95    2.73
   2  13 -18   38.79    3.11
  -2  13 -18   41.90    3.12
   2  13 -18   40.98    3.12
  -2  13  19  102.71    5.29
  -2  13 -19  108.35    5.46
   2  13 -19  107.60    5.50
   2  13 -20   -1.87    1.25
  -2  13 -20   -1.77    1.23
   2  13 -21   -0.17    0.89
  -2  13 -21    1.57    0.79
   2  14   0  122.05    7.54
  -2  14   0  112.83    7.51
   2  14   0  116.83    7.12
  -2  14   0  118.55    7.40
  -2  14   0  120.97    7.18
   2  14   0  118.72    7.13
  -2  14   0  111.51    6.85
  -2  14   0  121.46    6.86
   2  14   0  119.60    6.76
   2  14   0  116.37    6.58
  -2  14   1  277.30   14.22
  -2  14  -1  278.30   14.02
   2  14   1  277.57   14.01
   2  14  -1  268.10   13.78
   2  14   1  276.28   13.56
  -2  14   1  315.59   14.11
  -2  14   1  280.13   13.68
  -2  14  -1  287.67   13.21
   2  14   1  270.77   13.63
  -2  14  -1  263.11   13.35
  -2  14   1  281.30   13.64
   2  14  -1  292.30   13.48
  -2  14  -1  282.17   13.23
   2  14  -1  287.98   13.05
   2  14  -1  282.68   13.16
  -2  14   1  279.52   13.16
  -2  14   1  279.04   13.18
  -2  14  -2   27.06    3.49
  -2  14   2   45.18    4.46
  -2  14   2   33.52    3.71
   2  14  -2   34.65    3.69
  -2  14   2   38.30    3.83
   2  14   2   42.31    3.83
  -2  14  -2   43.74    4.12
   2  14   2   42.78    4.05
  -2  14  -2   39.07    3.54
   2  14  -2   33.71    3.27
  -2  14  -2   38.13    3.51
  -2  14   2   38.27    3.39
   2  14  -2   34.42    3.12
  -2  14   2   40.82    3.45
   2  14  -2   36.02    3.28
  -2  14   3    5.31    2.00
  -2  14   3    4.24    2.65
  -2  14  -3    7.12    2.11
  -2  14  -3   10.49    2.61
   2  14   3    3.80    1.73
  -2  14   3    4.66    1.74
  -2  14   3    3.39    2.05
   2  14  -3    3.45    2.05
   2  14  -3    4.09    1.73
   2  14   3    4.16    2.15
  -2  14  -3    2.95    1.52
   2  14  -3    6.13    1.73
  -2  14  -4  337.35   15.77
   2  14  -4  321.41   15.79
   2  14   4  375.98   16.70
   2  14  -4  329.98   15.98
  -2  14   4  341.93   15.92
   2  14   4  362.08   15.89
  -2  14  -4  343.02   16.31
   2  14   4  342.04   16.43
  -2  14   4  332.96   16.10
   2  14  -4  340.79   15.33
   2  14  -4  335.13   15.41
  -2  14   4  341.80   15.45
  -2  14   5  552.15   23.66
   2  14   5  531.21   23.25
  -2  14  -5  520.39   22.33
   2  14  -5  518.43   22.54
   2  14  -5  511.33   22.73
   2  14   5  539.08   22.54
  -2  14   5  497.53   22.52
  -2  14  -5  514.54   22.95
  -2  14   5  504.41   22.87
   2  14   5  522.66   23.32
  -2  14  -5  475.09   22.23
  -2  14  -5  512.05   22.52
   2  14  -5  519.48   22.22
   2  14  -5  516.57   22.40
  -2  14  -5  513.29   22.39
  -2  14   5  531.25   22.21
   2  14  -5  497.20   22.01
   2  14   6   64.11    5.10
   2  14  -6   47.61    4.13
  -2  14   6   59.45    5.12
  -2  14   6   58.72    4.48
   2  14   6   56.82    4.37
  -2  14  -6   57.47    4.76
  -2  14  -6   57.06    4.51
   2  14  -6   54.29    4.59
   2  14   6   49.94    4.72
  -2  14  -6   57.52    4.33
   2  14  -6   58.39    4.15
  -2  14  -6   61.49    4.52
   2  14  -6   57.55    4.24
   2  14  -6   55.19    4.31
  -2  14   7   -0.82    2.21
   2  14   7    0.37    1.95
   2  14  -7   -0.27    1.35
   2  14  -7   -0.78    1.56
   2  14  -7    1.21    1.60
  -2  14  -7    0.30    1.73
   2  14  -7   -2.71    1.49
  -2  14  -7   -1.68    1.83
   2  14   7   -0.28    1.67
   2  14  -7    0.64    1.78
  -2  14   7   -1.17    1.87
  -2  14  -7    0.96    1.74
  -2  14   8   32.74    3.71
  -2  14   8   41.59    4.17
   2  14   8   32.77    3.62
   2  14   8   34.94    3.26
  -2  14  -8   35.11    3.48
   2  14  -8   27.59    3.19
  -2  14   8   33.29    3.27
  -2  14  -8   29.19    3.33
   2  14  -8   28.33    2.97
   2  14  -8   33.41    3.42
   2  14  -8   30.42    3.07
  -2  14  -8   30.14    3.24
  -2  14   9  394.96   17.27
   2  14   9  368.41   17.41
   2  14  -9  362.51   16.42
  -2  14  -9  344.54   16.65
  -2  14   9  385.40   16.38
  -2  14  -9  373.93   16.54
   2  14   9  378.96   16.29
   2  14   9  381.98   17.12
  -2  14   9  366.73   17.38
   2  14  -9  353.89   16.54
   2  14  -9  345.87   16.17
   2  14  -9  366.35   16.70
  -2  14  -9  351.15   16.63
   2  14  -9  349.44   16.23
   2  14  10  117.94    7.06
  -2  14  10  103.21    6.54
  -2  14  10  102.14    5.70
   2  14 -10   89.66    5.67
  -2  14 -10  104.16    6.32
   2  14  10  103.56    5.77
  -2  14 -10   97.73    5.80
  -2  14  10  109.03    6.74
   2  14  10  109.15    6.54
   2  14 -10   91.33    6.08
   2  14 -10   81.26    5.50
  -2  14 -10  100.68    6.25
   2  14 -10   90.58    6.15
   2  14 -10  100.98    5.93
   2  14  11   60.23    5.03
  -2  14 -11   65.82    4.72
  -2  14  11   57.75    4.86
   2  14  11   61.89    4.63
   2  14 -11   65.31    4.68
   2  14 -11   56.03    4.15
   2  14 -11   60.65    4.68
   2  14 -11   58.04    4.02
  -2  14 -11   59.76    4.66
   2  14  12    5.20    2.28
   2  14 -12    5.55    1.33
  -2  14 -12    3.67    1.73
   2  14 -12    5.91    1.99
  -2  14 -12    7.11    2.07
   2  14 -12    3.86    1.57
   2  14 -12    6.06    2.00
  -2  14  12    6.06    2.16
   2  14  13  108.45    6.50
   2  14 -13   99.86    6.12
  -2  14 -13  102.67    6.11
   2  14 -13   88.04    6.01
   2  14 -13   92.59    5.60
  -2  14 -13  101.57    5.87
  -2  14  13  104.79    6.18
   2  14  14   44.48    3.90
  -2  14  14   41.75    3.92
   2  14 -14   42.24    3.67
  -2  14 -14   38.94    3.50
   2  14 -14   40.65    3.69
  -2  14 -14   40.84    3.26
   2  14 -14   40.80    3.14
   2  14  14   44.99    3.30
  -2  14  14   40.71    3.47
   2  14  15  247.73   11.51
  -2  14  15  236.65   11.63
   2  14 -15  248.99   11.37
  -2  14  15  218.98   10.85
   2  14 -15  229.21   11.27
  -2  14 -15  258.89   11.40
  -2  14 -16   11.61    2.01
   2  14 -16    9.92    1.96
  -2  14  16   11.67    2.26
   2  14  16    9.45    1.95
   2  14 -17   94.13    5.26
  -2  14 -17   93.21    5.17
  -2  14  17   93.15    5.33
   2  14  17   92.57    5.13
  -2  14 -18  101.97    5.16
   2  14 -18  107.69    5.28
  -2  14 -18   90.26    4.91
  -2  14  18   98.60    5.19
   2  14 -19  225.44    9.00
  -2  14 -19  227.63    8.93
  -2  15   0  147.61    9.20
   2  15   0  158.15    9.04
  -2  15   0  174.71    9.47
  -2  15   0  171.79    8.81
   2  15   0  166.80    8.65
  -2  15   0  162.26    8.70
  -2  15   0  164.33    8.97
   2  15   0  152.69    8.75
  -2  15  -1  104.26    6.77
  -2  15   1   92.33    6.71
   2  15   1  103.26    6.84
   2  15   1   99.16    6.37
  -2  15   1   98.62    6.55
  -2  15   1  105.20    6.12
   2  15  -1   95.74    5.91
   2  15  -1   85.38    5.63
  -2  15  -1   94.95    5.98
   2  15  -1  106.53    6.19
  -2  15  -1   89.33    5.68
  -2  15   1   90.42    6.08
  -2  15  -1   83.44    5.88
  -2  15   1   91.87    6.28
   2  15   1   97.78    6.33
  -2  15   2   46.70    4.78
  -2  15  -2   40.87    4.21
   2  15  -2   35.43    3.94
   2  15   2   42.06    4.05
  -2  15   2   45.25    4.27
   2  15  -2   49.06    3.92
  -2  15  -2   43.99    3.84
   2  15  -2   47.55    3.74
  -2  15   2   49.56    3.98
  -2  15   2   46.25    4.30
   2  15   2   49.04    4.46
  -2  15   2   50.70    4.40
   2  15  -3    7.16    2.24
  -2  15   3    6.20    2.14
  -2  15   3    4.76    2.54
  -2  15  -3    2.75    1.96
  -2  15   3    5.22    2.23
  -2  15  -3    4.61    2.23
   2  15  -3    7.90    2.36
   2  15  -3    2.55    1.78
  -2  15   3    3.12    1.98
   2  15   3    2.95    1.83
   2  15  -3    2.36    1.50
  -2  15   3    8.29    2.44
   2  15   3    6.53    2.34
   2  15   4  401.64   18.66
   2  15  -4  389.90   18.01
  -2  15  -4  392.72   17.86
  -2  15   4  412.71   18.18
   2  15   4  389.89   17.85
  -2  15  -4  392.20   18.38
   2  15  -4  390.41   18.18
   2  15  -4  413.49   17.52
  -2  15  -4  357.81   17.53
  -2  15   4  398.14   17.57
   2  15  -4  397.44   17.61
   2  15   4  407.88   18.58
  -2  15   4  384.00   18.21
  -2  15   5   25.29    3.76
   2  15  -5   28.15    3.16
   2  15   5   24.09    3.35
   2  15  -5   29.75    3.57
  -2  15  -5   29.39    3.21
   2  15   5   23.75    3.14
  -2  15  -5   31.79    3.77
  -2  15   5   24.22    2.85
  -2  15   5   26.76    3.21
   2  15  -5   25.07    2.81
  -2  15  -5   29.31    3.19
   2  15  -5   28.09    3.06
  -2  15   5   32.61    3.58
   2  15   5   27.28    3.72
   2  15  -6   88.54    5.56
  -2  15  -6   75.46    5.05
  -2  15   6   97.93    6.66
   2  15   6   88.18    6.16
   2  15  -6   94.76    6.02
   2  15   6   77.60    5.45
  -2  15   6   78.98    5.51
  -2  15  -6   83.20    5.94
  -2  15  -6   95.55    5.87
   2  15  -6   81.03    5.18
   2  15  -6   83.55    5.38
  -2  15  -6   76.73    5.52
   2  15   6   81.97    6.16
  -2  15   6   97.43    6.27
  -2  15   7    2.86    2.22
   2  15  -7    1.30    1.28
   2  15   7    0.37    1.93
   2  15  -7    1.09    1.40
  -2  15   7    0.29    1.56
  -2  15  -7    2.53    1.74
   2  15  -7    0.32    1.77
  -2  15  -7    0.33    1.79
   2  15   7    0.85    1.57
   2  15  -7    1.56    1.33
  -2  15  -7    0.61    1.89
  -2  15  -7    0.61    1.83
   2  15  -7    0.30    1.86
   2  15   7    1.60    2.51
  -2  15   8  208.62   11.44
   2  15   8  213.24   11.22
  -2  15  -8  208.31   10.77
  -2  15  -8  206.99   10.78
   2  15  -8  210.31   10.77
  -2  15  -8  217.43   10.92
   2  15  -8  219.43   10.50
   2  15  -8  212.22   10.47
   2  15   8  213.26   10.52
  -2  15  -8  219.24   10.84
   2  15  -8  225.67   10.88
  -2  15   8  228.08   10.70
  -2  15   9   43.61    4.20
   2  15   9   47.75    4.26
  -2  15  -9   40.03    3.57
   2  15  -9   38.02    3.53
  -2  15   9   42.07    3.47
   2  15   9   45.87    3.62
   2  15  -9   37.38    3.36
  -2  15  -9   46.76    3.98
  -2  15  -9   45.35    3.86
  -2  15  -9   52.16    4.13
   2  15  -9   49.66    4.00
   2  15  -9   42.67    3.52
  -2  15   9   49.66    4.33
  -2  15  10  307.14   14.14
   2  15  10  302.20   13.81
  -2  15 -10  282.52   13.01
   2  15 -10  289.28   13.05
   2  15  10  287.33   12.85
  -2  15  10  266.30   12.76
   2  15 -10  293.80   13.59
  -2  15 -10  276.59   13.46
   2  15 -10  282.98   13.08
   2  15 -10  273.13   12.91
  -2  15 -10  285.14   13.46
  -2  15 -10  283.02   13.48
   2  15  10  317.40   14.38
  -2  15  11   20.34    2.97
  -2  15 -11   22.36    2.77
   2  15 -11   19.39    2.14
   2  15 -11   22.31    2.47
  -2  15 -11   22.49    2.83
  -2  15 -11   19.60    2.69
   2  15 -11   19.37    2.82
   2  15  11   22.59    3.32
  -2  15  12    5.84    2.01
   2  15  12    9.58    2.06
  -2  15 -12   12.58    2.15
  -2  15  12   11.47    2.60
   2  15  12   12.11    2.42
  -2  15 -12    8.92    2.05
   2  15 -12    7.75    2.25
  -2  15 -12   11.87    2.21
   2  15 -12    9.38    1.76
  -2  15  13   56.53    4.13
   2  15  13   47.41    3.73
  -2  15  13   56.92    4.48
   2  15  13   46.72    4.11
  -2  15 -13   57.68    3.89
   2  15 -13   51.87    4.09
  -2  15 -13   62.12    4.25
   2  15 -13   52.51    3.55
  -2  15 -13   59.83    4.17
   2  15  14  324.53   14.33
  -2  15  14  338.09   14.69
  -2  15 -14  307.86   14.60
  -2  15 -14  319.72   14.28
  -2  15 -14  341.27   14.82
   2  15 -14  350.86   14.94
   2  15  14  350.82   15.16
  -2  15  14  332.33   15.20
  -2  15 -15    7.99    1.83
   2  15 -15    4.94    1.67
  -2  15 -15    4.54    1.62
  -2  15  15    5.17    1.83
   2  15  15    4.53    1.61
  -2  15 -16    0.16    1.16
  -2  15 -16    1.24    1.27
   2  15 -16    0.37    1.33
   2  15  16    1.69    1.38
  -2  15  16    1.45    1.38
  -2  15 -17    6.23    1.41
   2  15 -17    2.90    1.26
  -2  15 -17    3.71    1.17
  -2  15  17    3.28    1.36
  -2  15  18   89.64    4.47
  -2  16   0  334.88   15.93
   2  16   0  335.56   15.61
  -2  16   0  340.52   15.82
   2  16   0  316.35   14.91
  -2  16   0  328.79   15.02
  -2  16   0  306.23   14.74
   2  16   0  323.26   15.18
  -2  16   1   39.61    4.26
   2  16  -1   29.70    3.70
  -2  16  -1   32.76    3.98
   2  16   1   42.97    4.01
  -2  16   1   39.34    4.08
  -2  16  -1   37.01    3.46
  -2  16   1   42.02    3.70
   2  16  -1   36.42    3.50
  -2  16   1   37.50    3.61
   2  16   1   43.76    3.97
  -2  16  -2   13.98    2.73
   2  16  -2   11.89    2.71
  -2  16   2   15.57    3.04
  -2  16  -2   11.14    2.32
  -2  16   2   13.21    2.23
   2  16   2   10.46    2.47
   2  16  -2   12.83    2.36
  -2  16   2   11.78    2.77
  -2  16   2   14.48    2.53
   2  16   2    9.30    2.50
  -2  16   2   13.45    2.59
  -2  16  -3   89.69    6.18
   2  16  -3   87.82    6.17
  -2  16   3  103.07    6.98
   2  16   3   90.92    6.16
   2  16  -3   96.38    6.47
  -2  16   3   88.12    6.17
  -2  16  -3   94.17    6.58
  -2  16   3  106.28    6.08
   2  16  -3   94.04    5.88
   2  16  -3   97.94    5.75
  -2  16   3   99.59    6.47
   2  16   3   83.45    6.31
  -2  16   3   95.63    6.34
   2  16  -4  618.28   27.26
   2  16   4  676.12   28.06
  -2  16   4  631.42   27.33
  -2  16  -4  629.83   27.65
   2  16  -4  661.29   27.64
   2  16   4  633.22   27.16
  -2  16  -4  633.79   27.02
  -2  16   4  639.23   26.90
   2  16  -4  616.04   26.81
   2  16  -4  620.13   26.63
  -2  16   4  650.83   27.65
   2  16   4  635.98   27.79
  -2  16   4  629.64   27.66
  -2  16  -5  133.93    7.56
   2  16  -5  133.77    7.83
   2  16   5  135.30    8.53
  -2  16   5  144.30    8.12
   2  16   5  147.11    7.97
  -2  16  -5  148.85    8.47
   2  16  -5  150.32    8.39
  -2  16  -5  140.79    7.91
   2  16  -5  138.12    7.68
   2  16  -5  138.81    7.52
  -2  16  -5  155.94    8.17
  -2  16   5  146.33    8.60
   2  16   5  137.96    8.52
  -2  16   5  150.14    8.41
   2  16   6  129.86    7.67
   2  16  -6  112.36    6.75
  -2  16   6  120.75    7.81
   2  16   6  105.99    6.79
  -2  16   6  121.97    7.05
  -2  16  -6  119.48    7.33
   2  16  -6  117.25    7.22
  -2  16  -6  131.52    7.16
   2  16  -6  126.69    6.88
   2  16  -6  123.72    6.71
  -2  16  -6  114.85    6.98
   2  16   6  128.69    7.78
  -2  16   6  117.47    7.61
   2  16  -7   -0.24    1.17
   2  16   7    0.72    2.22
  -2  16   7    1.16    2.33
  -2  16  -7    0.90    1.72
  -2  16   7   -0.28    1.59
   2  16  -7    2.87    1.64
   2  16   7   -1.61    1.93
   2  16  -7   -1.24    2.02
  -2  16  -7   -0.63    1.77
   2  16  -7    0.24    1.41
  -2  16  -7   -0.29    1.70
  -2  16   7   -1.16    2.10
   2  16   7    0.76    2.15
  -2  16   8  255.89   12.78
  -2  16  -8  249.03   12.04
  -2  16   8  222.72   11.62
   2  16  -8  253.68   12.08
   2  16   8  261.14   11.90
  -2  16  -8  253.74   12.15
   2  16  -8  246.73   11.67
   2  16  -8  257.19   11.83
  -2  16  -8  262.05   12.17
  -2  16   8  263.36   12.95
  -2  16   9  154.08    8.26
   2  16   9  137.65    7.11
  -2  16   9  136.27    7.11
   2  16  -9  132.82    7.29
  -2  16  -9  143.57    7.38
   2  16  -9  130.27    7.05
   2  16  -9  134.27    7.13
  -2  16  -9  126.19    7.41
  -2  16  -9  133.84    7.48
  -2  16   9  142.92    8.26
  -2  16  10  296.55   12.96
  -2  16 -10  235.00   11.57
   2  16  10  255.31   12.73
   2  16 -10  253.05   11.66
  -2  16 -10  263.26   12.27
   2  16 -10  262.67   11.80
  -2  16 -10  260.25   12.19
  -2  16  11   28.02    3.11
   2  16  11   29.78    3.01
   2  16  11   29.48    3.30
  -2  16 -11   31.80    2.92
  -2  16 -11   32.36    3.06
   2  16 -11   27.78    2.53
  -2  16  12   31.70    3.04
   2  16  12   27.00    2.70
  -2  16 -12   24.77    2.70
  -2  16 -12   25.21    2.61
   2  16  12   26.41    3.05
  -2  16  12   28.22    3.20
   2  16  13    3.96    1.41
  -2  16  13    4.59    1.51
  -2  16 -13    1.77    1.13
   2  16  13    4.28    1.70
  -2  16  13    6.97    1.99
  -2  16 -13    5.26    1.62
   2  16  14  234.10   11.01
  -2  16  14  267.74   11.99
   2  16  14  276.58   11.89
  -2  16 -14  265.29   11.52
  -2  16  15   22.36    1.97
  -2  16 -15   26.40    2.24
  -2  16  15   31.08    2.70
   2  16  15   29.62    2.54
  -2  16 -16   13.66    1.45
  -2  16  16   11.68    1.80
  -2  16  17    7.17    1.27
   2  17   0   38.13    4.12
  -2  17   0   38.65    4.00
  -2  17   0   37.55    3.85
   2  17   0   32.97    3.80
  -2  17   0   39.51    3.59
  -2  17   0   37.41    3.12
   2  17  -1  178.24    9.90
  -2  17   1  178.31   10.01
  -2  17  -1  180.41    9.83
   2  17   1  176.05    9.99
  -2  17   1  184.03    9.88
   2  17   1  182.22    9.71
  -2  17   1  192.63    9.41
  -2  17  -1  179.00    9.35
  -2  17   1  177.36    9.17
  -2  17  -2   18.14    2.77
  -2  17   2   16.14    2.92
   2  17   2   13.83    2.97
   2  17  -2   15.39    2.80
  -2  17   2   12.85    2.64
  -2  17  -2   13.24    2.32
   2  17  -2   11.27    2.16
  -2  17   2    9.61    2.15
   2  17   2    9.04    2.40
   2  17   2   10.15    2.44
  -2  17   2   11.22    2.23
   2  17  -3   98.04    6.46
  -2  17   3   89.47    6.73
  -2  17   3   97.00    6.33
  -2  17  -3  108.72    6.91
   2  17   3  111.57    6.59
   2  17  -3  106.39    6.62
   2  17  -3  102.01    6.07
  -2  17  -3   95.17    6.05
   2  17   3  105.68    6.63
  -2  17   3  100.09    6.40
   2  17  -4   74.46    5.28
  -2  17  -4   80.14    5.20
  -2  17   4   84.50    5.50
   2  17   4   80.49    5.40
  -2  17  -4   71.62    5.49
   2  17  -4   78.88    5.56
  -2  17  -4   75.03    5.13
   2  17  -4   88.20    5.25
  -2  17   4   80.03    5.66
   2  17   4   74.71    5.64
   2  17  -5  198.52   10.13
  -2  17  -5  202.08    9.84
   2  17   5  209.70   10.30
  -2  17   5  190.52   10.21
  -2  17  -5  216.48   10.73
   2  17  -5  209.16   10.62
  -2  17  -5  207.49   10.33
   2  17  -5  222.01   10.23
   2  17  -5  196.34    9.84
  -2  17  -5  198.87   10.18
  -2  17   5  221.29   10.93
   2  17   5  208.90   10.84
   2  17  -6   11.93    1.93
  -2  17   6   12.56    3.00
   2  17   6   16.85    2.41
  -2  17  -6   18.24    2.57
  -2  17   6    8.62    2.16
  -2  17  -6   12.63    2.52
   2  17  -6   13.29    2.20
   2  17  -6   10.97    2.37
   2  17  -6   11.56    1.86
  -2  17  -6   12.43    2.25
  -2  17   6   11.75    2.53
   2  17   6   15.34    2.85
  -2  17   7   -1.05    2.17
  -2  17   7   -1.48    1.71
  -2  17  -7    0.28    1.63
  -2  17  -7   -0.82    1.67
   2  17  -7   -0.95    1.50
   2  17  -7   -1.68    1.94
   2  17   7   -0.73    1.66
   2  17  -7   -0.65    1.34
  -2  17  -7    1.85    1.77
   2  17   7   -1.36    1.99
  -2  17   7    1.03    1.92
  -2  17   8   22.76    3.10
   2  17   8   24.83    3.06
  -2  17  -8   20.36    2.66
   2  17   8   17.01    2.36
  -2  17   8   21.38    2.40
   2  17  -8   24.76    2.74
  -2  17  -8   23.35    2.70
   2  17  -8   25.04    2.55
  -2  17  -8   20.99    2.56
   2  17  -8   23.82    2.43
  -2  17   8   23.26    3.10
   2  17   8   22.53    3.06
  -2  17   9  251.25   11.83
   2  17   9  252.31   11.67
  -2  17   9  231.96   10.74
  -2  17  -9  233.86   10.90
   2  17  -9  227.60   10.79
  -2  17  -9  244.67   11.27
  -2  17  -9  229.15   11.16
   2  17  -9  235.43   10.79
  -2  17   9  245.29   11.87
  -2  17  10    7.73    2.06
   2  17  10    7.52    1.99
  -2  17 -10    9.39    1.88
  -2  17  10    7.74    2.19
  -2  17 -10    9.42    1.90
   2  17 -10   11.01    1.61
   2  17  11   44.99    3.53
  -2  17  11   51.89    3.84
  -2  17 -11   48.13    3.55
  -2  17 -11   49.50    3.47
   2  17  11   54.72    4.07
   2  17  12   14.05    1.95
  -2  17  12   13.44    2.01
  -2  17 -12   12.05    1.71
   2  17  12   14.76    2.26
  -2  17 -12   10.17    1.76
   2  17  13  101.15    5.22
  -2  17  13  103.26    5.81
   2  17  13  111.68    5.82
  -2  17 -13  102.08    5.40
  -2  17  14   20.36    1.83
  -2  17 -14   26.27    2.05
  -2  17  14   20.46    2.25
  -2  17 -15   18.89    1.59
  -2  17  15   19.53    1.99
  -2  17  16   -0.85    0.98
   2  18   0   43.96    4.11
   2  18   0   39.12    3.82
  -2  18   0   46.33    4.02
  -2  18   0   39.35    3.49
   2  18  -1  208.28   10.92
  -2  18   1  220.36   11.08
   2  18   1  207.43   11.07
  -2  18  -1  214.05   10.44
  -2  18   1  223.67   10.48
  -2  18   1  212.00   10.89
   2  18   1  213.51   10.80
   2  18   2    1.73    2.12
   2  18  -2    0.31    1.79
  -2  18  -2   -0.56    1.95
  -2  18   2   -0.35    2.12
   2  18   2    2.34    2.10
  -2  18   2    0.30    1.88
  -2  18  -2    1.04    1.62
  -2  18   2   -0.23    1.36
   2  18  -3   65.25    4.53
  -2  18   3   56.03    4.71
  -2  18  -3   55.38    4.04
   2  18   3   56.59    4.33
  -2  18  -3   51.91    4.43
   2  18  -3   57.07    4.55
  -2  18   3   56.53    4.35
  -2  18  -3   52.27    4.07
  -2  18   3   53.14    4.03
  -2  18   4   70.84    5.08
   2  18  -4   57.72    4.17
   2  18  -4   70.44    4.78
  -2  18  -4   70.28    4.70
  -2  18   4   64.40    4.40
   2  18   4   59.49    4.32
  -2  18  -4   57.91    4.09
  -2  18   4   68.91    4.46
   2  18   5  242.46   12.06
   2  18  -5  246.41   11.29
  -2  18  -5  265.68   11.93
   2  18  -5  242.24   11.75
   2  18   5  232.48   11.42
  -2  18   5  235.84   11.46
  -2  18  -5  249.24   11.54
  -2  18  -5  237.13   11.38
  -2  18   5  240.04   11.74
   2  18   5  239.30   11.87
  -2  18   6   49.63    4.33
   2  18   6   54.82    4.31
  -2  18  -6   42.24    3.75
  -2  18   6   46.02    3.66
   2  18   6   43.03    3.52
   2  18  -6   43.75    3.77
  -2  18  -6   51.07    3.77
  -2  18  -6   44.70    3.60
  -2  18   6   43.02    3.79
   2  18   6   43.93    3.92
   2  18   7    1.41    1.84
  -2  18   7    0.91    1.82
   2  18  -7    0.71    1.63
  -2  18   7    0.21    1.49
  -2  18  -7    0.23    1.66
  -2  18  -7    5.16    1.79
   2  18   7    1.84    1.47
  -2  18  -7    2.26    1.60
   2  18   7   -0.29    2.04
  -2  18   7    3.65    1.91
  -2  18   8   68.72    4.65
   2  18   8   54.10    4.20
  -2  18  -8   57.29    3.85
  -2  18   8   57.61    3.73
  -2  18  -8   56.06    3.90
  -2  18  -8   51.09    3.84
  -2  18   8   54.29    4.26
   2  18   8   65.61    4.48
   2  18   9  197.05    9.43
  -2  18   9  202.94    9.65
  -2  18   9  181.21    8.58
   2  18   9  199.06    9.59
  -2  18   9  184.39    9.45
  -2  18  -9  193.97    9.09
  -2  18  -9  189.19    9.03
  -2  18  10  140.04    7.34
   2  18  10  146.54    7.19
  -2  18 -10  132.96    6.91
  -2  18 -10  137.04    6.86
  -2  18  10  149.23    7.48
   2  18  11    7.34    1.52
  -2  18 -11    7.40    1.42
  -2  18  11    5.32    1.71
  -2  18 -11    6.60    1.50
   2  18  12    2.54    1.12
  -2  18  12    2.17    1.27
  -2  18 -12    3.53    1.18
  -2  18  13   43.91    2.84
  -2  18 -13   56.21    2.94
  -2  18  14   39.95    2.64
   2  19   0  317.35   14.73
  -2  19   0  310.32   14.50
   2  19   0  330.00   14.69
  -2  19   0  320.88   14.65
  -2  19  -1   14.08    2.23
   2  19   1   13.62    2.45
   2  19  -1    8.09    2.20
   2  19   1   10.69    2.26
  -2  19   1   10.94    2.15
   2  19  -2    5.28    1.78
  -2  19  -2    3.28    1.51
   2  19   2    2.91    2.03
   2  19   2    2.51    1.76
  -2  19  -2    4.26    1.64
  -2  19   2    5.14    1.90
   2  19  -3    9.99    1.94
   2  19   3    6.90    1.89
  -2  19   3    8.53    1.98
   2  19  -3    8.17    2.14
  -2  19  -3    6.85    1.94
   2  19   4  176.17    8.66
  -2  19   4  177.62    8.71
  -2  19  -4  167.57    8.78
   2  19  -4  180.12    8.94
   2  19   5   61.34    4.24
  -2  19   5   42.19    3.42
  -2  19  -5   47.70    3.73
   2  19  -5   57.00    3.98
   2  19   5   51.89    3.59
  -2  19  -5   46.26    3.52
  -2  19   5   48.34    3.53
   2  19   6   59.90    4.13
  -2  19  -6   47.99    3.57
  -2  19   6   47.76    3.48
  -2  19  -6   52.01    3.62
  -2  19   6   51.67    3.62
   2  19   7    2.73    1.76
  -2  19  -7    4.41    1.47
  -2  19   7    0.79    1.21
  -2  19  -7    2.61    1.32
  -2  19   7    3.33    1.57
   2  19   8   81.52    4.62
  -2  19   8   68.03    3.81
  -2  19  -8   67.69    4.11
  -2  19   8   73.04    4.43
   2  19   9   11.58    1.92
  -2  19  -9   13.79    1.72
  -2  19   9   15.22    1.95
   2  19  10   91.67    4.68
  -2  19  10   88.91    4.81
  -2  19  10   95.75    4.92
  -2  19 -10   77.27    4.32
  -2  19  11    6.97    1.35
   2  19  11    6.81    1.26
  -2  19  11    8.00    1.45
  -2  19  12   40.57    2.43
  -2  19  12   43.85    2.70
  -2  20   0  245.54   11.67
   2  20   0  267.96   11.98
   2  20   0  270.90   12.05
  -2  20   0  272.21   12.04
  -2  20   1   38.46    3.16
   2  20  -1   42.37    3.16
   2  20   1   41.62    3.40
  -2  20  -1   35.40    2.90
  -2  20   1   43.69    3.35
   2  20   1   48.42    3.47
   2  20  -2   -0.36    1.41
  -2  20   2   -0.42    1.41
  -2  20   2    2.40    1.50
   2  20   3    1.99    1.65
  -2  20   3    1.06    1.49
  -2  20   3    0.94    1.43
  -2  20  -3    1.40    1.48
  -2  20   4   92.86    5.36
  -2  20   4   89.40    5.06
  -2  20  -4  100.43    5.31
   2  20   5  189.99    8.94
  -2  20   5  176.91    8.89
  -2  20   5  185.40    8.51
  -2  20  -5  191.46    8.66
   2  20   6   72.03    4.26
  -2  20   6   64.39    3.77
  -2  20  -6   74.58    3.98
   2  20   7    8.95    1.70
  -2  20   7    9.65    1.78
   2  20   8  106.05    5.37
  -2  20   8  108.56    5.48
  -2  20   9  110.81    5.02
   2  20   9   88.95    4.76
  -2  20  10   51.48    2.85
   2  21   0    5.01    1.22
  -2  21   0    8.02    1.60
   2  21   1  143.18    6.38
  -2  21   1  142.41    6.46
  -2  21   2    6.24    1.25
   2  21   2    6.90    1.43
  -2  21   2    5.74    1.40
  -2  21  -2    5.83    1.47
   2  21   3   28.71    2.37
  -2  21   3   23.31    2.11
  -2  21   3   22.85    2.04
  -2  21   4    3.04    1.25
  -2  21  -4    1.61    1.02
  -2  21   4    4.38    1.10
  -2  21   5  167.69    7.62
   2  21   6   10.54    1.40
  -3   0   0    0.86    1.10
  -3   0   1    1.18    1.09
  -3   0   2  720.93   29.33
   3   0   3    1.09    1.28
   3   0   4    6.05    1.76
   3   0   4    8.33    3.28
  -3   0  -4    5.55    0.80
   3   0   5   -0.31    1.80
   3   0   5    1.13    2.94
  -3   0  -5   -0.25    0.83
  -3   0   6  654.30   27.23
  -3   0  -6  679.22   27.45
   3   0   6  579.11   26.70
   3   0   6  623.31   28.88
  -3   0  -6  593.41   25.19
  -3   0   7   -0.87    2.26
  -3   0  -7    0.92    2.11
   3   0   7   -0.42    2.05
  -3   0  -7    0.69    1.14
   3   0   7    6.41    3.02
  -3   0   8   30.20    4.14
   3   0   8   23.16    3.51
  -3   0  -8   31.56    4.17
  -3   0  -8   25.81    2.78
   3   0   8   24.80    4.48
  -3   0   9    0.54    2.42
   3   0   9   -1.09    2.05
  -3   0  -9   -0.61    2.85
  -3   0  -9   -0.33    1.28
   3   0   9   -0.70    2.99
   3   0  10  321.90   17.91
  -3   0  10  346.25   17.89
  -3   0 -10  357.80   18.74
  -3   0 -10  346.99   16.43
  -3   0 -11    0.77    2.81
   3   0  11    0.69    2.39
  -3   0 -11   -0.44    1.96
   3   0  12  529.70   25.68
  -3   0 -12  528.11   26.41
  -3   0 -12  471.74   23.15
  -3   0 -13   -3.24    2.65
   3   0  13   -0.85    2.52
  -3   0 -13    0.96    3.13
  -3   0 -13   -0.23    1.44
  -3   0 -14    0.59    1.67
   3   0 -14    1.07    3.38
  -3   0  14    3.67    1.57
   3   0  14    3.76    2.99
  -3   0 -14    1.05    3.34
   3   0 -14    4.92    1.83
  -3   0 -14    2.72    1.53
   3   0 -15   -1.13    4.02
  -3   0 -15   -0.26    1.50
   3   0 -15   -0.28    1.57
  -3   0  15   -0.53    1.45
  -3   0 -15    1.15    3.27
   3   0  15   -3.08    2.91
  -3   0  16  431.78   18.87
   3   0 -16  414.79   18.86
  -3   0 -16  425.84   18.79
  -3   0 -16  454.05   25.88
   3   0  16  431.30   24.67
   3   0 -16  403.83   24.99
   3   0 -17   -0.31    1.85
  -3   0 -17   -0.29    1.52
  -3   0 -17   -1.33    3.92
   3   0  17   -1.18    3.35
   3   0 -17   -3.67    5.67
  -3   0 -18   86.59    5.45
   3   0 -18   73.38    5.30
  -3   0 -18   77.16   10.04
   3   0  18   65.13    8.71
   3   0 -18   84.52    9.96
   3   0 -19   -1.24    1.78
  -3   0 -19    1.74    1.68
   3   0  19    1.25    3.38
  -3   0  19   -1.37    3.73
   3   0 -19   -1.23    3.62
   3   0 -20   31.97    3.28
  -3   0 -20   34.65    3.30
   3   0  20   41.74    6.86
  -3   0  20   32.48    6.49
   3   0 -20   24.66    6.14
   3   0 -21    0.54    1.65
  -3   0 -21    0.25    1.46
   3   0 -21   -0.48    1.49
   3   0 -22  123.88    6.77
   3   0 -22  111.91    6.08
  -3   0 -22  113.72    6.25
  -3   0 -23    0.36    1.24
   3   0 -23   -0.23    1.55
   3   0 -24    5.32    1.59
   3   0 -25    0.25    0.98
  -3   0 -25   -1.25    1.30
   3   0 -25   -2.15    1.48
  -3   0 -25   -0.15    1.21
  -3   0 -26   16.87    1.51
   3   0 -26   18.20    1.55
  -3  -1   0    0.16    1.14
  -3   1   0   -0.19    1.27
   3   1   0    0.36    0.92
  -3  -1   1   37.34    2.59
  -3   1  -1   31.46    2.86
  -3   1   1   33.04    2.75
  -3  -1   2  634.23   25.19
   3   1   2  574.64   27.40
   3  -1   3  364.93   15.69
   3   1   3  354.97   16.33
   3   1   3  402.97   18.49
  -3   1   4  360.27   16.92
   3   1   4  363.12   16.63
   3  -1   4  378.15   16.10
   3   1   4  354.86   18.41
  -3   1   5  259.93   13.17
   3   1   5  274.91   13.02
   3  -1   5  252.22   12.27
   3   1   5  253.94   14.35
  -3   1   6  505.02   23.03
   3  -1   6  511.80   22.35
  -3  -1  -6  499.85   22.87
   3   1   6  502.45   22.93
  -3   1  -6  511.91   21.26
   3   1   6  485.85   24.40
   3  -1   6  519.44   24.56
  -3  -1   7 2830.60  112.53
   3   1   7 2844.77  112.97
   3  -1   7 2806.25  112.37
  -3  -1  -7 3012.92  113.26
  -3   1   7 2837.57  113.18
  -3   1  -7 2768.98  111.06
   3  -1   7 2742.87  114.39
   3   1   7 2874.61  114.68
  -3  -1   8  242.70   12.70
   3   1   8  247.37   13.23
   3  -1   8  211.95   12.40
  -3  -1  -8  233.36   13.17
  -3   1   8  228.56   13.03
   3   1   8  246.91   14.58
   3  -1   8  226.52   13.97
  -3   1  -8  235.49   11.48
  -3  -1   9    9.62    2.85
  -3  -1  -9   13.99    3.45
   3  -1   9   13.89    3.19
   3   1   9   14.63    3.46
  -3   1  -9   13.98    2.39
   3  -1   9    9.71    3.44
  -3  -1 -10  276.12   16.01
  -3  -1  10  296.12   15.44
   3   1  10  286.50   15.99
   3  -1  10  264.42   15.19
  -3  -1 -10  290.59   14.27
   3  -1  10  303.82   16.70
  -3   1 -10  276.11   14.10
   3   1  11  216.26   13.68
   3  -1  11  245.18   13.70
  -3  -1 -11  224.36   14.06
   3   1 -11  211.59   14.31
  -3  -1 -11  228.22   12.13
  -3   1 -11  199.41   11.72
  -3  -1 -12  751.92   34.24
   3   1  12  719.87   33.77
   3  -1  12  649.44   32.60
   3   1 -12  640.31   33.88
  -3   1 -12  675.95   31.04
  -3  -1 -12  750.39   31.37
   3   1 -13  284.93   17.32
  -3  -1 -13  250.41   13.95
  -3   1 -13  254.69   14.17
   3   1  13  248.53   16.22
   3  -1  13  277.85   16.20
  -3  -1 -13  282.53   17.07
  -3   1 -13  244.05   11.87
  -3  -1 -14    3.49    1.72
   3   1 -14    2.09    2.96
  -3  -1 -14    3.76    1.56
   3   1 -14    4.04    1.68
   3  -1 -14    2.74    1.40
  -3   1 -14    3.89    1.66
  -3  -1 -14    2.11    3.46
   3  -1  14    4.53    2.88
   3   1  14    3.91    2.66
  -3   1  14    1.30    1.51
  -3   1  15  246.28   12.26
   3  -1 -15  283.00   18.61
   3   1 -15  272.11   17.88
   3   1 -15  256.04   12.48
  -3  -1 -15  270.81   12.25
   3  -1 -15  262.17   12.30
  -3   1 -15  261.01   12.35
   3  -1  15  254.71   16.92
  -3  -1 -15  260.70   17.92
   3   1  15  241.94   17.12
  -3   1  16  209.26   11.02
  -3   1 -16  232.04   11.19
  -3  -1 -16  233.14   10.95
   3   1 -16  235.77   11.35
   3  -1 -16  229.02   11.03
   3   1  16  233.27   16.46
  -3  -1 -16  202.26   16.17
   3  -1  16  200.08   15.32
   3   1 -16  212.33   16.29
   3  -1 -16  213.46   16.33
   3  -1 -17  522.33   23.14
   3   1 -17  544.09   23.49
  -3  -1 -17  550.39   23.06
  -3   1 -17  525.45   23.19
   3   1  17  516.60   29.80
   3  -1  17  552.94   29.66
  -3  -1 -17  534.45   30.48
   3   1 -17  479.97   29.14
   3  -1 -17  611.56   31.27
  -3   1 -18   58.23    4.48
   3  -1 -18   53.36    4.30
   3   1 -18   55.62    4.52
  -3  -1 -18   48.77    4.02
   3   1  18   69.80    8.82
   3  -1  18   58.04    7.92
  -3  -1 -18   60.67    8.70
   3   1 -18   50.93    7.83
   3  -1 -18   48.65    7.66
  -3   1 -19   54.89    4.30
   3  -1 -19   50.24    4.17
  -3  -1 -19   46.71    3.92
   3   1 -19   51.55    4.37
   3   1  19   51.47    7.98
  -3   1  19   65.10    9.00
   3  -1  19   52.73    7.78
   3   1 -19   51.73    7.46
   3  -1 -19   35.61    6.95
   3  -1 -20  256.78   11.89
   3   1 -20  249.64   12.12
   3   1 -20  233.27   11.73
  -3  -1 -20  246.33   11.70
  -3   1 -20  260.48   12.05
  -3   1  20  236.30   18.36
  -3  -1  20  257.20   18.52
   3   1  20  243.26   17.88
   3  -1  20  218.95   16.95
   3  -1 -20  218.16   16.98
   3   1 -21  213.77   10.31
  -3  -1 -21  203.59    9.82
  -3   1 -21  217.45   10.15
   3   1 -21  196.75    9.88
   3  -1 -21  187.45    9.62
   3   1 -22   63.98    4.31
  -3  -1 -22   69.57    4.34
   3  -1 -22   66.65    4.18
  -3   1 -22   81.47    4.80
   3   1 -22   80.95    5.08
   3  -1 -22   69.66    4.75
   3   1 -23    2.09    1.63
  -3   1 -23    4.24    1.58
   3   1 -23    2.20    1.23
   3  -1 -23    2.16    1.56
   3   1 -24    9.00    1.76
   3  -1 -24    6.79    1.51
  -3   1 -24    7.02    1.70
   3  -1 -25  117.80    5.53
   3   1 -25  124.09    5.79
  -3   1 -25  115.26    5.84
  -3   1 -25  118.60    5.79
   3   1 -25  116.67    5.82
   3  -1 -26   52.76    2.87
  -3  -1 -26   43.91    2.74
  -3  -1 -26   60.95    2.93
   3   1 -26   60.99    2.94
  -3   1 -26   51.63    2.81
   3   2   0    0.35    1.89
  -3   2   0   -0.45    1.46
   3   2  -1   75.90    4.62
   3   2   1   85.13    4.15
  -3   2   1   75.97    4.13
   3   2  -1   90.23    5.54
  -3   2   1   75.56    5.11
  -3  -2   1   74.77    4.16
   3   2  -2   68.67    4.50
   3   2  -2   58.85    4.29
  -3  -2   2   66.29    3.63
   3   2  -3  534.88   22.28
   3   2   3  519.71   23.71
   3   2  -3  503.60   21.09
   3  -2   3  499.57   20.76
  -3  -2   3  504.72   20.87
   3   2   4   83.89    6.95
   3   2  -4   81.28    3.92
   3   2  -4   79.36    5.78
   3  -2   4   79.94    4.65
   3   2   4   94.77    5.94
  -3   2  -4   75.19    3.60
  -3   2   4   84.00    5.84
   3   2   5  379.70   18.25
   3  -2   5  378.03   17.17
  -3  -2  -5  379.27   17.94
  -3   2   5  392.34   18.56
  -3   2  -5  399.08   18.06
   3   2  -5  432.51   18.99
   3   2   5  404.55   19.94
   3   2  -6   -0.49    2.39
   3   2   6   -1.86    2.73
  -3  -2  -6    0.40    2.19
   3   2   6    1.35    2.21
  -3   2  -6   -0.40    2.16
  -3   2   6    0.47    2.14
   3   2   7   54.76    5.24
  -3   2   7   54.44    5.24
  -3  -2  -7   47.52    4.93
  -3   2  -7   51.64    4.88
   3   2  -7   48.58    5.30
   3  -2   7   39.71    5.51
   3   2   8  150.28    9.97
  -3  -2  -8  173.09   10.29
  -3   2  -8  174.08   10.33
  -3  -2   8  154.70    9.29
   3  -2   9  251.12   15.38
   3   2   9  264.70   15.11
  -3   2  -9  280.43   15.18
  -3  -2  -9  287.15   15.31
  -3  -2   9  261.08   14.06
   3  -2  10    2.12    2.65
  -3  -2 -10    2.05    2.38
   3   2  10    1.40    2.74
  -3   2 -10    2.74    2.63
  -3  -2  10    2.63    2.24
   3  -2  11  171.61   11.65
   3   2 -11  158.20   11.92
  -3  -2 -11  168.50   12.01
  -3  -2  11  169.76   10.75
   3   2  11  170.11   11.88
   3  -2  11  185.40   11.46
  -3   2 -11  180.01   12.11
   3   2 -12    8.98    3.63
   3   2  12   13.60    3.78
   3  -2  12    9.90    3.15
  -3  -2 -12   12.09    4.03
  -3   2 -12   14.67    4.15
  -3   2  13   43.62    3.55
   3   2 -13   41.88    6.40
  -3  -2 -13   49.53    5.11
   3  -2  13   54.49    6.05
   3   2  13   39.28    6.02
  -3   2 -13   35.34    5.78
  -3  -2 -13   49.74    7.12
  -3   2 -13   43.76    3.60
  -3   2 -13   39.58    3.40
  -3  -2 -14    3.57    1.84
   3   2 -14    9.44    3.85
   3  -2 -14    5.01    1.62
   3   2 -14    4.20    1.76
  -3  -2 -14    6.02    1.62
  -3   2 -14    2.98    1.60
   3  -2  14    6.12    2.96
   3   2  14   12.27    4.02
  -3   2  14    8.29    2.00
  -3   2 -14    7.36    3.56
  -3  -2 -14    3.16    3.24
  -3   2  15  143.48    7.89
   3   2 -15  131.04   12.05
   3  -2 -15  147.30    7.60
   3   2 -15  133.80    7.76
  -3  -2 -15  139.05    7.38
  -3   2 -15  140.24    7.76
   3  -2  15  139.69   11.52
   3   2  15  150.89   12.46
  -3   2 -15  120.54   11.66
  -3  -2 -15  146.34   12.54
  -3   2  16   31.73    3.40
  -3  -2 -16   28.37    2.85
   3  -2 -16   28.13    2.95
   3   2 -16   25.04    3.21
  -3   2 -16   30.60    3.31
  -3  -2 -16   28.59    6.20
   3  -2  16   20.65    5.19
   3   2  16   38.13    6.56
  -3   2 -16   19.79    5.65
   3   2 -16   25.99    5.83
   3  -2 -17  228.85   10.98
   3   2 -17  216.60   11.31
  -3   2 -17  222.65   11.18
  -3  -2 -17  216.23   10.69
   3  -2  17  215.50   15.87
  -3   2 -17  248.49   17.75
   3   2  17  239.33   17.18
  -3  -2 -17  227.57   17.27
   3  -2 -17  206.60   16.50
   3   2 -17  214.95   16.59
  -3  -2 -18    2.35    1.48
   3  -2 -18    1.96    1.64
   3   2 -18    4.08    2.16
  -3   2 -18    5.07    2.19
   3   2  18    9.15    4.41
  -3  -2 -18   -2.74    4.34
  -3   2 -18   -1.36    4.30
   3  -2  18    9.08    3.94
   3   2 -18   -1.25    3.40
   3  -2 -18    2.52    3.73
   3  -2 -19   15.19    2.33
   3   2 -19   15.07    2.70
  -3   2 -19   14.34    2.61
  -3  -2 -19   11.91    2.13
   3   2  19   17.18    5.44
   3  -2  19   11.44    3.90
   3  -2 -19   18.43    5.45
   3   2 -20    2.55    2.06
  -3   2 -20    0.30    1.73
   3  -2 -20    1.01    1.55
  -3  -2 -20   -0.95    1.53
   3   2 -20    2.58    1.79
   3   2  20    2.59    3.83
   3  -2  20   -2.23    3.54
  -3  -2  20   -1.30    3.54
   3  -2 -20   -2.32    3.15
   3   2 -21  166.31    8.43
  -3  -2 -21  167.34    8.08
   3  -2 -21  144.74    7.86
  -3   2 -21  167.69    8.61
   3   2 -21  170.23    8.90
   3   2 -21  164.70    8.71
   3   2 -22    1.07    1.44
  -3  -2 -22    1.06    1.18
  -3   2 -22    3.11    1.72
   3   2 -22    0.83    1.81
   3  -2 -22    0.73    1.57
  -3   2 -23   -1.60    1.43
   3  -2 -23    0.60    1.46
   3   2 -23   -0.16    1.20
   3   2 -23    0.47    1.64
   3  -2 -24    3.68    1.24
   3   2 -24    5.00    1.58
  -3   2 -24    4.69    1.59
   3   2 -24    6.40    1.72
  -3   2 -24    4.12    1.58
   3   2 -25   65.55    3.53
  -3   2 -25   65.42    3.58
   3   2 -25   57.72    3.47
  -3   2 -25   64.88    3.55
   3   2 -26    0.77    0.76
  -3  -2 -26   -1.49    0.87
  -3  -2 -26   -0.68    0.82
   3  -2 -26   -1.32    0.95
   3   2 -26   -1.13    0.88
  -3   2 -26   -0.53    0.82
  -3   3   0    0.23    1.32
  -3   3   0    3.00    1.67
   3   3   0   -0.35    1.97
  -3   3  -1   16.49    2.25
  -3   3  -1   14.48    2.16
  -3   3   1   18.14    2.84
   3   3   1   14.56    1.84
  -3   3   1   16.44    2.07
   3   3   1   16.38    3.20
  -3  -3   2 2056.45   82.00
  -3   3  -2 2150.53   83.35
   3   3  -2 2123.11   83.65
   3   3   2 2130.01   82.97
  -3   3   2 2142.62   83.03
  -3  -3   3  973.24   39.41
   3  -3   3 1003.09   39.28
   3   3  -3 1055.27   41.48
  -3  -3   4  310.12   13.02
  -3   3   4  301.40   15.23
   3  -3   4  308.23   13.17
   3   3  -4  284.82   14.75
  -3   3  -5   25.92    3.14
   3   3   5   18.69    3.14
  -3  -3  -5   24.00    3.16
   3   3  -5   18.06    3.35
  -3   3  -6  909.26   38.83
  -3  -3  -6  928.00   38.87
   3   3   6  920.34   39.57
   3   3  -6  904.96   39.56
  -3   3  -7  428.95   20.54
   3   3   7  425.66   21.18
  -3  -3  -7  436.75   20.57
   3   3  -7  438.66   21.50
  -3  -3  -8  354.48   17.57
   3   3   8  344.49   18.04
  -3   3  -8  342.39   17.48
   3  -3   8  319.15   18.32
  -3  -3   9  328.36   16.68
  -3   3  -9  335.73   17.95
   3   3   9  346.98   18.39
  -3  -3  -9  343.28   17.96
   3  -3   9  332.84   18.47
  -3  -3  10  468.70   22.70
   3  -3  10  479.30   24.37
   3   3  10  480.22   24.65
  -3  -3 -10  497.69   24.31
  -3   3 -10  503.86   24.39
   3   3 -11  402.56   22.13
   3  -3  11  367.80   20.53
  -3   3 -11  455.80   22.18
  -3  -3  11  391.13   19.63
   3   3  11  381.58   21.53
  -3  -3 -11  411.40   21.63
   3   3 -12  796.68   38.35
   3   3 -12  807.02   33.03
  -3   3 -12  778.48   32.94
  -3   3 -12  818.45   33.09
   3   3  12  861.16   38.75
  -3   3 -12  824.50   38.22
   3  -3  12  782.65   36.53
  -3  -3 -12  773.40   37.83
  -3   3  13  154.81    8.75
   3   3 -13  192.77   13.73
   3   3  13  182.99   13.56
  -3  -3 -13  192.07   13.39
  -3   3 -13  169.14   13.03
   3  -3  13  184.01   12.17
   3   3 -13  167.69    8.86
  -3   3 -13  179.28    8.93
  -3   3 -13  175.48    8.90
  -3  -3 -14   18.38    3.46
   3   3 -14   38.62    6.19
   3   3 -14   27.08    3.06
  -3   3 -14   31.31    3.19
  -3   3 -14   33.41    2.77
  -3   3 -14   35.94    6.10
   3  -3  14   29.56    5.11
   3   3  14   26.85    5.46
  -3  -3 -14   22.00    5.12
  -3   3  14   28.36    3.07
  -3   3  15  281.24   13.73
   3   3 -15  275.39   18.87
  -3   3 -15  287.30   13.01
   3  -3 -15  279.68   13.09
   3   3 -15  288.85   13.81
  -3   3 -15  311.88   13.82
  -3  -3 -15  295.83   19.28
  -3   3 -15  314.06   19.75
   3  -3  15  300.73   18.02
   3   3  15  254.64   18.60
  -3   3  16  490.87   21.74
   3   3 -16  484.98   27.86
  -3   3 -16  491.28   20.71
   3  -3 -16  477.02   20.86
   3   3 -16  486.98   21.58
  -3  -3 -16  466.95   20.69
  -3   3 -16  514.97   21.61
   3   3  16  490.26   28.14
  -3   3  16  487.41   28.07
  -3  -3 -16  475.10   27.72
  -3   3 -16  516.18   28.38
   3  -3  16  480.38   26.31
  -3   3  17  432.89   19.92
   3   3 -17  457.19   20.10
  -3  -3 -17  435.33   19.02
  -3   3 -17  484.29   19.96
   3  -3 -17  420.73   19.12
  -3  -3 -17  425.85   26.46
  -3   3 -17  474.11   27.23
   3   3  17  466.22   27.13
  -3   3  17  396.30   26.05
   3  -3  17  407.96   24.37
   3   3 -17  443.19   26.18
   3  -3 -18   50.88    4.04
   3   3 -18   58.12    4.84
  -3   3 -18   56.10    4.51
  -3  -3 -18   58.34    4.05
   3   3  18   77.70    9.62
   3  -3  18   52.85    7.38
  -3   3  18   54.95    8.32
   3  -3 -18   48.70    7.65
   3   3 -19   34.43    3.48
  -3  -3 -19   34.32    2.97
   3   3 -19   32.06    3.60
  -3   3 -19   39.70    3.75
   3   3  19   36.37    7.26
   3  -3  19   23.77    5.53
  -3   3  19   36.04    6.84
   3  -3 -19   22.14    5.57
   3   3  20  451.58   27.95
  -3   3  20  435.47   27.98
   3   3 -20  492.41   21.40
   3   3 -20  474.23   21.03
  -3   3 -20  499.69   21.26
   3   3 -21  148.31    8.39
   3   3 -21  149.79    8.11
  -3   3 -21  167.69    8.43
   3   3 -21  160.58    8.58
   3   3 -22  145.52    7.68
   3   3 -22  154.35    8.23
   3  -3 -22  149.61    7.79
  -3   3 -22  168.31    8.10
  -3   3 -23    6.20    1.91
  -3   3 -23    8.66    1.79
   3   3 -23    8.89    1.94
   3   3 -23   13.34    2.14
   3   3 -23    9.22    1.62
  -3   3 -23   12.80    1.96
   3  -3 -23    5.10    1.46
  -3   3 -24  111.36    5.76
  -3   3 -24  117.10    5.97
   3   3 -24  122.34    5.96
   3  -3 -24  103.88    5.28
   3   3 -24  127.22    6.05
   3   3 -24  101.61    5.20
  -3   3 -25  151.06    7.09
   3   3 -25  156.99    7.12
  -3   3 -25  156.57    7.10
   3   3 -25  156.94    7.17
   3   3 -26  127.27    5.59
  -3   4   0   -0.25    1.50
  -3   4  -1  114.47    6.64
  -3   4   1  131.04    6.92
  -3   4   1  123.93    5.55
  -3   4   1  121.76    6.73
   3   4   1  119.47    6.62
  -3   4   2  908.81   36.35
  -3   4  -2  873.49   36.09
  -3   4   2  883.09   36.17
   3   4   2  851.31   36.08
   3  -4   3   43.63    2.18
   3   4   3   41.39    3.81
  -3   4   3   40.00    3.78
  -3  -4   4   46.62    2.70
  -3  -4  -4   54.39    4.17
  -3   4  -4   50.12    4.11
   3   4  -4   53.71    4.85
  -3  -4   5   33.10    2.37
  -3  -4  -5   35.26    3.68
  -3   4  -5   40.01    3.85
   3   4  -5   30.82    4.08
  -3  -4  -6  366.25   17.06
   3   4   6  333.99   17.93
  -3   4  -6  363.34   17.17
   3   4  -6  347.38   17.90
   3   4   7  161.20   10.88
  -3  -4  -7  180.59   10.24
  -3   4  -7  181.60   10.43
   3   4  -7  148.49   10.66
  -3  -4  -8  100.39    7.59
  -3   4  -8   86.59    7.18
   3   4   8   87.45    7.80
   3   4   9    1.50    2.60
  -3  -4  -9    0.60    2.36
  -3   4  -9   -0.62    2.34
   3  -4   9   -0.73    2.88
  -3  -4  10    4.37    2.07
  -3   4 -10    2.11    2.23
  -3  -4 -10    2.03    2.54
   3   4  10    1.63    2.68
   3  -4  10    4.35    2.97
  -3  -4  11   16.30    2.99
   3  -4  11   13.65    3.15
   3   4 -11    9.75    3.80
  -3   4 -11   11.86    3.70
  -3  -4 -11    9.91    3.34
   3   4  11   16.93    4.64
  -3   4  12  410.74   18.33
   3   4 -12  413.35   23.35
  -3   4 -12  414.21   18.24
  -3   4 -12  406.40   18.22
  -3   4 -12  431.41   23.02
   3   4  12  435.24   23.60
  -3  -4 -12  394.52   22.38
   3   4 -12  434.10   18.34
   3   4 -13   19.77    5.04
   3  -4  13   25.80    4.31
  -3   4 -13   19.45    4.72
  -3  -4 -13   23.52    4.70
  -3   4  13   24.15    2.80
   3   4  13   16.80    4.78
   3   4 -13   26.47    2.95
  -3   4 -13   20.99    2.37
  -3   4 -13   16.98    2.53
   3   4 -14   23.39    5.57
  -3  -4 -14   41.36    6.48
   3  -4  14   29.28    4.96
   3   4  14   33.94    6.44
  -3   4  14   26.23    3.09
  -3   4 -14   24.53    5.48
  -3   4 -14   26.37    2.65
   3   4 -14   22.37    2.97
  -3   4 -14   31.82    3.26
   3   4 -15   39.03    6.74
  -3   4 -15   46.23    3.89
  -3   4 -15   42.46    3.34
   3   4 -15   43.00    3.92
  -3  -4 -15   28.10    5.73
  -3   4 -15   39.31    6.67
   3   4  15   43.56    6.96
   3  -4  15   38.05    5.81
  -3   4  15   32.09    6.49
  -3   4  15   31.55    3.68
  -3   4 -16  159.78    8.67
   3   4 -16  154.32    8.71
  -3   4 -16  160.67    8.06
  -3   4  16  153.12    8.88
   3  -4  16  142.14   11.83
  -3   4  16  166.41   14.00
  -3   4 -16  163.42   13.97
   3   4  16  135.78   13.21
  -3  -4 -16  146.03   13.21
   3   4 -17   21.40    3.18
  -3   4 -17   20.69    2.46
  -3   4 -17   22.31    3.07
   3  -4  17   25.81    4.81
   3   4  17   21.39    6.05
  -3  -4 -17   13.92    5.04
  -3   4 -17   23.28    5.86
  -3   4  17   24.04    5.85
   3   4 -18    7.13    2.10
  -3   4 -18    8.78    1.75
   3   4 -18    4.59    2.21
  -3   4 -18    4.27    2.06
  -3   4  18    4.11    4.64
   3   4  18    4.10    4.19
   3  -4 -18    1.31    3.56
  -3   4  19   17.83    5.54
   3   4  19   12.24    4.50
   3  -4 -19   14.76    4.65
   3   4 -19   11.85    2.11
  -3   4 -19   17.24    2.83
  -3   4 -19   22.17    2.25
   3   4 -19   15.49    2.80
   3   4 -19   11.92    2.54
   3   4 -20   86.06    5.51
   3   4 -20   90.38    6.05
   3   4 -20   90.57    5.88
   3   4 -20   98.14    6.31
  -3   4 -20  104.28    6.16
  -3   4 -21    1.11    1.80
   3   4 -21    0.30    1.81
  -3   4 -21    4.39    1.95
   3   4 -21    4.73    2.00
   3   4 -21    3.85    1.72
   3   4 -21    0.60    1.92
   3  -4 -21    1.88    1.51
   3   4 -22   49.75    3.97
  -3   4 -22   48.38    3.86
  -3   4 -22   47.08    3.91
   3  -4 -22   46.40    3.44
   3   4 -22   50.34    3.66
  -3   4 -22   51.19    3.77
   3   4 -22   50.62    4.04
  -3   4 -23   -0.82    1.61
  -3   4 -23   -0.89    1.61
   3   4 -23   -0.22    1.74
   3   4 -23   -0.33    1.27
   3  -4 -23    1.28    1.11
   3   4 -23    0.44    1.52
  -3   4 -24   29.13    2.45
  -3   4 -24   31.26    2.55
   3   4 -24   28.60    2.50
   3   4 -24   31.18    2.66
   3   4 -24   25.95    2.03
   3   4 -25   13.23    1.57
  -3   4 -25   11.79    1.43
  -3   4 -25   11.48    1.43
   3   4 -25   10.75    1.55
  -3   5   0    0.55    1.43
   3   5   1  766.90   32.42
  -3   5   1  773.93   32.45
  -3   5   1  790.68   32.37
  -3   5  -1  763.81   32.09
   3   5   2  451.29   19.47
  -3   5   2  472.50   19.64
  -3   5   2  431.45   18.13
  -3   5   2  401.86   19.14
  -3   5  -2  410.55   18.92
  -3   5   3 1006.49   41.03
   3   5   3 1019.25   42.03
  -3   5   3 1001.23   42.00
  -3   5   4  159.41    8.83
  -3  -5  -4  157.95    8.60
  -3   5  -4  164.17    8.82
   3   5   4  154.86    9.31
  -3   5   4  171.84    9.45
  -3   5  -5    4.01    1.90
  -3  -5  -5    6.15    2.10
  -3  -5  -6  631.71   26.53
  -3   5  -6  664.57   26.97
  -3  -5   6  572.20   23.84
  -3  -5  -7  547.16   25.14
  -3   5  -7  557.75   25.39
  -3  -5  -8  297.39   15.73
  -3   5  -8  301.92   16.03
  -3  -5  -9   73.69    6.59
  -3   5  -9   79.47    6.98
   3  -5  10   86.95    8.09
  -3  -5 -10  104.02    8.32
  -3   5 -10  105.52    8.40
  -3  -5  10   97.87    7.10
  -3   5  11  764.17   30.95
  -3   5 -11  745.57   35.33
   3   5  11  706.91   36.23
  -3  -5 -11  715.73   34.70
  -3   5 -12  157.60    7.84
  -3   5  12  166.38    8.37
   3   5  12  131.53   11.83
  -3  -5 -12  138.66   10.99
  -3   5  12  133.74   11.46
  -3   5 -12  154.16   11.72
  -3   5 -13  186.17    8.90
  -3   5 -13  186.42    9.37
  -3   5  13  163.28    9.29
   3   5  13  179.31   14.03
  -3  -5 -13  165.44   12.86
  -3   5 -13  181.08   13.56
  -3   5  13  187.08   13.80
   3  -5  13  171.25   11.68
  -3   5 -14    8.72    2.15
  -3   5 -14    8.37    1.78
   3  -5  14    7.78    3.07
  -3  -5 -14    5.06    3.33
  -3   5  14    9.44    2.39
  -3   5  14    4.53    3.61
  -3   5 -14    3.23    3.85
   3   5  14    8.38    4.17
  -3   5 -15  109.34    6.72
  -3   5 -15  110.99    6.21
   3   5 -15  109.56    6.83
  -3   5  15  101.86    6.75
  -3   5  15   99.81   10.78
  -3   5 -15   95.33   10.28
   3  -5  15  102.81    9.16
   3   5  15  108.95   11.01
  -3  -5 -15  102.12   10.55
   3   5 -16  533.03   22.77
   3   5 -16  490.54   22.34
  -3   5 -16  528.43   22.55
  -3   5 -16  521.90   21.93
  -3   5  16  503.89   22.88
   3   5  16  458.07   28.75
  -3   5  16  487.01   28.96
  -3   5 -16  508.65   28.88
  -3  -5 -16  485.87   28.15
   3   5 -17  425.04   19.28
   3   5 -17  450.42   19.22
  -3   5 -17  420.90   19.06
  -3   5 -17  410.82   18.35
   3   5  17  452.77   26.62
  -3   5  17  435.48   26.16
   3   5 -17  396.20   18.67
  -3   5 -18    3.86    1.63
   3   5 -18    4.26    2.09
   3   5 -18    6.37    2.57
  -3   5 -18    6.90    2.23
  -3   5  18   -1.36    3.70
   3   5 -18    3.77    1.86
  -3   5  19    8.12    4.44
   3  -5 -19    3.68    4.72
   3   5 -19    9.08    1.92
   3   5 -19    7.83    2.13
   3   5 -19    5.48    2.36
  -3   5 -19    5.33    1.57
  -3   5 -19    4.13    2.03
   3   5 -20  146.40    7.82
   3   5 -20  156.70    8.67
  -3   5 -20  163.40    8.79
  -3   5 -20  160.22    8.46
   3   5 -20  163.37    8.50
  -3   5 -20  148.81    7.57
   3   5 -20  150.31    8.56
  -3   5 -20  161.51    8.53
   3   5 -21  349.59   16.32
  -3   5 -21  366.12   16.46
  -3   5 -21  356.06   16.17
   3   5 -21  365.12   16.06
   3  -5 -21  345.33   15.56
  -3   5 -21  375.64   16.26
   3   5 -21  369.77   16.48
  -3   5 -22  164.26    8.46
   3   5 -22  163.85    8.37
  -3   5 -22  175.63    8.36
   3   5 -22  153.70    7.98
  -3   5 -22  159.22    8.21
  -3   5 -23    4.20    1.54
  -3   5 -23    4.12    1.62
   3   5 -23    1.62    1.45
   3   5 -23    2.91    1.60
   3   5 -23    1.29    1.29
  -3   5 -24   33.13    2.46
   3   5 -24   30.87    2.47
  -3   5 -24   29.80    2.42
   3   5 -24   28.29    2.46
   3   5 -24   28.14    2.06
   3   5 -25  164.25    6.92
  -3   5 -25  160.53    6.87
  -3   5 -25  142.69    6.73
   3   5 -25  157.13    7.01
   3   6   0   -0.88    1.02
  -3   6   0   -0.61    1.45
  -3   6  -1  394.65   17.51
  -3   6   1  405.30   17.79
   3   6   1  375.23   16.06
  -3   6   1  397.14   18.24
   3   6   1  393.77   18.12
  -3   6   2  181.56    9.44
   3   6   2  163.75    7.58
  -3   6  -2  170.68    8.98
   3   6  -2  174.15    7.60
  -3   6   2  146.80    9.30
   3   6   2  172.09    9.64
   3   6   3  799.68   34.57
  -3   6   3  808.85   34.51
  -3   6  -3  816.04   33.12
  -3  -6  -3  776.89   32.85
  -3   6   3  826.45   33.18
   3   6  -3  797.87   31.93
   3   6   3  795.66   31.96
   3   6   4  165.54   10.00
  -3   6   4  151.07    9.68
  -3   6   4  180.45    9.22
  -3  -6  -4  174.14    8.74
  -3   6  -4  161.29    8.72
   3   6  -4  163.78    7.41
   3   6   4  158.98    7.44
  -3   6   5   49.65    5.31
   3   6   5   56.18    5.59
  -3   6  -5   64.03    4.96
  -3  -6  -5   72.32    5.04
  -3   6   5   62.82    5.26
   3   6   5   62.58    3.53
   3   6  -5   60.63    3.43
   3   6   6  170.27   10.51
  -3   6   6  150.65   10.07
   3   6   6  155.46    7.24
   3   6  -6  152.09    7.15
  -3   6   6  157.92    9.84
  -3   6  -6  169.62    9.52
  -3  -6  -6  171.85    9.33
   3   6  -7 1382.19   55.47
   3   6   7 1426.57   55.56
  -3   6   7 1413.28   59.49
  -3  -6  -7 1435.93   58.43
  -3   6  -7 1484.06   58.89
   3   6   8   11.88    1.47
   3   6  -8   14.60    1.47
  -3  -6  -8   15.09    3.03
  -3   6  -8   14.20    3.13
  -3   6   8   16.00    3.54
  -3  -6  -9   12.41    3.38
  -3   6  -9    7.11    2.78
  -3   6   9   13.47    3.70
  -3   6 -10    4.72    1.54
  -3   6 -10    0.73    2.66
  -3  -6 -10    1.99    2.49
  -3   6  10    0.83    2.81
   3   6 -11  157.53    8.23
  -3   6  11  150.17    8.27
  -3   6 -11  156.81    8.00
   3   6 -11  157.79    8.23
  -3   6 -11  168.37    8.33
  -3   6 -11  167.33   11.80
  -3   6  11  156.05   12.11
  -3  -6 -11  158.81   11.25
   3   6 -12    2.59    1.49
   3   6 -12    0.28    1.62
  -3   6  12    4.56    1.36
  -3   6 -12    4.58    1.66
   3   6 -12    5.01    1.84
  -3  -6 -12    6.61    3.32
  -3   6 -12    4.52    3.14
  -3   6  12    3.01    2.73
  -3   6  12    4.60    1.98
   3  -6  12    4.23    2.22
   3   6 -13  233.00   11.44
  -3   6  13  260.81   12.27
   3   6  13  242.01   11.30
   3   6 -13  239.49   11.84
  -3   6 -13  254.69   11.55
  -3   6  13  215.69   16.51
   3  -6  13  223.07   14.01
  -3  -6 -13  238.29   15.78
  -3   6 -13  243.40   16.24
   3   6 -14   34.73    3.38
  -3   6 -14   41.95    3.50
   3   6 -14   41.17    3.82
   3   6 -14   41.18    3.73
  -3  -6 -14   35.76    5.94
  -3   6 -14   24.90    5.45
  -3   6  14   36.31    6.39
  -3   6  14   42.34    3.97
   3   6 -15   10.31    2.17
   3   6 -15   15.29    2.61
  -3   6 -15    8.79    1.91
  -3   6 -15    6.95    4.47
  -3   6  15   16.16    4.80
  -3  -6 -15   14.92    4.72
  -3   6  15   11.03    2.57
   3   6 -16   26.63    2.98
  -3   6 -16   24.56    2.83
   3   6 -16   29.71    3.32
  -3   6  16   28.64    6.21
  -3   6  16   26.81    3.55
  -3   6 -17   42.20    3.91
   3   6 -17   32.37    3.97
   3   6 -17   37.87    3.62
  -3   6  17   49.56    7.68
   3   6 -17   37.54    3.88
  -3   6 -17   42.89    3.50
  -3   6 -17   48.53    4.18
   3   6 -18    1.75    2.15
  -3   6 -18    0.97    1.88
   3   6 -18    0.55    1.71
  -3   6 -18    0.37    2.14
  -3   6  18    5.39    3.66
   3   6 -18    2.28    2.00
   3   6 -18    1.05    2.19
  -3   6 -18    1.74    1.38
  -3   6 -18    1.30    1.99
   3   6 -18   -0.68    2.27
  -3   6 -19   14.91    2.81
   3   6 -19   13.03    2.65
   3   6 -19   12.42    2.07
  -3   6 -19   11.68    2.46
  -3   6  19   14.52    4.87
  -3   6 -19   16.14    2.77
   3   6 -19   13.45    2.63
   3   6 -19   17.84    2.94
   3   6 -19   15.09    2.55
  -3   6 -19   14.31    2.11
  -3   6 -20   14.44    1.91
  -3   6 -20   22.13    2.81
   3   6 -20   14.25    2.46
   3   6 -20   10.92    2.57
   3   6 -20   15.23    2.70
   3   6 -20   18.13    2.83
  -3   6 -20   15.59    2.46
  -3   6 -20   11.42    2.48
   3   6 -21   62.08    4.38
  -3   6 -21   74.25    4.73
  -3   6 -21   64.23    4.69
   3   6 -21   61.20    4.53
  -3   6 -21   57.50    4.32
   3   6 -22    5.00    1.54
  -3   6 -22    7.74    1.84
  -3   6 -22    4.10    1.68
   3   6 -22    4.86    1.78
   3   6 -23   10.50    1.62
  -3   6 -23    9.73    1.70
  -3   6 -23   11.49    1.80
   3   6 -23    7.22    1.72
   3   6 -24    6.23    1.06
  -3   6 -24    7.89    1.33
   3   6 -24    5.44    1.35
   3   6 -25   87.86    4.03
  -3   6 -25   79.96    3.91
   3   7   0    1.17    1.18
  -3   7   0   -1.00    1.50
  -3   7   1  557.56   23.70
   3   7   1  541.37   21.86
  -3   7  -1  531.64   23.30
  -3   7  -1  542.61   21.81
  -3  -7  -1  512.44   21.65
   3   7  -2 1644.47   64.24
   3   7   2 1608.01   64.26
  -3   7   2 1650.50   66.41
  -3   7  -2 1624.45   65.82
  -3   7   2 1715.67   67.24
   3   7   2 1646.80   67.14
  -3   7  -2 1641.74   64.54
  -3  -7  -2 1625.52   64.44
   3   7   3  221.36   10.22
   3   7  -3  219.92   10.15
  -3   7   3  229.84   12.32
   3   7   3  252.34   13.13
  -3   7   3  250.18   13.10
  -3   7  -3  246.13   10.97
  -3  -7  -3  239.36   10.85
   3   7  -4  862.40   34.60
   3   7   4  853.87   34.67
  -3   7  -4  875.90   35.86
  -3   7   4  879.97   36.44
  -3  -7  -4  878.59   35.76
   3   7   4  839.18   37.91
  -3   7   4  895.20   38.02
   3   7   5  247.91   10.78
   3   7  -5  242.97   10.71
  -3  -7  -5  241.42   12.13
  -3   7   5  232.70   12.77
  -3   7  -5  245.24   12.25
   3   7   5  260.11   14.27
  -3   7   5  248.67   13.96
   3   7  -6  601.51   24.55
   3   7   6  604.37   24.63
  -3   7   6  604.18   27.69
  -3  -7  -6  610.19   26.66
  -3   7  -6  627.02   26.96
  -3   7   6  603.19   28.40
   3   7   6  588.55   28.72
   3   7  -7   19.86    1.92
   3   7   7   22.31    2.04
   3   7   7   22.45    4.32
  -3   7   7   31.32    4.67
  -3   7   7   22.05    3.94
  -3   7  -7   22.97    3.43
  -3  -7  -7   19.99    3.29
   3   7   8  741.28   30.43
   3   7  -8  766.81   30.38
   3   7   8  741.71   35.67
  -3   7   8  771.85   35.49
  -3   7  -8  795.59   34.16
  -3   7   8  722.48   34.73
  -3  -7  -8  771.90   33.61
  -3   7   9   84.49    5.16
  -3   7   9   86.03    7.91
  -3  -7  -9   99.05    7.51
  -3   7  -9   75.81    7.04
   3   7  -9   76.05    5.01
   3   7  -9   81.58    4.32
   3   7 -10  197.77    9.62
  -3   7 -10  200.72    9.65
  -3   7  10  186.27    9.79
   3   7 -10  200.83    9.65
   3   7 -10  199.94    9.67
  -3   7 -10  194.46    9.60
  -3   7 -10  199.91    9.56
  -3  -7 -10  195.38   12.34
  -3   7  10  175.57   13.20
  -3   7 -10  177.66   12.33
  -3   7 -11  581.66   24.94
   3   7 -11  557.30   24.48
   3   7 -11  597.36   25.03
   3   7 -11  609.40   25.07
  -3   7 -11  594.97   24.99
   3   7 -11  586.28   24.96
  -3   7 -11  601.79   24.84
  -3   7  11  588.96   30.21
  -3  -7 -11  569.83   28.60
  -3   7 -11  548.13   28.85
  -3   7  11  602.36   24.77
   3   7 -12  565.24   24.47
  -3   7 -12  507.39   24.90
  -3   7 -12  579.96   24.87
   3   7 -12  613.32   25.07
  -3   7  12  601.50   24.59
   3   7 -12  592.92   24.97
  -3   7 -12  596.11   24.93
  -3   7 -12  608.51   24.75
  -3   7 -12  549.68   29.32
  -3   7  12  664.15   31.56
  -3  -7 -12  536.41   28.55
  -3   7 -13   25.47    3.07
   3   7 -13   17.52    2.75
  -3   7 -13   23.08    3.14
   3   7 -13   22.45    2.68
  -3   7  13   19.98    2.41
   3   7  13   24.89    2.73
   3   7 -13   26.05    3.02
   3   7 -13   22.73    2.94
  -3   7 -13   19.67    2.73
  -3   7 -13   29.11    2.91
  -3   7 -13   23.81    5.52
  -3   7  13   31.70    5.79
  -3  -7 -13   30.58    5.63
  -3   7  13   24.85    3.17
   3   7 -14    2.66    2.06
   3   7 -14    4.10    1.68
  -3   7 -14    3.97    2.07
  -3   7 -14    1.87    1.79
   3   7  14    3.42    1.59
  -3   7  14    2.41    1.30
   3   7 -14    3.62    2.02
  -3   7 -14    4.05    2.11
  -3   7 -14    4.38    1.74
   3   7 -14    4.56    2.02
  -3   7 -14    2.14    3.39
  -3   7  14    4.55    2.13
  -3  -7 -14    0.97    3.07
  -3   7  14    1.21    3.43
   3   7  15    4.65    1.57
  -3   7 -15    7.41    2.15
   3   7 -15   10.74    2.65
   3   7 -15    8.75    2.02
  -3   7 -15    7.06    2.44
   3   7 -15   12.36    2.57
   3   7 -15   10.04    2.25
  -3   7 -15   11.10    2.12
  -3   7  15   10.15    4.54
  -3   7  15    7.55    2.39
  -3   7 -16  823.07   32.76
  -3   7 -16  720.72   32.81
   3   7 -16  754.71   32.09
   3   7 -16  774.49   32.81
  -3   7  16  767.92   39.92
   3   7 -16  772.77   32.71
   3   7 -16  775.65   32.67
  -3   7 -16  777.17   32.11
   3   7 -17   62.37    5.02
  -3   7 -17   57.78    4.68
  -3   7 -17   61.51    4.98
   3   7 -17   51.01    4.17
  -3   7 -17   60.22    4.38
   3   7 -17   64.38    4.84
   3   7 -17   61.68    4.89
  -3   7  17   61.16    8.60
  -3   7  18  129.15   12.39
  -3   7  18   88.56   10.76
   3   7  18  103.10   11.47
   3   7 -18  119.89    7.18
  -3   7 -18  117.85    7.30
  -3   7 -18  136.92    7.32
   3   7 -18  117.70    7.06
   3   7 -18  106.10    6.37
   3   7 -18  109.29    6.99
  -3   7 -18  115.56    6.47
  -3   7 -19   -0.66    2.27
   3   7 -19    0.22    1.16
  -3   7 -19    0.29    1.85
   3   7 -19    0.96    2.08
   3   7 -19    2.98    1.92
  -3   7 -19    1.82    1.50
   3   7 -19    1.24    1.80
  -3   7 -20  377.41   17.23
  -3   7 -20  398.21   17.60
   3   7 -20  389.45   17.51
   3   7 -20  397.40   17.33
   3   7 -20  390.69   17.44
  -3   7 -20  388.59   17.34
  -3   7 -20  383.96   16.67
  -3   7 -21  121.58    6.72
  -3   7 -21  122.52    6.56
   3   7 -21  116.33    6.61
   3   7 -21  117.16    6.60
   3   7 -21  112.53    6.40
  -3   7 -22  119.10    6.42
   3   7 -22  116.41    6.53
  -3   7 -22  123.68    6.60
   3   7 -22  133.70    6.51
   3   7 -22  130.51    6.69
  -3   7 -23   -0.79    1.23
   3   7 -23    0.16    1.28
  -3   7 -23    0.62    1.26
   3   7 -23   -0.28    1.09
   3   7 -23   -1.18    1.40
  -3   7 -24   67.06    3.45
   3   7 -24   67.20    3.51
   3   7 -24   65.81    3.55
  -3   7 -24   62.07    3.36
   3   7 -24   57.35    3.18
  -3   8   0    0.36    1.55
   3   8   0   -0.17    1.19
   3   8   1   74.30    4.33
  -3   8   1   70.04    5.51
  -3   8  -1   76.18    5.44
  -3   8   2  820.38   34.59
   3   8   2  809.00   32.47
   3   8  -2  791.18   32.40
  -3   8  -3   42.03    2.85
  -3   8   3   51.54    5.37
   3   8   3   55.98    5.56
   3   8  -3   45.21    3.16
   3   8   3   54.63    3.39
  -3   8   3   50.95    4.90
  -3   8  -4    4.44    1.15
   3   8   4    7.48    3.27
  -3   8   4    3.63    2.48
   3   8  -4    6.62    1.41
  -3   8   4    4.53    2.34
   3   8   4    4.52    1.45
  -3   8  -5    5.36    1.47
   3   8   5    4.71    2.66
  -3   8   5    9.66    2.81
   3   8  -5    9.89    1.54
   3   8   5    7.51    1.51
  -3   8   6  589.98   28.84
   3   8   6  613.09   29.38
  -3  -8  -6  659.74   26.81
  -3   8  -6  590.41   26.38
  -3   8   6  601.36   27.75
   3   8   6  594.04   24.79
   3   8  -6  600.32   24.71
   3   8  -7   35.44    2.64
   3   8   7   34.55    2.70
  -3   8   7   27.19    5.01
   3   8   7   32.90    5.35
  -3  -8  -7   35.18    4.18
  -3   8  -7   35.45    3.92
  -3   8   7   42.35    4.98
  -3   8   8  505.65   25.40
  -3  -8  -8  548.75   24.24
  -3   8  -8  494.88   23.90
   3   8  -8  510.59   20.99
   3   8   8  515.30   21.09
   3   8   8  482.91   26.39
  -3   8   8  518.47   26.29
  -3   8   8  503.86   21.77
   3   8  -8  496.66   21.64
  -3   8  -8  501.55   21.53
   3   8  -8  522.02   21.53
  -3   8  -8  499.24   21.47
   3   8   9   26.37    2.37
   3   8  -9   24.88    2.23
  -3   8  -9   30.33    2.90
   3   8  -9   25.00    2.72
  -3   8   9   26.90    5.14
   3   8   9   22.02    4.95
   3   8  -9   28.13    2.83
   3   8  -9   26.50    2.93
   3   8  -9   30.59    2.84
  -3   8  -9   32.31    2.89
  -3   8  -9   23.31    2.59
  -3   8  -9   25.52    4.05
  -3  -8  -9   32.52    4.40
  -3   8   9   37.05    5.33
  -3   8   9   28.31    2.91
  -3   8 -10   42.62    3.79
   3   8 -10   54.30    4.14
  -3   8  10   55.02    4.03
   3   8  10   59.19    7.70
  -3   8  10   49.75    6.86
  -3   8  10   51.32    4.22
   3   8  10   63.94    4.02
   3   8 -10   51.10    3.96
  -3   8 -10   50.23    3.90
   3   8 -10   54.44    4.21
   3   8 -10   57.90    3.81
   3   8 -10   53.68    4.02
  -3   8 -10   64.15    4.24
  -3   8 -10   60.37    6.26
  -3  -8 -10   56.19    6.10
  -3   8  10   48.60    6.58
  -3   8  11   79.55    8.60
  -3   8 -11   86.93    8.31
  -3  -8 -11   69.86    7.49
  -3   8  11   87.73    9.29
   3   8  11   86.19    9.43
  -3   8  11   82.21    5.33
  -3   8  11   87.52    5.85
   3   8 -11   84.31    5.47
   3   8 -11   77.18    5.00
   3   8 -11   84.93    5.46
  -3   8 -11   88.79    5.39
  -3   8 -11   87.86    5.49
  -3   8 -11   90.65    5.54
   3   8 -11   92.21    5.63
  -3   8 -12  465.80   25.06
  -3   8  12  452.95   26.42
  -3  -8 -12  489.70   25.04
   3   8  12  470.43   20.82
  -3   8  12  477.96   20.75
  -3   8  12  465.60   26.87
   3   8  12  462.93   27.32
   3   8 -12  456.62   20.48
   3   8 -12  471.83   20.99
  -3   8 -12  481.23   20.96
  -3   8 -12  528.56   21.04
  -3   8 -12  462.78   21.28
   3   8 -12  496.94   21.15
  -3   8 -12  482.33   21.02
  -3   8 -13    0.71    2.03
   3   8 -13   -0.26    1.63
   3   8 -13   -0.64    2.16
  -3   8 -13   -0.61    1.86
   3   8  13    0.29    1.54
  -3   8  13   -3.64    4.97
   3   8  13    1.26    4.14
  -3   8  13   -0.27    1.45
   3   8 -13   -0.63    1.87
  -3   8 -13    0.56    1.56
  -3   8 -13    1.21    1.82
  -3   8  13    1.17    2.87
   3   8 -14   -1.89    1.99
  -3   8 -14    2.20    2.13
  -3   8 -14    0.32    1.84
   3   8 -14    1.01    1.99
  -3   8  14   -2.56    4.32
   3   8  14    1.14    1.55
   3   8  14    1.32    4.71
  -3   8  14   -0.79    2.10
  -3   8  14    2.88    1.55
   3   8 -14    2.66    1.81
  -3   8 -14    0.31    1.65
   3   8 -14   -0.33    1.93
  -3   8 -14    0.57    1.72
   3   8 -14    1.24    1.67
  -3   8  14    1.23    3.78
  -3   8 -15   10.44    2.50
   3   8 -15    7.14    1.90
  -3   8 -15   13.30    2.52
   3   8 -15    9.04    2.60
  -3   8 -15   13.47    2.37
   3   8 -15   12.67    2.64
   3   8 -15   15.93    2.74
  -3   8 -15   17.65    2.84
   3   8 -15   16.37    2.69
  -3   8  15   16.65    5.16
   3   8  15   17.86    2.41
  -3   8  15   17.23    5.67
  -3   8  15   18.00    2.25
   3   8  15   10.81    4.72
  -3   8  16  214.22   16.89
  -3   8  16  207.57   16.97
   3   8  16  194.34   16.89
  -3   8 -16  223.80   11.42
   3   8 -16  232.72   11.56
   3   8 -16  226.82   11.43
   3   8 -16  218.04   11.55
   3   8 -16  225.18   10.99
  -3   8 -16  230.11   11.13
  -3   8 -16  227.85   11.50
   3   8 -16  221.90   11.60
  -3   8 -16  229.25   11.89
   3   8  16  243.89   11.08
  -3   8 -17    4.44    2.08
   3   8 -17   -1.03    1.89
   3   8 -17    2.58    1.51
  -3   8 -17    3.24    2.15
   3   8 -17    2.95    2.10
  -3   8 -17    2.42    1.65
   3   8 -17    1.37    1.98
  -3   8 -17    3.79    2.30
   3   8 -17    3.53    2.05
  -3   8  17   -1.30    3.54
  -3   8  17   -2.68    3.95
   3   8  17   -1.34    4.24
  -3   8 -18    7.75    2.02
   3   8 -18    4.60    2.10
   3   8 -18   13.63    2.62
   3   8 -18    9.25    2.30
  -3   8 -18    9.96    2.22
   3   8 -18    9.97    1.82
  -3   8 -18    8.50    2.48
   3   8 -18    9.18    2.63
  -3   8  18    7.76    3.98
  -3   8 -19    0.83    1.79
   3   8 -19    4.84    1.97
  -3   8 -19   -0.31    1.83
   3   8 -19    1.42    1.69
   3   8 -19    3.38    1.95
  -3   8 -19    1.12    1.36
   3   8 -19    2.29    1.95
   3   8 -20   51.76    4.10
  -3   8 -20   53.61    4.02
   3   8 -20   56.17    4.09
   3   8 -20   56.55    4.18
  -3   8 -20   50.85    4.11
   3   8 -21   21.48    2.53
  -3   8 -21   19.00    2.34
  -3   8 -21   25.52    2.67
   3   8 -21   19.85    2.38
   3   8 -21   21.23    2.53
   3   8 -22   59.06    3.81
  -3   8 -22   59.16    3.69
   3   8 -22   56.47    3.72
  -3   8 -22   51.31    3.62
   3   8 -22   56.42    3.63
   3   8 -23    0.98    1.16
  -3   8 -23   -0.79    1.15
  -3   8 -23    0.39    1.00
   3   8 -23    0.71    1.15
   3   8 -23    0.74    1.04
  -3   8 -24   13.86    1.35
   3   8 -24   13.22    1.37
  -3   9   0    0.39    1.46
   3   9   0    0.96    1.29
   3   9   1  325.07   14.25
  -3   9  -1  323.08   15.62
  -3   9   1  331.89   16.00
   3   9  -2  735.35   29.34
  -3   9   2  704.56   31.45
   3   9   2  706.06   29.31
  -3   9   3  356.50   18.33
   3   9   3  378.24   16.17
   3   9  -3  381.73   16.16
  -3   9   3  388.49   19.79
   3   9   3  357.52   19.72
   3   9  -4   27.86    2.55
  -3   9   4   36.21    4.29
   3   9   4   30.73    2.66
  -3   9   4   29.61    4.55
   3   9   4   30.54    4.73
   3   9  -5   92.92    5.43
   3   9   5  116.78    5.76
  -3   9   5   94.25    7.76
   3   9   5  106.36    8.86
  -3   9   5  109.78    8.80
  -3   9   6  235.83   14.09
   3   9   6  222.63   14.12
  -3   9  -6  217.78    9.79
   3   9  -6  191.00    9.28
   3   9   6  189.56    9.42
   3   9   7 1769.51   68.30
   3   9  -7 1734.14   68.16
  -3   9   7 1656.94   68.70
  -3   9   7 1694.03   73.48
   3   9   7 1769.16   74.24
   3   9   7 1740.55   68.67
   3   9  -7 1677.12   68.54
  -3   9  -7 1706.89   68.54
  -3   9  -7 1765.73   68.48
   3   9  -7 1760.91   68.44
   3   9  -8  234.36   10.91
   3   9   8  251.27   11.14
  -3   9   8  253.69   16.04
   3   9   8  257.14   16.60
  -3   9   8  234.38   11.67
   3   9   8  237.78   11.43
   3   9  -8  259.98   11.41
  -3   9  -8  223.91   11.19
   3   9  -8  233.29   11.48
  -3   9  -8  257.53   11.60
  -3   9  -8  247.86   11.44
   3   9  -8  249.09   11.45
  -3   9   9  102.17    9.13
   3   9  -9  101.70    5.47
   3   9   9  101.83    5.58
  -3   9   9   97.00    9.63
   3   9   9   79.73    9.32
  -3   9   9  109.51    6.17
  -3   9   9  104.27    6.42
   3   9   9  105.61    5.98
   3   9  -9  100.50    5.94
   3   9  -9  101.07    5.96
   3   9  -9  103.77    6.18
  -3   9  -9  100.52    5.88
   3   9  -9   98.66    5.58
   3   9  -9  105.66    5.81
  -3   9  -9  109.16    6.17
   3   9  -9  110.34    6.13
  -3   9  -9  102.20    6.08
  -3   9  10  253.61   15.73
   3   9  10  224.24   16.15
  -3   9  10  203.17   15.23
  -3   9  10  212.23   10.80
  -3   9  10  224.94   11.34
   3   9 -10  218.67   10.79
   3   9  10  228.67   10.70
   3   9 -10  217.86   10.80
  -3   9 -10  228.39   10.89
   3   9 -10  218.55   10.58
  -3   9 -10  232.69   10.83
   3   9 -10  207.04   10.32
   3   9 -10  220.99   10.98
   3   9 -10  227.54   10.95
  -3   9 -10  231.39   10.92
  -3   9  11  721.57   36.26
   3   9  11  703.46   37.31
  -3   9  11  721.99   36.91
   3   9  11  746.23   30.79
  -3   9  11  740.30   30.64
  -3   9  11  717.02   31.10
   3   9  11  730.13   30.25
   3   9 -11  720.65   30.58
   3   9 -11  735.70   30.80
   3   9 -11  730.46   30.18
   3   9 -11  713.68   30.32
  -3   9 -11  734.80   30.54
  -3   9 -11  760.39   30.65
  -3   9 -11  696.74   30.84
   3   9 -11  790.70   30.90
  -3   9 -11  691.11   30.51
  -3   9  12  471.17   27.22
   3   9  12  488.44   21.51
  -3   9  12  500.95   21.38
   3   9  12  469.00   28.17
  -3   9  12  511.40   28.43
  -3   9  12  461.57   21.93
   3   9 -12  487.51   21.49
   3   9 -12  485.40   21.27
  -3   9 -12  527.14   21.58
  -3   9 -12  514.96   21.49
   3   9 -12  464.07   20.95
  -3   9 -12  466.28   21.74
  -3   9 -12  503.79   21.57
   3   9 -12  500.72   21.63
  -3   9  13  692.53   36.41
  -3   9  13  675.91   36.66
   3   9  13  710.50   37.66
  -3   9  13  722.94   29.72
   3   9  13  748.41   30.01
  -3   9  13  630.08   30.27
   3   9 -13  721.68   29.47
   3   9 -13  681.73   29.86
  -3   9 -13  707.47   29.83
   3   9 -13  713.69   29.77
  -3   9 -13  719.69   29.84
  -3   9 -13  716.76   29.98
  -3   9 -13  689.44   30.24
   3   9 -13  707.95   30.06
  -3   9  14    7.88    4.95
   3   9  14    1.36    4.73
   3   9  14   11.59    2.39
   3   9 -14   11.22    2.57
  -3   9 -14   11.39    2.59
   3   9 -14   11.15    2.03
  -3   9 -14   15.41    2.76
  -3   9  14   12.06    2.19
  -3   9 -14    9.75    2.18
   3   9 -14   14.05    2.39
   3   9 -14    9.88    2.45
  -3   9 -14   13.71    2.58
  -3   9  14   12.33    4.31
  -3   9  15  239.77   18.55
   3   9  15  274.75   20.06
  -3   9  15  235.69   18.90
   3   9 -15  268.24   13.56
   3   9 -15  305.88   13.85
  -3   9 -15  286.32   13.54
   3   9 -15  268.86   13.33
  -3   9 -15  295.79   13.36
   3   9 -15  272.12   13.02
  -3   9 -15  284.17   13.59
  -3   9 -15  280.09   13.90
   3   9 -15  276.98   13.70
   3   9  15  296.00   13.42
  -3   9  15  283.95   13.07
   3   9  16  163.47   14.49
   3   9  16  150.87    8.20
   3   9 -16  156.60    8.54
   3   9 -16  164.35    8.82
  -3   9 -16  153.71    8.86
  -3   9 -16  165.76    8.72
  -3   9 -16  164.31    8.47
   3   9 -16  142.75    7.96
   3   9 -16  156.50    8.76
   3   9 -16  171.02    9.00
  -3   9 -16  156.49    8.68
  -3   9  17  278.10   19.64
   3   9  17  242.21   18.92
   3   9  17  256.88   12.45
  -3   9 -17  249.38   12.45
   3   9 -17  303.91   13.52
  -3   9 -17  286.87   13.19
   3   9 -17  280.87   13.26
   3   9 -17  290.53   13.26
  -3   9 -17  283.06   13.48
  -3   9 -17  272.73   13.02
   3   9 -17  251.39   12.34
   3   9 -17  273.70   13.01
  -3   9 -17  274.87   12.73
  -3   9 -18    1.66    1.08
   3   9 -18    5.30    2.01
   3   9 -18    3.39    2.04
  -3   9 -18    4.89    1.67
   3   9 -18    3.66    1.87
  -3   9 -18    4.27    1.88
  -3   9 -18    3.16    2.01
   3   9 -18    3.71    2.03
  -3   9 -18    5.98    1.93
   3   9 -19   59.93    4.20
   3   9 -19   50.73    3.97
  -3   9 -19   49.03    4.12
   3   9 -19   51.87    4.11
  -3   9 -19   46.00    3.94
  -3   9 -19   52.94    3.60
   3   9 -20   33.76    3.18
  -3   9 -20   33.78    3.11
   3   9 -20   30.85    3.07
  -3   9 -20   33.58    3.18
   3   9 -20   41.10    3.27
   3   9 -21  463.28   19.82
  -3   9 -21  470.77   19.73
   3   9 -21  459.61   19.71
   3   9 -21  477.99   19.79
  -3   9 -21  474.38   19.83
  -3   9 -22   46.62    3.14
   3   9 -22   49.43    3.29
   3   9 -22   44.80    3.15
  -3   9 -22   51.21    3.21
   3   9 -22   53.81    3.26
  -3   9 -23   14.95    1.52
   3   9 -23   14.40    1.61
   3   9 -23   17.62    1.56
  -3  10   0   -1.24    1.51
   3  10   0    0.22    1.27
  -3  10   1   95.79    6.78
   3  10   1   90.55    5.34
   3  10   2   70.10    4.77
   3  10   2   78.34    4.64
  -3  10   2   67.44    5.80
   3  10  -2   70.48    4.47
  -3  10  -2   71.97    4.47
   3  10   3  494.42   22.23
   3  10   3  533.04   21.95
   3  10  -3  518.60   22.04
  -3  10  -3  521.05   21.95
  -3  10  -3  507.56   22.33
  -3  10   3  489.62   22.10
   3  10   3  522.84   22.32
  -3  10   3  509.95   21.61
  -3  10   3  530.07   24.45
   3  10   3  549.84   22.01
   3  10  -3  529.82   21.91
  -3  10   4   65.75    7.16
   3  10  -4   68.35    4.42
  -3  10  -4   63.03    4.63
   3  10   4   59.28    4.13
  -3  10   4   64.10    4.42
   3  10   4   69.33    4.65
  -3  10  -4   68.08    4.19
   3  10  -4   68.16    4.21
  -3  10   4   66.20    4.10
   3  10  -4   67.59    4.24
   3  10   4   69.10    4.38
  -3  10   4   63.30    6.07
  -3  10   5   23.29    2.32
  -3  10  -5   32.54    2.71
   3  10  -5   28.36    2.63
  -3  10   5   26.14    4.85
   3  10   5   26.52    5.11
   3  10   5   32.00    2.68
  -3  10   5   21.35    2.67
   3  10  -5   23.77    2.70
  -3  10  -5   25.19    2.92
   3  10   5   27.20    3.02
   3  10  -5   26.69    2.57
  -3  10  -5   32.10    2.82
   3  10  -5   30.42    2.73
  -3  10   5   23.89    4.19
   3  10   5   29.50    2.71
   3  10   6    5.64    1.72
   3  10  -6    9.12    1.75
  -3  10   6    2.06    2.72
  -3  10  -6    6.07    1.67
   3  10  -6    6.86    1.66
   3  10   6    8.89    2.01
   3  10   6    6.36    3.95
  -3  10   6   10.33    3.68
   3  10   6    7.66    1.68
   3  10  -6    8.51    1.82
   3  10  -6    8.43    1.49
  -3  10  -6    8.30    2.01
  -3  10   6    7.31    1.47
  -3  10   6    8.69    1.76
   3  10   6    6.83    1.89
   3  10  -6    6.54    1.65
  -3  10  -6    8.87    1.70
   3  10  -6    9.57    1.87
  -3  10   6    6.47    1.92
  -3  10   7  850.45   33.97
  -3  10  -7  841.47   34.49
   3  10  -7  845.23   34.51
   3  10  -7  848.23   34.06
  -3  10   7  918.96   40.50
   3  10   7  880.99   40.65
   3  10   7  844.07   35.08
  -3  10  -7  810.58   34.18
  -3  10   7  821.09   34.86
   3  10  -7  829.14   34.44
   3  10   7  838.47   34.30
  -3  10   7  841.04   34.49
  -3  10  -7  821.24   34.69
   3  10  -7  838.28   34.34
   3  10   7  849.67   34.83
   3  10  -7  848.30   34.30
  -3  10  -7  845.25   34.36
   3  10  -7  803.19   34.52
  -3  10  -7  875.94   34.70
   3  10  -7  862.82   34.26
  -3  10   7  828.09   38.60
   3  10   7  839.99   34.34
  -3  10  -8   35.55    3.24
   3  10  -8   31.81    3.13
   3  10  -8   35.29    2.81
  -3  10  -8   37.09    2.98
  -3  10   8   31.08    5.79
   3  10   8   37.93    3.57
   3  10   8   35.21    6.32
  -3  10   8   28.66    3.26
   3  10   8   35.03    2.89
  -3  10   8   36.24    3.52
  -3  10   8   32.69    2.98
   3  10  -8   30.33    2.87
  -3  10  -8   35.21    3.20
   3  10   8   36.47    3.31
   3  10  -8   39.52    3.20
  -3  10  -8   35.77    3.16
   3  10  -8   31.92    3.19
   3  10  -8   33.98    3.03
  -3  10  -8   40.96    3.47
   3  10   8   41.22    3.21
   3  10  -8   43.09    3.14
  -3  10  -9   39.52    3.39
   3  10  -9   33.17    3.25
   3  10  -9   33.75    2.74
  -3  10   9   29.03    5.91
   3  10   9   35.56    3.48
  -3  10   9   34.28    3.38
   3  10   9   29.87    6.22
  -3  10  -9   32.36    3.00
   3  10  -9   36.68    3.12
  -3  10   9   34.68    3.57
  -3  10  -9   31.79    3.06
   3  10   9   33.13    3.25
   3  10  -9   36.92    3.25
   3  10  -9   36.34    3.27
  -3  10  -9   35.42    3.44
   3  10  -9   36.63    3.43
   3  10  -9   38.36    2.96
   3  10   9   33.78    2.91
   3  10  10    3.53    4.21
   3  10  10    4.53    1.92
  -3  10  10    2.21    3.95
  -3  10  10    1.40    1.78
  -3  10 -10    5.74    1.63
  -3  10  10    4.24    1.76
   3  10  10    2.72    1.58
   3  10 -10    7.54    1.94
  -3  10 -10    3.72    1.82
  -3  10 -10    4.25    1.69
   3  10 -10    4.87    1.85
   3  10 -10    3.82    1.56
  -3  10 -10    2.54    1.75
   3  10 -10    3.99    1.77
   3  10  11  166.84   14.29
  -3  10  11  170.26   13.83
  -3  10  11  181.97    8.86
   3  10  11  162.07    8.78
  -3  10  11  148.78    8.90
  -3  10 -11  146.00    8.15
   3  10  11  169.41    8.36
   3  10 -11  157.58    8.44
   3  10 -11  157.83    8.66
   3  10 -11  158.78    8.09
  -3  10 -11  148.02    8.32
   3  10 -11  147.54    8.11
  -3  10 -11  175.51    8.74
  -3  10 -11  149.24    8.69
  -3  10 -11  153.12    8.44
   3  10 -11  157.37    8.58
   3  10  12    1.30    4.00
   3  10  12    6.25    2.11
  -3  10  12   11.14    4.54
  -3  10  12   10.49    2.58
  -3  10  12    9.57    2.18
  -3  10 -12    5.90    1.85
   3  10  12    8.75    1.86
   3  10 -12    9.05    2.20
  -3  10 -12    6.43    2.07
  -3  10 -12    7.22    2.02
   3  10 -12    8.23    2.24
   3  10 -12   10.91    2.08
  -3  10 -12    7.37    2.15
   3  10 -12    8.29    2.34
   3  10 -12    7.34    1.73
  -3  10 -12    4.63    2.03
  -3  10  13  114.42   12.06
   3  10  13  128.80   12.78
   3  10  13  134.36    7.63
  -3  10  13  134.67    7.47
   3  10 -13  142.86    7.71
  -3  10 -13  112.13    7.58
   3  10 -13  121.41    6.96
  -3  10 -13  129.69    7.41
   3  10 -13  128.13    7.22
  -3  10 -13  133.39    7.47
  -3  10 -13  134.94    7.53
   3  10 -13  133.70    7.75
  -3  10 -13  120.71    7.13
  -3  10  14   29.63    3.11
  -3  10  14   23.67    6.20
   3  10  14   31.25    3.38
   3  10  14   23.08    6.49
  -3  10 -14   26.32    3.01
  -3  10  14   33.55    3.31
   3  10 -14   30.96    3.45
  -3  10 -14   28.54    3.27
   3  10 -14   30.27    3.16
  -3  10 -14   32.02    3.30
  -3  10 -14   30.69    3.42
  -3  10 -14   26.41    3.45
   3  10 -14   28.70    3.48
   3  10 -14   27.76    2.99
   3  10  15   19.49    2.73
  -3  10  15   21.12    2.57
  -3  10  15   11.88    5.78
   3  10  15    9.43    5.12
  -3  10 -15   22.45    2.88
  -3  10  15   22.98    2.67
  -3  10 -15   18.66    2.55
   3  10 -15   22.41    2.88
  -3  10 -15   26.05    3.01
  -3  10 -15   22.45    2.92
   3  10 -15   25.32    2.99
   3  10 -15   21.00    2.57
  -3  10 -15   18.99    2.88
   3  10 -15   19.90    2.97
  -3  10 -15   18.91    3.07
   3  10  16    6.54    4.72
  -3  10  16    6.49    4.92
   3  10  16   23.83    2.70
  -3  10 -16   20.89    2.58
  -3  10 -16   21.67    2.60
   3  10 -16   15.64    2.67
  -3  10 -16   20.39    2.61
   3  10 -16   17.35    2.55
   3  10 -16   18.85    2.83
  -3  10 -16   21.37    3.04
   3  10 -16   13.78    2.82
  -3  10 -16   15.05    2.81
   3  10  17  134.78    7.32
  -3  10 -17  132.20    7.20
   3  10 -17  145.80    7.85
   3  10 -17  153.06    8.03
  -3  10 -17  147.49    8.08
   3  10 -17  129.88    7.45
  -3  10 -17  134.97    7.43
  -3  10 -17  139.58    7.72
   3  10 -17  145.19    7.95
  -3  10 -17  136.72    7.29
   3  10  18    1.42    1.22
   3  10 -18   -0.25    1.56
   3  10 -18   -0.27    1.80
  -3  10 -18    0.53    1.75
   3  10 -18    0.29    1.97
  -3  10 -18   -1.15    2.07
  -3  10 -18    1.01    1.11
  -3  10  19   18.63    2.30
  -3  10 -19   24.24    2.67
   3  10 -19   18.51    2.57
  -3  10 -19   22.94    2.71
   3  10 -19   25.58    2.79
   3  10 -19   23.99    2.60
  -3  10  20    2.19    1.13
   3  10 -20    2.51    1.53
   3  10 -20    0.38    1.33
   3  10 -20    1.30    1.40
  -3  10 -20    0.40    1.42
  -3  10 -20    1.06    1.49
   3  10 -21  103.95    5.47
  -3  10 -21  106.19    5.46
   3  10 -21  100.56    5.32
   3  10 -21  105.00    5.50
  -3  10 -21  101.64    5.38
   3  10 -22   12.62    1.61
  -3  10 -22   13.94    1.59
   3  10 -22   14.71    1.63
   3  10 -23    6.83    1.05
  -3  10 -23    5.41    0.96
   3  11   0    1.07    1.40
  -3  11   0    0.21    1.24
   3  11   0    0.77    1.43
   3  11   0   -0.21    1.21
  -3  11   0    1.35    1.27
  -3  11   0   -0.90    1.58
   3  11   0    2.06    1.72
  -3  11   0    1.53    1.32
   3  11   0    0.95    1.14
   3  11   0   -0.49    1.56
  -3  11  -1  200.50    9.45
  -3  11   1  199.28    9.51
   3  11   1  194.25    9.93
   3  11  -1  193.58    9.70
  -3  11   1  197.52   10.03
  -3  11  -1  201.61    9.62
   3  11   1  198.85    9.74
   3  11  -1  185.40    9.91
  -3  11   1  201.00    9.55
   3  11  -1  188.72    9.35
   3  11  -1  197.84    9.29
   3  11   1  205.52    9.50
  -3  11   1  194.34    9.50
   3  11   1  208.90    9.37
  -3  11  -1  198.54    9.57
  -3  11   1  187.29   10.99
   3  11   1  211.70    9.83
   3  11   2  668.32   28.76
  -3  11  -2  658.83   28.04
   3  11  -2  662.42   28.28
  -3  11   2  706.08   28.85
   3  11   2  687.77   28.45
   3  11  -2  685.11   28.54
  -3  11  -2  670.75   28.33
  -3  11  -2  698.63   28.99
   3  11   2  656.47   28.80
   3  11  -2  627.38   28.58
   3  11  -2  683.04   28.06
  -3  11  -2  691.94   28.19
   3  11  -2  714.64   28.20
   3  11  -2  686.37   27.94
  -3  11   2  719.63   28.24
  -3  11   2  683.06   28.14
   3  11  -2  695.42   28.40
   3  11   2  674.28   28.43
  -3  11   2  671.45   30.36
  -3  11  -3  421.72   18.14
   3  11  -3  452.72   18.22
   3  11  -3  426.90   18.02
  -3  11   3  430.08   18.09
  -3  11   3  435.85   18.14
   3  11  -3  428.28   17.92
  -3  11  -3  417.08   18.03
   3  11   3  414.57   18.77
   3  11  -3  407.81   18.11
  -3  11   3  401.94   18.53
   3  11   3  420.28   18.35
  -3  11  -3  412.63   18.32
  -3  11  -3  414.87   18.85
   3  11  -3  416.73   18.51
  -3  11  -3  437.40   18.69
   3  11   3  420.08   18.80
  -3  11  -3  428.38   17.99
   3  11  -3  410.33   17.87
  -3  11   3  415.55   20.60
   3  11   3  411.34   18.35
   3  11  -3  404.46   18.26
  -3  11  -4   80.10    4.93
  -3  11   4   87.31    4.87
   3  11  -4   76.46    4.81
   3  11  -4   75.48    4.64
  -3  11   4   79.26    4.76
   3  11  -4   88.58    4.77
  -3  11  -4   76.63    4.69
   3  11   4   83.73    5.49
  -3  11   4   76.41    5.18
   3  11  -4   87.46    5.35
   3  11   4   76.26    4.88
  -3  11  -4   71.97    5.26
  -3  11  -4   68.72    4.90
  -3  11  -4   72.45    4.64
   3  11  -4   80.82    5.23
   3  11   4   77.46    5.38
   3  11  -4   82.26    4.78
   3  11   4   79.96    5.11
  -3  11   4   88.09    7.34
   3  11  -4   86.12    5.07
  -3  11  -5    8.75    1.75
   3  11  -5   10.69    1.84
   3  11  -5    7.90    1.49
  -3  11  -5    9.01    1.76
  -3  11   5    7.74    1.91
  -3  11   5    7.85    1.57
  -3  11   5    8.68    2.00
   3  11   5   12.00    1.92
  -3  11  -5    8.38    2.14
   3  11  -5    6.76    1.97
   3  11  -5    9.13    1.80
   3  11   5    6.97    2.04
  -3  11  -5    8.01    1.75
  -3  11  -5    8.48    1.54
   3  11  -5    9.01    1.83
   3  11  -5   10.75    1.84
   3  11  -5    8.12    1.90
  -3  11   5    3.28    2.91
   3  11   5    7.59    1.79
  -3  11   6  940.72   36.83
   3  11  -6  949.46   37.19
   3  11  -6  903.15   36.81
  -3  11  -6  934.43   37.22
  -3  11   6  895.48   42.86
   3  11   6  972.24   43.76
  -3  11   6  906.83   37.60
  -3  11  -6  897.67   36.88
   3  11   6  927.23   37.12
   3  11  -6  923.49   37.39
  -3  11   6  876.14   37.21
  -3  11  -6  883.93   37.59
  -3  11  -6  898.87   37.45
  -3  11   6  868.14   37.46
   3  11  -6  922.66   37.26
   3  11   6  945.59   37.72
  -3  11  -6  882.62   36.88
   3  11  -6  834.05   37.02
  -3  11   6  944.25   41.23
   3  11  -6  912.30   37.11
   3  11   6  935.68   37.25
  -3  11  -7  305.91   13.97
   3  11  -7  321.50   14.10
  -3  11   7  311.22   13.59
   3  11  -7  309.23   13.63
  -3  11   7  321.22   19.34
  -3  11   7  300.02   14.36
  -3  11  -7  292.44   13.62
   3  11   7  306.15   14.63
   3  11   7  348.93   20.24
  -3  11   7  283.08   13.91
  -3  11  -7  300.17   14.28
  -3  11   7  298.48   14.40
  -3  11  -7  297.87   14.24
   3  11  -7  314.75   14.12
   3  11   7  295.03   13.75
   3  11  -7  313.34   13.76
   3  11   7  316.25   14.39
  -3  11  -7  309.36   13.80
   3  11  -7  301.03   13.87
   3  11  -7  310.45   14.10
  -3  11   7  274.54   17.23
   3  11   7  317.52   14.01
   3  11  -7  311.91   13.86
  -3  11  -8  540.51   23.52
   3  11  -8  554.42   23.06
   3  11  -8  610.19   23.77
   3  11   8  575.89   30.13
   3  11   8  551.11   24.18
  -3  11   8  540.65   23.83
  -3  11   8  529.64   29.33
  -3  11  -8  517.33   23.05
   3  11  -8  556.91   23.47
  -3  11   8  564.20   24.17
  -3  11  -8  521.59   23.51
   3  11   8  552.86   23.20
  -3  11   8  540.24   23.33
  -3  11  -8  555.35   23.91
   3  11   8  573.20   23.92
  -3  11  -8  523.43   23.20
   3  11  -8  551.03   23.25
   3  11  -8  541.68   23.61
  -3  11  -8  545.39   23.68
   3  11   8  570.58   23.44
  -3  11   8  557.72   28.05
   3  11  -8  571.86   23.33
   3  11  -9   31.11    2.74
  -3  11  -9   35.75    3.38
   3  11  -9   34.75    3.34
  -3  11   9   25.49    5.75
   3  11   9   47.16    3.97
   3  11   9   36.66    6.84
  -3  11   9   35.77    3.51
   3  11   9   32.16    2.88
   3  11  -9   32.09    3.09
  -3  11   9   36.10    3.11
  -3  11   9   33.20    3.72
  -3  11  -9   35.45    3.28
  -3  11  -9   32.07    3.44
  -3  11  -9   31.94    3.06
   3  11   9   40.38    3.52
   3  11  -9   34.49    3.11
  -3  11  -9   39.46    3.64
   3  11  -9   39.72    3.54
  -3  11   9   30.16    5.46
   3  11 -10  191.44    9.79
  -3  11 -10  193.30    9.82
   3  11 -10  185.60    9.03
   3  11  10  178.49   15.05
   3  11  10  192.29   10.18
  -3  11  10  149.04   13.71
  -3  11  10  207.26   10.18
   3  11 -10  191.45    9.36
  -3  11 -10  178.46    9.22
  -3  11  10  194.27   10.33
  -3  11 -10  199.72   10.10
   3  11  10  201.47    9.82
  -3  11 -10  185.35    9.42
   3  11 -10  189.15    9.89
   3  11 -10  183.39    9.46
  -3  11 -10  195.07    9.91
  -3  11 -10  181.25    9.92
  -3  11  10  215.10   14.64
   3  11 -11   42.93    3.99
  -3  11 -11   53.32    4.32
  -3  11  11   32.86    6.45
  -3  11  11   55.18    4.35
   3  11  11   52.84    4.50
   3  11  11   51.59    7.94
  -3  11 -11   52.27    4.47
   3  11  11   47.62    3.97
  -3  11 -11   55.17    4.07
   3  11 -11   50.24    4.31
  -3  11 -11   53.44    4.29
   3  11 -11   51.85    4.08
   3  11 -11   50.24    3.79
  -3  11 -11   58.44    4.66
  -3  11  11   60.65    7.67
  -3  11  12  346.76   22.36
   3  11  12  360.32   16.39
  -3  11  12  342.44   16.09
   3  11  12  355.48   23.11
  -3  11 -12  337.55   16.12
  -3  11 -12  331.30   15.58
   3  11  12  359.11   15.76
   3  11 -12  339.75   16.17
   3  11 -12  355.28   15.88
  -3  11 -12  351.36   16.39
   3  11 -12  346.24   15.58
  -3  11 -12  363.23   16.13
  -3  11 -12  344.63   16.00
   3  11 -12  332.74   16.06
  -3  11 -13   14.19    2.56
   3  11 -13   12.83    2.45
  -3  11 -13    8.14    2.29
  -3  11  13   18.04    5.70
   3  11  13    6.71    4.28
   3  11  13   10.82    2.46
  -3  11 -13   11.43    2.38
  -3  11  13   17.00    2.58
  -3  11 -13   11.83    2.04
  -3  11  13   10.14    2.35
   3  11 -13   12.64    2.67
  -3  11 -13   14.44    2.58
   3  11 -13   12.87    2.37
   3  11 -13   11.59    2.15
  -3  11  13   10.26    3.88
  -3  11 -14   31.88    3.44
  -3  11 -14   36.38    3.78
   3  11 -14   37.25    3.80
   3  11  14   49.40    4.00
  -3  11  14   19.43    5.77
  -3  11  14   33.85    3.40
   3  11  14   25.35    6.51
  -3  11 -14   36.01    3.51
  -3  11 -14   29.43    3.02
  -3  11  14   35.25    3.44
  -3  11 -14   31.53    3.44
   3  11 -14   40.63    3.67
   3  11 -14   35.81    3.33
  -3  11  14   31.37    6.09
   3  11 -15  243.63   11.71
  -3  11 -15  229.10   11.41
   3  11  15  239.08   11.50
   3  11  15  209.23   16.93
  -3  11  15  233.64   17.55
  -3  11 -15  235.26   11.27
  -3  11  15  224.53   11.10
  -3  11 -15  208.02   10.75
   3  11 -15  238.54   11.45
   3  11 -15  243.48   11.19
  -3  11 -15  239.92   11.38
  -3  11 -15  218.46   11.56
  -3  11  15  213.52   16.34
   3  11  16  739.62   29.61
  -3  11 -16  677.16   29.20
  -3  11 -16  671.90   28.92
   3  11 -16  699.18   29.55
   3  11 -16  696.56   29.25
  -3  11 -16  707.61   29.87
  -3  11 -16  737.50   29.69
   3  11 -16  721.00   29.82
   3  11  17   76.38    4.93
   3  11 -17   88.25    5.52
   3  11 -17   95.53    5.28
  -3  11 -17   90.67    5.66
  -3  11 -17   89.09    5.44
   3  11 -17   83.99    5.51
   3  11  18   28.97    2.69
   3  11 -18   35.73    3.33
  -3  11 -18   37.00    3.22
  -3  11 -18   33.72    3.22
   3  11 -18   33.43    2.96
   3  11 -18   35.97    3.30
  -3  11  19    4.56    1.60
  -3  11 -19    3.30    1.61
   3  11 -19    1.11    1.51
  -3  11 -19    1.85    1.43
   3  11 -19    3.92    1.71
   3  11 -19    5.41    1.44
  -3  11  20  180.17    8.69
   3  11 -20  204.67    9.22
  -3  11 -20  208.25    9.15
   3  11 -20  204.92    9.25
   3  11 -21   47.30    3.01
  -3  11 -21   41.90    2.84
   3  11 -21   45.73    2.98
  -3  11 -22  104.98    5.13
   3  11 -22  121.91    5.30
  -3  12   0    0.23    1.18
   3  12   0   -0.29    1.48
   3  12   0    1.14    1.45
  -3  12   0   -0.33    1.85
  -3  12   0   -0.25    1.48
   3  12   0   -0.23    1.29
  -3  12   0    1.47    1.44
   3  12   0    1.63    1.74
   3  12   0    0.21    1.09
  -3  12   0    0.73    1.33
   3  12   0    0.27    1.51
   3  12   1   11.65    2.29
   3  12  -1   14.38    2.16
  -3  12  -1   14.74    1.96
   3  12   1   15.95    2.34
  -3  12   1   18.43    2.77
  -3  12  -1   11.69    1.97
   3  12   1   12.42    1.94
  -3  12   1   14.09    2.02
   3  12  -1   15.89    2.06
   3  12  -1   13.54    2.43
  -3  12   1   11.10    2.25
  -3  12  -1    9.76    2.39
  -3  12  -1   11.92    2.12
   3  12   1    6.45    1.67
  -3  12   1   13.24    2.02
  -3  12  -1   12.79    2.00
   3  12  -1   13.74    1.91
   3  12   1   14.93    2.41
  -3  12   2  340.40   15.74
  -3  12  -2  330.56   15.39
  -3  12  -2  334.12   15.08
   3  12   2  339.12   15.84
   3  12  -2  342.45   15.39
  -3  12  -2  352.53   16.12
   3  12  -2  333.77   15.62
  -3  12  -2  345.30   15.40
   3  12   2  355.03   15.58
  -3  12   2  343.47   15.84
  -3  12  -2  332.25   15.85
  -3  12  -2  342.25   15.28
   3  12  -2  344.96   15.14
  -3  12   2  356.96   15.29
  -3  12   2  355.37   15.30
   3  12  -2  342.94   14.98
   3  12  -2  309.23   15.27
   3  12   2  336.43   15.52
   3  12  -3   45.13    3.43
  -3  12  -3   43.45    3.53
   3  12  -3   46.70    3.56
  -3  12   3   48.39    3.54
  -3  12   3   46.53    3.54
   3  12  -3   42.67    3.24
  -3  12   3   39.82    3.76
   3  12   3   37.90    3.76
  -3  12  -3   42.68    3.36
  -3  12  -3   40.52    3.41
   3  12  -3   44.29    3.74
   3  12   3   43.57    3.64
  -3  12  -3   47.53    3.77
  -3  12  -3   46.98    4.12
  -3  12   3   39.03    3.74
  -3  12  -3   41.24    3.79
   3  12   3   41.71    3.96
   3  12  -3   40.38    3.18
   3  12   3   39.99    3.56
   3  12  -3   43.30    3.64
  -3  12   4   13.21    1.98
   3  12  -4   13.70    1.87
  -3  12  -4   13.57    2.22
   3  12  -4   13.79    2.15
   3  12   4   15.39    2.57
  -3  12  -4   13.18    1.96
   3  12   4   11.55    2.04
   3  12  -4   12.15    1.91
   3  12  -4   14.87    2.49
  -3  12   4   13.88    2.37
  -3  12  -4   10.62    2.45
  -3  12   4   14.37    1.97
  -3  12   4   12.65    2.40
   3  12   4   16.04    2.59
  -3  12  -4   10.67    2.08
   3  12  -4   11.05    2.27
   3  12  -4   12.98    1.91
   3  12   4   13.74    2.41
  -3  12   4   12.68    3.01
   3  12  -4   15.76    2.38
  -3  12  -5    1.29    1.47
   3  12  -5    1.27    1.57
   3  12  -5    3.91    1.46
  -3  12  -5    0.91    1.28
   3  12   5    3.15    1.81
   3  12   5    2.12    1.42
  -3  12   5    4.13    1.79
  -3  12  -5    1.01    1.75
  -3  12   5    2.29    1.36
   3  12  -5    1.49    1.62
   3  12  -5    2.30    1.24
   3  12   5    1.00    1.83
  -3  12  -5    2.31    1.43
  -3  12  -5    1.55    1.26
   3  12  -5   -0.87    1.84
   3  12  -5    3.37    1.53
   3  12   5    2.24    1.61
   3  12  -5    3.98    1.58
  -3  12   5    0.66    2.60
   3  12  -6  295.06   12.96
  -3  12  -6  271.98   13.21
   3  12  -6  288.10   13.27
   3  12  -6  276.36   12.96
  -3  12   6  293.00   12.99
  -3  12  -6  283.13   12.96
   3  12  -6  274.79   13.43
  -3  12  -6  284.48   13.55
  -3  12  -6  278.01   13.71
  -3  12   6  317.63   13.69
   3  12   6  277.74   13.21
   3  12  -6  289.07   13.36
   3  12   6  296.45   13.90
  -3  12  -6  292.91   13.02
   3  12  -6  277.93   13.17
  -3  12   6  261.98   16.13
   3  12   6  281.31   13.37
   3  12  -6  297.22   13.34
   3  12  -7  122.27    6.69
  -3  12   7  121.10    6.60
  -3  12  -7  131.18    7.16
   3  12  -7  122.66    7.04
   3  12  -7  122.42    6.73
  -3  12  -7  122.58    6.69
   3  12   7  128.89    7.72
  -3  12   7  130.42    7.63
   3  12   7  122.68    6.93
  -3  12  -7  130.74    7.44
  -3  12   7  140.93    7.31
  -3  12  -7  127.10    7.41
   3  12  -7  115.98    7.01
   3  12   7  134.29    7.58
  -3  12  -7  127.63    6.78
   3  12  -7  128.48    7.03
   3  12  -7  124.14    7.08
   3  12   7  139.28    7.29
  -3  12   7  113.14    9.67
   3  12  -7  125.19    6.92
  -3  12  -8  278.55   13.06
   3  12  -8  298.11   13.16
   3  12  -8  284.63   12.61
  -3  12   8  283.90   13.51
   3  12   8  278.45   13.67
  -3  12   8  267.65   18.25
   3  12   8  295.16   19.39
  -3  12  -8  255.52   12.39
   3  12  -8  296.59   13.11
  -3  12   8  261.75   12.77
  -3  12  -8  272.61   13.11
   3  12   8  266.49   12.61
  -3  12  -8  267.12   13.28
   3  12   8  282.98   13.36
  -3  12  -8  269.15   12.59
   3  12  -8  262.48   12.61
   3  12  -8  278.17   13.07
  -3  12   8  274.75   16.86
  -3  12  -9    5.30    1.92
   3  12  -9    5.31    1.98
   3  12   9    3.66    1.90
  -3  12   9    1.17    3.32
   3  12   9    3.74    3.39
  -3  12   9    3.79    1.43
  -3  12  -9    4.21    1.76
   3  12  -9    4.56    1.74
   3  12  -9    3.41    1.38
  -3  12  -9    2.98    1.70
   3  12   9    4.53    1.58
  -3  12  -9    5.44    1.62
  -3  12   9    5.43    2.07
   3  12   9    5.76    1.99
   3  12  -9    3.35    1.72
  -3  12   9    8.19    3.58
   3  12 -10   68.18    4.49
  -3  12 -10   77.40    5.28
   3  12 -10   74.83    5.23
  -3  12  10   82.18    5.57
   3  12  10   75.60    5.53
  -3  12  10   64.11    8.78
   3  12  10   81.06    9.69
  -3  12 -10   78.03    5.47
   3  12 -10   77.40    4.87
  -3  12 -10   75.14    4.86
   3  12  10   72.12    5.16
  -3  12 -10   77.27    4.89
   3  12 -10   74.86    4.83
  -3  12 -10   77.76    5.45
   3  12 -10   73.43    5.28
  -3  12  10   75.48    8.29
  -3  12 -11   30.80    3.40
   3  12 -11   31.11    3.41
   3  12  11   47.43    7.58
  -3  12  11   28.65    6.33
   3  12  11   36.87    3.76
  -3  12 -11   33.01    3.52
   3  12  11   30.07    3.22
  -3  12  11   30.61    3.69
  -3  12  11   30.81    3.58
  -3  12 -11   29.32    2.91
   3  12 -11   31.60    3.10
  -3  12 -11   36.51    3.73
   3  12 -11   30.75    3.47
  -3  12  11   32.56    5.78
   3  12 -12  214.43   10.69
  -3  12 -12  195.65   10.39
  -3  12  12  210.67   10.72
  -3  12  12  200.57   16.07
   3  12  12  227.76   17.16
   3  12  12  208.60   10.89
  -3  12 -12  213.38   10.74
  -3  12  12  209.41   10.77
  -3  12 -12  187.70    9.88
   3  12 -12  223.61   10.37
  -3  12 -12  216.70   10.94
   3  12 -12  190.15   10.47
  -3  12  12  185.79   14.59
  -3  12 -13   76.76    5.54
   3  12 -13   88.44    5.85
   3  12  13   89.65    6.03
  -3  12  13   99.62    6.01
   3  12  13   86.00   10.12
  -3  12  13   82.78    9.78
  -3  12 -13   93.98    5.97
  -3  12 -13   79.93    5.13
  -3  12  13   88.33    5.80
   3  12 -13   92.50    5.57
  -3  12 -13   86.07    5.85
   3  12 -13   75.96    5.00
   3  12 -13   83.20    5.76
  -3  12  13   87.29    9.38
  -3  12 -14    0.30    1.80
   3  12 -14   -0.94    1.86
  -3  12 -14    0.66    1.87
  -3  12  14   -3.77    5.44
   3  12  14    0.64    1.77
   3  12  14   -2.58    5.49
  -3  12 -14   -0.29    1.58
  -3  12  14   -1.20    1.65
  -3  12 -14    0.67    1.23
   3  12 -14    1.60    1.30
   3  12 -14    2.20    1.97
  -3  12  14   -1.08    3.65
  -3  12 -15    8.93    2.07
  -3  12  15   11.74    2.09
   3  12 -15    7.93    1.64
  -3  12 -15    5.95    2.00
   3  12 -15    7.55    2.24
  -3  12 -15   11.32    2.48
   3  12  16  127.36    7.07
  -3  12 -16  129.31    7.32
   3  12 -16  121.69    6.57
  -3  12 -16  136.59    7.21
   3  12 -16  137.02    7.34
  -3  12 -16  119.67    6.66
   3  12 -17    1.54    1.80
  -3  12 -17    0.24    1.68
   3  12  17    1.34    1.33
   3  12  18    2.64    1.26
  -3  12  18    3.60    1.64
  -3  12 -18    3.74    1.58
   3  12 -18    2.47    1.62
   3  12 -18    4.42    1.59
  -3  12  19   -0.17    1.16
  -3  12 -19   -0.87    1.38
   3  12 -19   -1.51    1.49
   3  12 -19    0.94    1.39
   3  12 -20   91.25    4.44
  -3  12 -20   90.17    4.31
   3  12 -20   79.33    4.30
  -3  12 -21    6.14    1.13
   3  12 -21    5.02    1.19
   3  13   0    0.31    1.57
  -3  13   0    0.27    1.46
   3  13   0   -0.62    1.59
   3  13   0    0.25    1.37
  -3  13   0   -1.78    2.09
  -3  13   0    0.32    1.63
   3  13   0    1.07    1.81
  -3  13   0   -0.38    1.85
   3  13   0    1.40    1.31
  -3  13   0    0.53    1.44
   3  13   0   -1.82    1.86
  -3  13   1  366.25   17.00
  -3  13  -1  353.93   16.79
   3  13  -1  370.93   16.78
   3  13   1  372.45   17.08
  -3  13   1  376.53   17.25
   3  13   1  351.03   16.76
  -3  13   1  357.65   17.47
  -3  13  -1  360.38   17.28
   3  13   1  362.42   16.42
   3  13  -1  382.62   16.31
  -3  13   1  380.11   16.56
  -3  13  -1  384.27   16.65
  -3  13   1  386.15   16.65
   3  13  -1  372.09   16.43
  -3  13  -1  371.56   16.56
   3  13   1  361.57   16.87
   3  13  -2  119.59    6.92
  -3  13  -2  120.52    6.71
   3  13   2  126.97    7.44
  -3  13  -2  116.83    6.92
  -3  13   2  120.76    7.32
   3  13  -2  122.63    7.22
  -3  13  -2  121.68    6.98
   3  13   2  121.57    7.07
  -3  13  -2  123.03    7.52
  -3  13   2  114.51    7.22
  -3  13  -2  114.70    7.31
  -3  13   2  121.02    7.75
  -3  13   2  124.65    6.87
  -3  13   2  126.21    6.86
   3  13  -2  127.49    6.81
   3  13  -2  130.57    6.71
  -3  13  -2  122.80    6.91
   3  13   2  111.15    7.02
   3  13   3  793.93   33.56
  -3  13  -3  792.34   32.51
  -3  13  -3  762.95   32.68
  -3  13   3  775.97   33.29
  -3  13  -3  773.22   33.54
   3  13  -3  827.14   33.29
   3  13   3  772.23   32.93
  -3  13   3  793.44   33.29
  -3  13  -3  825.65   33.02
   3  13   3  800.67   33.64
   3  13  -3  757.07   33.20
  -3  13  -3  780.44   33.19
  -3  13  -3  806.09   32.85
  -3  13   3  808.68   32.69
  -3  13   3  781.45   32.69
   3  13  -3  781.10   32.39
   3  13  -3  770.94   32.55
   3  13   3  777.80   33.03
   3  13  -3  827.03   33.06
   3  13   4   10.33    2.49
  -3  13  -4   10.11    1.88
   3  13  -4   11.31    2.30
  -3  13  -4    9.53    2.42
   3  13   4   14.30    2.37
  -3  13   4   11.94    2.53
   3  13  -4   13.02    2.14
  -3  13   4   13.37    2.12
  -3  13   4   12.71    2.52
   3  13   4   13.41    2.69
  -3  13  -4    8.98    2.11
   3  13  -4    8.71    2.09
  -3  13  -4    9.82    2.11
   3  13  -4   12.04    1.94
   3  13  -4    9.37    2.04
   3  13  -4   12.31    2.28
   3  13   4   13.18    2.43
  -3  13  -5   21.11    2.76
   3  13  -5   21.02    2.72
   3  13  -5   28.94    2.68
  -3  13  -5   26.21    2.64
   3  13   5   22.58    3.26
   3  13  -5   30.88    3.29
  -3  13   5   25.20    2.68
  -3  13   5   21.02    2.94
  -3  13  -5   29.15    3.34
   3  13   5   24.04    2.82
   3  13  -5   22.27    2.63
   3  13   5   27.03    3.24
  -3  13  -5   23.19    2.79
   3  13  -5   23.83    3.08
  -3  13   5   25.30    3.17
   3  13  -5   23.24    2.64
   3  13  -5   31.92    3.18
   3  13   5   27.78    3.12
  -3  13  -6  109.79    6.39
   3  13   6  104.79    6.60
   3  13  -6  124.85    7.13
  -3  13   6  108.05    6.78
  -3  13  -6  118.57    7.08
  -3  13  -6  137.73    7.60
   3  13  -6  114.95    6.86
   3  13   6  120.74    7.36
   3  13  -6  117.03    6.69
   3  13  -6  114.68    6.51
  -3  13  -6  121.13    6.90
   3  13  -6  131.30    7.02
  -3  13   6  129.20    6.67
   3  13  -6  120.80    6.52
  -3  13  -7  355.36   15.75
  -3  13   7  346.76   16.72
  -3  13  -7  357.41   16.64
   3  13  -7  361.00   16.45
  -3  13   7  365.09   16.39
  -3  13  -7  338.34   16.54
   3  13   7  375.79   16.24
   3  13  -7  353.53   16.13
   3  13   7  368.10   16.80
  -3  13  -7  356.51   15.79
   3  13  -7  344.46   16.12
   3  13  -7  364.32   15.97
  -3  13  -7  359.78   16.32
   3  13  -7  345.46   16.18
   3  13  -7  378.68   15.94
  -3  13   8   72.70    5.17
   3  13   8   58.30    4.98
  -3  13  -8   63.50    4.90
   3  13   8   59.71    4.28
   3  13  -8   62.02    4.49
  -3  13   8   58.74    4.34
  -3  13  -8   62.60    4.63
   3  13   8   59.08    4.76
   3  13  -8   53.75    4.11
  -3  13   8   52.66    4.89
  -3  13  -8   59.22    4.09
   3  13  -8   59.58    4.49
   3  13  -8   50.80    3.94
  -3  13  -8   62.87    4.62
   3  13  -8   65.50    4.68
   3  13  -8   55.34    4.02
   3  13  -9   40.16    3.24
   3  13  -9   36.29    3.15
  -3  13  -9   40.18    3.62
   3  13  -9   40.27    3.76
   3  13   9   38.44    4.11
  -3  13   9   42.61    4.05
  -3  13   9   40.33    3.35
   3  13   9   43.87    3.42
  -3  13  -9   31.49    3.32
  -3  13  -9   40.17    3.77
   3  13  -9   39.58    3.53
   3  13   9   30.40    3.55
  -3  13  -9   32.85    3.01
  -3  13   9   41.04    4.17
   3  13  -9   35.62    3.56
  -3  13   9   39.34    5.69
   3  13 -10   42.52    3.32
   3  13 -10   39.69    3.14
  -3  13 -10   38.44    3.67
   3  13 -10   35.50    3.59
  -3  13  10   39.72    3.93
   3  13  10   44.60    4.30
  -3  13 -10   37.44    3.76
  -3  13 -10   30.18    3.18
   3  13 -10   44.91    3.47
  -3  13 -10   39.36    3.21
   3  13  10   33.46    3.63
  -3  13  10   43.65    4.12
   3  13 -10   37.07    3.70
  -3  13  10   33.14    5.53
   3  13 -11  678.58   28.87
   3  13 -11  718.57   29.65
  -3  13 -11  737.70   29.65
   3  13 -11  677.71   28.58
   3  13  11  741.86   30.22
   3  13  11  658.12   36.61
  -3  13  11  660.36   36.40
  -3  13  11  757.09   30.03
  -3  13 -11  702.76   29.73
  -3  13  11  710.69   30.08
  -3  13 -11  679.87   28.79
   3  13 -11  670.08   29.49
  -3  13  11  612.65   33.89
   3  13 -12  128.53    6.93
  -3  13 -12  134.77    7.56
   3  13 -12  139.15    7.65
   3  13  12  122.85   12.44
  -3  13  12  140.41    7.83
   3  13  12  137.29    7.99
  -3  13  12  130.02   12.42
  -3  13 -12  136.57    7.67
  -3  13  12  118.87    7.62
  -3  13 -12  120.69    6.75
   3  13 -12  137.53    7.70
  -3  13  12  124.07   11.08
   3  13  13  169.33    9.33
  -3  13  13  178.68    9.25
  -3  13 -13  186.01    9.20
   3  13  13  164.59    8.67
  -3  13  13  179.07    9.29
   3  13 -13  173.84    9.16
   3  13 -13  162.11    8.39
  -3  13 -13  171.25    9.05
   3  13 -13  174.91    9.17
   3  13  14   49.38    4.14
  -3  13 -14   50.70    3.85
  -3  13  14   43.35    3.76
   3  13 -14   45.55    3.90
  -3  13 -14   41.40    3.73
   3  13 -14   53.10    4.12
   3  13 -14   42.04    3.18
   3  13  15  252.54   11.45
  -3  13 -15  219.16   10.81
  -3  13  15  242.19   11.05
   3  13 -15  234.10   11.29
  -3  13 -15  230.21   11.16
   3  13 -15  221.52   11.19
  -3  13 -16   16.78    2.02
   3  13 -16   26.68    2.81
  -3  13 -16   30.23    2.89
   3  13  16   19.57    2.44
  -3  13 -17  272.82   12.36
   3  13 -17  278.12   12.50
  -3  13  17  271.27   12.63
   3  13  17  275.57   12.31
  -3  13 -18   -0.17    1.30
   3  13 -18   -0.76    1.59
  -3  13  18   -0.77    1.37
  -3  13 -19   40.85    2.78
   3  13 -19   38.68    2.81
  -3  13  19   37.93    2.70
  -3  13 -20   31.96    2.07
  -3  13 -20   35.70    2.25
   3  13 -20   29.85    2.28
  -3  14   0   -0.60    1.51
   3  14   0   -0.99    1.67
   3  14   0   -0.82    1.55
   3  14   0   -0.33    1.73
  -3  14   0   -1.89    2.16
  -3  14   0   -0.29    1.50
  -3  14   0    1.21    2.16
  -3  14   0    0.68    1.62
  -3  14   0    0.28    1.55
   3  14   0   -1.97    2.03
  -3  14   1   60.33    5.01
  -3  14  -1   74.12    4.73
   3  14   1   61.78    4.98
   3  14  -1   68.18    4.87
  -3  14  -1   69.39    4.99
   3  14   1   73.21    5.14
  -3  14   1   69.82    5.35
  -3  14   1   76.14    5.78
  -3  14  -1   68.41    5.34
   3  14   1   67.75    5.39
   3  14   1   68.22    4.67
  -3  14   1   61.89    4.60
  -3  14   1   69.67    4.80
   3  14  -1   57.89    4.41
   3  14  -1   65.15    4.37
  -3  14  -1   69.55    4.86
  -3  14  -1   68.96    4.78
   3  14   1   64.25    5.04
   3  14   2   21.87    3.09
  -3  14   2   26.23    3.32
   3  14   2   27.39    3.18
  -3  14  -2   27.38    3.53
  -3  14  -2   27.60    2.99
  -3  14   2   19.96    2.60
   3  14  -2   37.51    3.73
  -3  14   2   28.12    3.66
  -3  14  -2   24.98    3.33
  -3  14   2   26.71    3.35
  -3  14  -2   27.83    3.07
   3  14  -2   24.15    2.63
  -3  14   2   23.82    2.86
   3  14  -2   29.56    2.90
  -3  14  -2   20.91    2.80
   3  14   2   31.03    3.37
  -3  14   3  452.91   20.69
  -3  14  -3  428.66   19.81
   3  14   3  451.54   20.84
   3  14   3  460.29   20.35
   3  14  -3  460.92   20.56
  -3  14  -3  443.80   20.79
  -3  14   3  436.50   20.49
   3  14  -3  461.69   20.63
   3  14   3  464.05   20.99
  -3  14  -3  444.29   20.40
  -3  14   3  475.46   21.44
   3  14  -3  476.24   19.79
  -3  14   3  461.32   19.98
   3  14  -3  462.69   19.89
  -3  14  -3  473.47   20.33
  -3  14  -3  453.51   20.09
   3  14  -3  461.96   20.34
  -3  14  -4    0.93    1.65
  -3  14   4    1.45    1.91
   3  14  -4    0.68    1.78
   3  14   4    1.54    2.09
   3  14  -4    1.72    1.80
  -3  14   4    1.35    1.82
  -3  14  -4   -0.38    1.80
   3  14  -4    1.06    1.53
   3  14   4    1.55    1.75
  -3  14   4   -0.27    1.55
   3  14   4    1.16    2.03
   3  14  -4    0.97    1.37
  -3  14   5    1.09    1.87
   3  14   5    1.90    2.13
  -3  14  -5    3.08    1.54
   3  14  -5    1.61    1.77
  -3  14   5    2.93    1.85
  -3  14  -5    0.37    2.01
  -3  14   5    2.09    1.49
   3  14  -5    3.39    2.10
   3  14   5    0.60    1.87
   3  14  -5    3.18    1.58
   3  14   5    1.57    2.11
   3  14  -5    0.97    1.37
   3  14  -6   69.52    4.88
  -3  14   6   71.32    5.73
   3  14   6   69.74    5.38
  -3  14  -6   68.09    4.99
   3  14  -6   68.65    5.08
  -3  14   6   67.46    4.87
   3  14   6   63.45    4.67
  -3  14  -6   62.93    5.08
   3  14   6   61.38    5.29
  -3  14   6   69.56    4.61
  -3  14  -6   61.13    4.74
   3  14  -6   77.73    5.03
   3  14  -6   62.56    4.34
   3  14  -6   66.11    4.53
   3  14   7  158.64    8.75
  -3  14   7  170.35    8.99
   3  14  -7  169.87    9.13
  -3  14  -7  176.68    9.30
  -3  14  -7  181.05    9.37
   3  14  -7  171.96    9.00
  -3  14  -7  182.52    9.16
   3  14  -7  163.97    8.64
   3  14  -7  164.48    8.53
   3  14  -7  167.00    8.79
  -3  14   7  164.80    9.78
   3  14   7  174.47    9.49
   3  14   8   33.87    3.20
   3  14  -8   26.98    3.10
  -3  14  -8   29.78    3.30
  -3  14  -8   33.82    3.52
  -3  14   8   33.67    3.28
  -3  14   8   33.08    3.99
  -3  14   8   34.86    3.73
   3  14   8   33.80    3.59
   3  14  -8   31.09    2.92
   3  14  -8   30.56    3.29
   3  14  -8   25.41    2.81
  -3  14  -8   34.19    3.45
   3  14  -8   30.24    3.26
   3  14  -8   28.30    2.90
  -3  14   9   90.86    6.06
   3  14   9   79.92    6.01
   3  14  -9   81.41    5.31
  -3  14  -9   75.76    5.32
   3  14   9   85.45    5.20
  -3  14   9   82.04    5.25
  -3  14  -9   76.90    5.52
   3  14   9   79.05    5.67
  -3  14   9   85.56    6.17
   3  14  -9   85.59    5.55
  -3  14  -9   88.09    5.67
   3  14  -9   78.23    5.43
   3  14  -9   90.25    5.14
   3  14  -9   81.15    5.05
   3  14  10   27.46    3.41
  -3  14 -10   23.42    2.98
  -3  14 -10   20.57    2.48
  -3  14  10   19.10    2.40
   3  14 -10   18.71    2.44
   3  14 -10   22.85    2.36
  -3  14  10   18.01    3.07
  -3  14  10   16.87    2.88
   3  14 -10   19.68    2.78
   3  14 -10   22.41    2.94
   3  14 -10   21.09    2.38
  -3  14 -10   21.20    2.89
   3  14  11   84.13    5.72
  -3  14  11   81.59    5.55
  -3  14 -11   77.35    5.25
  -3  14  11   70.92    5.47
   3  14 -11   78.25    5.23
  -3  14 -11   73.03    5.11
   3  14 -11   71.82    5.11
   3  14 -11   70.59    4.40
   3  14 -11   74.61    4.66
   3  14  12   58.31    4.68
  -3  14 -12   52.03    4.23
   3  14  12   59.86    4.28
  -3  14  12   67.59    4.73
   3  14 -12   50.64    4.22
  -3  14 -12   64.30    4.52
   3  14 -12   55.74    4.37
   3  14 -12   47.08    3.59
   3  14  13   19.26    2.80
  -3  14 -13   14.37    2.27
   3  14  13   18.25    2.25
  -3  14  13   20.74    2.71
   3  14 -13   19.39    2.62
  -3  14 -13   17.47    2.63
   3  14 -13   15.51    2.52
   3  14 -13   10.02    1.65
   3  14  14    7.91    2.11
  -3  14 -14    6.75    1.79
  -3  14  14    8.39    1.90
   3  14  14    7.81    1.55
   3  14 -14    6.49    1.89
  -3  14 -14    6.76    2.05
   3  14 -14    6.88    2.08
   3  14  15   15.50    2.26
  -3  14 -15   12.88    1.85
   3  14 -15   11.90    2.10
  -3  14  15   13.21    2.01
  -3  14 -15   11.15    1.98
   3  14 -15    9.72    2.02
   3  14 -16   -0.43    1.49
  -3  14 -16   -0.20    1.55
   3  14  16    1.70    1.42
  -3  14  16    2.71    1.64
  -3  14 -17  116.92    5.83
   3  14 -17  111.58    5.88
  -3  14  17  105.01    5.93
  -3  14 -18   -1.66    1.35
  -3  14 -18    1.36    1.11
   3  14 -18   -1.05    1.33
  -3  14  18    0.78    1.11
  -3  14 -19   11.83    1.36
   3  14 -19    8.51    1.37
  -3  14 -19   11.63    1.25
  -3  14  19    8.82    1.17
  -3  15   0    0.34    1.77
  -3  15   0   -0.41    2.28
  -3  15   0    0.77    2.10
   3  15   0    0.35    1.87
  -3  15   0   -0.30    1.66
   3  15   0    0.28    1.55
  -3  15   0   -0.29    1.67
   3  15   0   -1.01    1.67
  -3  15   0   -0.87    1.47
  -3  15  -1   22.60    3.04
  -3  15   1   34.18    3.63
   3  15  -1   30.17    3.81
  -3  15  -1   31.42    3.70
  -3  15   1   32.10    3.96
  -3  15   1   23.85    3.50
   3  15   1   27.99    3.47
  -3  15   1   27.94    3.16
  -3  15  -1   26.09    3.08
  -3  15  -1   29.97    3.27
   3  15  -1   28.15    3.03
  -3  15   1   31.54    3.30
   3  15   1   26.21    3.35
  -3  15   1   30.92    3.34
   3  15  -2 1293.78   54.08
  -3  15  -2 1362.31   54.10
  -3  15   2 1295.60   54.56
   3  15   2 1324.08   53.75
  -3  15   2 1331.78   54.07
   3  15  -2 1307.54   52.98
  -3  15  -2 1335.09   53.52
   3  15  -2 1363.00   53.31
  -3  15   2 1341.91   53.42
  -3  15  -2 1296.52   53.46
  -3  15   2 1342.80   53.39
  -3  15  -2 1314.60   53.40
  -3  15   2 1274.20   53.89
   3  15   2 1328.31   54.09
  -3  15   2 1283.07   53.78
  -3  15   3   31.40    3.78
   3  15  -3   40.90    4.03
  -3  15   3   35.97    4.20
  -3  15  -3   34.81    3.64
   3  15  -3   39.86    3.97
   3  15   3   33.91    3.56
  -3  15   3   27.36    3.53
  -3  15  -3   36.52    3.96
  -3  15   3   33.37    3.41
  -3  15  -3   30.99    3.49
   3  15  -3   32.38    3.31
   3  15  -3   34.49    3.17
  -3  15  -3   34.13    3.20
   3  15   3   37.92    4.07
  -3  15  -4  122.62    7.37
   3  15  -4  139.82    7.87
   3  15   4  131.51    7.56
  -3  15  -4  126.25    7.91
   3  15  -4  128.20    7.76
  -3  15   4  133.33    7.77
  -3  15   4  132.20    7.23
   3  15  -4  130.66    7.21
   3  15  -4  133.03    7.05
   3  15   4  133.98    8.17
  -3  15   4  116.88    7.72
   3  15  -5    4.86    1.99
   3  15   5    7.37    2.45
  -3  15   5    3.33    2.04
  -3  15  -5    3.85    1.54
  -3  15  -5    5.61    2.06
  -3  15   5    4.82    1.86
   3  15   5    5.51    2.03
   3  15  -5    3.81    2.19
   3  15  -5    1.89    1.70
  -3  15   5    8.83    2.33
   3  15  -5    3.67    1.61
   3  15   5    7.13    2.62
  -3  15   6  601.54   26.20
   3  15  -6  567.16   24.94
   3  15  -6  566.48   25.20
   3  15   6  611.67   25.07
  -3  15   6  559.67   24.98
  -3  15  -6  590.59   25.50
  -3  15  -6  557.61   25.07
   3  15  -6  591.11   24.71
   3  15  -6  585.03   24.52
   3  15   6  613.93   26.00
  -3  15   6  568.43   25.50
   3  15  -7  111.27    6.60
  -3  15   7  116.13    7.76
   3  15  -7  116.47    6.54
  -3  15  -7  104.95    6.89
   3  15  -7  115.77    6.43
   3  15   7  121.22    6.86
  -3  15   7  119.16    6.84
  -3  15  -7  113.61    7.03
   3  15  -7  127.49    7.16
  -3  15   8  409.90   18.57
  -3  15   8  405.59   17.49
  -3  15  -8  411.17   17.84
   3  15   8  405.77   17.44
   3  15  -8  379.50   17.54
  -3  15  -8  360.30   17.65
   3  15  -8  392.52   17.19
  -3  15  -8  393.50   17.61
   3  15  -8  400.51   17.68
  -3  15  -8  388.52   17.79
   3  15  -8  400.94   17.14
  -3  15   8  355.59   17.80
  -3  15   9    0.38    2.01
  -3  15  -9    1.88    1.84
  -3  15  -9    0.54    1.56
   3  15   9    2.64    1.68
   3  15  -9    1.61    1.59
   3  15  -9    0.23    1.32
  -3  15   9    0.25    1.41
   3  15  -9    1.17    1.62
   3  15  -9    2.04    1.27
  -3  15  -9    0.30    1.80
  -3  15  -9    1.74    1.79
   3  15   9   -0.37    2.24
  -3  15   9    2.05    1.82
   3  15  10  196.82    9.89
  -3  15  10  200.01   10.41
  -3  15 -10  199.64    9.36
  -3  15  10  183.02    9.09
  -3  15 -10  189.84    9.79
  -3  15 -10  206.15    9.87
   3  15 -10  186.68    9.69
   3  15 -10  173.85    8.95
  -3  15 -10  182.60    9.73
   3  15 -10  193.21    9.21
  -3  15  10  195.56   10.15
   3  15  10  199.86   10.36
   3  15  11   24.11    2.88
  -3  15  11   29.33    3.38
  -3  15 -11   26.61    2.96
   3  15  11   27.86    3.36
  -3  15 -11   26.86    2.96
   3  15 -11   23.18    2.83
   3  15 -11   24.96    2.45
   3  15  12  614.85   25.40
  -3  15  12  599.55   25.75
   3  15  12  612.77   25.92
  -3  15 -12  605.23   25.44
   3  15 -12  581.28   25.43
  -3  15 -12  603.32   25.43
   3  15  13   46.55    3.53
  -3  15  13   43.31    3.72
   3  15 -13   53.42    3.94
  -3  15 -13   49.80    3.80
  -3  15 -13   53.97    3.78
   3  15  13   51.58    4.10
   3  15  14    4.46    1.37
  -3  15  14    2.41    1.56
  -3  15 -14    5.93    1.49
  -3  15  14    4.16    1.93
   3  15  14    5.49    1.84
  -3  15 -14    1.95    1.58
   3  15 -14    2.76    1.59
  -3  15 -14    2.03    1.45
  -3  15  15   35.24    2.89
  -3  15 -15   41.48    3.21
  -3  15 -15   44.50    3.19
   3  15 -15   47.93    3.36
   3  15  15   41.01    3.27
  -3  15  15   41.49    3.50
  -3  15 -16  328.45   14.17
  -3  15 -16  336.41   14.17
   3  15 -16  323.87   14.22
  -3  15  16  332.59   14.53
   3  15 -17   10.75    1.61
  -3  15 -17   12.63    1.52
  -3  15  17   10.30    1.70
  -3  15 -18   17.12    1.48
  -3  15  18   20.68    1.71
   3  16   0    0.79    1.94
  -3  16   0    0.39    2.14
   3  16   0    0.70    1.89
  -3  16   0   -0.38    2.29
  -3  16   0   -0.29    1.60
  -3  16   0   -1.17    1.52
  -3  16   0    0.33    1.68
  -3  16   0    0.79    1.28
  -3  16   1   13.09    2.91
  -3  16  -1   11.97    2.68
   3  16  -1    9.24    2.55
   3  16   1   13.92    2.90
  -3  16  -1    9.25    2.17
   3  16   1   10.26    2.22
  -3  16   1   10.70    2.21
  -3  16   1    9.32    2.40
  -3  16  -1    8.53    2.22
  -3  16   1   10.40    2.10
  -3  16   1   10.68    2.43
  -3  16  -2  178.75    9.52
  -3  16   2  156.64    9.76
   3  16  -2  177.13    9.75
   3  16   2  184.48    9.45
  -3  16   2  176.27    9.54
   3  16  -2  163.39    8.85
  -3  16  -2  171.46    9.11
  -3  16   2  173.08    9.00
  -3  16   2  167.30    9.19
  -3  16   2  173.54    9.49
   3  16   2  169.78    9.52
  -3  16   3   65.02    5.61
  -3  16  -3   65.65    5.02
   3  16  -3   72.49    5.45
  -3  16  -3   73.29    5.57
  -3  16   3   78.24    5.56
   3  16   3   71.04    5.24
   3  16  -3   85.70    5.69
   3  16  -3   72.03    4.89
  -3  16   3   66.82    4.84
  -3  16  -3   75.25    5.19
   3  16   3   72.11    5.55
  -3  16   3   70.23    5.41
  -3  16   3   69.55    5.28
  -3  16  -4   75.06    5.16
   3  16  -4   80.62    5.51
   3  16   4   71.67    5.14
   3  16  -4   75.48    5.56
  -3  16   4   83.12    5.50
  -3  16  -4   73.81    5.67
  -3  16   4   78.69    5.02
   3  16  -4   67.83    4.83
   3  16  -4   74.69    4.72
  -3  16   4   75.63    5.59
  -3  16   4   76.92    5.62
   3  16   4   67.43    5.50
   3  16  -5   -1.86    1.81
   3  16  -5    0.27    1.46
   3  16   5   -0.60    1.75
   3  16  -5   -1.02    1.99
  -3  16   5    0.32    1.88
  -3  16  -5    0.72    2.05
   3  16  -5    0.47    1.41
  -3  16   5    1.13    1.97
  -3  16   5    3.58    2.12
   3  16   5   -1.91    2.63
   3  16  -6  200.67    9.93
  -3  16   6  201.47   10.95
   3  16   6  191.73    9.88
   3  16  -6  224.80   10.54
  -3  16  -6  193.83   10.27
  -3  16   6  187.18    9.90
   3  16  -6  189.85    9.41
  -3  16  -6  181.82    9.93
   3  16  -6  201.82    9.72
   3  16   6  198.87   10.65
  -3  16   6  193.40   10.37
  -3  16   6  190.08   10.57
   3  16  -7   65.05    4.56
  -3  16   7   76.59    5.83
   3  16  -7   71.69    5.10
  -3  16  -7   78.24    5.32
  -3  16   7   68.29    4.79
   3  16   7   75.73    4.93
   3  16  -7   64.90    4.41
  -3  16  -7   80.13    5.21
   3  16  -7   69.82    4.63
   3  16   7   78.00    5.65
   3  16   8   37.30    3.70
  -3  16   8   37.78    4.14
   3  16  -8   34.06    3.09
  -3  16  -8   41.52    3.63
   3  16  -8   39.03    3.06
  -3  16  -8   36.58    3.51
  -3  16   8   37.18    3.30
  -3  16  -8   40.39    3.53
   3  16  -8   34.21    3.42
   3  16   8   37.98    3.31
  -3  16   9    5.19    2.23
   3  16   9    3.32    1.68
  -3  16  -9    9.67    2.07
  -3  16   9    8.59    1.63
  -3  16  -9    6.33    1.77
   3  16  -9    6.28    1.56
  -3  16   9    4.30    2.40
   3  16  -9    5.43    1.39
  -3  16  -9    8.68    2.05
   3  16  10   40.91    3.55
  -3  16  10   42.84    3.94
  -3  16 -10   40.86    3.49
   3  16 -10   34.70    2.82
  -3  16 -10   44.36    3.72
   3  16  10   47.70    4.07
  -3  16  10   37.48    3.90
   3  16  11    3.22    1.65
  -3  16  11    1.74    1.79
  -3  16 -11    2.44    1.67
   3  16  11    4.45    1.98
  -3  16 -11    3.04    1.70
   3  16  12   86.72    5.05
  -3  16  12   86.26    5.31
  -3  16 -12   78.86    5.05
  -3  16 -12   89.23    5.08
   3  16  12   80.81    5.35
   3  16  13    1.57    1.21
  -3  16  13    2.62    1.57
  -3  16 -13    3.11    1.46
   3  16  13    1.20    1.55
  -3  16  13   -0.26    1.83
  -3  16 -13    3.37    1.54
  -3  16  14    1.40    1.30
  -3  16 -14    4.21    1.41
  -3  16  14    4.39    1.74
   3  16  14    5.84    1.67
  -3  16 -15    1.06    1.16
  -3  16  15    4.49    1.54
  -3  16 -16   98.39    4.68
  -3  16  16   86.79    4.89
  -3  16 -17   14.54    1.25
  -3  16  17   16.74    1.58
   3  17   0    0.75    2.08
  -3  17   0   -0.36    2.01
  -3  17   0    1.07    2.13
  -3  17   0    0.28    1.70
   3  17   0    1.00    2.01
   3  17   1  328.17   15.49
  -3  17  -1  312.95   15.05
  -3  17   1  333.66   15.50
   3  17  -1  302.07   15.15
   3  17   1  336.78   15.15
  -3  17   1  334.44   15.30
  -3  17   1  312.30   14.54
  -3  17  -1  320.57   14.63
  -3  17  -1  310.69   14.60
  -3  17   1  298.72   14.26
  -3  17  -2   78.05    5.56
   3  17  -2   97.46    6.17
  -3  17   2   85.11    6.13
  -3  17   2   74.94    5.70
   3  17   2   85.27    5.80
  -3  17  -2   81.77    5.50
  -3  17   2   88.29    5.49
  -3  17   2   87.81    5.53
  -3  17   3  588.26   25.20
   3  17  -3  573.63   24.60
   3  17  -3  565.78   24.64
  -3  17   3  549.80   24.46
  -3  17  -3  583.56   24.84
   3  17   3  570.52   24.41
  -3  17  -3  545.10   24.15
  -3  17   3  575.46   24.06
  -3  17   3  536.66   24.25
   3  17  -4    5.82    2.14
  -3  17  -4    7.78    1.74
   3  17   4    7.99    2.77
  -3  17   4    8.54    2.83
   3  17  -4    9.57    2.46
  -3  17   4   10.17    2.27
  -3  17  -4    9.60    2.54
   3  17   4    9.65    2.25
   3  17   4   12.14    2.63
  -3  17   4    9.63    2.30
   3  17   5  105.07    6.78
   3  17  -5  106.11    6.23
   3  17   5   98.39    6.14
  -3  17   5  104.82    6.25
   3  17  -5   98.75    6.41
  -3  17  -5  109.01    6.64
  -3  17   5  102.73    6.56
   3  17   5  102.39    6.73
  -3  17   6  100.00    6.68
   3  17   6   94.77    6.48
   3  17  -6  101.35    5.85
   3  17   6  101.16    5.98
   3  17  -6  110.47    6.45
  -3  17   6   99.50    5.99
  -3  17  -6  100.84    6.26
  -3  17  -6   99.60    6.11
  -3  17   6   98.54    6.44
   3  17   6  101.61    6.59
  -3  17   7  445.58   20.37
   3  17   7  438.50   20.03
  -3  17   7  442.98   19.43
  -3  17  -7  451.52   19.69
   3  17  -7  464.34   19.78
   3  17   7  451.50   19.40
  -3  17  -7  460.82   19.73
  -3  17  -7  425.73   19.51
   3  17   7  475.35   20.30
  -3  17   7  449.75   20.17
  -3  17   8   15.44    2.80
   3  17   8   13.43    2.50
  -3  17  -8   18.83    2.38
  -3  17  -8   16.99    2.43
  -3  17   8   10.40    1.94
  -3  17  -8   11.27    2.22
   3  17   8   17.46    2.89
  -3  17   8   11.66    2.50
   3  17   9   45.37    3.72
  -3  17   9   45.21    3.94
  -3  17  -9   32.76    2.89
  -3  17   9   39.37    3.01
  -3  17  -9   37.56    3.30
  -3  17  -9   39.41    3.43
  -3  17   9   45.85    3.99
  -3  17  10    7.71    2.24
   3  17  10    7.64    1.91
  -3  17 -10    6.75    1.73
  -3  17  10    8.43    2.15
  -3  17 -10    6.20    1.78
  -3  17  11  364.90   15.68
   3  17  11  362.99   15.37
  -3  17  11  334.89   15.71
   3  17  11  369.99   15.78
  -3  17 -11  345.96   15.18
  -3  17 -11  328.56   15.22
  -3  17  12   36.42    3.00
   3  17  12   36.16    2.80
   3  17  12   36.58    3.13
  -3  17 -12   33.40    2.66
  -3  17 -12   37.49    2.95
   3  17  13   71.57    3.99
  -3  17  13   81.34    4.76
  -3  17 -13   79.45    4.32
  -3  17 -13   73.97    4.05
  -3  17  14   -1.46    1.08
  -3  17 -14   -0.80    1.15
  -3  17  14   -0.53    1.35
  -3  17 -15   74.98    3.92
  -3  17  15   86.23    4.36
  -3  17  16   23.60    1.78
  -3  18   0   -1.28    1.79
   3  18   0   -1.52    2.02
  -3  18   0    0.75    1.60
  -3  18   0    0.31    1.88
   3  18   0    0.67    2.12
   3  18  -1   64.38    5.02
   3  18   1   68.10    5.26
  -3  18   1   80.74    5.47
  -3  18   1   72.73    5.26
   3  18   1   83.89    5.36
  -3  18   1   73.46    4.77
  -3  18  -1   65.50    4.66
   3  18  -2   52.63    4.29
   3  18   2   50.76    4.61
  -3  18   2   61.87    4.73
  -3  18  -2   48.80    3.91
   3  18   2   57.82    4.38
  -3  18   2   51.18    4.29
  -3  18  -3  105.69    6.46
  -3  18   3  127.10    7.46
   3  18  -3  133.03    7.18
   3  18   3  117.79    6.93
   3  18  -3  137.54    7.40
  -3  18   3  132.95    7.18
  -3  18  -3  125.60    7.29
  -3  18  -3  117.16    6.77
  -3  18   3  122.26    6.69
  -3  18   4   17.19    2.94
   3  18   4   18.74    2.96
   3  18  -4   18.50    2.48
  -3  18  -4   26.49    3.04
   3  18   4   23.81    2.69
   3  18  -4   21.45    2.89
  -3  18   4   24.59    2.80
  -3  18   4   18.76    2.53
   3  18  -5    1.83    1.47
   3  18   5    1.86    2.03
   3  18   5   -0.48    1.62
   3  18  -5    1.40    1.77
  -3  18   5    2.50    1.62
  -3  18  -5    0.28    1.80
  -3  18   5    2.15    1.69
   3  18   6   13.12    2.45
  -3  18  -6   12.49    2.18
  -3  18  -6   11.46    2.08
  -3  18   6   15.04    2.20
  -3  18  -6   15.92    2.25
  -3  18   6   11.97    2.33
  -3  18   7  145.01    8.02
   3  18   7  145.29    7.80
  -3  18  -7  137.06    7.37
  -3  18   7  146.31    7.28
  -3  18  -7  151.17    7.55
  -3  18  -7  138.48    7.39
  -3  18   7  141.62    7.74
  -3  18   8   36.92    3.50
   3  18   8   34.15    3.19
  -3  18  -8   36.90    2.93
  -3  18   8   29.94    2.60
  -3  18  -8   35.35    3.02
  -3  18  -8   35.94    3.11
  -3  18   8   36.64    3.41
   3  18   9    0.22    1.46
  -3  18   9   -0.25    1.62
  -3  18  -9    0.40    1.35
  -3  18   9    0.68    1.06
  -3  18  -9    1.20    1.41
  -3  18   9    3.72    1.73
   3  18  10    7.47    1.65
  -3  18  10    6.63    1.87
  -3  18 -10    3.86    1.36
  -3  18  10    4.79    1.76
  -3  18 -10    3.27    1.43
   3  18  11   33.41    2.61
  -3  18  11   30.82    2.78
  -3  18  11   38.35    3.01
  -3  18 -11   35.02    2.66
  -3  18 -11   34.15    2.55
  -3  18  12   21.82    2.34
  -3  18 -12   19.10    1.91
  -3  18 -12   18.89    1.76
  -3  18  13   32.64    2.22
  -3  18 -13   33.49    2.27
  -3  18 -14   -0.53    0.68
  -3  18  14    1.28    1.06
  -3  19   0    0.27    1.61
   3  19   0   -0.78    1.77
   3  19   0    1.67    1.87
  -3  19  -1   26.08    2.75
   3  19   1   25.57    3.10
   3  19  -1   29.92    3.07
   3  19   1   29.86    3.02
  -3  19   1   28.77    3.01
  -3  19  -1   27.91    2.72
  -3  19  -2  414.63   18.93
   3  19  -2  466.09   19.57
   3  19   2  471.52   19.90
  -3  19   2  452.19   19.51
   3  19   2  463.86   19.49
  -3  19  -2  448.64   19.23
   3  19  -3   20.21    2.47
  -3  19   3   15.45    2.52
  -3  19  -3   19.92    2.70
  -3  19  -3   22.97    2.51
   3  19  -3   20.73    2.72
  -3  19   3   18.60    2.52
  -3  19   4   26.54    3.12
   3  19  -4   27.07    2.61
  -3  19   4   29.30    2.80
  -3  19  -4   32.79    3.07
   3  19   5    8.43    2.13
  -3  19   5    9.08    1.84
  -3  19  -5    3.99    1.67
   3  19   6  243.63   11.02
  -3  19  -6  237.24   10.58
  -3  19   6  222.28   10.36
  -3  19  -6  234.70   10.57
  -3  19   6  217.15   10.47
   3  19   7    7.38    1.88
  -3  19   7    6.12    2.01
  -3  19  -7    8.84    1.62
  -3  19  -7   10.63    1.72
  -3  19   7    3.34    1.35
  -3  19  -7    6.43    1.57
  -3  19   7    5.24    1.55
   3  19   8  248.44   10.89
  -3  19   8  215.53   10.08
  -3  19  -8  254.91   10.63
  -3  19  -8  236.62   10.53
  -3  19   8  241.48   10.76
   3  19   9    3.17    1.33
  -3  19  -9    1.74    1.18
  -3  19   9    1.74    1.30
  -3  19  -9    4.58    1.32
   3  19  10  123.18    6.04
  -3  19  10  133.85    6.29
  -3  19 -10  119.21    5.85
  -3  19 -10  132.28    6.03
   3  19  11    4.85    1.03
  -3  19  11    4.69    1.27
  -3  19  11    6.23    1.34
  -3  19  12  342.76   14.16
   3  20   0    1.25    1.42
  -3  20   0   -2.25    1.37
  -3  20   0    0.62    1.48
   3  20  -1    8.24    1.72
   3  20   1    8.41    1.90
  -3  20   1    9.01    1.75
  -3  20   1    7.69    1.80
   3  20  -2   63.96    4.01
  -3  20   2   63.86    4.12
   3  20   2   61.69    4.24
  -3  20   2   71.18    4.22
  -3  20   3   41.96    3.27
   3  20   3   40.28    3.36
  -3  20   3   46.49    3.18
  -3  20  -3   40.56    3.20
  -3  20   4   13.54    2.02
  -3  20   4   11.20    1.76
  -3  20  -4    9.71    1.79
  -3  20   5    6.92    1.70
   3  20   5    2.88    1.56
  -3  20   5    5.07    1.36
  -3  20  -5    2.35    1.32
  -3  20   6   31.43    2.35
  -3  20  -6   31.45    2.41
   3  20   7   66.88    3.79
  -3  20   7   55.95    3.68
   3  20   8   20.09    1.94
  -3  20   8   20.81    2.03
  -3  20   9    1.08    1.03
   3  20   9    1.03    0.93
  -3  21   0    0.28    1.22
   3  21   1  130.52    6.39
  -3  21   1  141.29    6.47
   3  21   2    4.21    1.38
  -3  21   2    4.35    1.11
  -3  21   2    3.86    1.29
  -3  21  -2    2.79    1.26
   3  21   3  316.96   12.40
  -3  21   3  283.82   12.10
  -3  21  -3  301.46   12.19
  -3  21   4    1.55    1.10
  -3  21  -4    1.37    0.93
  -3  21   4    2.46    0.98
  -3  21   5    5.45    1.18
   3  21   6    4.63    1.12
  -3  21   6    4.30    1.07
  -4   0   0    6.60    1.88
  -4   0   1    2.04    1.48
  -4   0  -1    1.55    1.60
  -4   0   2   56.82    4.02
  -4   0   3   -0.25    1.47
   4   0   4 1015.34   41.65
   4   0   5   -0.35    1.90
   4   0   5   -2.07    3.49
  -4   0   6   14.31    2.90
   4   0   6   14.71    2.79
   4   0   6   10.33    3.91
  -4   0   7    3.05    2.35
  -4   0  -7   -0.99    2.61
   4   0   7   -0.45    2.00
   4   0   7    1.55    3.54
  -4   0  -7    0.42    1.17
  -4   0   8   37.43    4.61
   4   0   8   33.22    4.36
  -4   0  -8   42.19    4.87
   4   0   8   38.81    6.02
  -4   0  -8   36.52    2.96
  -4   0   9   -0.61    2.51
   4   0   9   -0.57    2.30
  -4   0  -9    3.83    2.87
  -4   0  -9   -2.10    1.81
   4   0   9   -0.84    2.99
  -4   0  10  120.43    9.36
  -4   0 -10  143.15    9.95
   4   0  10  117.99    8.86
   4   0  10  131.61   10.44
  -4   0 -10  114.69    7.04
  -4   0  11   -2.89    2.65
   4   0  11   -0.71    2.32
  -4   0 -11    2.39    2.85
  -4   0 -11   -0.72    1.53
  -4   0 -12  201.47   13.27
   4   0  12  168.06   12.13
  -4   0 -12  165.79    9.79
  -4   0 -13   -1.97    3.78
   4   0  13   -0.87    2.66
  -4   0 -13    0.91    1.31
   4   0 -14   -2.29    3.75
  -4   0  14    0.50    1.32
   4   0  14    0.95    2.80
  -4   0 -14   -1.08    3.30
  -4   0 -14    2.70    1.59
   4   0 -15   -2.40    4.40
   4   0 -15   -0.86    1.70
  -4   0 -15    0.52    1.52
  -4   0  15    1.36    1.51
  -4   0 -15   -2.33    4.38
   4   0  15    1.03    2.80
  -4   0  16   78.10    5.22
   4   0 -16   75.11    9.90
   4   0 -16   71.89    5.16
  -4   0 -16   87.17    5.28
  -4   0 -16   68.90    9.02
   4   0  16   60.74    8.17
  -4   0  17    0.30    1.63
   4   0 -17   -0.63    1.82
  -4   0 -17    0.56    1.55
  -4   0 -17    1.33    3.76
   4   0  17    2.33    3.17
   4   0 -17   -2.58    4.84
   4   0 -18   22.14    2.89
  -4   0 -18   19.79    2.61
   4   0  18   19.27    4.88
  -4   0 -18   13.72    5.07
   4   0 -19    0.63    1.76
  -4   0 -19    1.11    1.58
  -4   0 -19   -1.38    3.91
   4   0  19   -3.63    4.09
   4   0 -19   -2.56    5.93
   4   0 -20   32.45    3.42
  -4   0 -20   35.95    3.21
   4   0  20   24.72    6.14
  -4   0  20   29.65    6.82
   4   0 -20   20.73    6.11
   4   0 -21    0.25    1.64
   4   0 -21   -0.80    1.63
  -4   0 -21    0.24    1.47
   4   0 -22    0.42    1.60
   4   0 -22    0.27    1.77
   4   0 -23   -0.78    1.12
   4   0 -23   -1.34    1.60
   4   0 -24    0.35    1.28
   4   0 -25   -0.12    0.98
  -4   0 -25    0.24    1.04
   4   0 -25    0.75    1.12
  -4   0 -25    0.15    1.21
  -4   0 -26   45.48    2.53
   4   1   0 9176.48  353.67
  -4  -1   0 9031.84  354.36
  -4   1   0 9287.74  354.59
   4   1   1  846.55   34.59
  -4   1   1  890.93   34.71
  -4  -1   1  906.97   36.01
  -4   1  -1  964.00   36.63
  -4   1   1  961.46   36.44
  -4  -1   2  866.35   35.45
  -4   1   2  879.85   35.84
   4   1   3  567.32   28.40
  -4  -1   3  613.98   25.65
  -4   1   3  641.12   26.15
   4  -1   4 1270.79   51.09
   4   1   4 1264.33   54.47
   4   1   5  943.81   43.18
   4  -1   5  983.59   40.10
   4   1   5  987.55   40.82
  -4   1   5  957.49   41.21
   4  -1   6  950.26   41.20
  -4  -1  -6  881.06   35.58
   4   1   6  888.40   40.81
   4   1   6  920.81   38.59
   4  -1   6  948.69   37.93
  -4   1   6  897.49   38.87
   4  -1   7    6.27    3.46
   4   1   7    5.39    3.57
  -4  -1  -7    4.75    1.45
  -4  -1  -7    3.83    1.10
   4   1   7    6.45    2.51
   4  -1   7    2.90    1.89
  -4  -1  -7    3.50    2.56
  -4   1   7    2.16    2.46
   4  -1   8 1302.96   56.54
   4   1   8 1316.23   56.54
  -4  -1  -8 1261.70   51.24
   4  -1   8 1290.92   53.54
  -4  -1  -8 1298.76   54.36
   4   1   8 1273.49   54.26
  -4   1   8 1244.70   54.53
  -4  -1   8 1348.21   54.25
   4   1   9 1447.77   62.32
  -4  -1  -9 1391.34   57.04
   4  -1   9 1457.11   62.24
  -4   1   9 1392.46   60.34
  -4  -1  -9 1454.33   60.52
   4   1   9 1452.44   60.27
   4  -1   9 1401.36   59.39
  -4  -1   9 1475.59   60.04
   4  -1  10 1029.56   46.34
  -4  -1 -10  949.72   41.56
  -4  -1  10 1047.81   44.73
  -4   1  10 1046.02   45.21
   4  -1  10 1004.59   44.28
   4   1  10 1053.42   45.12
  -4  -1 -10 1095.70   45.69
   4  -1  11   96.34    9.00
  -4  -1 -11   80.88    5.79
   4   1  11   93.26    8.28
   4  -1  11  100.02    7.96
  -4  -1 -11   96.87    8.60
  -4  -1  11   90.24    7.79
  -4  -1 -12  140.75    8.80
  -4  -1 -12  182.64   12.66
   4   1  12  152.69   11.36
   4  -1  12  166.49   11.35
  -4   1  13  867.07   35.59
   4   1 -13  915.96   42.49
  -4   1 -13  896.45   35.68
  -4  -1 -13  838.33   35.33
  -4  -1 -13  887.81   41.61
   4   1  13  885.14   41.16
   4  -1  13  851.37   40.11
  -4   1  14  592.74   24.93
   4   1 -14  572.97   31.08
  -4   1 -14  593.07   24.91
  -4  -1 -14  576.90   24.55
   4   1  14  593.82   30.47
   4  -1  14  586.00   29.93
  -4  -1 -14  587.59   31.11
  -4   1  15  487.12   21.37
   4  -1 -15  503.32   28.35
   4   1 -15  487.03   27.73
  -4   1 -15  507.27   21.34
   4  -1 -15  488.56   21.32
   4   1 -15  501.20   21.54
  -4  -1 -15  475.11   20.98
   4  -1  15  498.11   26.67
  -4  -1 -15  510.09   28.04
   4   1  15  460.45   26.83
  -4   1  16   66.90    4.81
   4   1 -16   68.47    8.98
   4  -1 -16   69.17    9.28
   4  -1 -16   63.48    4.68
   4   1 -16   62.52    4.84
  -4  -1 -16   60.04    4.38
  -4   1 -16   62.82    4.64
   4  -1  16   55.10    7.50
  -4  -1 -16   65.31    8.93
   4   1  16   50.64    7.39
  -4   1  17  105.02    6.41
   4  -1 -17   90.93    6.06
   4   1 -17  115.63    6.71
  -4  -1 -17  105.32    6.06
  -4   1 -17   96.76    6.11
   4  -1  17   82.67    9.62
   4   1  17  104.24   10.60
  -4  -1 -17   87.66   10.68
   4  -1 -17   83.51   10.19
   4   1 -17  104.21   11.16
   4  -1 -18  199.04   10.25
   4   1 -18  213.58   10.65
  -4  -1 -18  206.85   10.02
  -4   1 -18  193.53   10.10
  -4  -1 -18  199.34   16.44
   4  -1  18  178.61   14.69
   4   1  18  219.98   16.29
   4  -1 -18  202.96   16.23
   4   1 -18  186.05   15.65
   4  -1 -19  364.70   15.89
   4   1 -19  368.31   16.20
  -4   1 -19  350.92   15.77
  -4  -1 -19  326.72   15.35
   4  -1  19  301.65   20.84
   4   1  19  334.16   22.27
  -4  -1 -19  340.80   22.87
   4   1 -19  323.17   22.03
   4  -1 -19  311.12   21.66
  -4   1 -20   58.62    4.32
   4  -1 -20   53.99    4.26
   4   1 -20   64.96    4.67
  -4  -1 -20   57.23    4.06
  -4  -1  20   42.53    7.62
   4   1 -20   60.06    8.62
   4  -1 -20   40.01    7.35
   4  -1 -21    2.96    1.70
   4   1 -21   -0.56    1.86
[truncated: 974,195 more chars]
