# Supplementary material for: Isolation, bonding and reactivity of a monomeric stibine oxide
Source: Nat Chem. 2023 Mar 23;15(5):633–40. doi: 10.1038/s41557-023-01160-x (PMC10159848; doi:10.1038/s41557-023-01160-x)
Supplement: Supplementary file 13 — Crystallographic information file for the monoclinic polymorph of compound 2a. [file 41557_2023_1160_MOESM13_ESM.cif]

data_2a-monoclinic
_audit_creation_date               2021-10-05
_audit_creation_method
;
Olex2 1.3
(compiled 2020.11.12 svn.r5f609507 for OlexSys, GUI svn.r6272)
;
_audit_contact_author_address      ?
_audit_contact_author_email        ?
_audit_contact_author_name         ''
_audit_contact_author_phone        ?
_publ_contact_author_id_orcid      ?
_publ_section_references
;
Bourhis, L.J., Dolomanov, O.V., Gildea, R.J., Howard, J.A.K., Puschmann, H.
 (2015). Acta Cryst. A71, 59-75.

Dolomanov, O.V., Bourhis, L.J., Gildea, R.J, Howard, J.A.K. & Puschmann, H.
 (2009), J. Appl. Cryst. 42, 339-341.

Kleemiss, F., Dolomanov, O.V., Bodensteiner, M., Peyerimhoff, N., Midgley, M.,
Bourhis, L.J., Genoni, A., Malaspina, L.A., Jayatilaka, D., Spencer, J.L.,
White, F., Grundkoetter-Stock, B, Steinhauer, S., Lentz, D., Puschmann, H.,
Grabowsky, S. (2021), Chem. Sci., DOI:10.1039/D0SC05526C.
;
_chemical_formula_moiety           'C36 H51 O Sb'
_chemical_formula_sum              'C36 H51 O Sb'
_chemical_formula_weight           621.565
_chemical_oxdiff_formula           'Sb O C36 H51'

loop_
  _atom_sites_solution_
  _atom_sites_solution_primary    dual phase

loop_
  _atom_type_symbol
  _atom_type_scat_dispersion_real
  _atom_type_scat_dispersion_imag
  _atom_type_scat_source
  _atom_type_scat_dispersion_source
 H 0.00000 0.00000 'NoSpherA2: Chem.Sci. 2021, DOI:10.1039/D0SC05526C'
 'Henke, Gullikson and Davis, At. Data and Nucl. Data Tables, 1993, 54, 2'
 C 0.00347 0.00161 'NoSpherA2: Chem.Sci. 2021, DOI:10.1039/D0SC05526C'
 'Henke, Gullikson and Davis, At. Data and Nucl. Data Tables, 1993, 54, 2'
 O 0.01158 0.00611 'NoSpherA2: Chem.Sci. 2021, DOI:10.1039/D0SC05526C'
 'Henke, Gullikson and Davis, At. Data and Nucl. Data Tables, 1993, 54, 2'
 Sb -0.60640 1.48759 'NoSpherA2: Chem.Sci. 2021, DOI:10.1039/D0SC05526C'
 'Henke, Gullikson and Davis, At. Data and Nucl. Data Tables, 1993, 54, 2'

_space_group_crystal_system        'monoclinic'
_space_group_IT_number             14
_space_group_name_H-M_alt          'P 1 21/c 1'
_space_group_name_Hall             '-P 2ybc'
loop_
  _space_group_symop_id
  _space_group_symop_operation_xyz
 1 x,y,z
 2 -x,y+1/2,-z+1/2
 3 -x,-y,-z
 4 x,-y-1/2,z-1/2

_symmetry_Int_Tables_number        14
_cell_length_a                     9.8768(1)
_cell_length_b                     16.3435(2)
_cell_length_c                     20.0481(3)
_cell_angle_alpha                  90
_cell_angle_beta                   101.240(1)
_cell_angle_gamma                  90
_cell_volume                       3174.12(7)
_cell_formula_units_Z              4
_cell_measurement_reflns_used      71914
_cell_measurement_temperature      110(16)
_cell_measurement_theta_max        33.9550
_cell_measurement_theta_min        2.5210
_exptl_absorpt_coefficient_mu      0.894
_exptl_absorpt_correction_T_max    1.000
_exptl_absorpt_correction_T_min    0.216
_exptl_absorpt_correction_type     gaussian
_exptl_absorpt_process_details
;
CrysAlisPro 1.171.41.114a (Rigaku Oxford Diffraction, 2021)
Numerical absorption correction based on gaussian integration over
a multifaceted crystal model
Empirical absorption correction using spherical harmonics,
implemented in SCALE3 ABSPACK scaling algorithm.
;
_exptl_crystal_density_diffrn      1.301
_exptl_crystal_F_000               1302.067
loop_
  _exptl_crystal_face_index_h
  _exptl_crystal_face_index_k
  _exptl_crystal_face_index_l
  _exptl_crystal_face_perp_dist
 -2 0 -1 0.1626
 -1 -1 2 0.1766
 2 1 -1 0.1724
 -2 -1 -1 0.1708
 -1 -1 1 0.1823
 0 -1 2 0.1994
 1 0 2 0.2730
 0 -1 0 0.0991
 0 1 0 0.1347
 0 1 2 0.2533
 -1 2 -1 0.1665
 1 -2 -1 0.1670
 0 0 1 0.2274
 2 -1 -2 0.1645
 0 0 -1 0.3542
 -1 1 -1 0.1561
 0 1 -2 0.2682
 1 2 -2 0.2064
 -1 1 2 0.2829
 2 0 -1 0.1606
 1 1 2 0.2706
 -1 -2 0 0.1617

_exptl_crystal_size_max            0.59
_exptl_crystal_size_mid            0.39
_exptl_crystal_size_min            0.23
_exptl_crystal_description	   shard
loop_
  _exptl_oxdiff_crystal_face_indexfrac_h
  _exptl_oxdiff_crystal_face_indexfrac_k
  _exptl_oxdiff_crystal_face_indexfrac_l
  _exptl_oxdiff_crystal_face_x
  _exptl_oxdiff_crystal_face_y
  _exptl_oxdiff_crystal_face_z
 -1.9991 0.0004 -0.9981 0.0312 0.1174 -0.1001
 -0.9997 -0.9986 1.9991 0.0180 0.0896 0.0450
 1.9993 0.9985 -1.0005 -0.0260 -0.1463 0.0213
 -1.9994 -0.9989 -0.9981 -0.0041 0.1385 -0.0863
 -0.9998 -0.9988 0.9999 0.0029 0.0857 0.0125
 -0.0002 -0.9989 1.9986 -0.0051 0.0290 0.0788
 0.9996 0.0001 1.9980 0.0070 -0.0528 0.0988
 -0.0003 -0.9992 0.0000 -0.0353 0.0211 0.0138
 0.0003 0.9992 -0.0000 0.0353 -0.0211 -0.0138
 0.0004 0.9996 1.9986 0.0654 -0.0133 0.0512
 -0.9990 1.9985 -0.9987 0.0786 0.0144 -0.0939
 0.9989 -1.9989 -0.9999 -0.1087 -0.0223 0.0289
 0.0000 0.0002 0.9993 0.0151 0.0039 0.0325
 1.9987 -1.0001 -1.9997 -0.1116 -0.1080 0.0164
 -0.0000 -0.0002 -0.9993 -0.0151 -0.0039 -0.0325
 -0.9993 0.9993 -0.9987 0.0433 0.0356 -0.0801
 0.0002 0.9989 -1.9986 0.0051 -0.0290 -0.0788
 1.0000 1.9978 -1.9991 0.0173 -0.1108 -0.0588
 -0.9991 0.9999 1.9991 0.0885 0.0473 0.0174
 1.9990 -0.0007 -1.0005 -0.0613 -0.1252 0.0351
 0.9999 0.9993 1.9980 0.0423 -0.0739 0.0850
 -1.0001 -1.9982 0.0006 -0.0474 0.1029 -0.0062

_diffrn_reflns_av_R_equivalents    0.0385
_diffrn_reflns_av_unetI/netI       0.0154
_diffrn_reflns_Laue_measured_fraction_full  0.9995
_diffrn_reflns_Laue_measured_fraction_max  0.9997
_diffrn_reflns_limit_h_max         13
_diffrn_reflns_limit_h_min         -13
_diffrn_reflns_limit_k_max         23
_diffrn_reflns_limit_k_min         -23
_diffrn_reflns_limit_l_max         28
_diffrn_reflns_limit_l_min         -28
_diffrn_reflns_number              93669
_diffrn_reflns_point_group_measured_fraction_full  0.9995
_diffrn_reflns_point_group_measured_fraction_max  0.9997
_diffrn_reflns_theta_full          25.2417
_diffrn_reflns_theta_max           30.03
_diffrn_reflns_theta_min           2.42
_diffrn_ambient_environment        N~2~
_diffrn_ambient_temperature        110(16)
_diffrn_detector                   'Hybrid Pixel Array Detector'
_diffrn_detector_area_resol_mean   10.0000
_diffrn_detector_type              HyPix
_diffrn_measured_fraction_theta_full  0.9995
_diffrn_measured_fraction_theta_max  0.9997
_diffrn_measurement_details

;
List of Runs (angles in degrees, time in seconds):

  # Type    Start    End  Width  t~exp~   \w     \q     \k     \f   Frames
--------------------------------------------------------------------------
  1  \w     41.00  87.00   0.50    2.00    --   13.43 178.00  60.00   92
  2  \w     41.00  76.00   0.50    2.00    --   13.43 178.00 -30.00   70
  3  \w      0.00  86.00   0.50    2.00    --   13.43  57.00 -30.00  172
  4  \w    -85.00   2.00   0.50    2.00    --  -13.43 -57.00 -60.00  174
  5  \w    -86.00   0.00   0.50    2.00    --  -13.43 -38.00  60.00  172
  6  \w    -47.00   1.00   0.50    2.00    --  -13.43 100.00  21.00   96
  7  \w    -36.00  59.00   0.50    2.00    --  -13.43  77.00 120.00  190
  8  \w    -60.00   5.00   0.50    2.00    --   13.43 -19.00 -30.00  130
  9  \w    -62.00   5.00   0.50    2.00    --   13.43 -19.00-150.00  134
 10  \w    -61.00 -35.00   0.50    2.00    --   13.43 -19.00  90.00   52
 11  \w    -32.00  -7.00   0.50    2.00    --   13.43 -19.00  90.00   50
 12  \w     -5.00  21.00   0.50    2.00    --   13.43 -99.00 120.00   52
 13  \w    -22.00   8.00   0.50    2.00    --   13.43 -99.00  30.00   60
 14  \w     16.00  46.00   0.50    2.00    --   13.43 -99.00  30.00   60
 15  \w    -22.00  47.00   0.50    2.00    --   13.43-100.00 -83.00  138
 16  \w    -23.00  47.00   0.50    2.00    --   13.43 -99.00-120.00  140
;
_diffrn_measurement_device         'four-circle diffractometer'
_diffrn_measurement_device_type    'XtaLAB Synergy, Dualflex, HyPix'
_diffrn_measurement_method         '\w scans'
_diffrn_orient_matrix_type        
 'CrysAlisPro convention (1999,Acta A55,543-557)'
_diffrn_orient_matrix_UB_11        -0.0231088000
_diffrn_orient_matrix_UB_12        0.0353001000
_diffrn_orient_matrix_UB_13        0.0150780000
_diffrn_orient_matrix_UB_21        -0.0606716000
_diffrn_orient_matrix_UB_22        -0.0211343000
_diffrn_orient_matrix_UB_23        0.0039290000
_diffrn_orient_matrix_UB_31        0.0338467000
_diffrn_orient_matrix_UB_32        -0.0138145000
_diffrn_orient_matrix_UB_33        0.0325321000
_diffrn_radiation_monochromator    mirror
_diffrn_radiation_probe            x-ray
_diffrn_radiation_type             'Mo K\a'
_diffrn_radiation_wavelength       0.71073
_diffrn_source                     'micro-focus sealed X-ray tube'
_diffrn_source_type                'PhotonJet (Mo) X-ray Source'
_reflns_Friedel_coverage           0.0
_reflns_limit_h_max                13
_reflns_limit_h_min                -13
_reflns_limit_k_max                23
_reflns_limit_k_min                0
_reflns_limit_l_max                28
_reflns_limit_l_min                0
_reflns_number_gt                  8830
_reflns_number_total               9259
_reflns_odcompleteness_completeness  99.94
_reflns_odcompleteness_iscentric   1
_reflns_odcompleteness_theta       29.97
_reflns_threshold_expression       I>=2u(I)
_computing_cell_refinement         'CrysAlisPro 1.171.41.114a (Rigaku OD, 2021)'
_computing_data_collection         'CrysAlisPro 1.171.41.114a (Rigaku OD, 2021)'
_computing_data_reduction          'CrysAlisPro 1.171.41.114a (Rigaku OD, 2021)'
_computing_molecular_graphics      'Olex2 1.3 (Dolomanov et al., 2009)'
_computing_publication_material    'Olex2 1.3 (Dolomanov et al., 2009)'
_computing_structure_refinement    'olex2.refine 1.3 (Bourhis et al., 2015)'
_refine_diff_density_max           0.3465
_refine_diff_density_min           -0.3321
_refine_diff_density_rms           0.0458
_refine_ls_d_res_high              0.7100
_refine_ls_d_res_low               8.4248
_refine_ls_goodness_of_fit_ref     1.0903
_refine_ls_hydrogen_treatment      refall
_refine_ls_matrix_type             full
_refine_ls_number_constraints      0
_refine_ls_number_parameters       802
_refine_ls_number_reflns           9259
_refine_ls_number_restraints       0
_refine_ls_R_factor_all            0.0135
_refine_ls_R_factor_gt             0.0124
_refine_ls_restrained_S_all        1.0903
_refine_ls_shift/su_max            0.0024
_refine_ls_shift/su_mean           0.0002
_refine_ls_structure_factor_coef   Fsqd
_refine_ls_weighting_details      
 'w=1/[\s^2^(Fo^2^)+(0.0063P)^2^+0.3011P] where P=(Fo^2^+2Fc^2^)/3'
_refine_ls_weighting_scheme        calc
_refine_ls_wR_factor_gt            0.0244
_refine_ls_wR_factor_ref           0.0246
_refine_special_details
;
Refinement using NoSpherA2, an implementation of
 NOn-SPHERical Atom-form-factors in Olex2.
Please cite:
F. Kleemiss et al. DOI 10.1039/D0SC05526C - 2020
NoSpherA2 implementation of HAR makes use of
 tailor-made aspherical atomic form factors calculated
on-the-fly from a Hirshfeld-partitioned electron density (ED) - not from
spherical-atom form factors.

The ED is calculated from a gaussian basis set single determinant SCF
wavefunction - either Hartree-Fock or DFT using selected funtionals
 - for a fragment of the crystal.
This fregment can be embedded in an electrostatic crystal field by employing cluster charges.
The following options were used:
   SOFTWARE:       ORCA
   PARTITIONING:   NoSpherA2
   INT ACCURACY:   High
   METHOD:         PBE0
   BASIS SET:      x2c-TZVPP
   CHARGE:         0
   MULTIPLICITY:   1
   RELATIVISTIC:   DKH2
   DATE:           2021-08-15_03-37-58
;
_olex2_refinement_description
;
;
loop_
  _atom_site_label
  _atom_site_type_symbol
  _atom_site_fract_x
  _atom_site_fract_y
  _atom_site_fract_z
  _atom_site_U_iso_or_equiv
  _atom_site_adp_type
  _atom_site_occupancy
  _atom_site_refinement_flags_posn
 Sb1 Sb 0.107473(4) 0.271261(2) 0.334522(2) 0.010145(14) Uani 1.000000 .
 O1 O 0.14095(5) 0.35471(3) 0.27851(2) 0.01550(9) Uani 1.000000 .
 C16 C -0.13501(7) 0.27514(4) 0.41440(3) 0.01423(12) Uani 1.000000 .
 C18 C -0.04099(7) 0.23187(4) 0.47291(3) 0.01653(13) Uani 1.000000 .
 H18 H 0.0502(9) 0.2104(6) 0.4556(5) 0.029(2) Uani 1.000000 .
 C26 C 0.33697(7) 0.21966(4) 0.46162(3) 0.01458(12) Uani 1.000000 .
 C31 C 0.12283(6) 0.15898(4) 0.27952(3) 0.01172(11) Uani 1.000000 .
 C36 C 0.02898(6) 0.09379(4) 0.27954(3) 0.01264(11) Uani 1.000000 .
 C21 C 0.26167(6) 0.28590(4) 0.42744(3) 0.01312(11) Uani 1.000000 .
 C11 C -0.10159(6) 0.29018(4) 0.35034(3) 0.01216(11) Uani 1.000000 .
 C25 C 0.44757(7) 0.23586(4) 0.51530(4) 0.01766(13) Uani 1.000000 .
 H25 H 0.5088(10) 0.1852(6) 0.5415(5) 0.034(3) Uani 1.000000 .
 C35 C 0.01887(7) 0.03387(4) 0.22887(3) 0.01597(12) Uani 1.000000 .
 H35 H -0.0515(10) -0.0156(6) 0.2284(5) 0.038(3) Uani 1.000000 .
 C22 C 0.29453(7) 0.36708(4) 0.44940(3) 0.01551(12) Uani 1.000000 .
 C32 C 0.21275(6) 0.16081(4) 0.23270(3) 0.01344(12) Uani 1.000000 .
 C12 C -0.20008(6) 0.32634(4) 0.29696(3) 0.01416(12) Uani 1.000000 .
 C23 C 0.40534(7) 0.37971(4) 0.50371(4) 0.01950(13) Uani 1.000000 .
 H23 H 0.4307(10) 0.4419(6) 0.5207(5) 0.040(3) Uani 1.000000 .
 C24 C 0.48256(7) 0.31521(5) 0.53612(4) 0.01943(13) Uani 1.000000 .
 H24 H 0.5687(10) 0.3260(6) 0.5779(5) 0.040(3) Uani 1.000000 .
 C13 C -0.32723(7) 0.34978(5) 0.31166(4) 0.02068(14) Uani 1.000000 .
 H13 H -0.4034(10) 0.3786(7) 0.2718(5) 0.048(3) Uani 1.000000 .
 C34 C 0.10024(7) 0.03848(4) 0.17973(4) 0.01792(13) Uani 1.000000 .
 H34 H 0.0938(10) -0.0092(6) 0.1406(5) 0.037(3) Uani 1.000000 .
 C33 C 0.19772(7) 0.10022(4) 0.18243(4) 0.01722(13) Uani 1.000000 .
 H33 H 0.2654(10) 0.1000(7) 0.1457(5) 0.038(3) Uani 1.000000 .
 C171 C -0.18556(9) 0.25685(5) 0.18553(4) 0.02240(14) Uani 1.000000 .
 H17A H -0.1123(12) 0.2112(7) 0.2113(6) 0.050(3) Uani 1.000000 .
 H17B H -0.1668(14) 0.2678(7) 0.1343(6) 0.054(4) Uani 1.000000 .
 H17C H -0.2885(11) 0.2322(7) 0.1796(6) 0.047(3) Uani 1.000000 .
 C182 C -0.11428(9) 0.15854(5) 0.49808(4) 0.02547(16) Uani 1.000000 .
 H18A H -0.2009(11) 0.1806(7) 0.5208(5) 0.043(3) Uani 1.000000 .
 H18B H -0.0423(12) 0.1254(8) 0.5371(6) 0.057(4) Uani 1.000000 .
 H18C H -0.1543(12) 0.1167(7) 0.4572(6) 0.051(3) Uani 1.000000 .
 C14 C -0.35913(7) 0.33763(5) 0.37552(4) 0.02455(15) Uani 1.000000 .
 H14 H -0.4558(10) 0.3569(8) 0.3866(6) 0.054(3) Uani 1.000000 .
 C172 C -0.27484(8) 0.39906(5) 0.18240(4) 0.02373(15) Uani 1.000000 .
 H17D H -0.2423(12) 0.4091(8) 0.1342(5) 0.049(3) Uani 1.000000 .
 H17E H -0.2718(11) 0.4571(7) 0.2074(6) 0.049(3) Uani 1.000000 .
 H17F H -0.3825(10) 0.3754(7) 0.1714(5) 0.042(3) Uani 1.000000 .
 C181 C 0.01161(9) 0.29019(5) 0.53194(4) 0.02471(15) Uani 1.000000 .
 H18D H 0.0725(12) 0.3399(7) 0.5163(6) 0.051(3) Uani 1.000000 .
 H18E H 0.0771(13) 0.2581(7) 0.5736(6) 0.056(4) Uani 1.000000 .
 H18F H -0.0746(12) 0.3158(7) 0.5512(5) 0.045(3) Uani 1.000000 .
 C15 C -0.26400(7) 0.30013(5) 0.42602(4) 0.02100(14) Uani 1.000000 .
 H15 H -0.2871(11) 0.2913(7) 0.4753(5) 0.044(3) Uani 1.000000 .
 C17 C -0.17559(7) 0.33821(4) 0.22474(3) 0.01721(13) Uani 1.000000 .
 H17 H -0.0705(10) 0.3616(6) 0.2293(5) 0.037(3) Uani 1.000000 .
 C38 C -0.05704(7) 0.08228(4) 0.33409(3) 0.01491(12) Uani 1.000000 .
 H38 H -0.0323(9) 0.1326(5) 0.3709(4) 0.026(2) Uani 1.000000 .
 C37 C 0.33101(7) 0.22123(4) 0.23605(4) 0.01643(13) Uani 1.000000 .
 H37 H 0.3434(10) 0.2564(6) 0.2838(5) 0.029(2) Uani 1.000000 .
 C28 C 0.30538(8) 0.13029(4) 0.44487(4) 0.02041(14) Uani 1.000000 .
 H28 H 0.2127(10) 0.1263(6) 0.4045(5) 0.043(3) Uani 1.000000 .
 C382 C -0.01873(8) 0.00201(4) 0.37282(4) 0.02123(14) Uani 1.000000 .
 H38A H -0.0471(12) -0.0499(7) 0.3396(6) 0.046(3) Uani 1.000000 .
 H38B H -0.0747(12) -0.0036(7) 0.4144(5) 0.047(3) Uani 1.000000 .
 H38C H 0.0901(10) -0.0015(7) 0.3936(6) 0.049(3) Uani 1.000000 .
 C371 C 0.30670(8) 0.28223(5) 0.17695(4) 0.02284(15) Uani 1.000000 .
 H37A H 0.3929(11) 0.3273(7) 0.1827(6) 0.052(3) Uani 1.000000 .
 H37B H 0.2118(11) 0.3164(6) 0.1764(6) 0.042(3) Uani 1.000000 .
 H37C H 0.2994(11) 0.2510(7) 0.1276(6) 0.041(3) Uani 1.000000 .
 C27 C 0.21940(8) 0.44315(4) 0.41804(4) 0.02128(14) Uani 1.000000 .
 H27 H 0.1254(9) 0.4245(6) 0.3840(5) 0.031(2) Uani 1.000000 .
 C372 C 0.46748(8) 0.17530(5) 0.23803(5) 0.02570(16) Uani 1.000000 .
 H37D H 0.4709(11) 0.1467(7) 0.1888(6) 0.048(3) Uani 1.000000 .
 H37E H 0.4811(11) 0.1253(7) 0.2757(6) 0.051(3) Uani 1.000000 .
 H37F H 0.5544(10) 0.2174(7) 0.2498(6) 0.049(3) Uani 1.000000 .
 C381 C -0.21246(8) 0.08404(6) 0.30607(5) 0.02484(15) Uani 1.000000 .
 H38D H -0.2450(11) 0.1407(8) 0.2779(6) 0.054(4) Uani 1.000000 .
 H38E H -0.2688(11) 0.0761(8) 0.3473(6) 0.052(3) Uani 1.000000 .
 H38F H -0.2422(10) 0.0343(8) 0.2729(6) 0.051(3) Uani 1.000000 .
 C271 C 0.30766(9) 0.48858(5) 0.37461(5) 0.02949(18) Uani 1.000000 .
 H27A H 0.2563(12) 0.5456(7) 0.3552(6) 0.057(4) Uani 1.000000 .
 H27B H 0.3220(12) 0.4482(7) 0.3303(6) 0.047(3) Uani 1.000000 .
 H27C H 0.4065(11) 0.5054(7) 0.4055(6) 0.056(3) Uani 1.000000 .
 C282 C 0.27568(10) 0.08358(5) 0.50692(5) 0.03012(18) Uani 1.000000 .
 H28A H 0.3646(12) 0.0810(8) 0.5472(6) 0.060(4) Uani 1.000000 .
 H28B H 0.2508(13) 0.0222(7) 0.4921(6) 0.064(4) Uani 1.000000 .
 H28C H 0.1910(12) 0.1145(9) 0.5274(7) 0.066(4) Uani 1.000000 .
 C281 C 0.42339(11) 0.08969(6) 0.41791(5) 0.03429(19) Uani 1.000000 .
 H28D H 0.4440(15) 0.1216(8) 0.3755(7) 0.072(4) Uani 1.000000 .
 H28E H 0.3971(13) 0.0262(8) 0.4024(7) 0.072(4) Uani 1.000000 .
 H28F H 0.5166(12) 0.0887(8) 0.4567(6) 0.056(4) Uani 1.000000 .
 C272 C 0.18152(11) 0.50069(6) 0.47185(5) 0.0365(2) Uani 1.000000 .
 H27D H 0.1243(14) 0.4665(8) 0.5044(8) 0.072(4) Uani 1.000000 .
 H27E H 0.1149(13) 0.5492(7) 0.4470(6) 0.067(4) Uani 1.000000 .
 H27F H 0.2740(13) 0.5304(8) 0.5016(6) 0.069(4) Uani 1.000000 .

loop_
  _atom_site_aniso_label
  _atom_site_aniso_U_11
  _atom_site_aniso_U_22
  _atom_site_aniso_U_33
  _atom_site_aniso_U_12
  _atom_site_aniso_U_13
  _atom_site_aniso_U_23
 Sb1 0.00956(2) 0.00926(2) 0.01162(2) 0.000094(13) 0.002084(15) 0.000221(14)
 O1 0.0153(2) 0.0132(2) 0.0183(2) -0.00117(16) 0.00418(18) 0.00323(18)
 C16 0.0139(3) 0.0161(3) 0.0134(3) 0.0023(2) 0.0044(2) 0.0001(2)
 C18 0.0187(3) 0.0178(3) 0.0141(3) 0.0030(2) 0.0055(3) 0.0022(2)
 H18 0.018(5) 0.042(6) 0.031(6) 0.010(4) 0.015(4) 0.003(5)
 C26 0.0142(3) 0.0153(3) 0.0138(3) 0.0015(2) 0.0017(2) 0.0013(2)
 C31 0.0109(3) 0.0114(3) 0.0134(3) -0.0003(2) 0.0037(2) -0.0007(2)
 C36 0.0125(3) 0.0108(3) 0.0151(3) -0.0005(2) 0.0040(2) -0.0000(2)
 C21 0.0122(3) 0.0132(3) 0.0136(3) 0.0010(2) 0.0016(2) -0.0008(2)
 C11 0.0114(3) 0.0124(3) 0.0128(3) 0.0006(2) 0.0028(2) 0.0003(2)
 C25 0.0155(3) 0.0214(3) 0.0151(3) 0.0014(2) 0.0005(2) 0.0021(3)
 H25 0.043(6) 0.027(6) 0.025(6) 0.010(5) -0.017(5) 0.006(5)
 C35 0.0174(3) 0.0130(3) 0.0179(3) -0.0021(2) 0.0043(2) -0.0022(2)
 H35 0.042(6) 0.033(6) 0.044(7) -0.008(5) 0.018(5) -0.003(5)
 C22 0.0148(3) 0.0142(3) 0.0166(3) 0.0002(2) 0.0007(2) -0.0027(2)
 C32 0.0115(3) 0.0151(3) 0.0145(3) -0.0012(2) 0.0044(2) -0.0011(2)
 C12 0.0119(3) 0.0160(3) 0.0144(3) 0.0005(2) 0.0020(2) 0.0015(2)
 C23 0.0190(3) 0.0197(3) 0.0179(3) -0.0024(3) -0.0012(3) -0.0037(3)
 H23 0.036(6) 0.035(7) 0.042(7) -0.005(5) -0.007(5) -0.009(5)
 C24 0.0165(3) 0.0249(3) 0.0151(3) -0.0014(3) -0.0014(3) -0.0008(3)
 H24 0.035(6) 0.046(7) 0.031(6) -0.004(5) -0.014(5) -0.005(5)
 C13 0.0135(3) 0.0277(4) 0.0205(3) 0.0056(3) 0.0023(3) 0.0015(3)
 H13 0.031(6) 0.067(9) 0.042(7) 0.028(6) -0.003(5) 0.010(6)
 C34 0.0206(3) 0.0164(3) 0.0176(3) -0.0016(2) 0.0057(3) -0.0045(3)
 H34 0.042(7) 0.040(7) 0.033(6) -0.012(5) 0.014(5) -0.020(5)
 C33 0.0176(3) 0.0189(3) 0.0166(3) -0.0013(2) 0.0069(3) -0.0039(2)
 H33 0.038(6) 0.046(7) 0.039(6) -0.010(5) 0.024(5) -0.020(5)
 C171 0.0240(4) 0.0286(4) 0.0149(4) 0.0033(3) 0.0045(3) 0.0015(3)
 H17A 0.052(8) 0.045(7) 0.050(8) 0.018(6) 0.002(6) -0.001(6)
 H17B 0.072(9) 0.068(10) 0.028(7) 0.011(7) 0.025(7) -0.001(6)
 H17C 0.019(6) 0.067(9) 0.049(8) -0.007(5) -0.005(5) -0.026(6)
 C182 0.0342(4) 0.0205(4) 0.0257(4) 0.0026(3) 0.0157(4) 0.0059(3)
 H18A 0.042(7) 0.046(7) 0.049(7) -0.004(6) 0.031(6) 0.003(6)
 H18B 0.044(7) 0.066(9) 0.063(8) 0.009(7) 0.017(7) 0.039(8)
 H18C 0.079(9) 0.040(7) 0.045(7) -0.024(7) 0.040(7) -0.018(6)
 C14 0.0151(3) 0.0371(4) 0.0226(4) 0.0084(3) 0.0065(3) 0.0007(3)
 H14 0.028(6) 0.088(10) 0.053(7) 0.026(6) 0.027(6) 0.003(7)
 C172 0.0217(4) 0.0243(4) 0.0231(4) 0.0001(3) -0.0010(3) 0.0087(3)
 H17D 0.056(8) 0.069(9) 0.023(6) 0.004(7) 0.008(6) 0.023(6)
 H17E 0.052(8) 0.032(7) 0.054(8) 0.011(6) -0.013(6) 0.001(6)
 H17F 0.019(6) 0.056(8) 0.043(7) -0.010(5) -0.007(5) 0.009(6)
 C181 0.0259(4) 0.0313(4) 0.0160(4) 0.0014(3) 0.0019(3) -0.0029(3)
 H18D 0.060(8) 0.057(8) 0.045(7) -0.032(7) 0.029(6) -0.014(6)
 H18E 0.072(9) 0.057(8) 0.027(7) 0.028(7) -0.018(6) -0.001(6)
 H18F 0.054(8) 0.048(8) 0.036(7) 0.008(6) 0.015(6) -0.013(6)
 C15 0.0168(3) 0.0302(4) 0.0177(3) 0.0058(3) 0.0075(3) 0.0004(3)
 H15 0.040(7) 0.066(8) 0.034(7) 0.003(6) 0.024(6) -0.005(6)
 C17 0.0134(3) 0.0220(3) 0.0155(3) -0.0017(2) 0.0010(2) 0.0054(3)
 H17 0.025(6) 0.047(7) 0.034(6) -0.012(5) -0.004(5) 0.009(5)
 C38 0.0152(3) 0.0120(3) 0.0191(3) -0.0003(2) 0.0071(2) 0.0015(2)
 H38 0.038(6) 0.019(5) 0.027(5) -0.008(4) 0.017(5) -0.010(4)
 C37 0.0120(3) 0.0207(3) 0.0177(3) -0.0029(2) 0.0055(2) -0.0013(3)
 H37 0.036(6) 0.027(6) 0.023(6) -0.011(5) 0.008(5) 0.001(5)
 C28 0.0227(3) 0.0143(3) 0.0214(4) 0.0026(2) -0.0027(3) 0.0024(3)
 H28 0.042(7) 0.025(6) 0.049(7) 0.005(5) -0.020(6) -0.004(5)
 C382 0.0268(4) 0.0144(3) 0.0249(4) 0.0022(3) 0.0112(3) 0.0049(3)
 H38A 0.066(8) 0.025(6) 0.051(7) -0.002(6) 0.026(6) -0.002(6)
 H38B 0.062(8) 0.057(8) 0.032(6) 0.007(6) 0.036(6) 0.016(6)
 H38C 0.024(6) 0.062(8) 0.053(8) 0.012(6) -0.005(5) 0.025(6)
 C371 0.0235(4) 0.0252(4) 0.0215(4) -0.0050(3) 0.0088(3) 0.0029(3)
 H37A 0.045(7) 0.056(8) 0.055(8) -0.038(6) 0.006(6) 0.003(7)
 H37B 0.048(7) 0.030(7) 0.054(8) 0.009(6) 0.020(6) 0.011(6)
 H37C 0.042(7) 0.050(7) 0.035(7) 0.001(6) 0.019(6) 0.005(6)
 C27 0.0212(3) 0.0131(3) 0.0265(4) 0.0015(2) -0.0028(3) -0.0042(3)
 H27 0.021(5) 0.021(5) 0.047(7) 0.005(4) -0.004(5) -0.009(5)
 C372 0.0133(3) 0.0340(4) 0.0311(4) 0.0004(3) 0.0076(3) -0.0023(4)
 H37D 0.038(7) 0.059(8) 0.050(7) 0.009(6) 0.020(6) -0.020(7)
 H37E 0.043(7) 0.055(8) 0.058(8) 0.012(6) 0.017(6) 0.025(7)
 H37F 0.016(6) 0.054(8) 0.082(10) -0.011(5) 0.016(6) -0.022(7)
 C381 0.0150(3) 0.0320(4) 0.0289(4) -0.0010(3) 0.0076(3) 0.0052(3)
 H38D 0.032(7) 0.064(9) 0.066(9) 0.021(6) 0.010(6) 0.040(7)
 H38E 0.036(7) 0.078(10) 0.050(7) -0.007(6) 0.029(6) 0.003(7)
 H38F 0.028(6) 0.068(9) 0.058(8) -0.016(6) 0.014(6) -0.025(7)
 C271 0.0313(4) 0.0194(4) 0.0322(5) -0.0085(3) -0.0075(4) 0.0056(3)
 H27A 0.057(8) 0.026(7) 0.079(10) -0.003(6) -0.011(7) 0.027(6)
 H27B 0.064(9) 0.037(7) 0.034(7) -0.010(6) -0.006(6) 0.000(6)
 H27C 0.042(7) 0.056(8) 0.061(8) -0.018(6) -0.010(6) 0.017(7)
 C282 0.0330(4) 0.0219(4) 0.0329(5) -0.0025(3) 0.0001(4) 0.0123(3)
 H28A 0.054(8) 0.078(10) 0.041(7) -0.010(7) -0.011(6) 0.028(7)
 H28B 0.089(10) 0.027(7) 0.067(9) -0.021(7) -0.007(8) 0.007(6)
 H28C 0.041(8) 0.081(11) 0.080(10) 0.008(8) 0.026(7) 0.022(8)
 C281 0.0430(5) 0.0273(4) 0.0322(5) 0.0127(4) 0.0063(4) -0.0064(4)
 H28D 0.107(12) 0.059(9) 0.060(9) 0.014(8) 0.044(9) 0.005(8)
 H28E 0.071(10) 0.038(8) 0.101(12) 0.020(7) -0.000(8) -0.025(8)
 H28F 0.038(7) 0.067(9) 0.059(8) 0.017(6) -0.001(7) -0.020(7)
 C272 0.0393(5) 0.0236(4) 0.0433(5) 0.0106(4) -0.0002(4) -0.0142(4)
 H27D 0.072(10) 0.041(9) 0.118(13) -0.000(7) 0.055(10) -0.017(8)
 H27E 0.074(9) 0.041(8) 0.075(10) 0.037(7) -0.015(8) -0.006(7)
 H27F 0.073(9) 0.061(9) 0.057(9) 0.003(8) -0.023(7) -0.039(7)

loop_
  _geom_bond_atom_site_label_1
  _geom_bond_atom_site_label_2
  _geom_bond_distance
  _geom_bond_site_symmetry_2
  _geom_bond_publ_flag
 Sb1 O1 1.8371(4) . ?
 Sb1 C31 2.1614(6) . ?
 Sb1 C21 2.1773(6) . ?
 Sb1 C11 2.1714(6) . ?
 C16 C18 1.5211(9) . ?
 C16 C11 1.4084(9) . ?
 C16 C15 1.3999(9) . ?
 C18 C182 1.5354(10) . ?
 C18 C181 1.5297(10) . ?
 C26 C21 1.4128(9) . ?
 C26 C25 1.4012(9) . ?
 C26 C28 1.5175(9) . ?
 C31 C36 1.4123(8) . ?
 C31 C32 1.4126(9) . ?
 C36 C35 1.4006(9) . ?
 C36 C38 1.5217(9) . ?
 C21 C22 1.4156(9) . ?
 C11 C12 1.4267(9) . ?
 C25 C24 1.3854(10) . ?
 C35 C34 1.3895(10) . ?
 C22 C23 1.4004(9) . ?
 C22 C27 1.5198(9) . ?
 C32 C33 1.4000(9) . ?
 C32 C37 1.5210(9) . ?
 C12 C13 1.3982(9) . ?
 C12 C17 1.5260(9) . ?
 C23 C24 1.3863(10) . ?
 C13 C14 1.3911(11) . ?
 C34 C33 1.3883(9) . ?
 C171 C17 1.5381(11) . ?
 C14 C15 1.3830(10) . ?
 C172 C17 1.5316(10) . ?
 C38 C382 1.5338(9) . ?
 C38 C381 1.5286(10) . ?
 C37 C371 1.5313(10) . ?
 C37 C372 1.5365(10) . ?
 C28 C282 1.5357(11) . ?
 C28 C281 1.5286(12) . ?
 C27 C271 1.5379(12) . ?
 C27 C272 1.5316(11) . ?

loop_
  _geom_angle_atom_site_label_1
  _geom_angle_atom_site_label_2
  _geom_angle_atom_site_label_3
  _geom_angle
  _geom_angle_site_symmetry_1
  _geom_angle_site_symmetry_3
  _geom_angle_publ_flag
 C31 Sb1 O1 106.23(2) . . ?
 C21 Sb1 O1 105.20(2) . . ?
 C21 Sb1 C31 115.01(2) . . ?
 C11 Sb1 O1 105.85(2) . . ?
 C11 Sb1 C31 111.02(2) . . ?
 C11 Sb1 C21 112.70(2) . . ?
 C11 C16 C18 124.60(6) . . ?
 C15 C16 C18 116.48(6) . . ?
 C15 C16 C11 118.92(6) . . ?
 C182 C18 C16 111.12(6) . . ?
 C181 C18 C16 111.79(6) . . ?
 C181 C18 C182 110.06(6) . . ?
 C25 C26 C21 119.06(6) . . ?
 C28 C26 C21 124.34(6) . . ?
 C28 C26 C25 116.60(6) . . ?
 C36 C31 Sb1 121.93(4) . . ?
 C32 C31 Sb1 115.90(4) . . ?
 C32 C31 C36 120.92(6) . . ?
 C35 C36 C31 118.77(6) . . ?
 C38 C36 C31 123.50(6) . . ?
 C38 C36 C35 117.65(6) . . ?
 C26 C21 Sb1 123.03(5) . . ?
 C22 C21 Sb1 116.67(4) . . ?
 C22 C21 C26 120.02(6) . . ?
 C16 C11 Sb1 120.46(4) . . ?
 C12 C11 Sb1 118.57(5) . . ?
 C12 C11 C16 120.63(6) . . ?
 C24 C25 C26 121.30(6) . . ?
 C34 C35 C36 120.46(6) . . ?
 C23 C22 C21 118.49(6) . . ?
 C27 C22 C21 125.04(6) . . ?
 C27 C22 C23 116.47(6) . . ?
 C33 C32 C31 118.11(6) . . ?
 C37 C32 C31 124.14(6) . . ?
 C37 C32 C33 117.64(6) . . ?
 C13 C12 C11 117.68(6) . . ?
 C17 C12 C11 123.60(6) . . ?
 C17 C12 C13 118.69(6) . . ?
 C24 C23 C22 121.84(7) . . ?
 C23 C24 C25 119.24(6) . . ?
 C14 C13 C12 121.92(6) . . ?
 C33 C34 C35 120.29(6) . . ?
 C34 C33 C32 121.17(6) . . ?
 C15 C14 C13 119.58(7) . . ?
 C14 C15 C16 121.19(7) . . ?
 C171 C17 C12 111.64(6) . . ?
 C172 C17 C12 113.93(6) . . ?
 C172 C17 C171 107.92(6) . . ?
 C382 C38 C36 110.63(5) . . ?
 C381 C38 C36 113.26(6) . . ?
 C381 C38 C382 109.45(6) . . ?
 C371 C37 C32 112.66(6) . . ?
 C372 C37 C32 110.25(6) . . ?
 C372 C37 C371 110.03(6) . . ?
 C282 C28 C26 111.26(6) . . ?
 C281 C28 C26 110.98(7) . . ?
 C281 C28 C282 110.48(7) . . ?
 C271 C27 C22 110.13(6) . . ?
 C272 C27 C22 112.17(7) . . ?
 C272 C27 C271 110.23(7) . . ?

loop_
  _geom_torsion_atom_site_label_1
  _geom_torsion_atom_site_label_2
  _geom_torsion_atom_site_label_3
  _geom_torsion_atom_site_label_4
  _geom_torsion
  _geom_torsion_site_symmetry_1
  _geom_torsion_site_symmetry_2
  _geom_torsion_site_symmetry_3
  _geom_torsion_site_symmetry_4
  _geom_torsion_publ_flag
 Sb1 C31 C36 C35 161.87(5) . . . . ?
 Sb1 C31 C36 C38 -21.54(6) . . . . ?
 Sb1 C31 C32 C33 -161.82(4) . . . . ?
 Sb1 C31 C32 C37 22.22(5) . . . . ?
 Sb1 C21 C26 C25 170.95(5) . . . . ?
 Sb1 C21 C26 C28 -9.90(7) . . . . ?
 Sb1 C21 C22 C23 -171.88(5) . . . . ?
 Sb1 C21 C22 C27 7.43(6) . . . . ?
 Sb1 C11 C16 C18 -11.06(6) . . . . ?
 Sb1 C11 C16 C15 169.91(5) . . . . ?
 Sb1 C11 C12 C13 -170.20(5) . . . . ?
 Sb1 C11 C12 C17 11.74(6) . . . . ?
 C16 C11 C12 C13 3.13(7) . . . . ?
 C16 C11 C12 C17 -174.94(6) . . . . ?
 C16 C15 C14 C13 0.95(9) . . . . ?
 C26 C21 C22 C23 2.15(8) . . . . ?
 C26 C21 C22 C27 -178.53(6) . . . . ?
 C26 C25 C24 C23 0.86(8) . . . . ?
 C31 C36 C35 C34 0.26(7) . . . . ?
 C31 C36 C38 C382 -116.96(7) . . . . ?
 C31 C36 C38 C381 119.73(7) . . . . ?
 C31 C32 C33 C34 -1.96(7) . . . . ?
 C31 C32 C37 C371 -112.12(7) . . . . ?
 C31 C32 C37 C372 124.53(7) . . . . ?
 C36 C35 C34 C33 3.41(8) . . . . ?
 C21 C22 C23 C24 -0.09(8) . . . . ?
 C21 C22 C27 C271 -105.05(8) . . . . ?
 C21 C22 C27 C272 131.78(8) . . . . ?
 C11 C12 C13 C14 -0.93(7) . . . . ?
 C11 C12 C17 C171 74.07(7) . . . . ?
 C11 C12 C17 C172 -163.36(7) . . . . ?
 C25 C24 C23 C22 -1.42(8) . . . . ?
 C35 C34 C33 C32 -2.54(8) . . . . ?
 C12 C13 C14 C15 -1.08(9) . . . . ?

loop_
  _diffrn_refln_index_h
  _diffrn_refln_index_k
  _diffrn_refln_index_l
  _diffrn_refln_intensity_net
  _diffrn_refln_intensity_u
 0 0 3 0.63 0.35
 0 0 -3 0.99 0.29
 0 0 -3 0.44 0.2
 0 0 3 0.46 0.34
 0 0 -3 0.23 0.21
 0 0 -3 1.17 0.42
 0 0 -4 645.68 17.59
 0 0 4 658.35 18.45
 0 0 -4 666.67 17.57
 0 0 4 699.17 18.46
 0 0 -4 657.98 17.31
 0 0 -4 671.79 17.63
 0 0 -4 659.85 18.29
 0 0 -5 0.6 0.34
 0 0 5 0.8 0.57
 0 0 -5 0.94 0.36
 0 0 5 0.52 0.49
 0 0 5 0.79 0.37
 0 0 -5 0.5 0.28
 0 0 -5 0.15 0.32
 0 0 5 0.16 0.33
 0 0 -5 0.12 0.46
 0 0 -6 4573.92 111.58
 0 0 6 4339.37 111.71
 0 0 -6 4479.63 110.41
 0 0 6 4644.85 111.8
 0 0 6 4379.51 110.28
 0 0 6 4298.9 109.7
 0 0 -6 4491.39 109.92
 0 0 -6 4471.48 110.4
 0 0 -6 4349.87 110.31
 0 0 7 0.94 0.66
 0 0 -7 0.52 0.48
 0 0 7 0.18 0.47
 0 0 -7 0.1 0.3
 0 0 7 1 0.55
 0 0 7 0.53 0.34
 0 0 -7 0.31 0.26
 0 0 -7 1.45 0.53
 0 0 7 0.34 0.41
 0 0 -7 0.33 0.59
 0 0 -8 1051.85 29.85
 0 0 8 868.02 29.71
 0 0 -8 1175.92 28.84
 0 0 -8 1021.08 29.77
 0 0 8 1066.33 30.29
 0 0 8 1089.26 28.54
 0 0 -8 1005.57 27.94
 0 0 8 1072.31 27.73
 0 0 -8 1033.58 28.52
 0 0 8 1050.53 28.72
 0 0 -8 1201.3 28.79
 0 0 -9 -0.22 0.85
 0 0 -9 1.46 0.62
 0 0 9 0.13 0.59
 0 0 9 0.24 0.66
 0 0 -9 0.88 0.47
 0 0 9 0.88 0.41
 0 0 -9 0.66 0.5
 0 0 9 -0.14 0.49
 0 0 -9 0.77 0.53
 0 0 -10 380.52 13.07
 0 0 -10 342.8 12.73
 0 0 -10 364.47 11.62
 0 0 10 358.03 13.29
 0 0 10 368.64 11.52
 0 0 -10 373.44 10.95
 0 0 10 359.09 10.54
 0 0 -10 347.98 11.42
 0 0 10 368.92 11.83
 0 0 -10 354.11 11.45
 0 0 -11 0.78 0.57
 0 0 -11 -0.26 0.36
 0 0 -11 -0.27 0.53
 0 0 11 0.29 0.95
 0 0 -11 -1.28 1
 0 0 11 1.24 0.71
 0 0 11 1 0.46
 0 0 -11 0.23 0.47
 0 0 -11 0.63 0.59
 0 0 11 -0.17 0.59
 0 0 -11 0.77 0.75
 0 0 -11 0.78 0.95
 0 0 11 -0.29 0.49
 0 0 -12 1656.97 17.14
 0 0 -12 43.96 5.16
 0 0 -12 1612.82 17.04
 0 0 -12 1581.08 22.15
 0 0 -12 8.28 4.07
 0 0 12 1686.34 23.42
 0 0 -12 1606.46 14.56
 0 0 12 1640.27 12.99
 0 0 -12 1631.47 16.96
 0 0 12 1637.59 17.94
 0 0 -12 1635.75 21.86
 0 0 12 59.53 5.73
 0 0 -12 1654.08 22.07
 0 0 -13 -0.18 0.65
 0 0 -13 1.22 1.27
 0 0 -13 0.95 0.88
 0 0 -13 1.3 0.89
 0 0 -13 0.3 1.08
 0 0 -13 0.52 0.6
 0 0 13 0.4 0.49
 0 0 13 0.61 0.72
 0 0 -13 -0.36 0.67
 0 0 13 1.37 1.06
 0 0 -13 0.3 1.15
 0 0 -13 2.1 1.21
 0 0 -14 178.63 7.56
 0 0 -14 187.43 9.23
 0 0 -14 176.02 9.1
 0 0 -14 178.13 7.55
 0 0 -14 191.51 9.07
 0 0 -14 181.88 6.83
 0 0 -14 187.09 7.66
 0 0 14 197.2 8.07
 0 0 14 189.08 6.39
 0 0 14 198.17 9.84
 0 0 -14 178.57 9.03
 0 0 -14 207.63 9.48
 0 0 -15 1.04 1
 0 0 -15 2.09 1.44
 0 0 -15 1.08 1.37
 0 0 -15 0.42 0.97
 0 0 -15 1.34 1.18
 0 0 -15 0.56 0.66
 0 0 15 0.32 0.5
 0 0 -15 -0.41 0.75
 0 0 -15 -0.34 1.26
 0 0 -15 0.69 1.26
 0 0 15 0.4 1.11
 0 0 -16 328.5 12.16
 0 0 -16 363.89 14.78
 0 0 -16 381.58 12.67
 0 0 -16 340.04 14.28
 0 0 -16 318.2 13.71
 0 0 16 345.36 10.61
 0 0 -16 370.9 14.68
 0 0 -16 355.96 14.36
 0 0 16 332.01 15.02
 0 0 -16 356.76 12.33
 0 0 -16 356.74 14.27
 0 0 -17 -0.74 1.63
 0 0 17 0.46 1.79
 0 0 -17 1.41 1.13
 0 0 -17 -0.22 0.98
 0 0 -17 0.23 0.98
 0 0 18 877.27 29.82
 0 0 -18 883.04 25.9
 0 0 -18 873.69 29.19
 0 0 -18 862.84 25.58
 0 0 -18 817.05 25.43
 0 0 19 1.03 1.89
 0 0 -19 0.51 1.2
 0 0 -19 1.45 1.16
 0 0 -19 1 1.29
 0 0 -19 1.42 1.97
 0 0 20 710.74 26.07
 0 0 -20 675.75 21.46
 0 0 -20 698.35 21.63
 0 0 -20 664.27 25.07
 0 0 21 0.57 1.58
 0 0 -21 1.54 1.28
 0 0 -21 1.58 1.39
 0 0 -21 2.1 2.24
 0 0 22 0.6 1.95
 0 0 -22 2.67 1.57
 0 0 -22 4.95 2.53
 0 0 23 0.63 2.21
 0 0 -23 -0.81 1.45
 0 0 -23 3.44 2.58
 0 0 24 381.93 18.26
 0 0 24 376.78 18.32
 0 0 -24 347.98 13.28
 0 0 -24 368.76 17.56
 0 0 25 3.41 2.41
 0 0 25 2.68 2.45
 0 0 -25 1.86 2.43
 0 0 26 9.66 3.64
 0 0 -26 5.11 2.87
 0 0 27 -1.42 2.69
 0 0 -27 -1.32 2.73
 0 1 2 6749.35 169.29
 0 -1 2 6708.98 169.12
 0 1 -2 7071.82 169.18
 0 1 -2 6950.26 169.23
 0 -1 -2 6495.78 169.12
 0 -1 -3 72.38 2.7
 0 1 3 62.74 2.82
 0 -1 3 63.87 2.83
 0 1 -3 65.92 2.74
 0 1 -3 65.96 2.77
 0 1 -3 61.73 2.33
 0 -1 -3 65.42 2.6
 0 1 3 67.98 2.83
 0 1 -4 387.33 9.77
 0 1 4 349.16 10.72
 0 -1 4 371.55 10.8
 0 1 -4 379.31 10.3
 0 1 4 359.78 10.82
 0 1 -4 365.36 10.64
 0 1 -4 356.36 10.6
 0 1 -4 353.13 9.84
 0 1 4 316.96 9.54
 0 1 -4 347.6 9.84
 0 -1 -4 357.2 10.2
 0 -1 -4 351.82 10.21
 0 1 -5 9.69 0.82
 0 1 5 8.54 1.13
 0 1 5 7.29 1.16
 0 -1 5 10.02 1.22
 0 1 -5 7.66 0.89
 0 1 -5 7.69 1.04
 0 1 -5 9.43 1.14
 0 1 -5 8.76 0.82
 0 1 5 8.29 0.72
 0 -1 5 8.98 0.77
 0 -1 -5 8.28 0.96
 0 1 -5 8.34 0.83
 0 -1 -5 8.86 0.97
 0 1 6 34.48 2.14
 0 1 6 45.27 2.85
 0 1 -6 37.44 1.9
 0 -1 6 35.97 2.57
 0 -1 -6 37.33 1.94
 0 1 -6 40.62 2.32
 0 1 -6 32.4 2.38
 0 1 6 34.87 1.74
 0 1 -6 37.33 1.97
 0 -1 6 37.2 1.82
 0 1 -6 35.65 1.96
 0 -1 -6 35.89 2.16
 0 1 6 36.64 2.26
 0 -1 -6 45.68 2.37
 0 1 7 4.97 0.86
 0 1 7 3.74 0.99
 0 1 -7 4.34 0.67
 0 -1 7 5.37 1.15
 0 1 -7 5.86 0.91
 0 -1 -7 6.18 0.82
 0 1 -7 5 1.06
 0 1 -7 2.83 0.82
 0 1 7 4.33 0.61
 0 -1 7 4.68 0.66
 0 1 -7 3.98 0.65
 0 1 7 5.2 0.9
 0 1 -7 4.25 0.72
 0 -1 -7 4.58 0.83
 0 -1 -7 5.46 0.86
 0 1 -8 684.64 20.22
 0 -1 -8 668.65 19.87
 0 1 -8 653.2 18.31
 0 1 8 623 18.79
 0 1 8 686.86 20.46
 0 1 -8 677.12 19.97
 0 1 -8 693.95 20.1
 0 -1 -8 704 18.55
 0 1 -8 628.11 18.88
 0 -1 8 641.01 20.2
 0 1 8 623 17.79
 0 -1 8 669.92 17.99
 0 1 -8 699.54 18.47
 0 1 -8 672.89 18.57
 0 -1 -8 655.95 18.91
 0 1 8 683.12 19.29
 0 -1 -8 676.17 18.97
 0 1 9 23.75 2.47
 0 1 9 19.54 1.8
 0 1 -9 19.65 2.18
 0 1 -9 19.89 2.16
 0 -1 -9 18.59 1.59
 0 -1 9 18.84 2.25
 0 1 -9 22.27 1.94
 0 1 9 17.8 1.3
 0 1 -9 19.35 1.58
 0 -1 9 20.33 1.45
 0 1 9 16.85 1.04
 0 -1 -9 21.42 1.87
 0 1 9 21.46 1.98
 0 1 -9 17.2 1.58
 0 1 -9 23.29 1.73
 0 -1 -9 20.28 1.83
 0 1 10 2002.37 50.95
 0 1 10 1766.45 48.42
 0 -1 10 1840.65 47.23
 0 1 -10 1796.13 49.92
 0 1 -10 1827.64 49.91
 0 -1 -10 1956.42 48.17
 0 1 -10 1823.5 48.56
 0 -1 10 1622.01 50.03
 0 1 10 1860.48 47.13
 0 1 -10 1849.2 47.88
 0 1 10 1813.02 46.36
 0 1 -10 1823.28 48.1
 0 -1 -10 1744.68 48.4
 0 1 10 1814.92 48.86
 0 -1 -10 1906.23 48.64
 0 1 -10 1875.54 47.96
 0 -1 -11 4.73 1.13
 0 1 11 6.21 1.24
 0 1 -11 5.79 1.46
 0 1 11 7.45 1.7
 0 1 -11 7.84 1.14
 0 -1 -11 4.23 1.36
 0 1 -11 -0.26 0.26
 0 1 -11 7.01 1.29
 0 -1 -11 4.63 0.97
 0 -1 -11 6.12 1.59
 0 1 -11 7.41 1.08
 0 1 11 4.82 0.82
 0 1 11 5.8 0.58
 0 -1 -11 6.78 1.21
 0 1 11 7.17 1.32
 0 1 -11 8.02 1.22
 0 1 -11 5.13 1.42
 0 -1 11 7.4 0.94
 0 1 -11 4.08 1.27
 0 1 11 0.29 0.4
 0 1 -12 317.15 7.4
 0 -1 -12 338.26 8.27
 0 -1 -12 7.54 2.74
 0 1 -12 3.69 2.51
 0 1 12 337.36 10.86
 0 1 -12 270.83 9.09
 0 1 -12 314.6 10.07
 0 -1 -12 303.86 9.72
 0 -1 -12 300.85 7.22
 0 1 -12 299.74 7.86
 0 1 12 311.17 5.85
 0 1 -12 310.15 6.97
 0 1 12 288.15 4.16
 0 1 12 333.64 8.63
 0 -1 -12 305.4 7.75
 0 1 -12 299.27 7.28
 0 1 -12 303.85 9.5
 0 -1 12 303.23 6.02
 0 1 -12 289.27 9.41
 0 1 12 316.74 10.22
 0 1 -13 3.8 0.99
 0 -1 -13 4.84 1.24
 0 1 -13 4.59 1.41
 0 1 -13 4.4 1.39
 0 -1 -13 2.8 1.37
 0 1 -13 4.2 1.45
 0 -1 -13 5.62 1.2
 0 1 -13 6.04 1.31
 0 1 13 3.9 1.52
 0 1 -13 1.52 1.12
 0 -1 -13 4.92 1.56
 0 1 -13 3.74 0.93
 0 1 13 4.65 0.84
 0 -1 -13 3.68 1.13
 0 1 13 5.6 1.34
 0 1 -13 4.31 1.11
 0 1 13 6.52 1.68
 0 1 -13 3.56 1.37
 0 -1 13 5.1 0.84
 0 1 -13 5.7 1.59
 0 -1 -14 615.18 20.06
 0 1 -14 673.03 19.74
 0 1 -14 667.3 22.12
 0 1 -14 635.5 21.28
 0 -1 -14 682.21 19.87
 0 -1 -14 669.88 22.19
 0 1 -14 676.21 20.35
 0 1 -14 650.75 22.29
 0 1 14 704.41 20.48
 0 -1 -14 685.4 21.91
 0 1 14 671.05 22.97
 0 1 -14 708.21 22.32
 0 1 14 655.59 18.26
 0 1 -14 652.42 19.27
 0 1 -14 666.92 19.81
 0 -1 -14 652.74 20.1
 0 1 14 680.32 20.75
 0 1 -14 662.74 21.98
 0 -1 -14 632.31 21.97
 0 1 -14 632.83 21.99
 0 1 14 657.08 22.69
 0 -1 14 658.83 18.53
 0 1 -15 57.66 3.74
 0 -1 -15 71.2 4.39
 0 1 -15 69.71 4.99
 0 1 -15 68.47 5.18
 0 -1 -15 71.92 4.13
 0 1 -15 62.57 5.21
 0 -1 -15 59.06 4.97
 0 1 -15 73.03 4.45
 0 1 -15 56.66 4.84
 0 1 15 45.44 3.66
 0 -1 -15 63.92 4.95
 0 1 15 61.27 5.38
 0 1 -15 59.29 3.54
 0 1 15 67.45 3.05
 0 -1 -15 65.51 5.36
 0 -1 -15 69.04 4.21
 0 1 -15 72.06 4.09
 0 1 15 62.81 4.4
 0 -1 -15 62.48 5.17
 0 1 15 69.26 5.63
 0 1 -15 62.36 5.05
 0 1 -15 67.48 5.2
 0 -1 -16 215.9 8.88
 0 1 -16 202.15 8.24
 0 1 -16 189.71 9.95
 0 1 -16 210.95 9.75
 0 1 -16 213.93 10.6
 0 -1 -16 208.15 8.38
 0 -1 -16 195.47 10.09
 0 1 -16 204.18 8.71
 0 1 16 206.13 10.91
 0 -1 -16 208 10.49
 0 1 -16 217.62 10.29
 0 1 -16 216.18 10.34
 0 1 16 213.93 6.93
 0 1 -16 212.75 7.9
 0 -1 -16 190.8 10.32
 0 1 -16 199.77 8.26
 0 -1 -16 220.89 8.77
 0 1 16 222.77 9.35
 0 1 -16 201.43 10.07
 0 -1 -16 231.72 10.43
 0 1 16 199.42 10.87
 0 -1 -17 4.39 1.91
 0 1 -17 8.39 2.4
 0 1 17 4.58 2.01
 0 -1 -17 6.86 2.27
 0 1 -17 6.21 1.34
 0 1 17 7.86 1.07
 0 -1 -17 5.02 1.36
 0 1 -17 7.78 1.8
 0 1 -17 7.1 1.52
 0 1 17 7.57 1.87
 0 -1 -17 8.52 1.7
 0 -1 -17 8.27 1.73
 0 1 -17 9.45 1.62
 0 1 18 244.86 12.64
 0 1 -18 241.71 10.07
 0 -1 -18 234.76 9.62
 0 1 -18 244.69 8.86
 0 -1 -18 247.86 12.35
 0 -1 -18 257.79 10.09
 0 1 -18 248.07 9.67
 0 1 -18 271.29 9.83
 0 -1 -18 230.54 9.89
 0 1 19 30.9 4.26
 0 1 -19 25.68 2.99
 0 -1 -19 31.27 4.26
 0 1 -19 21.96 3.74
 0 -1 -19 20.33 2.54
 0 -1 -19 17.83 2.51
 0 1 -19 22.91 2.56
 0 1 -19 24.79 2.65
 0 -1 -19 29.73 3.09
 0 1 20 903.71 31.87
 0 -1 -20 930.14 31.51
 0 1 -20 936.67 31.36
 0 1 -20 873.05 27.8
 0 -1 -20 925.91 27.58
 0 1 -20 914.25 27.14
 0 -1 -20 905.85 27.72
 0 1 -20 954.92 27.17
 0 1 21 5.15 2.57
 0 -1 -21 2.66 2.39
 0 1 -21 1.56 2.22
 0 1 -21 3.91 1.53
 0 -1 -21 5.72 1.96
 0 1 -21 1.68 1.47
 0 1 22 614.11 24.56
 0 -1 -22 617.74 24.05
 0 1 -22 628.8 23.93
 0 1 -22 627.66 17.89
 0 1 -22 613.37 19.37
 0 -1 -22 589.22 19.98
 0 1 23 5.1 2.99
 0 1 23 1.88 2.3
 0 -1 -23 3.24 1.68
 0 1 -23 4.87 1.6
 0 -1 -23 2.33 2.35
 0 1 -23 5.1 2.66
 0 1 24 32.43 5.2
 0 1 24 24.25 4.51
 0 1 -24 34.27 3.21
 0 -1 -24 27.67 3.32
 0 1 -24 30.69 4.83
 0 -1 -25 17.51 3.98
 0 1 -25 6.13 3.13
 0 1 25 16.38 4.02
 0 -1 25 5.23 3.01
 0 1 25 13.71 4.09
 0 1 -26 366.05 17.87
 0 -1 -26 360.92 17.91
 0 -1 26 374.16 18.44
 0 1 26 335.24 17.97
 0 -1 -27 1.33 2.68
 0 1 -27 7.16 3.49
 0 1 27 1.45 2.36
 0 -1 27 5.52 3.1
 0 -2 0 9999 230.81
 0 2 0 9852.8 230.56
 0 -2 1 63.65 2.48
 0 2 1 63.72 2.49
 0 -2 -1 81.1 2.71
 0 2 -1 71.17 2.45
 0 2 -1 66.79 2.23
 0 -2 -1 86.34 2.83
 0 2 -1 65.22 2.33
 0 -2 -2 449.39 11.66
 0 2 -2 415.28 11.03
 0 -2 2 405.3 11.45
 0 2 2 427.84 11.6
 0 2 2 397.94 11.63
 0 2 2 406.22 11.18
 0 2 -2 387.03 11.12
 0 2 -2 433.9 11.36
 0 2 -3 172.04 5.23
 0 -2 3 169.25 5.57
 0 2 3 185.15 5.84
 0 2 -3 163.3 4.95
 0 2 -3 166.81 5.28
 0 2 -3 174.07 5.5
 0 2 -3 165.82 5.45
 0 2 3 179.27 5.56
 0 -2 -3 168.77 5.6
 0 -2 -4 17.12 1.38
 0 2 4 13.91 1.36
 0 2 -4 13.44 1.11
 0 2 -4 14.38 1.1
 0 -2 4 13.56 0.88
 0 2 -4 15.63 0.92
 0 -2 -4 13.96 1.24
 0 2 4 12.42 1.22
 0 2 -4 13.01 1.22
 0 -2 -5 1060.57 28.57
 0 2 5 1152.78 29.21
 0 2 -5 1057.27 28.23
 0 2 -5 1146.93 28.6
 0 -2 -5 1076.67 28.82
 0 -2 5 1086.71 28.96
 0 2 -5 1058.45 27.98
 0 2 5 1037.65 27.58
 0 -2 5 987.5 27.18
 0 2 -5 1083.78 27.31
 0 -2 -5 1059.97 28.48
 0 2 5 1100.62 28.92
 0 2 -5 1073.85 28.75
 0 2 -5 1109.65 28.84
 0 -2 -6 2002.25 51
 0 2 6 1663.8 50.64
 0 2 -6 2016.4 49.94
 0 2 6 2031.44 51.89
 0 2 -6 1991.36 50.84
 0 2 -6 2073.76 50.93
 0 -2 -6 2041.55 51.53
 0 -2 6 2006.32 51.69
 0 2 -6 1978.86 50.34
 0 2 6 1992.99 49.92
 0 2 6 1995.8 49.84
 0 -2 6 1826.86 49.32
 0 2 -6 2022.95 50.2
 0 2 6 1747.1 50.91
 0 -2 -6 1991.28 50.94
 0 2 -6 2080.14 51.56
 0 2 -6 2052.3 51.46
 0 2 6 1998.94 51.59
 0 -2 6 1971.41 50.1
 0 -2 -7 67.76 3.68
 0 2 7 76.5 3.75
 0 2 7 70.67 4.14
 0 2 -7 82.81 3.14
 0 2 -7 71.66 3.64
 0 -2 7 71.6 4.08
 0 2 -7 78.76 3.77
 0 -2 -7 72.36 2.96
 0 2 -7 74.84 3.37
 0 2 7 76.99 3.04
 0 -2 7 73.63 2.56
 0 2 7 72.7 2.9
 0 2 -7 71.92 3.2
 0 2 7 81.15 3.98
 0 -2 -7 71.59 3.62
 0 2 -7 69.96 3.93
 0 -2 7 77.26 3.15
 0 2 -7 72.36 3.98
 0 2 7 74.15 4.12
 0 -2 -8 904.84 27.58
 0 2 8 982.62 27.5
 0 -2 -8 920.92 27.9
 0 2 8 992.47 28.65
 0 2 -8 1004.57 28.43
 0 2 -8 1049.32 26.46
 0 2 -8 1007.45 28.36
 0 2 -8 954.8 27.49
 0 2 -8 1029.71 27.61
 0 -2 -8 1010.43 26.36
 0 -2 8 983.92 28.64
 0 2 8 1013.25 26.24
 0 2 -8 989.96 26.86
 0 2 8 982.81 25.96
 0 -2 8 956.39 25.43
 0 2 8 1041.74 27.92
 0 2 -8 1017.22 26.75
 0 -2 -8 1000.48 27.44
 0 2 -8 1021.36 28.27
 0 2 -8 1036.25 28.33
 0 2 8 1044.04 28.69
 0 -2 8 993.38 26.43
 0 -2 -9 136.64 5.79
 0 2 9 122.53 5.57
 0 2 9 126.01 6.48
 0 2 -9 129.26 4.86
 0 2 -9 138.82 6.38
 0 2 -9 126.98 5.73
 0 -2 -9 135.73 4.91
 0 -2 9 136.89 6.57
 0 2 -9 118.99 5.51
 0 2 -9 131.53 5.23
 0 2 9 128.79 4.64
 0 2 9 127.13 4.4
 0 -2 9 124.88 3.92
 0 2 -9 133.23 5.14
 0 -2 -9 131.3 5.61
 0 2 9 140.89 6.04
 0 2 9 120.32 6.24
 0 -2 9 130.58 4.82
 0 2 -9 140.48 6.35
 0 2 -9 131.29 6.19
 0 -2 -10 1119.94 30.39
 0 -2 -10 1146.83 31.19
 0 2 -10 1145.66 29.12
 0 2 10 1149.86 32.23
 0 2 -10 1130.05 31.49
 0 2 -10 1030.67 30.34
 0 -2 10 1087.88 31.66
 0 2 -10 1098.54 30.21
 0 -2 -10 1032.1 31.24
 0 -2 -10 1077.51 29.02
 0 -2 -10 1022.16 31.37
 0 2 -10 1081.07 29.5
 0 2 10 1060.97 28.57
 0 -2 10 1050.59 27.5
 0 2 10 1077.96 28.21
 0 -2 -10 1088.96 30.09
 0 2 -10 1090.36 29.37
 0 2 10 1146.68 30.75
 0 -2 10 1074.65 28.85
 0 2 10 1096.47 31.73
 0 2 -10 1096.17 31.27
 0 2 -10 1073.23 31.16
 0 -2 -11 51.62 3.42
 0 2 -11 50.34 2.81
 0 2 11 49.18 4.18
 0 2 -11 45.45 3.83
 0 2 -11 55.15 3.68
 0 -2 -11 48.89 3.81
 0 -2 11 45.71 3.94
 0 -2 -11 50.89 2.85
 0 2 -11 52.84 3.44
 0 2 -11 54.27 3.13
 0 -2 -11 58.84 4.28
 0 2 11 49 2.47
 0 2 11 49.89 2.25
 0 2 11 50.05 3.55
 0 2 -11 56.13 3.09
 0 -2 -11 52 3.37
 0 2 -11 48.44 3.8
 0 -2 11 49.88 2.67
 0 2 -11 53.36 3.92
 0 2 11 60.94 4.37
 0 2 -12 1451.23 35.35
 0 -2 -12 1578.39 37.07
 0 2 12 1548.25 39.59
 0 2 -12 1498.53 37.43
 0 2 -12 1482 38.4
 0 2 -12 1496.45 36.85
 0 -2 -12 1467.64 35.4
 0 -2 -12 1469.58 38.31
 0 2 -12 1444.98 35.86
 0 2 12 1467.26 34.52
 0 -2 -12 1492.42 38.87
 0 2 12 1437.76 33.87
 0 2 -12 1484.63 35.71
 0 2 12 1511.42 37.38
 0 -2 -12 1461.38 36.53
 0 2 -12 1526.38 38.28
 0 2 12 1480.49 38.99
 0 2 -12 1515.54 38.4
 0 2 -13 2.7 0.85
 0 -2 -13 2.66 1.07
 0 2 13 0.37 1.01
 0 2 -13 2.2 1.19
 0 -2 -13 5.7 1.65
 0 2 13 2.39 1.09
 0 2 -13 4.28 1.35
 0 2 -13 3.97 1.4
 0 -2 -13 4.76 1.07
 0 2 -13 3.46 1.24
 0 -2 -13 0.91 1.03
 0 2 -13 1.53 0.89
 0 -2 -13 4.33 1.42
 0 2 13 4.18 0.82
 0 2 13 3.22 0.58
 0 2 13 3.94 1.18
 0 -2 -13 4.13 1.2
 0 2 -13 4.01 1.02
 0 2 13 3.09 1.12
 0 2 -13 2.91 1.43
 0 2 -13 3.29 1.35
 0 -2 -14 275.68 8.48
 0 2 -14 278.88 7.18
 0 2 -14 259.17 9.72
 0 2 14 250.42 10.23
 0 -2 -14 251.99 9.16
 0 2 -14 274.72 9.02
 0 2 -14 274.11 9.85
 0 -2 -14 262.92 7.09
 0 2 -14 234.65 7.89
 0 -2 -14 272.68 9.81
 0 2 14 270.01 5.76
 0 2 -14 268.84 7.35
 0 -2 -14 261.62 10.12
 0 2 14 282.75 8.94
 0 2 -14 265.04 7.27
 0 -2 -14 281.97 8.18
 0 2 -14 277.09 9.87
 0 2 -14 267.85 9.64
 0 2 14 259.59 10.16
 0 -2 -15 9.38 1.75
 0 2 -15 9.82 1.44
 0 2 15 4.64 1.75
 0 2 -15 9.53 2.24
 0 2 15 -0.24 0.71
 0 -2 -15 10.36 2.03
 0 2 -15 8.66 2.09
 0 2 -15 8.09 1.86
 0 -2 -15 5.89 1.86
 0 -2 -15 9.07 1.44
 0 2 -15 8.62 2.23
 0 2 -15 8.95 1.82
 0 -2 -15 3.85 1.85
 0 2 15 6.96 0.96
 0 2 -15 6.65 1.36
 0 2 15 8.11 0.72
 0 -2 -15 8.02 1.68
 0 2 15 6.89 1.6
 0 2 -15 7.87 1.46
 0 2 -15 6.62 1.95
 0 2 -15 8.56 2.1
 0 2 15 8.81 2.18
 0 -2 -16 593.44 19.39
 0 2 -16 584.42 18.08
 0 2 16 624.84 22.45
 0 2 -16 618.32 21.26
 0 2 16 669.03 19.93
 0 -2 -16 624.93 20.87
 0 2 -16 600.72 20.24
 0 2 -16 621.2 21.27
 0 -2 -16 628.48 18.45
 0 -2 -16 625.93 21.4
 0 2 -16 573.53 21.4
 0 2 -16 582.3 19.29
 0 2 16 610.12 16.77
 0 2 -16 616.08 18.46
 0 -2 -16 589.72 21.62
 0 2 16 570.65 15.52
 0 2 -16 602.7 18.42
 0 2 16 641.55 20.23
 0 -2 -16 605.87 19.14
 0 2 -16 626.8 21.32
 0 2 -16 649.21 21.3
 0 -2 -16 560.99 21.33
 0 2 16 606.25 22.13
 0 2 17 5.74 2.1
 0 2 -17 5.47 2.1
 0 -2 -17 6.48 2.15
 0 2 17 7.73 1.78
 0 -2 -17 6.02 1.48
 0 2 -17 9.33 1.96
 0 2 17 4.58 2.01
 0 2 -17 2.52 1.05
 0 2 17 5.7 0.94
 0 -2 -17 5.67 2.14
 0 2 -17 4.13 1.25
 0 2 17 4.55 1.55
 0 -2 -17 4.25 1.45
 0 -2 -17 7.88 1.73
 0 2 -17 5.16 1.29
 0 2 18 486.89 20
 0 2 18 477.34 13.74
 0 2 18 490.6 19.68
 0 2 -18 499.22 16.92
 0 -2 -18 504.98 15.93
 0 -2 -18 474.34 19.25
 0 2 -18 489.38 15.56
 0 2 -18 494.53 14.19
 0 -2 -18 510.97 16.71
 0 2 18 516.98 17.63
 0 2 -18 476.2 15.8
 0 -2 -18 492.29 16.87
 0 2 -18 462.91 15.42
 0 2 19 38.11 4.89
 0 2 -19 39.61 3.75
 0 2 -19 38.88 2.39
 0 -2 -19 42.91 5.06
 0 2 -19 40.72 3.05
 0 2 -19 36.18 3.2
 0 2 19 41.29 3.96
 0 2 -19 45.1 3.33
 0 -2 -19 40.1 3.75
 0 2 20 106.47 8.23
 0 -2 -20 99.63 7.86
 0 2 -20 113.14 5.4
 0 2 -20 103.99 4.27
 0 2 20 103.32 6.56
 0 2 -20 110.22 5.76
 0 -2 -20 96.83 6.11
 0 2 -20 105.67 5.48
 0 2 21 13.15 3.37
 0 2 21 13.16 3.27
 0 2 -21 9.73 2.98
 0 -2 -21 4.32 2.43
 0 2 -21 9.16 1.19
 0 2 -21 9.79 1.86
 0 -2 -21 12.04 2.33
 0 2 -21 9.67 1.86
 0 2 22 262.8 14.47
 0 2 22 239.87 13.66
 0 2 -22 242.49 9.66
 0 -2 -22 272.37 11.25
 0 2 -22 272.73 13.78
 0 -2 -22 254.86 13.78
 0 2 23 29.37 4.86
 0 2 23 30.74 4.91
 0 -2 -23 36.45 3.81
 0 2 -23 35.06 3.09
 0 -2 -23 37.58 5.21
 0 2 -23 29.13 4.47
 0 2 24 293.33 16.01
 0 2 24 283.77 15.66
 0 -2 -24 282.57 12.02
 0 -2 -24 302.23 15.48
 0 2 -24 283.96 14.87
 0 2 25 27.39 5.1
 0 2 25 32.05 5.35
 0 -2 -25 29.57 3.5
 0 2 -25 32.65 5.11
 0 -2 -25 23.98 4.6
 0 -2 -26 -1.95 2.55
 0 2 -26 1.88 2.38
 0 2 26 0.72 2.46
 0 2 -27 3.22 2.27
 0 -2 -27 2.68 2.7
 0 2 27 2.23 2.53
 0 -3 0 2.85 0.44
 0 -3 0 1.17 0.45
 0 3 0 2.42 0.46
 0 3 0 1.18 0.39
 0 3 0 0.05 0.21
 0 -3 1 300.76 8.92
 0 -3 -1 302.15 8.37
 0 3 1 292.09 8.87
 0 3 -1 300.24 8.97
 0 -3 -1 318.6 9.18
 0 3 -1 329.61 8.91
 0 -3 -1 327.91 9.28
 0 3 -1 307.89 8.55
 0 3 -1 326.18 8.87
 0 3 -2 1059.46 27.46
 0 -3 -2 1124.5 28.36
 0 3 -2 1073.42 27.37
 0 3 -2 1058.63 27.3
 0 -3 2 1024.81 28.02
 0 3 2 1058.99 28.07
 0 3 -2 1096.4 27.83
 0 3 -2 1106.27 27.82
 0 3 2 1052.29 27.41
 0 3 -2 1049.13 27.4
 0 3 -3 1278.67 33.66
 0 -3 3 1305.58 34.41
 0 3 3 1331.76 34.63
 0 -3 -3 1350.96 34.66
 0 3 -3 1302.86 34.1
 0 3 3 1320.01 33.98
 0 3 -3 1325.04 33.95
 0 3 -4 1171.77 30.7
 0 -3 4 1081.47 30.44
 0 3 -4 1197.52 30.51
 0 3 4 1253.28 31.77
 0 -3 -4 1319.7 31.73
 0 3 -4 1151.34 31.06
 0 3 -4 1181.29 31.15
 0 3 4 1165.5 31.14
 0 3 -4 1184.03 31.02
 0 3 -5 3.13 0.67
 0 3 -5 3.75 0.69
 0 -3 5 4.23 0.61
 0 3 -5 3.8 0.58
 0 3 5 3.01 0.61
 0 3 -5 4.1 0.81
 0 3 5 2.78 0.76
 0 3 -5 3.94 0.85
 0 -3 -5 3.05 0.75
 0 -3 -6 145.27 5.62
 0 3 6 134.66 5.85
 0 3 -6 126.68 4.96
 0 3 -6 140.15 5.08
 0 -3 6 129.71 4.34
 0 3 6 132.95 4.67
 0 3 -6 124.68 4.3
 0 -3 -6 131.86 5.34
 0 3 -6 132.7 5.39
 0 3 -6 127.37 5.38
 0 3 6 121.09 5.39
 0 -3 -7 0.48 0.57
 0 3 7 2.65 0.96
 0 3 7 1.42 0.69
 0 3 -7 3.58 0.93
 0 3 -7 1.58 0.65
 0 -3 -7 1.34 0.7
 0 -3 -7 1.94 0.43
 0 3 -7 1.7 0.62
 0 3 7 1.9 0.55
 0 -3 7 1.61 0.43
 0 3 7 0.35 0.54
 0 -3 -7 1.06 0.58
 0 3 -7 1.49 0.69
 0 -3 -7 2.65 0.89
 0 3 -7 1.14 0.66
 0 3 7 2.51 0.95
 0 -3 -8 2414.51 65.48
 0 3 8 2513.18 65.56
 0 3 -8 2532.61 63.94
 0 3 8 2523.03 66.8
 0 3 -8 2461.9 65.07
 0 3 -8 2523.04 66.07
 0 -3 -8 2575.02 63.64
 0 3 -8 2415.51 65.36
 0 3 8 2477.19 64.06
 0 3 -8 2530.55 64.8
 0 3 8 2468.7 63.99
 0 -3 8 2475.39 63.45
 0 -3 -8 2525.05 65.4
 0 3 8 2569.4 65.99
 0 3 -8 2583.76 64.43
 0 3 8 2561.9 66.29
 0 -3 -8 2436.89 65.79
 0 3 -8 2534.29 65.89
 0 3 -8 2583.66 66.04
 0 -3 -9 224.53 9.06
 0 3 9 261.61 10.29
 0 3 -9 254.44 7.96
 0 3 -9 240.35 8.96
 0 3 -9 266.01 9.87
 0 3 -9 251.38 9.16
 0 -3 9 259.49 10.03
 0 -3 -9 255.58 7.81
 0 -3 -9 237.96 9.52
 0 3 9 257.01 8.07
 0 3 -9 260.8 8.76
 0 -3 9 252.77 7.41
 0 3 9 247.77 7.89
 0 -3 -9 254.43 9.18
 0 3 -9 252.93 8.33
 0 3 9 254.68 9.55
 0 3 -9 262.2 9.7
 0 3 9 243.5 9.8
 0 3 -9 253.21 9.7
 0 -3 -9 244.93 9.59
 0 -3 -10 1458.9 17.1
 0 3 10 1450.64 20.49
 0 3 -10 1426.15 19.3
 0 3 -10 1411.57 12.35
 0 3 -10 1398.48 16.48
 0 3 -10 1411.24 18.35
 0 -3 -10 1385.35 18.05
 0 -3 10 1399.64 19.27
 0 3 -10 1390.32 16.45
 0 -3 -10 1449.24 11.94
 0 3 10 1406.76 12.2
 0 3 -10 1339.86 14.7
 0 3 10 1407.76 11.53
 0 -3 10 1355.26 9.01
 0 -3 -10 1363.33 16.07
 0 3 10 1396.21 17.64
 0 3 -10 1363.79 13.53
 0 3 -10 1427.84 18.47
 0 3 -10 1404.15 18.07
 0 -3 -10 1351.9 18.14
 0 3 10 1449.19 19.44
 0 -3 -11 2.36 0.94
 0 3 -11 1.65 0.66
 0 3 -11 0.28 0.55
 0 3 11 1.59 0.98
 0 -3 -11 1.03 0.88
 0 3 -11 2.61 1.17
 0 3 -11 2.49 1
 0 3 -11 2.46 1.02
 0 3 -11 0.29 0.5
 0 -3 -11 2.56 1.15
 0 -3 -11 2.67 0.67
 0 -3 11 1.43 1.16
 0 3 -11 1.7 0.78
 0 3 11 3.36 0.72
 0 -3 -11 1.46 0.81
 0 3 -11 1.48 0.32
 0 3 11 1.62 0.54
 0 -3 11 3.59 0.5
 0 -3 -11 2.78 1.01
 0 3 11 2.38 0.99
 0 3 -11 2.59 0.88
 0 -3 -11 5.11 1.42
 0 3 -11 0.77 0.79
 0 3 -11 2.96 1.13
 0 3 11 4.3 1.4
 0 -3 -12 0.46 0.78
 0 3 -12 0.3 1.11
 0 3 -12 0.13 0.49
 0 3 12 -0.23 0.82
 0 3 12 0.35 1.18
 0 -3 -12 0.84 1.06
 0 3 -12 0.45 0.83
 0 3 -12 1.13 0.88
 0 3 -12 0.22 0.8
 0 -3 -12 0.87 0.61
 0 -3 -12 0.56 0.94
 0 -3 12 1.56 1.18
 0 3 -12 0.91 0.78
 0 3 12 0.22 0.54
 0 -3 -12 0.95 0.88
 0 3 -12 0.66 0.31
 0 3 12 2.17 0.62
 0 3 -12 1.39 0.84
 0 3 12 1.02 1
 0 -3 -12 0.21 0.68
 0 3 12 0.31 0.87
 0 3 -12 0.27 1.08
 0 3 -12 0.55 0.81
 0 -3 -12 0.28 0.94
 0 -3 -13 87.59 4.71
 0 3 -13 104.21 3.86
 0 3 13 92.08 5.97
 0 3 -13 98.37 5.75
 0 3 -13 89.71 4.85
 0 3 -13 90.6 5.33
 0 -3 -13 92.5 5.38
 0 3 -13 92.81 4.79
 0 -3 -13 90.23 5.27
 0 -3 -13 92.23 3.6
 0 -3 13 88.88 5.59
 0 3 13 95.32 3.32
 0 -3 -13 89.29 5.66
 0 3 -13 90.66 4.25
 0 3 13 93.83 3.03
 0 3 -13 87.86 2.14
 0 -3 -13 91.67 4.6
 0 3 -13 98.06 4.09
 0 3 13 91.37 5.06
 0 3 -13 92.86 5.42
 0 3 13 86.95 5.6
 0 -3 -13 84.73 5.19
 0 3 -13 92.86 5.34
 0 3 -14 889.73 26.19
 0 -3 -14 956.39 28.27
 0 3 14 947.21 30.66
 0 3 -14 931.29 29.61
 0 3 14 856.69 27.75
 0 -3 -14 980.6 29.53
 0 3 -14 972.13 28.51
 0 3 -14 951.09 29.4
 0 -3 14 846.78 29.49
 0 -3 -14 1039.16 26.55
 0 3 -14 956.2 28.15
 0 -3 -14 987.37 29.52
 0 3 -14 967.28 27.37
 0 -3 -14 928.37 29.95
 0 3 14 971.56 25.65
 0 3 14 963.51 25.21
 0 3 -14 901.51 24.5
 0 -3 -14 927.74 27.67
 0 3 -14 973.12 26.87
 0 3 14 978.37 28.9
 0 3 -14 983.08 29.36
 0 -3 -14 1018.47 29.78
 0 3 -14 1002.6 29.64
 0 3 14 971.2 30.36
 0 3 -15 74.97 3.97
 0 -3 -15 72.17 4.85
 0 3 15 79.76 5.05
 0 3 15 90.24 6.72
 0 3 -15 75.93 5.73
 0 3 -15 75.6 5.1
 0 3 -15 71.29 5.45
 0 -3 -15 73.44 5.45
 0 -3 -15 79.46 4.08
 0 -3 -15 76.5 5.55
 0 3 -15 78.06 4.96
 0 -3 -15 72.31 5.83
 0 3 -15 76.41 4.5
 0 3 15 89.38 3.69
 0 3 -15 75.44 2.83
 0 -3 -15 73.87 4.73
 0 3 -15 81.55 4.37
 0 3 15 77.49 5.29
 0 3 -15 69.15 5.39
 0 3 -15 75.09 5.51
 0 3 15 79.85 6.13
 0 -3 -15 68.73 5.36
 0 -3 -16 405.91 14.11
 0 3 -16 384.74 12.28
 0 3 16 377.74 16.22
 0 3 16 376.46 13.87
 0 3 -16 377.9 15.31
 0 -3 -16 399.69 15.29
 0 3 -16 383.25 14.29
 0 3 -16 362.21 14.91
 0 -3 -16 384.86 12.33
 0 3 -16 380.33 13.81
 0 -3 -16 375.03 14.98
 0 3 -16 377.38 12.93
 0 -3 -16 368.01 15.57
 0 3 16 364.72 11.16
 0 3 16 367.58 10.68
 0 3 -16 366.03 10.38
 0 3 16 414.03 14.72
 0 3 -16 379.01 12.63
 0 -3 -16 375.62 13.58
 0 -3 -16 366.34 14.92
 0 3 -16 399.79 15.13
 0 3 16 377.53 15.93
 0 -3 16 323.52 15.03
 0 3 -16 380.86 15.08
 0 3 -17 3.82 1.05
 0 -3 -17 4.97 1.55
 0 3 17 2.86 1.23
 0 3 17 2.96 1.81
 0 3 -17 4.82 1.97
 0 3 -17 5.73 1.74
 0 3 -17 5.63 1.46
 0 -3 -17 6.65 2.17
 0 3 17 4.9 0.87
 0 3 -17 7.23 1.57
 0 3 -17 5.92 0.63
 0 -3 -17 4.52 1.25
 0 3 17 4.79 0.69
 0 3 -17 4.8 0.67
 0 3 17 5.57 1.67
 0 3 -17 7.19 1.39
 0 3 17 3.2 1.68
 0 -3 17 6.33 2.13
 0 3 18 13.74 2.28
 0 3 18 12.51 2.99
 0 -3 18 10.08 2.79
 0 3 18 13.11 3.02
 0 3 -18 14.06 2.4
 0 -3 -18 7.99 2.45
 0 3 -18 11.59 1.88
 0 3 18 10.09 1.11
 0 3 -18 10.58 0.84
 0 3 18 6.91 0.67
 0 3 -18 11.54 0.83
 0 3 18 8.84 2.09
 0 3 -18 9.73 1.69
 0 -3 -18 11.54 2.14
 0 3 -18 12.24 1.68
 0 3 19 7.69 2.48
 0 3 19 12.38 2.44
 0 3 19 13.88 3.15
 0 3 19 12.39 1.11
 0 -3 19 12.68 3.07
 0 3 19 6.13 2.74
 0 -3 -19 8.43 2.67
 0 3 -19 8.97 1.77
 0 3 -19 9.19 0.69
 0 3 -19 8.08 0.71
 0 3 19 9.87 2.2
 0 3 -19 12.86 1.97
 0 3 -19 9.46 1.59
 0 -3 -19 11.01 2.06
 0 3 20 375.77 17.95
 0 3 20 410.58 18.16
 0 -3 20 411.33 18.05
 0 -3 -20 412.52 17.98
 0 3 -20 415.38 13.97
 0 3 20 418.62 18.74
 0 3 -20 414.35 13.92
 0 3 20 424.33 16
 0 -3 -20 435.59 15.62
 0 3 -20 379.87 13.22
 0 -3 21 50.64 5.74
 0 3 21 37.66 5.16
 0 3 -21 50.21 3.65
 0 -3 -21 52.87 5.72
 0 3 21 38.66 5.5
 0 3 21 49.02 4.68
 0 3 -21 43.98 3.25
 0 -3 -21 54.05 4.59
 0 -3 22 276.07 14.47
 0 3 22 277.84 14.7
 0 3 -22 262.19 9.97
 0 3 -22 281.59 14.07
 0 -3 -22 310.02 14.98
 0 3 22 290.54 15.32
 0 3 22 284.9 12.39
 0 -3 -22 282.24 11.87
 0 3 23 7.36 3.21
 0 -3 23 3.08 2.49
 0 3 23 8.15 2.88
 0 -3 -23 5.51 2.08
 0 -3 -23 2.96 2.32
 0 3 -23 6.63 3.07
 0 3 24 37.51 5.74
 0 3 24 28.81 4.77
 0 -3 24 25.09 4.73
 0 -3 -24 26.49 3.54
 0 -3 -24 32.64 5.13
 0 3 -24 28.22 4.71
 0 3 25 165.34 11.94
 0 3 25 153.21 11.25
 0 -3 -25 171.76 8.89
 0 3 -25 155.5 10.85
 0 -3 -25 193.36 12.18
 0 -3 -26 162.83 11.46
 0 3 -26 163.51 11.23
 0 3 26 187.56 12.65
 0 3 -27 68.03 7.2
 0 -3 -27 53.34 6.8
 0 3 27 77.75 8.53
 0 -4 0 1724.83 45.92
 0 -4 0 1839.41 46.67
 0 4 0 1880.72 46.3
 0 4 0 1841.95 46.48
 0 4 0 1757.64 46
 0 4 1 3688.35 90.82
 0 -4 1 3664.03 91.14
 0 -4 1 3745.33 91.88
 0 -4 -1 3573.05 91.22
 0 4 1 3631.69 91.82
 0 -4 -1 3529.62 92.28
 0 4 -1 3687.97 92.11
 0 4 -1 3816.37 91.86
 0 4 1 3681.69 92.22
 0 4 -1 3609.65 91.83
 0 4 -1 3435.3 91.34
 0 4 -2 11.38 0.85
 0 4 -2 7.48 0.83
 0 -4 -2 7.39 1
 0 4 -2 7.6 0.68
 0 -4 2 8.05 0.72
 0 -4 -2 6.35 0.61
 0 4 -2 6.34 0.62
 0 -4 -2 6.93 0.59
 0 -4 2 8.02 0.97
 0 4 2 6.67 0.93
 0 4 -2 5.44 0.81
 0 4 -2 9.48 0.96
 0 4 2 7.98 0.67
 0 -4 -2 7.12 0.64
 0 4 -2 7.41 0.64
 0 -4 2 7.94 0.66
 0 4 -3 0.45 0.37
 0 -4 -3 1.42 0.42
 0 4 -3 1.11 0.35
 0 -4 3 0.92 0.37
 0 -4 3 2.09 0.62
 0 4 3 0.72 0.52
 0 4 -3 0.96 0.37
 0 -4 -3 0.51 0.47
 0 4 -3 1.22 0.39
 0 -4 -3 0.43 0.35
 0 4 3 0.52 0.37
 0 4 -3 0.64 0.38
 0 4 -3 -0.19 0.4
 0 -4 3 1.37 0.4
 0 -4 -4 2229.15 57.18
 0 4 -4 2195.89 57.24
 0 -4 4 2168.67 56.97
 0 4 -4 2281.32 56.87
 0 -4 4 2175.95 57.88
 0 -4 4 2271.03 57.24
 0 4 -4 2280.41 57.12
 0 4 4 2323.81 58.19
 0 -4 -4 2183.75 58.04
 0 -4 4 2443.17 57.37
 0 4 -4 2194.26 57.4
 0 4 -4 2283.42 57.22
 0 4 4 1974.99 57.04
 0 -4 -4 2283.76 57.24
 0 4 -5 2413.52 62.65
 0 -4 5 2470.67 62.88
 0 4 -5 2434.44 63.21
 0 -4 -5 2460.78 63.12
 0 4 5 2448.78 62.92
 0 4 -5 2482.09 62.58
 0 -4 5 2483.74 62.68
 0 -4 5 2420.76 61.47
 0 4 5 2482.75 64.01
 0 -4 -5 2581.89 64
 0 4 -5 2490.97 63.28
 0 4 5 2238.33 63.06
 0 -4 -5 2527.97 63.22
 0 4 -5 2530.1 63.21
 0 4 -5 2476 63.28
 0 -4 5 2454.5 63.2
 0 -4 -6 2072.45 54.06
 0 4 -6 2067.71 53.46
 0 4 -6 2089.55 54.11
 0 4 6 2051.2 53.39
 0 -4 6 2066.7 53.09
 0 4 -6 2047.21 53.02
 0 -4 6 2144.3 54.29
 0 4 6 2128.85 54.27
 0 -4 -6 2040.25 53.98
 0 4 -6 2003.26 53.79
 0 4 -6 2088.21 54.05
 0 4 -6 2014.85 54.02
 0 -4 -6 2112.79 54.59
 0 -4 -7 815.69 23.49
 0 4 7 849.2 24.21
 0 4 -7 828.27 22.54
 0 4 -7 831.82 23.27
 0 -4 -7 843.08 23.26
 0 4 -7 768.33 22.6
 0 4 -7 810.68 21.76
 0 4 7 805.02 22.18
 0 -4 7 797.45 21.81
 0 -4 -7 808.77 23.17
 0 4 -7 825.34 23.15
 0 4 -7 785.04 23.02
 0 -4 7 822.87 23.32
 0 4 7 871.19 23.52
 0 -4 -8 106.42 5.16
 0 4 8 100.16 5.53
 0 4 -8 94.14 4.46
 0 4 -8 99.71 5.01
 0 -4 -8 90.35 3.23
 0 4 -8 95.23 4.53
 0 4 -8 94.65 3.77
 0 -4 8 87.57 3.68
 0 4 8 90.05 3.99
 0 4 8 103.83 5.28
 0 -4 -8 94.14 4.84
 0 4 8 98.28 5.11
 0 4 -8 96.35 4.91
 0 4 -8 95.16 4.81
 0 -4 -9 556.9 18.68
 0 4 9 624.51 20.07
 0 4 -9 604.34 19.05
 0 4 -9 591.48 18.2
 0 -4 -9 595.92 16.48
 0 4 -9 648.18 18.87
 0 4 -9 623.79 18.26
 0 4 9 616.19 17.41
 0 -4 9 604.63 16.84
 0 4 9 642.39 19.42
 0 4 9 630.11 19.39
 0 4 -9 604.03 18.97
 0 -4 -9 656.64 19.25
 0 4 -9 644.82 19.01
 0 -4 -10 800.44 13.46
 0 4 -10 871.89 9.63
 0 4 10 898.61 14.12
 0 4 10 866.95 16.23
 0 4 -10 827.35 12.42
 0 -4 -10 679.67 12.72
 0 4 -10 839.92 14.18
 0 4 -10 874.14 13.45
 0 -4 -10 840.46 8.22
 0 4 -10 821.94 12.08
 0 4 10 858.71 10.28
 0 -4 10 840.24 8.46
 0 4 10 834.6 9.98
 0 4 10 830.06 14.44
 0 4 -10 821.08 10.73
 0 4 -10 836.33 13.76
 0 -4 -10 837.58 14.12
 0 4 -10 812.08 13.9
 0 4 10 852.73 14.95
 0 -4 10 577.31 12.07
 0 -4 -11 690.29 13.94
 0 4 11 71.04 6.85
 0 4 -11 546.55 9.59
 0 4 11 571.51 14.78
 0 4 -11 32.96 6.35
 0 -4 -11 278.73 10.08
 0 4 -11 562.53 13.28
 0 4 -11 565.83 12.05
 0 -4 -11 554.34 9
 0 4 -11 18.51 6.04
 0 4 -11 554.76 12.41
 0 4 -11 577.02 11.76
 0 4 11 571.7 10.17
 0 -4 -11 85.09 7.48
 0 4 11 572.77 9.89
 0 -4 11 551.06 8.63
 0 4 11 554.8 13.28
 0 4 -11 559.53 10.65
 0 4 11 521.59 13.44
 0 4 -11 566.48 13.06
 0 4 -11 563.27 13.22
 0 -4 -11 533.5 13.08
 0 -4 11 355.61 11.35
 0 -4 -12 1135.94 18.74
 0 4 12 1251.6 22.86
 0 4 -12 1233.48 21.3
 0 4 -12 1234.6 14.54
 0 4 -12 1216.44 18.21
 0 -4 -12 1258.4 20.25
 0 4 -12 1253.4 20.43
 0 -4 -12 1231.48 13.9
 0 4 -12 1259.72 18.93
 0 4 -12 1251.42 21.71
 0 4 -12 1234.6 17.66
 0 4 12 1258.38 14.93
 0 -4 -12 1305.1 22.43
 0 4 12 1230.78 14.44
 0 4 -12 1246.27 15.98
 0 4 12 1276.42 20.38
 0 4 12 1229.75 21.2
 0 -4 12 1208.54 20.97
 0 -4 -12 1250.14 20.29
 0 4 -12 1258.22 20.01
 0 4 -12 1220.09 20.08
 0 -4 -13 116.24 6.34
 0 4 13 126.08 6.53
 0 4 -13 137.82 5.23
 0 4 13 120.42 7.52
 0 4 -13 126.9 7.24
 0 4 -13 132.17 7.1
 0 4 -13 114.82 6.11
 0 -4 -13 127.99 7
 0 4 -13 114.06 6.2
 0 4 -13 113.25 7.06
 0 -4 -13 132.21 4.99
 0 4 13 127.45 5.06
 0 4 -13 116.99 5.92
 0 -4 -13 132.6 7.64
 0 4 13 115.5 4.8
 0 4 -13 122.9 5.46
 0 4 13 112.46 6.6
 0 4 -13 127.63 6.86
 0 4 -13 118.13 6.8
 0 4 13 118.04 7.12
 0 -4 13 114.9 6.98
 0 -4 -13 125.16 7
 0 -4 -14 508.57 16.79
 0 4 14 472.74 18.47
 0 4 14 471.83 16.39
 0 4 -14 460.14 17.47
 0 4 -14 464.1 14.29
 0 4 -14 488.42 17.37
 0 4 -14 456.09 16.08
 0 -4 -14 500.81 17.39
 0 4 -14 477.76 16.34
 0 -4 -14 490.34 17.25
 0 -4 -14 486.32 14.25
 0 -4 -14 476.25 17.94
 0 4 -14 479.81 15.78
 0 4 14 490.76 14.2
 0 4 14 467.43 13.92
 0 4 14 484.01 17.03
 0 4 -14 475.88 14.97
 0 -4 -14 429.5 16.76
 0 4 -14 500.03 17.48
 0 4 -14 476.29 16.94
 0 4 14 477.08 17.89
 0 -4 14 476.67 17.73
 0 4 -15 26.39 2.2
 0 -4 -15 32.96 3.27
 0 -4 -15 34.01 3.69
 0 4 -15 22.38 3.08
 0 4 -15 31.18 3.24
 0 4 -15 26.54 2.93
 0 -4 -15 32.26 3.61
 0 -4 -15 28.38 2.26
 0 4 -15 29.07 3.67
 0 4 15 30.83 3.23
 0 4 15 35.25 4.23
 0 -4 -15 28.13 3.63
 0 4 15 26.91 2.03
 0 4 -15 26.31 2.71
 0 4 -15 27.42 2.48
 0 4 15 31.23 3.34
 0 4 15 21.48 3.19
 0 -4 15 29.43 3.57
 0 4 -15 28.31 3.46
 0 4 -15 28.87 3.38
 0 -4 -15 28.24 3.45
 0 4 -16 407.05 12.89
 0 -4 -16 362.83 14.61
 0 4 16 416.87 17.61
 0 4 16 426.89 15.22
 0 4 -16 429.47 16.62
 0 -4 -16 440.63 16.35
 0 4 -16 405.52 15.18
 0 4 -16 426.27 16.25
 0 4 -16 407.14 14.94
 0 -4 -16 406.72 12.84
 0 4 -16 434.82 14.39
 0 4 16 413.83 12.35
 0 -4 -16 387.99 16.62
 0 4 -16 405.74 13.49
 0 4 16 449.04 16.03
 0 4 -16 413.1 15.65
 0 4 16 397.95 16.62
 0 4 -16 406.18 16.01
 0 -4 -16 403 15.95
 0 -4 16 414.2 16.69
 0 -4 -17 128.78 6.95
 0 4 -17 97.38 4.73
 0 4 17 112.91 8.13
 0 4 17 106.24 6.36
 0 4 -17 103.08 7.19
 0 4 -17 104.78 6.43
 0 4 -17 102.7 6.21
 0 4 17 105.77 4.3
 0 -4 -17 102.63 7.45
 0 4 -17 108.51 5.83
 0 4 17 102.14 4.11
 0 4 -17 114.06 5.44
 0 4 17 107.55 6.83
 0 4 17 84.99 6.85
 0 -4 17 104 7.35
 0 4 18 78.73 5.58
 0 4 18 84.68 7.22
 0 4 18 82.08 6.76
 0 -4 18 77.11 6.51
 0 4 18 82.93 7.21
 0 -4 -18 81.53 6.68
 0 4 -18 80.58 4.96
 0 4 18 79.81 3.46
 0 4 18 80.7 3.31
 0 4 -18 81.04 4.59
 0 4 18 89.73 6.17
 0 -4 -18 83.17 5.67
 0 4 -18 84.6 4.23
 0 4 19 308.77 12.49
 0 4 19 298.78 14.98
 0 -4 19 296.08 14.29
 0 4 19 295.07 14.39
 0 4 19 294.4 15.07
 0 4 19 281.04 8.69
 0 -4 -19 294.07 14.22
 0 4 -19 295 11.27
 0 4 19 283.41 8.4
 0 4 19 277.14 12.56
 0 4 -19 309.22 10.84
 0 -4 -19 316.42 12.64
 0 4 -19 305 10.15
 0 4 20 184.79 12.02
 0 4 20 263 11.12
 0 4 20 241.64 13.51
 0 -4 20 237.8 12.72
 0 4 20 208.92 12.17
 0 4 20 212 6.72
 0 4 -20 235.92 9.52
 0 -4 -20 255.62 13.04
 0 4 20 250.02 11.41
 0 4 -20 216.71 8.82
 0 -4 -20 232.3 10.59
 0 4 -20 233.2 8.37
 0 4 21 8.07 2.79
 0 4 21 5.69 2.55
 0 4 21 4.54 2.36
 0 -4 21 6.7 2.68
 0 -4 -21 3.85 2.16
 0 4 -21 5.52 1.54
 0 4 21 3.6 1.92
 0 -4 -21 6.03 1.91
 0 4 -21 6.45 1.33
 0 4 22 351.96 17.55
 0 -4 22 351.3 16.89
 0 4 22 353.72 17.17
 0 4 -22 343.13 12.74
 0 -4 -22 380.56 17.38
 0 4 22 363.12 17.93
 0 4 22 369.17 15.15
 0 4 -22 346.4 11.57
 0 -4 -22 379.18 14.67
 0 -4 23 80.13 7.41
 0 4 23 71.24 7.38
 0 4 -23 70.35 6.82
 0 -4 -23 69.27 7.05
 0 4 23 66.45 7.35
 0 4 23 68 5.78
 0 -4 -23 80.62 5.93
 0 4 24 293.87 16.3
 0 -4 24 285.19 15.41
 0 4 24 287.84 15.69
 0 -4 -24 278.71 12.61
 0 -4 -24 313.5 15.92
 0 4 -24 299.21 15.12
 0 4 -25 47.68 6.09
 0 -4 -25 55.85 6.68
 0 -4 -25 57.54 5.12
 0 4 25 63.36 7.31
 0 4 -26 23.75 4.39
 0 -4 -26 23.17 4.76
 0 -4 -26 24.49 3.54
 0 4 26 31.9 5.6
 0 4 -27 4.39 3.01
 0 -4 -27 2.73 2.76
 0 4 27 8.58 3.66
 0 -5 0 0.61 0.37
 0 -5 0 -0.13 0.45
 0 5 0 1.05 0.5
 0 5 0 0.44 0.4
 0 -5 0 0.84 0.4
 0 5 1 2654.22 67.22
 0 -5 1 2743.61 67.56
 0 5 -1 2442.8 68.1
 0 -5 1 2519.74 68.25
 0 -5 -1 2806.27 67.82
 0 5 1 2582.69 68.26
 0 5 -1 2661.24 68.68
 0 -5 -1 2776.59 69.09
 0 5 -1 2724.71 68.37
 0 5 -1 2646.16 67.85
 0 5 1 2601.03 68.78
 0 5 -1 2953.78 68.63
 0 -5 1 2719.25 67.85
 0 -5 -2 586.55 20.16
 0 -5 2 781.29 19.34
 0 5 -2 779.72 19.78
 0 5 -2 737.11 19.19
 0 5 -2 719.65 18.67
 0 -5 2 735.5 19.05
 0 -5 -2 689.49 18.55
 0 -5 2 697.15 19.97
 0 -5 -2 743.34 18.92
 0 5 2 706.15 19.96
 0 5 -2 700.65 19.99
 0 5 -2 769.49 19.83
 0 -5 2 726.04 18.6
 0 5 2 670.56 18.58
 0 5 -3 1994.62 51.42
 0 5 -3 1964.21 51.09
 0 -5 -3 2230.98 52.91
 0 -5 -3 1958.55 50.98
 0 5 -3 2020.98 51.12
 0 5 -3 2060.02 51.03
 0 -5 3 1884.72 51.09
 0 -5 3 1996.49 52.28
 0 -5 -3 2021.54 50.51
 0 5 3 1939.9 52.28
 0 5 -3 1932.22 51.91
 0 5 -3 2069.76 51.82
 0 -5 -3 1890.74 50.98
 0 5 -3 1988.08 51.04
 0 -5 3 2072.61 51.08
 0 5 3 2151.75 51.17
 0 5 -4 95.44 3.57
 0 -5 -4 86.42 4.4
 0 5 -4 85.67 3.5
 0 -5 -4 92.67 3.7
 0 -5 4 90.06 3.65
 0 5 -4 86.34 3.45
 0 5 -4 93.13 3.77
 0 -5 4 80.81 4.19
 0 -5 -4 91.24 2.78
 0 -5 4 94.86 4.11
 0 5 4 89.48 3.72
 0 5 -4 91.48 3.71
 0 -5 -4 90.62 3.7
 0 -5 4 98.8 3.79
 0 5 -4 91.57 4.01
 0 5 4 85.2 4.3
 0 -5 5 239.57 7.74
 0 5 -5 230.87 7.5
 0 -5 -5 251.36 7.94
 0 5 -5 233.21 7.9
 0 5 -5 231.4 7.76
 0 -5 5 232.68 7.91
 0 5 5 239.97 8.1
 0 5 5 223.77 8.58
 0 -5 -5 220.43 8.53
 0 -5 -5 225.65 7.79
 0 5 -5 226.69 7.81
 0 -5 5 247.07 7.94
 0 5 5 235.68 7.94
 0 5 -5 236.82 8.04
 0 5 -5 242.09 8.36
 0 -5 -6 235.69 8.41
 0 -5 6 222.42 8.15
 0 5 -6 237.58 8
 0 5 -6 244.65 8.56
 0 5 -6 257.44 8.12
 0 5 6 238.94 8.35
 0 -5 6 233.26 8.09
 0 -5 6 252.26 6.94
 0 5 -6 247.97 8.59
 0 5 -6 248.68 8.72
 0 -5 -6 256 8.6
 0 -5 6 225.72 8.38
 0 5 6 241.12 8.56
 0 5 -6 254.8 8.57
 0 5 -7 7.13 1.11
 0 5 -7 5.38 1.19
 0 -5 -7 8.31 1.29
 0 5 -7 7.07 1.21
 0 5 7 7.37 1.11
 0 5 -7 6.65 0.99
 0 -5 7 6.51 0.98
 0 -5 7 6.92 1.22
 0 5 -7 8.17 1.32
 0 -5 -7 7.03 1.23
 0 5 -7 10.28 1.43
 0 5 7 10.02 1.46
 0 -5 -7 8.36 1.44
 0 -5 -8 1142.7 31.19
 0 5 8 1075.49 30.91
 0 5 8 1177.44 32.27
 0 5 -8 1076.21 29.76
 0 5 -8 1074.29 30.58
 0 -5 -8 1051.25 27.61
 0 5 -8 1117.52 30.35
 0 5 8 1100.47 29.63
 0 5 -8 1085.25 29.09
 0 -5 8 1087.7 29.17
 0 5 8 1128.72 31.52
 0 5 -8 1135.24 30.53
 0 5 8 1122.45 30.85
 0 -5 -8 1063.94 30.49
 0 5 -8 1060.02 30.41
 0 5 9 695.22 12.51
 0 -5 -9 854.14 14.18
 0 5 9 817.39 15.42
 0 5 -9 778.05 13
 0 5 -9 794.14 11.45
 0 -5 -9 788.27 6.27
 0 5 -9 67.11 3.83
 0 5 -9 778.47 12.03
 0 5 -9 792.7 9.52
 0 -5 9 765.25 9.45
 0 5 9 782.17 10.46
 0 5 9 761.84 13.95
 0 5 -9 789.42 12.62
 0 5 -9 735.21 12.56
 0 5 9 788.94 13.43
 0 -5 -9 748.13 12.76
 0 -5 -10 1041.88 16
 0 5 10 994.72 17.91
 0 -5 -10 806.81 13.66
 0 5 -10 961.44 13.2
 0 5 -10 1039.53 15.68
 0 -5 -10 1023.45 7.84
 0 5 -10 975.73 14.83
 0 5 -10 970.76 13.98
 0 5 10 1010.38 11.96
 0 -5 10 970.31 10.42
 0 5 10 1035.84 16.76
 0 -5 10 644.36 12.66
 0 5 10 1079 16.63
 0 -5 -10 986.02 15.34
 0 5 -10 1028.83 15.1
 0 5 -10 998.77 15.25
 0 -5 -11 23.44 2.58
 0 5 -11 17.84 1.56
 0 5 11 18.45 2.74
 0 5 11 22.55 2.56
 0 5 -11 23.35 2.33
 0 -5 -11 7.31 1.57
 0 5 -11 17.55 2.32
 0 5 -11 15.39 2.38
 0 -5 -11 21.7 1.39
 0 5 -11 21.44 2.39
 0 -5 -11 20.36 2.64
 0 5 11 21.65 1.91
 0 5 -11 17.19 2.08
 0 5 11 20.7 1.9
 0 -5 11 17.71 1.51
 0 5 11 15.18 2.32
 0 -5 11 14.82 2.19
 0 5 -11 16.41 2.23
 0 -5 -11 19.17 2.43
 0 5 -11 23.49 2.68
 0 5 11 20.39 2.55
 0 -5 -12 31.13 3.09
 0 5 -12 27.88 2.02
 0 5 12 26.38 3.37
 0 5 -12 27.07 3.25
 0 5 12 29.53 2.95
 0 5 -12 28.5 3.05
 0 -5 -12 27.36 2.97
 0 5 -12 26.69 2.62
 0 -5 -12 28.67 1.74
 0 5 -12 32.56 3.56
 0 5 -12 31.55 3.06
 0 5 -12 24.49 2.56
 0 5 12 28.4 2.24
 0 -5 -12 29.33 3.34
 0 5 12 28.55 2.19
 0 5 12 30.58 3.2
 0 5 -12 28.28 2.35
 0 -5 -12 29.32 3.09
 0 5 12 24.89 2.97
 0 -5 12 29.14 3.52
 0 5 -12 30.21 3.12
 0 -5 12 26.67 3.04
 0 5 -12 28.19 2.99
 0 -5 -13 431.59 16.65
 0 5 13 499.15 18.91
 0 5 13 500.82 17.15
 0 5 -13 509.73 18.13
 0 5 -13 503.38 14.66
 0 5 -13 497.94 17.44
 0 -5 -13 515.45 17.47
 0 5 -13 496.6 16.42
 0 -5 -13 475.55 14.06
 0 5 -13 512.15 18.33
 0 5 -13 497.93 16.86
 0 5 13 495.84 15.01
 0 -5 -13 512.33 18.44
 0 5 -13 516.35 16.57
 0 5 13 501.72 14.94
 0 5 13 502.22 17.7
 0 5 -13 508.03 15.44
 0 -5 -13 486.8 17.25
 0 5 13 537.78 18.32
 0 -5 13 470.68 17.6
 0 5 -13 523.2 17.59
 0 -5 13 499.6 18.79
 0 5 -13 496 17.07
 0 -5 -14 1242.77 37.16
 0 5 14 1315.84 40.02
 0 5 -14 1272.42 38.64
 0 5 14 1378.97 37.66
 0 5 -14 1295.65 34.36
 0 5 -14 1225.49 36.43
 0 -5 -14 1350.63 38
 0 5 -14 1297.46 37.97
 0 5 -14 1295.41 37.03
 0 -5 -14 1264.03 33.93
 0 5 -14 1274.34 38.84
 0 5 -14 1287.73 36.56
 0 5 14 1274.94 34.61
 0 -5 -14 1278.36 38.94
 0 5 14 1254.74 34.5
 0 5 14 1314.04 38.14
 0 5 -14 1292.11 35.3
 0 -5 -14 1313.3 37.95
 0 5 -14 1248.1 37.29
 0 -5 14 1287.1 38.45
 0 5 -14 1333.45 38.12
 0 5 14 1293.05 38.63
 0 -5 -15 632.52 19.35
 0 5 -15 526.78 19.01
 0 -5 -15 542.76 19.05
 0 5 -15 524.06 17.9
 0 5 -15 519.85 19.81
 0 5 -15 546.78 18.33
 0 -5 -15 526.86 15.46
 0 5 -15 513.08 19.45
 0 5 -15 510.51 15.68
 0 5 15 551.18 20.86
 0 5 15 582.9 18.89
 0 -5 -15 591.69 20.5
 0 5 -15 544.49 17.77
 0 5 15 528 15.85
 0 5 15 533.14 19.11
 0 5 -15 535.59 16.62
 0 5 -15 526.51 18.96
 0 -5 -15 533.28 19.05
 0 5 -15 526.74 18.58
 0 -5 15 510.64 19.38
 0 5 15 539.17 19.79
 0 5 -16 256.28 8.61
 0 -5 -16 258.42 11.14
 0 5 16 262 13.08
 0 5 -16 246.25 11.91
 0 5 16 235.74 10.75
 0 5 -16 253.23 11.54
 0 5 -16 250.4 10.61
 0 -5 -16 248.47 11.4
 0 5 -16 244.24 10.7
 0 5 16 243.57 8.48
 0 -5 -16 235.73 11.99
 0 5 -16 275.63 10.6
 0 5 -16 242.71 9.27
 0 5 16 249.2 11.41
 0 5 16 251.94 12.15
 0 -5 -16 280.08 11.9
 0 -5 16 255.72 12.08
 0 5 -16 233.41 11.23
 0 5 -17 6.07 1.15
 0 -5 -17 6.04 1.65
 0 5 -17 6.42 1.73
 0 -5 -17 11.93 2.55
 0 5 -17 6.83 1.66
 0 5 17 4.83 0.98
 0 5 17 6.33 2.31
 0 -5 17 8.43 2.35
 0 5 17 7.77 1.2
 0 5 17 5.32 1.83
 0 5 -17 6.69 1.34
 0 5 17 7.84 1.84
 0 5 17 6.89 2.44
 0 5 18 51.8 4.62
 0 5 18 57.05 5.96
 0 -5 18 54.65 5.48
 0 5 18 54.22 5.49
 0 5 18 54.56 2.91
 0 5 -18 56.47 4.27
 0 -5 -18 58.52 5.62
 0 5 18 55.31 2.94
 0 5 18 57.9 5.09
 0 5 -18 59.05 3.81
 0 -5 -18 58.59 4.79
 0 5 -18 56.82 3.23
 0 5 19 15.84 3.78
 0 -5 19 10.46 2.91
 0 5 19 11.7 2.84
 0 5 19 10.06 2.92
 0 -5 -19 11.7 2.84
 0 5 19 12.7 1.31
 0 5 -19 14.13 2.36
 0 5 19 15.58 1.49
 0 5 -19 14.91 2.08
 0 5 19 13.36 2.8
 0 -5 -19 15.38 2.62
 0 5 -19 16.28 1.76
 0 5 20 231.47 13.15
 0 -5 20 196.56 11.55
 0 5 20 218.31 12.16
 0 5 20 225.41 13.05
 0 5 20 186.83 6.32
 0 5 -20 220.28 9.45
 0 -5 -20 210.27 11.86
 0 5 20 206.45 6.6
 0 5 -20 201.55 8.23
 0 5 20 225.13 10.95
 0 -5 -20 211.46 10.2
 0 5 -20 210.33 7.46
 0 5 21 260.23 14.25
 0 5 21 298.96 15.21
 0 5 21 262.53 13.55
 0 -5 21 270.18 13.54
 0 5 -21 259.78 10.28
 0 -5 -21 282.42 13.85
 0 5 21 256.66 11.92
 0 5 -21 263.28 8.19
 0 -5 -21 243.85 11.14
 0 5 22 313.74 16.7
 0 5 22 340.83 17.42
 0 5 22 370.71 17.03
 0 -5 22 325.92 16.1
 0 5 -22 332.15 12.72
 0 -5 -22 324.01 16.12
 0 5 22 336.35 14.64
 0 -5 -22 311.41 13.71
 0 5 23 0.69 2.53
 0 5 23 0.7 2.39
 0 5 23 1.86 2.28
 0 -5 23 0.61 2.22
 0 5 -23 2.69 2.53
 0 -5 -23 0.6 2.21
 0 5 23 -0.45 1.85
 0 -5 -23 0.39 1.67
 0 5 24 113.54 9.71
 0 5 24 109.57 9.28
 0 5 24 115.27 9.91
 0 5 24 113.42 7.88
 0 -5 -24 113.98 7.52
 0 5 -24 127.14 9.17
 0 -5 -24 121.98 9.53
 0 5 25 159.8 12.02
 0 5 25 172.35 9.94
 0 -5 -25 163.41 9.26
 0 -5 -25 164.93 11.45
 0 5 -25 171.43 11.02
 0 5 -26 241.95 13.8
 0 -5 -26 233.61 14.15
 0 -5 -26 251.08 11.79
 0 5 26 230.74 14.86
 0 5 -27 99.79 8.66
 0 -5 -27 90.8 8.6
 0 5 27 92.48 9.27
 0 6 0 706.34 20.95
 0 6 0 770.28 20.55
 0 -6 0 813.88 20.49
 0 -6 0 697.87 20.32
 0 -6 0 703.02 21.32
 0 6 0 767.23 20.87
 0 6 0 744.46 20.08
 0 6 1 945.26 25
 0 -6 1 999.58 25.38
 0 -6 1 977.12 26.24
 0 6 -1 905.82 25.9
 0 -6 -1 941.62 25.59
 0 6 1 970.06 26.2
 0 -6 -1 950.38 26.96
 0 6 -1 986.06 26.24
 0 -6 1 949.84 26.31
 0 6 1 983.47 26.8
 0 -6 1 937.49 25.62
 0 6 -1 995.6 26.48
 0 6 -1 970 25.76
 0 -6 -1 1010.95 26.09
 0 -6 -2 11.74 0.74
 0 6 -2 13.25 0.84
 0 -6 2 13.39 1.09
 0 6 -2 13.3 1.37
 0 -6 2 9.38 1.25
 0 -6 -2 11.37 1
 0 6 2 12.29 1.41
 0 6 -2 9.68 1.27
 0 6 -2 11.23 1.25
 0 6 -2 10.81 1.11
 0 6 -2 11.69 1.27
 0 -6 2 11.84 1.12
 0 -6 -2 10.17 1.25
 0 -6 -3 555.24 17.64
 0 6 -3 576.46 16.77
 0 6 -3 569.56 16.29
 0 6 -3 607.32 16.17
 0 6 -3 596.35 16.07
 0 -6 -3 589.37 15.93
 0 -6 3 587.69 16.31
 0 -6 3 580.47 17.5
 0 -6 -3 614.32 15.89
 0 -6 -3 599.37 17.39
 0 6 3 593.47 17.54
 0 6 -3 586.73 17.31
 0 6 -3 596.29 17.04
 0 -6 3 588.79 15.96
 0 6 3 622.7 16.08
 0 -6 -4 882.26 24.7
 0 6 -4 839.56 22.79
 0 6 -4 849.22 23.07
 0 6 -4 856.65 22.92
 0 6 -4 874.74 22.73
 0 -6 -4 818.28 22.74
 0 -6 4 884.14 23.01
 0 -6 -4 849.61 21.93
 0 6 4 813.11 24.21
 0 -6 4 836 23.88
 0 6 -4 856.14 23.57
 0 6 4 829.04 24.8
 0 6 4 841.21 22.88
 0 -6 -4 853.69 22.87
 0 -6 4 871.32 22.9
 0 6 -4 844.16 22.82
 0 6 -5 2316.88 58.93
 0 -6 -5 2586.87 61.3
 0 6 -5 2299.7 58.98
 0 6 -5 2267.74 58.87
 0 -6 5 2255.27 59.2
 0 -6 -5 2361.15 59.3
 0 6 -5 2198.15 59.28
 0 -6 -5 2280.65 57.59
 0 6 -5 2247.17 59.67
 0 -6 5 2294.57 59.97
 0 6 5 2276.01 59.36
 0 6 -5 2253.71 59.26
 0 -6 -5 2266.58 59.28
 0 -6 5 2530.35 59.55
 0 6 -5 2321.62 59.81
 0 6 5 2283.88 60.77
 0 6 -6 2576.89 66.94
 0 -6 6 2645.58 67.43
 0 6 -6 2622.5 67.62
 0 -6 -6 2704.94 67.57
 0 6 -6 2676.78 67.48
 0 -6 6 2522.9 67.67
 0 -6 6 2607.32 66
 0 6 6 2452.25 68.62
 0 -6 -6 3066.89 69.58
 0 6 -6 2563.9 66.6
 0 6 -6 2698.07 67.89
 0 -6 -6 2651.92 67.58
 0 -6 6 2329.41 67.29
 0 6 -6 2695.07 68.39
 0 6 6 2595.21 67.66
 0 6 -6 2664.91 67.59
 0 -6 7 351.62 11.6
 0 6 -7 348.49 11.83
 0 -6 -7 346.8 11.74
 0 6 -7 370.78 11.35
 0 6 -7 351.06 11.36
 0 -6 7 331.35 11.36
 0 -6 7 368.27 9.98
 0 -6 7 407.16 12.23
 0 6 -7 373.01 12.02
 0 -6 -7 366.43 11.86
 0 6 7 362.37 11.99
 0 6 -7 373.3 12.27
 0 6 -7 366.65 11.82
 0 -6 -7 353.18 12.65
 0 -6 -8 1274.37 17.46
 0 6 -8 1213.9 15.23
 0 6 -8 1224.98 13.47
 0 6 -8 1213.65 15.53
 0 6 -8 1256.18 13.05
 0 -6 8 1163.12 13.03
 0 6 8 1272.28 16
 0 6 -8 1267.45 15.3
 0 6 -8 1258.96 15.33
 0 -6 -8 1253.69 15.38
 0 -6 -9 285.58 8.5
 0 6 9 48.16 3.56
 0 6 9 267.56 9.2
 0 6 -9 268.89 7.64
 0 6 -9 282.1 6.83
 0 6 -9 270.93 7.54
 0 -6 9 255.51 6.07
 0 6 -9 268.08 5.98
 0 6 9 263.29 8.63
 0 6 -9 287.37 7.64
 0 6 -9 274.07 7.6
 0 -6 -9 266.91 7.6
 0 6 9 243.42 7.44
 0 6 10 93.47 5.56
 0 -6 -10 89.19 5.47
 0 6 10 117.48 6.8
 0 -6 -10 70.77 4.71
 0 6 -10 111.7 5.72
 0 6 -10 102.77 4.95
 0 6 -10 108.29 5.67
 0 6 -10 97.57 5.92
 0 -6 -10 99.2 3.06
 0 6 -10 95.36 5.23
 0 6 -10 95.01 4.35
 0 -6 10 93.43 4.39
 0 6 10 106.87 6.19
 0 -6 10 66.04 4.74
 0 6 -10 108.56 5.5
 0 -6 -10 111.28 5.67
 0 6 10 108.46 5.82
 0 6 -10 111.71 5.68
 0 6 11 1380.79 36.8
 0 -6 -11 1089.4 35.77
 0 6 11 1341.11 38.29
 0 6 -11 1387.89 36.46
 0 6 -11 1313.54 35.05
 0 -6 -11 798.73 34.17
 0 6 -11 1466.43 36.64
 0 6 -11 1345.1 37.46
 0 -6 -11 1266.92 32.09
 0 6 -11 1357.26 35.83
 0 -6 11 1308.23 33.89
 0 6 11 1375.93 37.46
 0 6 -11 1392.21 36.44
 0 -6 11 1253.43 37.63
 0 -6 11 1025.23 35.34
 0 -6 -11 1357.5 36.25
 0 6 -11 1340.61 35.92
 0 6 11 1215.14 36.28
 0 -6 -12 1802.93 53.05
 0 6 -12 1897.37 51.86
 0 -6 -12 1990.83 53.1
 0 6 -12 1962.87 53.19
 0 6 -12 1843.78 52.6
 0 6 -12 1936.58 54.4
 0 6 12 1966.48 55.33
 0 6 12 2071.13 53.68
 0 6 12 1924.95 50.91
 0 6 -12 1953.01 52.52
 0 -6 -12 1946.42 54.48
 0 6 12 1998.32 54.2
 0 -6 12 1893.22 53.33
 0 6 -12 1963.32 52.81
 0 -6 12 1972.7 55.12
 0 6 -12 1958.53 53.1
 0 6 12 1791.05 53.23
 0 -6 -12 1880.15 52.98
 0 -6 -13 355.71 13.61
 0 6 -13 328.61 12.32
 0 -6 -13 369.53 13.58
 0 6 -13 330.32 13.26
 0 6 -13 339.02 14.16
 0 6 -13 351.67 13.15
 0 6 13 323.54 13.28
 0 6 -13 361.88 10.97
 0 6 13 317.81 14.59
 0 -6 -13 359.84 14.49
 0 6 -13 366.58 13.05
 0 6 13 363.55 11.67
 0 6 13 337.51 13.95
 0 6 -13 351.81 11.78
 0 6 13 326.32 13.67
 0 -6 13 350.08 13.78
 0 -6 -13 360.44 13.56
 0 6 -13 349.49 13.48
 0 6 -13 355.54 13.16
 0 -6 13 365.25 15.12
 0 -6 -14 199.84 9.8
 0 6 -14 228.54 10.27
 0 -6 -14 233.23 10.26
 0 6 -14 212.69 9.24
 0 6 14 186.45 10.85
 0 6 -14 216.52 10.76
 0 6 -14 228.34 9.87
 0 6 -14 222.15 7.65
 0 6 -14 214.61 10.66
 0 6 14 219.71 11.47
 0 6 14 223.91 10.1
 0 -6 -14 239.45 11.27
 0 6 -14 231.49 9.71
 0 6 14 213.72 8.12
 0 6 -14 245.22 8.7
 0 6 14 234.82 10.76
 0 6 14 223.13 10.64
 0 -6 -14 211.54 9.99
 0 -6 14 218.07 11.28
 0 6 -14 214.47 10
 0 6 -14 218.58 9.8
 0 -6 14 234.8 10.74
 0 -6 -15 177.07 8.78
 0 -6 -15 170.29 8.68
 0 6 -15 156.03 8.47
 0 6 -15 184.62 8.15
 0 6 15 162.89 9.88
 0 6 -15 152 8
 0 6 15 164.57 6.6
 0 6 -15 173.37 8.14
 0 -6 -15 164.2 9.34
 0 6 15 154.51 8.89
 0 6 -15 168.42 8.39
 0 -6 15 166.73 9.04
 0 6 -15 162.88 8.63
 0 6 -15 162.6 6.93
 0 6 15 163.77 8.97
 0 6 -15 159.51 6.1
 0 6 15 168.66 8.5
 0 6 -15 160.97 9.12
 0 6 15 172.39 10.21
 0 -6 -16 158.05 8.3
 0 6 -16 139.67 5.58
 0 6 16 116.89 8.59
 0 6 -16 148.78 8.83
 0 6 16 142.22 7.92
 0 -6 -16 149.43 8.24
 0 6 -16 153.05 7.61
 0 -6 -16 130.36 8.45
 0 6 16 141.26 5.91
 0 6 -16 147.95 7.52
 0 6 16 145.84 8.44
 0 6 -16 146.34 6.45
 0 -6 16 153.84 8.79
 0 6 16 143.26 8.64
 0 6 -17 93.3 4.18
 0 -6 -17 95.93 6.35
 0 6 17 111.32 6.75
 0 6 17 94.25 7.75
 0 6 -17 87.22 5.78
 0 6 17 109.66 7.19
 0 6 -17 90.28 4.9
 0 -6 -17 88.59 7.01
 0 6 17 96.99 4.48
 0 6 -17 106.6 6.18
 0 -6 17 87.64 6.75
 0 6 17 97.97 7.16
 0 6 18 178.79 11.05
 0 6 -18 169.98 8.35
 0 -6 -18 166.65 9.94
 0 6 18 158.79 6.14
 0 6 18 172.15 10.05
 0 -6 18 181.02 10.16
 0 6 18 149.54 9
 0 6 -18 153 6.93
 0 -6 -18 198.75 9.52
 0 6 -18 159.94 6.08
 0 6 19 297.34 15.62
 0 6 19 279.93 14.25
 0 -6 19 322.62 14.89
 0 -6 -19 301.07 14.74
 0 6 -19 309.68 12.5
 0 6 19 313.14 9.82
 0 6 -19 323.38 11.25
 0 6 19 320.71 14.15
 0 -6 -19 332.69 13.66
 0 6 -19 307.23 9.89
 0 6 20 26.67 4.57
 0 6 20 27.65 4.27
 0 -6 20 29.6 4.3
 0 6 20 22.37 4.24
 0 -6 -20 33.42 4.52
 0 6 -20 28.98 3.22
 0 6 20 22.23 1.71
 0 6 20 21.98 1.93
 0 6 20 23.11 3.72
 0 6 -20 24.3 1.94
 0 -6 -20 26.09 3.51
 0 6 21 78.75 7.76
 0 -6 21 73.78 6.8
 0 6 21 81.76 7.19
 0 6 21 71.66 7.45
 0 6 -21 76.65 5.37
 0 6 21 63.4 2.65
 0 -6 -21 83.22 7.28
 0 6 21 68.75 3.26
 0 6 21 65.41 5.92
 0 6 -21 77.66 3.42
 0 -6 -21 76.72 5.91
 0 6 22 120.84 10.01
 0 6 22 132.64 10.39
 0 6 22 125.36 9.28
 0 -6 22 127.88 9.31
 0 6 -22 113.72 6.8
 0 -6 -22 122.45 9.24
 0 6 22 124.05 8.29
 0 -6 -22 129.39 7.97
 0 6 23 189.69 12.96
 0 6 23 217.75 13.72
 0 -6 23 221.69 12.84
 0 6 23 210.84 12.63
 0 -6 -23 197.58 12.25
 0 6 -23 200.94 9.49
 0 6 23 222.83 11.58
 0 -6 -23 195.54 10.45
 0 -6 -24 132.16 8.49
 0 6 -24 162.68 10.38
 0 -6 -24 166.58 11.18
 0 6 24 170.7 12.09
 0 6 24 153.11 9.6
 0 6 24 134.11 10.98
 0 -6 -25 192.82 10.36
 0 6 -25 208.54 12.23
 0 -6 -25 177.8 12.06
 0 6 25 201.25 13.65
 0 6 25 193.6 10.82
 0 6 26 38.11 6.43
 0 -6 -26 34.41 5.53
 0 6 -26 34.19 5.09
 0 6 26 40.97 5
 0 -6 -26 38.77 4.55
 0 7 0 0.37 0.61
 0 7 0 1.63 0.68
 0 -7 0 0.46 0.46
 0 -7 0 0.61 0.55
 0 -7 0 -0.19 0.61
 0 7 0 0.43 0.53
 0 7 0 1.04 0.51
 0 7 1 210.46 6.39
 0 -7 1 197.47 6.56
 0 -7 -1 202.28 6.89
 0 -7 1 186.66 7.28
 0 7 1 202.38 7.39
 0 7 -1 206.59 7.43
 0 -7 -1 212.98 7.27
 0 -7 1 205.8 7.63
 0 -7 1 207.65 6.94
 0 7 1 199.42 7.84
 0 7 -1 219.88 7.15
 0 7 -1 224.55 7.78
 0 -7 2 531.89 14.96
 0 7 -2 536.41 14.08
 0 7 -2 547.24 16
 0 -7 2 586.81 16.39
 0 -7 -2 517.21 15
 0 7 2 512.11 16
 0 7 -2 528.16 16.32
 0 7 -2 590.67 16.11
 0 7 -2 515.09 15.27
 0 7 -2 538.53 16.05
 0 -7 2 548.71 15.41
 0 -7 -2 557.1 16.03
 0 7 -3 1194.54 30.65
 0 7 -3 1137.51 31.27
 0 -7 3 1123.13 30.46
 0 7 -3 1156.41 29.96
 0 -7 -3 1140.34 29.83
 0 -7 3 1181.13 31.97
 0 -7 -3 1175.49 30.15
 0 7 3 1100.45 31.77
 0 7 -3 1193.27 31.42
 0 7 3 1168.3 29.94
 0 -7 -4 139.82 6.54
 0 7 -4 144.06 5.25
 0 7 -4 149 5.65
 0 7 -4 145.49 5.09
 0 -7 4 144.43 5.31
 0 7 -4 139.9 5.08
 0 -7 -4 149.26 5.05
 0 -7 -4 141.84 4.61
 0 7 4 145.85 6.38
 0 -7 4 152.7 6.33
 0 7 -4 149.56 5.89
 0 -7 4 150.94 5.1
 0 7 4 135.09 5.02
 0 7 -5 138.75 5.36
 0 7 -5 146.85 5.21
 0 -7 -5 136.84 6.53
 0 7 -5 138.94 5.05
 0 -7 5 144.79 5.4
 0 7 -5 132.59 5.23
 0 -7 -5 142.3 5.23
 0 -7 -5 137.3 4.21
 0 -7 5 135.27 6.01
 0 7 -5 132.27 5.79
 0 7 5 136.07 5.28
 0 -7 5 141.09 5.28
 0 7 -5 139.81 5.75
 0 7 5 149.31 6.56
 0 -7 -6 155.64 7.6
 0 7 -6 182.84 6.29
 0 7 -6 169.51 6.19
 0 7 6 180.88 7.75
 0 -7 6 181.62 7.11
 0 7 -6 175.42 6.86
 0 -7 6 175.86 6.52
 0 7 -6 176.07 6.2
 0 7 -6 171.85 6.56
 0 -7 -6 173.18 6.46
 0 7 -6 169.28 6.85
 0 -7 6 183.89 6.68
 0 7 6 176.55 6.65
 0 7 -6 174.46 7.43
 0 7 -6 170.12 6.5
 0 7 -7 136.4 5.09
 0 -7 -7 124.26 6.53
 0 7 -7 124.85 5.23
 0 7 -7 132.38 5.72
 0 -7 -7 124.19 5.56
 0 -7 7 137.83 5.66
 0 7 -7 132.24 5.71
 0 -7 7 135.16 5.87
 0 -7 7 134.47 4.55
 0 7 -7 137.95 5.95
 0 7 -7 133.94 5.71
 0 -7 7 150.73 6.01
 0 -7 -7 131.32 5.69
 0 7 -7 135.02 6.34
 0 7 7 142.22 5.93
 0 -7 8 464.61 9.03
 0 7 -8 417.37 7.83
 0 7 -8 402.08 8.68
 0 7 -8 440.82 8.4
 0 7 8 431.99 8.92
 0 -7 8 434.04 8.64
 0 -7 8 418.4 4.97
 0 7 -8 432.83 8.91
 0 7 -8 428.71 9.1
 0 7 8 442.49 9.39
 0 7 -8 424.8 9.73
 0 -7 -8 432.28 8.92
 0 7 -8 399.26 6.53
 0 -7 -8 433.43 10.67
 0 -7 -9 1306.24 36.43
 0 7 9 1253.79 36.21
 0 7 -9 1283 34.24
 0 7 -9 1262.75 35.11
 0 7 -9 1242.61 35.48
 0 7 -9 1259.6 34.09
 0 7 9 1255.51 34.65
 0 -7 9 1279 34.41
 0 7 9 1243.85 36.82
 0 7 -9 1307.66 35.13
 0 7 9 1324.77 35.58
 0 7 -9 1292.06 35.12
 0 -7 -9 1275.13 35.07
 0 -7 -10 110.89 6.26
 0 7 10 116.39 6.34
 0 7 10 118.59 7.08
 0 -7 -10 87.28 5.17
 0 7 -10 115.25 5.29
 0 7 -10 116.63 5.89
 0 7 -10 107.96 5.87
 0 7 -10 106.51 6.42
 0 7 -10 119.03 6.03
 0 7 -10 118.56 5.04
 0 -7 10 113.01 5.08
 0 7 10 106.78 5.2
 0 7 10 112.2 6.61
 0 7 -10 110.95 5.71
 0 7 -10 106.1 5.55
 0 7 10 99.91 5.67
 0 -7 -10 118.04 5.86
 0 -7 10 111.09 6.73
 0 7 11 121.7 6.86
 0 -7 -11 131.64 7.03
 0 7 11 116.49 7.47
 0 7 -11 128.46 5.87
 0 7 -11 129.99 6.53
 0 7 -11 125.49 6.5
 0 7 -11 118.29 7.06
 0 7 -11 125.69 6.47
 0 7 11 120.61 5.63
 0 7 11 122.45 7.25
 0 -7 -11 120.88 6.28
 0 7 11 127.56 6.68
 0 7 -11 128.22 6.33
 0 7 -11 122.62 6.32
 0 -7 11 121.52 6.45
 0 -7 11 117.86 7.33
 0 -7 -12 187.09 8.84
 0 7 12 197.91 9
 0 7 12 168.23 9.53
 0 -7 -12 173.25 8.07
 0 7 -12 174.07 7.44
 0 7 -12 173.19 8.17
 0 7 -12 167.81 8.91
 0 7 12 134.63 8.73
 0 7 -12 171.61 8.16
 0 7 -12 169.13 7.97
 0 7 12 177.71 7.18
 0 7 12 168.3 8.94
 0 -7 -12 170.33 8.11
 0 -7 12 165.81 9.26
 0 7 -12 170.35 8.14
 0 -7 12 180.49 8.51
 0 7 12 173.82 8.48
 0 7 -12 170.84 7.91
 0 -7 -13 642.91 24.42
 0 7 13 782.81 25.2
 0 7 13 811.87 27.4
 0 7 -13 803.08 24.99
 0 7 -13 796.27 23.77
 0 -7 -13 852.19 25.02
 0 7 -13 818.87 24.95
 0 7 -13 818.58 26.38
 0 7 13 809.78 27.21
 0 7 -13 828.38 24.8
 0 7 13 775.22 22.94
 0 7 13 718.96 22.73
 0 7 13 793.1 26.16
 0 7 -13 818.1 25.04
 0 7 -13 806.02 24.61
 0 -7 13 873.93 25.78
 0 -7 13 764.23 26.73
 0 7 13 783.38 25.47
 0 -7 -14 700.96 22.04
 0 7 14 620.17 21.41
 0 7 14 642.46 23.49
 0 7 -14 636.19 17.99
 0 7 -14 632.25 21.14
 0 -7 -14 656.17 21.12
 0 7 -14 637.41 20
 0 7 14 631.4 23.33
 0 7 -14 690.18 21.3
 0 -7 -14 607 22.24
 0 7 -14 663.96 20.96
 0 7 14 645.21 19.1
 0 7 14 618.82 22.12
 0 7 -14 680.75 19.37
 0 -7 14 641.3 23.24
 0 -7 14 686.14 22.03
 0 7 14 647.42 21.89
 0 7 -14 632.22 20.76
 0 -7 -15 440.9 17.19
 0 7 -15 461.78 16.14
 0 7 -15 472.88 17.36
 0 -7 -15 471.11 17.15
 0 7 15 468.46 19.4
 0 7 15 486.79 19.71
 0 7 -15 480.98 18.53
 0 7 15 485.39 17.53
 0 7 15 474.22 15.03
 0 7 -15 473.25 16.88
 0 -7 -15 494.35 18.74
 0 7 -15 470.12 15.22
 0 7 15 491.49 18.39
 0 7 15 491.92 18.24
 0 -7 15 457.52 19.13
 0 -7 15 476.12 17.92
 0 -7 -16 559.9 20.54
 0 7 16 567.6 20.55
 0 7 16 554.53 22.7
 0 7 -16 585.43 16.87
 0 7 -16 605.47 19.6
 0 7 16 596.61 23.15
 0 -7 -16 624.29 22.24
 0 7 16 577.83 17.83
 0 7 -16 615.41 20.2
 0 7 -16 583.52 18.21
 0 7 16 631.61 21.83
 0 7 16 594.19 21.52
 0 -7 16 587.16 21.25
 0 7 -17 24.88 1.88
 0 -7 -17 24.55 3.31
 0 7 -17 22.96 2.92
 0 7 17 26.52 2.35
 0 7 -17 27.14 3.3
 0 -7 -17 23.25 3.58
 0 7 17 19.44 3.34
 0 -7 17 28.95 3.8
 0 7 17 12.57 1.72
 0 7 -17 22.61 2.41
 0 7 17 26.47 3.67
 0 7 17 19.28 3.6
 0 7 18 53.76 6.14
 0 -7 -18 56.28 5.66
 0 7 -18 59.38 4.78
 0 7 18 56.13 3.35
 0 7 18 54.01 5.45
 0 -7 18 57.87 5.47
 0 7 18 51.66 3.36
 0 7 -18 58 3.88
 0 7 18 57.07 5.41
 0 7 -18 49.04 2.77
 0 -7 -18 58.1 5.11
 0 7 19 131.29 9.79
 0 7 19 135.68 5.47
 0 -7 -19 147.67 9.53
 0 7 -19 131.49 7.57
 0 7 19 136.34 9.01
 0 -7 19 132.6 8.81
 0 7 19 138.4 5.82
 0 7 19 140.2 8.76
 0 7 -19 133.89 6.25
 0 7 -19 122.27 4.84
 0 -7 -19 124.86 7.89
 0 7 20 100.47 8.68
 0 -7 20 92.92 7.41
 0 7 20 96.3 7.65
 0 7 -20 83.53 5.89
 0 7 20 80.95 3.81
 0 -7 -20 92.43 7.6
 0 7 20 90.52 4.42
 0 7 20 92.75 7.13
 0 7 -20 82.12 3.53
 0 -7 -20 98.44 6.84
 0 7 21 386.49 17.16
 0 -7 21 373.91 16.7
 0 7 21 379.74 18.43
 0 7 21 340.14 17.63
 0 -7 -21 371.17 16.98
 0 7 21 327.22 10.08
 0 7 -21 370.18 14.29
 0 7 21 367.01 15.88
 0 -7 -21 338.46 14.78
 0 7 22 145.09 10.11
 0 -7 22 150.57 10.18
 0 7 22 164.22 11.75
 0 -7 -22 137.84 8.77
 0 7 -22 142.59 8.06
 0 -7 -22 175.16 11.08
 0 7 22 169.97 10.09
 0 7 22 157.29 11.33
 0 7 23 19.33 4.5
 0 -7 -23 15.34 3.03
 0 7 -23 16.97 2.8
 0 -7 -23 12.96 3.49
 0 7 23 15.04 3.39
 0 7 23 8.05 3.53
 0 7 24 10.74 3.7
 0 -7 -24 10.65 2.8
 0 -7 -24 16.62 3.92
 0 7 24 14.2 3.24
 0 7 24 18.07 4.31
 0 7 25 122.56 10.74
 0 -7 -25 118.22 8.01
 0 7 -25 144.87 9.96
 0 -7 -25 125.34 9.93
 0 7 25 138.09 9.31
 0 7 25 109.02 10.3
 0 7 26 81.22 8.73
 0 -7 -26 69.04 6.25
 0 7 -26 70.68 6.97
 0 -7 -26 62.48 7.36
 0 7 26 71.25 6.54
 0 7 26 56.2 7.55
 0 8 0 1046.05 27.87
 0 -8 0 1020.66 27.64
 0 8 0 990.48 28.56
 0 -8 0 1015.92 28.59
 0 8 0 1020.29 27.15
 0 -8 0 976.44 27.76
 0 8 1 797.07 20.61
 0 8 -1 794.05 21.61
 0 -8 1 761.76 20.85
 0 -8 1 691.45 21.68
 0 -8 -1 763.19 21.35
 0 8 1 693.15 21.7
 0 8 -1 790.81 22.06
 0 8 -1 793.95 22.42
 0 -8 1 799.19 21.45
 0 8 1 731.81 22.5
 0 -8 1 783.06 22.3
 0 8 -1 759.78 21.45
 0 -8 -1 797.7 21.76
 0 -8 2 8.14 0.95
 0 -8 -2 4.18 0.78
 0 -8 2 5.81 1.13
 0 8 2 6.32 1.25
 0 8 -2 6.28 1.22
 0 8 -2 6.69 1.19
 0 -8 2 5.99 1.03
 0 8 -2 6.3 1.17
 0 8 -2 7.42 1.08
 0 8 2 7.27 1.43
 0 -8 3 35.74 2.12
 0 8 -3 30.71 1.6
 0 -8 -3 33.77 1.55
 0 -8 -3 31.56 1.91
 0 8 3 36.24 2.8
 0 8 -3 36.29 2.57
 0 8 3 32.19 2.87
 0 8 -3 31.2 2.45
 0 8 -3 32.16 2.16
 0 -8 4 123.06 4.98
 0 8 -4 123.45 4.63
 0 -8 -4 125.02 4.53
 0 8 -4 137.48 5.98
 0 -8 -4 130.71 4.5
 0 8 4 144.27 6.38
 0 -8 4 129.35 6.14
 0 8 -4 141.68 5.75
 0 8 -4 132.25 5
 0 8 -4 137.63 5.58
 0 -8 -5 1477.98 19.19
 0 8 -5 1451.75 14.3
 0 8 -5 1413.73 12.58
 0 -8 -5 1422.9 12.25
 0 -8 5 1357.53 13.12
 0 8 -5 1432.99 12.43
 0 8 -5 1429.58 12.06
 0 8 -5 87.83 4.34
 0 -8 5 1454.13 17.13
 0 8 5 492.18 9.94
 0 8 -5 1409.63 16.22
 0 -8 5 1372.42 12.13
 0 8 5 1427.2 12.72
 0 8 -5 1406.02 15.22
 0 8 5 1366.81 19.59
 0 -8 -5 1398.86 17.18
 0 8 5 1398.21 17.88
 0 8 -6 755.96 10.11
 0 8 -6 764.73 9.48
 0 -8 -6 705.66 13.62
 0 8 6 682.35 13
 0 8 -6 733.41 9.1
 0 -8 -6 772.46 9.93
 0 8 -6 725.95 9.99
 0 -8 6 735.84 10.18
 0 8 6 21.86 2.34
 0 -8 6 766.98 12.39
 0 8 -6 783.98 11.9
 0 8 -6 794.35 11.73
 0 -8 6 744.99 10.02
 0 8 -6 761.53 13.3
 0 8 6 698.96 9.9
 0 8 -7 682.85 9.4
 0 8 -7 686.76 9.44
 0 -8 -7 739.26 14.35
 0 8 7 683.5 13.46
 0 8 -7 701.41 9.34
 0 8 -7 678.18 10.44
 0 -8 -7 678.44 10.2
 0 -8 7 707.67 10.53
 0 -8 7 661.28 11.54
 0 8 -7 678.91 11.14
 0 -8 7 677.98 7.86
 0 8 -7 679.32 11.27
 0 8 7 748.13 11.18
 0 -8 7 703.34 10.64
 0 8 -7 669.71 12.71
 0 -8 -8 5 1.49
 0 8 -8 8.94 1.65
 0 8 -8 6.03 1.14
 0 8 -8 7.31 1.4
 0 -8 8 7.52 1.27
 0 8 -8 6.29 1.26
 0 -8 8 6.69 0.8
 0 -8 8 4.96 1.24
 0 8 8 7.3 1.26
 0 8 -8 5.46 1.28
 0 -8 -8 7.08 1.67
 0 8 -8 5.87 0.95
 0 8 -9 4.11 0.88
 0 -8 -9 2.97 1.27
 0 8 -9 1.03 0.83
 0 8 -9 1.72 0.83
 0 8 -9 1.54 0.91
 0 -8 9 2.47 0.52
 0 -8 9 0.78 0.74
 0 8 -9 1.43 0.82
 0 8 9 -0.21 0.45
 0 8 9 3.73 1.41
 0 8 -9 1.66 0.86
 0 -8 9 4.56 1.5
 0 8 9 2.62 0.91
 0 -8 -10 84.54 5.23
 0 8 10 71.4 4.78
 0 8 -10 71.25 2.94
 0 8 -10 66.45 4.01
 0 8 -10 75.87 3.71
 0 8 10 66.42 5.11
 0 8 -10 74.53 4.57
 0 8 -10 73.74 4.49
 0 8 -10 75.48 3.7
 0 8 10 74.43 5.21
 0 8 10 71.84 4.28
 0 -8 10 70.42 5.15
 0 8 -10 70.25 4.07
 0 8 11 1595.01 40.43
 0 8 -11 1666.22 36.08
 0 -8 -11 1510.66 40.18
 0 8 11 1607.35 42.27
 0 8 -11 1637.98 37.78
 0 8 -11 1603.86 39.04
 0 8 -11 1755.16 40.1
 0 8 11 1678.45 42.39
 0 8 -11 1672.6 39.83
 0 8 -11 1652.86 37.57
 0 8 11 1667.44 41.63
 0 -8 11 1642.34 41.88
 0 8 -11 1693.77 39.02
 0 -8 11 1472.13 38.79
 0 8 11 1574.24 39.37
 0 -8 -12 82.93 5.74
 0 8 12 75.8 5.56
 0 8 12 93.44 6.83
 0 8 -12 86.28 5.35
 0 -8 -12 80.28 5.06
 0 8 -12 84.1 4.72
 0 8 -12 90.05 5.54
 0 8 12 92.17 6.74
 0 8 -12 84.74 5.4
 0 8 12 58.48 4.07
 0 8 12 87.21 6.25
 0 -8 12 86.99 5.47
 0 -8 12 87.57 6.46
 0 8 -12 90.59 5.3
 0 8 12 76.69 5.32
 0 -8 -13 896.91 27.19
 0 8 13 807.74 26.62
 0 8 13 788.06 28.26
 0 8 -13 896.23 26.22
 0 -8 -13 845.19 25.83
 0 8 -13 838.21 24.74
 0 8 -13 773.59 25.69
 0 8 -13 777.05 27.17
 0 8 13 832.97 28.54
 0 8 -13 847.66 26.09
 0 8 13 833.07 24.46
 0 8 13 835.94 27.71
 0 -8 13 848.63 26.37
 0 -8 13 821.63 28.18
 0 8 -13 841.85 25.58
 0 8 13 800.36 26.21
 0 -8 -14 70.58 5.45
 0 8 -14 65.43 3.44
 0 8 14 64.46 6.04
 0 8 14 69.05 5.51
 0 8 -14 65.05 4.36
 0 8 -14 66.82 4.98
 0 -8 -14 64.58 4.94
 0 8 14 57.94 5.73
 0 8 -14 69.05 5.06
 0 8 14 71.69 4.24
 0 8 14 66.1 4.14
 0 8 14 61.2 5.49
 0 8 14 60.98 5.07
 0 -8 14 69.06 6.07
 0 -8 14 73.64 5.38
 0 -8 -15 42.35 4.27
 0 8 -15 44.44 3.64
 0 8 -15 38.82 4
 0 -8 -15 41.49 4.01
 0 8 15 36.08 4.69
 0 8 -15 43.04 2.61
 0 8 15 45.78 5.2
 0 8 15 41.03 3.17
 0 8 -15 32.36 3.61
 0 8 15 46.25 4.72
 0 8 -15 35.27 3.06
 0 8 15 30.79 3.63
 0 -8 15 39.22 4.67
 0 -8 15 47.49 4.47
 0 -8 -16 3.1 1.52
 0 8 16 10.58 2.84
 0 8 -16 5.17 0.99
 0 8 -16 7.87 1.85
 0 8 16 4.43 2.1
 0 8 -16 3.43 1.65
 0 8 16 7.65 1.55
 0 8 -16 4.87 1.35
 0 8 16 9.41 2.52
 0 -8 16 5.87 2.16
 0 8 16 5.71 2.04
 0 -8 16 4.38 1.87
 0 -8 -17 270.81 12.56
 0 8 -17 268.64 8.89
 0 8 17 278.33 14.68
 0 8 -17 280.99 11.53
 0 8 17 256.52 14.26
 0 8 17 283.72 10.35
 0 8 17 306.29 13.56
 0 -8 17 283.13 13.06
 0 8 -17 283.68 10.51
 0 8 17 270.12 13.28
 0 8 17 314.11 10.5
 0 -8 -17 290.18 13.82
 0 8 -17 294.47 12.4
 0 8 18 251.33 14.23
 0 -8 -18 258.8 13.46
 0 8 -18 278.05 12.13
 0 8 18 276.05 9.76
 0 8 18 283.38 13.33
 0 -8 18 284.69 13.22
 0 8 18 268.9 9.9
 0 8 -18 262.07 10.04
 0 8 18 277.64 13.45
 0 8 -18 257 8.38
 0 8 19 423.29 19.99
 0 8 -19 488.55 17.45
 0 -8 -19 466.42 19.44
 0 8 19 453.1 14.1
 0 -8 19 502.2 19.15
 0 8 19 487.15 19.07
 0 8 19 473.32 14.63
 0 8 19 471.04 18.97
 0 8 -19 404.97 12.55
 0 -8 -19 524.69 18.6
 0 8 20 19.67 4.34
 0 8 -20 23.73 3.24
 0 8 20 21.35 2.08
 0 -8 -20 22.21 3.84
 0 8 20 23.37 3.84
 0 -8 20 18.24 3.58
 0 8 20 19.28 2.22
 0 8 20 22.67 3.89
 0 -8 -20 25.16 3.64
 0 8 21 27.52 5.33
 0 -8 -21 30.06 4.6
 0 8 -21 34.08 3.96
 0 8 21 43.77 5.21
 0 8 21 25.67 4.08
 0 -8 -21 43.93 4.69
 0 -8 -22 8.61 2.47
 0 8 -22 6.82 2.14
 0 -8 -22 4.81 2.43
 0 8 22 4.7 2.56
 0 8 22 8.04 3.28
 0 -8 -23 116.94 8.08
 0 8 -23 123.69 7.58
 0 -8 -23 123.35 9.61
 0 8 23 107.56 9.72
 0 8 23 122.84 8.8
 0 8 23 111.64 10.02
 0 -8 -24 44.76 5.07
 0 -8 -24 37.98 5.54
 0 8 24 43.29 6.56
 0 8 24 30.15 4.69
 0 8 24 35.66 6
 0 -8 -25 158.21 9.57
 0 8 25 163.42 12.38
 0 8 25 136.58 11.43
 0 8 25 149.03 9.96
 0 8 -25 154.29 10.29
 0 -8 -25 159.32 11.3
 0 9 0 -0.21 0.41
 0 9 0 1.76 0.8
 0 9 0 -0.42 0.84
 0 -9 0 0.21 0.67
 0 9 0 0.23 0.45
 0 9 1 262.75 8.15
 0 9 -1 277.67 9.08
 0 -9 1 252.37 8.37
 0 9 -1 246.87 9.77
 0 9 1 258.72 9.47
 0 9 -1 274.62 9.57
 0 -9 1 285.03 9.02
 0 -9 1 267.58 9.79
 0 9 1 245.35 9.89
 0 9 -1 289.56 10.03
 0 -9 -1 236.05 9.71
 0 9 -1 275.37 9.14
 0 -9 2 124.57 4.78
 0 9 -2 125.03 6.01
 0 9 2 125.12 5.81
 0 9 -2 126.76 5.63
 0 9 2 122.23 6.17
 0 9 -2 116.97 5.09
 0 -9 2 117.14 5.07
 0 9 -2 132.94 5.88
 0 -9 -3 914.76 23.33
 0 -9 3 934.21 24.82
 0 9 -3 925.88 23.57
 0 9 3 911.7 26.42
 0 9 -3 968.14 26.08
 0 9 3 878.53 26.94
 0 9 -3 910.59 26
 0 9 -3 896.34 25.1
 0 -9 4 20.13 1.62
 0 9 -4 17.14 1.23
 0 -9 -4 18.11 1.18
 0 9 4 18.68 2.17
 0 -9 4 16.65 2.06
 0 9 -4 17.89 1.94
 0 9 4 17.75 2.25
 0 -9 -4 16.47 1.95
 0 9 -4 20.61 1.98
 0 9 -4 18.96 1.62
 0 -9 5 205.22 5.29
 0 9 -5 205.37 4.68
 0 -9 -5 209.68 4.58
 0 9 -5 159.97 5.79
 0 9 -5 221.94 6.77
 0 -9 5 203.09 6.93
 0 9 5 217.05 6.95
 0 9 -5 219.56 5.97
 0 9 -5 215.86 5.16
 0 -9 -5 178.06 6.98
 0 9 5 221.74 8.34
 0 9 -5 235.17 6.51
 0 9 5 213.94 7.3
 0 -9 -6 13.92 1.95
 0 9 -6 13.74 1.47
 0 -9 -6 14.85 2.21
 0 9 6 13.04 2.12
 0 9 -6 14.12 1.62
 0 -9 6 16.16 1.64
 0 -9 -6 17.55 1.59
 0 9 -6 12.6 1.34
 0 9 -6 11.94 1.39
 0 9 6 16.87 2.36
 0 9 6 15.04 1.97
 0 9 -6 14.29 2
 0 -9 6 16.57 2.14
 0 9 -6 13.32 1.78
 0 9 -6 14.13 1.8
 0 9 6 16.75 1.61
 0 9 -6 12.66 1.98
 0 9 -7 591.46 17.37
 0 -9 -7 624.03 19.96
 0 9 -7 577.62 17.01
 0 9 7 579.98 19.59
 0 9 -7 579 17.41
 0 -9 -7 607.27 17.36
 0 -9 7 614.12 17.63
 0 9 -7 595.94 16.94
 0 9 -7 576.98 18.72
 0 9 7 589.36 18.56
 0 9 -7 598.87 18.25
 0 -9 7 598.3 18.67
 0 -9 7 571.07 17.34
 0 -9 7 503.42 18.93
 0 9 7 597.84 17.56
 0 9 -7 601.38 19.35
 0 9 -7 587.05 18.12
 0 -9 -7 607.82 19.37
 0 9 7 566.16 19.31
 0 9 -8 314.28 10.4
 0 9 -8 332.93 10.54
 0 -9 -8 366.46 13.36
 0 -9 -8 328.75 12.6
 0 -9 8 332.39 11.08
 0 9 -8 305.39 10.86
 0 9 -8 313.34 10.35
 0 -9 8 322.28 9.77
 0 9 -8 340.72 11.53
 0 9 8 319.36 11.68
 0 -9 8 293.22 11.39
 0 9 -8 335.25 11.54
 0 9 -8 309.6 12.26
 0 9 8 328.3 11.23
 0 -9 8 311.51 12.71
 0 9 -9 1014.48 27.38
 0 9 -9 990.89 27.62
 0 -9 -9 1024.44 30.78
 0 9 -9 1000.21 28.53
 0 9 -9 924.05 27.51
 0 -9 -9 1037.68 30.67
 0 9 -9 1050.6 28.72
 0 9 9 1002.71 28.99
 0 -9 9 999.5 26.39
 0 9 -9 1006.6 28.84
 0 9 -9 1009.54 30.02
 0 -9 9 985.99 30.85
 0 9 9 988.32 28.75
 0 9 -10 0.91 0.65
 0 9 10 1.63 1.36
 0 -9 -10 1.33 1.18
 0 -9 -10 1.69 0.97
 0 9 -10 0.89 0.85
 0 9 -10 3.21 0.98
 0 9 10 4.32 1.8
 0 9 -10 2.06 1.08
 0 -9 -10 1.34 1.35
 0 9 10 1.82 1.05
 0 -9 10 1.43 0.43
 0 9 -10 2.8 1.02
 0 9 10 3.08 1.64
 0 -9 10 0.46 0.68
 0 9 -10 2.73 1
 0 -9 10 1.49 1.21
 0 9 10 4.06 1.32
 0 9 11 227.04 10.49
 0 9 -11 235.86 7.76
 0 -9 -11 220.74 10.35
 0 9 11 211.03 11.14
 0 9 -11 233.68 9.45
 0 9 -11 216.8 8.45
 0 9 -11 231.48 9.99
 0 9 11 240.53 11.54
 0 -9 -11 225.85 10.65
 0 9 -11 237.26 10.18
 0 9 11 236.81 9.23
 0 9 -11 258.99 9.06
 0 9 11 226.74 11.02
 0 -9 11 188.36 8.91
 0 -9 11 233.35 11.25
 0 9 -11 246.52 9.54
 0 9 11 235.73 9.69
 0 -9 -12 1.79 1.36
 0 9 -12 0.24 0.63
 0 9 12 1.39 1.57
 0 9 12 2.47 1.38
 0 9 -12 0.27 0.9
 0 -9 -12 -0.76 1.14
 0 9 -12 0.8 0.9
 0 9 12 -0.45 1.87
 0 9 -12 2.84 1.42
 0 9 -12 1.2 0.81
 0 9 -12 1.81 1.25
 0 9 12 0.92 0.98
 0 9 12 2.49 1.22
 0 9 12 3.21 1.4
 0 9 -12 2.29 1.17
 0 -9 12 3.45 1.69
 0 -9 12 0.85 1.08
 0 -9 -13 859.33 28.31
 0 9 -13 835.62 23.97
 0 9 13 901.9 30.5
 0 9 13 950 28.82
 0 9 -13 891.94 25.92
 0 9 -13 846.88 26.91
 0 -9 -13 873.84 26.83
 0 9 13 931.35 30.56
 0 9 -13 868.98 27.67
 0 9 13 907.57 26.25
 0 9 13 880.82 29.41
 0 9 -13 933.11 27.12
 0 -9 13 966.04 27.9
 0 -9 13 880.18 29.75
 0 9 13 831.51 27.3
 0 -9 -14 13.46 2.55
 0 9 -14 13.23 1.4
 0 9 -14 15.16 2.11
 0 9 -14 13 2.41
 0 -9 -14 15.07 2.49
 0 9 14 12.84 3.04
 0 9 14 11.39 2.97
 0 9 -14 14.67 2.5
 0 9 14 12.51 2.68
 0 9 14 10.71 2.27
 0 -9 14 12.46 2.28
 0 -9 14 20.11 3.31
 0 9 -15 548.73 15.75
 0 -9 -15 664.77 21.4
 0 9 -15 529.15 18.04
 0 9 -15 526.95 19.27
 0 -9 -15 560.87 19.22
 0 9 15 607.11 22.92
 0 9 15 551.66 22.37
 0 9 -15 597.93 16.51
 0 9 -15 570.33 19.86
 0 9 15 528.79 17.61
 0 9 15 565.52 21.28
 0 9 15 515.84 19.64
 0 -9 15 537.72 19.7
 0 -9 15 568.2 22.13
 0 -9 -16 167.23 9.45
 0 9 -16 164.85 5.85
 0 9 16 161.34 10.72
 0 9 -16 168.88 6.25
 0 9 -16 186.39 8.31
 0 9 16 179.15 11.06
 0 9 16 183.84 7.7
 0 9 -16 164.8 8.93
 0 9 16 198.29 10.72
 0 9 -16 179.58 7.68
 0 -9 16 183.73 9.59
 0 -9 16 169.79 10.74
 0 9 16 161.73 9.23
 0 -9 -17 70.9 5.86
 0 9 -17 66.89 2.99
 0 9 17 62.06 6.61
 0 9 -17 65.7 3.21
 0 9 -17 69.51 4.89
 0 9 17 80.79 7.38
 0 9 -17 72.35 5.64
 0 9 17 67.7 4.26
 0 9 17 70.45 4.48
 0 9 -17 63.38 4.26
 0 9 17 68.97 6.16
 0 -9 17 76.12 7.03
 0 -9 17 68.61 5.79
 0 9 17 72.35 5.92
 0 9 -18 9.44 1.14
 0 9 18 14.04 3.81
 0 -9 18 9.79 2.55
 0 9 18 12.76 2.87
 0 9 18 11.43 3.18
 0 9 18 8.59 1.77
 0 9 -18 10.05 1.08
 0 -9 -18 9.11 2.6
 0 9 18 8.64 2.6
 0 9 -18 9.3 1.75
 0 9 -18 9 2.31
 0 9 18 9.79 1.86
 0 9 19 409.8 19.55
 0 9 -19 408.4 16.25
 0 -9 -19 363.69 17.32
 0 9 19 419.49 13.46
 0 9 19 399.65 17.24
 0 9 19 428.45 13.95
 0 9 19 415.54 17.86
 0 -9 -19 362.58 16.28
 0 9 20 49.54 6.57
 0 -9 -20 49.49 5.8
 0 9 20 40.91 3.05
 0 9 -20 43.56 4.69
 0 9 20 41.88 5.14
 0 9 20 41.48 3.39
 0 9 20 40.61 5.19
 0 -9 -20 58.85 5.58
 0 -9 -21 426.58 17.33
 0 9 21 396.61 17.87
 0 9 21 370.94 19.34
 0 9 -21 392.99 16.32
 0 -9 -21 445.49 19.15
 0 -9 -22 32.26 4.42
 0 -9 -22 38.83 5.39
 0 9 -22 35.04 4.21
 0 9 22 33.3 4.82
 0 9 22 42.92 6.45
 0 -9 -23 35.17 4.56
 0 9 -23 40.69 4.55
 0 -9 -23 37.74 5.61
 0 9 23 29.58 5.36
 0 9 23 37.69 5.07
 0 9 23 32.6 6
 0 -9 -24 6.33 2.39
 0 -9 -24 3.9 2.55
 0 9 24 2.42 2.95
 0 9 24 6.25 2.95
 0 9 24 2.39 2.82
 0 -9 -25 129.14 8.99
 0 9 25 132.44 11.21
 0 9 25 106.84 10.44
 0 9 25 145.2 9.92
 0 -9 -25 152.36 10.97
 0 9 -25 128.5 9.28
 0 10 0 40.65 3.35
 0 -10 0 38.71 3.2
 0 10 0 48.11 2.67
 0 10 0 44.36 3.06
 0 10 -1 1582.42 32.09
 0 10 1 1714.84 30.93
 0 10 -1 1650.38 32.63
 0 10 1 1666.01 33.33
 0 -10 1 1684.27 31.39
 0 10 -1 1662.58 34.3
 0 10 -1 1713.54 33.57
 0 -10 -1 1664.4 34.51
 0 10 -1 1673.48 34.15
 0 10 1 1716.61 34.79
 0 10 -2 328.52 10.65
 0 -10 2 323.43 9.7
 0 10 2 305.65 10.93
 0 10 -2 318.41 10.97
 0 10 -2 324.51 11.17
 0 10 -2 296.25 10.13
 0 10 2 312.63 11.67
 0 -10 3 7.95 1.08
 0 10 -3 7.64 0.53
 0 10 3 6.87 1.63
 0 10 -3 6.19 1.16
 0 10 -3 6.25 1.35
 0 -10 -3 7.12 1.35
 0 10 3 7.79 1.54
 0 10 4 71.58 4.28
 0 -10 4 68.94 3.05
 0 -10 -4 67.68 1.98
 0 10 -4 64.68 2.12
 0 10 -4 69.18 4.02
 0 10 -4 70.59 3.77
 0 10 -4 70.53 3.74
 0 10 -4 65.77 3.12
 0 10 4 79.23 4.78
 0 10 5 1556.05 43.68
 0 -10 -5 1545.9 40.38
 0 10 -5 1546.8 40.61
 0 -10 5 1507.91 41.39
 0 10 -5 1551.93 43.06
 0 10 5 1595.16 43.37
 0 10 -5 1710.93 43.42
 0 10 -5 1623.16 42.58
 0 10 5 1569.23 45.15
 0 -10 -5 1490.88 43.01
 0 10 5 1620.7 44.43
 0 10 -5 1530.33 41.36
 0 10 -5 1577.15 42.28
 0 -10 -6 13.27 2.04
 0 -10 -6 12.73 2.19
 0 10 -6 11.74 1.44
 0 10 -6 14.07 1.79
 0 10 6 19.18 2.68
 0 -10 -6 13.09 1.35
 0 10 -6 13.92 1.45
 0 -10 6 12.16 1.48
 0 10 6 14.11 2.34
 0 10 -6 12.51 1.93
 0 10 6 11.61 1.91
 0 10 -6 13.42 1.95
 0 10 -6 15.54 1.96
 0 10 6 12.92 2.38
 0 10 -6 15.4 2.22
 0 -10 6 11.74 2.01
 0 -10 -7 900.73 27.61
 0 10 -7 905.92 25.74
 0 10 -7 899.59 25.2
 0 10 7 891.64 28.13
 0 -10 7 925.49 25.68
 0 10 -7 936.72 25.44
 0 10 -7 890.43 25.07
 0 -10 -7 916.05 25.23
 0 10 -7 980.21 27.47
 0 10 7 951.44 27.31
 0 10 -7 938.9 26.79
 0 10 -7 939.94 28.01
 0 -10 7 914.2 28.18
 0 10 -7 964.74 26.59
 0 10 7 889.6 27.89
 0 10 -8 0.16 0.71
 0 10 -8 0.43 0.7
 0 -10 -8 0.66 1.02
 0 -10 -8 -0.3 0.97
 0 10 -8 1.21 1.07
 0 10 -8 2.41 0.94
 0 10 -8 0.69 0.67
 0 -10 8 0.36 0.61
 0 -10 8 0.46 0.56
 0 10 -8 0.22 0.9
 0 10 -8 2.36 1.06
 0 10 8 0.74 1.07
 0 10 -8 0.21 0.83
 0 10 8 0.72 0.63
 0 -10 8 0.67 1.19
 0 -10 -9 8.38 1.99
 0 -10 -9 9.93 2.19
 0 10 -9 7.89 1.34
 0 10 -9 10.12 1.4
 0 10 -9 7.22 1.41
 0 10 -9 10.1 1.39
 0 -10 9 12.43 1.73
 0 10 -9 6.22 1.66
 0 10 9 9.63 1.84
 0 10 -9 8.82 1.61
 0 -10 9 12.03 1.25
 0 10 -9 10.7 1.8
 0 10 9 10.91 1.66
 0 -10 9 8.71 1.99
 0 -10 -10 -0.36 1.16
 0 10 -10 0.81 0.79
 0 -10 -10 1.38 1.22
 0 10 -10 1.48 0.77
 0 10 -10 0.44 0.77
 0 -10 -10 0.41 0.8
 0 10 -10 2.96 0.98
 0 10 10 1.24 1.46
 0 10 -10 2.56 1.33
 0 10 10 0.25 0.97
 0 -10 10 1.18 0.52
 0 10 -10 2.44 0.95
 0 10 -10 0.23 0.92
 0 10 10 0.42 1.35
 0 -10 10 -0.39 1.22
 0 10 10 0.23 0.94
 0 -10 10 1.79 0.9
 0 10 -11 1415.27 36.11
 0 -10 -11 1487.84 40.1
 0 10 11 1345.84 39.35
 0 10 -11 1403.29 35.49
 0 -10 -11 1315.73 33.39
 0 10 -11 1449.32 36.29
 0 10 -11 1375.02 37.25
 0 10 11 1428.11 41.14
 0 10 -11 1441.75 39.25
 0 -10 -11 1349.35 39.41
 0 -10 11 1324.27 33.51
 0 10 11 1459.68 37.73
 0 10 -11 1432.5 37.08
 0 10 -11 1431.08 37.64
 0 10 11 1427.09 41
 0 -10 11 1406.43 40.74
 0 10 11 1414.31 37.75
 0 -10 -12 46.52 4.54
 0 10 -12 41.31 2.67
 0 10 12 45.32 4.97
 0 -10 -12 46.34 2.16
 0 10 -12 41.31 3.68
 0 10 -12 44.3 3.27
 0 -10 -12 44.07 3.63
 0 10 12 41.46 4.7
 0 -10 -12 48.84 4.62
 0 10 -12 51.03 4.45
 0 10 12 45.72 3.66
 0 10 -12 49.66 3.61
 0 10 12 38.84 4.47
 0 -10 12 46.16 3.9
 0 10 12 47.61 3.97
 0 -10 12 46.05 4.85
 0 10 -13 723.22 20.09
 0 -10 -13 750.3 24.66
 0 -10 -13 711.61 19.39
 0 10 13 672.02 25.79
 0 -10 -13 696.75 22.34
 0 10 -13 737.93 21.6
 0 10 -13 692.48 22.54
 0 10 13 731.66 26.09
 0 -10 -13 692.89 24.56
 0 10 -13 727.76 23.86
 0 10 13 712.18 22.17
 0 10 13 705.94 25.35
 0 -10 13 699.26 22.96
 0 -10 13 673.91 25.23
 0 10 13 706.98 23.03
 0 10 -14 1.33 0.73
 0 -10 -14 -0.81 1.69
 0 10 -14 1.36 1.15
 0 -10 -14 -0.29 1.13
 0 10 -14 2.44 1.37
 0 10 14 2.13 1.73
 0 10 14 1.08 1.76
 0 10 -14 1.1 1.08
 0 10 14 3.34 2.14
 0 -10 14 2.97 1.48
 0 10 14 1.02 1.05
 0 -10 14 2.04 1.22
 0 -10 -15 26.01 3.63
 0 10 -15 32.69 2.16
 0 -10 -15 29.58 3.42
 0 10 -15 26.67 3.42
 0 10 -15 29.28 2.99
 0 10 15 34.43 4.69
 0 10 15 39.96 5.07
 0 10 -15 34.69 3.96
 0 10 15 31.1 4.21
 0 10 15 36.17 3.99
 0 -10 15 43.08 4.12
 0 -10 15 40.94 4.99
 0 10 -16 20.04 1.62
 0 -10 -16 25.05 3.57
 0 10 16 17.44 3.94
 0 10 -16 17.57 1.73
 0 10 -16 19.25 2.52
 0 10 16 20.21 3.93
 0 10 16 19.74 2.44
 0 10 -16 19.35 3.22
 0 10 16 18.3 3.59
 0 -10 16 14.79 3.23
 0 10 16 19.23 3.11
 0 10 -17 506.05 14.19
 0 -10 -17 523.54 19.79
 0 10 17 490.73 21.69
 0 10 -17 466.81 14.4
 0 10 -17 523.47 17.39
 0 10 17 523.08 22.12
 0 10 -17 520.77 19.2
 0 10 17 538.86 16.85
 0 10 17 512.36 16.88
 0 10 17 526.01 20.81
 0 10 -17 505.99 16.63
 0 10 17 498.06 19.26
 0 -10 17 510.43 21.73
 0 -10 -18 145.61 6.5
 0 10 18 160.55 11.23
 0 -10 18 159.55 10.88
 0 10 18 165.11 11.2
 0 10 -18 173.16 9.49
 0 10 18 159.65 7.24
 0 10 18 161.15 7.4
 0 10 18 147.18 9.76
 0 -10 -18 165.78 9.61
 0 10 -18 148.39 5.21
 0 -10 -19 315.32 12.32
 0 10 19 403.92 16.74
 0 10 19 379.65 9.64
 0 10 19 359.64 14.25
 0 10 19 345.55 15.64
 0 10 -19 387.87 13.01
 0 10 19 360.38 8.89
 0 -10 -20 0.48 1.87
 0 10 20 0.57 1.92
 0 10 20 1.44 2.23
 0 10 -20 3.5 1.77
 0 -10 -21 5.35 2.53
 0 10 21 8.66 3.1
 0 10 21 6.72 3.19
 0 10 -21 5.31 2.17
 0 -10 -22 1.98 1.88
 0 10 22 2.93 2.07
 0 10 22 3.87 3.39
 0 10 -22 -0.45 2
 0 -10 -22 2.45 2.47
 0 -10 -23 296.77 14.26
 0 10 -23 288.33 13.49
 0 -10 -23 306.51 15.92
 0 10 23 290.31 15.17
 0 10 23 258.61 16.41
 0 -10 -24 0.51 2.11
 0 10 24 -3.28 3.5
 0 10 24 1.64 2.78
 0 10 24 0.6 2.03
 0 -10 -24 0.65 2.71
 0 11 0 0.2 0.77
 0 -11 0 0.13 0.6
 0 11 0 0.25 0.99
 0 11 0 1.53 1.22
 0 -11 0 -0.25 0.96
 0 11 0 1.82 0.74
 0 11 -1 545.64 16.41
 0 11 1 589.94 15.56
 0 11 -1 557.69 16.86
 0 11 1 563.9 17.3
 0 11 1 565.78 18.07
 0 11 -1 559.97 17.45
 0 -11 -1 578.37 16.87
 0 11 -1 540.51 17.74
 0 11 1 548.48 18.12
 0 -11 -1 572.47 18.18
 0 11 -2 28.66 2.45
 0 11 2 31.63 2.83
 0 -11 2 27.18 1.97
 0 11 2 30.36 2.97
 0 11 -2 32.34 2.71
 0 -11 -2 26.29 2.79
 0 11 -2 32.2 2.92
 0 11 2 31.68 3.17
 0 11 -2 33.68 2.52
 0 11 -3 2501.3 27.67
 0 11 3 2548.27 29.57
 0 11 -3 2545.27 28
 0 11 3 2593.83 31.88
 0 11 -3 2570.68 28.72
 0 11 -3 2536.95 25.9
 0 -11 4 255.74 8.59
 0 11 -4 247.75 7.07
 0 -11 -4 242.2 6.78
 0 11 -4 265.59 10.27
 0 11 -4 249.99 8.78
 0 11 4 240.93 10.58
 0 11 -4 242.9 9.51
 0 -11 -4 239 9.62
 0 11 -4 258.65 9.59
 0 11 4 255.39 10.26
 0 11 -5 281.49 10.26
 0 11 5 263.55 11.45
 0 -11 -5 296.54 11.01
 0 11 -5 291.24 9.6
 0 11 5 270.09 11.16
 0 -11 -5 280.99 8.24
 0 -11 5 274.95 9.4
 0 11 -5 271.37 8.39
 0 11 5 260.95 10.85
 0 11 -5 291.96 11.02
 0 11 5 273.75 12.36
 0 11 -5 299.1 10.52
 0 -11 5 248.82 11.06
 0 11 -6 35.31 2.85
 0 -11 -6 36.49 3.35
 0 11 -6 34.07 2.45
 0 11 6 33.18 3.52
 0 11 6 34.97 3.6
 0 11 -6 32.43 2.13
 0 -11 6 36.39 2.59
 0 -11 -6 33.3 2.06
 0 11 -6 35 3.15
 0 11 6 36.96 3.35
 0 11 -6 36.14 3.05
 0 11 6 29.01 3.58
 0 -11 6 32.7 3.46
 0 11 -6 32.13 3.4
 0 -11 -7 100.7 6.6
 0 -11 -7 116.95 6.46
 0 11 -7 111.16 4.96
 0 11 -7 117.04 5.47
 0 11 7 108.45 6.73
 0 11 7 110.1 6.58
 0 11 -7 104.53 4.73
 0 -11 7 112.55 5.16
 0 -11 -7 110.61 4.72
 0 11 -7 113.87 6.03
 0 11 7 114.98 6.28
 0 11 -7 112.92 5.76
 0 11 -7 120.63 6.87
 0 -11 7 113.59 6.77
 0 11 -8 7.24 1.37
 0 11 -8 6.01 1.17
 0 -11 -8 4.58 1.62
 0 -11 -8 5.56 1.64
 0 11 8 3.11 1.4
 0 11 -8 8.56 1.91
 0 11 -8 7.4 1.7
 0 -11 8 5.14 1.03
 0 11 8 4.51 1.54
 0 11 -8 4.9 1.47
 0 11 -8 4.81 1.04
 0 11 -8 4.6 1.17
 0 -11 8 7.67 1.37
 0 -11 -8 4.74 1.1
 0 11 -8 4.46 1.3
 0 -11 8 6.07 1.89
 0 -11 -9 761.41 26.55
 0 -11 -9 821.41 26.45
 0 11 -9 786.4 23.32
 0 11 -9 829.72 23.72
 0 11 -9 869.59 24.13
 0 11 -9 844.42 23.36
 0 -11 9 843.68 24.31
 0 11 -9 815.49 24.99
 0 11 -9 861.74 25.91
 0 -11 9 834.63 22.83
 0 11 9 839.44 25.45
 0 11 -9 824.3 24.82
 0 11 -9 825.03 26.51
 0 -11 9 789.12 27.04
 0 11 -10 11.29 1.55
 0 -11 -10 9.84 2.27
 0 11 -10 8.95 1.5
 0 -11 -10 8.87 2.1
 0 11 -10 11.49 1.62
 0 -11 -10 9.49 1.62
 0 11 -10 5.47 1.45
 0 11 -10 7.67 2
 0 11 -10 9.58 1.77
 0 11 10 8.58 1.81
 0 -11 10 9.22 1.15
 0 11 -10 10.62 1.9
 0 -11 10 4.95 2.07
 0 -11 -11 293.18 12.87
 0 11 -11 322.05 10.01
 0 11 -11 331.48 10.3
 0 11 -11 337.42 10.37
 0 11 -11 335.87 11.28
 0 11 11 354.54 14.67
 0 11 -11 342.6 13.2
 0 -11 -11 363.77 13.66
 0 11 11 361.34 12.14
 0 -11 11 347.03 8.67
 0 11 -11 339.87 11.51
 0 11 11 335.49 14.35
 0 -11 11 335.75 14.14
 0 11 -12 65.86 3.9
 0 -11 -12 60.64 5.31
 0 11 -12 61.97 3.54
 0 11 -12 63.16 3.91
 0 -11 -12 71 4.53
 0 11 -12 60.65 4.38
 0 11 12 66.39 6.01
 0 -11 -12 72.83 5.77
 0 11 -12 63.05 5.3
 0 11 -12 56.72 4.13
 0 11 12 63.03 4.56
 0 11 12 64.82 5.9
 0 -11 12 75.65 6.33
 0 11 -13 848.63 22.43
 0 -11 -13 979.79 28.21
 0 11 -13 869.52 23.48
 0 11 13 834.69 29.14
 0 11 -13 855.72 24.89
 0 11 -13 867.07 23.65
 0 -11 -13 870.03 24.67
 0 11 13 871.11 29.15
 0 -11 -13 923.79 27.79
 0 11 -13 882.14 26.86
 0 11 -13 902.81 24.55
 0 11 13 831.23 28.18
 0 -11 13 923 29.16
 0 11 -14 5.74 1.18
 0 -11 -14 4.9 2.23
 0 -11 -14 3.86 1.79
 0 11 -14 5.34 1.51
 0 11 -14 3.51 1.26
 0 11 -14 2.68 1.46
 0 -11 -14 3.37 1.6
 0 11 14 2.76 2.02
 0 -11 -14 3.27 0.69
 0 11 14 5.12 2.3
 0 11 -14 3.95 1.73
 0 11 14 6.12 2.12
 0 -11 14 5.3 2.08
 0 11 -15 595.02 16.88
 0 11 15 604.23 23.92
 0 -11 -15 571.04 16.16
 0 -11 -15 594.87 19.81
 0 11 -15 594.56 20.07
 0 11 -15 617.23 18.9
 0 11 15 610.07 23.93
 0 -11 -15 608.86 22.35
 0 11 -15 598.11 21.4
 0 11 15 598.9 22.93
 0 -11 15 625.86 23.8
 0 -11 -16 27.68 4.02
 0 11 -16 23.02 1.83
 0 11 -16 22.48 2.06
 0 11 16 26.86 4.53
 0 -11 -16 19.77 1.75
 0 11 -16 26.63 2.96
 0 11 16 32.06 4.83
 0 -11 -16 21.56 3.73
 0 11 -16 27.86 3.7
 0 11 16 27.83 3.04
 0 11 16 27.51 4.17
 0 -11 16 19.41 3.78
 0 11 17 161.62 11.29
 0 -11 -17 163.54 6.11
 0 11 -17 155.52 5.86
 0 -11 17 173.33 11.24
 0 11 17 177.81 11.63
 0 11 -17 160.64 9.38
 0 11 17 178.75 7.94
 0 11 17 162.76 7.9
 0 11 17 165.57 10.58
 0 -11 -17 172.61 9.95
 0 11 18 1.37 2.01
 0 -11 18 0.65 1.68
 0 11 18 -2.02 2.37
 0 11 18 -0.76 1.21
 0 11 -18 1.79 2.01
 0 11 18 0.53 1.22
 0 11 18 1.71 1.85
 0 -11 -18 0.48 1.62
 0 11 19 183.23 12.74
 0 -11 19 205.3 13.01
 0 11 19 201.99 13.12
 0 11 -19 218.22 11.3
 0 11 19 197.49 8.85
 0 11 19 191.96 11.85
 0 -11 -19 208.66 11.39
 0 11 20 0.73 2.49
 0 11 20 2.97 2.62
 0 11 -20 0.93 1.71
 0 11 20 -0.6 2.03
 0 -11 -20 0.5 1.83
 0 11 21 325.89 18.26
 0 11 -21 353.28 15.77
 0 11 21 338.51 17
 0 -11 -21 391.01 16.8
 0 11 22 27.05 5.16
 0 11 -22 29.13 4.56
 0 11 22 30.94 4.97
 0 -11 -22 24.71 4.3
 0 11 23 105.73 10.36
 0 11 -23 121.17 8.46
 0 -11 -23 121.2 8.74
 0 11 24 4.2 2.97
 0 11 24 3.8 2.63
 0 -11 -24 3.94 2.95
 0 -11 -24 4.22 2.48
 0 12 0 64.4 3.86
 0 -12 0 62.2 3.13
 0 12 0 60.31 3.02
 0 12 1 1630.41 19.25
 0 12 -1 1754.32 18.81
 0 12 -1 1757.84 16.9
 0 12 1 1751.04 13.74
 0 -12 1 1686.6 15.13
 0 -12 -1 1634.11 21.57
 0 12 1 1673.19 22.09
 0 -12 1 1666.51 17.2
 0 12 -1 1663.18 21.27
 0 -12 2 123.82 5.05
 0 12 2 115.91 6.08
 0 12 -2 117.6 5.62
 0 12 -2 124.34 5.7
 0 12 2 109.76 6.32
 0 12 -2 125.63 6.11
 0 -12 2 121.52 5.5
 0 12 2 112.77 6.55
 0 12 -2 119.85 6.32
 0 -12 -2 117.72 6.59
 0 -12 3 1.13 0.67
 0 12 3 2.32 1.41
 0 12 -3 1.92 1.01
 0 12 -3 1.88 1.12
 0 12 -3 3.58 1.32
 0 -12 -3 1.78 1.02
 0 12 -3 4.11 1.15
 0 12 -3 0.25 0.8
 0 12 3 1.24 1.05
 0 -12 -3 3.39 1.38
 0 -12 -4 22.49 2.54
 0 12 -4 18.67 2.06
 0 12 -4 19.2 2.45
 0 12 4 22.75 3
 0 12 -4 19.61 2.31
 0 -12 4 19.43 1.83
 0 12 4 21.5 2.77
 0 12 -4 20.63 2.61
 0 12 -4 17.64 2.3
 0 12 4 22.36 3.14
 0 -12 4 23.38 2.85
 0 12 -5 838.67 23.97
 0 12 5 867.49 26.99
 0 12 -5 868.19 25.16
 0 -12 -5 812.97 25.4
 0 -12 5 850.75 23.8
 0 12 -5 843.18 22.08
 0 -12 -5 824.26 21.77
 0 12 5 836.43 25.9
 0 12 -5 853.73 25.88
 0 -12 5 819.4 26.33
 0 12 5 837.36 28.1
 0 12 -5 891.18 25.18
 0 12 5 849.42 26.28
 0 -12 -6 21.85 2.64
 0 12 -6 20.14 2.3
 0 12 -6 14.33 1.78
 0 12 6 19.27 2.87
 0 12 6 16.78 2.63
 0 12 -6 15.99 1.4
 0 -12 6 17.08 1.84
 0 -12 -6 16.32 1.32
 0 12 -6 16.74 2.32
 0 12 6 15.2 2.44
 0 12 -6 15.38 2.21
 0 12 6 22.53 3.38
 0 -12 6 17.61 2.68
 0 12 -6 17.29 2.69
 0 12 -7 735.82 21.37
 0 12 -7 741.89 22.23
 0 -12 -7 764.43 23.83
 0 12 7 767.43 24.8
 0 12 7 728.55 24.15
 0 12 7 760.72 23.6
 0 12 -7 795.85 23.45
 0 -12 7 774.88 21.71
 0 12 -7 721.26 20.8
 0 -12 -7 760.88 20.63
 0 12 -7 761.2 22.74
 0 12 7 703.73 25.58
 0 12 -7 740.05 24.51
 0 -12 7 743.79 24.58
 0 12 -8 106.65 4.87
 0 -12 -8 96.09 6.55
 0 -12 -8 95.17 6.13
 0 12 -8 100.28 5.19
 0 12 -8 103.53 5.93
 0 12 8 104.86 6.12
 0 12 -8 100.65 4.72
 0 -12 8 99.33 5.01
 0 -12 -8 100.74 4.56
 0 12 -8 99.97 5.61
 0 12 -8 103.7 6.69
 0 -12 8 107.75 6.94
 0 -12 9 29.03 2.62
 0 12 -9 26.07 2.38
 0 12 -9 28.01 2.28
 0 12 9 28.84 3.14
 0 -12 9 32.31 2.31
 0 12 -9 29.71 3.1
 0 -12 -9 22.88 3.23
 0 12 -9 22.94 2.17
 0 -12 -9 30.75 3.5
 0 12 -9 29.13 2.6
 0 -12 9 35.03 4.05
 0 12 -9 29.37 3.46
 0 12 -10 137.26 5.81
 0 -12 -10 140.77 6.18
 0 12 -10 128.79 6.12
 0 12 -10 128.86 7.86
 0 12 10 143.87 7.35
 0 -12 10 134.71 5.28
 0 12 -10 136.96 6.99
 0 -12 10 115.95 8
 0 -12 -10 155.6 8.69
 0 12 -10 127.83 5.72
 0 12 -10 131.13 5.97
 0 -12 -10 133.96 7.85
 0 12 -11 814.86 13.56
 0 -12 -11 817.29 19.59
 0 -12 -11 885.65 19.6
 0 12 -11 824.6 13.64
 0 12 -11 775.19 14.68
 0 12 11 840.66 21.4
 0 12 -11 834.98 19.21
 0 -12 11 815.95 11.1
 0 12 -11 832.46 16.21
 0 12 11 866.88 21.81
 0 -12 11 815.77 20.63
 0 -12 -12 35.78 4.2
 0 12 -12 32.42 2.7
 0 12 -12 29.47 2.52
 0 12 -12 30.83 2.69
 0 12 -12 30.02 3.02
 0 -12 -12 31.93 3.04
 0 12 12 34.47 4.54
 0 -12 -12 33.15 3.98
 0 12 -12 31.57 3.89
 0 12 -12 29.41 3.07
 0 -12 12 30.5 1.55
 0 12 12 28.73 4.12
 0 -12 12 26.75 3.93
 0 12 -13 593.76 17.6
 0 12 -13 591.7 18.14
 0 -12 -13 621.27 22.28
 0 12 13 552.95 23.19
 0 -12 -13 605.69 19.22
 0 12 -13 571.03 19.16
 0 12 -13 560.95 18.07
 0 12 13 620.55 23.58
 0 -12 -13 647.86 22.49
 0 12 -13 584.37 21.42
 0 12 -13 595.22 19.4
 0 12 13 613.59 23.25
 0 -12 13 614.71 23.24
 0 -12 -14 0.45 1.99
 0 12 -14 0.74 0.86
 0 -12 -14 1.35 1.71
 0 12 -14 0.8 0.9
 0 12 -14 0.42 0.97
 0 12 -14 -0.29 1.1
 0 -12 -14 1.36 1.22
 0 12 14 0.57 1.86
 0 12 14 3.58 2.11
 0 12 -14 2.96 1.81
 0 12 14 1.63 1.76
 0 -12 14 5.51 1.95
 0 12 -15 29.54 2.25
 0 12 -15 28.37 2.77
 0 -12 -15 30.55 4.07
 0 -12 -15 27.66 3.97
 0 -12 -15 31.99 3.4
 0 12 -15 24.78 3.23
 0 12 -15 26.97 2.84
 0 12 15 38.68 5.41
 0 12 15 32.34 5
 0 12 -15 31.41 3.98
 0 12 15 21.79 4.01
 0 -12 15 33.12 4.85
 0 12 -16 6.64 1.57
 0 -12 -16 2.37 1.81
 0 -12 -16 7.47 2.63
 0 12 -16 7.17 1.82
 0 12 16 5.08 2.86
 0 12 16 2.6 2.3
 0 12 -16 6.76 2.3
 0 12 16 9.15 2.97
 0 -12 16 4.88 2.54
 0 -12 17 507.95 20.98
 0 12 17 496.7 21.13
 0 12 17 441.82 20.41
 0 12 17 483.48 15.72
 0 12 -17 505.6 18.67
 0 -12 -17 523.83 19.75
 0 12 17 519.18 20.53
 0 -12 -17 555.9 19.62
 0 12 18 -0.69 2.35
 0 12 18 2.83 2.19
 0 12 -18 -0.48 1.61
 0 12 18 1.81 2.21
 0 -12 -18 1.62 1.76
 0 -12 -18 0.5 2.13
 0 -12 19 352.85 17.96
 0 12 19 338.64 17.86
 0 12 19 295.81 17.25
 0 -12 -19 341.77 16.28
 0 12 -19 347.5 15.54
 0 12 19 330.08 16.65
 0 -12 -19 360.57 16.07
 0 -12 20 16.61 3.82
 0 12 20 10.55 3.48
 0 -12 -20 16.55 3.49
 0 12 -20 18.42 3.47
 0 12 20 15.1 3.82
 0 12 20 9.93 3.36
 0 12 21 4.68 3.15
 0 12 21 3.95 3.1
 0 12 -21 1.52 2.04
 0 12 21 2.57 2.27
 0 -12 -21 2.63 2.25
 0 12 22 0.82 2.77
 0 12 -22 -0.51 1.93
 0 -12 -22 -0.54 2.28
 0 12 23 166.38 13.05
 0 12 23 153.45 11.11
 0 -12 -23 173.51 10.8
 0 13 0 0.46 0.87
 0 -13 0 0.59 0.63
 0 13 0 0.89 1.34
 0 13 0 0.98 0.66
 0 13 -1 34.52 2.93
 0 13 1 38.58 3.19
 0 13 -1 38.55 2.64
 0 13 1 43.51 2.22
 0 -13 1 39.46 2.43
 0 13 -1 38.5 3.55
 0 -13 -1 35.83 3.42
 0 -13 -1 38.19 2.87
 0 13 1 41.96 3.76
 0 -13 2 150.94 4.73
 0 13 -2 166.88 5.91
 0 13 2 168.57 6.66
 0 13 -2 166.23 5.73
 0 13 -2 172.82 7.22
 0 13 -2 157.68 6.38
 0 13 -2 153.56 6.65
 0 -13 -2 159.51 5.92
 0 -13 -2 174.35 7.49
 0 13 2 145.88 6.98
 0 -13 3 1412.28 37.41
 0 13 3 1349.38 39.57
 0 13 -3 1409.8 38.66
 0 13 -3 1393.58 40.01
 0 -13 3 1347.28 39.89
 0 13 -3 1397.92 39.08
 0 13 -3 1354.09 39.52
 0 -13 -3 1401.57 38.97
 0 13 3 1418.91 40.93
 0 13 -3 1359.36 38.14
 0 -13 -3 1472.77 40.91
 0 -13 -4 2.75 1.18
 0 -13 -4 8.56 2.13
 0 13 4 6.5 1.9
 0 13 -4 5.4 1.58
 0 13 -4 6.17 1.38
 0 13 -4 7.29 1.57
 0 -13 4 5.1 1.1
 0 13 4 7.02 1.84
 0 13 -4 6.91 1.83
 0 13 4 7.79 2.08
 0 13 -4 5.28 1.58
 0 -13 4 6.34 1.79
 0 13 -5 8.7 1.75
 0 13 -5 7.57 1.44
 0 13 5 7.79 2.06
 0 -13 -5 6.96 1.71
 0 13 -5 11.65 2.05
 0 -13 5 12.88 1.58
 0 13 -5 8.81 0.62
 0 13 5 9.29 2.02
 0 13 -5 8.03 1.96
 0 13 5 10.14 2.06
 0 13 5 7.58 2.32
 0 13 -5 8.63 1.77
 0 13 -5 5.73 1.8
 0 -13 5 9.78 2.1
 0 13 -6 57.11 4.04
 0 13 -6 57.94 3.57
 0 -13 -6 55.94 4.35
 0 13 -6 52.18 4.27
 0 -13 6 58.01 3.48
 0 -13 -6 58.52 2.36
 0 13 -6 59.95 2.62
 0 13 -6 52.53 4.27
 0 13 6 56.39 4.52
 0 13 -6 54.81 4.85
 0 -13 6 57.77 4.87
 0 13 6 67.51 5.89
 0 13 -6 62.93 4.32
 0 13 6 69.12 5.12
 0 13 -7 127.72 6.52
 0 -13 -7 140.99 7.5
 0 13 -7 138.84 6.08
 0 13 7 138.52 7.91
 0 13 -7 160.54 7.7
 0 -13 7 150.98 6.29
 0 -13 -7 141.33 5.08
 0 13 -7 142.47 5.3
 0 13 7 135.67 8.84
 0 -13 7 138.78 8.16
 0 13 -7 143.86 8.22
 0 -13 8 53.7 3.51
 0 13 -8 51.38 3.06
 0 -13 -8 52.76 2.91
 0 -13 -8 55.16 4.57
 0 -13 -8 53.47 4.88
 0 13 -8 47.77 3.27
 0 13 -8 55.18 3.8
 0 13 -8 57.93 5.07
 0 -13 8 53.83 5.04
 0 -13 8 51.46 3.29
 0 13 -8 52.96 4.27
 0 13 -9 926.44 26.62
 0 -13 9 959.19 27.35
 0 13 -9 978.79 29.03
 0 -13 -9 971.65 30.05
 0 13 -9 937.79 26.76
 0 -13 -9 986.02 31.13
 0 13 -9 926.84 27.49
 0 -13 9 962.99 31.25
 0 13 -9 973.59 30.73
 0 13 -10 84.01 4.62
 0 -13 -10 88.27 4.54
 0 13 -10 80.64 6.23
 0 13 -10 89.97 5.61
 0 -13 10 93.25 4.26
 0 -13 -10 75.58 6.18
 0 13 -10 78.78 4.64
 0 13 -10 83.6 4.42
 0 -13 -10 88.07 6.26
 0 -13 10 85.35 6.7
 0 13 -11 63.01 3.84
 0 13 -11 58.88 3.27
 0 13 11 71.65 6.26
 0 13 -11 64.1 5.33
 0 -13 11 68.67 2.96
 0 13 -11 63.69 4.46
 0 -13 11 73.72 6.2
 0 13 -11 71.45 3.86
 0 13 -11 68.25 3.57
 0 -13 -11 70.51 5.67
 0 -13 -11 68.13 5.47
 0 -13 -12 26.87 3.8
 0 13 -12 25.16 2.41
 0 13 -12 26.86 2.45
 0 -13 -12 25.08 3.67
 0 13 -12 21.98 2.28
 0 -13 -12 23.36 2.56
 0 13 -12 19.59 2.42
 0 13 12 22.08 3.85
 0 13 -12 33.85 4.07
 0 13 -12 29.24 3.26
 0 -13 12 24.24 1.62
 0 13 12 20.31 3.7
 0 -13 12 24.37 3.81
 0 13 -13 167.12 6.71
 0 -13 -13 168.39 9.8
 0 -13 -13 167.63 9.54
 0 13 -13 158.43 6.8
 0 13 13 169.06 10.91
 0 -13 -13 162.1 7.51
 0 13 -13 124.95 6.34
 0 13 -13 163.39 7.62
 0 13 13 156.95 10.24
 0 13 -13 163.11 9.5
 0 13 -13 164.27 8.02
 0 13 13 153.49 10.25
 0 -13 13 179.95 10.89
 0 13 -14 37.83 2.82
 0 -13 -14 37.78 4.63
 0 13 -14 37.76 3.06
 0 -13 -14 38.87 4.63
 0 13 -14 41.76 3.24
 0 -13 -14 38.64 3.59
 0 13 -14 32.67 3.39
 0 13 14 42.34 5.47
 0 13 14 24.97 4.59
 0 13 -14 38.41 4.52
 0 13 14 38.55 5.03
 0 -13 14 50.2 5.67
 0 -13 -15 571.02 22.32
 0 -13 -15 623.48 19.89
 0 13 -15 570.62 19.87
 0 13 -15 613.25 18.81
 0 13 15 613.06 24.68
 0 13 15 547.26 24.22
 0 13 -15 629.61 22.67
 0 -13 -15 589.15 22.57
 0 13 15 608.56 24.18
 0 -13 15 613.51 24.46
 0 -13 16 27.18 4.46
 0 13 16 19.07 4.16
 0 13 16 16.24 4.23
 0 13 -16 29.23 4.23
 0 13 16 23.65 4.28
 0 -13 -16 19.73 3.75
 0 -13 -16 22.82 3.8
 0 -13 17 41.55 5.65
 0 13 17 40.66 5.7
 0 13 17 38.72 5.66
 0 -13 -17 46.42 5.35
 0 13 -17 47.36 5.29
 0 13 17 41.06 5.62
 0 -13 -17 39.01 4.95
 0 -13 18 6.19 2.78
 0 13 18 0.72 2.53
 0 13 18 1.47 2.38
 0 13 -18 1.01 1.85
 0 13 18 1.28 2.25
 0 -13 -18 1.1 2.28
 0 -13 -18 -1.55 2.03
 0 -13 19 133.72 10.59
 0 13 19 131.28 10.62
 0 13 19 128.49 10.81
 0 -13 -19 146.04 9.87
 0 13 -19 124.52 8.84
 0 13 19 136.72 10.34
 0 -13 -19 139.38 9.41
 0 -13 20 0.74 2.52
 0 13 20 1.54 2.72
 0 13 20 -0.79 2.78
 0 13 -20 2.64 2.07
 0 13 20 1.99 2.43
 0 -13 -20 1.18 2.08
 0 -13 -20 -0.54 2.11
 0 13 21 309.3 17.8
 0 -13 -21 360.07 16.93
 0 13 -21 315.21 15.39
 0 -13 -21 336.09 15.78
 0 13 21 315.42 16.84
 0 13 21 275.31 17.13
 0 13 -22 0.54 2.38
 0 -13 -22 1.67 2.18
 0 -13 -22 3.75 2.74
 0 13 22 1.37 2.84
 0 13 22 -0.84 3.28
 0 14 0 407.43 14.41
 0 -14 0 408.15 13.01
 0 -14 0 419.43 13.95
 0 14 0 443.21 15.79
 0 14 0 417.53 12.87
 0 14 -1 495.35 14.93
 0 -14 1 486.75 14.59
 0 -14 -1 487.41 14.77
 0 14 1 462.66 16.21
 0 14 -1 454.88 15.81
 0 -14 1 412.2 16.2
 0 14 -1 499.58 17.18
 0 -14 1 508.48 15.6
 0 14 1 430.51 16.9
 0 -14 -1 496.47 15.75
 0 14 -2 8.84 1.57
 0 -14 2 12.38 1.56
 0 14 2 11.82 2.15
 0 14 -2 10.63 1.81
 0 -14 2 9.48 2.03
 0 14 2 7.85 1.97
 0 14 -2 9.56 2.13
 0 -14 -2 14.15 1.95
 0 -14 -2 10.86 2.41
 0 -14 2 9.34 1.62
 0 14 -3 12.87 1.92
 0 14 -3 11.85 2.04
 0 -14 -3 10.19 1.89
 0 -14 -3 14.08 2.48
 0 14 -3 11.62 2
 0 -14 3 11.74 1.53
 0 14 3 9.33 1.98
 0 14 3 14.07 2.86
 0 -14 3 10.88 2.24
 0 -14 -4 60.47 5.1
 0 14 -4 70.94 4.2
 0 -14 -4 69.5 4.62
 0 14 -4 61.18 4.63
 0 14 -4 65.34 4.4
 0 -14 4 66.36 3.72
 0 14 4 58.42 4.77
 0 14 4 79.32 6.46
 0 -14 4 69.14 5.25
 0 14 -5 1049 30.44
 0 14 -5 1038.51 29.06
 0 -14 -5 911.64 31.45
 0 -14 -5 1036.45 30.55
 0 -14 5 1046.45 28.59
 0 14 -5 1029.56 30.34
 0 14 5 1027.24 31.35
 0 14 5 1022.67 33.88
 0 -14 5 1021.27 31.83
 0 14 -5 1005.92 32.11
 0 14 -6 33.72 3.23
 0 14 -6 28.72 2.66
 0 -14 -6 32.68 3.37
 0 -14 6 30.78 2.46
 0 14 -6 29.08 1.35
 0 14 -6 31.19 3.29
 0 14 6 32.95 3.71
 0 14 6 20.22 3.63
 0 14 -6 27.1 3.58
 0 -14 6 36.03 4.01
 0 14 -7 606.89 18.94
 0 14 -7 606.27 20
 0 -14 -7 673 21.44
 0 14 -7 643.97 21.18
 0 -14 7 669.62 19.14
 0 14 -7 639.23 17.31
 0 -14 -7 634.84 16.94
 0 14 7 591.62 21.52
 0 14 7 613.4 23.83
 0 14 -7 620.55 22.33
 0 -14 7 627.59 22.46
 0 -14 -8 8.79 2.25
 0 14 -8 4.95 1.28
 0 14 -8 5.78 1.62
 0 14 -8 5.31 1.75
 0 -14 8 6.05 1.34
 0 14 -8 7.4 1.1
 0 -14 -8 4.69 0.89
 0 14 -8 6.58 2.1
 0 -14 8 0.18 0.36
 0 14 8 4.7 2.29
 0 -14 8 5.6 2.07
 0 -14 9 14.68 1.92
 0 -14 -9 15.06 1.64
 0 14 -9 11.99 1.55
 0 -14 9 10.32 1.55
 0 -14 -9 14.03 2.63
 0 14 -9 12.05 1.73
 0 14 -9 12.3 1.97
 0 -14 -9 13.38 2.92
 0 -14 9 13.25 3.08
 0 14 -9 14.31 2.81
 0 14 -10 104.25 5.09
 0 14 -10 113.76 7.67
 0 -14 -10 108.36 7.05
 0 14 -10 111.87 5.74
 0 14 -10 109.54 5.32
 0 -14 -10 114.15 7.69
 0 -14 10 102.33 7.69
 0 14 -11 272.38 7.98
 0 14 -11 295.56 11.91
 0 -14 11 311.81 7.22
 0 -14 11 274.08 12.45
 0 14 -11 303.04 8.6
 0 14 -11 293.26 7.96
 0 -14 -11 325.04 12.62
 0 -14 -11 335.8 12.08
 0 -14 -12 33.7 4.17
 0 -14 -12 31.46 4.14
 0 14 -12 31.73 2.76
 0 14 -12 31.86 2.94
 0 14 -12 32.2 3.01
 0 -14 -12 32.65 2.9
 0 14 12 33.36 4.83
 0 14 -12 28.84 4.04
 0 -14 12 31.19 2.12
 0 14 12 28.07 4.54
 0 -14 12 35.32 4.77
 0 14 -13 395.42 12.93
 0 -14 -13 398.91 16.87
 0 -14 -13 382.29 16.33
 0 -14 -13 387.4 13.47
 0 14 -13 358.69 12.68
 0 14 -13 372.7 13.53
 0 14 13 405.85 18.33
 0 14 -13 420.98 17.08
 0 14 13 391.46 18.17
 0 -14 13 404.07 18.14
 0 -14 -14 0.99 1.68
 0 -14 -14 -0.47 1.95
 0 -14 -14 -0.25 1.03
 0 14 14 1.24 1.82
 0 14 14 -0.65 2.03
 0 14 -14 0.48 1.83
 0 14 14 2.45 1.99
 0 -14 14 2.41 2.28
 0 -14 -15 1.52 1.92
 0 -14 -15 1.48 1.87
 0 -14 -15 1.07 1.28
 0 14 15 2.6 2.38
 0 14 15 0.68 2.11
 0 14 -15 3.46 2.11
 0 14 15 2.51 2.3
 0 -14 15 1.89 2.13
 0 -14 16 53.87 6.24
 0 14 16 41.5 5.92
 0 14 16 36.7 5.73
 0 14 -16 41.68 5.08
 0 14 16 53.77 6.46
 0 -14 -16 48.05 5.43
 0 -14 -16 46.22 5.42
 0 -14 17 207.8 13.23
 0 14 17 225.83 13.75
 0 14 17 208.48 13.67
 0 14 -17 200.62 11.61
 0 14 17 208.23 12.98
 0 -14 -17 206.5 11.75
 0 -14 -17 205.83 11.81
 0 -14 18 30.54 5.25
 0 14 18 22.95 4.86
 0 14 18 26.58 5.15
 0 14 -18 25.19 4.26
 0 14 18 34.82 5.45
 0 -14 -18 27.73 4.47
 0 -14 -18 36.06 4.85
 0 -14 19 269.52 15.8
 0 14 19 266.67 15.88
 0 14 19 243.48 15.55
 0 14 -19 273.48 13.99
 0 14 19 286.64 15.62
 0 -14 -19 260.08 14.03
 0 -14 -19 257.24 13.77
 0 -14 20 7.62 3.81
 0 14 20 11.07 3.8
 0 14 20 9.73 3.81
 0 14 -20 7.26 2.79
 0 14 20 6.95 3.41
 0 -14 -20 4.74 2.73
 0 -14 -20 6.14 2.51
 0 -14 21 27.53 5.72
 0 14 21 36.02 6.16
 0 14 -21 30.09 4.52
 0 -14 -21 34.82 5.1
 0 -14 -21 32.24 4.86
 0 14 21 34.61 5.63
 0 14 21 30.11 5.85
 0 15 0 1.25 0.77
 0 -15 0 0.32 0.67
 0 15 0 0.26 1.12
 0 -15 0 0.31 1.28
 0 -15 0 0.44 0.97
 0 15 -1 38 2.78
 0 -15 1 28.72 2.36
 0 -15 -1 31.87 2.52
 0 15 -1 33.65 3.17
 0 15 1 28.69 3.11
 0 -15 1 32.4 3.42
 0 -15 1 26.13 2.67
 0 -15 -1 27.23 2.76
 0 15 -1 30.69 3.64
 0 15 -2 499.69 16.1
 0 -15 2 515.95 15.58
 0 15 -2 528.38 16.95
 0 15 2 496.44 17.56
 0 -15 2 494.22 18.05
 0 -15 -2 520.2 16.9
 0 -15 2 513.29 16.46
 0 15 -2 511.22 18.03
 0 15 -3 1288.16 36.36
 0 -15 3 1340.65 35.36
 0 15 -3 1250.63 36.33
 0 15 3 1300.49 37.9
 0 15 3 1297.1 40.83
 0 -15 3 1272.63 38.39
 0 -15 -3 1291.65 36.82
 0 -15 -3 1303.1 39.02
 0 15 -3 1316.81 37.98
 0 -15 -4 193.58 8.78
 0 -15 -4 188.93 9.92
 0 15 -4 182.15 8.97
 0 15 -4 201.76 8.67
 0 -15 4 200.14 7.63
 0 15 4 211.8 9.79
 0 15 -4 214.5 8.44
 0 15 4 188.86 11.03
 0 15 -4 202.48 10.33
 0 -15 4 190.33 9.71
 0 -15 -5 48.3 4.09
 0 -15 -5 50.69 4.79
 0 15 -5 47.51 3.52
 0 15 -5 53.87 4.41
 0 15 -5 50.35 4.07
 0 -15 5 52.78 3.32
 0 15 5 51.22 4.72
 0 15 5 54.44 5.63
 0 -15 5 55.12 4.86
 0 15 -5 47.37 4.7
 0 15 -6 7.69 1.57
 0 15 -6 11.22 2.14
 0 -15 -6 9.82 2.13
 0 -15 6 5.92 1.29
 0 15 -6 6.82 1.85
 0 15 6 8.27 2.32
 0 15 6 4.22 1.94
 0 15 -6 7.14 2.22
 0 -15 6 8.13 2.29
 0 15 -7 168.72 7.2
 0 -15 -7 201.7 9.2
 0 15 -7 178.2 8.22
 0 -15 7 164.1 6.91
 0 15 -7 168.52 5.07
 0 15 -7 158.14 8.37
 0 15 7 166.05 10.42
 0 15 -7 168.06 9.63
 0 -15 7 178.9 9.83
 0 -15 -8 149.86 8.08
 0 15 -8 139.03 6.3
 0 15 -8 137.12 7.01
 0 -15 8 131.69 6.1
 0 -15 -8 136.68 4.58
 0 15 -8 140.28 4.94
 0 15 -8 137.69 7.76
 0 -15 8 140.35 6.35
 0 15 8 145.47 9.71
 0 15 -8 132.13 8.5
 0 -15 8 142.01 8.97
 0 -15 9 657.17 11.51
 0 -15 -9 637.78 8.12
 0 15 -9 658.59 8.99
 0 15 -9 628.76 11.04
 0 -15 -9 645.6 15.49
 0 15 -9 613.56 12.47
 0 15 -9 630.11 17.01
 0 -15 9 683.55 18.37
 0 15 -10 81.08 4.09
 0 -15 10 80.66 4.31
 0 15 -10 69.72 4.26
 0 -15 -10 81.93 6.08
 0 15 -10 75.55 4.84
 0 -15 -10 85.8 6.76
 0 -15 10 79.59 6.87
 0 15 -10 87.83 6.83
 0 -15 -11 99.37 4.73
 0 15 -11 96.29 4.89
 0 15 -11 107.92 7.71
 0 -15 11 97.59 7.85
 0 -15 -11 91.35 6.72
 0 15 -11 95.97 5.39
 0 -15 -11 91.01 7.2
 0 15 -11 99.49 5.13
 0 -15 12 0.57 2.01
 0 15 12 0.59 2.17
 0 -15 -12 2.8 0.95
 0 15 -12 1.46 1.9
 0 -15 12 0.88 0.74
 0 15 12 2.48 2.27
 0 -15 -12 0.4 1.65
 0 -15 -12 -0.49 1.52
 0 -15 -12 0.43 1.8
 0 -15 -13 107.9 7.93
 0 -15 -13 97.21 7.28
 0 -15 -13 109.71 5.47
 0 15 13 123.51 9.29
 0 15 -13 111.6 8.03
 0 -15 13 92.32 3.58
 0 15 13 105.86 8.75
 0 -15 13 101.82 8.5
 0 -15 -14 94.14 7.2
 0 -15 -14 83.59 7.07
 0 -15 -14 80.6 4.98
 0 15 14 84.62 8.06
 0 15 14 94.72 8.56
 0 15 -14 83.42 7.07
 0 15 14 82.97 7.75
 0 -15 14 93.61 8.25
 0 -15 15 380 18.39
 0 15 15 389.99 18.74
 0 15 15 351.14 18.35
 0 15 -15 380.66 16.91
 0 15 15 356.63 17.94
 0 -15 -15 393.46 16.84
 0 -15 -15 334.39 16.33
 0 -15 16 41.52 6.04
 0 15 16 38.68 5.88
 0 15 16 32.38 5.48
 0 15 -16 37.62 5.06
 0 15 16 45.32 6
 0 -15 -16 39.51 4.95
 0 -15 -16 37.67 4.95
 0 -15 17 173.98 12.16
 0 15 17 205.73 13.23
 0 15 17 154.9 12.01
 0 15 -17 172.27 10.84
 0 15 17 173.95 12.08
 0 -15 -17 199.48 11.46
 0 -15 -17 168.3 10.78
 0 -15 18 3.67 2.49
 0 15 18 0.76 2.59
 0 15 18 0.79 2.98
 0 15 -18 0.57 2.42
 0 15 18 2.11 2.39
 0 -15 -18 1.12 2.19
 0 -15 -18 0.56 2.12
 0 -15 19 95.54 9.28
 0 15 19 85.07 8.88
 0 15 19 67.39 8.34
 0 15 -19 84.21 7.56
 0 15 19 77.46 8.16
 0 -15 -19 99.82 8.09
 0 -15 -19 86.67 7.76
 0 -15 20 50.18 7.09
 0 15 20 48.61 6.83
 0 15 20 35.94 6.45
 0 15 -20 45.35 5.77
 0 15 20 48.81 6.6
 0 -15 -20 50.05 6.06
 0 -15 -20 49.42 5.86
 0 -15 21 129.85 11.27
 0 15 21 126.26 11.18
 0 15 -21 136.89 9.92
 0 -15 -21 114.26 9.04
 0 -15 -21 154.43 10.63
 0 15 21 133.49 10.9
 0 15 21 116.08 11.12
 0 -16 0 950.3 26.86
 0 16 0 1013.96 29.05
 0 -16 0 903.5 29.4
 0 -16 0 952.95 28.03
 0 16 -1 315.86 10.72
 0 -16 1 317.76 10.7
 0 -16 -1 313.38 10.82
 0 16 -1 325.61 12.18
 0 16 1 326.65 12.58
 0 -16 -1 283.38 12.51
 0 -16 1 309.44 12.96
 0 -16 -1 316.62 11.78
 0 -16 1 331.43 11.74
 0 16 -2 445.6 14.4
 0 -16 -2 437.76 14.18
 0 -16 2 455.17 14
 0 16 2 450.42 16.14
 0 16 -2 432.44 15.11
 0 16 2 447.19 18.67
 0 -16 2 417.54 16.48
 0 -16 -2 433.79 15.1
 0 -16 -3 8.95 1.94
 0 16 -3 4.71 1.45
 0 -16 3 9.29 1.58
 0 16 3 5.18 1.96
 0 16 -3 5.54 1.68
 0 16 3 6.23 2.16
 0 -16 3 5.53 1.98
 0 -16 -4 1.22 1.49
 0 -16 -4 1.67 1.25
 0 16 -4 2.26 1.2
 0 -16 4 2.22 0.97
 0 16 4 2.72 1.63
 0 16 -4 2.31 1.16
 0 16 4 3.72 1.73
 0 -16 4 1.16 1.47
 0 16 -4 -0.43 1.41
 0 16 -5 564.53 19.63
 0 -16 -5 580.21 21.25
 0 -16 -5 573.45 19.43
 0 16 -5 562.94 19.07
 0 -16 5 590.72 17.6
 0 16 -5 601.1 18.47
 0 16 5 542.95 22.5
 0 16 -5 613.81 21.9
 0 -16 5 570.72 20.97
 0 -16 -6 211.75 10.91
 0 16 -6 181.84 8.97
 0 -16 -6 190.8 9.28
 0 16 -6 195.82 8.2
 0 16 -6 198.11 9.29
 0 -16 6 192.71 7.65
 0 16 6 201.55 11.72
 0 16 -6 213.1 11.04
 0 -16 6 219.07 10.94
 0 16 -7 473.05 16.39
 0 -16 -7 468.38 16.91
 0 16 -7 460.43 15.05
 0 -16 7 459.99 14.63
 0 16 -7 453.62 16.69
 0 16 7 453.59 19.86
 0 -16 7 444.48 18.28
 0 16 -7 459.57 18.59
 0 16 -8 52.89 4.32
 0 16 -8 55.81 3.76
 0 -16 -8 60.7 5.05
 0 -16 8 54.89 3.56
 0 16 -8 48.28 2.01
 0 -16 8 59.58 3.88
 0 16 8 57.26 6.09
 0 -16 8 49.32 5.31
 0 16 -8 67.64 5.99
 0 16 -9 11.86 2.1
 0 -16 -9 10.49 2.4
 0 16 -9 12.95 1.92
 0 -16 9 12.81 1.85
 0 -16 -9 12.19 1.12
 0 16 -9 19.51 3.37
 0 -16 9 11.77 1.78
 0 16 9 10.9 3.15
 0 -16 9 8.67 2.8
 0 -16 -10 26.67 1.79
 0 16 -10 22.88 3.72
 0 -16 10 32.75 4.64
 0 -16 -10 23.42 3.46
 0 16 -10 23.04 2.8
 0 -16 -10 24.9 3.89
 0 16 -11 273.96 13.62
 0 -16 11 277.48 9.67
 0 -16 -11 264.63 12.55
 0 -16 -11 296.53 14.07
 0 16 -12 312.69 12.82
 0 16 12 302.53 13.83
 0 -16 12 282.9 13.24
 0 -16 -12 307.17 11.73
 0 -16 -12 279.96 12.09
 0 -16 13 300.48 15.89
 0 16 13 328.58 16.62
 0 16 -13 335.55 15.55
 0 16 13 313.25 16.66
 0 -16 -13 288.05 14.68
 0 -16 -13 310.16 14.32
 0 -16 14 9.15 3.52
 0 16 14 12.08 3.67
 0 16 14 13.64 3.86
 0 16 -14 19.41 3.89
 0 -16 -14 10.54 2.84
 0 16 14 18.4 4.23
 0 -16 -14 11.8 2.99
 0 -16 -14 13.06 3.09
 0 -16 15 1.36 2.5
 0 16 15 4.2 2.74
 0 16 15 2.96 2.81
 0 16 -15 2.22 1.96
 0 16 15 1.4 2.16
 0 -16 -15 2.74 2.4
 0 -16 -15 5.55 2.88
 0 -16 16 131.91 10.42
 0 16 16 108.31 9.77
 0 16 16 141.06 11.15
 0 16 -16 125.95 9.25
 0 16 16 116.7 10.01
 0 -16 -16 120.46 8.86
 0 -16 -16 122.7 9.06
 0 -16 17 226.17 14.18
 0 16 17 212.54 14.03
 0 16 -17 224.43 12.85
 0 16 17 208.53 13.7
 0 -16 -17 243.68 12.86
 0 -16 -17 213.4 12.4
 0 -16 18 145.4 11.55
 0 16 18 169.3 12.42
 0 16 18 142.34 11.74
 0 16 -18 150 10.42
 0 16 18 144.58 11.37
 0 -16 -18 147.58 10.24
 0 -16 -18 142.69 9.91
 0 -16 19 99.32 9.64
 0 16 19 102.74 9.83
 0 16 19 85.48 9.43
 0 16 19 105.62 9.72
 0 16 -19 107.4 8.8
 0 -16 -19 108.34 8.74
 0 -16 -19 92.95 8.13
 0 17 0 1.17 1.46
 0 -17 0 2.11 1.12
 0 -17 0 4.3 1.79
 0 -17 0 1.49 1.11
 0 17 -1 124.08 6.81
 0 17 1 130.04 7.15
 0 -17 1 125.31 5.62
 0 -17 -1 124.26 5.69
 0 17 -1 115.28 5.36
 0 -17 -1 120.17 7.36
 0 -17 1 115.46 7.3
 0 17 1 115.03 8.5
 0 -17 1 129.41 6.45
 0 -17 -1 130.44 6.52
 0 17 2 147.92 7.95
 0 17 -2 141.12 7.33
 0 -17 -2 148.56 6.51
 0 -17 2 151.06 6.34
 0 17 -2 141.02 6.44
 0 17 2 144.73 9.66
 0 -17 2 145.73 8.37
 0 -17 -2 161.6 8.45
 0 -17 -2 149.27 7.28
 0 -17 -3 315.74 12.07
 0 17 -3 315.24 11.82
 0 -17 3 321.3 10.69
 0 17 -3 319.95 11.41
 0 17 3 284.6 14.82
 0 -17 -3 263.85 12.36
 0 -17 3 328.38 13.8
 0 17 -3 300.03 14.09
 0 -17 -4 70.72 4.86
 0 17 -4 66.01 4.45
 0 -17 4 62.08 3.7
 0 17 -4 66.75 4.5
 0 17 4 59.33 6.09
 0 17 -4 57.5 5.6
 0 -17 4 60.17 5.42
 0 -17 -5 111.84 6.46
 0 17 -5 107.11 5.73
 0 -17 5 99.64 4.96
 0 17 -5 100.36 5.94
 0 17 5 97.89 8.03
 0 -17 5 105.84 7.32
 0 17 -5 99.17 7.46
 0 -17 -6 9.97 2.26
 0 -17 -6 10.93 2.69
 0 17 -6 9.09 1.73
 0 17 -6 12.37 2.81
 0 -17 6 10.28 1.62
 0 17 6 10.67 2.91
 0 -17 6 9.09 2.49
 0 17 -6 6.59 1.82
 0 -17 -7 82.45 5.84
 0 -17 -7 73.63 6.4
 0 -17 7 78.45 4.29
 0 17 7 87.6 7.68
 0 -17 7 83.58 6.88
 0 17 -7 85.38 6.88
 0 -17 -8 200.45 9.68
 0 17 -8 173.27 8.6
 0 -17 8 169.16 7.18
 0 -17 8 184.1 7.95
 0 17 8 181.43 11.73
 0 -17 8 185.2 10.89
 0 17 -8 174.76 10.47
 0 -17 9 278.37 13.99
 0 17 -9 250.25 13.22
 0 -17 9 273.69 10.19
 0 17 9 260 14.64
 0 -17 -9 268.61 12.22
 0 -17 -10 95.42 3.45
 0 17 -10 102.91 7.87
 0 -17 10 115.01 8.64
 0 -17 -10 101.38 7.02
 0 -17 10 110.68 5.43
 0 17 -11 165.74 10.31
 0 -17 11 158.28 10.72
 0 -17 -11 159.78 9.23
 0 -17 -11 144.92 9.81
 0 17 -12 1.08 2.04
 0 17 12 -0.65 2.7
 0 -17 12 1.24 2.28
 0 -17 -12 0.89 1.69
 0 -17 -12 1.6 2.15
 0 -17 13 134.84 10.08
 0 17 13 133.02 10.32
 0 17 -13 135.06 9.34
 0 17 13 127.95 10.22
 0 -17 -13 123.67 9.06
 0 -17 -13 126.55 8.55
 0 -17 14 170.66 11.91
 0 17 14 182.94 12.32
 0 17 14 159.33 12.13
 0 17 -14 171.65 10.99
 0 17 14 184.62 12.5
 0 -17 -14 189.39 10.77
 0 -17 -14 197.32 11.48
 0 -17 15 217.51 13.81
 0 17 15 227.04 14.03
 0 17 15 214.17 14.15
 0 17 -15 213.64 12.56
 0 -17 -15 202.2 11.22
 0 17 15 213.58 13.76
 0 -17 -15 217.46 12.47
 0 -17 -15 229.36 12.26
 0 -17 16 4.39 3.04
 0 17 16 0.75 3.12
 0 17 16 1.6 2.71
 0 17 -16 4.17 2.47
 0 17 16 0.74 2.41
 0 -17 -16 7.19 2.82
 0 -17 -16 2.88 2.26
 0 -17 -16 1.06 2.26
 0 -17 17 22.71 5.11
 0 17 17 20.26 4.97
 0 17 17 16.37 4.63
 0 17 -17 17.12 4
 0 -17 -17 23.16 3.98
 0 17 17 21.99 4.78
 0 -17 -17 18.73 3.96
 0 -17 -17 19.19 3.98
 0 -17 18 72.62 8.39
 0 17 18 73.37 8.57
 0 17 18 73.18 8.7
 0 17 18 76.29 8.52
 0 -17 -18 64.2 6.76
 0 -17 -18 73.68 7
 0 17 -18 65.56 7.19
 0 -18 0 611.33 18.62
 0 -18 0 619.06 21.78
 0 18 0 642.02 24.24
 0 -18 0 633.6 20.04
 0 18 0 606.2 20.6
 0 -18 -1 280.95 10.05
 0 -18 1 289.2 9.96
 0 -18 -1 272.29 12.3
 0 -18 1 277.53 12.6
 0 18 1 256.93 13.94
 0 -18 -1 273.47 11.05
 0 -18 1 297.1 11.16
 0 18 -1 260.05 11.22
 0 18 1 277.61 11.79
 0 -18 -2 58.7 3.83
 0 -18 2 65.02 3.84
 0 -18 -2 61.76 5.19
 0 -18 2 72.69 5.8
 0 18 2 74.14 6.9
 0 -18 -2 60.12 4.48
 0 18 -2 55.14 4.47
 0 -18 -3 11.37 2.19
 0 -18 -3 7.79 2.19
 0 18 3 12.86 3.09
 0 -18 3 8 2.38
 0 -18 -3 12.9 2.01
 0 -18 3 9.28 1.55
 0 -18 -4 93.67 5.88
 0 18 4 88.39 7.8
 0 -18 -4 100.1 6.65
 0 18 -4 90.39 7.19
 0 -18 4 94.7 6.98
 0 -18 4 94.83 4.72
 0 -18 -5 203.36 9.35
 0 18 5 174.88 11.49
 0 -18 -5 163.22 9.33
 0 18 -5 198.36 11.09
 0 -18 5 196.74 10.75
 0 -18 5 198.54 7.56
 0 -18 -6 217.38 10.21
 0 -18 6 226.32 8.45
 0 18 6 239.03 13.64
 0 -18 6 236.02 12.15
 0 18 -6 245.77 12.53
 0 -18 -7 164.94 8.6
 0 -18 7 150.77 6.51
 0 -18 7 169.46 7.75
 0 18 7 174.41 11.4
 0 -18 7 175.9 10.37
 0 18 -7 141.13 9.47
 0 -18 -8 6.05 2.26
 0 -18 -8 5.88 2.1
 0 18 -8 5.22 2.29
 0 -18 8 6.23 1.35
 0 -18 8 2.43 1.29
 0 18 8 5.24 2.57
 0 -18 8 5.32 2.5
 0 -18 9 -0.56 1.98
 0 18 9 -1.34 2.28
 0 -18 -9 -1.56 1.87
 0 18 -9 1.6 1.81
 0 -18 10 73.32 7.15
 0 18 10 73.39 7.61
 0 18 -10 82.9 7.29
 0 -18 -10 84.52 6.39
 0 18 -11 93.71 7.93
 0 -18 11 97.47 8.55
 0 -18 -11 92.58 6.91
 0 18 -12 282.1 14.35
 0 18 12 273.15 15.23
 0 -18 12 250.98 14.45
 0 -18 -12 271.66 12.93
 0 -18 -12 227.98 13.15
 0 -18 13 134.24 10.35
 0 18 -13 134.83 9.64
 0 18 13 122.01 10.26
 0 18 13 120.1 10.15
 0 -18 -13 136.06 9.59
 0 -18 -13 149.94 9.17
 0 -18 14 34.63 5.56
 0 18 14 42.12 6.34
 0 18 -14 38.46 5.26
 0 18 14 35.55 5.69
 0 -18 -14 31.64 4.92
 0 -18 -14 32.52 4.53
 0 -18 15 2.93 2.59
 0 18 15 1.5 2.76
 0 18 15 3.22 3.05
 0 18 -15 1.21 2.05
 0 18 15 3.79 2.88
 0 -18 -15 4.68 2.69
 0 -18 -15 1.54 2.14
 0 -18 16 80.83 8.72
 0 18 16 80.69 8.71
 0 18 16 87.05 9.1
 0 18 -16 77 7.69
 0 18 16 88.73 8.9
 0 -18 -16 85.71 7.14
 0 -18 -16 90.35 7.94
 0 -18 -16 83.2 7.37
 0 -18 17 145.05 11.75
 0 18 17 150.17 12.07
 0 18 -17 143.71 10.64
 0 -18 -17 163.45 10.03
 0 18 17 161.81 12.2
 0 -18 -17 155.56 10.66
 0 -18 -17 142.47 9.89
 0 18 17 137.44 11.93
 0 -19 0 0.27 1.39
 0 19 0 2.3 2.18
 0 -19 0 -0.41 1.39
 0 19 0 0.49 1.86
 0 -19 0 0.37 0.93
 0 -19 -1 1.12 1.09
 0 19 1 2.35 1.91
 0 -19 -1 4.43 2.05
 0 19 -1 -0.56 1.98
 0 -19 1 2.1 1.84
 0 -19 1 1.82 1.06
 0 -19 -1 1.33 1.06
 0 -19 -2 437.57 15.03
 0 -19 -2 381.7 15.97
 0 19 2 400.86 18.58
 0 -19 2 401.8 16.69
 0 -19 2 404.55 13.19
 0 -19 -2 403.05 13.51
 0 -19 -3 171.6 8.48
 0 19 3 181 11.66
 0 -19 -3 178.74 9.58
 0 -19 3 173.38 9.99
 0 -19 -3 178.15 7.66
 0 -19 3 193.74 7.35
 0 -19 -4 186.48 8.88
 0 -19 -4 176.49 9.5
 0 19 4 192.56 11.95
 0 -19 4 165.81 9.97
 0 19 -4 183.34 10.93
 0 -19 -4 188.29 7.89
 0 -19 4 171.44 7.06
 0 -19 -5 49.38 4.38
 0 -19 5 46.43 3.16
 0 -19 -5 45.96 4.56
 0 19 5 50.87 6.07
 0 -19 5 49.5 5.33
 0 -19 -6 7.73 2.11
 0 19 -6 7.46 2.56
 0 -19 6 6.59 1.43
 0 19 6 5.26 2.42
 0 -19 -6 6.82 2.16
 0 -19 6 5.07 2.33
 0 -19 -7 19.06 3.1
 0 19 -7 16.76 3.51
 0 -19 7 21.81 2.21
 0 19 7 26.93 4.65
 0 -19 7 26.54 4.32
 0 -19 8 404.2 17.98
 0 19 8 401.54 19.45
 0 -19 -8 369.64 15.3
 0 19 -8 412.92 18.08
 0 -19 9 56.17 6.36
 0 19 9 48.48 6.43
 0 -19 -9 62.63 5.4
 0 19 -9 57.63 6.21
 0 -19 10 267.14 14.67
 0 19 10 252.49 15.18
 0 19 -10 275.03 14.42
 0 -19 -10 286.13 12.88
 0 19 -11 -1.16 2.13
 0 -19 11 -0.64 2.36
 0 -19 -11 -0.43 2.04
 0 19 -12 20.76 4.09
 0 19 12 20.5 4.67
 0 -19 12 16.92 4.37
 0 -19 -12 20.08 3.58
 0 -19 -12 16.63 3.96
 0 19 -13 16.96 3.92
 0 19 13 24.1 4.98
 0 -19 13 19.73 4.39
 0 -19 -13 25.12 4.5
 0 -19 -13 19.09 3.8
 0 -19 14 95.23 9.18
 0 19 14 89.64 8.88
 0 19 -14 108.21 9.02
 0 19 14 98.69 9.5
 0 -19 -14 116.96 8.36
 0 -19 -14 104.61 8.5
 0 -19 15 123.5 10.4
 0 19 15 124.39 10.68
 0 19 -15 105.45 9.14
 0 19 15 121.51 10.51
 0 -19 -15 119.75 8.66
 0 -19 -15 126.8 9.45
 0 19 15 103.66 10.18
 0 -20 0 395.74 14.26
 0 20 0 388.42 18.12
 0 -20 0 373.82 15.99
 0 20 0 384.12 17.13
 0 -20 0 371.92 12.64
 0 -20 -1 10.2 2.13
 0 20 1 7.42 2.79
 0 20 -1 14.79 3.58
 0 -20 1 6.72 2.33
 0 20 1 9.7 2.79
 0 20 -1 11.51 3.12
 0 -20 -1 8.17 2.54
 0 -20 1 9.43 1.72
 0 -20 -1 7.73 1.53
 0 -20 -2 24.95 3.06
 0 -20 -2 26.67 3.8
 0 20 -2 28.35 4.4
 0 20 2 17.06 4.06
 0 -20 2 24.02 3.78
 0 20 2 27.77 4.21
 0 -20 2 27.62 2.46
 0 -20 -2 22.33 2.47
 0 -20 -3 12.86 2.32
 0 -20 -3 10.81 1.88
 0 -20 3 12.75 1.76
 0 20 -3 13.01 3.15
 0 20 3 13.56 3.59
 0 -20 -3 10.06 2.55
 0 -20 3 10.48 2.93
 0 20 3 8.47 2.55
 0 -20 -4 36.74 3.82
 0 20 -4 35.37 4.94
 0 -20 4 40.52 2.97
 0 -20 -4 48.65 3.64
 0 -20 -4 50.58 4.96
 0 20 4 44.94 5.89
 0 -20 4 48.41 5.34
 0 -20 -5 21.73 3.04
 0 20 -5 14.38 3.41
 0 20 5 22.3 4.41
 0 -20 -5 20.5 3.31
 0 -20 5 18.44 3.54
 0 -20 5 16.26 1.93
 0 -20 -5 21.87 2.59
 0 -20 -6 316.21 13.13
 0 -20 6 313.99 10.49
 0 20 6 311.75 16.89
 0 -20 -6 292.98 13.68
 0 20 -6 336.71 15.94
 0 -20 6 351.81 15.94
 0 -20 7 51.35 5.83
 0 -20 -7 45.67 4.92
 0 20 7 49.98 6.45
 0 -20 -7 56.67 5.01
 0 20 -7 60.84 6.34
 0 -20 8 57.71 6.38
 0 20 8 56.84 6.99
 0 -20 -8 53.76 5.39
 0 -20 -8 64.64 5.36
 0 20 -8 66.51 6.72
 0 -20 9 15.26 3.66
 0 20 9 13.92 3.82
 0 -20 -9 18.55 3.28
 0 20 -9 19.37 4
 0 -20 10 177.87 11.69
 0 20 10 163.53 12.2
 0 -20 -10 171.72 9.67
 0 20 -10 188.97 11.67
 0 -20 11 18.06 4.37
 0 20 -11 18.26 4.07
 0 20 11 12.16 3.82
 0 -20 -11 20.91 3.54
 0 20 -12 363.24 17.57
 0 -20 12 327.15 17.52
 0 20 12 333.52 17.99
 0 -20 -12 342.98 15.22
 0 20 -13 42.95 5.79
 0 -20 13 50.21 6.71
 0 -20 -13 44.84 5.14
 0 20 13 51.89 7.08
 0 -21 0 1.3 1.04
 0 21 0 5.7 2.84
 0 -21 0 -1.4 1.99
 0 21 0 0.54 2.26
 0 -21 -1 2.73 1.45
 0 21 -1 1.1 1.87
 0 21 -1 1.24 2.1
 0 21 1 1.94 2.1
 0 -21 1 0.95 2.09
 0 -21 -1 -0.46 1.85
 0 21 1 3.76 2.29
 0 -21 -1 -0.19 1.05
 0 -21 1 2.31 1.29
 0 -21 -2 306.45 12.57
 0 -21 -2 316.78 14.44
 0 21 2 305.49 16.47
 0 21 -2 336.76 16.44
 0 -21 2 318.23 14.91
 0 21 2 333.92 15.62
 0 -21 -2 317.9 11.26
 0 -21 -3 34.8 3.72
 0 21 3 37.18 5.58
 0 21 -3 34.49 5.13
 0 -21 -3 42.73 4.73
 0 -21 3 37.37 4.86
 0 21 3 41.91 5.16
 0 -21 -3 36.17 3.12
 0 -21 -4 204.84 9.68
 0 -21 -4 204.53 8.53
 0 21 -4 219.57 12.51
 0 21 4 197.61 12.97
 0 -21 -4 191.43 10.62
 0 -21 4 205.47 11.64
 0 21 -4 174.75 11.4
 0 21 4 218.8 11.9
 0 -21 -5 17.55 3.02
 0 21 -5 30.15 4.64
 0 -21 -5 20.88 2.62
 0 21 5 16.95 4.01
 0 21 -5 15.95 3.34
 0 -21 -5 22.08 3.55
 0 21 5 23.48 4
 0 -21 5 26.42 4.26
 0 -21 -6 5.96 2.1
 0 21 -6 11.17 3.21
 0 -21 -6 9.9 1.92
 0 -21 -6 10.62 2.75
 0 21 -6 12.82 3.42
 0 21 6 4.32 2.65
 0 21 6 8.56 2.75
 0 -21 6 12.36 3.4
 0 21 -7 2.99 2.41
 0 21 7 2.48 2.07
 0 -21 7 2.34 2.29
 0 21 7 2.2 2.16
 0 -21 -7 2.67 1.95
 0 -21 -7 2.56 1.79
 0 21 -8 396.41 18.46
 0 21 8 387.03 17
 0 -21 8 362.48 18
 0 21 8 405.73 20.12
 0 -21 -8 382.47 16.4
 0 -21 -8 408.75 15.88
 0 21 -9 86.05 7.93
 0 21 9 88.61 7.19
 0 -21 9 88.28 8.18
 0 -21 -9 82.36 6.82
 0 21 9 85.16 8.75
 0 -21 -9 87 6.55
 0 21 -10 351.19 17.12
 0 -21 10 344.53 17.54
 0 21 10 309.86 14.89
 0 -21 -10 329.81 15.03
 0 21 10 344.27 18.61
 0 -21 -10 331.13 14.57
 0 21 -11 8.89 3.18
 0 -21 11 8.29 3.39
 0 21 11 8.38 2.59
 0 -21 -11 8.26 2.7
 0 21 11 11.05 3.87
 0 22 0 630.07 24.34
 0 22 0 597.37 25.1
 0 -22 0 607.47 23.13
 0 -22 1 63.7 6.4
 0 22 -1 61.21 6.49
 0 22 1 69.86 6.79
 0 22 1 61.46 6.99
 0 22 -1 59.53 6.69
 0 -22 -1 68.43 6.38
 0 -22 2 49.71 5.73
 0 22 2 46.74 5.69
 0 -22 -2 45.02 4.25
 0 -22 -2 44.83 5.32
 0 22 2 41.41 5.88
 0 22 -2 38.04 5.63
 0 22 3 2.74 2.34
 0 -22 3 3.2 2.45
 0 -22 -3 3.27 1.66
 0 22 -3 3.73 2.51
 0 22 3 2.12 2.49
 0 -22 -3 6.13 2.4
 0 22 4 103.91 8.24
 0 -22 4 94.69 7.89
 0 22 -4 93.03 8.25
 0 -22 -4 114.08 7.94
 0 22 4 102.29 9.18
 0 -22 -4 93.74 6.29
 0 22 -5 1.82 2.22
 0 -22 5 1.14 2.22
 0 22 5 -0.53 2.28
 0 22 -5 -0.6 2.1
 0 -22 -5 1.39 1.93
 0 22 5 4.4 3.13
 0 -22 -5 0.69 1.55
 0 22 -6 334.42 16.67
 0 -22 6 315.81 16.02
 0 22 6 344.05 15.83
 0 22 -6 301.41 15.71
 0 22 6 322.73 17.7
 0 -22 -6 308.76 14.54
 0 -22 -6 336.27 13.64
 0 -22 -7 8.88 2.33
 0 22 -7 13.72 3.62
 0 -22 -7 10.58 2.1
 0 22 -7 13.11 3.4
 0 -22 -7 9.78 2.93
 0 22 7 14.49 4.36
 0 -22 7 9.15 3.23
 0 22 7 6.22 2.5
 0 22 8 144.94 9.47
 0 -22 8 135.91 10.15
 0 22 8 137.31 11.2
 0 -22 -8 146.51 9.11
 0 22 -8 136.38 9.71
 0 -22 -8 144.73 8.36
 0 22 -8 118.36 9.63
 0 23 0 2.75 2.78
 0 -23 0 -1.56 2.45
 0 23 0 0.6 2.19
 0 23 -1 -2.69 2.64
 0 23 1 -0.7 2.38
 0 -23 -1 -1.54 2.35
 0 -23 1 -1.07 2.45
 0 23 -1 3.02 2.65
 0 23 1 0.59 2
 -1 0 28 13.51 3.97
 1 0 -28 13.29 3.7
 -1 0 27 -0.73 2.36
 1 0 -27 -0.68 2.91
 -1 0 26 133.21 10.52
 1 0 -26 124.81 9.94
 -1 0 25 -0.68 2.21
 1 0 -25 -0.64 2.42
 -1 0 24 95.83 8.55
 1 0 -24 106.19 5.5
 1 0 -24 90.48 8.16
 -1 0 23 1.89 1.95
 1 0 -23 0.44 1.05
 1 0 -23 -0.22 1.08
 1 0 -23 0.59 1.73
 -1 0 22 73.67 7.16
 1 0 -22 81.97 7.34
 1 0 -22 79.65 5.49
 1 0 -22 75.42 4.64
 -1 0 21 2.3 2.18
 1 0 -21 1.49 1.37
 1 0 -21 1.3 1.33
 -1 0 21 1.38 0.86
 -1 0 21 1.15 2.11
 -1 0 20 1124.17 37.83
 -1 0 20 1174.28 38.12
 -1 0 20 1166.61 31.38
 1 0 -20 1154.02 33.79
 1 0 -20 1107.23 32.25
 1 0 -19 1.49 1.87
 -1 0 19 2.08 2.04
 -1 0 19 2.59 2.09
 -1 0 19 0.63 0.99
 1 0 -19 1.4 1.35
 1 0 -19 0.82 1.22
 1 0 -18 1278.33 39.25
 -1 0 18 1363.26 42
 -1 0 18 1334.03 41.94
 -1 0 18 1349.78 36.08
 1 0 -18 1349.61 38.11
 1 0 -18 1314.43 36.72
 1 0 -17 -1.35 1.75
 -1 0 17 1.38 1.35
 -1 0 17 1.39 1.37
 1 0 -17 0.82 0.83
 -1 0 17 0.16 0.67
 -1 0 17 0.56 0.38
 1 0 -17 1.3 1.11
 1 0 -17 0.57 0.89
 1 0 -16 62.64 3.78
 1 0 -16 56.2 5.05
 -1 0 16 65.45 5.71
 1 0 -16 60.48 5.19
 1 0 -16 66.38 5.32
 -1 0 16 57.08 5.27
 -1 0 16 56.18 3.4
 1 0 -16 61.11 3.89
 1 0 -16 64.85 4.38
 1 0 -16 65.55 4.91
 1 0 -15 0.9 1.14
 1 0 -15 -0.36 1.44
 -1 0 15 -0.82 1.26
 1 0 -15 -0.35 1.36
 -1 0 15 0.81 1.31
 -1 0 15 0.92 0.72
 1 0 -15 0.2 0.75
 1 0 -15 -0.48 0.87
 1 0 -15 0.17 0.64
 -1 0 14 451.67 14.27
 1 0 -14 465.05 16.15
 -1 0 14 436.98 17.27
 1 0 -14 487.07 17.11
 -1 0 14 472.67 17.67
 1 0 -14 489.45 17.03
 1 0 -14 461.16 14.78
 -1 0 14 472.56 14.17
 1 0 -14 462.4 15.33
 1 0 -14 416.47 14.01
 -1 0 13 0.3 0.58
 1 0 -13 -0.26 0.51
 1 0 -13 -0.31 0.87
 -1 0 13 0.35 1.03
 1 0 -13 0.91 0.94
 -1 0 13 1.38 1.01
 -1 0 13 1.19 0.73
 1 0 -13 0.36 0.67
 1 0 -13 0.64 0.86
 1 0 -13 -0.15 0.61
 -1 0 12 1717.21 15.62
 1 0 -12 1877.26 21.3
 -1 0 12 1796.72 24.15
 1 0 -12 1758.27 22.47
 -1 0 12 1738.62 15.92
 1 0 -12 1846.5 17.94
 -1 0 12 1856.81 20.35
 1 0 -12 1775.26 19.02
 1 0 -12 1684.7 15.15
 -1 0 11 1.01 0.6
 -1 0 11 -0.13 0.56
 -1 0 11 0.3 0.87
 1 0 -11 -0.27 0.26
 1 0 -11 -0.26 0.81
 1 0 -11 -0.16 0.62
 -1 0 11 0.14 0.51
 -1 0 11 -0.21 0.68
 1 0 -11 1.32 0.78
 1 0 -11 0.12 0.44
 -1 0 10 2.49 0.7
 -1 0 10 1.34 0.91
 1 0 -10 2.88 1.1
 -1 0 10 1.85 0.8
 1 0 -10 2.31 0.87
 -1 0 10 2.49 0.94
 1 0 -10 0.53 0.67
 1 0 -10 3.99 0.78
 -1 0 9 -0.2 0.64
 -1 0 9 0.4 0.46
 1 0 -9 0.18 0.6
 -1 0 9 -0.48 0.67
 -1 0 9 0.14 0.55
 1 0 -9 0.43 0.9
 -1 0 9 0.37 0.52
 1 0 -9 -0.14 0.54
 -1 0 9 0.18 0.62
 1 0 -9 0.32 0.65
 1 0 -9 0.79 0.46
 -1 0 8 1543.15 43.21
 -1 0 8 1592.86 41.72
 1 0 -8 1687.15 43.16
 -1 0 8 1712.53 42.53
 -1 0 8 1632.78 44.07
 1 0 -8 1637.21 43.83
 1 0 -8 1627.08 42.58
 -1 0 8 1616.25 42.3
 1 0 -8 1615.16 42.92
 -1 0 8 1584.18 43.15
 1 0 -8 1562.98 41.65
 -1 0 7 1.75 0.48
 -1 0 7 -0.14 0.42
 1 0 -7 0.27 0.55
 -1 0 7 2.76 0.62
 1 0 -7 0.17 0.58
 -1 0 7 1.52 0.56
 1 0 -7 -0.12 0.44
 -1 0 7 0.14 0.42
 1 0 -7 0.27 0.48
 1 0 -7 1.75 0.45
 1 0 -6 1933.59 51.42
 -1 0 6 2078.51 51.66
 -1 0 6 1909.18 50.95
 -1 0 6 1939.41 51.23
 1 0 -6 1973.82 51.41
 1 0 -6 2106.76 52.29
 1 0 -6 2034.49 51.65
 -1 0 6 2074.72 50.54
 1 0 -6 1917.95 50.39
 -1 0 5 -0.09 0.38
 1 0 -5 -0.09 0.34
 1 0 -5 0.89 0.43
 1 0 -5 0.25 0.53
 1 0 -5 0.95 0.5
 -1 0 5 0.21 0.25
 -1 0 4 828.35 21.07
 1 0 -4 835.85 21.58
 1 0 -4 844.71 20.56
 1 0 -4 818.46 21.47
 1 0 -3 -0.15 0.32
 -1 0 3 0.08 0.3
 -1 0 3 0.16 0.3
 -1 0 2 6563.77 166.59
 1 0 -2 6429.38 166.35
 -1 0 2 7005.13 166.35
 -1 0 -1 0.27 0.2
 1 0 1 0.06 0.24
 1 0 1 0.42 0.24
 1 0 1 0.1 0.18
 -1 0 -2 424.54 11.6
 -1 0 -2 417.73 11.53
 -1 0 -2 418.28 11.44
 1 0 2 441.42 11.9
 1 0 2 427.72 12.19
 1 0 2 422.34 11.94
 1 0 2 437.74 11.88
 1 0 3 0.87 0.47
 1 0 3 0.54 0.4
 -1 0 -3 0.24 0.35
 -1 0 -3 0.39 0.25
 -1 0 -3 0.15 0.35
 1 0 3 0.46 0.55
 -1 0 -3 0.99 0.45
 1 0 4 228.13 7.76
 -1 0 -4 221.31 7.38
 1 0 4 247.1 8.17
 -1 0 -4 231.21 7.51
 1 0 4 228.54 6.52
 -1 0 -4 240.1 7.75
 1 0 5 0.15 0.5
 -1 0 -5 0.91 0.44
 1 0 5 -0.17 0.46
 1 0 5 1.24 0.34
 -1 0 -5 1.08 0.6
 1 0 6 2929.1 78.48
 -1 0 -6 3041.23 77.65
 1 0 6 3202.48 79.19
 -1 0 -6 3000.59 76.38
 1 0 6 2937.18 76.49
 -1 0 -6 3055.44 78.29
 -1 0 -6 3253.04 78.07
 -1 0 -7 0.56 0.55
 1 0 7 0.22 0.65
 -1 0 -7 1.16 0.65
 1 0 7 0.09 0.36
 -1 0 -7 0.93 0.43
 -1 0 -7 0.18 0.64
 -1 0 -8 3.27 1
 1 0 8 2.23 1
 -1 0 -8 3.27 0.88
 -1 0 -8 3.6 0.44
 -1 0 -8 2.08 0.79
 1 0 8 4.62 0.77
 -1 0 -8 3.6 0.66
 -1 0 -8 2.64 1
 -1 0 -9 0.68 0.77
 1 0 9 -0.28 0.6
 -1 0 -9 0.68 0.67
 -1 0 -9 0.21 0.51
 -1 0 -9 0.31 0.27
 -1 0 -9 0.82 0.52
 1 0 9 0.81 0.49
 -1 0 -9 1.13 0.77
 -1 0 -10 1100.09 16.88
 1 0 10 1160.2 18.68
 -1 0 -10 1076.16 13.94
 -1 0 -10 1099.93 7.93
 -1 0 -10 1194.89 16.86
 1 0 10 1131.49 12.13
 -1 0 -10 1090.24 11.17
 -1 0 -10 1122.72 16.32
 -1 0 -10 1171.16 17.22
 -1 0 -11 0.47 0.69
 -1 0 -11 -0.27 0.37
 -1 0 -11 -0.27 0.85
 1 0 11 0.66 0.92
 -1 0 -11 0.86 0.75
 -1 0 -11 0.4 0.75
 -1 0 -11 0.57 0.33
 -1 0 -11 0.26 0.81
 -1 0 -11 0.63 0.61
 1 0 11 0.86 0.63
 -1 0 -11 0.52 0.8
 1 0 11 -0.29 0.41
 -1 0 -11 0.81 0.84
 -1 0 -12 139.62 6.46
 -1 0 -12 140.17 6.97
 -1 0 -12 138.81 7.32
 -1 0 -12 150.04 7.62
 -1 0 -12 140.46 6.29
 1 0 12 143.37 8.08
 -1 0 -12 132.25 7.32
 -1 0 -12 130.03 7.1
 -1 0 -12 143.05 4.68
 -1 0 -12 146.46 5.7
 1 0 12 140.53 5.87
 -1 0 -12 142.44 7.3
 -1 0 -12 142.92 7.44
 1 0 12 126.85 7.26
 -1 0 -13 1.23 0.96
 -1 0 -13 0.27 1.04
 -1 0 -13 -0.32 1.25
 -1 0 -13 0.61 0.82
 -1 0 -13 -0.98 1.25
 -1 0 -13 -0.22 0.76
 -1 0 -13 -0.31 1.05
 -1 0 -13 -0.15 0.63
 1 0 13 0.17 0.58
 1 0 13 2.09 1.13
 -1 0 -13 -0.3 1.14
 -1 0 -13 1.89 1.15
 -1 0 -14 93.09 5.48
 -1 0 -14 101.82 6.18
 -1 0 -14 105.2 6.58
 -1 0 -14 103.24 6.65
 1 0 14 93.49 6.69
 -1 0 -14 115.19 5.69
 -1 0 -14 112.19 6.88
 -1 0 -14 109.44 6.72
 -1 0 -14 103.87 4.85
 1 0 14 109.84 5.28
 -1 0 -14 100.91 6.45
 1 0 14 120.07 7.27
 -1 0 -14 116.62 6.9
 -1 0 -15 1.1 1.57
 -1 0 -15 -1.46 1.38
 1 0 15 0.41 1.13
 -1 0 -15 0.92 0.92
 -1 0 -15 4.05 1.64
 -1 0 -15 2.1 1.28
 -1 0 -15 0.36 1.46
 -1 0 -15 1.07 1.26
 1 0 15 2.42 1.77
 -1 0 -15 -0.34 1.3
 -1 0 -15 0.25 0.88
 -1 0 -16 2087.11 61.11
 1 0 16 2166 62.66
 -1 0 -16 2148.68 61.59
 -1 0 -16 2223.12 61.83
 -1 0 -16 2202.72 59.11
 1 0 16 2180.62 62.55
 -1 0 -16 2116.78 61.57
 -1 0 -16 2369.93 59.81
 -1 0 -17 1.51 1.11
 1 0 17 -0.46 1.5
 1 0 17 3.22 1.8
 -1 0 -17 -0.27 1.26
 -1 0 -18 276.27 10.93
 1 0 18 270.45 13.42
 1 0 18 290.29 13.85
 -1 0 -18 264.85 11.09
 -1 0 -18 273.43 13
 1 0 19 1.03 1.59
 -1 0 -19 -0.27 1.17
 -1 0 -19 1.85 1.86
 1 0 19 1.56 1.9
 -1 0 -19 -1.18 1.33
 1 0 20 8.1 2.9
 -1 0 -20 8.26 2.78
 -1 0 -20 8.08 1.37
 1 0 20 7.12 2.52
 -1 0 -20 9.12 2.09
 -1 0 -21 -0.31 1.36
 -1 0 -21 3.56 2.49
 1 0 21 1.13 1.84
 -1 0 -22 677.36 23.08
 -1 0 -22 753.53 27.07
 1 0 22 757.74 27.69
 -1 0 -23 1.92 1.66
 -1 0 -23 3.33 2.43
 1 0 23 0.61 2.33
 -1 0 -24 188.08 9.35
 1 0 24 194.17 12.43
 -1 0 -25 1.79 2.48
 1 0 25 0.66 2.33
 -1 0 -26 3.08 2.41
 1 0 26 2.03 2.48
 -1 0 -27 -0.63 2.91
 1 0 27 -0.69 2.45
 1 -1 -27 3.43 2.77
 1 1 -27 2.7 2.96
 -1 1 27 1.46 2.47
 1 1 -26 105.88 9.09
 1 -1 -26 90.65 8.52
 -1 1 26 92.54 8.69
 1 1 -25 15.19 3.86
 1 -1 -25 26.39 4.7
 -1 1 25 25.27 4.81
 1 -1 -24 107.29 8.83
 1 1 -24 115.14 9.03
 -1 1 24 101.32 8.81
 1 -1 -24 106.62 6.02
 -1 1 23 15.79 3.84
 -1 -1 23 12.29 3.63
 1 -1 -23 16.1 3.67
 1 1 -23 18.12 3.78
 1 1 -23 18.2 2
 1 1 -23 17.21 2.13
 1 -1 -23 14.08 2.32
 -1 1 22 358.29 17.24
 -1 1 22 361.64 11.2
 -1 -1 22 345.46 16.88
 1 -1 -22 380.59 17.27
 1 1 -22 360.48 11.89
 1 1 -22 355.26 13.47
 1 -1 -22 355.25 13.7
 1 -1 -22 330.58 12.59
 1 1 -22 332.75 11.8
 -1 -1 21 20.87 3.88
 -1 1 21 16.17 3.46
 1 -1 -21 14.71 3.52
 -1 1 21 13.59 1.64
 1 1 -21 12.48 1.8
 1 -1 -21 14.41 2.43
 1 1 -21 15.58 2.49
 1 -1 -21 17.57 2.38
 1 1 -21 15.58 2.01
 -1 -1 20 162.13 10.44
 -1 -1 20 188.29 6.97
 -1 1 20 178.26 10.91
 1 1 -20 178.86 7.72
 -1 1 20 164.55 6.53
 1 1 -20 148.25 7.81
 1 1 -20 178.34 7.11
 1 -1 -20 169.8 8.33
 1 1 -20 168.96 7.04
 1 -1 -20 162.52 7.55
 1 -1 -19 9.15 2.41
 1 1 -19 5.71 2.18
 -1 1 19 8.82 2.65
 -1 -1 19 7.24 1.41
 -1 -1 19 7.65 2.6
 -1 1 19 9.59 2.82
 1 1 -19 7.14 1.64
 -1 1 19 7.99 1.38
 1 -1 -19 8.4 1.95
 1 1 -19 4.91 1.59
 1 -1 -19 11.3 1.93
 1 1 -19 8.4 1.52
 1 -1 -18 547.82 19.53
 1 1 -18 563.37 19.88
 -1 -1 18 566.35 16.74
 -1 1 18 535.46 21.31
 -1 -1 18 576.07 21.68
 -1 1 18 549.63 21.76
 1 1 -18 569.07 17.81
 -1 1 18 563.18 16.61
 -1 1 18 532.96 14.66
 1 -1 -18 559.57 18.57
 1 1 -18 561.2 18.31
 1 1 -18 550.25 16.82
 1 -1 -18 567.35 17.71
 -1 1 17 0.87 0.85
 1 1 -17 2.43 1.6
 1 -1 -17 5.64 2
 -1 1 17 2.77 1.69
 -1 -1 17 0.91 1.67
 -1 1 17 4.75 2.08
 -1 -1 17 2.6 1.01
 -1 1 17 2.66 0.91
 1 1 -17 1.58 0.99
 -1 1 17 1.81 0.6
 1 -1 -17 2.43 1.21
 1 1 -17 1.01 1.08
 1 -1 -17 3.63 1.24
 1 1 -17 2.3 0.99
 1 1 -16 1059.33 29.04
 1 -1 -16 923.29 29.45
 -1 1 16 1057.64 29.89
 1 -1 -16 1057.26 31.75
 1 1 -16 1056.66 32
 1 1 -16 996.25 32.71
 1 -1 -16 1113.51 32.97
 1 1 -16 1085.29 33.12
 -1 1 16 1061.21 33.95
 -1 -1 16 1082.09 33.83
 -1 1 16 1030.31 28.91
 -1 -1 16 1047.49 28.98
 1 1 -16 1086.48 30.25
 -1 -1 16 1041.37 27.04
 -1 1 16 1120.28 31.79
 1 -1 -16 1073.32 30.92
 1 1 -16 1046.22 30.46
 1 -1 -16 1032.13 32.69
 -1 1 16 1021.16 33.41
 1 1 -16 1078.47 32.77
 1 -1 -15 138.87 7.4
 1 1 -15 144 7.79
 -1 1 15 158.64 8.56
 -1 1 15 164.14 8.89
 1 -1 -15 140.99 8.03
 1 1 -15 148.79 8.11
 -1 -1 15 134.21 8.31
 1 1 -15 145.26 8.16
 1 -1 -15 152.02 8.21
 -1 1 15 137.96 8.43
 -1 1 15 150.77 6.07
 -1 -1 15 152.38 6.1
 1 1 -15 132.93 6.51
 -1 -1 15 145.71 4.76
 -1 1 15 146.35 7.48
 1 -1 -15 166.15 7.39
 1 1 -15 147.58 6.96
 1 1 -15 137.5 5.81
 1 -1 -15 139.48 6.42
 1 1 -14 782.83 25.07
 1 -1 -14 823.19 25.06
 -1 1 14 840.76 26.24
 1 1 -14 812.43 26.04
 1 -1 -14 797.36 25.79
 -1 -1 14 795.69 26.47
 -1 1 14 814.8 26.81
 1 -1 -14 828.93 26.01
 -1 1 14 844.45 26.78
 1 1 -14 845.37 25.95
 -1 1 14 807.74 22.88
 -1 -1 14 800.16 22.87
 1 1 -14 783.35 23.71
 1 1 -14 818.48 24.04
 1 -1 -14 802.47 24.27
 -1 1 14 829.96 25.03
 1 -1 -14 835.79 23.53
 1 1 -14 751.92 22.41
 1 -1 -13 0.26 0.5
 -1 1 13 2.82 1.41
 1 1 -13 -0.27 0.53
 -1 -1 13 2.76 1.35
 1 1 -13 4.45 1.56
 -1 1 13 2.89 1.28
 1 -1 -13 2.46 1.13
 1 1 -13 4.78 1.4
 1 -1 -13 1.87 1.26
 -1 1 13 2.42 1.27
 1 1 -13 3.73 1.05
 -1 -1 13 3.88 1.01
 -1 1 13 2.41 0.79
 -1 1 13 4.36 1.35
 1 -1 -13 1.55 0.87
 1 1 -13 3.34 1.02
 1 -1 -13 4.94 1.1
 1 1 -13 3.75 0.83
 -1 1 12 487.97 11.89
 1 1 -12 447.78 10.68
 -1 1 12 481.04 8.9
 1 -1 -12 479.96 10.75
 1 1 -12 2.07 1.36
 1 -1 -12 1.14 1.14
 -1 1 12 489.79 12.89
 -1 -1 12 496.78 12.72
 1 1 -12 501.21 11.88
 -1 1 12 212.22 8.27
 -1 1 12 471.15 8.33
 1 1 -12 485.99 9.61
 -1 -1 12 484.64 8.43
 1 -1 -12 474.23 8.93
 -1 1 12 505.18 11.06
 1 -1 -12 468.64 9.95
 1 1 -12 482.66 9.82
 1 1 -12 536.2 7.87
 1 -1 -12 458.37 8.6
 -1 -1 11 43.15 2.16
 -1 1 11 39.12 2.45
 -1 1 11 47.39 3.57
 1 1 -11 44.96 3.5
 -1 1 11 -0.29 0.3
 -1 -1 11 41.29 3.54
 1 1 -11 -0.27 0.39
 -1 1 11 43.99 2.5
 -1 -1 11 43.32 2.49
 1 1 -11 44.15 2.83
 1 -1 -11 36.65 2.4
 1 1 -11 40.69 2.84
 1 -1 -11 36.68 2.74
 -1 1 11 45.65 3.24
 1 1 -11 42.78 2.11
 1 -1 -11 39.22 2.49
 -1 -1 10 2537.22 62.4
 -1 1 10 2397.31 63.19
 -1 1 10 2525.26 65.11
 1 1 -10 2527.71 65.24
 -1 -1 10 2621.15 65.97
 -1 -1 10 2515.94 63.22
 -1 1 10 2444.73 63.15
 1 1 -10 2340.51 63.71
 1 -1 -10 2496.73 63.42
 1 1 -10 2615.64 63.72
 -1 1 10 2533.33 64.69
 1 -1 -10 2401.9 64.13
 1 1 -10 2426.93 63.92
 1 -1 -10 2265.96 62.92
 1 1 -10 2271.73 62.14
 1 -1 -9 481.81 15.62
 1 1 -9 485.24 15.89
 -1 1 9 498.71 16.25
 -1 -1 9 506.95 14.19
 -1 -1 9 525.18 15.55
 -1 -1 9 531.8 16.96
 1 1 -9 518.36 16.53
 1 1 -9 514.62 15.56
 1 -1 -9 520.3 15.26
 -1 1 9 512.89 15.07
 -1 -1 9 515.03 15.02
 1 -1 -9 521.59 15.82
 1 1 -9 539.92 15.68
 -1 1 9 554.4 16.36
 1 1 -9 498.35 14.12
 -1 1 9 506.42 14.98
 1 -1 -9 518.4 14.98
 -1 -1 8 717.66 19.2
 -1 1 8 792.75 21.44
 1 -1 -8 749.46 20.83
 1 1 -8 729.1 21.02
 -1 -1 8 735.13 20.57
 -1 1 8 686.09 19.8
 -1 -1 8 749.82 21.82
 1 1 -8 736.87 21.49
 -1 1 8 726.28 20.24
 1 -1 -8 718.21 20.32
 -1 -1 8 745.16 20.26
 1 1 -8 729.81 20.63
 1 1 -8 733.61 20.65
 -1 1 8 736.65 21.22
 1 -1 -8 728.64 20.86
 1 -1 -8 646.22 19.76
 -1 1 8 754.73 20.12
 1 1 -8 710.97 19.12
 1 1 -7 182.25 6.83
 1 -1 -7 184.86 6.64
 -1 1 7 202.23 7.11
 -1 -1 7 176.75 5.48
 -1 -1 7 199.27 7.54
 -1 1 7 165.03 5.95
 -1 1 7 182.88 7.45
 1 1 -7 179.32 7.19
 -1 -1 7 189.13 6.5
 -1 1 7 179.87 6.42
 1 1 -7 183.97 6.71
 1 -1 -7 186.94 6.54
 1 1 -7 190.22 6.76
 1 -1 -7 176.8 6.78
 1 1 -7 207.78 5.6
 -1 1 7 165.62 6.11
 1 -1 -7 190.95 6.26
 1 -1 -6 613.82 17.45
 -1 -1 6 597.53 16.22
 1 1 -6 666.42 17.78
 -1 1 6 644.99 17.83
 -1 1 6 592.04 16.82
 -1 -1 6 659.47 18.48
 -1 1 6 633.97 18.53
 1 1 -6 621.99 18.23
 -1 1 6 630.77 17.48
 1 -1 -6 603.81 17.5
 -1 -1 6 643.42 17.51
 1 1 -6 668.84 17.81
 1 -1 -6 631.36 17.92
 1 1 -6 630.33 17.69
 1 1 -6 625.62 16.22
 1 -1 -6 595.27 17.03
 -1 1 6 673.47 17.29
 1 -1 -5 13.3 1.15
 1 1 -5 15.82 1.29
 -1 1 5 13.78 1.27
 1 1 -5 11.94 1.32
 -1 1 5 12.57 0.95
 -1 -1 5 11.59 1.31
 -1 1 5 13.23 1.44
 1 1 -5 12.19 1.23
 1 -1 -5 12.51 1.21
 1 1 -5 13.45 1.04
 1 1 -5 13.73 1.28
 1 -1 -5 14.45 1.38
 -1 1 5 12.68 1.05
 1 -1 -5 12.24 1.02
 -1 1 4 1876.11 45.12
 1 1 -4 1724.87 45.58
 -1 -1 4 1769.51 45.64
 -1 1 4 1692.82 45.71
 1 -1 -4 1763.27 45.37
 1 1 -4 1774.2 45.53
 1 1 -4 1725.11 44.84
 1 -1 -4 1757.42 45.6
 1 -1 -4 1757.26 44.88
 -1 1 3 427.9 11.66
 -1 -1 3 422.73 11.53
 1 1 -3 429.58 11.67
 1 1 -3 430.76 11.21
 -1 1 3 419.65 11.82
 1 1 -2 1751.32 45.5
 -1 -1 2 1791.82 45.8
 -1 1 2 1889.83 45.99
 -1 -1 2 1778.5 45.43
 -1 -1 1 46.36 1.97
 1 1 -1 43.7 1.87
 -1 1 1 47.48 2.02
 -1 -1 1 46.6 1.73
 1 1 0 2639.01 63.88
 -1 -1 0 2608.39 63.99
 1 1 0 2486.5 63.93
 1 -1 0 2692.39 64.11
 1 -1 1 163.73 5.16
 1 1 1 164.82 4.97
 1 1 1 167.92 5.11
 -1 -1 -1 160.91 4.74
 -1 1 -1 170.22 4.89
 1 1 1 156.27 5.06
 1 1 1 171.63 4.91
 1 -1 1 169.18 5.28
 -1 -1 -1 181.23 5.37
 1 -1 2 2881.59 73.3
 1 1 2 2982.32 73.22
 1 1 2 2875.52 73.28
 -1 -1 -2 2887.11 72.9
 -1 1 -2 2865.7 72.58
 -1 1 -2 2873.24 72.6
 -1 -1 -2 2969.4 72.73
 1 1 2 2821.24 72.93
 1 -1 2 3034.88 73.58
 -1 -1 -2 2996.9 73.46
 1 1 2 2916.45 73.63
 -1 1 -2 2820 72.75
 1 1 3 336.4 9.86
 1 -1 3 318.87 9.69
 -1 -1 -3 327.79 9.49
 -1 1 -3 323.8 9.63
 -1 -1 -3 343.28 9.74
 -1 1 -3 320.43 9.18
 -1 1 -3 303.01 8.74
 -1 -1 -3 333.42 8.86
 -1 1 -3 310.74 9.64
 -1 1 -3 330.67 9.39
 1 1 3 342.5 10.19
 -1 -1 -3 342.38 9.83
 -1 -1 -4 2662.08 68.13
 1 1 4 2857.14 68.96
 1 1 4 2795.03 68.47
 1 -1 4 2507.82 68.14
 -1 -1 -4 2629.04 68.12
 -1 1 -4 2688.37 68.24
 -1 1 -4 2740.57 67.7
 -1 -1 -4 2810.93 68.29
 -1 -1 -4 2627.43 66.77
 -1 1 -4 2585.21 66.78
 1 1 4 2555.6 67.29
 -1 1 -4 2763.07 67.94
 -1 1 -4 2766.07 68.3
 1 1 5 1.69 0.62
 -1 -1 -5 3.09 0.75
 -1 1 -5 3.92 0.87
 1 1 5 7.81 1.14
 1 -1 5 1.17 0.78
 -1 1 -5 3.35 0.72
 -1 1 -5 3.12 0.78
 -1 -1 -5 3.18 0.76
 -1 -1 -5 2.24 0.66
 -1 1 -5 3.08 0.41
 -1 -1 -5 4.47 0.45
 1 1 5 3.25 0.59
 -1 1 -5 5.52 1
 -1 1 -5 2.48 0.67
 -1 1 -5 3.01 0.4
 -1 -1 -6 91.85 4.19
 1 1 6 96.76 4.91
 -1 1 -6 92.76 4
 1 1 6 82.32 4.04
 1 -1 6 69.55 4.24
 1 1 6 87.23 4.52
 -1 -1 -6 94.19 4.39
 -1 1 -6 91.59 4.46
 -1 -1 -6 90.04 4.36
 -1 1 -6 89.86 3.05
 -1 1 -6 89.46 3.05
 -1 -1 -6 91.34 2.88
 -1 1 -6 92.27 3.05
 1 -1 6 84.7 3.02
 1 1 6 83.5 3.6
 -1 1 -6 97.13 4.54
 -1 1 -6 98.83 4.38
 -1 -1 -7 71.91 4.01
 -1 1 -7 77.05 4.27
 -1 -1 -7 73.1 3.83
 1 1 7 75.77 4.54
 -1 1 -7 73.8 3.64
 1 1 7 74.43 3.84
 -1 1 -7 73.7 2.75
 -1 -1 -7 70.73 4.03
 1 1 7 72.04 3.35
 -1 1 -7 72.39 2.78
 1 -1 7 73.15 2.84
 -1 1 -7 67.68 4
 -1 1 -7 75.53 3.96
 -1 -1 -8 1813.01 48.62
 -1 -1 -8 1805.99 48.01
 1 1 8 1866 49.74
 -1 1 -8 1820.42 47.57
 1 1 8 1910.93 48.23
 -1 -1 -8 1838.04 48.69
 -1 1 -8 1769.4 46.03
 1 -1 8 1786.34 46.25
 -1 1 -8 1778.99 46.18
 1 1 8 1796.49 47.13
 -1 1 -8 1780.23 48.37
 -1 1 -8 1858.63 48.85
 -1 1 -9 26.14 2.4
 -1 -1 -9 28.59 2.64
 -1 -1 -9 28.68 2.43
 1 1 9 21.64 2.6
 1 1 9 22.35 2.22
 -1 1 -9 24.44 2.14
 -1 1 -9 23.53 1.5
 -1 -1 -9 23.98 2.44
 -1 1 -9 27.68 1.7
 1 1 9 23.25 1.94
 -1 1 -9 28.37 2.58
 -1 1 -9 27.3 2.63
 -1 -1 -10 89.21 4.24
 -1 1 -10 -0.25 0.24
 -1 1 -10 96.67 4.61
 -1 -1 -10 93.19 4.82
 1 1 10 93.69 5.44
 -1 1 -10 88.67 3.94
 -1 -1 -10 94.2 4.87
 -1 1 -10 91.17 2.76
 -1 1 -10 90.52 3.02
 1 1 10 99.63 3.94
 1 1 10 -0.27 0.26
 -1 1 -10 83.05 4.46
 -1 1 -10 95.67 4.93
 -1 -1 -11 26.22 2.44
 -1 1 -11 27.11 2.66
 -1 -1 -11 -0.24 0.44
 -1 1 -11 0.8 0.66
 -1 1 -11 25.2 2.31
 -1 -1 -11 23.99 2.68
 -1 1 -11 18.62 2.43
 -1 -1 -11 20.55 2.5
 -1 1 -11 27.59 2.32
 1 1 11 21.94 2.87
 -1 1 -11 28.1 1.63
 -1 -1 -11 27.72 2.85
 1 1 11 25.51 2.15
 -1 1 -11 27.3 1.78
 -1 1 -11 27.46 2.76
 -1 1 -11 26.46 2.8
 1 1 11 2.05 1.04
 -1 -1 -12 1060.02 27.09
 -1 1 -12 878.92 27.45
 -1 -1 -12 930.91 27.23
 -1 1 -12 865.06 26.7
 -1 -1 -12 866.47 27.44
 -1 1 -12 902.73 27.88
 -1 -1 -12 873.79 25.48
 1 1 12 814.27 27.63
 -1 1 -12 929.16 26.18
 1 1 12 944.6 29.09
 -1 -1 -12 923.09 27.85
 -1 1 -12 865.51 25.82
 -1 1 -12 939.58 28.17
 -1 -1 -12 893.67 27.59
 -1 1 -12 889.14 24.1
 -1 1 -12 866.9 27.22
 1 1 12 899.95 25.66
 -1 1 -12 904.67 24.62
 1 1 12 830.75 27.71
 -1 1 -12 869.26 27.13
 -1 1 -12 958.39 27.91
 -1 -1 -13 15.79 2.13
 -1 1 -13 19.35 2.51
 -1 -1 -13 16.28 2.43
 -1 1 -13 19.16 2.64
 -1 1 -13 15.35 2.56
 -1 -1 -13 14.84 1.89
 1 1 13 15.02 2.46
 -1 1 -13 16.48 2.07
 -1 -1 -13 20.09 2.8
 1 1 13 16.57 2.79
 -1 1 -13 14.65 1.92
 -1 -1 -13 14.77 2.41
 -1 1 -13 15.46 2.65
 -1 1 -13 17.5 2.56
 -1 -1 -13 17.3 2.64
 -1 1 -13 18.21 1.48
 1 1 13 20.7 2.13
 -1 1 -13 19.23 1.74
 -1 1 -13 17.92 2.59
 1 1 13 22.61 2.92
 -1 1 -13 21.09 2.76
 -1 1 -14 2251.25 59.22
 -1 -1 -14 2028.36 59.29
 -1 1 -14 2118.94 61.01
 -1 -1 -14 2174.8 60.53
 -1 1 -14 2175.86 60.22
 -1 -1 -14 2373.89 58.97
 -1 1 -14 2019.85 58.87
 -1 1 -14 2259.77 61.61
 1 1 14 2197.06 62.11
 -1 -1 -14 2293.06 61.44
 -1 1 -14 2159 61.39
 -1 -1 -14 2205.31 61.22
 1 1 14 2212.24 62.73
 -1 1 -14 2251.03 61.19
 -1 1 -14 2193.14 56.81
 -1 -1 -14 2296.84 61.74
 1 1 14 2257.44 58.91
 -1 1 -14 2227.31 57.6
 -1 1 -14 2270.12 61.47
 -1 -1 -14 2185.63 61.07
 -1 1 -14 2215.65 60.88
 1 1 14 2395.87 62.53
 -1 -1 -15 6.12 1.64
 -1 -1 -15 10.78 2.16
 -1 1 -15 12.63 2.26
 -1 1 -15 8.56 2.06
 -1 -1 -15 6.42 1.65
 -1 1 -15 7.05 1.64
 -1 -1 -15 7.83 2.04
 1 1 15 6.62 2.03
 1 -1 15 6.8 2.15
 -1 1 -15 6.66 2.12
 -1 1 -15 7.88 2.18
 -1 -1 -15 6.82 2.18
 -1 1 -15 7.8 1.62
 1 1 15 12.22 2.63
 -1 1 -15 7.99 1.13
 -1 1 -15 9.52 2.3
 -1 -1 -15 8.14 2.15
 -1 1 -15 8.04 1.34
 1 1 15 8.14 1.57
 -1 -1 -15 8.07 2.13
 1 1 15 9.28 2.24
 -1 1 -15 5.34 1.86
 -1 1 -15 10.72 2.14
 -1 -1 -16 6.99 1.82
 -1 1 -16 9.88 1.82
 -1 1 -16 8.28 2.09
 1 1 16 6.74 2.22
 -1 -1 -16 6.8 1.93
 -1 1 -16 6.8 1.99
 -1 1 -16 7.42 2.17
 -1 -1 -16 5.27 2.03
 1 1 16 9.71 2.45
 -1 -1 -16 9 1.73
 1 -1 16 5.55 1.97
 -1 1 -16 5.11 1.63
 -1 1 -16 5.29 1.89
 -1 1 -16 7.02 1.03
 -1 -1 -16 5.54 1.98
 1 1 16 7.21 1.59
 -1 1 -16 6.72 1.29
 -1 -1 -16 5.58 2.04
 -1 1 -16 8.12 2.35
 1 1 16 4.32 2.03
 1 1 17 15.65 2.94
 1 -1 17 14.47 2.93
 1 1 17 16.44 3.14
 -1 -1 -17 11.61 2.03
 -1 1 -17 18.99 2.59
 -1 -1 -17 14.28 2.96
 -1 1 -17 13.68 2.89
 -1 1 -17 12.97 1.41
 1 1 17 16.57 2.24
 -1 -1 -17 14.02 2.37
 -1 1 -17 17.04 2.35
 1 1 18 928.53 30.46
 -1 1 -18 932.36 27.03
 1 -1 18 860.78 29.72
 1 1 18 821.2 29.79
 -1 -1 -18 866.47 26.19
 -1 1 -18 844.74 28.93
 -1 -1 -18 847.32 29.14
 -1 1 -18 855.6 23.93
 1 1 18 900.98 26.39
 -1 1 -18 887.78 26.65
 -1 -1 -18 874.78 27.09
 -1 -1 -19 1.03 1.33
 1 1 19 0.52 1.54
 -1 1 -19 0.87 1.36
 1 -1 19 2.01 2.03
 -1 1 -19 -0.45 1.66
 -1 -1 -19 4.69 2.39
 -1 1 -19 0.74 0.89
 -1 -1 -19 1.57 1.44
 -1 1 -19 1.67 1.36
 1 1 20 921.56 31.36
 -1 -1 -20 882.69 26.77
 1 -1 20 861.98 30.7
 -1 1 -20 915.44 30.31
 -1 -1 -20 904.76 30.49
 -1 1 -20 870.61 24.2
 1 1 20 849.57 30.89
 -1 1 -20 887.61 27.01
 -1 -1 -20 876.07 27.53
 -1 1 -21 3.79 1.69
 -1 -1 -21 2.31 1.69
 1 1 21 4.62 2.65
 1 -1 21 4.98 2.55
 -1 1 -21 8.02 2.74
 -1 -1 -21 7.23 2.77
 -1 -1 -22 47.29 4.43
 -1 1 -22 45.85 4.1
 1 -1 22 58.4 6.3
 1 1 22 50.71 5.98
 -1 1 -22 48.28 5.53
 -1 -1 -22 52.95 5.95
 -1 1 -23 52.18 4.32
 -1 -1 -23 50 4.59
 1 -1 23 56.42 6.29
 1 1 23 48.34 5.94
 -1 -1 -23 52.26 5.91
 -1 1 -23 48.65 5.71
 -1 -1 -24 243.44 10.66
 -1 1 -24 194.41 9.28
 1 1 24 201.89 12.72
 1 -1 24 202.7 12.51
 -1 1 -24 198.79 12.05
 -1 -1 -24 222.35 12.8
 -1 -1 -25 9.68 2.36
 1 -1 25 7.69 3.27
 1 1 25 12.79 4.02
 -1 1 -25 15.31 3.96
 -1 -1 -25 11.48 3.51
 1 1 26 347.89 18.06
 -1 -1 -26 365.07 17.8
 -1 1 -26 366.85 17.57
 1 1 27 -0.71 2.7
 -1 -1 -27 -0.64 2.52
 -1 1 -27 1.25 2.52
 -1 2 27 1.46 2.58
 1 2 -27 8.68 3.58
 1 -2 -27 2.76 2.79
 -1 2 26 103.17 9.19
 1 2 -26 96.67 8.71
 1 -2 -26 119.5 9.75
 -1 -2 25 18.07 4.34
 -1 2 25 17.06 4.19
 1 -2 -25 10.7 2.18
 1 -2 -25 11.06 3.44
 1 2 -25 11.27 3.48
 -1 -2 24 198.38 12.63
 -1 2 24 213.23 13.31
 1 -2 -24 227.9 9.72
 1 -2 -24 228.75 13.3
 1 2 -24 221.27 12.96
 -1 -2 23 7.22 2.77
 1 -2 -23 6.01 2.7
 -1 2 23 3.79 2.56
 1 2 -23 8.69 1.48
 1 -2 -23 6.16 1.85
 -1 -2 22 10.95 3.1
 -1 2 22 8.71 1.38
 1 -2 -22 5.18 2.47
 1 2 -22 7.21 1.9
 1 2 -22 9.6 1.38
 -1 2 22 11.49 2.79
 1 -2 -22 10.21 2.05
 1 2 -22 9.62 1.5
 -1 2 21 8.09 2.94
 -1 -2 21 4.97 2.17
 1 -2 -21 3.3 2.23
 -1 2 21 6.68 1.27
 1 2 -21 9.62 1.9
 1 2 -21 4.52 1.11
 1 -2 -21 8.24 1.92
 1 2 -21 7.32 1.86
 1 2 -21 5.68 1.3
 1 -2 -21 7.58 1.79
 -1 2 20 421.79 18.55
 -1 -2 20 414.14 18.19
 1 2 -20 439.53 14.84
 -1 2 20 429.34 13.14
 1 -2 -20 446.27 18.65
 1 2 -20 410.09 12.96
 1 2 -20 416.43 14.99
 1 -2 -20 411.74 15.38
 1 2 -20 396.31 13.05
 1 -2 -20 460.1 15.18
 1 2 -19 2.35 1.72
 -1 2 19 1.04 1.2
 -1 2 19 2.6 1.83
 -1 -2 19 3.5 2.02
 1 -2 -19 3.98 2.39
 -1 2 19 2.01 0.98
 1 2 -19 2.53 1.4
 1 2 -19 2.17 1
 1 -2 -19 1.79 1.52
 -1 2 19 1.46 1.43
 1 2 -19 1.86 1.38
 1 2 -19 2.87 0.97
 1 -2 -19 4.61 1.61
 -1 2 18 571.85 21.18
 -1 2 18 567.31 18.07
 1 2 -18 526.34 19.83
 -1 2 18 554.93 21.51
 -1 -2 18 565.53 16.74
 -1 -2 18 543.94 21.18
 1 2 -18 535.28 17.78
 -1 2 18 554.4 16.45
 1 2 -18 552.65 16.2
 -1 2 18 531.57 15
 1 2 -18 535.53 17.93
 -1 2 18 548.85 19.43
 1 -2 -18 545.72 18.45
 1 2 -18 524.45 16.15
 1 -2 -18 569.62 18
 1 2 -17 15.64 1.67
 1 -2 -17 13.51 2.03
 -1 2 17 13.47 2.72
 -1 2 17 9.29 1.72
 1 2 -17 12.15 2.55
 1 2 -17 19.36 2.82
 -1 -2 17 15.69 2.9
 -1 2 17 17.62 3.37
 1 2 -17 16.21 2.29
 -1 2 17 14.97 1.75
 -1 -2 17 15.56 1.89
 -1 -2 17 14.14 0.85
 -1 2 17 17.55 1.39
 1 2 -17 14.8 1.64
 1 -2 -17 16.75 2.46
 -1 2 17 17.52 2.73
 1 2 -17 16.11 2.25
 -1 2 17 12.45 2.7
 1 2 -16 1.45 0.73
 1 -2 -16 2.5 0.99
 -1 2 16 3.66 1.64
 -1 2 16 -0.23 0.32
 1 2 -16 4.07 1.59
 1 2 -16 1.48 1.45
 1 2 -16 -0.39 1.48
 -1 -2 16 0.84 1.37
 1 -2 -16 0.73 1.34
 -1 2 16 -0.46 1.63
 1 2 -16 -0.24 0.94
 -1 -2 16 0.34 0.68
 -1 2 16 -0.16 0.9
 -1 2 16 0.49 0.57
 1 2 -16 0.71 1.12
 -1 2 16 3.87 1.51
 1 -2 -16 -0.27 1.05
 1 2 -16 3.38 0.95
 1 2 -16 -0.35 1.51
 -1 2 16 1.73 1.27
 1 -2 -16 0.77 1.5
 1 2 -15 52.55 4.38
 -1 2 15 37.59 4.12
 -1 2 15 43.66 3.39
 -1 -2 15 52.23 3.18
 1 2 -15 48.44 4.36
 -1 2 15 34.37 4.07
 -1 2 15 37.48 4.35
 -1 -2 15 54.81 4.93
 1 -2 -15 44.69 4.24
 1 2 -15 53.66 4.73
 1 2 -15 40.45 3.35
 -1 2 15 49.07 3.09
 -1 -2 15 49.87 2.16
 -1 2 15 47.49 4.08
 1 2 -15 48.45 3.61
 1 2 -15 49.44 2.8
 1 -2 -15 43.18 3.61
 1 -2 -15 63.09 3.96
 1 2 -15 38.89 2.52
 1 -2 -14 407.4 14.37
 -1 2 14 392.86 15.37
 1 2 -14 403.28 14.74
 -1 2 14 380.05 13.19
 -1 2 14 373.81 15.41
 1 2 -14 382.02 14.7
 1 2 -14 389.69 15.28
 1 -2 -14 408.42 15.14
 -1 -2 14 405.83 15.64
 1 2 -14 401.33 13.6
 -1 -2 14 394.71 12.56
 -1 2 14 394.73 12.55
 -1 -2 14 395.74 11.14
 -1 2 14 416.63 14.71
 1 2 -14 390.42 11.95
 1 -2 -14 392.48 13.89
 1 2 -14 400.69 13.51
 1 2 -14 370.44 11.71
 1 -2 -14 389.72 13.24
 -1 2 13 237.76 8.83
 1 2 -13 -0.28 0.78
 1 -2 -13 1.01 1.01
 1 2 -13 229.15 8.36
 -1 2 13 262.65 9.57
 -1 -2 13 226.55 8.87
 1 -2 -13 241.33 8.71
 -1 2 13 241.64 6.2
 1 2 -13 243.57 7.24
 -1 -2 13 239.5 6.12
 -1 -2 13 239.55 4.38
 1 2 -13 246.43 7.14
 1 -2 -13 229.32 7.38
 1 2 -13 242.64 5.33
 -1 2 13 241.29 8.25
 1 2 -13 210.44 4.72
 1 -2 -13 208.34 6.39
 -1 2 12 1153.67 26.49
 1 2 -12 1162.45 25.64
 1 -2 -12 1122.98 24.94
 1 2 -12 1122.51 25.89
 -1 2 12 1086.74 26.6
 -1 -2 12 1122.42 26.77
 -1 -2 12 1118.87 22.9
 -1 2 12 1107.89 22.92
 1 2 -12 1097.8 24.13
 -1 -2 12 1117.47 21.16
 1 2 -12 1226.88 24.43
 1 2 -12 1166.94 24.17
 1 2 -12 1130.82 21.89
 -1 2 12 1163.96 25.68
 1 -2 -12 1091.69 24.42
 1 -2 -12 1082.88 23.59
 1 2 -12 1126.98 21.46
 -1 2 11 141.9 6.21
 -1 2 11 126.15 4.71
 1 2 -11 127.93 5.75
 -1 2 11 137.1 6.34
 1 2 -11 130.09 4.9
 -1 -2 11 127.84 6.08
 -1 -2 11 122.27 4.25
 1 2 -11 128.28 5
 -1 2 11 130.67 4.42
 -1 -2 11 132.73 3.36
 -1 2 11 136.09 5.82
 1 -2 -11 136.21 5.34
 1 2 -11 137.11 3.75
 1 2 -11 130.15 4.97
 1 2 -11 137.89 3.36
 1 -2 -11 113.27 4.46
 -1 2 10 126.43 6.52
 1 2 -10 141.48 6.77
 -1 2 10 140.71 7.07
 -1 -2 10 133.88 6.15
 1 2 -10 131.99 5.88
 -1 -2 10 140.17 7
 -1 2 10 135.26 7.25
 -1 2 10 141.44 5.68
 -1 -2 10 147.26 5.72
 1 2 -10 142.71 6.18
 -1 -2 10 142.63 4.91
 1 2 -10 142.61 5.03
 1 2 -10 147.39 6.14
 1 -2 -10 144.29 6.35
 -1 2 10 144.55 6.76
 1 2 -10 145.5 4.69
 -1 2 10 127.69 5.75
 1 -2 -10 140.44 5.86
 -1 2 9 0.85 0.8
 1 2 -9 0.58 0.83
 -1 2 9 3.04 1.07
 1 2 -9 0.84 0.72
 -1 -2 9 2.1 0.82
 -1 2 9 2.03 0.93
 -1 -2 9 0.7 0.79
 -1 2 9 1.89 0.73
 -1 -2 9 1.69 0.76
 1 2 -9 2.5 0.87
 1 2 -9 0.77 0.62
 1 2 -9 1.11 0.43
 -1 2 9 1.25 0.71
 1 -2 -9 1.99 0.85
 1 2 -9 2.03 0.8
 1 2 -9 1.27 0.36
 -1 2 9 1.9 0.78
 1 -2 -9 0.43 0.47
 -1 2 8 2619.69 71.36
 1 2 -8 2642.57 71.14
 1 2 -8 2754.56 71.63
 -1 2 8 2680.24 71.86
 -1 -2 8 2811.03 72.02
 -1 2 8 2645.52 72.14
 -1 2 8 2687.86 70.39
 1 2 -8 2635.04 70.83
 -1 -2 8 2659.92 70.31
 1 2 -8 2700.81 69.44
 1 -2 -8 2648.75 71.1
 -1 2 8 2697.17 71.57
 1 2 -8 2618.12 70.7
 1 -2 -8 3032.32 70.73
 1 2 -8 2868.12 68.78
 -1 2 8 2840.41 70.61
 -1 2 7 34.25 2.46
 -1 2 7 23.81 2.23
 1 2 -7 33.68 2.55
 -1 2 7 31.8 2.65
 -1 2 7 26.87 1.55
 -1 -2 7 28.75 2.4
 1 2 -7 36.75 2.44
 -1 -2 7 26.29 1.93
 -1 2 7 29.73 2.07
 1 2 -7 29.09 1.64
 1 -2 -7 33.14 2.4
 1 -2 -7 37.71 2.29
 -1 2 7 33.97 2.19
 -1 2 6 976.7 25.9
 1 2 -6 966.63 26.17
 -1 2 6 894.04 26.13
 -1 2 6 963.15 24.39
 -1 -2 6 966.39 26.32
 -1 2 6 942.53 26.54
 -1 -2 6 905.47 25.29
 1 2 -6 928.65 25.75
 -1 2 6 961.12 25.48
 1 2 -6 931.57 24.62
 1 -2 -6 945.77 25.99
 -1 2 6 930.72 25.42
 1 -2 -6 910.99 25.36
 -1 2 5 1019.69 26.59
 -1 2 5 1000.79 26.96
 1 2 -5 1036.44 26.93
 -1 2 5 963.5 27.2
 -1 -2 5 1009.82 26.97
 -1 2 5 950.82 25.23
 1 2 -5 994.32 26.73
 -1 2 5 964.99 26.4
 1 2 -5 983.62 25.65
 -1 -2 5 980.61 25.65
 1 -2 -5 987.81 26.86
 1 -2 -5 1035.12 26.42
 1 2 -4 169.2 5.81
 -1 -2 4 171.87 5.84
 -1 2 4 167.18 6.1
 1 2 -4 169.67 5.16
 -1 -2 4 166.66 5.14
 1 -2 -4 178.57 5.65
 -1 2 4 150.41 6.01
 1 2 -4 173.7 5.88
 1 2 -3 240.36 7.67
 1 2 -3 254.15 7.31
 -1 2 3 268.56 8.26
 1 -2 -3 255.49 7.69
 -1 -2 2 283.5 8.05
 1 2 -2 275.39 7.7
 -1 2 2 295.87 8.42
 1 2 -2 273.06 7.32
 1 2 -1 119.58 3.85
 -1 -2 1 111.94 3.85
 1 2 -1 107.16 3.75
 -1 -2 1 114.92 3.95
 -1 2 1 108.6 3.99
 1 2 -1 113.17 3.65
 -1 2 0 755.05 18.18
 1 2 0 666.44 18.13
 1 2 0 666.57 17.68
 -1 -2 0 673.21 17.96
 -1 -2 0 700.01 18.19
 -1 2 0 691.43 18.06
 -1 2 0 713.17 17.61
 -1 -2 0 688.44 17.88
 1 2 0 706.72 18.14
 1 2 1 24.25 1.48
 -1 -2 -1 27.38 1.65
 -1 2 -1 27.03 1.44
 1 2 1 24.71 1.36
 -1 2 -1 25.52 1.31
 -1 -2 -1 23.73 1.4
 -1 2 -1 27.52 1.18
 -1 2 -1 24.15 1.22
 -1 -2 -1 27.64 1.3
 1 2 2 55.83 2.47
 -1 2 -2 54.36 2.39
 -1 2 -2 55.03 2.38
 -1 -2 -2 56.49 2.33
 1 2 2 53.18 2.54
 1 2 2 55.46 2.08
 -1 -2 -2 53.74 2.66
 -1 2 -2 51.46 2.09
 1 2 3 753.19 19.65
 -1 2 -3 769.35 19.49
 -1 2 -3 716.92 19.5
 1 2 3 647.32 19.49
 1 -2 3 653.87 18.32
 -1 -2 -3 686.07 18.7
 -1 -2 -3 748.95 19.86
 1 2 3 775.01 20.2
 1 2 3 736.25 18.38
 -1 2 -3 749.74 19.53
 -1 2 -3 742.9 19.13
 -1 2 -4 4377.53 112.96
 -1 2 -4 4681.86 113.28
 1 2 4 4476.69 113.31
 -1 -2 -4 4574.67 113.01
 -1 2 -4 4445.58 113.25
 -1 -2 -4 4509.41 112.14
 1 2 4 4485.95 112.13
 -1 2 -4 4153.83 113
 -1 2 -4 4555.66 112.8
 -1 -2 -4 4289.83 112.36
 -1 -2 -4 4708.66 113.52
 1 2 4 4621.23 113.87
 1 2 5 403.95 12.8
 -1 -2 -5 371.91 12.02
 -1 2 -5 414.11 12.2
 1 2 5 396.27 12.34
 -1 2 -5 397.45 11.88
 -1 2 -5 388.04 12.15
 -1 -2 -5 401.2 11.96
 -1 -2 -5 395.76 12.27
 -1 2 -5 379.79 10.42
 -1 -2 -5 399.22 10.86
 1 2 5 390.93 10.83
 1 2 5 359.23 11.49
 -1 2 -5 399.19 11.85
 -1 2 -5 370.18 11.97
 1 2 5 398.67 12.21
 -1 -2 -6 2012.97 57
 1 2 6 2356.48 58.31
 1 2 6 2153.71 57.61
 -1 2 -6 2149.2 56.89
 -1 2 -6 2192.42 57.29
 -1 2 -6 2244.67 57.51
 -1 -2 -6 2164.96 57.12
 -1 -2 -6 2200.02 57.51
 -1 2 -6 2235.91 54.88
 1 2 6 2227.28 55.42
 -1 -2 -6 2148 55.41
 -1 2 -6 2064.56 54.99
 1 2 6 2239.16 56.57
 -1 2 -6 2209.68 55.64
 -1 2 -6 2211.41 57.34
 1 2 6 2285.03 57.53
 -1 2 -6 2293.19 57.01
 -1 -2 -7 3.71 0.95
 1 2 7 7.41 1.22
 1 2 7 3.45 1.06
 -1 2 -7 7 1.22
 -1 2 -7 4.65 1.01
 -1 -2 -7 3.26 0.94
 -1 2 -7 5.54 1.17
 -1 2 -7 6.93 0.78
 -1 -2 -7 5.88 1.25
 -1 2 -7 3.87 0.42
 1 2 7 4.69 0.63
 -1 2 -7 4.25 0.54
 1 2 7 4.97 0.93
 -1 2 -7 4.34 1.02
 1 2 7 6.19 1.18
 -1 2 -7 5.33 1.12
 -1 -2 -8 62.26 3.75
 1 2 8 74.98 4.65
 -1 2 -8 62.96 3.38
 -1 2 -8 56.2 3.78
 -1 2 -8 56.57 3.51
 -1 -2 -8 60.08 3.78
 -1 2 -8 58.53 3.88
 -1 -2 -8 64.18 4.03
 -1 2 -8 62.37 2.81
 -1 2 -8 61.5 2.21
 1 2 8 63.14 2.47
 1 2 8 59.52 3.37
 -1 2 -8 60.46 2.52
 -1 2 -8 58.87 3.66
 1 2 8 61.02 3.95
 -1 2 -8 59.69 3.85
 -1 -2 -9 32.78 2.74
 -1 2 -9 40.02 2.63
 1 2 9 38.24 3.47
 -1 2 -9 37.96 3.09
 -1 2 -9 30.1 2.6
 -1 2 -9 29.91 2.86
 -1 -2 -9 40.33 3.13
 -1 2 -9 33.69 2.01
 -1 -2 -9 29.94 2.82
 1 2 9 34.16 1.64
 -1 2 -9 31.11 1.48
 1 2 9 32.86 2.48
 -1 2 -9 31.65 1.79
 1 2 9 32.8 2.99
 -1 2 -9 30.27 2.71
 -1 2 -9 31.15 2.84
 -1 -2 -10 1568.56 42.8
 -1 2 -10 1570.47 41.85
 1 2 10 1748.2 45.31
 -1 2 -10 1604.76 42.74
 -1 2 -10 1514.89 43.24
 -1 2 -10 1604.07 43.79
 -1 -2 -10 1526.49 43.13
 -1 2 -10 1570.63 42.38
 -1 2 -10 1540.68 40.71
 -1 -2 -10 1565.69 43.58
 1 2 10 1549.16 39.7
 -1 2 -10 1535.86 39.66
 -1 2 -10 1563.57 40.38
 1 2 10 1580.88 42.14
 -1 2 -10 1591.27 43.47
 -1 2 -10 1551.04 43
 1 2 10 1484.97 43.49
 -1 -2 -11 210.54 8.41
 -1 -2 -11 185.55 8.7
 -1 2 -11 202.04 9.18
 1 2 11 213.19 8.38
 1 2 11 190.68 9.47
 -1 2 -11 192.43 7.6
 -1 2 -11 192.26 8.22
 -1 2 -11 187.87 8.62
 -1 2 -11 191.14 7.94
 1 2 11 186.02 8.98
 -1 -2 -11 199.47 8.69
 -1 -2 -11 190.19 8.77
 -1 2 -11 190.15 6.72
 -1 2 -11 192.13 5.86
 1 2 11 188.94 5.72
 -1 2 -11 197.92 6.56
 1 2 11 202.29 7.88
 1 2 11 185.54 8.87
 -1 2 -11 199.15 8.82
 -1 2 -11 178.98 8.23
 -1 -2 -12 804.37 19.79
 -1 2 -12 716.27 18.3
 -1 -2 -12 757.23 20.49
 1 2 12 778.33 22.13
 -1 2 -12 734.95 20.9
 -1 2 -12 741.98 20.29
 -1 2 -12 723.39 19.4
 -1 2 -12 734.38 18.9
 -1 -2 -12 760.75 20.39
 1 2 12 735.6 21.05
 -1 2 -12 749.1 16.95
 -1 -2 -12 723.24 20.47
 -1 2 -12 733.92 15.61
 1 2 12 763.84 18.74
 -1 2 -12 726.14 16.72
 -1 2 -12 766.93 20.53
 -1 2 -12 762.94 20.04
 1 2 12 820.54 21.47
 -1 -2 -13 10.73 1.85
 1 2 13 15.38 2.78
 -1 2 -13 13.9 1.81
 -1 2 -13 11.42 2.33
 1 2 13 0.25 0.64
 -1 -2 -13 13.01 2.27
 -1 2 -13 15.76 2.49
 -1 2 -13 15.57 2.2
 -1 -2 -13 13.69 1.71
 -1 -2 -13 10.42 2.07
 1 2 13 19.46 2.86
 -1 2 -13 14.1 2.04
 -1 2 -13 12.92 1.38
 -1 -2 -13 15.89 2.54
 -1 2 -13 13.4 1.06
 -1 2 -13 11.02 1.3
 1 2 13 16.34 1.96
 -1 2 -13 12.65 2.25
 -1 2 -13 14.47 2.4
 1 2 13 21.87 2.97
 -1 -2 -14 66.37 4.62
 -1 2 -14 67.19 4.21
 1 2 14 71.58 4.75
 -1 2 -14 67.01 5.35
 1 2 14 77.66 6.22
 -1 -2 -14 67.07 5.12
 -1 2 -14 67.32 5.16
 -1 -2 -14 65.04 4.9
 -1 2 -14 57 4.47
 1 2 14 63.94 5.49
 -1 2 -14 64.42 4.37
 -1 -2 -14 64.8 5.12
 -1 -2 -14 72.58 4.1
 -1 -2 -14 63.21 5.18
 -1 2 -14 71.47 3.58
 -1 2 -14 68.06 2.83
 1 2 14 71.03 4.45
 -1 2 -14 70.51 3.52
 -1 2 -14 72.1 5.2
 1 2 14 62.57 5.23
 -1 2 -14 60.43 4.89
 -1 2 -15 284.05 10.39
 -1 -2 -15 235.87 10.51
 1 2 15 273.41 13.18
 -1 2 -15 263.22 12.11
 -1 -2 -15 266 11.79
 -1 -2 -15 255.95 11.35
 -1 2 -15 278.52 11.97
 -1 2 -15 270.88 11.24
 -1 -2 -15 281.55 9.96
 -1 2 -15 291.07 12.52
 -1 -2 -15 254.36 11.63
 -1 2 -15 261.87 10.58
 1 2 15 270.75 12.67
 -1 2 -15 256.48 8.85
 -1 2 -15 260.81 11.61
 -1 -2 -15 253.84 11.92
 -1 2 -15 268.91 8.02
 -1 2 -15 267.21 8.99
 1 2 15 264.95 10.45
 -1 2 -15 259.1 11.45
 -1 2 -15 265.13 11.84
 1 2 15 240.14 12.03
 -1 2 -16 1433.25 40.07
 -1 -2 -16 1387.06 40.97
 1 2 16 1364.2 44.04
 -1 2 -16 1415.73 42.9
 -1 -2 -16 1406.01 42.51
 -1 2 -16 1419.33 41.45
 1 2 16 1428.26 43.79
 -1 -2 -16 1454.97 39.57
 -1 -2 -16 1443.05 42.55
 -1 2 -16 1506.35 40.86
 -1 -2 -16 1403.67 42.81
 -1 2 -16 1479.76 42.69
 -1 2 -16 1437.55 38.26
 -1 2 -16 1427.34 37.15
 1 2 16 1496.42 40.62
 -1 2 -16 1423.74 38.39
 1 2 16 1418.94 43.38
 -1 2 -16 1425.95 42.02
 1 2 17 188.98 11.26
 1 2 17 212.05 11.17
 1 -2 17 188.14 10.49
 -1 2 -17 211.94 9.29
 -1 -2 -17 193.93 8.31
 1 2 17 192.41 10.94
 -1 -2 -17 201.95 10.77
 -1 2 -17 197.34 10.29
 -1 2 -17 195.65 7.22
 -1 2 -17 208.83 6.55
 -1 2 -17 201.46 7.59
 1 2 17 209.79 9.08
 -1 -2 -17 199.53 9.39
 -1 2 -17 215.53 8.82
 1 2 18 192.21 11.33
 1 2 18 181.44 10.56
 -1 2 -18 173.92 8.51
 -1 -2 -18 177.32 7.86
 1 2 18 172.76 10.53
 1 -2 18 190.88 10.51
 -1 2 -18 199 10.23
 -1 2 -18 174.75 6.58
 -1 -2 -18 198.1 10.59
 -1 2 -18 180.2 5.94
 -1 2 -18 176.29 7.03
 1 2 18 176.94 8.42
 -1 -2 -18 189.18 9.14
 -1 2 -18 185.18 8.21
 1 2 19 -0.52 1.61
 1 -2 19 -0.49 1.61
 1 2 19 0.54 1.48
 -1 -2 -19 0.24 1.2
 -1 2 -19 -0.44 1.68
 -1 -2 -19 1.91 1.75
 -1 2 -19 -0.62 0.75
 -1 2 -19 0.25 0.49
 1 2 19 -0.58 1.31
 -1 2 -19 0.52 0.99
 -1 -2 -19 -0.67 1.38
 1 2 20 168.41 10.67
 -1 -2 -20 162.59 7.6
 1 -2 20 169.54 10.36
 -1 2 -20 153.87 9.51
 -1 -2 -20 155.8 9.85
 -1 2 -20 160.34 5.37
 1 2 20 167.4 8.25
 -1 -2 -20 158.08 8.46
 -1 2 -20 173.19 7.94
 -1 -2 -21 9.95 3
 -1 2 -21 12.82 3.06
 1 2 21 10.05 3.18
 1 -2 21 9.2 2.77
 -1 -2 -21 11.37 2.12
 -1 2 -21 9.55 1.01
 -1 2 -21 13.87 2.38
 -1 -2 -21 10.89 2.4
 -1 2 -22 495.57 17.43
 -1 -2 -22 558.11 19.21
 1 2 22 530.51 22.28
 1 -2 22 525.59 21.57
 -1 2 -22 499.84 20.75
 -1 -2 -22 532.58 21.48
 -1 2 -23 51.99 4.36
 -1 -2 -23 62.73 5.16
 1 2 23 51.97 6.34
 -1 2 -23 56.55 6.1
 -1 -2 -23 54.69 6.29
 1 2 24 255.14 14.39
 -1 -2 -24 231.79 13.19
 -1 2 -24 258.91 13.47
 -1 -2 -25 2.95 1.81
 1 2 25 0.69 2.34
 -1 -2 -25 7.35 3.17
 -1 2 -25 4.63 2.6
 1 2 26 9.93 3.81
 -1 -2 -26 7.59 3.4
 -1 2 -26 6.58 3.16
 1 2 27 7.28 3.5
 -1 -2 -27 5.86 3.07
 -1 2 -27 11.03 3.35
 -1 3 27 29.88 5.54
 -1 -3 27 32.87 5.74
 1 -3 -27 31.24 5.46
 1 3 -27 37.07 5.6
 -1 -3 26 109.32 9.36
 -1 3 26 122.72 9.99
 1 -3 -26 108.55 9.36
 1 3 -26 111.68 9.23
 -1 -3 25 8.02 3.34
 -1 3 25 5.45 2.75
 1 -3 -25 5.59 1.98
 1 -3 -25 9.8 3.57
 1 3 -25 5.58 2.65
 -1 -3 24 68.82 7.06
 -1 3 24 59.06 6.6
 1 -3 -24 60.27 4.77
 1 -3 -24 52.99 6.38
 -1 -3 23 33.37 4.97
 -1 3 23 37.87 5.35
 -1 -3 23 33.42 5
 1 -3 -23 35.87 3.69
 1 3 -23 36.04 3.43
 1 -3 -23 30.3 5.01
 -1 -3 22 482.29 20.22
 -1 3 22 480.31 13.94
 1 3 -22 475.13 16.25
 1 -3 -22 519.07 20.99
 -1 3 22 463.1 20.38
 -1 -3 22 455.36 20.16
 1 3 -22 424.91 13.53
 1 -3 -22 488 16.7
 -1 3 21 217.04 9.42
 -1 -3 21 224.17 12.24
 -1 3 21 217.89 12.26
 -1 -3 21 240.24 12.31
 1 -3 -21 210.16 11.89
 -1 3 21 227.12 7.32
 1 3 -21 223.8 9.16
 1 3 -21 200.05 6.11
 -1 3 21 226.03 10.71
 1 3 -21 218.71 9.05
 1 3 -21 196.19 6.75
 1 -3 -21 230.78 9.49
 -1 3 20 57.26 4.55
 -1 3 20 52.41 5.67
 -1 3 20 52.6 5.71
 -1 -3 20 62.99 6.09
 -1 -3 20 44.85 5.15
 1 -3 -20 66.76 6.32
 -1 3 20 57.24 3.3
 1 3 -20 41.67 3.87
 1 3 -20 54.4 2.63
 1 3 -20 62.81 4.52
 -1 3 20 49.89 4.86
 1 -3 -20 52.74 4.5
 1 3 -20 50.83 2.92
 1 -3 -20 55.51 4.41
 -1 3 19 -0.5 1.63
 -1 3 19 0.56 1.2
 -1 3 19 2.59 1.68
 -1 -3 19 1.02 1.58
 -1 -3 19 1.47 1.74
 -1 3 19 0.96 0.75
 1 -3 -19 1.01 1.71
 1 3 -19 0.28 1.12
 1 3 -19 0.1 0.54
 -1 3 19 0.55 0.54
 -1 3 19 -0.39 1.14
 1 -3 -19 -1.24 1.25
 1 3 -19 0.26 1.09
 1 -3 -19 0.84 1.29
 1 3 -19 0.36 0.61
 1 3 -18 281.65 12.7
 -1 3 18 284.66 11.41
 -1 3 18 279.88 13.67
 -1 3 18 296.24 14.11
 -1 -3 18 291.79 13.93
 -1 -3 18 271.74 13.48
 1 3 -18 293.97 11.44
 -1 3 18 301.98 10.05
 1 -3 -18 285.92 13.7
 1 3 -18 284.39 8.97
 -1 3 18 289.55 9
 1 -3 -18 279.41 11.68
 -1 3 18 299.81 12.83
 1 3 -18 303.38 11.33
 1 -3 -18 265.85 11.1
 1 3 -18 285.21 9.19
 1 3 -17 57.41 2.96
 1 -3 -17 54.69 4.1
 -1 3 17 57.65 4.28
 -1 3 17 48.95 5.09
 1 3 -17 54.91 4.95
 1 3 -17 58.55 4.65
 -1 -3 17 56.8 5.25
 1 -3 -17 54.43 5.28
 -1 3 17 58.18 3.48
 1 3 -17 58.84 4.27
 -1 3 17 55.66 2.93
 1 3 -17 55.88 2.81
 -1 -3 17 49.62 2.15
 -1 3 17 63.46 5.09
 1 3 -17 67.88 4.4
 1 -3 -17 54.82 4.34
 -1 -3 17 52.57 5.22
 -1 3 17 59.88 5.6
 1 -3 -16 849.81 24.09
 1 3 -16 736.45 21.1
 1 3 -16 829.17 25.7
 -1 3 16 753.81 26.19
 -1 3 16 802.17 23.88
 1 3 -16 781.69 25.66
 1 -3 -16 804.03 25.84
 1 3 -16 803.67 24.62
 -1 -3 16 754.14 26.19
 1 3 -16 716.21 25.65
 1 -3 -16 772.7 25.44
 1 -3 -16 807.99 26.75
 -1 3 16 765.17 22.32
 1 3 -16 779.03 23.87
 -1 -3 16 760.91 20.42
 -1 3 16 765.22 21.4
 1 3 -16 773.28 21.12
 1 3 -16 781.41 23.44
 -1 3 16 847.49 25.67
 1 -3 -16 736.79 24.05
 1 3 -16 777.17 25.43
 -1 -3 16 688.92 25.76
 -1 -3 16 799.45 22.54
 -1 3 16 746.33 26.39
 1 -3 -15 52.15 3.67
 1 3 -15 47.58 2.37
 1 3 -15 53.77 4.44
 -1 3 15 45.69 4.46
 1 3 -15 47.12 3.87
 -1 -3 15 49.75 4.69
 1 -3 -15 45.21 4.11
 1 3 -15 48.84 3.67
 -1 3 15 46.41 2.99
 -1 3 15 44.24 2.53
 1 3 -15 49.98 2.44
 -1 3 15 58.5 4.57
 1 3 -15 45.25 3.43
 1 -3 -15 41.22 3.58
 1 3 -15 45.6 4.18
 -1 3 15 54.92 4.85
 -1 -3 15 45.54 3
 1 -3 -14 166.34 6.21
 1 3 -14 143.13 3.66
 -1 3 14 158.81 7.75
 1 3 -14 166.31 7.23
 1 3 -14 148.39 6.28
 -1 -3 14 155.21 7.59
 1 -3 -14 163.59 7.3
 -1 3 14 156.3 5.18
 1 3 -14 161.12 6.27
 1 3 -14 144.07 3.79
 1 -3 -14 155.59 6.39
 -1 3 14 165.13 7.25
 1 3 -14 158.8 5.96
 -1 -3 14 149.74 5.09
 1 3 -14 151.62 7
 -1 3 14 155.07 7.78
 1 3 -13 44.94 2.17
 1 -3 -13 49.9 3.46
 -1 3 13 55.99 3.75
 -1 3 13 41.77 3.97
 1 3 -13 52.41 3.86
 -1 -3 13 51.84 4.35
 1 -3 -13 50.4 4.09
 -1 3 13 55.72 3.23
 1 3 -13 51.38 3.66
 -1 -3 13 52.11 2.4
 1 3 -13 52.94 2.43
 -1 3 13 47.49 4
 1 -3 -13 51.88 3.79
 1 3 -13 57.79 3.64
 -1 3 13 50.13 4.4
 -1 -3 13 52.55 3.14
 1 3 -13 46.86 4.02
 -1 3 12 287.63 11.44
 1 3 -12 282.47 10.96
 -1 3 12 268.67 11.37
 -1 -3 12 272.54 9.28
 -1 3 12 272.03 11.86
 1 -3 -12 234.78 10.45
 -1 -3 12 278.12 11.41
 1 3 -12 274.68 10.15
 -1 3 12 272.44 9.36
 1 3 -12 273.34 8.16
 1 3 -12 293.87 10.26
 -1 -3 12 272.01 8.23
 -1 3 12 288.58 11.12
 1 3 -12 268.6 9.79
 1 -3 -12 257.9 10.2
 1 -3 -12 245.67 9.63
 1 3 -12 260.22 7.84
 -1 3 11 430.21 11.05
 -1 3 11 426.66 11.17
 -1 -3 11 465.22 8.42
 1 3 -11 455.08 10.79
 -1 -3 11 483.74 11.82
 -1 3 11 444.31 12.19
 -1 3 11 471.31 8.64
 1 3 -11 479.83 9.92
 1 3 -11 461.08 6.14
 1 3 -11 466.3 9.64
 -1 -3 11 474.58 6.66
 -1 3 11 487.47 11.42
 1 3 -11 475.41 9.35
 1 -3 -11 462.26 10.15
 1 3 -11 465.97 5.32
 1 -3 -11 460.21 9.45
 -1 3 10 2440.19 63.06
 -1 3 10 2292.19 62.92
 1 3 -10 2293.41 62.43
 1 3 -10 2178.46 61.38
 -1 -3 10 2339.71 63.02
 -1 3 10 2284.32 63.6
 -1 -3 10 2196.04 61.86
 -1 3 10 2324.79 60.99
 1 3 -10 2359.38 61.84
 -1 -3 10 2269.72 60.79
 1 3 -10 2294.23 59.46
 -1 -3 10 2320.62 59.88
 1 -3 -10 2286.87 61.99
 -1 3 10 2452.22 62.91
 1 3 -10 2374.09 61.36
 1 -3 -10 2665.83 61.97
 1 3 -10 2409.08 59.01
 -1 3 9 355.27 12.37
 1 3 -9 351.13 12.2
 -1 3 9 341.79 12.49
 -1 -3 9 353.34 12.49
 -1 3 9 357.85 13.03
 1 3 -9 350.68 11.75
 -1 -3 9 344.96 11.08
 -1 3 9 355.94 11.26
 -1 -3 9 345.24 10.38
 1 3 -9 350.37 9.97
 -1 3 9 341.67 12.38
 1 3 -9 341.8 11.37
 1 -3 -9 335.99 11.9
 1 -3 -9 346.7 11.59
 1 3 -9 347.24 9.35
 -1 3 9 317.99 11.37
 -1 3 8 499.75 15.09
 -1 3 8 452.28 15.04
 1 3 -8 459.24 14.74
 -1 3 8 463.07 15.58
 -1 -3 8 455.78 14.99
 -1 3 8 460.75 13.95
 1 3 -8 454.46 14.37
 -1 -3 8 445.33 13.79
 1 3 -8 460.17 12.7
 -1 -3 8 457.42 13.17
 1 -3 -8 450.22 14.61
 -1 3 8 449.93 14.28
 1 -3 -8 517.82 14.57
 -1 3 7 3.96 0.94
 -1 3 7 3.98 1.01
 1 3 -7 4.47 0.95
 -1 -3 7 3.93 0.99
 -1 3 7 4.21 1.09
 -1 -3 7 2.6 0.73
 1 3 -7 4.34 0.95
 -1 3 7 4.29 0.91
 -1 -3 7 4.28 0.69
 1 3 -7 4.7 0.6
 1 -3 -7 3.89 1.01
 -1 3 7 3.48 0.82
 1 -3 -7 5.43 0.99
 1 3 -6 1106.36 29.36
 -1 3 6 1062.18 29.45
 -1 3 6 1009.91 27.13
 -1 3 6 1138.35 30.15
 1 3 -6 1143.65 29.41
 -1 -3 6 1034.67 28.7
 -1 -3 6 1086.62 27.77
 1 3 -6 1113.01 27.73
 -1 -3 6 1115.26 28.32
 1 -3 -6 1134.47 29.63
 1 -3 -6 1139.35 29.24
 -1 3 6 927.81 28.79
 1 3 -5 71.21 3.43
 -1 3 5 66.57 3.4
 -1 3 5 63.47 3.58
 -1 -3 5 77.83 3.6
 1 3 -5 64.32 3.32
 -1 -3 5 62.68 2.9
 -1 -3 5 68.75 2.7
 1 3 -5 66.07 2.59
 1 -3 -5 69.11 3.58
 1 -3 -5 68.99 3.34
 1 3 -4 1381.8 37.14
 -1 -3 4 1463.03 37.44
 1 3 -4 1399.09 36.29
 -1 -3 4 1356.91 36.36
 -1 3 4 1414.68 37.88
 1 3 -4 1390.61 37.38
 1 3 -3 521.68 14.03
 1 -3 -3 575.15 15.21
 -1 -3 3 573.03 14.05
 1 3 -3 558.52 15
 1 3 -3 521.51 14.38
 -1 -3 3 497.62 14.42
 1 3 -3 522.87 13.85
 -1 3 3 561.86 15.71
 1 3 -3 559.82 14.93
 -1 -3 3 474.18 14.82
 -1 -3 2 69.29 3.01
 1 3 -2 71.22 2.91
 -1 3 2 75.36 3.39
 1 3 -2 65.85 2.84
 1 3 -2 72.58 2.65
 1 3 -2 72.91 3.07
 -1 -3 1 764.36 20.47
 -1 -3 1 797.39 20.69
 -1 3 1 799.19 20.93
 1 3 -1 819.94 20.4
 1 3 -1 790.55 20.45
 1 3 0 216.09 6.17
 1 3 0 213.87 6.78
 1 3 0 211.68 6.83
 -1 -3 0 218.49 6.89
 -1 3 0 218.47 6.86
 -1 3 0 231.7 6.46
 -1 3 0 211.72 6.63
 1 3 1 611.38 18.26
 -1 3 -1 699.9 18.32
 1 3 1 674.68 17.63
 -1 3 -1 675.35 17.94
 -1 3 -1 681.05 17.53
 -1 -3 -1 648.16 18.16
 -1 3 -1 675.28 17.65
 -1 3 -1 662.73 17.87
 -1 -3 -1 676.04 17.96
 1 3 1 658.43 18.23
 1 3 2 6516.65 166.05
 -1 3 -2 6916.15 165.98
 -1 3 -2 6592.13 166.09
 1 3 2 6847.24 166.65
 -1 3 -2 6777.44 166.7
 -1 3 -2 6451.73 165.77
 -1 -3 -2 6463.88 166.8
 -1 -3 -3 817.1 21.79
 1 3 3 852.21 23.34
 -1 3 -3 868.07 22.88
 -1 3 -3 842.71 22.83
 1 3 3 850.84 22.93
 -1 -3 -3 870.02 22.79
 -1 -3 -3 865.65 23.51
 -1 3 -3 859.41 22.56
 -1 3 -3 879.87 22.9
 -1 -3 -4 56.55 2.33
 1 3 4 64.93 3.55
 1 3 4 62.66 3.13
 -1 3 -4 54.13 2.89
 -1 -3 -4 50.56 2.8
 -1 3 -4 57.78 2.86
 1 3 4 61.95 3.26
 1 -3 4 56.39 1.98
 1 3 4 59.11 2.64
 -1 -3 -4 58.99 2.72
 -1 3 -4 55.48 2.45
 -1 -3 -4 56.43 3.2
 -1 3 -4 57.11 2.94
 -1 3 -4 56.8 2.72
 -1 -3 -5 1001.57 26.51
 1 3 5 1044.34 28.55
 -1 3 -5 1014.34 27.36
 -1 -3 -5 900.55 27.26
 1 3 5 1007.45 27.84
 -1 3 -5 1048.98 27.72
 -1 3 -5 1000.09 27.83
 1 3 5 961.4 27.91
 -1 3 -5 1042.89 26.28
 1 3 5 1014.36 26.6
 -1 -3 -5 997.02 26.71
 -1 3 -5 1037.93 27.27
 -1 -3 -5 978.95 27.46
 -1 3 -5 1043.15 27.7
 -1 -3 -5 1009.33 27.97
 -1 -3 -6 1242.6 35.7
 1 3 6 1355.79 36.74
 -1 3 -6 1296.89 35.29
 -1 3 -6 1347.79 35.68
 -1 -3 -6 1264.22 35.48
 -1 -3 -6 1372.27 34.44
 -1 3 -6 1351 33.8
 1 3 6 1357.02 34.29
 1 3 6 1334.82 35.48
 -1 -3 -6 1243.76 35.46
 -1 3 -6 1348.09 35.72
 -1 3 -6 1357.52 35.33
 1 3 6 1416.18 35.95
 1 -3 6 1258.65 35.72
 -1 -3 -7 839.27 24.05
 1 3 7 841.23 25.22
 -1 3 -7 809.01 23.54
 -1 3 -7 858.68 24.06
 -1 -3 -7 819.87 23.81
 1 3 7 831.3 22.24
 -1 3 -7 811.64 21.72
 1 3 7 843.45 23.67
 -1 3 -7 861.2 22.66
 1 3 7 815.86 24.06
 -1 3 -7 864.57 23.67
 -1 3 -7 874.56 24.15
 -1 -3 -7 774.16 23.84
 1 -3 7 832.2 24.25
 -1 -3 -8 2272.17 51.78
 1 3 8 2013.81 52.66
 -1 3 -8 1888.61 51.14
 -1 3 -8 1909.94 50.66
 -1 3 -8 2011.18 51.7
 1 3 8 1731.54 51.3
 -1 -3 -8 1955.75 51.13
 -1 3 -8 1935.57 49.39
 1 3 8 1899.26 48.26
 -1 3 -8 1743.95 48.15
 1 3 8 1926.18 48.88
 -1 3 -8 1922.74 48.54
 1 3 8 1930.24 50.64
 -1 3 -8 1977.13 50.9
 -1 -3 -8 1825.58 51.01
 1 3 8 2075.92 51.66
 -1 3 -8 1918.5 51.15
 -1 -3 -9 640.19 19.96
 1 3 9 670.2 21.44
 -1 3 -9 649 20.24
 -1 3 -9 653.67 19.7
 -1 -3 -9 659.01 20.17
 1 3 9 633.23 20.69
 -1 3 -9 594.09 19.39
 -1 3 -9 671.76 20.68
 -1 -3 -9 665.88 20.22
 -1 -3 -9 696.5 20.79
 1 3 9 614.07 17.13
 -1 3 -9 660.9 18.44
 1 3 9 655.11 17.84
 -1 3 -9 669.67 17.69
 1 3 9 642.67 19.59
 -1 -3 -9 668.9 20.32
 -1 3 -9 663.79 20.36
 1 3 9 740.78 20.95
 -1 3 -9 685.02 19.97
 -1 -3 -10 47.06 3.37
 -1 3 -10 44.58 2.81
 1 3 10 37.24 3.61
 1 3 10 33.81 2.89
 -1 3 -10 40.62 3.26
 -1 3 -10 42.54 3.07
 -1 3 -10 52.18 3.87
 -1 3 -10 42.28 3.06
 -1 -3 -10 43.1 3.28
 1 3 10 40.99 1.49
 -1 3 -10 55.5 2.72
 -1 -3 -10 39.46 3.36
 1 3 10 43.63 1.99
 1 3 10 45.83 3.13
 -1 3 -10 46.93 2.08
 1 3 10 35.75 3.2
 -1 3 -10 47.13 3.33
 -1 -3 -10 42.02 3.32
 -1 3 -10 45.59 3.48
 -1 -3 -11 67.44 4.16
 1 3 11 62.41 4.81
 -1 3 -11 63.93 4.61
 -1 3 -11 66.48 3.44
 -1 -3 -11 60.91 4.23
 -1 3 -11 65.32 3.96
 -1 -3 -11 71.82 4.43
 -1 3 -11 66.29 4.28
 -1 -3 -11 67.41 4.26
 -1 3 -11 62.89 4.42
 -1 3 -11 65.04 3.86
 -1 -3 -11 63.38 4.4
 1 3 11 61.21 1.74
 -1 3 -11 64.37 3.05
 1 3 11 67.84 2.42
 -1 3 -11 64.82 2.56
 1 3 11 60 3.66
 -1 3 -11 68.85 4.45
 1 3 11 58.31 4.27
 -1 3 -11 54.61 3.8
 -1 -3 -11 75.65 4.66
 -1 -3 -12 333.01 11.73
 -1 3 -12 340.88 12.85
 -1 -3 -12 337.84 12.3
 -1 3 -12 332.03 10.57
 1 3 12 360.95 13.85
 -1 3 -12 302.04 11.81
 -1 3 -12 309.8 11.27
 -1 -3 -12 330.82 12.09
 -1 3 -12 318.89 11.21
 -1 -3 -12 321.17 11.98
 -1 3 -12 302.68 12.26
 1 3 12 313.63 7.94
 -1 3 -12 316.25 9.96
 -1 -3 -12 328.86 12.49
 1 3 12 322.27 8.71
 -1 3 -12 323.33 9.22
 1 3 12 331.26 11.32
 -1 3 -12 316.97 12.03
 1 3 12 357.56 12.88
 -1 -3 -12 320.12 12.08
 -1 3 -12 308.97 11.59
 -1 -3 -13 126.74 6.86
 1 3 13 148.8 8.61
 -1 -3 -13 134.27 7.4
 -1 3 -13 148.31 8.12
 1 3 13 144.12 7.08
 -1 3 -13 142.15 6.28
 -1 3 -13 139.08 7.4
 -1 3 -13 132.95 6.86
 -1 -3 -13 133.87 7.26
 -1 3 -13 144.34 6.93
 -1 -3 -13 124.37 5.59
 -1 -3 -13 141.31 7.41
 -1 3 -13 130.89 5.66
 -1 -3 -13 142.3 7.84
 1 3 13 132.55 4.59
 -1 3 -13 134.65 5.2
 1 3 13 136.62 6.76
 -1 3 -13 140.99 7.54
 1 3 13 124.84 7.5
 -1 -3 -13 145 7.66
 -1 3 -13 135.97 7.16
 -1 -3 -14 1797.8 49.4
 -1 -3 -14 1806.62 50.12
 -1 3 -14 1770.39 50.17
 -1 3 -14 1760.4 49.27
 -1 3 -14 1646.77 48.57
 1 3 14 1782.16 51.54
 -1 -3 -14 1792.72 50.09
 -1 -3 -14 1864.18 47.33
 -1 3 -14 1754.59 50.85
 1 3 14 1725.81 51.97
 -1 3 -14 1764.95 47.83
 1 3 14 1829.31 49.33
 -1 -3 -14 1817.98 51.01
 -1 3 -14 1758.86 47
 1 3 14 1788.19 48.87
 -1 3 -14 1752.93 46.24
 -1 -3 -14 1777.36 50.27
 -1 3 -14 1794.41 50.46
 1 3 14 1617.46 50.44
 -1 3 -14 1767.19 49.64
 -1 -3 -15 45.56 4.01
 -1 -3 -15 54.21 4.62
 -1 3 -15 48.28 4.16
 -1 3 -15 55.51 4.7
 -1 3 -15 53.12 4.14
 -1 -3 -15 47.5 3.3
 -1 -3 -15 55.44 4.66
 1 3 15 52.81 5.13
 -1 3 -15 42.9 4.47
 1 3 15 49.66 5.25
 1 3 15 46.48 4.05
 -1 3 -15 53.85 3.7
 -1 -3 -15 45.03 4.52
 -1 3 -15 50.45 3.25
 1 3 15 46.35 3.89
 -1 3 -15 51.81 2.96
 1 3 15 49.8 4.81
 -1 -3 -15 55.1 4.81
 -1 3 -15 43.15 4.33
 -1 3 -15 48.66 4.36
 -1 3 -16 27.91 2.77
 -1 -3 -16 26.53 3.21
 -1 3 -16 30.1 3.32
 -1 3 -16 20.47 2.74
 1 3 16 26.5 3.82
 -1 -3 -16 29.33 2.61
 -1 -3 -16 30.07 3.67
 1 3 16 23.21 3.51
 1 -3 16 27.79 3.78
 -1 3 -16 26.05 3.27
 -1 -3 -16 31.37 3.9
 -1 3 -16 28.59 2.4
 -1 3 -16 28.8 2.21
 1 3 16 34.45 3.3
 1 3 16 32.62 3.34
 -1 3 -16 29.54 3.71
 1 3 16 22.29 3.64
 1 3 17 125.31 8.99
 -1 3 -17 137.84 7.29
 -1 -3 -17 134.68 6.27
 1 3 17 143.64 9.2
 1 -3 17 141.84 8.82
 1 3 17 135.42 8.69
 -1 3 -17 140.67 5.96
 -1 -3 -17 143.31 8.73
 -1 3 -17 131.5 8.02
 -1 3 -17 133.92 5.57
 1 3 17 144.17 7.37
 -1 -3 -17 117.05 7.16
 -1 3 -17 132.48 6.51
 1 3 18 215.21 12.2
 1 3 18 208.09 11.65
 -1 -3 -18 187.89 8.11
 1 3 18 209.88 11.41
 1 -3 18 194.53 11.08
 -1 -3 -18 208.43 11.16
 -1 3 -18 188.74 7.6
 -1 3 -18 206.2 10.53
 1 3 18 198.82 9.3
 -1 3 -18 201.52 7.46
 -1 3 -18 224.01 8.87
 -1 -3 -18 206.79 9.87
 1 3 19 158.02 10.7
 -1 -3 -19 176.16 7.58
 1 3 19 177.35 10.82
 1 3 19 168.55 10.32
 1 -3 19 168.88 10.29
 -1 3 -19 177.85 9.8
 -1 3 -19 167.98 6.75
 -1 -3 -19 167.68 10.1
 1 3 19 172.07 8.55
 -1 3 -19 159.83 6.52
 -1 -3 -19 170.86 8.87
 -1 3 -19 164.08 7.59
 1 3 20 393.68 17.97
 -1 -3 -20 363.85 13.18
 -1 -3 -20 391.67 15.24
 -1 3 -20 394.68 13.77
 -1 -3 -20 385.12 17.06
 -1 3 -20 394.71 16.56
 -1 3 -20 378.44 12.22
 1 3 20 392.03 14.79
 1 3 20 361.34 17.81
 -1 -3 -21 27.14 4.25
 -1 3 -21 19.86 3.6
 -1 3 -21 25.9 2.2
 1 3 21 25.4 4.35
 1 3 21 23.94 3.22
 -1 -3 -21 27.48 3.58
 -1 3 -21 21.52 2.6
 -1 3 -22 6.59 2.54
 -1 -3 -22 7.77 2.93
 1 3 22 10.1 3.22
 1 3 22 3.44 1.69
 -1 -3 -22 6.83 2.33
 -1 3 -22 6.61 1.69
 -1 3 -23 6.86 1.8
 -1 -3 -23 8.49 2.43
 -1 -3 -23 5.2 2.6
 -1 3 -23 7.95 2.75
 1 3 23 9.22 3.23
 -1 -3 -24 186.36 9.92
 -1 3 -24 196.49 11.62
 -1 -3 -24 187.46 11.86
 1 3 24 207.99 13.02
 -1 -3 -25 102.78 6.98
 -1 -3 -25 95.12 8.47
 -1 3 -25 108.75 8.6
 1 3 25 89.54 8.86
 -1 3 -26 264.92 14.41
 -1 -3 -26 243.94 14.44
 -1 4 27 8.71 3.7
 -1 -4 27 2.83 2.78
 1 4 -27 5.9 3.22
 1 -4 -27 4.88 2.82
 -1 4 27 13.49 4.19
 -1 4 26 176.29 12.08
 -1 -4 26 156.78 11.4
 1 4 -26 149.45 10.76
 1 -4 -26 146.55 11.06
 -1 -4 25 70.75 7.48
 -1 4 25 69.86 7.55
 1 -4 -25 62.06 5.18
 1 -4 -25 72.23 7.63
 -1 4 24 483.45 21.41
 -1 -4 24 482.68 21.17
 1 -4 -24 444.99 16.9
 1 -4 -24 485.72 21.15
 -1 -4 23 36.15 5.07
 -1 4 23 33.26 5.08
 1 -4 -23 26.32 4.51
 1 4 -23 30.37 3.41
 -1 4 23 27.8 4.11
 1 -4 -23 26.97 3.42
 -1 4 22 3.01 1.56
 -1 -4 22 4.11 2.07
 1 4 -22 1.22 1.4
 -1 4 22 -0.13 0.77
 1 -4 -22 0.59 1.82
 -1 4 22 -0.6 2.19
 -1 4 22 0.1 0.4
 -1 4 22 0.89 1.38
 1 -4 -22 2.3 1.58
 -1 -4 21 51.62 5.77
 -1 4 21 52.28 5.73
 1 -4 -21 57.24 6.05
 -1 4 21 47.98 2.98
 1 4 -21 46.28 4.11
 -1 4 21 43.46 5.43
 -1 4 21 50.18 4.42
 -1 4 21 42.75 2.24
 1 4 -21 41.81 3.82
 -1 4 21 59.54 5.35
 1 4 -21 42.08 2.22
 1 -4 -21 37.33 3.84
 -1 4 20 237.54 13.01
 -1 -4 20 238.08 12.97
 1 4 -20 251.86 10.72
 1 -4 -20 274.67 13.71
 -1 4 20 247.46 8.73
 -1 4 20 228.87 12.82
 -1 4 20 260.92 10.96
 1 4 -20 258.44 10.32
 -1 4 20 252.99 12
 1 4 -20 228.63 7.52
 1 -4 -20 257.15 10.86
 -1 4 19 298.57 14.45
 -1 -4 19 277.08 13.84
 1 -4 -19 281.05 14.03
 1 4 -19 299.83 11.86
 -1 4 19 281.06 9.92
 -1 4 19 270.9 13.87
 -1 4 19 302.21 12.02
 -1 4 19 279.85 9.14
 -1 4 19 321.7 13.61
 1 -4 -19 305.37 12.3
 1 4 -19 312.67 11.5
 1 4 -19 269.08 8.61
 1 -4 -19 283.61 11.71
 1 -4 -18 129.48 6.91
 1 4 -18 117.9 4.39
 1 4 -18 136.79 8.16
 -1 4 18 133.76 7.05
 -1 4 18 120.07 8.45
 1 4 -18 126.75 7.18
 1 -4 -18 134.2 8.66
 1 4 -18 118.01 6.64
 -1 4 18 121.32 5.52
 1 4 -18 111.39 3.67
 -1 4 18 126.83 5.06
 1 -4 -18 125.35 7.06
 1 4 -18 123.42 6.37
 -1 4 18 120.89 7.59
 -1 4 18 120 8.35
 -1 -4 18 125.05 8.35
 1 -4 -17 94.51 5.56
 1 4 -17 72.41 3.07
 -1 4 17 72.96 4.99
 1 4 -17 70.39 5.7
 -1 4 17 72.77 6.29
 1 4 -17 78.45 5.3
 -1 -4 17 68.16 5.84
 -1 4 17 72.35 4.11
 1 4 -17 74.86 5.05
 1 -4 -17 78.6 6.36
 -1 -4 17 69.07 2.88
 -1 4 17 75.49 3.74
 1 4 -17 65.78 2.57
 -1 4 17 74.1 5.72
 1 4 -17 76.68 4.77
 1 -4 -17 77.59 5.33
 -1 4 17 80.76 6.52
 -1 -4 17 75.89 6.18
 1 4 -16 1.61 0.54
 1 -4 -16 1.37 1.04
 1 4 -16 -0.36 1.43
 -1 4 16 0.88 1.49
 -1 4 16 0.82 0.89
 1 -4 -16 1.46 1.38
 1 4 -16 0.28 1.17
 1 4 -16 0.74 1.14
 -1 -4 16 -0.41 1.38
 -1 4 16 0.36 0.62
 1 4 -16 -0.28 1.03
 1 -4 -16 0.43 1.4
 -1 -4 16 0.43 0.47
 1 4 -16 0.52 0.35
 -1 4 16 0.42 0.64
 1 4 -16 1.43 1.09
 -1 4 16 0.37 1.08
 1 -4 -16 4.08 1.56
 -1 4 16 1.72 1.12
 -1 -4 16 4.22 1.54
 1 4 -15 212.08 6.49
 1 -4 -15 233.91 9.4
 -1 4 15 195.29 8.9
 1 4 -15 215.96 10.07
 -1 4 15 204.29 10.57
 1 -4 -15 208.76 10.03
 1 4 -15 204.29 9.02
 1 4 -15 202.01 10.11
 -1 -4 15 209.74 10.39
 -1 4 15 205.85 8.02
 1 4 -15 199.95 9.03
 1 -4 -15 213.03 10.76
 -1 -4 15 201.82 6.73
 1 4 -15 201.76 6.18
 -1 4 15 197.38 7.4
 1 4 -15 211.8 8.66
 -1 4 15 213.75 10.14
 1 -4 -15 199.85 9.12
 -1 4 15 200.12 10.34
 1 4 -15 208.91 9.74
 -1 -4 15 217.36 10.56
 1 4 -14 605.43 16.95
 1 -4 -14 557.65 19.7
 -1 4 14 700.86 20.64
 -1 4 14 683.02 22.54
 1 4 -14 659.47 21.43
 1 4 -14 666.2 20.24
 -1 -4 14 640.2 21.91
 -1 4 14 657.97 19.11
 1 -4 -14 652.57 22.27
 1 4 -14 656.71 20.51
 1 4 -14 645.47 16.9
 -1 4 14 636.37 18.46
 -1 -4 14 627.78 17.57
 -1 4 14 677.19 21.92
 1 4 -14 668.44 19.78
 1 -4 -14 641.38 20.55
 -1 -4 14 638.33 19.05
 -1 4 14 625.8 22.01
 1 4 -14 661 21.22
 1 4 -13 973.89 7.97
 1 -4 -13 1124.86 16.72
 1 4 -13 979.51 17.33
 -1 4 13 1020.41 19.29
 1 4 -13 975.23 15.05
 -1 -4 13 1026.16 18.5
 -1 4 13 837.02 18.88
 -1 4 13 1023.55 13.78
 1 -4 -13 929.91 18.35
 1 4 -13 1022.74 16.17
 1 4 -13 1011.34 8.16
 1 4 -13 1024.11 14.73
 -1 4 13 1066.53 18.56
 1 -4 -13 995.55 16.28
 -1 4 13 1040.17 19.31
 1 4 -13 1028 17.3
 -1 -4 13 1029.51 18.68
 -1 -4 13 1027.2 13.73
 1 -4 -12 213.98 7.06
 1 4 -12 224.23 3.46
 -1 4 12 206.58 8.19
 1 4 -12 188.19 6.27
 -1 4 12 190.36 8.54
 1 -4 -12 198.31 8.14
 1 4 -12 198.72 6.98
 -1 4 12 202.25 5.97
 1 4 -12 194.64 3.43
 1 4 -12 202.01 6.35
 1 -4 -12 205.62 7.14
 -1 4 12 202.85 7.87
 -1 4 12 205.68 8.1
 -1 -4 12 192.1 5.82
 1 4 -12 203.28 7.4
 -1 -4 12 202.09 7.93
 -1 4 11 876.87 15.05
 1 4 -11 849.96 8.66
 1 -4 -11 840.8 14.87
 -1 4 11 862.63 17.08
 1 4 -11 851.97 16.32
 1 4 -11 834 14.05
 -1 4 11 839.45 17.92
 1 -4 -11 11.49 6.46
 1 4 -11 836.65 15.19
 -1 4 11 815.85 13.3
 1 4 -11 830.4 9.28
 1 4 -11 814.08 14.51
 -1 -4 11 798.58 11.19
 -1 4 11 873.97 16.9
 1 4 -11 835.47 14.01
 1 -4 -11 862.01 15.51
 -1 -4 11 825.18 13.2
 1 4 -11 868.54 15.93
 -1 4 11 825.07 16.64
 -1 -4 11 29.87 6.76
 1 4 -10 2.22 0.37
 1 -4 -10 3.44 1.11
 -1 4 10 1.33 0.94
 1 4 -10 3.54 0.99
 -1 4 10 1.24 1.01
 1 -4 -10 0.28 0.67
 1 4 -10 0.63 0.72
 -1 4 10 2.3 0.84
 -1 -4 10 1.73 0.79
 1 4 -10 2.57 0.46
 1 4 -10 1.19 0.75
 -1 -4 10 2.75 0.66
 -1 4 10 2.41 1.01
 1 -4 -10 2.66 1.04
 -1 -4 10 3.56 1.14
 -1 4 10 2.6 1.11
 1 4 -10 3.15 1.06
 1 -4 -9 42.78 3.04
 -1 4 9 36.82 3.15
 1 4 -9 31.11 2.41
 -1 4 9 36.76 3.37
 1 4 -9 33.16 2.73
 -1 4 9 36.91 2.64
 -1 -4 9 32.25 2.13
 1 4 -9 34.28 1.66
 1 -4 -9 35.21 2.91
 -1 4 9 39.43 3.29
 -1 4 9 36.61 3.12
 1 4 -9 31.11 2.75
 -1 -4 9 31.86 2.39
 1 -4 -8 2302.84 61.23
 -1 4 8 2415.21 61.99
 1 4 -8 2247.65 60.22
 -1 4 8 2332.55 62.62
 1 4 -8 2384.05 61.36
 -1 -4 8 2289.38 59.83
 1 4 -8 2314.11 58.86
 1 -4 -8 2335.49 61.63
 -1 -4 8 2309.98 60.57
 1 4 -8 2436.03 61.52
 -1 4 8 2401.56 61.85
 1 -4 -7 949.68 25.13
 -1 4 7 872.7 24.92
 1 4 -7 864.77 23.82
 -1 4 7 901.27 26.05
 1 4 -7 886.2 24.91
 1 4 -7 883.39 22.89
 -1 -4 7 867.29 23.07
 -1 -4 7 871.11 23.81
 1 -4 -7 881.49 25.23
 -1 -4 7 866.61 25.01
 -1 4 7 812.7 24.94
 1 4 -7 884.48 24.93
 -1 -4 7 893.86 24.37
 1 4 -6 1756.54 46.74
 -1 4 6 1878.43 49
 -1 -4 6 1882.76 48.36
 1 4 -6 1794.21 48.13
 1 4 -6 1768.04 46.23
 -1 -4 6 1872.08 47.23
 -1 -4 6 1785.27 46.46
 -1 -4 6 1832.67 47.95
 1 4 -6 1797.12 47.89
 -1 4 6 1846.3 48.09
 1 4 -6 1847.89 45.71
 1 -4 -6 1824.87 48.05
 1 4 -5 114.82 3.59
 1 -4 -5 120.65 5.06
 1 4 -5 111.95 3.98
 -1 -4 5 126.23 5.16
 1 4 -5 119.11 5.11
 -1 -4 5 110.9 4.03
 -1 -4 5 119.94 4.59
 1 4 -5 109.39 4.51
 -1 4 5 109.08 5.28
 1 4 -5 110.65 4.72
 -1 4 5 112.77 4.75
 -1 -4 5 116.1 4.77
 -1 -4 4 0.85 0.28
 1 4 -4 0.27 0.25
 1 -4 -4 0.67 0.54
 1 4 -4 0.85 0.32
 -1 -4 4 1.32 0.56
 1 4 -4 0.13 0.42
 1 4 -4 0.55 0.5
 -1 4 4 0.5 0.51
 -1 4 4 0.42 0.45
 1 4 -4 2.47 0.66
 -1 -4 4 0.61 0.43
 1 4 -3 16.4 0.81
 -1 -4 3 15.96 1.47
 -1 -4 3 17.95 1.3
 1 4 -3 15.75 1.37
 -1 4 3 18.65 1.76
 1 4 -3 16.61 1.4
 1 4 -3 14.05 1.08
 -1 -4 3 16.51 1.12
 1 4 -3 15.47 1.3
 1 -4 -3 14.71 1.44
 1 4 -2 934.05 24.54
 -1 -4 2 885.51 24.31
 1 4 -2 924 24.38
 1 4 -2 940.61 24.98
 1 4 -2 953.2 24.7
 -1 4 2 947.43 25.5
 1 -4 -2 892.91 24.01
 1 -4 -2 942.17 24.56
 1 4 -1 1422.41 36.37
 1 4 -1 1358.64 36.27
 -1 4 1 1385.81 35.94
 1 -4 -1 1414.06 35.87
 1 4 -1 1422.26 36.35
 -1 4 1 1421.44 36.99
 1 -4 -1 1363.49 36.01
 1 -4 0 3196.75 80
 1 4 0 3265.57 81.07
 1 4 0 3390.37 81.28
 1 -4 0 3053.07 79.9
 1 4 0 3197.03 79.96
 -1 4 0 3247.82 80.13
 -1 4 0 3222.47 81.29
 -1 4 0 3447.8 80.75
 -1 4 0 3284.91 80.86
 -1 4 -1 2515.25 64.53
 1 4 1 2544.11 63.65
 1 -4 1 2565.79 63.61
 -1 -4 -1 2409.04 63.38
 -1 4 -1 2539.2 63.5
 -1 4 -1 2456.42 63.18
 -1 -4 -1 2598.32 64.74
 -1 4 -1 2643.63 64.12
 1 -4 1 2585.08 63.14
 1 4 1 2465.9 64.58
 1 4 1 2506.25 64.78
 -1 4 -2 774.45 22.1
 -1 4 -2 800.35 21.2
 1 -4 2 806.68 21.31
 1 4 2 776.15 21.29
 -1 4 -2 842.19 21.58
 -1 -4 -2 786.18 21.12
 -1 -4 -2 830.86 22.09
 -1 4 -2 834.15 20.45
 -1 4 -2 826.45 21.43
 1 4 2 782.54 22.07
 -1 -4 -3 1494.39 41.66
 -1 4 -3 1585.21 40.68
 -1 -4 -3 1543.4 40.56
 1 4 3 1543.69 40.81
 -1 4 -3 1598.26 40.77
 1 -4 3 1612.89 40.88
 1 4 3 1579.96 41.59
 -1 4 -3 1569.92 40.78
 -1 -4 -3 1614.18 41.19
 -1 4 -3 1596.95 40.65
 -1 4 -3 1641.94 40.76
 -1 -4 -3 1462.76 40.54
 -1 -4 -4 4101.08 100.16
 -1 4 -4 3956.24 100.23
 1 4 4 4072.08 100.49
 1 -4 4 4169.91 100.44
 -1 4 -4 4062.34 100.16
 1 -4 4 3562.07 100.16
 1 4 4 3779.95 100.87
 -1 -4 -4 3602.15 98.69
 -1 4 -4 3962.84 99.82
 1 4 4 4097.76 100.14
 -1 -4 -4 4026.26 100.26
 -1 4 -4 3966.18 100.2
 -1 4 -4 4121.36 100.02
 -1 -4 -4 4531.29 100.55
 -1 -4 -4 4139.23 101.32
 -1 -4 -5 541.26 15.94
 -1 -4 -5 491.82 13.76
 1 4 5 518.79 15.39
 -1 -4 -5 540.49 15.12
 1 -4 5 529.66 15.28
 1 -4 5 514.79 15.33
 -1 4 -5 510.16 15.11
 -1 4 -5 521.17 15
 1 4 5 515.81 15.77
 -1 -4 -5 514.6 14.83
 -1 4 -5 512.03 14.32
 1 4 5 510.33 14.61
 1 -4 5 496.95 13.27
 -1 -4 -5 488.35 15.02
 -1 4 -5 495.61 15.06
 -1 4 -5 526.58 14.88
 1 -4 5 476.23 15.31
 -1 -4 -6 779.96 22.94
 1 4 6 841.45 23.87
 -1 -4 -6 763.41 21.02
 -1 4 -6 778.12 22.05
 -1 4 -6 764.36 22.31
 1 -4 6 800.18 22.5
 -1 -4 -6 777.35 22.26
 1 4 6 753.18 22.81
 1 4 6 773.61 22.98
 1 4 6 810.09 21.54
 -1 4 -6 788.04 21.07
 -1 -4 -6 776.97 21.68
 1 4 6 756.92 22.56
 1 4 6 761.22 22.39
 1 -4 6 798.87 22.8
 -1 4 -6 801.62 22.08
 -1 4 -6 790.39 22.42
 -1 -4 -6 815.71 22.49
 -1 -4 -7 6.76 1.38
 1 4 7 8.39 1.57
 -1 4 -7 8.22 1.38
 -1 4 -7 7.34 1.21
 1 -4 7 12.73 1.61
 1 4 7 10.97 1.7
 1 4 7 8.12 1.54
 1 4 7 8.63 1.09
 1 4 7 7.47 1.31
 1 4 7 7.81 1.37
 -1 4 -7 7.99 1.27
 -1 -4 -7 9.33 1.47
 -1 4 -7 7.31 1.1
 -1 4 -7 9.57 1.5
 -1 -4 -8 223.82 8.7
 1 4 8 226.17 9.52
 -1 4 -8 216.33 8
 1 -4 8 202.37 8.25
 -1 4 -8 192.79 8.12
 1 4 8 210.58 8.82
 -1 4 -8 199.94 8.58
 -1 4 -8 205.62 6.44
 1 4 8 207.98 6.99
 1 4 8 201.92 8.18
 -1 -4 -8 213.42 8.33
 -1 4 -8 208.99 7.96
 -1 4 -8 205.88 7.35
 -1 4 -8 196.64 8.15
 1 4 8 183.3 8.06
 -1 -4 -9 1.41 0.92
 1 4 9 1.83 0.84
 1 4 9 1.86 1.1
 -1 4 -9 3.22 1.05
 -1 4 -9 4.45 1.25
 -1 -4 -9 2.6 1.04
 -1 4 -9 2.3 1.09
 1 4 9 2.46 1.26
 -1 -4 -9 -0.26 0.25
 -1 4 -9 0.85 0.48
 1 4 9 1.4 0.63
 -1 4 -9 1.3 0.45
 1 4 9 1.08 0.82
 -1 4 -9 2.03 0.57
 1 4 9 3.08 1.18
 -1 4 -9 0.39 0.77
 1 -4 9 1.42 0.9
 -1 4 -9 3.15 1.17
 1 -4 9 1.06 0.86
 -1 -4 -9 2.91 1.12
 -1 -4 -10 1221.49 17.51
 -1 4 -10 1121.84 18.55
 1 4 10 1360.32 21.56
 -1 4 -10 1307.29 16.48
 -1 4 -10 1295.48 17.82
 1 4 10 1321.09 19.88
 -1 4 -10 1251.25 18.84
 -1 4 -10 1318.5 17.12
 -1 4 -10 1295.18 14.02
 -1 -4 -10 1076.87 17.32
 1 4 10 1274.96 9.93
 -1 4 -10 1240.43 9.19
 1 4 10 1258.43 11.73
 -1 4 -10 1291.57 10.89
 1 4 10 1337.2 17.44
 1 4 10 1215.77 18.02
 -1 4 -10 1283.4 18.06
 -1 -4 -10 1316.98 18.06
 -1 4 -10 1330.44 17.08
 -1 -4 -11 193 8.6
 -1 4 -11 190.84 9.23
 1 4 11 185.78 9.57
 -1 4 -11 188.6 7.44
 1 4 11 175.14 8.22
 -1 -4 -11 196.91 8.59
 -1 4 -11 192.6 8.15
 -1 4 -11 185.63 8.52
 -1 4 -11 193.93 9.1
 -1 4 -11 201.22 8.36
 1 4 11 182.46 9.21
 1 4 11 185.26 6.03
 -1 4 -11 198.16 7.39
 -1 -4 -11 191.36 9.01
 1 4 11 196.42 6.61
 1 4 11 180.73 8.21
 -1 4 -11 199.08 6.5
 -1 4 -11 200.53 8.8
 1 -4 11 197.85 8.94
 -1 4 -11 180.14 8.19
 1 4 11 200.22 9.04
 -1 -4 -11 194.52 8.72
 -1 -4 -12 1544.67 40.82
 1 4 12 1363.34 42.3
 1 4 12 1570.97 40.78
 -1 4 -12 1382.67 41.53
 -1 4 -12 1407.99 38.66
 -1 4 -12 1447.21 40.63
 -1 -4 -12 1395.96 40.36
 -1 4 -12 1376.08 39.59
 -1 4 -12 1425.59 41.34
 -1 4 -12 1368.24 39.69
 -1 -4 -12 1421.75 40.46
 -1 4 -12 1421.92 38.46
 -1 -4 -12 1382.03 41.18
 1 4 12 1400.1 36.46
 1 4 12 1426.16 37.25
 1 4 12 1432.06 40.02
 -1 4 -12 1419.68 37.22
 -1 4 -12 1459.68 40.18
 1 4 12 1331.61 40.82
 1 -4 12 1446.14 41.1
 -1 -4 -12 1446.92 40.77
 -1 4 -12 1392.4 40.64
 -1 -4 -13 63.47 4.67
 -1 4 -13 51.88 4.79
 -1 4 -13 66 3.87
 1 4 13 67.31 4.76
 1 4 13 63.83 5.55
 -1 -4 -13 58.44 4.6
 -1 4 -13 58.54 4.25
 -1 4 -13 64.27 4.87
 -1 -4 -13 57.75 4.52
 -1 -4 -13 61.15 3.36
 -1 4 -13 56.89 4.22
 -1 4 -13 51.97 4.65
 -1 -4 -13 56.38 4.8
 1 4 13 60.77 2.4
 -1 4 -13 57.4 3.61
 1 4 13 64.67 3.01
 -1 4 -13 56.47 2.97
 1 4 13 55.78 4.25
 -1 4 -13 62.07 4.76
 1 4 13 59.53 4.78
 1 -4 13 55.79 4.75
 -1 4 -13 58.69 4.44
 -1 -4 -13 63.3 4.82
 -1 -4 -14 8.29 1.96
 1 4 14 4.63 1.98
 -1 4 -14 7.01 2.06
 1 4 14 8.31 1.82
 -1 4 -14 5.33 1.29
 -1 -4 -14 8.38 1.82
 -1 4 -14 6.32 1.69
 -1 4 -14 8.19 1.96
 -1 4 -14 5.74 1.74
 -1 -4 -14 3.49 1.6
 -1 4 -14 9.01 2.15
 -1 -4 -14 7.73 1.37
 -1 4 -14 8 1.41
 1 4 14 6.34 0.64
 -1 -4 -14 9.34 2.11
 1 4 14 6.17 0.94
 1 4 14 9.16 1.87
 -1 4 -14 6.64 1.13
 1 4 14 7.06 1.97
 1 -4 14 8.5 2.06
 -1 -4 -14 8.64 2.12
 -1 4 -14 6.18 1.92
 -1 4 -14 14.74 2.55
 -1 -4 -15 212.91 10.03
 -1 4 -15 235.42 11.44
 1 4 15 232.15 12.16
 1 4 15 235.52 10.28
 -1 4 -15 237.77 8.99
 -1 -4 -15 226.12 10.49
 -1 4 -15 216.02 9.84
 -1 4 -15 240.77 10.83
 -1 4 -15 222.17 9.8
 -1 -4 -15 233.68 10.59
 -1 -4 -15 208.32 8.12
 -1 4 -15 234.4 8.81
 -1 -4 -15 223.59 11.04
 1 4 15 226.63 7.23
 -1 4 -15 216.35 7.65
 1 4 15 227.33 9.95
 -1 4 -15 240.17 10.85
 -1 4 -15 215.54 10.04
 1 -4 15 214.29 10.84
 1 4 15 235.98 11.27
 -1 -4 -15 222.34 10.58
 -1 -4 -16 305.35 12.42
 -1 4 -16 273.03 11.78
 -1 -4 -16 295.54 10.15
 1 4 16 294.75 13.95
 -1 4 -16 303.8 12.02
 1 -4 16 275.99 13.02
 -1 4 -16 276.96 12.06
 1 4 16 269.6 13.01
 -1 4 -16 294.55 10.54
 -1 -4 -16 266.06 12.92
 1 4 16 282.23 11.87
 -1 4 -16 281.13 9.39
 -1 4 -16 289.49 10.67
 1 4 16 320.83 12.5
 1 4 16 294.26 14.49
 -1 4 -16 283.54 13.29
 1 4 17 600.82 23.8
 1 4 17 609.83 20.78
 1 4 17 602.82 23.11
 -1 -4 -17 594.55 18.31
 1 -4 17 589.39 22.31
 1 4 17 594.46 22.43
 -1 4 -17 598.71 18.63
 -1 -4 -17 601.25 22.3
 -1 4 -17 618.62 17.58
 1 4 17 645.07 20.88
 -1 -4 -17 611.69 20.94
 -1 4 -17 582.73 18.9
 1 4 18 154.47 10.51
 1 4 18 180.98 9.14
 -1 -4 -18 167.06 7.14
 1 4 18 167.69 10.49
 1 -4 18 200.58 10.76
 1 4 18 169.67 10.16
 -1 4 -18 180.03 9.6
 -1 -4 -18 177.29 10.19
 -1 4 -18 172.96 7.33
 1 4 18 182.47 8.96
 -1 4 -18 163.19 6.41
 -1 4 -18 164.24 7.46
 -1 -4 -18 172.15 8.97
 1 4 19 1.7 2.21
 -1 -4 -19 0.2 1.19
 -1 -4 -19 2.23 1.55
 -1 4 -19 0.69 1
 -1 4 -19 1.42 0.87
 -1 -4 -19 1.48 1.6
 -1 4 -19 -0.43 1.97
 -1 4 -19 0.86 0.89
 1 4 19 -0.35 1.6
 1 4 19 -2.44 2.16
 -1 -4 -20 20.43 2.48
 1 4 20 20.76 4.13
 -1 -4 -20 24.47 3.26
 -1 4 -20 15.08 2.21
 -1 4 -20 18.82 2.23
 -1 4 -20 18.11 3.38
 -1 -4 -20 19.64 3.68
 1 4 20 18.27 2.93
 1 4 20 21.76 4.32
 1 4 21 38.42 5.35
 -1 -4 -21 38.02 4.07
 -1 4 -21 33.77 3.14
 -1 -4 -21 32.4 4.74
 -1 4 -21 29.47 4.19
 -1 4 -21 27.07 2.57
 1 4 21 39.84 4.18
 1 4 21 32.68 5.33
 1 4 22 313.45 16.62
 -1 -4 -22 352.05 14.36
 -1 4 -22 322.88 11.86
 -1 4 -22 339.74 15.43
 -1 -4 -22 309.84 15.67
 1 4 22 325.5 13.69
 1 4 22 307.06 16.78
 -1 4 -23 35.88 4.89
 -1 -4 -23 42.29 5.64
 -1 -4 -23 45.22 4.66
 1 4 23 41.74 4.39
 1 4 23 41.1 5.77
 1 4 24 48.18 6.39
 -1 -4 -24 43.69 4.8
 -1 -4 -24 35.3 5.3
 -1 4 -24 41.09 5.32
 1 4 25 2.16 2.45
 -1 -4 -25 2.07 1.9
 -1 -4 -25 3.79 2.69
 -1 4 -25 -2.8 2.57
 1 4 26 49.71 6.8
 -1 -4 -26 57.91 5.48
 -1 -4 -26 64.36 7.14
 -1 4 -26 50.71 6.18
 -1 5 27 4.87 3.19
 -1 5 27 9.37 3.61
 -1 -5 27 13.3 3.76
 1 -5 -27 7.7 3.37
 1 5 -27 18.8 4.4
 1 -5 -26 146.3 10.82
 -1 5 26 138.86 10.71
 -1 -5 26 133.34 10.34
 -1 5 26 151.01 11.76
 1 -5 -26 134.42 8.04
 1 -5 -25 0.66 2.51
 -1 5 25 3.37 2.29
 -1 -5 25 0.65 2.4
 1 -5 -25 2.56 1.96
 -1 5 25 0.77 2.6
 -1 5 24 100.64 8.62
 -1 -5 24 109.52 8.75
 -1 5 24 87.2 8.26
 1 -5 -24 113.61 9.25
 1 5 -24 105.1 6.48
 -1 5 24 98.56 7.59
 1 -5 -24 97.93 6.57
 -1 5 23 97.4 8.45
 -1 -5 23 104.69 8.69
 1 -5 -23 110.61 8.81
 1 5 -23 94.48 6.33
 -1 5 23 91.85 8.31
 -1 5 23 104.65 7.73
 1 -5 -23 107.21 6.85
 -1 -5 22 342.54 16.12
 -1 5 22 323.76 10.3
 1 -5 -22 309.17 15.64
 1 5 -22 315.45 12.93
 -1 5 22 307.15 15.97
 -1 5 22 295.98 9.39
 -1 5 22 307.8 14.4
 1 -5 -22 317.72 13.19
 -1 -5 21 111.61 8.46
 -1 5 21 104.42 8.37
 1 5 -21 104.09 6.62
 -1 5 21 108.85 5.05
 1 -5 -21 95.17 8.02
 -1 5 21 115.86 8.93
 -1 5 21 113.82 4.58
 -1 5 21 109.97 7.71
 1 -5 -21 112.36 6.89
 -1 5 20 91.66 4.44
 1 5 -20 84.59 5.68
 1 -5 -20 82.33 7.14
 -1 5 20 101.07 7.84
 -1 -5 20 100.33 7.61
 -1 5 20 95.24 6.12
 -1 5 20 75.97 7.01
 1 5 -20 81.35 5.08
 -1 5 20 94.63 6.84
 1 5 -20 60.43 2.31
 1 -5 -20 84.99 5.73
 1 -5 -19 -0.52 1.89
 1 5 -19 0.33 1.15
 -1 5 19 -0.37 0.78
 -1 -5 19 2 1.47
 -1 5 19 2.06 1.33
 -1 5 19 1.31 1.4
 -1 5 19 -0.54 1.91
 -1 5 19 1.3 1.41
 1 5 -19 1.04 0.98
 1 -5 -19 1.65 1.29
 1 5 -19 0.31 0.32
 1 5 -18 71.16 2.67
 1 -5 -18 76.4 5.36
 1 5 -18 73.59 5.23
 1 5 -18 78.03 5.39
 1 -5 -18 75.89 6.52
 -1 5 18 77.8 4.36
 1 5 -18 78.43 6.22
 -1 5 18 76.45 5.41
 -1 5 18 73.46 6.57
 -1 5 18 73.85 6.02
 1 5 -18 82.64 5.06
 -1 5 18 85.92 6.83
 -1 -5 18 88.35 6.82
 1 -5 -17 84.47 5.68
 1 5 -17 84.91 3.01
 1 5 -17 87.94 5.56
 1 -5 -17 87.2 6.88
 -1 5 17 83.3 4.61
 1 5 -17 90.15 5.77
 1 5 -17 83.65 6.32
 -1 5 17 100.66 6.05
 -1 5 17 88.78 7.12
 -1 -5 17 84.31 3.6
 1 -5 -17 96.24 6.04
 -1 5 17 97.36 6.79
 1 5 -17 92.13 5.31
 -1 -5 17 84.91 6.61
 -1 5 17 88.58 6.87
 1 -5 -16 277.2 11.48
 1 5 -16 275.77 7.9
 1 5 -16 287.06 11.31
 1 5 -16 274.41 12.28
 1 -5 -16 288 12.42
 -1 5 16 291.54 10.31
 1 5 -16 299.66 11.83
 1 -5 -16 300.1 13.5
 -1 5 16 274.1 13.24
 1 5 -16 295.07 12.63
 -1 5 16 262.05 11.32
 -1 -5 16 277.45 8.84
 1 -5 -16 286.25 11.71
 -1 5 16 284.55 12.73
 1 5 -16 270.46 10.67
 -1 -5 16 289.99 13.07
 -1 5 16 264.96 12.85
 1 5 -15 219.81 6.41
 1 -5 -15 251.59 10.17
 1 5 -15 224.91 9.41
 1 -5 -15 220.34 10.39
 1 5 -15 218.02 10.39
 -1 5 15 231.75 8.73
 1 -5 -15 209.7 11.1
 1 5 -15 219.32 9.78
 1 5 -15 224.2 10.6
 -1 5 15 213.47 9.64
 -1 5 15 221.14 11.28
 -1 -5 15 219.11 7.47
 1 -5 -15 214.38 9.68
 -1 5 15 208.46 10.53
 1 5 -15 235.01 9.19
 1 5 -15 221.17 10.07
 -1 -5 15 226.86 10.88
 -1 5 15 209.36 10.78
 1 5 -14 165.24 4.98
 1 -5 -14 169.22 7.97
 1 5 -14 151.7 7.3
 1 -5 -14 162.76 8.42
 1 -5 -14 164.68 9.1
 -1 5 14 175.07 7.19
 1 5 -14 184.05 8.32
 -1 5 14 178.02 9.42
 -1 5 14 162.68 7.97
 1 5 -14 165.85 8.64
 -1 -5 14 167.12 6.11
 -1 5 14 163.33 8.75
 1 -5 -14 166.43 8.02
 1 5 -14 158.28 7.25
 1 5 -14 174.6 8.42
 -1 -5 14 167.4 8.87
 -1 5 14 157.69 8.82
 1 -5 -13 -0.26 0.93
 1 5 -13 1 0.39
 1 5 -13 0.65 1.11
 1 -5 -13 -0.36 0.94
 1 5 -13 0.81 0.99
 -1 5 13 0.97 0.97
 -1 5 13 1.05 1.06
 -1 5 13 0.37 1.39
 1 5 -13 1.89 1.35
 -1 -5 13 0.37 0.62
 1 5 -13 2.35 1.02
 -1 5 13 0.34 1.3
 1 -5 -13 0.81 1.06
 -1 -5 13 2.01 1.09
 -1 5 13 0.69 1.06
 1 5 -13 1.67 1.16
 1 -5 -12 621.64 20.82
 -1 5 12 669.13 21.21
 1 5 -12 652.13 17.46
 -1 5 12 734.41 22.88
 1 5 -12 674.22 20.31
 1 5 -12 722.44 21.58
 -1 5 12 689.49 20.22
 -1 -5 12 669.56 19.06
 1 5 -12 716.3 20.63
 1 -5 -12 656.15 21.21
 -1 5 12 690.42 22.43
 -1 -5 12 694.29 22.09
 -1 5 12 658.57 22.15
 1 5 -12 686.71 21.38
 1 5 -11 622 5.01
 1 -5 -11 653.56 12.54
 -1 5 11 0.24 0.92
 -1 5 11 627.88 13.95
 1 5 -11 609.92 10.56
 -1 5 11 505.48 13.68
 -1 5 11 616.51 10.69
 1 5 -11 624.48 12.46
 -1 -5 11 588.24 8.85
 1 -5 -11 611.84 12.47
 -1 5 11 624.99 13.87
 -1 -5 11 36.08 3.31
 -1 5 11 562.37 12.82
 1 5 -11 600.95 12.13
 1 5 -10 610.48 15.47
 1 -5 -10 615.17 18.93
 1 5 -10 586.67 17.76
 -1 5 10 572.29 20.3
 1 5 -10 627.41 15.66
 -1 5 10 667.25 20.3
 1 5 -10 634.14 19.15
 1 -5 -10 611.77 19.19
 -1 5 10 631.18 20.13
 -1 5 10 674.53 19.93
 -1 -5 10 607.31 19.31
 1 5 -10 636.76 19.03
 1 5 -9 436.95 11.84
 -1 5 9 455.49 15.03
 1 -5 -9 414.42 14.67
 -1 5 9 506.11 16.05
 1 5 -9 458.08 13.83
 -1 5 9 453.45 16.18
 1 5 -9 493.06 15.23
 1 -5 -9 476.51 15.29
 1 5 -9 472.94 14.88
 -1 5 9 441.83 15.15
 1 5 -8 845.34 21.33
 1 -5 -8 768.74 24
 1 5 -8 852.48 22.93
 -1 5 8 893.49 25.58
 -1 -5 8 695.03 23.9
 1 5 -8 796.43 24.18
 -1 -5 8 822.16 21.92
 1 -5 -8 830.48 24.52
 1 5 -8 885.8 24.21
 -1 5 8 860.06 24.48
 1 -5 -7 25.44 2.33
 1 5 -7 23.95 1.24
 1 5 -7 24.09 1.74
 -1 5 7 27.68 2.76
 -1 -5 7 22.48 2.29
 1 5 -7 25.75 2.36
 -1 -5 7 20.98 1.45
 1 -5 -7 27.07 2.51
 -1 -5 7 27.48 2.29
 -1 5 7 25.21 2.31
 1 5 -7 29.82 2.38
 1 5 -6 425.83 12.59
 -1 -5 6 410.99 14.02
 1 5 -6 454.12 14.21
 1 5 -6 429.64 13.43
 -1 -5 6 445.5 12.6
 -1 -5 6 416.79 13.5
 1 5 -6 457.06 13.8
 -1 5 6 425.61 13.71
 1 5 -6 462.18 12.12
 1 5 -5 3737.3 95.23
 1 -5 -5 4114.82 97.5
 1 5 -5 3707.33 95.23
 -1 -5 5 3879.34 97.28
 1 5 -5 3791.31 97.2
 -1 -5 5 3792.81 95.68
 1 5 -5 3711.64 96.55
 -1 5 5 3846.11 98
 -1 5 5 3570.26 96.32
 -1 -5 5 3994.95 96.48
 1 5 -5 3850.94 96.66
 1 -5 -4 1234.63 34.54
 1 5 -4 1289.42 33.17
 1 5 -4 1344.16 33.85
 -1 -5 4 1234.24 33.04
 1 5 -4 1296.37 32.6
 -1 -5 4 1207.96 34.42
 1 -5 -4 1234.83 34.39
 1 5 -4 1303.68 34.2
 -1 -5 4 1283.44 33.5
 -1 5 4 1246.69 35.24
 1 5 -4 1281.03 34.06
 -1 -5 4 1303.88 33.65
 -1 5 4 1298.95 33.72
 1 5 -3 1038.32 26.63
 -1 -5 3 1044.92 26.76
 -1 5 3 1081.22 26.93
 -1 -5 3 1000.87 28.5
 1 -5 -3 1150.06 28.52
 1 5 -3 1076.81 28.57
 -1 5 3 1060.84 29.39
 1 5 -3 1055.92 28.23
 -1 -5 3 1074.53 27.72
 1 5 -3 1024.14 27.69
 1 -5 -3 953.89 28.59
 1 5 -3 1044.38 27.97
 1 5 -2 658.2 18.35
 1 5 -2 646.56 18.29
 -1 -5 2 656.36 18.23
 1 -5 -2 703.76 19.15
 -1 5 2 648.88 17.59
 -1 -5 2 663.33 18.72
 1 5 -2 664.36 18.88
 -1 5 2 650.32 18.36
 1 -5 -2 712.16 18.41
 1 5 -2 681.14 18.56
 -1 5 2 651.37 19.36
 1 -5 -2 651.02 17.77
 1 5 -1 5.05 0.82
 -1 5 1 5.27 0.9
 -1 -5 1 5.67 0.91
 1 5 -1 5.7 0.91
 -1 5 1 5.21 0.73
 1 -5 -1 5.7 0.74
 -1 -5 1 6.05 0.95
 1 5 -1 6.87 0.97
 -1 5 1 6.02 1.08
 -1 5 1 5.38 0.73
 1 -5 -1 6.99 0.85
 -1 5 0 1227.53 31.17
 1 -5 0 1151.77 29.83
 1 5 0 1128.01 30.89
 1 5 0 1131.96 31.02
 1 5 0 1211.09 29.54
 1 -5 0 1112.66 29.45
 -1 5 0 1106.6 29.93
 -1 -5 0 1158.89 31.28
 1 5 0 1195.3 30.9
 -1 5 0 1153.85 30.6
 -1 5 0 1186.75 30.57
 1 -5 0 1186.34 30.76
 -1 5 -1 826.99 22.99
 1 5 1 842.89 21.92
 1 -5 1 883.13 22.82
 1 -5 1 815.56 21.88
 -1 -5 -1 812.51 21.64
 -1 5 -1 833.79 21.76
 -1 5 -1 864.7 21.87
 -1 5 -1 809.1 23.18
 -1 -5 -1 862.42 23.46
 -1 5 -1 888.83 22.77
 1 5 1 890.68 23.62
 1 -5 1 813.9 21.7
 1 5 1 906.86 23.4
 1 5 2 1200.16 33
 -1 5 -2 1232.76 31.02
 -1 5 -2 1292.6 32.86
 1 5 2 1242.24 31.65
 1 -5 2 1153.51 31.51
 1 -5 2 1271.2 32.22
 -1 5 -2 1235.52 32.03
 -1 -5 -2 1155.79 31.28
 -1 5 -2 1248.67 31.5
 1 5 2 1218.99 32.77
 -1 -5 -2 1132.35 32.67
 -1 5 -2 1206 32.52
 -1 5 -2 1278.93 32.08
 -1 5 -2 1196.01 31.53
 -1 -5 -2 1221.21 31.49
 -1 5 -3 316.47 8.69
 -1 -5 -3 315.28 10.74
 -1 5 -3 328.72 9.71
 -1 5 -3 309.15 9.46
 1 5 3 316.56 9.64
 1 -5 3 324.37 9.65
 -1 -5 -3 320.15 9.4
 1 -5 3 322.73 9.95
 1 5 3 301.06 10.46
 -1 5 -3 310.62 10.5
 -1 5 -3 319.1 10.02
 -1 -5 -3 331.11 10.41
 -1 5 -3 317.93 9.66
 -1 -5 -3 315.24 9.49
 -1 5 -3 306.79 9.51
 1 5 4 6.79 1.3
 -1 5 -4 7.57 1.03
 -1 5 -4 4.2 0.8
 -1 -5 -4 4.42 0.8
 1 -5 4 7.56 1.07
 1 -5 4 4.73 0.85
 1 5 4 7.38 1.05
 -1 -5 -4 6.22 1.06
 -1 5 -4 4.29 0.82
 1 5 4 7.89 1.08
 -1 -5 -4 7.11 1.23
 -1 -5 -4 4.59 0.84
 -1 5 -4 5.05 0.86
 -1 5 -4 3.95 0.86
 1 -5 4 4.29 0.91
 -1 -5 -5 1.54 0.33
 -1 -5 -5 2.17 0.77
 1 -5 5 3.08 0.84
 -1 5 -5 2.8 0.77
 -1 5 -5 2 0.72
 1 5 5 3.4 0.98
 -1 5 -5 1.92 0.67
 1 5 5 2.47 0.73
 -1 -5 -5 1.3 0.68
 1 -5 5 0.5 0.59
 -1 5 -5 1.76 0.7
 -1 5 -5 3.83 0.81
 -1 -5 -5 2.29 0.76
 -1 -5 -5 3.14 0.94
 -1 -5 -6 1523.08 42.53
 -1 -5 -6 1577.38 39.82
 1 -5 6 1554.91 41.71
 -1 -5 -6 1550.15 41.43
 -1 5 -6 1517.7 41.3
 -1 5 -6 1604 41.65
 1 5 6 1643.17 42.78
 1 5 6 1615.17 42.66
 -1 5 -6 1519.51 40.65
 -1 -5 -6 1515.55 41.34
 1 5 6 1513.83 41.03
 1 5 6 1512.33 42.26
 -1 5 -6 1551.96 41.27
 -1 5 -6 1555.33 41.64
 -1 -5 -6 1601.49 41.66
 -1 -5 -7 1319.92 35.48
 1 5 7 1310.44 36.28
 -1 -5 -7 1224.23 32.63
 1 -5 7 1242.18 34.49
 -1 5 -7 1237.91 33.93
 -1 5 -7 1250.05 34.44
 1 5 7 1338.4 35.66
 1 5 7 1227.72 35.16
 -1 5 -7 1275.55 33.03
 1 5 7 1212.5 33.47
 1 5 7 1244.91 34.99
 -1 5 -7 1266.62 34.03
 -1 -5 -7 1193.34 34.27
 -1 5 -7 1342.1 34.63
 1 5 7 1140.76 34.24
 -1 -5 -8 1349.89 18.04
 1 5 8 1468.08 20.91
 -1 5 -8 1412.28 15.62
 1 -5 8 1441.16 17.12
 -1 5 -8 1349.12 16.41
 1 5 8 1392.39 19.09
 1 5 8 1411.16 18.84
 -1 5 -8 1365.53 11.79
 1 5 8 1407.4 13.67
 1 5 8 1378.9 17.86
 -1 5 -8 1366.85 14.85
 -1 5 -8 1377.93 15.64
 -1 5 -8 1398.83 16.95
 1 5 8 1349.14 16.92
 -1 -5 -8 1383.92 16.83
 -1 -5 -9 688.82 13.44
 1 5 9 684.16 15.01
 -1 -5 -9 711.9 12.36
 -1 5 -9 699.84 11.59
 -1 5 -9 676.44 12.31
 -1 5 -9 410.5 10.54
 -1 5 -9 181.89 6.37
 1 5 9 703.12 14.27
 -1 5 -9 685.2 8.17
 1 5 9 688.37 9.65
 1 5 9 697 13.08
 -1 -5 -9 653 12.18
 -1 5 -9 697.88 10.84
 1 -5 9 391.12 10.32
 1 5 9 698.1 12.95
 -1 5 -9 683.47 12.46
 1 -5 9 713.28 12.89
 -1 5 -9 691.65 11.73
 -1 -5 -10 290.85 8.92
 1 5 10 341.71 9.55
 1 5 10 318.86 10.68
 -1 5 -10 325.32 8.24
 -1 5 -10 311 8.76
 -1 5 -10 367.91 9.33
 -1 5 -10 309.01 9.63
 1 5 10 346.58 10.47
 -1 5 -10 337.76 7.76
 -1 -5 -10 243.04 8.49
 1 5 10 323.22 6.6
 -1 5 -10 339.46 5.64
 -1 5 -10 327.27 5.8
 1 5 10 339.39 9.33
 -1 5 -10 350.33 8.75
 -1 -5 -10 323.65 8.96
 1 -5 10 45.06 3.9
 1 5 10 340.07 9.52
 -1 5 -10 328.62 9.08
 -1 -5 -11 14.42 2.24
 1 5 11 14.65 2.73
 1 5 11 18.9 2.51
 -1 -5 -11 16.42 2.37
 -1 5 -11 15.02 2.23
 -1 5 -11 20.9 2.37
 -1 5 -11 15.1 2.46
 -1 5 -11 18.25 2.33
 1 5 11 15.54 2.56
 -1 5 -11 18.23 1.96
 1 5 11 16.29 1.41
 -1 -5 -11 18.06 2.65
 1 5 11 15.21 1.57
 -1 5 -11 15.99 1.34
 -1 5 -11 16.9 1.48
 1 5 11 14.1 2.13
 -1 5 -11 13.73 2.24
 -1 5 -11 17.44 2.28
 1 5 11 16.98 2.51
 -1 -5 -11 16.05 2.32
 1 -5 11 19.19 2.45
 1 -5 11 17.35 2.65
 -1 -5 -12 434.27 15.39
 1 5 12 439.61 17.19
 -1 5 -12 438.68 16.33
 1 5 12 429.97 15.34
 -1 5 -12 422.11 13.63
 -1 5 -12 429.24 15.27
 -1 5 -12 415.49 14.47
 -1 -5 -12 425.3 15.17
 -1 5 -12 392.39 14.56
 -1 5 -12 421.22 15.9
 1 5 12 417.52 16.39
 1 5 12 447.85 12.35
 -1 -5 -12 367.73 15.43
 -1 5 -12 412.87 13.76
 1 5 12 412.7 12.77
 1 5 12 414.71 15.19
 -1 5 -12 420.78 12.48
 1 -5 12 420.19 16.22
 -1 5 -12 420.82 15.29
 -1 -5 -12 423.45 15.31
 1 -5 12 430.69 15.61
 1 5 12 408.67 15.47
 -1 5 -12 410.72 14.69
 -1 -5 -13 888.99 26.1
 1 5 13 839.62 27.84
 -1 5 -13 779.63 26.39
 -1 5 -13 803.98 23.47
 1 5 13 815.12 25.5
 -1 -5 -13 825.9 25.41
 -1 5 -13 774.04 25.39
 -1 5 -13 789.43 24.65
 -1 5 -13 822.74 26.46
 1 5 13 833.62 27.28
 -1 -5 -13 760.05 22.25
 -1 5 -13 825.53 25.12
 1 5 13 801.84 21.71
 -1 -5 -13 809.91 26.43
 -1 5 -13 802.28 23.84
 1 5 13 810.47 22.49
 -1 5 -13 826.4 22.29
 1 5 13 787.31 25.31
 1 5 13 827.55 26.19
 -1 5 -13 818.78 25.01
 1 -5 13 821.29 26.12
 -1 -5 -13 770.83 25.38
 -1 5 -13 827.87 25.69
 -1 -5 -14 634.25 22.13
 -1 5 -14 708.73 23.81
 1 5 14 710.65 24.89
 1 5 14 719.08 22.5
 -1 5 -14 677.61 20.25
 -1 -5 -14 698.06 22.39
 -1 5 -14 654.96 22.24
 -1 5 -14 681.07 21.57
 -1 5 -14 659.16 21.71
 -1 -5 -14 696.11 19.35
 -1 5 -14 658.81 23.2
 -1 5 -14 651.52 20.46
 -1 -5 -14 633.25 22.94
 1 5 14 647.29 18.11
 1 5 14 682.21 19.13
 1 5 14 676.87 22.11
 -1 5 -14 681.89 18.98
 -1 5 -14 683.19 21.9
 -1 5 -14 701.04 22.64
 1 -5 14 649.62 22.75
 -1 -5 -14 693.47 22.63
 1 5 14 655.87 22.89
 -1 -5 -15 501.4 18.24
 1 5 15 527.91 18.28
 -1 5 -15 476.18 19.35
 -1 5 -15 512.51 16.18
 1 5 15 482.04 20.31
 -1 -5 -15 549.11 18.66
 -1 5 -15 520.32 17.72
 -1 5 -15 501.86 18.37
 -1 5 -15 495.5 17.62
 -1 -5 -15 542.21 15.49
 -1 5 -15 523.72 16.62
 1 5 15 486.23 13.74
 -1 -5 -15 502.34 19.17
 1 5 15 516.19 14.9
 -1 5 -15 514.75 14.98
 1 5 15 515.1 18.24
 1 -5 15 503.54 19
 1 5 15 505.25 19.06
 -1 5 -15 508.9 18.57
 -1 5 -15 552.94 18.19
 -1 -5 -15 505.72 18.54
 -1 -5 -16 40.68 4.09
 1 5 16 36.87 4.85
 1 5 16 53 4.6
 -1 5 -16 48.06 3.41
 -1 5 -16 48.45 4.18
 -1 -5 -16 42.33 2.9
 -1 5 -16 48.34 3.6
 -1 -5 -16 46.97 4.81
 1 5 16 43.82 2.57
 -1 5 -16 44.36 2.69
 1 5 16 50.85 4.39
 1 5 16 41.73 4.55
 1 -5 16 46.1 4.69
 1 5 17 26.37 4.34
 1 5 17 18.66 2.86
 -1 5 -17 18.06 2.19
 1 5 17 23.65 3.59
 1 5 17 20.95 3.62
 -1 -5 -17 15.68 1.85
 -1 -5 -17 25.45 3.65
 -1 5 -17 18.41 2.34
 1 5 17 18.61 1.59
 1 5 17 24.08 3.14
 -1 5 -17 18.28 1.79
 -1 -5 -17 18.02 2.69
 1 5 18 116.48 8.65
 -1 -5 -18 121.93 5.45
 -1 5 -18 117.92 5.84
 -1 -5 -18 112.89 7.21
 -1 -5 -18 96.29 7.55
 -1 5 -18 113.96 5.97
 1 5 18 121.61 7.3
 -1 5 -18 111.11 4.81
 1 5 18 123.56 9.34
 -1 -5 -19 624.91 19.12
 1 5 19 645.44 25.15
 -1 5 -19 670.1 19.91
 -1 -5 -19 643.93 22.52
 -1 5 -19 634.14 20.12
 -1 -5 -19 667.89 24.52
 -1 5 -19 662.92 23.12
 -1 5 -19 615.79 18.31
 1 5 19 684.23 22.59
 1 5 19 626.35 25.47
 1 5 20 526.5 22.6
 -1 -5 -20 500.5 19.71
 -1 5 -20 544.65 17.42
 -1 5 -20 588.76 21.12
 -1 5 -20 547.25 17.68
 -1 -5 -20 631.99 22.87
 1 5 20 561.52 20.03
 1 5 20 506.09 22.92
 1 5 21 151.35 10.75
 -1 -5 -21 167.38 9.19
 -1 5 -21 149.46 6.82
 -1 -5 -21 136.38 9.64
 -1 5 -21 143.92 6.94
 -1 5 -21 163.06 9.65
 1 5 21 153.07 8.68
 1 5 21 149.09 10.99
 1 5 22 1.33 2.35
 -1 5 -22 -0.43 1.06
 -1 -5 -22 0.42 1.54
 -1 5 -22 -0.49 2.14
 -1 -5 -22 1.72 2.25
 1 5 22 1.21 1.67
 1 5 22 0.71 2.62
 1 5 23 8.28 3.17
 -1 -5 -23 5.99 2.02
 -1 -5 -23 5.96 2.8
 -1 5 -23 8.16 2.74
 1 5 23 5.73 2.01
 1 5 23 6.66 3.08
 -1 5 -24 238.83 12.76
 -1 -5 -24 223.07 13.37
 -1 -5 -24 205.48 11.09
 1 5 24 245.93 11.68
 1 5 24 242.92 14.59
 -1 -5 -25 107.83 9.21
 -1 5 -25 119.05 8.97
 -1 -5 -25 116.25 7.87
 1 5 25 125.61 8.01
 1 5 25 106.23 9.74
 1 5 26 221.86 14.19
 -1 -5 -26 201.88 10.93
 -1 -5 -26 202.49 12.96
 -1 5 -26 210.26 12.36
 1 -6 -27 25.98 5.07
 1 6 -27 35.84 5.8
 -1 -6 27 40.73 6.21
 -1 6 27 30.75 5.49
 -1 6 27 37.31 6.29
 -1 6 26 130.16 11.15
 -1 -6 26 148.96 10.79
 -1 6 26 128.68 10.39
 1 -6 -26 128.42 10.36
 -1 6 26 141.9 9.57
 1 -6 -26 153.63 8.59
 -1 6 25 158.85 11.81
 -1 6 25 209.74 13.92
 -1 6 25 199.01 12.73
 -1 -6 25 210.79 12.74
 1 -6 -25 178.97 12.08
 -1 6 25 200.47 11.35
 1 -6 -25 184.26 9.83
 -1 6 24 316.34 16.72
 -1 6 24 296.67 17.18
 -1 6 24 310.9 16.37
 -1 -6 24 331.58 16.42
 1 6 -24 312.64 13.1
 1 -6 -24 301.19 16.15
 -1 6 24 307.34 14.84
 1 -6 -24 309.59 13.46
 -1 -6 23 181.4 11.34
 -1 6 23 167.5 11.23
 -1 6 23 158.73 11.36
 1 6 -23 162.64 8.91
 1 -6 -23 180.23 11.49
 -1 6 23 183.72 10.74
 1 -6 -23 168.77 9.22
 -1 6 22 18.95 3.64
 -1 -6 22 9.74 2.77
 -1 6 22 10.19 3.07
 1 -6 -22 11.91 3.42
 1 6 -22 13.76 2.6
 -1 6 22 12.38 2.85
 1 -6 -22 17.76 2.93
 -1 6 21 75.25 6.99
 -1 -6 21 97.43 7.68
 -1 6 21 59.44 6.67
 1 -6 -21 80.46 7.24
 1 6 -21 76.53 5.76
 -1 6 21 86.6 4.42
 -1 6 21 86.81 6.96
 1 -6 -21 63.14 5.39
 -1 6 20 115.14 8.52
 -1 -6 20 96.95 7.71
 -1 6 20 111.24 5.42
 1 6 -20 119.87 7.28
 1 -6 -20 112.47 8.48
 -1 6 20 98.03 8.17
 1 6 -20 110.76 6.12
 -1 6 20 113.98 7.92
 1 -6 -20 121.44 7.3
 -1 -6 19 84.59 7.06
 -1 6 19 106.16 7.89
 -1 6 19 99.5 5.11
 1 -6 -19 97.5 7.64
 1 6 -19 101.34 6.55
 -1 6 19 95.38 7.81
 -1 6 19 99.23 4.83
 1 6 -19 95.28 5.69
 -1 6 19 92.83 7.05
 1 -6 -19 91.18 6.23
 1 -6 -18 117.49 7.32
 1 6 -18 138.15 7.44
 -1 6 18 140.24 6.45
 1 6 -18 159.43 8.22
 1 -6 -18 153.4 9.56
 -1 6 18 146.72 9.66
 -1 6 18 132.91 7.71
 -1 6 18 149.86 6.27
 1 6 -18 135.92 6.95
 -1 6 18 144.85 8.85
 -1 6 18 135.75 8.91
 -1 -6 18 150.01 9.19
 1 -6 -17 130.07 7.18
 1 6 -17 102.58 6.2
 -1 6 17 108.61 5.62
 1 -6 -17 110.72 7.85
 1 6 -17 112.42 6.81
 1 6 -17 109.34 7.39
 -1 6 17 117.54 7.04
 -1 6 17 126.85 8.64
 -1 6 17 109.96 5.3
 -1 -6 17 110.7 4.6
 -1 6 17 109.57 7.52
 1 6 -17 105.56 5.87
 -1 -6 17 100.65 7.3
 -1 6 17 115.04 7.88
 1 -6 -16 3.53 1.48
 1 6 -16 -0.36 1.38
 1 6 -16 1.85 1.19
 1 -6 -16 1.07 1.36
 1 -6 -16 1.34 1.38
 -1 6 16 1.93 1.17
 1 6 -16 3.28 1.44
 1 6 -16 4.31 1.84
 -1 6 16 6.16 2.28
 -1 6 16 0.96 1.54
 -1 6 16 5.3 1.28
 -1 -6 16 1.45 0.66
 -1 6 16 -0.42 1.23
 1 6 -16 4.65 1.42
 -1 -6 16 0.82 1.07
 -1 6 16 2.97 1.76
 1 -6 -15 121.27 6.97
 1 6 -15 119.78 6.22
 1 6 -15 116.22 7.06
 1 -6 -15 121.43 7.11
 -1 6 15 119.84 5.91
 1 6 -15 126.24 6.99
 1 -6 -15 103.47 7.35
 -1 6 15 124.7 7
 -1 6 15 126.68 8.15
 1 6 -15 123.26 7.54
 -1 -6 15 116.85 5.05
 -1 6 15 123.15 5.63
 -1 6 15 105.63 7.22
 1 6 -15 113.72 6.01
 -1 -6 15 122.41 7.53
 1 6 -15 121.46 6.93
 -1 6 15 117.69 7.51
 -1 6 14 556.79 20.25
 1 -6 -14 720.51 21.31
 1 6 -14 617.92 20.99
 1 -6 -14 632.35 20.96
 1 6 -14 600.33 19.38
 1 6 -14 622.38 20.67
 -1 6 14 646.65 19.36
 -1 6 14 621.35 22.29
 1 6 -14 606.71 21.26
 -1 6 14 607.91 18.73
 -1 -6 14 623.23 18.1
 1 6 -14 626.72 19.54
 -1 6 14 637.86 22.11
 1 6 -14 626.17 20.6
 -1 6 14 646.15 22.07
 -1 -6 14 594.61 21.28
 -1 6 13 577.97 18.52
 1 -6 -13 590.29 18.57
 1 6 -13 508.58 13.87
 1 6 -13 509.8 13.77
 1 6 -13 554.87 17.14
 1 -6 -13 547.66 18.45
 -1 6 13 586.06 17.21
 1 6 -13 557.87 18.35
 -1 6 13 539.59 19.67
 -1 -6 13 555.32 16.03
 -1 6 13 557.45 16.68
 -1 6 13 562.78 19.59
 1 6 -13 583.87 18.34
 -1 6 13 571.62 19.32
 -1 -6 13 572.21 19.06
 1 -6 -12 433.12 14.14
 1 6 -12 357.76 9.67
 -1 6 12 395.9 13.82
 1 6 -12 355.47 12.32
 -1 6 12 366.87 12.48
 1 6 -12 367.78 13.55
 1 6 -12 350.12 9.81
 -1 6 12 358.64 14.61
 -1 -6 12 364.1 11.65
 -1 6 12 375.57 12.26
 -1 6 12 365.83 14.49
 1 -6 -12 380.95 13.75
 1 6 -12 352.92 13.28
 -1 -6 12 399.73 14.28
 -1 6 12 355.67 13.99
 -1 6 11 387.11 12.25
 1 6 -11 381.2 7.84
 1 -6 -11 373.64 12.01
 1 6 -11 390.27 10.68
 1 6 -11 398.91 12.35
 1 6 -11 385.93 8.05
 -1 6 11 383.1 13.19
 -1 -6 11 367.2 10.12
 1 -6 -11 372.59 12.15
 -1 6 11 384.23 13.21
 1 6 -11 363.36 11.61
 -1 6 11 341.81 12.07
 -1 6 10 41.6 3.56
 1 -6 -10 52.37 3.86
 1 6 -10 50.76 1.97
 -1 6 10 51.6 4.18
 1 6 -10 44.44 2.95
 1 6 -10 51.08 3.8
 -1 -6 10 53.58 3.15
 -1 6 10 57.9 4.47
 -1 6 10 46.32 3.71
 -1 -6 10 47.2 3.68
 1 6 -10 48.46 3.56
 1 6 -9 250.74 5.98
 -1 -6 9 240.89 7.87
 1 6 -9 256.36 7.79
 -1 -6 9 252.39 4.41
 -1 -6 9 246.64 6.16
 1 -6 -9 259.87 7.88
 1 6 -9 258.32 3.74
 1 6 -9 249.29 7.22
 -1 6 9 236.01 7.44
 1 6 -8 1070.77 28.59
 -1 -6 8 1098.55 30.63
 -1 6 8 1078.36 31.5
 1 6 -8 1131.04 30.65
 -1 -6 8 1133.36 27.9
 -1 -6 8 1112.19 29.18
 1 6 -8 1123.11 27.42
 1 -6 -8 1146.96 30.67
 1 6 -8 1201.63 30.19
 -1 6 8 1138.47 30.31
 1 6 -7 451.71 13.1
 -1 -6 7 442.93 14.91
 1 6 -7 448.23 14.8
 -1 -6 7 453.28 13.96
 -1 -6 7 449.57 12.91
 1 6 -7 443.75 13.97
 1 6 -7 473.86 14.4
 -1 6 7 427.67 14.15
 -1 -6 7 485.63 14.43
 1 6 -7 462.21 12.54
 1 -6 -7 411.76 14.65
 1 6 -6 1158.93 30.04
 1 -6 -6 1261.17 32.69
 1 6 -6 1121.04 30.09
 -1 -6 6 1124.39 32.34
 1 6 -6 1145.88 32.24
 1 6 -6 1139.98 31.4
 -1 -6 6 1115.82 31.35
 -1 -6 6 1154.2 30.39
 -1 6 6 1074.92 32.88
 1 6 -6 1179.69 31.61
 -1 6 6 1125.54 31.39
 -1 -6 6 1214.69 31.41
 1 -6 -5 1114.62 31.72
 1 6 -5 1183.5 30.66
 1 6 -5 1095.04 29.89
 1 6 -5 1124.19 29.45
 -1 -6 5 1236.32 31.95
 -1 -6 5 1128.22 30.22
 1 6 -5 1147.26 31.19
 -1 -6 5 1138.86 31.14
 1 6 -5 1149.82 31.03
 -1 6 5 1137.8 32.51
 -1 -6 5 1153.53 30.59
 -1 6 5 1126.85 30.69
 -1 -6 4 17.83 1.42
 1 6 -4 19.17 1.59
 1 6 -4 19.49 1.51
 1 -6 -4 17.07 1.85
 1 6 -4 17.59 1.03
 -1 -6 4 18.14 1.14
 -1 -6 4 15 1.73
 -1 6 4 17.68 0.97
 1 -6 -4 20.26 1.87
 1 6 -4 18.76 1.81
 -1 -6 4 15.56 1.41
 -1 6 4 16.44 2.01
 1 6 -4 18.87 1.72
 -1 6 4 21.7 1.61
 -1 -6 4 18.39 1.44
 -1 -6 3 398.11 11.83
 1 -6 -3 429.62 13.08
 1 6 -3 380.36 11.84
 1 6 -3 403.98 11.93
 1 -6 -3 372.24 11.14
 -1 -6 3 397.38 10.69
 -1 6 3 410.15 11
 -1 -6 3 388.84 12.52
 -1 6 3 382.31 12.25
 1 -6 -3 407.99 12.23
 1 6 -3 389.32 12.51
 1 6 -3 426.63 12.34
 -1 6 3 407.43 13.42
 -1 6 3 383.89 11.33
 -1 -6 3 408.15 11.29
 1 -6 -2 1642.24 41.4
 -1 -6 2 1618.33 40.49
 -1 6 2 1571.17 41.19
 -1 -6 2 1642.85 42.58
 1 -6 -2 1589.64 41.87
 -1 6 2 1556.31 42.08
 1 6 -2 1577.76 42.22
 -1 6 2 1572.15 43.39
 1 6 -2 1565.91 42.09
 1 6 -2 1599.45 41.98
 -1 -6 2 1622.99 42.16
 -1 -6 2 1674.35 42.29
 1 6 -1 748.66 20
 1 6 -1 684.35 20.04
 -1 6 1 681.12 20.38
 1 -6 -1 698.19 19.25
 -1 -6 1 705.53 20.06
 -1 -6 1 704.91 19.9
 -1 6 1 713.22 19.29
 1 -6 -1 690.41 18.2
 -1 -6 1 677.97 19.84
 -1 6 1 746.2 19.57
 -1 -6 1 689.39 20.44
 1 6 -1 740.26 20.09
 -1 6 1 717.47 20.81
 1 -6 -1 726.82 19.55
 -1 6 1 744.25 19.33
 -1 6 0 621 16.99
 1 -6 0 593.43 15.7
 1 6 0 594 15.72
 -1 6 0 615.58 16.98
 -1 6 0 579.38 16.48
 -1 -6 0 579.27 17.82
 -1 6 0 630.73 17.25
 1 6 0 635.53 17.51
 1 6 0 600.44 17.64
 -1 6 0 639.1 17.79
 1 -6 0 616.09 16.38
 1 6 0 582 17.39
 -1 6 -1 499.2 14.73
 1 6 1 484.89 13.38
 1 -6 1 505.49 13.4
 1 -6 1 492.03 14.37
 -1 6 -1 528.64 14.73
 -1 6 -1 498.05 13.68
 -1 -6 -1 512.1 15.37
 -1 6 -1 501.41 15.09
 -1 6 -1 551.01 14.69
 1 -6 1 487.66 13.52
 -1 6 -1 517.69 14.94
 1 6 1 482.36 14.93
 1 6 1 450.51 15.02
 -1 6 -2 3.76 0.82
 1 6 2 2.02 0.77
 -1 6 -2 4.1 0.59
 1 6 2 2.91 0.92
 -1 6 -2 3.81 0.88
 1 -6 2 4.46 0.81
 1 -6 2 3.58 0.55
 1 6 2 4.5 0.65
 -1 6 -2 4.51 0.59
 -1 -6 -2 3.95 0.54
 -1 6 -2 5.06 0.94
 -1 -6 -2 2.79 0.87
 -1 6 -2 4.07 0.94
 -1 6 -2 4.85 0.85
 -1 -6 -2 3.87 0.6
 -1 6 -2 3 0.55
 -1 6 -3 630.64 16.52
 -1 6 -3 614.28 17.47
 -1 6 -3 617.56 17.05
 1 6 3 605.9 17.23
 1 -6 3 617.02 17.21
 1 -6 3 611.41 17.77
 -1 -6 -3 620.1 16.93
 1 6 3 597.97 18.48
 -1 6 -3 655.13 18.7
 -1 6 -3 626.76 18.09
 -1 -6 -3 616.29 18.45
 -1 6 -3 629.44 17.6
 -1 6 -3 649.51 17.25
 -1 -6 -3 629.6 17.11
 1 -6 3 598.75 17.96
 -1 6 -4 2083.76 52.64
 -1 -6 -4 2081.87 55.4
 1 6 4 2208.26 55.38
 1 -6 4 2112.22 54.18
 -1 6 -4 2062.84 53.61
 -1 6 -4 2065.56 53.71
 -1 -6 -4 2080.89 53.48
 -1 -6 -4 2058.89 54.8
 -1 6 -4 2043.72 54.23
 -1 6 -4 2097.8 53.91
 -1 6 -4 1984.53 53.58
 -1 -6 -4 2099.88 53.64
 -1 -6 -5 803.58 24.06
 -1 -6 -5 801.34 22.41
 -1 6 -5 794.8 22.47
 1 -6 5 807.98 22.96
 -1 6 -5 796.27 22.58
 1 6 5 802.67 23.83
 -1 6 -5 825.73 22.67
 -1 -6 -5 797.02 23.2
 -1 6 -5 843.45 22.65
 -1 -6 -5 781.5 22.48
 -1 6 -5 841.1 22.68
 -1 -6 -6 414.33 11.6
 -1 -6 -6 436.07 13.52
 -1 6 -6 454.07 13.48
 -1 6 -6 428.22 13.58
 1 -6 6 447.26 13.87
 1 6 6 456.88 14.85
 -1 6 -6 462.38 13.42
 -1 -6 -6 470.02 14.13
 -1 -6 -6 442.86 13.68
 -1 6 -6 443.84 13.54
 -1 6 -6 408.63 13.54
 -1 -6 -6 475.08 15.1
 -1 -6 -7 72.84 4.65
 -1 -6 -7 71.21 2.77
 1 -6 7 69.88 4.05
 -1 6 -7 69.32 3.78
 -1 6 -7 67.5 3.96
 1 6 7 72.7 4.64
 1 6 7 73.16 4.63
 -1 6 -7 70.49 3.53
 1 6 7 73.17 4.6
 -1 6 -7 65.44 3.9
 -1 6 -7 78.11 4
 -1 -6 -7 65.73 3.89
 -1 -6 -8 61.98 4.11
 1 6 8 54.38 4.23
 -1 -6 -8 67.46 2.46
 1 -6 8 69.2 3.82
 -1 6 -8 72.56 3.58
 -1 6 -8 69.3 3.77
 -1 6 -8 0.26 0.44
 1 6 8 64.13 4.28
 -1 6 -8 -0.22 0.31
 -1 -6 -8 -0.26 0.45
 1 6 8 57.76 3.97
 -1 6 -8 69.95 2.98
 1 6 8 54.8 3.84
 -1 6 -8 60.73 3.45
 -1 6 -8 76.72 3.75
 1 -6 8 65.29 4.15
 -1 6 -8 68.45 3.76
 -1 -6 -8 62.97 3.63
 -1 -6 -9 262.82 8.6
 -1 -6 -9 267.77 5.5
 1 6 9 257.38 8.38
 1 6 9 290.95 10.03
 -1 6 -9 279.3 7.29
 -1 6 -9 274.59 7.82
 -1 -6 -9 267.91 7.68
 1 -6 9 292.44 8.22
 -1 6 -9 61.59 3.89
 -1 6 -9 262.21 8.75
 1 6 9 273.53 9.17
 -1 -6 -9 35.22 3.4
 -1 6 -9 267.72 5.74
 1 6 9 277.66 8.7
 1 -6 9 -0.29 0.67
 -1 6 -9 286.48 7.54
 -1 -6 -9 275.12 7.87
 -1 6 -9 262.15 7.13
 -1 6 -9 286.68 8.07
 1 6 9 275.13 8.05
 -1 -6 -10 1725.21 22.37
 1 6 10 1621.66 21.57
 1 6 10 1738.29 25.64
 -1 6 -10 1706.02 20.25
 -1 6 -10 1715.59 18.73
 -1 6 -10 1784.77 23.51
 -1 6 -10 1586.01 20.11
 1 6 10 1750.79 24.35
 -1 6 -10 1747.79 18.84
 -1 -6 -10 1758.59 23.34
 -1 6 -10 1805.59 14.68
 1 6 10 1738.04 22.4
 -1 6 -10 1779.8 19.74
 -1 -6 -10 1788.08 21.04
 1 -6 10 1721.18 23.55
 -1 6 -10 1741.51 20.77
 1 6 10 1679.47 21.25
 -1 -6 -11 914.36 28.11
 1 6 11 946.27 29.83
 1 6 11 905.05 27.9
 -1 -6 -11 937.6 27.44
 -1 6 -11 954.18 27.57
 -1 6 -11 876.84 26.59
 -1 6 -11 874.21 27.28
 1 6 11 924.23 29.16
 -1 6 -11 896.03 28.45
 -1 6 -11 906.92 26.48
 -1 -6 -11 911.29 28.69
 -1 6 -11 900.17 24.77
 1 6 11 918.67 28.04
 -1 6 -11 855.06 27.3
 1 -6 11 1014.36 28.23
 -1 -6 -11 934.51 27.61
 1 6 11 886.4 27.74
 1 -6 11 895.8 28.7
 -1 6 -11 917.66 26.94
 -1 -6 -12 402.45 14.68
 -1 6 -12 377.08 13.98
 -1 -6 -12 374.93 13.86
 -1 6 -12 362.25 13.21
 1 6 12 402.24 15.7
 -1 6 -12 375.24 14.87
 -1 6 -12 359.92 13.7
 1 6 12 397.3 14.57
 1 6 12 387.89 16.08
 -1 6 -12 368.34 13.02
 1 6 12 385.56 11.58
 -1 -6 -12 378.53 14.99
 1 6 12 370.96 14.29
 -1 6 -12 368.14 11.5
 -1 6 -12 382.66 13.61
 1 -6 12 399.77 15.46
 1 -6 12 372.9 14.21
 -1 -6 -12 361.63 13.92
 -1 6 -12 373.82 14.13
 1 6 12 357.9 14.23
 -1 -6 -13 18.23 2.83
 -1 -6 -13 15.04 2.37
 -1 6 -13 18.94 2.41
 -1 6 -13 23.06 2.88
 -1 6 -13 15.71 2.73
 1 6 13 22.31 3.38
 -1 -6 -13 18.53 1.54
 -1 6 -13 16.08 2.44
 1 6 13 16.94 2.62
 1 6 13 11.64 2.73
 -1 6 -13 20.28 2.19
 -1 6 -13 13 2.63
 1 6 13 16.64 1.56
 -1 -6 -13 17.62 2.85
 -1 6 -13 20.14 2.28
 1 6 13 21.33 2.8
 -1 6 -13 19.27 1.72
 -1 6 -13 14.3 2.38
 1 6 13 17.63 2.77
 -1 -6 -13 15.08 2.51
 -1 6 -13 18 2.5
 1 -6 13 22.56 2.98
 1 -6 13 21.09 3.23
 -1 -6 -14 77.85 5.61
 -1 6 -14 63.21 5.05
 -1 -6 -14 87.04 5.61
 -1 6 -14 71.39 4.84
 1 6 14 74.9 6.22
 -1 6 -14 72.57 5.15
 -1 6 -14 80.76 6.08
 -1 -6 -14 79.04 3.59
 -1 6 -14 66.38 5.78
 -1 6 -14 75.3 4.27
 1 6 14 76.43 6.56
 1 6 14 78.43 5.55
 -1 6 -14 72.05 4.63
 -1 -6 -14 70.76 5.67
 1 6 14 73.63 3.39
 1 6 14 73.57 5.39
 -1 6 -14 74.13 3.63
 1 -6 14 76.02 5.63
 1 6 14 73.03 5.59
 -1 6 -14 81.46 5.66
 -1 6 -14 61.84 4.85
 -1 -6 -14 71.07 5.38
 -1 -6 -15 218.21 10.23
 -1 -6 -15 199.28 9.59
 -1 6 -15 189.21 8.94
 -1 6 -15 196.82 9.78
 -1 -6 -15 214.92 7.19
 1 6 15 190.45 9.58
 1 6 15 202.35 11.51
 -1 6 -15 186.81 7.84
 1 6 15 198.35 6.55
 -1 -6 -15 186.67 10.27
 -1 6 -15 200.17 8.64
 -1 6 -15 195.08 7.02
 1 6 15 195.06 9.7
 1 6 15 193.72 10.18
 -1 6 -15 207.16 9.98
 -1 6 -15 187.61 9.16
 -1 -6 -15 203.85 9.94
 -1 -6 -16 339.51 14.06
 1 6 16 351.25 14.15
 -1 6 -16 340.72 11.77
 1 6 16 339.45 16.27
 -1 6 -16 340.41 13.29
 -1 -6 -16 322.04 10.64
 -1 6 -16 357.77 12.73
 -1 -6 -16 323.08 14.69
 1 6 16 326.49 9.68
 1 6 16 368.32 14.36
 -1 6 -16 340.45 10.68
 1 6 16 339.05 14.76
 -1 -6 -17 478.14 17.09
 -1 -6 -17 445.79 13.02
 -1 6 -17 462.39 15.18
 -1 -6 -17 421.27 17.54
 1 6 17 454.81 13.04
 -1 6 -17 453.29 12.86
 1 6 17 455.46 16.8
 -1 6 -17 446.39 14.08
 1 6 17 442.06 19.39
 -1 -6 -18 117.22 7.48
 -1 -6 -18 112.97 5.05
 -1 -6 -18 105.29 7.91
 -1 6 -18 121.43 6.47
 1 6 18 113.98 4.79
 -1 6 -18 114.63 4.79
 1 6 18 124.9 7.66
 -1 6 -18 112.35 5.62
 1 6 18 117.17 9.19
 -1 -6 -19 3.59 1.1
 1 6 19 1.2 2.28
 -1 -6 -19 4.94 2.05
 -1 6 -19 1.91 1.39
 -1 -6 -19 4.62 2.19
 1 6 19 3.67 1.83
 -1 6 -19 0.51 0.97
 1 6 19 2.61 2.3
 -1 6 -19 0.61 0.98
 1 6 20 0.63 2.14
 -1 6 -20 0.2 1.1
 -1 -6 -20 1.27 1.49
 -1 6 -20 -0.54 1.35
 -1 -6 -20 1.61 1.57
 -1 6 -20 0.43 1.59
 1 6 20 0.42 1.48
 -1 -6 -20 1.24 1.39
 1 6 20 -0.68 2.21
 1 6 21 264.69 14.6
 -1 6 -21 227.62 8.96
 -1 -6 -21 241.25 11.84
 -1 -6 -21 242.07 13.32
 -1 6 -21 233.68 12.01
 -1 6 -21 235.33 9.91
 1 6 21 254.82 11.99
 1 6 21 231.6 14.22
 1 6 22 254.08 14.67
 -1 -6 -22 219.73 11.64
 -1 -6 -22 248.94 13.55
 -1 6 -22 248.04 12.58
 1 6 22 258.24 12.21
 1 6 22 227.42 14.36
 1 6 23 102.8 9.3
 -1 -6 -23 126.66 8.21
 -1 6 -23 125.18 8.6
 -1 -6 -23 120.06 9.34
 1 6 23 113.78 7.79
 1 6 23 106.36 9.7
 1 6 24 27.07 5.05
 -1 -6 -24 27.27 4.03
 -1 -6 -24 21.23 4.15
 -1 6 -24 20.71 3.71
 1 6 24 27.55 4.1
 1 6 24 21.13 4.82
 1 6 25 3.02 2.56
 -1 -6 -25 10.56 2.92
 -1 6 -25 3.22 2.23
 -1 -6 -25 7.09 3.22
 1 6 25 4.03 2.19
 1 6 25 9.66 3.86
 -1 -6 -26 19.27 4.59
 -1 6 -26 19.29 4.01
 -1 -6 -26 26.31 4.23
 1 6 26 23.72 3.74
 1 6 26 26.37 5.29
 -1 7 26 19.16 4.96
 -1 7 26 14.9 4.23
 -1 -7 26 15.15 4.15
 -1 7 26 23.97 4.99
 1 -7 -26 12.36 3.65
 -1 7 26 20.47 3.93
 1 -7 -26 16.25 3.11
 -1 7 25 4.32 3.16
 -1 7 25 7.23 3.61
 -1 7 25 8.59 2.9
 -1 -7 25 6.36 3.05
 1 -7 -25 5.99 2.92
 -1 7 25 8.24 2.85
 1 -7 -25 6.65 2.27
 -1 7 24 104.37 9.5
 -1 7 24 121.82 10.57
 -1 7 24 122.82 9.51
 -1 -7 24 138.91 9.87
 1 -7 -24 108.2 9.21
 1 7 -24 113.84 7.43
 -1 7 24 127.16 8.98
 1 -7 -24 124.54 7.89
 -1 7 23 239.41 14.56
 -1 7 23 277.14 16.14
 -1 7 23 265.73 14.51
 -1 -7 23 283.38 14.61
 1 -7 -23 249.2 14.37
 1 7 -23 265.98 12.27
 -1 7 23 290.48 14.24
 1 -7 -23 278.06 12.7
 -1 7 22 234.96 14.18
 -1 7 22 236.95 14.85
 -1 -7 22 271.14 14.03
 -1 7 22 262.09 14.1
 1 -7 -22 262.07 14.24
 1 7 -22 254.12 11.93
 -1 7 22 243.87 13.16
 1 -7 -22 286.74 12.54
 -1 -7 21 291.12 14.31
 -1 7 21 284.8 14.4
 -1 7 21 257.81 14.69
 1 7 -21 283.47 12.59
 1 -7 -21 284.95 14.51
 -1 7 21 263.02 9.87
 -1 7 21 288.82 14.02
 1 -7 -21 254.41 12.17
 -1 7 20 211.11 11.93
 -1 -7 20 207.43 11.61
 1 7 -20 209.1 10.35
 1 -7 -20 212.13 12.14
 -1 7 20 219.92 8.45
 -1 7 20 182.73 11.89
 -1 7 20 214.87 11.73
 1 -7 -20 173.64 9.71
 -1 -7 19 43.35 4.89
 -1 7 19 44.88 5
 1 -7 -19 50.56 5.47
 -1 7 19 49.09 3.59
 1 7 -19 52.09 4.77
 -1 7 19 44.69 5.41
 -1 7 19 34.09 2.87
 1 7 -19 41.62 3.8
 -1 7 19 47.87 5.22
 1 -7 -19 39.19 4.29
 1 -7 -18 254.27 11.67
 1 7 -18 263.41 11.03
 1 7 -18 282.17 12.14
 1 -7 -18 255.48 13.2
 -1 7 18 278.5 10.22
 -1 7 18 233.42 13.13
 -1 7 18 232.04 9.38
 -1 7 18 270.01 13.09
 1 7 -18 271.04 10.68
 -1 7 18 276.62 13.28
 -1 -7 18 278.82 13.14
 1 -7 -17 232.8 11.03
 1 7 -17 246.97 10.4
 -1 7 17 270.29 10.01
 1 7 -17 259.62 11.51
 -1 7 17 256.99 11.47
 -1 7 17 259.18 13.31
 -1 -7 17 237.66 8.55
 -1 7 17 212.68 8.98
 1 7 -17 256.98 10.25
 -1 7 17 268.84 12.76
 -1 -7 17 291.58 12.91
 -1 7 17 274.53 12.78
 1 -7 -16 273.36 11.44
 1 7 -16 274.21 10.39
 1 7 -16 259.22 11.48
 1 -7 -16 265.77 11.48
 1 7 -16 280.95 11.64
 -1 7 16 275.06 9.98
 1 7 -16 261.42 12.08
 -1 7 16 256.61 12.88
 -1 7 16 250.11 11.13
 -1 -7 16 251.39 8.66
 -1 7 16 281.82 12.67
 1 7 -16 270.59 10.21
 -1 7 16 291.78 12.74
 -1 -7 16 292.97 12.55
 1 -7 -15 177.41 8.59
 1 7 -15 219 8.12
 1 -7 -15 220.31 9.39
 1 7 -15 230.51 9.67
 1 7 -15 217.05 9.37
 -1 7 15 223.2 8.05
 1 7 -15 223.46 10.09
 -1 7 15 215.89 9.28
 -1 7 15 218.78 10.71
 -1 -7 15 231.03 7.1
 -1 7 15 226.48 10.52
 1 7 -15 213.45 8.13
 -1 -7 15 191.86 9.29
 -1 7 15 216.62 10.01
 1 -7 -14 457.8 12.34
 -1 7 14 452.87 12.41
 1 -7 -14 474.16 12.29
 1 7 -14 423.46 10.02
 1 7 -14 450.39 12.17
 -1 7 14 448.48 10.23
 1 7 -14 455.44 12.28
 -1 7 14 456.64 14.29
 -1 -7 14 448.2 8.83
 -1 7 14 460.19 13.89
 1 7 -14 464.27 11.8
 -1 7 14 410.94 12.56
 -1 -7 14 456.84 12.88
 1 -7 -13 29.09 3.18
 1 7 -13 19 0.86
 1 7 -13 18.98 2.2
 1 -7 -13 22.58 2.72
 1 7 -13 20.29 2.68
 -1 7 13 24.4 2.48
 1 7 -13 24.28 2.86
 -1 7 13 20.43 2.75
 -1 7 13 19.93 3.14
 1 7 -13 20.34 0.97
 -1 -7 13 20.94 1.99
 -1 7 13 22.33 3.24
 1 7 -13 17.98 2.42
 -1 -7 13 28.68 3.21
 -1 7 13 24.97 3.1
 -1 7 12 117.72 6.03
 1 -7 -12 107.66 5.71
 1 7 -12 112.04 2.34
 1 -7 -12 120.89 5.78
 1 7 -12 119.37 4.81
 1 7 -12 119.98 6.05
 1 7 -12 119.23 2.61
 -1 7 12 113.26 6.71
 -1 -7 12 123.04 4.69
 -1 7 12 115.21 6.74
 1 7 -12 116.44 5.57
 -1 7 12 116.46 6.11
 -1 -7 12 115.76 5.94
 -1 7 11 1045.5 18.1
 1 7 -11 1002.95 8.88
 1 -7 -11 1078.26 18.26
 -1 7 11 1101.52 20.36
 1 7 -11 1099.09 14.53
 1 7 -11 1123.99 18.48
 -1 -7 11 1093.5 14.66
 -1 7 11 16.14 5.18
 -1 7 11 1132.63 20.62
 -1 -7 11 141.53 7.94
 -1 7 11 1053.28 18
 1 7 -11 1102.02 17.1
 1 7 -10 311.11 9.79
 -1 -7 10 319.78 11.79
 1 7 -10 320 11.63
 -1 -7 10 293.3 8.38
 -1 -7 10 319.93 10.26
 1 7 -10 305.52 8.24
 -1 7 10 332.03 11.82
 1 -7 -10 265.09 11.04
 1 7 -10 312.14 10.96
 -1 -7 10 282.22 10.92
 -1 7 10 307.98 11.3
 1 7 -9 206.73 7.3
 -1 -7 9 194.37 8.93
 1 7 -9 197.53 8.76
 1 -7 -9 193.89 8.99
 -1 -7 9 210 7.91
 -1 -7 9 202.28 6.55
 -1 7 9 175.34 7.8
 1 7 -9 207.02 6.34
 -1 7 9 197.57 8.82
 1 -7 -9 221.75 9.14
 1 7 -9 206.95 8.32
 -1 7 9 204.15 8.47
 1 7 -8 256.96 5.48
 -1 -7 8 255.94 8.06
 1 7 -8 246.98 7.75
 -1 -7 8 245.93 4.94
 1 7 -8 253.07 6.67
 -1 7 8 231.52 6.81
 -1 -7 8 256.3 6.75
 1 7 -8 227.7 4.36
 -1 7 8 231.55 6.88
 1 7 -8 247.16 7.06
 1 7 -7 5.54 0.84
 -1 -7 7 4 1.25
 1 7 -7 7.41 1.44
 1 -7 -7 7.52 1.48
 -1 -7 7 5.72 1.13
 -1 -7 7 5.1 0.85
 -1 7 7 5.96 1.21
 1 7 -7 3.13 0.94
 1 7 -7 7.21 1.3
 -1 7 7 6.66 1.23
 -1 -7 7 7.75 1.22
 1 -7 -7 4.96 1.36
 1 7 -7 6.2 0.85
 1 7 -6 259.99 8.23
 1 -7 -6 257.97 9.98
 1 7 -6 255.45 8.78
 1 7 -6 271.69 7.92
 -1 -7 6 247.38 9.83
 1 7 -6 266.22 10.04
 -1 -7 6 266.31 8.44
 -1 -7 6 257.59 9.42
 -1 7 6 248.43 9.48
 1 7 -6 262.5 9.35
 1 7 -6 276.18 9.39
 -1 7 6 267.51 10.69
 -1 -7 6 249.89 8.77
 -1 7 6 236.55 8.76
 1 -7 -5 1013.35 29.89
 1 7 -5 1108.22 28.59
 1 7 -5 1017.56 28.1
 1 7 -5 1051.71 27.23
 -1 -7 5 1033.38 27.5
 -1 -7 5 1010.22 29.7
 -1 -7 5 1056.02 29.37
 1 7 -5 1090.12 29.37
 -1 -7 5 1043.25 28.25
 -1 7 5 1060.05 30.81
 1 7 -5 1087.35 29.06
 -1 7 5 1047.62 28.39
 -1 -7 5 1033.07 28.23
 1 7 -4 860.49 23.27
 1 7 -4 820.19 23.13
 -1 -7 4 861.24 23.15
 1 -7 -4 841.32 22.21
 -1 -7 4 835.69 22.05
 -1 -7 4 840.06 24.3
 1 -7 -4 869.07 24.01
 1 7 -4 834 24.06
 -1 7 4 781.15 24.99
 1 7 -4 838.53 23.69
 -1 7 4 801 22.69
 -1 -7 4 845.27 22.66
 1 -7 -3 461.89 15.75
 1 7 -3 491.38 14.91
 -1 -7 3 495.95 14.85
 1 7 -3 507.4 14.84
 1 -7 -3 513.88 14.06
 -1 -7 3 507.24 13.5
 -1 -7 3 487.37 15.5
 -1 7 3 515.9 13.93
 -1 7 3 492.25 15.29
 1 -7 -3 535.98 15.26
 1 7 -3 524.04 15.76
 -1 7 3 515.69 16.61
 1 7 -3 507.15 15.17
 -1 -7 3 508.11 13.86
 -1 7 3 491.05 13.94
 -1 -7 2 881.57 23.49
 1 -7 -2 881.34 23.14
 1 7 -2 840.7 23.19
 -1 -7 2 814.81 23.36
 1 7 -2 818.14 23.39
 1 -7 -2 772.85 22.41
 -1 -7 2 806.67 21.6
 -1 -7 2 835.04 23.66
 -1 7 2 844.09 22.42
 -1 7 2 823.29 23.27
 1 7 -2 875.41 23.59
 -1 7 2 819.77 24.69
 -1 -7 2 869.64 21.7
 -1 7 1 83.74 4.37
 1 7 -1 84.58 4.01
 1 -7 -1 83.74 3.55
 -1 -7 1 80.76 3.91
 1 7 -1 77.43 4.07
 -1 -7 1 86.83 4.18
 1 -7 -1 77.79 2.54
 1 7 -1 81.37 2.59
 -1 7 1 80.33 3.54
 -1 -7 1 79.87 3.93
 -1 7 1 82.58 3.72
 -1 -7 1 69.57 4.16
 1 7 -1 91.23 4.2
 -1 7 1 77.24 4.47
 -1 7 1 84.26 3.5
 -1 7 0 630.79 17.82
 1 -7 0 622.39 16.29
 1 7 0 609.01 16.3
 -1 7 0 630.94 17.87
 -1 -7 0 625.7 18
 -1 7 0 608.71 17.49
 -1 -7 0 640.28 19.02
 1 7 0 678.61 18.55
 1 7 0 612.01 18.68
 -1 -7 0 648.86 18.39
 -1 7 0 684.84 18.94
 1 -7 0 646.17 17.31
 -1 -7 0 635.54 18.71
 1 7 0 651.92 18.47
 1 -7 1 3583.62 88.83
 1 7 1 3439.34 90.47
 -1 7 -1 3426.09 90.42
 1 7 1 3542.44 90.93
 -1 7 -1 3610.65 90.14
 1 -7 1 3497.26 89.77
 1 7 1 3452.27 88.27
 1 -7 1 3615.04 88.32
 -1 7 -1 3633.57 90.04
 -1 7 -1 3712.8 89.1
 -1 -7 -1 3754.26 91.24
 -1 7 -1 3592.09 90.73
 -1 7 -1 3670.95 90.09
 -1 7 -1 3370.14 88.23
 -1 -7 -1 3408.69 88.15
 -1 7 -2 366.12 10.09
 1 7 2 336.12 11.83
 -1 7 -2 364.16 11.42
 1 -7 2 352.15 10
 -1 7 -2 377.45 11.64
 1 -7 2 335.84 9.87
 1 7 2 331.51 9.87
 1 -7 2 344.94 10.83
 -1 -7 -2 335.56 9.52
 -1 7 -2 352.42 9.69
 1 7 2 343.98 11.62
 -1 -7 -2 348.21 11.89
 -1 7 -2 346.41 11.51
 -1 7 -2 371.51 11.09
 -1 7 -2 341.5 9.85
 -1 -7 -2 339.36 9.78
 -1 7 -3 1167.58 30.38
 -1 7 -3 1147.07 31.71
 -1 7 -3 1145.33 32.4
 1 -7 3 1160.01 31.59
 -1 7 -3 1183.12 30.55
 -1 -7 -3 1185.3 30.41
 1 7 3 1156.27 32.51
 -1 -7 -3 1172.86 32.62
 -1 7 -3 1156.34 32.18
 -1 7 -3 1198.63 31.57
 -1 7 -3 1218.08 30.75
 -1 -7 -3 1109.35 30.54
 -1 7 -4 567.62 14.66
 1 -7 4 532.18 15.92
 -1 7 -4 557.03 15.34
 -1 -7 -4 530.87 15.09
 -1 7 -4 546.06 15.6
 1 7 4 558.69 17.06
 -1 7 -4 531.43 16.83
 -1 7 -4 546.18 16.31
 -1 -7 -4 538.59 16.8
 -1 7 -4 527.82 15.76
 -1 7 -4 552.31 15.41
 -1 -7 -4 516.87 15.22
 -1 7 -5 378.75 10.83
 -1 -7 -5 404.12 13.54
 1 7 5 384.41 13.24
 -1 7 -5 378.22 11.74
 1 -7 5 365.59 12.18
 -1 7 -5 383.84 11.8
 -1 -7 -5 373.18 11.59
 -1 -7 -5 379.79 12.88
 -1 7 -5 365.48 12.14
 -1 7 -5 384.15 12.02
 -1 -7 -5 384.81 11.79
 -1 7 -5 392.68 11.9
 -1 7 -6 295.09 8.89
 -1 -7 -6 308.37 11.43
 1 -7 6 300.7 10.34
 -1 -7 -6 300.96 9.82
 -1 7 -6 282.3 9.83
 -1 7 -6 290.01 9.73
 1 7 6 302.62 11.28
 -1 7 -6 296.71 10.03
 -1 -7 -6 287.01 10.58
 -1 7 -6 310.29 10.09
 -1 7 -6 281.68 9.93
 1 -7 6 295.86 10.92
 -1 -7 -6 290.1 9.88
 -1 -7 -7 1880.13 46.16
 -1 -7 -7 1701.71 41.07
 1 -7 7 1849.07 44.49
 -1 7 -7 1715.25 43.88
 -1 7 -7 1819.27 43.84
 1 7 7 1955.43 46
 -1 7 -7 1809.15 44.02
 1 7 7 1720 45.77
 -1 -7 -7 1776.29 44.12
 -1 7 -7 1781.67 44.15
 -1 -7 -8 469.58 11.65
 -1 -7 -8 496.8 5.82
 1 -7 8 545.54 10.87
 -1 7 -8 505.18 9.48
 -1 7 -8 507.64 10.1
 1 7 8 525.99 12.54
 1 7 8 478.21 11.73
 1 -7 8 492.58 4.44
 1 7 8 500.67 12.17
 -1 7 -8 491.1 10.44
 -1 -7 -8 504.41 10.24
 -1 7 -8 508.04 10.25
 -1 7 -8 513.36 9.86
 -1 -7 -9 867.62 27.35
 -1 -7 -9 912.78 23.88
 1 7 9 892.92 28.67
 -1 7 -9 925.18 26.27
 1 -7 9 907 26.46
 -1 -7 -9 882.03 25.99
 -1 7 -9 882.72 25.64
 1 7 9 904.67 28.01
 -1 7 -9 946.74 26.93
 -1 7 -9 908.74 27.65
 1 7 9 907.96 27.65
 1 7 9 939.63 25.64
 -1 7 -9 853.45 24.85
 1 7 9 905.12 27.62
 1 -7 9 875.78 27.55
 -1 7 -9 916.2 26.31
 -1 7 -9 873.73 25.82
 -1 -7 -9 804.05 25.89
 -1 7 -9 898.8 26.32
 -1 -7 -10 11.49 2.07
 -1 -7 -10 10.18 1.19
 1 7 10 11.89 2.37
 1 7 10 8.35 1.76
 -1 -7 -10 0.23 0.52
 1 -7 10 11.34 1.93
 -1 7 -10 6.44 1.44
 -1 7 -10 7.85 1.67
 -1 7 -10 7.69 2.01
 1 7 10 8.1 1.93
 -1 7 -10 9.64 1.81
 -1 -7 -10 9.29 2.13
 -1 7 -10 10.65 1.79
 1 7 10 11.12 1.63
 -1 7 -10 8.22 1.24
 1 7 10 13.6 2.19
 1 -7 10 10.29 2.11
 -1 -7 -10 12.05 1.88
 -1 7 -10 13.84 1.98
 -1 7 -10 11 1.84
 -1 -7 -11 17.17 2.56
 1 7 11 24.57 3.53
 -1 -7 -11 15.95 1.61
 1 7 11 19.64 2.63
 -1 7 -11 16.04 2.21
 -1 -7 -11 18.95 2.34
 -1 7 -11 18.03 2.2
 -1 7 -11 18.51 2.77
 1 7 11 21.78 2.98
 -1 7 -11 19.74 2.6
 -1 -7 -11 18.5 2.84
 -1 7 -11 16.64 2.21
 1 7 11 19.73 2.01
 -1 7 -11 18.92 1.8
 1 7 11 16.21 2.57
 1 -7 11 17.68 2.68
 -1 7 -11 20.23 2.57
 -1 7 -11 16.93 2.2
 -1 -7 -11 22.78 2.64
 -1 -7 -12 76.83 5.6
 1 7 12 73.54 5.39
 -1 -7 -12 86.23 4.18
 1 7 12 97.58 7.1
 -1 -7 -12 84.48 5.32
 -1 7 -12 89.64 5.07
 -1 7 -12 76.64 5.12
 -1 7 -12 82.98 5.41
 -1 7 -12 78.65 5.84
 1 7 12 74.96 6.08
 -1 -7 -12 85.28 6.18
 -1 7 -12 77.84 4.89
 1 7 12 82.01 4.36
 -1 7 -12 80.42 3.91
 1 7 12 88.74 5.95
 -1 -7 -12 80.5 5.35
 -1 7 -12 83.28 5.13
 1 -7 12 81.07 6.17
 -1 7 -12 89.8 5.6
 -1 -7 -13 637.45 22.59
 1 7 13 631.84 22.38
 1 7 13 714.81 25.08
 -1 7 -13 669.68 22.03
 -1 -7 -13 708.99 22.15
 -1 7 -13 688.16 21.38
 -1 7 -13 694.61 23.66
 -1 -7 -13 673.18 18.53
 -1 7 -13 692.11 22.3
 1 7 13 702.64 24.39
 -1 7 -13 671.84 21.27
 1 7 13 690.24 19.53
 -1 -7 -13 718.39 23.77
 1 7 13 671.83 20.05
 -1 7 -13 661.67 19.33
 1 7 13 691.77 23.09
 -1 -7 -13 675.69 22.2
 -1 7 -13 663.09 22.16
 -1 7 -13 676.93 21.51
 1 -7 13 689.19 23.99
 -1 -7 -14 247.21 11.5
 1 7 14 254.61 11.52
 -1 7 -14 269.88 9.69
 -1 7 -14 261.1 12.47
 1 7 14 261.06 13.34
 -1 7 -14 276.15 11.43
 -1 -7 -14 259.52 11.02
 -1 7 -14 272.6 10.7
 -1 -7 -14 242.3 8.01
 1 7 14 262.25 12.91
 -1 7 -14 249.52 10.36
 -1 -7 -14 259.66 12.16
 1 7 14 263.68 8.79
 1 7 14 256.23 9.33
 -1 7 -14 259.54 8.76
 1 7 14 252.73 11.7
 -1 -7 -14 245.25 11.14
 -1 7 -14 256.74 11.29
 -1 7 -14 263.18 10.75
 1 -7 14 229.6 12.09
 -1 -7 -15 143.93 8.43
 1 7 15 153.45 10.14
 1 7 15 151.95 8.49
 -1 7 -15 168.64 6.93
 -1 7 -15 160.47 7.87
 -1 7 -15 163.5 8.46
 -1 -7 -15 143.13 7.96
 1 7 15 150.88 9.59
 -1 -7 -15 147.37 5.49
 -1 7 -15 153.68 7.61
 1 7 15 154.88 5.89
 -1 -7 -15 150.23 8.96
 1 7 15 160.99 6.61
 1 7 15 160.4 8.74
 -1 7 -15 154.19 6.02
 -1 7 -15 163.96 8.63
 -1 -7 -15 155.21 8.45
 -1 7 -16 33.83 2.74
 1 7 16 27.79 4.21
 -1 7 -16 29.08 3.16
 -1 -7 -16 29.83 1.87
 1 7 16 31.07 1.94
 -1 -7 -16 34.98 4.25
 -1 7 -16 29.79 3.09
 1 7 16 33.32 2.55
 1 7 16 32.75 3.83
 -1 7 -16 30.39 2.19
 -1 -7 -16 25.93 3.49
 -1 -7 -17 8.15 2.12
 -1 -7 -17 10.28 1.28
 -1 7 -17 9.15 2.02
 -1 -7 -17 9.54 2.48
 1 7 17 9.97 1.11
 1 7 17 9.07 1.46
 1 7 17 8.27 2.3
 -1 7 -17 9.07 1.31
 1 7 17 8.56 2.88
 -1 -7 -17 7.61 1.71
 -1 7 -17 10.49 1.77
 1 7 18 91.97 8.07
 -1 7 -18 100.73 4.92
 -1 -7 -18 93.89 5.45
 -1 -7 -18 88.32 3.82
 -1 -7 -18 96.93 7.38
 -1 7 -18 98.89 5.85
 1 7 18 67.74 2.65
 1 7 18 67.98 2.52
 1 7 18 100.56 6.93
 -1 7 -18 93.28 4.03
 -1 -7 -18 99.94 6.82
 -1 -7 -19 507.99 19.46
 -1 7 -19 485.84 15.95
 -1 -7 -19 519.37 20.81
 -1 7 -19 517.65 17.83
 1 7 19 527.23 19.71
 1 7 19 478.65 22.12
 -1 -7 -19 525.92 17.38
 1 7 20 173.3 11.35
 -1 7 -20 144.85 6.41
 -1 -7 -20 143.26 8.85
 -1 -7 -20 150.99 9.84
 -1 7 -20 138.98 7.58
 1 7 20 161.82 9.32
 -1 -7 -20 141.02 7.48
 1 7 20 144.98 10.96
 1 7 21 43.27 5.97
 -1 -7 -21 46.21 4.95
 -1 7 -21 53.4 4.37
 -1 -7 -21 53.31 5.9
 -1 7 -21 49.22 5.14
 1 7 21 48.97 5.06
 -1 -7 -21 50.12 4.3
 1 7 21 46.78 6.28
 1 7 22 0.7 2.28
 -1 -7 -22 3.7 2.17
 -1 -7 -22 -0.59 1.73
 -1 7 -22 1.41 1.65
 -1 7 -22 0.3 1.39
 1 7 22 -0.46 1.82
 1 7 22 -0.76 2.34
 1 7 23 -0.73 2.66
 -1 -7 -23 0.47 2.16
 -1 -7 -23 -0.61 2.32
 -1 7 -23 0.49 1.85
 1 7 23 -0.47 2.12
 1 7 23 0.78 2.41
 1 7 24 71.32 7.96
 -1 -7 -24 67.68 6.18
 -1 -7 -24 58.72 6.88
 -1 7 -24 63.7 6.29
 1 7 24 54.56 5.6
 1 7 24 51.41 7.24
 1 7 25 274.41 16.12
 -1 -7 -25 252.69 13.05
 -1 -7 -25 285.57 15.36
 -1 7 -25 279.05 13.84
 1 7 25 250.16 12.83
 1 7 25 222.88 15.37
 -1 8 26 42.42 6.32
 -1 8 26 48.97 7.03
 -1 8 26 43.92 6.34
 1 -8 -26 34.54 5.65
 -1 8 26 34.9 5.05
 1 -8 -26 29.59 4.31
 -1 8 25 197.03 13.73
 -1 8 25 253.67 15.87
 -1 8 25 240.68 14.06
 -1 -8 25 257.86 14.23
 1 -8 -25 261.53 14.75
 -1 8 25 223.44 12.9
 1 -8 -25 226.44 11.61
 -1 8 24 94.03 8.89
 -1 8 24 64.8 7.99
 -1 -8 24 85.49 7.77
 -1 8 24 76.57 7.53
 1 -8 -24 83.59 7.99
 1 8 -24 66.59 5.88
 -1 8 24 72.78 6.98
 1 -8 -24 91.4 6.75
 -1 8 23 177.53 11.2
 -1 -8 23 176.3 11.01
 -1 8 23 161.93 11.62
 1 -8 -23 143.51 10.43
 1 8 -23 141.81 8.78
 -1 8 23 149.36 10.07
 1 -8 -23 137.81 8.75
 -1 8 22 1.73 2.26
 -1 -8 22 6.64 2.43
 1 -8 -22 3.61 2.04
 1 8 -22 1.69 1.76
 -1 8 22 2.73 2.5
 -1 8 22 2.76 2.35
 1 -8 -22 1.28 1.87
 -1 8 21 147.44 9.82
 -1 -8 21 129.66 9.07
 -1 8 21 134.26 6.35
 1 -8 -21 152.31 10.13
 1 8 -21 126.64 8.11
 -1 8 21 134.57 10.18
 -1 8 21 128.97 6.14
 -1 8 21 132.81 9.35
 1 -8 -21 136.15 8.38
 -1 -8 20 204.82 11.36
 -1 8 20 196.47 11.36
 1 8 -20 213.08 10.63
 1 -8 -20 172.83 11.1
 -1 8 20 203.99 8.4
 -1 8 20 189.34 12.11
 -1 8 20 200.05 11.54
 1 -8 -20 183.13 10.03
 -1 8 19 284.75 14.02
 -1 -8 19 279.59 13.68
 -1 8 19 288.62 11
 1 8 -19 288.53 13.11
 -1 8 19 281.29 14.97
 -1 8 19 290.81 10.78
 1 8 -19 294.59 11.57
 -1 8 19 292.24 14.36
 1 -8 -19 333.57 13.73
 1 -8 -18 28.47 3.63
 1 8 -18 33.59 3.48
 -1 8 18 25.39 2.78
 1 8 -18 25.52 3.56
 -1 8 18 26.36 4.4
 -1 8 18 24.78 2.7
 -1 8 18 28.13 4.17
 1 8 -18 33.3 3.31
 -1 -8 18 22.65 3.62
 -1 8 18 36.61 4.51
 1 -8 -17 70.48 5.57
 1 8 -17 67.89 4.76
 -1 8 17 71.65 4.69
 1 8 -17 76.06 5.82
 -1 8 17 90.83 7.38
 -1 8 17 70.36 4.44
 1 8 -17 69.11 4.78
 -1 8 17 71.96 6.29
 -1 -8 17 77.35 7.11
 -1 -8 17 83.22 6.34
 -1 8 17 87.54 6.64
 1 -8 -16 8.09 2.14
 1 8 -16 9.58 1.87
 1 -8 -16 10.34 2.27
 1 8 -16 6.78 2.13
 -1 8 16 5.7 1.55
 1 8 -16 6.77 1.89
 -1 8 16 10.29 2.9
 -1 -8 16 7.62 1.4
 -1 8 16 9.42 1.7
 -1 8 16 7.04 2.4
 1 8 -16 6.87 1.71
 -1 -8 16 7.59 2.38
 -1 8 16 10.34 2.47
 -1 -8 16 7.6 2.19
 1 -8 -15 113.66 7.01
 -1 8 15 104.5 6.88
 1 8 -15 104.08 6.71
 1 -8 -15 112.11 6.81
 1 8 -15 113.74 5.94
 1 8 -15 118.94 7.22
 -1 8 15 112.18 6
 -1 8 15 110.65 7.92
 -1 8 15 115.49 5.87
 -1 -8 15 108.98 5.34
 -1 8 15 111.52 7.7
 -1 8 15 116.96 7.31
 -1 -8 15 110.83 7.04
 1 -8 -14 103.73 6.79
 -1 8 14 109.1 6.98
 1 8 -14 120.83 6.94
 1 8 -14 118.84 5.96
 1 -8 -14 134.47 7.13
 1 8 -14 122.81 7.29
 -1 8 14 118.13 6.19
 -1 8 14 122.74 8.22
 -1 -8 14 117.92 5.6
 -1 8 14 125.46 6.12
 -1 8 14 116.34 7.87
 -1 -8 14 114.57 7.07
 -1 8 14 119.75 7.29
 -1 8 13 272.44 11.55
 1 8 -13 249.83 7.33
 1 -8 -13 239.8 11.08
 1 8 -13 254.43 10.91
 1 8 -13 275.45 9.88
 1 -8 -13 273.86 11.05
 1 8 -13 267.82 11.47
 -1 8 13 263.86 12.52
 1 8 -13 258.23 7.5
 -1 8 13 271.03 10.17
 -1 -8 13 257.46 9.62
 -1 8 13 269.95 12.49
 -1 8 13 277.27 11.64
 1 8 -13 254.03 10.58
 -1 -8 13 277.42 11.46
 1 -8 -12 85.91 5.67
 -1 8 12 71.4 5.27
 1 8 -12 80.42 2.96
 -1 8 12 78 6.05
 1 8 -12 71.62 4.12
 1 -8 -12 84.08 5.17
 1 8 -12 65.41 4.74
 1 8 -12 73.11 5.32
 1 -8 -12 75.18 5.63
 -1 8 12 75.92 4.64
 -1 -8 12 76.2 4.38
 -1 8 12 78.36 6.05
 -1 -8 12 77.14 5.17
 1 8 -12 78.74 4.98
 -1 8 12 75.66 5.26
 1 -8 -11 186.67 7.92
 1 8 -11 190.23 4.35
 -1 8 11 183.18 7.9
 1 8 -11 201.55 7.48
 1 8 -11 195.69 6.08
 1 -8 -11 8.23 2.73
 1 8 -11 158.28 7.79
 1 8 -11 188.11 7.93
 1 -8 -11 188.01 8.34
 -1 8 11 190.58 6.94
 -1 -8 11 187.42 4.29
 -1 -8 11 187.38 6.56
 -1 8 11 177.4 8.66
 1 8 -11 177.64 7.04
 -1 8 11 195.52 7.72
 -1 -8 11 22.18 3.31
 1 8 -10 15.43 1.73
 1 8 -10 14.25 2.49
 1 8 -10 17.47 2.36
 1 -8 -10 13.26 2.26
 -1 8 10 14.51 2.01
 -1 -8 10 14.18 1.85
 -1 -8 10 15.06 1.3
 -1 8 10 15.52 2.1
 1 8 -10 16.21 2.11
 -1 -8 10 17.4 2.23
 -1 8 10 14.58 2.38
 1 8 -10 15.21 1.28
 1 -8 -10 15.4 2.3
 1 8 -9 943.65 24.5
 1 -8 -9 963.62 28.08
 -1 8 9 870.26 27.57
 1 8 -9 1004.93 25.18
 -1 -8 9 912.96 27.83
 1 8 -9 888.51 27.85
 1 8 -9 941.22 27.87
 1 -8 -9 901.26 27.79
 -1 -8 9 923.34 26.41
 -1 -8 9 960.95 24.73
 1 8 -9 940.32 26.43
 1 8 -9 894.58 26.59
 -1 8 9 920.91 26.8
 1 8 -8 399.68 9.63
 1 8 -8 395.83 10.73
 1 8 -8 387.78 9.68
 -1 -8 8 372.87 12.38
 1 8 -8 402.52 12.66
 1 -8 -8 384.47 12.41
 -1 -8 8 390.05 11.4
 1 8 -8 378.65 11.23
 -1 -8 8 409.62 9.89
 1 8 -8 417.53 11.59
 -1 8 8 399.81 11.39
 1 8 -7 671.99 8.82
 1 8 -7 671.83 10.15
 1 -8 -7 663.18 13.18
 1 8 -7 685.54 8.05
 -1 -8 7 674.05 13.12
 1 8 -7 673.74 13.17
 -1 8 7 2.34 1.06
 1 8 -7 684.9 11.67
 -1 -8 7 687.51 9.22
 -1 -8 7 681.93 11.92
 1 8 -7 678.25 11.36
 -1 8 7 621.25 14.17
 -1 -8 7 665.86 10.49
 -1 8 7 631.38 10.4
 1 8 -6 3.38 0.79
 -1 8 6 0.25 0.43
 1 8 -6 3.73 0.94
 1 -8 -6 3.47 1.24
 1 -8 -6 2.51 0.52
 1 8 -6 3.43 0.62
 -1 -8 6 2.62 0.93
 1 -8 -6 2.66 1.09
 1 8 -6 2.94 1.08
 -1 -8 6 1.77 0.61
 -1 -8 6 2.89 1.01
 1 8 -6 0.97 0.85
 -1 8 6 0.21 0.36
 -1 8 6 2.72 1.22
 1 8 -6 3.02 1.02
 -1 -8 6 2.36 0.72
 -1 8 6 3.36 0.83
 1 8 -5 444.03 7.78
 1 8 -5 444.55 7.84
 1 -8 -5 441.27 10.18
 1 -8 -5 415.2 5.41
 -1 -8 5 425.98 5.89
 -1 -8 5 438.54 9.9
 -1 -8 5 428.12 7.58
 1 8 -5 455.15 9.49
 -1 -8 5 433.23 9.49
 -1 8 5 424.04 11.1
 1 8 -5 413.96 8.48
 -1 8 5 440.12 7.27
 -1 -8 5 386.93 6.57
 1 8 -5 70.83 4.11
 -1 -8 4 36.35 2.51
 1 8 -4 41.94 2.7
 1 8 -4 36.82 2.53
 1 -8 -4 36.83 3.07
 1 -8 -4 37.8 1.97
 -1 -8 4 37.46 1.87
 -1 -8 4 37.61 2.99
 -1 8 4 37.61 2.93
 -1 -8 4 30.8 2.76
 1 8 -4 41.34 3.07
 -1 8 4 41.18 3.54
 1 8 -4 38.67 2.77
 -1 8 4 39.83 2.2
 -1 -8 4 41.46 2.15
 1 -8 -3 978.62 27.58
 -1 -8 3 1026.67 27.71
 1 8 -3 994.81 27.46
 1 8 -3 1033.57 27.86
 1 -8 -3 916.61 26.37
 -1 -8 3 1012.87 25.95
 -1 8 3 1024.19 26.53
 -1 -8 3 932.52 28.08
 -1 8 3 1042.11 28.14
 1 8 -3 1022.17 28.52
 1 8 -3 1027.58 27.88
 -1 8 3 1012.99 29.62
 -1 -8 3 1016.28 26.01
 -1 8 3 979.05 26.12
 -1 -8 2 1150.36 30.93
 1 -8 -2 1107.7 30.22
 1 8 -2 1115.47 30.58
 -1 8 2 1035.84 31.33
 1 8 -2 1089.01 30.83
 -1 -8 2 1084.51 28.8
 -1 8 2 1110.99 29.69
 -1 -8 2 1105.15 30.96
 -1 8 2 1109.36 30.59
 1 8 -2 1144.57 31.4
 1 8 -2 1175.85 31
 -1 8 2 1111.35 32.32
 -1 -8 2 1168.22 28.53
 -1 8 2 1096.15 28.64
 -1 -8 1 1092.58 31.48
 1 -8 -1 1190.17 30.59
 -1 8 1 1129.06 31.95
 1 8 -1 1139.11 31.24
 1 8 -1 1105.5 31.67
 -1 8 1 1166.82 30.63
 -1 -8 1 1139.91 31.27
 -1 8 1 1178.39 30.93
 1 8 -1 1156.63 31.49
 -1 8 1 1175.46 30.41
 -1 -8 0 388.7 12.53
 1 8 0 374.22 12.11
 -1 8 0 334.97 12.16
 1 -8 0 360.68 10.98
 1 8 0 368.55 12.48
 -1 -8 0 375.73 11.78
 -1 8 0 379.55 11.58
 -1 8 0 363.12 11.27
 -1 -8 0 355.8 12.7
 1 8 0 397.21 12.31
 -1 8 0 375.89 11.51
 1 8 1 543.97 17.48
 -1 8 -1 618.6 17.42
 -1 -8 -1 500.46 17.07
 1 -8 1 599.75 15.64
 -1 8 -1 580.93 16.67
 1 -8 1 578.12 16.41
 -1 -8 -1 574.54 16.35
 1 8 1 574.63 17.14
 -1 8 -1 569.21 15.82
 -1 -8 -1 546.5 17.54
 -1 8 -1 567.53 17.35
 -1 8 -1 620.77 16.9
 -1 8 -1 535.12 14.61
 -1 -8 -1 527.57 14.51
 -1 8 -2 229.69 8.73
 1 -8 2 244.57 7.66
 1 8 2 249.9 9.54
 -1 8 -2 269.81 7.85
 -1 8 -2 248.73 8.95
 1 -8 2 237.91 8.31
 -1 -8 -2 244.56 8.1
 -1 8 -2 242.35 6.96
 1 8 2 237.95 9.09
 -1 8 -2 249.24 9.18
 -1 -8 -2 263 9.71
 -1 8 -2 251.86 8.63
 -1 8 -2 231.92 7.14
 -1 -8 -2 236.18 7.11
 -1 8 -3 1935.91 52.85
 -1 -8 -3 2123.4 53.62
 1 8 3 1845.55 53.79
 -1 8 -3 1977.63 51.43
 -1 8 -3 2065.37 53.62
 1 -8 3 1950.2 52.49
 -1 8 -3 2031.55 51.19
 -1 -8 -3 1984.3 51.04
 1 8 3 2002.53 53.71
 -1 -8 -3 2002.73 53.97
 -1 8 -3 1996.1 53.35
 -1 8 -3 2054.57 52.7
 -1 -8 -3 2003.66 51.34
 -1 8 -3 2083.85 51.46
 1 8 4 53.3 3.64
 -1 8 -4 637.7 10.27
 -1 8 -4 651.41 7.41
 -1 -8 -4 476.16 9.98
 -1 8 -4 686.6 12.17
 -1 8 -4 645.73 9.21
 1 -8 4 648.83 10.04
 -1 -8 -4 641.08 7.62
 -1 8 -4 652.41 8.09
 -1 8 -4 711.83 11.67
 1 8 4 682.1 12.37
 -1 -8 -4 631.8 11.99
 -1 8 -4 665.38 11.07
 1 8 4 250.27 7.01
 -1 8 -4 659.45 10.09
 1 -8 4 630.9 11.22
 -1 8 -4 612.52 8.15
 -1 -8 -4 661.78 8.32
 -1 -8 -5 1651.62 20.86
 -1 8 -5 1773.2 16.65
 -1 8 -5 1861.26 12.42
 -1 8 -5 1817.7 15.83
 -1 8 -5 1829.59 15.16
 -1 -8 -5 1800.94 14.34
 1 -8 5 1797.01 17.4
 1 8 5 1834.32 21.16
 -1 -8 -5 1868.3 20.66
 -1 8 -5 1836.77 18.25
 -1 8 -5 1859.78 17.24
 -1 -8 -5 1844.85 15.3
 -1 8 -5 1852.65 15.6
 1 -8 5 1387.32 17.23
 -1 8 -6 325.28 5.4
 -1 -8 -6 376.53 10.16
 1 -8 6 357.56 8.03
 -1 8 -6 333.96 6.94
 -1 8 -6 333.43 7.09
 -1 -8 -6 325.41 6.74
 1 8 6 357.11 9.67
 -1 8 -6 339 7.77
 -1 8 -6 345.43 7.62
 1 -8 6 -0.24 0.58
 -1 -8 -6 340.96 7.17
 -1 8 -6 348.24 7.34
 -1 -8 -7 6.64 1.68
 -1 8 -7 6.99 0.97
 1 8 7 6.69 1.58
 -1 8 -7 7.61 1.27
 -1 8 -7 5.78 1.21
 1 -8 7 9.4 1.53
 1 8 7 4.98 1.52
 -1 8 -7 8.44 1.41
 -1 -8 -7 6.19 1.24
 -1 8 -7 5.44 1.16
 1 -8 7 3.18 1.14
 -1 -8 -8 89.1 5.25
 1 -8 8 103.78 4.75
 -1 8 -8 99.44 4.4
 -1 8 -8 100.6 4.2
 1 8 8 99.42 5.71
 1 8 8 83.38 5.06
 -1 8 -8 113.26 4.42
 -1 8 -8 99.38 4.38
 1 8 8 99.61 5.73
 1 -8 8 96.24 5.36
 -1 -8 -8 95.83 4.36
 -1 8 -8 87.75 4.21
 -1 -8 -9 805.35 15.93
 -1 -8 -9 708.77 6.17
 -1 8 -9 771.55 12.84
 1 -8 9 774.05 13.53
 -1 -8 -9 765.64 12.52
 -1 8 -9 729.91 11.65
 -1 8 -9 801.67 16
 1 8 9 810.36 16.67
 1 8 9 747.02 15.44
 -1 8 -9 767.77 11.36
 1 8 9 752.41 15.82
 -1 8 -9 755.97 12.59
 -1 -8 -9 792.58 13.14
 -1 8 -9 759.31 13.86
 -1 8 -9 747.8 13
 1 -8 9 758.63 15.65
 -1 -8 -10 343.2 10.72
 1 8 10 336.54 12.08
 1 8 10 313.89 10.1
 -1 -8 -10 346.93 5.22
 -1 8 -10 335.37 8.87
 -1 -8 -10 -0.22 0.52
 -1 8 -10 354.91 8.44
 1 -8 10 347.17 9.39
 -1 8 -10 372.68 10.18
 1 8 10 354.34 11.53
 -1 8 -10 331.04 10.71
 -1 8 -10 337.85 7.49
 1 8 10 332.35 10.79
 -1 8 -10 336.7 8.71
 -1 8 -10 338.88 9.35
 -1 -8 -10 334.37 8.95
 1 -8 10 333.54 10.83
 -1 8 -10 337.6 9.14
 -1 -8 -11 1660.19 24.57
 1 8 11 1660.22 24.02
 1 8 11 1590.45 27.41
 -1 -8 -11 1569.58 13.43
 -1 8 -11 1616.61 20.93
 -1 8 -11 1544.84 19.15
 -1 -8 -11 1618.31 20.66
 -1 8 -11 1683.8 22.7
 1 8 11 1617.22 25.97
 -1 8 -11 1623.96 24.92
 -1 8 -11 1603.73 21.18
 -1 8 -11 1608.71 17.01
 1 8 11 1661.33 24.99
 -1 -8 -11 1477.87 20.23
 1 -8 11 1582.38 24.99
 -1 8 -11 1560.97 20.94
 -1 8 -11 1622.81 20.15
 -1 -8 -12 38.71 3.91
 -1 -8 -12 41.56 2.4
 1 8 12 43.68 4.79
 1 8 12 36.62 3.77
 -1 -8 -12 45 3.62
 -1 8 -12 37.51 3.34
 -1 8 -12 38.11 3.13
 -1 8 -12 47.93 4.53
 -1 8 -12 43.16 3.78
 1 8 12 36.12 4.12
 -1 8 -12 43.48 3.59
 -1 8 -12 43.76 2.76
 1 8 12 40.57 4.15
 -1 -8 -12 37.77 3.47
 -1 8 -12 40.78 3.58
 1 -8 12 38.99 4.24
 -1 8 -12 39 3.27
 -1 -8 -13 262.41 11.3
 -1 -8 -13 251.89 8.02
 1 8 13 242.7 12.37
 1 8 13 274.39 11.33
 -1 8 -13 266.08 9.76
 -1 -8 -13 281.72 10.48
 -1 8 -13 276.92 10.54
 -1 -8 -13 255.14 6.68
 1 8 13 292.08 12.82
 -1 -8 -13 262.96 11.67
 -1 8 -13 274.55 10.28
 -1 8 -13 256.38 8.24
 1 8 13 258.01 11.41
 -1 8 -13 239.77 10.22
 1 -8 13 250.52 11.81
 -1 -8 -13 258.78 10.45
 -1 8 -13 252.69 9.82
 -1 -8 -14 36.7 4.03
 1 8 14 34.36 4.59
 -1 8 -14 33.92 3.29
 -1 -8 -14 34.76 3.5
 -1 8 -14 33.28 3.53
 1 8 14 36.55 4.45
 -1 -8 -14 34.45 1.78
 1 8 14 37.79 2.72
 -1 8 -14 40.72 3.68
 -1 -8 -14 39.55 4.4
 1 8 14 30.63 3.75
 -1 8 -14 35.62 2.56
 -1 -8 -14 33.69 3.62
 -1 8 -14 36.2 3.46
 -1 8 -14 38.32 3.8
 1 -8 14 39.48 4.48
 -1 -8 -15 100.55 6.96
 -1 8 -15 104.21 5.3
 1 8 15 114.16 8.56
 -1 8 -15 117.34 6.3
 -1 -8 -15 109.29 6.6
 -1 8 -15 104.53 6.57
 -1 -8 -15 101.21 3.71
 1 8 15 111.07 8.08
 1 8 15 100.39 4.74
 -1 -8 -15 131.61 8.21
 -1 8 -15 106.6 6.26
 1 8 15 114.5 7.45
 -1 8 -15 108.69 4.78
 1 -8 15 106.84 7.88
 -1 -8 -15 110.33 6.79
 -1 8 -15 106.54 6.71
 -1 -8 -16 377.49 14.62
 1 8 16 334.3 15.49
 -1 -8 -16 332.07 9.05
 -1 -8 -16 364.1 11.35
 1 8 16 320.11 15.81
 -1 8 -16 330 11.11
 -1 8 -16 331.87 10.29
 1 8 16 362.4 14.6
 1 8 16 362.86 10.41
 -1 -8 -16 350.89 15.04
 -1 8 -16 335.7 12.76
 -1 -8 -17 449.77 15.34
 1 8 17 451.33 8.09
 -1 8 -17 438.03 12.42
 -1 -8 -17 451.8 14.32
 1 8 17 37.56 4.18
 -1 8 -17 427.89 8.43
 1 8 17 458.64 14.67
 1 8 17 447.6 17.24
 -1 8 -17 427.92 9.75
 -1 -8 -17 37.81 4.33
 -1 8 -18 19.12 2.14
 1 8 18 14.58 3.73
 -1 -8 -18 20.29 2.42
 -1 8 -18 14.6 2.58
 1 8 18 16.82 1.41
 -1 -8 -18 28.55 4.21
 1 8 18 18.65 1.29
 1 8 18 23.72 3.6
 -1 8 -18 20.54 1.84
 -1 -8 -18 20.24 3.31
 -1 -8 -19 24.84 3.57
 1 8 19 0.18 0.4
 1 8 19 8.48 0.66
 1 8 19 8.96 0.74
 -1 8 -19 18.56 2.83
 -1 -8 -19 18.62 3.61
 1 8 19 15.45 3.01
 1 8 19 14.58 4.02
 -1 -8 -19 12.14 2.1
 -1 8 -19 17.21 2.05
 -1 -8 -20 1.85 1.76
 -1 8 -20 2.38 1.56
 -1 -8 -20 0.55 1.63
 1 8 20 0.33 0.98
 1 8 20 0.48 1.75
 -1 -8 -20 -0.26 1.34
 1 8 20 -0.72 2.46
 -1 8 -20 0.18 0.95
 1 8 21 152.47 11.28
 -1 -8 -21 175.17 9.99
 -1 -8 -21 176.17 11.06
 -1 8 -21 156.74 8.42
 -1 8 -21 162.21 9.5
 1 8 21 149.26 9.53
 1 8 21 175.53 12.32
 1 8 22 64.99 7.5
 -1 -8 -22 53.95 5.65
 -1 8 -22 55.31 4.84
 -1 8 -22 61.63 5.91
 -1 -8 -22 72.2 7.05
 1 8 22 73.54 6.47
 1 8 22 54.55 7.16
 1 8 23 71 8.06
 -1 -8 -23 70.67 6.46
 -1 8 -23 85.44 6.84
 -1 -8 -23 81.55 7.8
 1 8 23 63.71 6.19
 1 8 23 77.1 8.45
 1 8 24 49.97 6.74
 -1 -8 -24 33.34 4.65
 -1 8 -24 50.18 5.48
 -1 -8 -24 54.88 6.53
 1 8 24 42.52 5.27
 1 8 24 46.13 6.93
 1 8 25 8.69 3.8
 -1 -8 -25 7.03 2.87
 -1 -8 -25 7.89 3.22
 -1 8 -25 5.58 2.59
 1 8 25 7.62 2.73
 1 8 25 7.6 3.7
 -1 9 25 3.82 2.8
 -1 9 25 4.21 2.97
 -1 9 25 3.21 2.74
 1 -9 -25 4.04 2.8
 -1 9 25 3.02 2.29
 1 -9 -25 4.64 2.36
 -1 9 24 8.2 3.43
 -1 9 24 11.41 4.16
 1 9 -24 8.13 2.77
 1 -9 -24 9.14 3.33
 -1 -9 24 11.85 3.34
 -1 9 24 9.26 3.32
 -1 9 24 13.14 3.37
 1 -9 -24 11.04 2.82
 -1 9 23 276.87 16.43
 1 9 -23 342.56 14.75
 1 -9 -23 292.36 15.78
 -1 9 23 304.85 15.7
 -1 -9 23 339.19 15.98
 -1 9 23 314.52 15.73
 1 -9 -23 308.36 14.25
 -1 9 22 82.25 8.45
 1 9 -22 100.94 7.43
 -1 9 22 109.28 8.55
 -1 -9 22 105.98 8.31
 -1 9 22 109.85 8.56
 1 -9 -22 106.6 7.56
 -1 9 21 303.32 16.4
 1 9 -21 294.7 13.94
 -1 9 21 349.17 15.88
 -1 -9 21 309.84 14.9
 -1 9 21 326.23 15.81
 1 -9 -21 301.58 13.92
 -1 9 20 60.46 6.98
 -1 -9 20 59.79 5.97
 -1 9 20 58.57 5.94
 -1 9 20 65.47 4.43
 1 9 -20 58.07 5.47
 -1 9 20 63.06 6.4
 1 -9 -20 50.09 5.22
 -1 9 19 28.68 4.78
 -1 9 19 42.4 4.86
 -1 -9 19 43.6 4.77
 -1 9 19 36.92 5.54
 -1 9 19 33.79 3.31
 1 9 -19 40.46 4.54
 -1 9 19 36.82 3.22
 -1 9 19 44.65 5.25
 1 -9 -19 37.14 4.3
 1 -9 -18 76.16 6.02
 1 9 -18 74.29 5.01
 1 9 -18 79.46 6.23
 -1 9 18 73.46 4.84
 -1 9 18 78.96 7.25
 -1 9 18 76.43 4.78
 -1 9 18 67.93 6.47
 1 9 -18 68.09 4.91
 -1 -9 18 64.61 6.74
 -1 -9 18 71.39 6.04
 -1 9 18 70.94 6.17
 1 -9 -17 354.91 14.64
 1 9 -17 331.37 12.52
 1 9 -17 333.49 14.42
 -1 9 17 329.04 12.55
 -1 9 17 332.07 16.22
 -1 9 17 330.54 12.31
 1 9 -17 336.18 12.84
 -1 9 17 346.74 15.88
 -1 9 17 347.27 14.92
 -1 -9 17 355.23 14.81
 -1 -9 17 332.1 16.46
 1 -9 -16 21.1 3.24
 1 -9 -16 17.88 2.87
 1 9 -16 23.12 2.67
 1 9 -16 20.01 3.15
 -1 9 16 19.12 2.53
 -1 9 16 19.87 3.72
 -1 -9 16 20.26 2.28
 -1 9 16 21.9 2.53
 -1 9 16 20.88 3.61
 -1 -9 16 20.7 3.83
 -1 9 16 19.94 3.15
 -1 -9 16 19.58 3.11
 1 -9 -15 589.09 22.27
 1 -9 -15 721.67 22.32
 1 9 -15 674.71 22.26
 1 9 -15 670.77 20.47
 1 9 -15 672.96 23.02
 -1 9 15 641.26 20.87
 1 -9 -15 588.18 23.01
 -1 9 15 665.83 24.7
 -1 -9 15 680.42 20.25
 -1 9 15 670.11 20.82
 -1 9 15 672.32 24.41
 -1 9 15 649.16 22.68
 -1 -9 15 660.77 22.56
 -1 -9 15 650.24 24.8
 1 -9 -14 106.62 6.95
 1 9 -14 109.23 3.59
 1 9 -14 111.49 5.62
 1 -9 -14 100.27 6.27
 1 9 -14 121.52 6.88
 1 -9 -14 115.1 7.53
 1 9 -14 118.33 7.27
 1 9 -14 109.17 3.68
 -1 9 14 125.6 8.44
 -1 -9 14 121.05 5.88
 -1 9 14 121.18 6.17
 -1 9 14 121.26 8.12
 -1 9 14 117.35 7.12
 -1 -9 14 122.39 7.12
 1 -9 -13 8.18 2
 1 9 -13 14.73 1.12
 -1 9 13 15.64 2.68
 -1 9 13 16.32 3.1
 1 9 -13 18.62 2.65
 1 -9 -13 11.64 2.12
 1 9 -13 15.44 1.96
 1 9 -13 17.14 2.78
 1 -9 -13 16.23 2.87
 -1 9 13 17.58 2.31
 -1 -9 13 15.48 2
 -1 9 13 13.82 2.72
 -1 9 13 18.17 2.61
 -1 -9 13 16.26 2.4
 1 9 -12 20.41 1.47
 1 -9 -12 25.42 3.15
 -1 9 12 23.7 3.21
 -1 9 12 16.65 3.01
 1 9 -12 21.44 2.14
 1 -9 -12 22.08 2.66
 1 9 -12 22.12 2.66
 1 9 -12 18.55 3.13
 1 -9 -12 24.26 3.3
 1 9 -12 24.65 3.09
 -1 -9 12 21.57 2.39
 -1 9 12 27.52 2.82
 -1 9 12 21 3.22
 1 9 -12 30.48 3.01
 -1 -9 12 28.9 3
 -1 9 12 22.32 2.76
 1 -9 -11 533.2 14.13
 1 9 -11 518.55 8.28
 -1 9 11 487.84 13.62
 1 9 -11 492.9 12.08
 1 -9 -11 17.9 5.01
 1 9 -11 502.9 10
 1 9 -11 509.96 14.37
 1 -9 -11 511.09 14.11
 1 9 -11 471.4 13.42
 -1 9 11 486.59 11.78
 -1 -9 11 501 8.09
 -1 -9 11 504.06 11.66
 -1 9 11 401.6 13.8
 1 9 -11 501.38 12.07
 -1 9 11 494.97 12.4
 -1 -9 11 59.83 6.06
 1 9 -10 245.64 9.18
 -1 9 10 245.6 10.83
 1 -9 -10 231.8 10.6
 1 9 -10 255.41 8.02
 1 -9 -10 239.22 9.47
 1 9 -10 244.71 8.49
 1 9 -10 243.25 9.64
 1 9 -10 245.64 11.05
 1 9 -10 246.16 10.79
 1 -9 -10 254.44 11
 1 9 -10 259.66 9.73
 -1 -9 10 240.95 9.69
 -1 9 10 245.98 9.88
 -1 -9 10 253.44 8.08
 1 9 -10 247.97 9.82
 -1 -9 10 263.4 9.98
 -1 9 10 225.7 9.69
 1 9 -9 1456.39 36.98
 1 -9 -9 1509.5 40.84
 1 9 -9 1408.79 38.09
 1 9 -9 1371.76 37.03
 1 9 -9 1363.31 38.51
 -1 -9 9 1424.62 40.49
 1 9 -9 1415.84 40.62
 1 -9 -9 1345.43 40.16
 1 9 -9 1385.23 40.34
 1 9 -9 1399.71 38.86
 -1 9 9 1387.19 39.19
 -1 -9 9 1377.72 38.95
 -1 -9 9 1400.69 37.04
 1 9 -9 1416.31 38.95
 -1 9 9 1335.63 38.73
 1 9 -8 3.05 0.87
 1 9 -8 1.48 0.83
 1 -9 -8 2.35 1.12
 1 9 -8 1.82 0.84
 1 9 -8 1.69 0.69
 -1 -9 8 1.15 1.02
 1 -9 -8 1.12 1.02
 1 9 -8 6.12 1.4
 1 9 -8 2.39 1.14
 -1 9 8 0.24 0.95
 -1 -9 8 2.77 1.16
 -1 -9 8 3.64 0.85
 1 9 -8 3.13 1.1
 -1 9 8 2.69 0.9
 1 -9 -7 4.52 1.47
 1 9 -7 5.67 1.1
 1 9 -7 5.76 1.06
 1 -9 -7 5.78 0.71
 1 9 -7 5.41 0.83
 1 -9 -7 8.44 1.26
 -1 -9 7 4.9 1.44
 1 -9 -7 3.06 1.15
 1 9 -7 6.74 1.51
 -1 -9 7 5.04 1.04
 1 9 -7 4.53 1.26
 -1 -9 7 5.34 1.37
 -1 9 7 5.13 1.36
 1 9 -7 6.15 1.39
 -1 9 7 6.61 1.78
 -1 -9 7 6.44 1.13
 -1 9 7 7.3 1.17
 1 9 -6 0.74 0.71
 1 9 -6 0.3 0.68
 1 -9 -6 0.54 0.8
 -1 9 6 1.09 0.93
 1 -9 -6 1.21 0.43
 -1 -9 6 2.31 0.63
 -1 -9 6 1.02 0.83
 1 9 -6 0.81 0.8
 1 -9 -6 0.23 0.39
 -1 -9 6 2.28 0.76
 1 9 -6 1.31 0.95
 -1 9 6 0.92 0.96
 -1 -9 6 0.23 0.79
 -1 9 6 -0.33 0.86
 1 9 -6 1.71 0.95
 -1 9 6 0.28 0.43
 -1 -9 6 1.58 0.68
 1 9 -5 1354.31 18.54
 1 9 -5 1213.57 17.61
 1 -9 -5 1309.29 21.75
 1 -9 -5 1297.36 14.92
 -1 -9 5 1319.91 15.42
 -1 -9 5 1465.3 21.92
 1 -9 -5 1392.54 20.31
 -1 -9 5 1341.37 21.03
 1 9 -5 1402.01 20.86
 -1 9 5 1328.49 23.5
 1 9 -5 1403.03 19.62
 1 9 -5 1383.72 22.14
 -1 9 5 1357.92 16.79
 -1 -9 5 1423.45 16.58
 1 9 -4 19.06 1.85
 -1 9 4 0.25 0.65
 1 9 -4 14.99 1.72
 -1 -9 4 17.52 1.18
 -1 -9 4 18.13 2.06
 -1 9 4 19.99 2.22
 1 9 -4 -0.25 0.36
 -1 -9 4 17.64 2.09
 1 9 -4 14.87 1.94
 1 9 -4 16.19 1.9
 -1 9 4 17.58 2.43
 -1 -9 4 17.17 1.21
 -1 9 4 16.11 1.25
 -1 9 3 457.32 10.48
 1 9 -3 477.49 9.34
 1 9 -3 480.69 8.76
 -1 -9 3 481.5 9.25
 -1 -9 3 472.99 5.74
 -1 -9 3 465.62 9.85
 -1 9 3 456.85 9.29
 1 9 -3 496.38 10.36
 -1 9 3 488.77 11.97
 1 9 -3 486.28 9.36
 -1 9 3 464.08 5.31
 -1 -9 3 513.18 5.25
 1 9 -2 33.93 2.65
 1 -9 -2 39.51 2.44
 -1 -9 2 37.31 2.71
 1 9 -2 42.19 2.69
 -1 9 2 38.27 3.06
 -1 -9 2 38.59 1.66
 -1 9 2 39.91 2.23
 -1 -9 2 34.1 2.65
 1 9 -2 36.88 1.02
 -1 9 2 38.31 2.64
 1 9 -2 35.5 2.84
 -1 9 2 -0.22 0.23
 1 9 -2 39.5 2.76
 -1 9 2 40.2 3.44
 -1 -9 2 -0.21 0.21
 -1 9 2 36.98 1.21
 -1 9 1 14.25 1.36
 -1 -9 1 13.77 1.05
 -1 -9 1 15.93 1.73
 -1 9 1 17.24 1.6
 -1 9 1 13.34 1.53
 -1 -9 1 13.44 1.92
 -1 9 1 0.22 0.43
 1 9 -1 0.21 0.37
 1 -9 -1 0.53 0.45
 -1 -9 1 -0.2 0.27
 1 9 -1 16.65 1.82
 -1 -9 1 18.13 1.94
 1 9 -1 17.77 2.03
 1 9 -1 16.03 1.78
 -1 9 1 15.76 1.94
 1 -9 -1 16 1.49
 -1 9 0 389.02 7.32
 1 -9 0 357.98 7.18
 -1 -9 0 401.68 8.09
 -1 9 0 360.37 7.07
 -1 9 0 211.25 6.85
 -1 -9 0 374.32 9.51
 1 -9 0 46.25 2.86
 -1 9 0 367.53 8.82
 1 9 0 367.82 8.99
 -1 -9 0 409.6 9.35
 1 -9 0 369.32 6.57
 1 9 0 390.62 8.5
 -1 9 -1 2481.59 19.81
 1 9 1 2347.73 13.2
 1 -9 1 2317.71 18.2
 -1 -9 -1 2533.03 19.36
 1 9 1 2327.52 21.45
 -1 9 -1 2366.81 17.11
 -1 9 -1 2530.88 23.33
 -1 -9 -1 2462.93 24.69
 -1 9 -1 2537.71 21.01
 1 -9 1 336.34 7.84
 -1 -9 -1 2493.9 23.82
 1 9 1 2445.93 23.75
 1 -9 1 2438.8 15.96
 -1 9 -1 2335.99 21.74
 -1 9 -2 118.27 4.86
 1 9 2 104.25 5.08
 -1 -9 -2 122.61 4.86
 1 -9 2 109.09 3.4
 -1 9 -2 109.62 4.53
 1 9 2 121.21 2.09
 1 -9 2 107.88 4.01
 -1 -9 -2 109.66 3.89
 1 9 2 109.96 4.86
 -1 9 -2 98.19 3.36
 -1 -9 -2 105.78 5.21
 -1 9 -2 101.05 4.7
 -1 -9 -2 -0.19 0.39
 -1 9 -2 115.65 4.49
 1 -9 2 0.58 0.51
 -1 -9 -2 104.64 2.28
 -1 9 -2 102.71 2.36
 -1 -9 -3 59.11 3.6
 -1 9 -3 1214.66 11.34
 1 9 3 1167.97 17.08
 -1 9 -3 1228.61 15.2
 -1 9 -3 1290.59 16.24
 1 -9 3 1234.9 13.91
 -1 9 -3 1222.9 8.91
 -1 -9 -3 1212.86 8.27
 -1 -9 -3 1299.78 12.48
 -1 9 -3 1160.82 14.81
 1 9 3 1290.56 17.12
 -1 9 -3 1208.35 16.07
 -1 -9 -3 1195.54 17.49
 -1 9 -3 1292.08 14.79
 -1 -9 -3 1211.5 9.57
 -1 9 -3 1184.03 9.61
 -1 -9 -4 0.89 0.54
 -1 9 -4 31.3 1.8
 -1 9 -4 29.88 2.43
 1 9 4 29.21 2.84
 -1 9 -4 32.03 2.75
 1 -9 4 31.4 2.31
 -1 -9 -4 27.49 1.74
 -1 9 -4 31.55 1.75
 -1 9 -4 0.2 0.35
 -1 -9 -4 31.38 1.64
 1 9 4 35.09 3.01
 1 9 4 30.61 2.72
 -1 9 -4 27.83 2.5
 -1 -9 -4 28.65 2.81
 -1 -9 -4 1.24 0.64
 -1 9 -4 35.83 2.53
 -1 9 -4 31.03 1.81
 -1 -9 -4 30.61 1.78
 1 -9 4 -0.22 0.43
 -1 9 -5 14.6 1.29
 -1 9 -5 12.8 1.65
 1 9 5 14.77 2.17
 -1 -9 -5 15.41 2.04
 -1 9 -5 14.58 2.05
 1 -9 5 15.98 1.77
 -1 -9 -5 15.6 1.42
 -1 9 -5 16.65 1.7
 -1 9 -5 14.85 1.45
 -1 -9 -5 12.73 1.23
 -1 9 -5 15.26 2.03
 1 9 5 20.05 2.45
 -1 -9 -5 8.46 1.7
 1 9 5 14.72 1.98
 -1 9 -5 12.93 1.85
 -1 -9 -5 13.43 1.83
 -1 9 -5 12.48 1.68
 1 -9 5 10.42 1.74
 -1 9 -5 11.15 1.32
 -1 -9 -5 16.92 1.54
 -1 -9 -6 70.54 4.88
 -1 9 -6 58.45 2.88
 -1 -9 -6 61.11 4.33
 1 9 6 60.32 4.57
 -1 9 -6 68.91 3.85
 -1 9 -6 68.47 3.55
 -1 -9 -6 63.46 3.32
 1 -9 6 68.59 3.99
 -1 9 -6 73.75 3.7
 -1 9 -6 62.56 4.23
 1 9 6 65.35 4.72
 -1 9 -6 63.42 3.96
 1 9 6 68.45 4.28
 -1 9 -6 69.94 3.97
 1 -9 6 71.26 4.63
 -1 9 -6 67.37 3.58
 -1 -9 -6 61.09 3.42
 -1 -9 -7 1091.46 34.11
 -1 -9 -7 1186.36 34.94
 1 9 7 1195.16 34.86
 -1 9 -7 1157.31 31.19
 -1 9 -7 1198.05 32.44
 -1 9 -7 1195.48 32.27
 -1 9 -7 1163.18 32.37
 1 -9 7 1200.15 33.11
 -1 -9 -7 1134.19 32.08
 -1 9 -7 1251.94 34.12
 1 9 7 1165.44 33.42
 1 -9 7 1181.32 34.52
 -1 -9 -7 1214.67 32.51
 -1 9 -7 1135.55 32.42
 -1 9 -7 1211.16 32.91
 1 9 7 1228.72 34.9
 -1 -9 -8 237.34 10.53
 -1 9 -8 224.4 7.52
 1 -9 8 222.14 8.95
 -1 9 -8 249.1 8.56
 -1 9 -8 226.51 8.6
 1 9 8 217.41 10.08
 1 9 8 212.81 8.99
 -1 9 -8 225.12 8.66
 1 9 8 221.91 10.47
 -1 9 -8 239.99 8.95
 1 -9 8 215.4 9.98
 -1 -9 -8 223.76 8.63
 -1 9 -8 221.45 8.66
 -1 -9 -9 500.8 19.66
 -1 9 -9 585.35 16.92
 -1 9 -9 604.45 18.39
 1 -9 9 598.59 18.8
 -1 9 -9 604.54 17.98
 -1 -9 -9 572.47 18.04
 1 9 9 625.38 20.99
 1 9 9 585.1 20.28
 1 9 9 628.54 18.8
 -1 9 -9 602.25 18.08
 1 -9 9 572.86 15.67
 -1 9 -9 635.22 18.6
 1 9 9 608.47 20.9
 -1 9 -9 575.07 18.44
 -1 9 -9 573.94 19.3
 -1 -9 -9 598.72 18.43
 1 -9 9 573.69 20.24
 -1 -9 -10 7.41 1.76
 1 9 10 4.89 1.85
 -1 -9 -10 4.61 0.5
 -1 9 -10 6.67 1.4
 -1 -9 -10 -0.22 0.37
 1 -9 10 8.92 1.69
 -1 9 -10 8.28 1.56
 1 9 10 5.86 1.91
 -1 9 -10 10.08 2.26
 -1 9 -10 9.25 1.92
 1 9 10 7.19 1.59
 -1 9 -10 6.59 1.3
 1 9 10 4.16 1.78
 -1 9 -10 5.24 1.47
 -1 9 -10 8.83 1.48
 -1 -9 -10 6.29 1.56
 1 -9 10 11.02 2.36
 -1 -9 -11 3.66 1.48
 1 9 11 2.83 1.85
 -1 -9 -11 2.6 0.59
 1 9 11 2.47 1.42
 -1 9 -11 2.01 1.15
 -1 -9 -11 3.11 1.35
 -1 9 -11 4.01 1.29
 -1 9 -11 1.2 1.21
 1 9 11 2.51 1.64
 -1 9 -11 5.35 1.95
 -1 9 -11 2.6 1.33
 -1 9 -11 2.82 1.06
 1 9 11 2.7 1.23
 1 9 11 1.97 1.59
 1 -9 11 4.75 1.78
 -1 -9 -11 3.3 1.36
 -1 9 -11 2.11 1.24
 -1 9 -11 6.24 1.65
 -1 -9 -12 1.9 1.29
 1 9 12 3.65 1.52
 -1 -9 -12 2.86 0.7
 1 9 12 1 1.55
 -1 9 -12 1.63 1.16
 -1 -9 -12 1.82 1.08
 -1 9 -12 1.36 1.04
 -1 -9 -12 1.39 0.33
 1 9 12 -0.45 1.64
 -1 9 -12 0.89 1.2
 -1 9 -12 1.1 0.9
 1 9 12 1.8 1.03
 1 9 12 2.44 1.44
 -1 9 -12 3.22 1.24
 1 -9 12 2.54 1.71
 -1 -9 -12 1.65 1.14
 -1 9 -12 2.25 1.2
 -1 -9 -13 639.35 22.02
 1 9 13 603.07 23.49
 -1 -9 -13 572.53 17.05
 -1 -9 -13 628.8 20.11
 -1 9 -13 630.79 19.51
 -1 9 -13 626.92 20.33
 1 9 13 643.55 23.25
 -1 9 -13 598.67 20.38
 1 9 13 611.52 19.12
 -1 9 -13 619.95 18.41
 1 9 13 635.86 22.34
 1 -9 13 619.17 22.67
 -1 -9 -13 597.83 20.21
 -1 9 -13 611.31 19.74
 -1 9 -13 586.4 20.15
 -1 -9 -14 76.61 6.04
 -1 -9 -14 72.36 3.68
 1 9 14 73.73 6.83
 -1 9 -14 78.47 5.42
 -1 -9 -14 74.16 5.16
 -1 9 -14 82 5.02
 1 9 14 74.92 6.59
 -1 9 -14 83.35 5.53
 1 9 14 74.99 4.61
 1 9 14 83.56 6.41
 -1 9 -14 76.41 5.52
 -1 -9 -14 66.26 5.16
 1 -9 14 75.1 6.46
 -1 -9 -15 454.02 18.39
 1 9 15 443.35 20.38
 -1 9 -15 503.82 16.87
 -1 -9 -15 492.01 17.41
 -1 9 -15 503.18 17.78
 1 9 15 515.96 20.6
 -1 -9 -15 437.33 18.69
 1 9 15 501.48 15.41
 -1 9 -15 507.05 17.67
 1 9 15 506.78 16.12
 -1 9 -15 486.02 15.09
 1 9 15 498.46 19.28
 1 -9 15 489.6 20.08
 -1 9 -15 464.72 17.59
 -1 -9 -15 484.8 17.75
 1 9 16 22.35 4.28
 -1 9 -16 41.67 3.22
 1 -9 16 46.5 5.49
 1 9 16 39.61 5.08
 1 9 16 40.55 2.96
 -1 9 -16 42.58 4.13
 -1 -9 -16 36.19 4.51
 1 9 16 42.42 3.36
 -1 9 -16 41.05 2.9
 1 9 16 39.73 4.56
 -1 -9 -16 35.56 4.32
 -1 -9 -17 87.06 6.72
 1 9 17 91.36 7.88
 1 9 17 86.97 4.96
 1 9 17 76.39 7.6
 -1 -9 -17 82.92 4.52
 -1 9 -17 88.13 4.79
 1 9 17 84.43 6.91
 -1 9 -17 85.98 4.29
 -1 -9 -17 90.68 7.24
 -1 9 -17 87.9 6.06
 1 9 17 87.58 4.37
 1 9 18 114.88 9.07
 -1 9 -18 98.33 4.49
 1 9 18 106.78 3.9
 -1 -9 -18 89.41 7.14
 -1 9 -18 98.65 6.13
 1 9 18 92.36 3.25
 1 9 18 110.91 4.97
 1 9 18 102.61 7.21
 -1 -9 -18 96.06 6.85
 -1 -9 -19 731.7 21.15
 1 9 19 764.25 28.99
 -1 9 -19 702.74 20.34
 -1 -9 -19 708.39 26.17
 1 9 19 642.15 18.74
 -1 9 -19 743.2 23.76
 1 9 19 653.21 18.41
 1 9 19 761.68 21.13
 1 9 19 721.88 25.48
 -1 -9 -19 693.18 24.88
 -1 -9 -20 66.05 6.17
 1 9 20 75.78 6.64
 1 9 20 61.16 7.44
 -1 -9 -20 76.6 7.26
 -1 9 -20 71.69 5.65
 -1 -9 -21 134.66 8.96
 -1 9 -21 133.02 7.88
 -1 -9 -21 118.55 9.16
 1 9 21 146.48 9.46
 1 9 21 108.43 9.97
 1 9 22 0.74 2.61
 -1 -9 -22 2.01 1.91
 -1 9 -22 5.21 2
 -1 9 -22 3.1 2.13
 -1 -9 -22 2.42 2.44
 1 9 22 2.65 2.01
 1 9 22 0.8 2.48
 1 9 23 57.43 7.47
 -1 -9 -23 51.14 5.55
 -1 9 -23 47.08 5.14
 -1 -9 -23 41.83 5.91
 1 9 23 36.35 4.87
 1 9 23 43.74 6.95
 1 9 24 18.92 4.79
 -1 -9 -24 20.7 4.02
 -1 -9 -24 12.86 3.6
 -1 9 -24 25.27 4.1
 1 9 24 22.11 4.12
 1 9 24 33.01 6.11
 1 9 25 241.45 15.46
 -1 -9 -25 201.59 12
 -1 -9 -25 236.97 14.18
 1 9 25 257.9 13.28
 1 9 25 226.28 15.61
 -1 10 25 398.79 21
 1 -10 -25 366.51 16.51
 -1 10 25 426.94 19.15
 -1 10 25 337.6 19
 -1 10 24 1.54 2.5
 1 10 -24 -0.48 2.55
 -1 10 24 1.21 2.37
 -1 10 24 0.63 2.38
 1 -10 -24 -0.48 2.11
 -1 10 23 85.29 8.68
 1 10 -23 84.95 7.22
 -1 -10 23 93.68 7.7
 -1 10 23 103.99 8.38
 -1 10 23 95.29 8.35
 1 -10 -23 86.35 7
 -1 10 22 7.25 3.49
 1 10 -22 15.47 3.19
 -1 -10 22 14.43 3.45
 -1 10 22 19.99 3.97
 -1 10 22 11.04 3.36
 1 -10 -22 13.67 3.11
 -1 10 21 87.33 8.6
 -1 10 21 97.35 7.72
 -1 -10 21 107.81 7.98
 1 10 -21 93.83 7.3
 -1 10 21 96.85 8.17
 1 -10 -21 90.92 7.14
 -1 10 20 47.04 6.22
 -1 10 20 56.22 6.73
 -1 -10 20 39.66 4.86
 -1 10 20 49.76 5.45
 1 10 -20 50.93 5.3
 -1 10 20 47.66 5.82
 1 -10 -20 46.38 5.04
 -1 10 19 516.12 23.3
 -1 10 19 572.82 21.85
 -1 -10 19 616.56 22.12
 -1 -10 19 593.11 24.69
 -1 10 19 578.36 24.7
 -1 10 19 567.35 18.96
 1 10 -19 611.93 22.12
 -1 10 19 593.85 23.44
 1 -10 -19 560.14 21.44
 1 -10 -18 85.57 6.7
 -1 10 18 74.57 7.38
 1 10 -18 90.88 5.57
 -1 10 18 71.61 7.33
 -1 10 18 86.91 5.51
 1 10 -18 98.56 7.12
 1 -10 -18 76.33 6.82
 -1 10 18 83.76 5.29
 -1 10 18 91 7.58
 1 10 -18 84.94 5.63
 -1 -10 18 92.62 6.77
 -1 -10 18 81.26 7.69
 -1 10 18 90.06 6.86
 1 -10 -17 158.02 8.98
 -1 10 17 158.74 10.37
 1 10 -17 140.44 6.98
 -1 10 17 118.21 9.55
 1 -10 -17 161.91 9.76
 1 10 -17 148.4 8.87
 -1 10 17 144.77 7.37
 -1 10 17 142.27 7.18
 -1 10 17 132.75 9.31
 1 10 -17 135.09 7.29
 -1 -10 17 129.18 8.17
 -1 10 17 161.86 9.18
 -1 -10 17 125.47 9.61
 1 -10 -16 1.65 1.62
 1 10 -16 0.23 1.17
 1 -10 -16 0.33 1.44
 1 -10 -16 1.91 1.4
 -1 10 16 -0.28 1.24
 1 10 -16 0.43 1.62
 -1 10 16 2.79 2.12
 -1 10 16 2.1 1.31
 -1 10 16 1.05 1.63
 -1 10 16 -0.8 1.65
 -1 -10 16 1.53 1.24
 -1 -10 16 6.36 2.12
 1 -10 -15 63.78 5.41
 1 10 -15 57.42 3.98
 1 10 -15 65.1 5.03
 1 -10 -15 56.95 4.57
 1 10 -15 62.18 5.41
 1 -10 -15 67.95 5.87
 -1 10 15 50.99 5.61
 -1 -10 15 52.21 3.88
 -1 10 15 58.5 4.34
 -1 10 15 67.35 6.24
 -1 -10 15 60.33 6.21
 -1 10 15 62.54 5.15
 -1 -10 15 71.24 5.35
 1 10 -14 61.84 2.6
 1 -10 -14 73.64 5.79
 1 10 -14 59.99 4.71
 1 -10 -14 61.07 4.63
 1 10 -14 63.44 4.01
 1 10 -14 69.43 5.58
 1 -10 -14 68.79 5.78
 -1 10 14 66.7 6.17
 -1 -10 14 63.77 4.37
 -1 10 14 67.3 4.6
 -1 10 14 77.77 6.57
 -1 10 14 63.94 5.03
 -1 -10 14 64.74 4.95
 -1 -10 14 63.23 6.02
 1 10 -13 752.62 19.91
 1 -10 -13 798.76 25.26
 1 10 -13 737.87 21.69
 1 -10 -13 748.25 23.13
 1 10 -13 704.18 23.13
 1 10 -13 750.9 24.94
 1 -10 -13 742.51 25.2
 -1 10 13 705.09 25.99
 -1 10 13 753.96 23.06
 -1 -10 13 733.77 22.64
 -1 10 13 730.37 26.19
 -1 -10 13 728.36 23.59
 -1 10 13 651.08 23.25
 1 10 -12 250.47 8.25
 1 -10 -12 279.5 12.15
 1 10 -12 265.33 9.99
 1 10 -12 254.5 10.58
 1 -10 -12 258.34 10.4
 1 10 -12 274.45 9.43
 1 -10 -12 255.48 11.95
 1 10 -12 269.74 11.94
 -1 -10 12 281.37 10.67
 -1 10 12 269.58 10.76
 -1 -10 12 267.7 7.99
 -1 10 12 268.94 12.94
 -1 10 12 258.97 10.84
 -1 -10 12 248.6 10.6
 -1 10 11 395.1 12.06
 1 -10 -11 361.97 11.52
 1 10 -11 385.72 6.91
 1 10 -11 402.05 9.08
 1 10 -11 390.39 9.98
 1 -10 -11 5.46 2.23
 1 10 -11 397.42 7.94
 1 10 -11 400.68 12.47
 1 -10 -11 418.46 12.46
 1 10 -11 410.67 12.3
 -1 -10 11 417.76 6.95
 -1 10 11 398.94 10.43
 -1 -10 11 389.82 10.22
 1 10 -11 385.52 10.11
 -1 -10 11 20.41 2.99
 -1 10 11 385.66 10.29
 1 -10 -10 44.74 4.18
 1 10 -10 45.64 3.2
 1 10 -10 46.37 2.74
 -1 10 10 47.34 4.32
 1 -10 -10 43.93 3.34
 1 10 -10 45.36 3.43
 1 10 -10 48.69 2.85
 1 10 -10 52.66 4.66
 1 -10 -10 48.77 4.33
 1 10 -10 52.86 4.5
 -1 -10 10 44.68 3.66
 -1 10 10 49.28 3.83
 1 10 -10 48.5 3.7
 -1 -10 10 45.98 2.72
 1 10 -10 46.41 3.64
 -1 -10 10 42.9 3.37
 -1 10 10 51.59 3.77
 1 10 -9 313.11 10.92
 1 -10 -9 336.83 13.23
 1 10 -9 341.16 10.47
 1 -10 -9 322.26 9.09
 1 10 -9 309.01 9.96
 1 10 -9 312.55 11.17
 1 10 -9 299.64 12.78
 1 -10 -9 298.14 12.55
 1 10 -9 338.45 11.97
 -1 -10 9 313.41 12.03
 -1 10 9 317.24 12.03
 -1 -10 9 326.33 10.41
 1 10 -9 334.71 11.88
 -1 10 9 308.68 11.34
 1 10 -8 29.36 2.45
 1 -10 -8 35.61 3.54
 1 10 -8 28.84 2.25
 1 -10 -8 32.52 1.59
 1 10 -8 27.49 2.41
 1 10 -8 28.94 1.94
 -1 -10 8 25.4 3.06
 1 10 -8 29.53 3.3
 1 -10 -8 29.92 3.18
 -1 -10 8 30.68 2.3
 -1 -10 8 31.68 3.09
 1 10 -8 31.9 2.99
 -1 10 8 26.56 2.84
 -1 10 8 27.6 3.53
 1 10 -8 28.39 2.74
 -1 10 8 26.14 2.4
 1 10 -7 1128.52 30.87
 -1 10 7 1124.45 33.53
 1 -10 -7 1054.85 33.05
 1 10 -7 1072.61 30.63
 1 -10 -7 1087.19 28.81
 1 10 -7 1080.07 30.49
 1 -10 -7 1106.19 30.34
 -1 -10 7 1080.81 32.88
 1 10 -7 1128.21 33.43
 1 -10 -7 1152.64 32.77
 -1 10 7 1113.48 32.41
 -1 -10 7 1137.02 32.58
 1 10 -7 1174.11 32.32
 1 10 -7 1169.55 31.81
 -1 10 7 1086.37 34.26
 -1 10 7 1176.88 30.85
 -1 -10 7 1172.88 30.62
 1 -10 -6 27.58 2.97
 -1 10 6 29.51 3.11
 1 10 -6 26.09 2.29
 1 10 -6 29.38 2.33
 -1 -10 6 25.95 1.8
 1 -10 -6 25.98 1.92
 1 10 -6 26.94 2.02
 -1 -10 6 27.91 2.96
 1 -10 -6 18.76 2.3
 -1 10 6 28.6 2.86
 1 10 -6 24.56 2.65
 -1 -10 6 23.65 2.69
 1 10 -6 25.99 2.53
 -1 10 6 26.18 3.25
 1 10 -6 30.32 3.17
 -1 -10 6 24.42 1.89
 -1 10 6 26.3 2.02
 1 -10 -5 389.14 10.87
 -1 10 5 429.18 11.53
 1 10 -5 408.38 8.68
 1 10 -5 414.19 9.15
 1 -10 -5 392.45 6.7
 -1 -10 5 392.08 6.59
 1 10 -5 396.79 7.02
 -1 -10 5 440.5 11
 -1 -10 5 403.7 10.66
 1 10 -5 419.75 10.47
 -1 10 5 417.02 12.48
 1 10 -5 420.97 9.71
 -1 10 5 400.2 7.08
 1 10 -5 436.46 11.58
 -1 -10 5 428.97 6.97
 -1 10 4 189.75 8.5
 1 10 -4 174.1 7
 1 -10 -4 185.92 7.5
 1 10 -4 175.33 7.3
 1 10 -4 173.33 5.76
 -1 -10 4 173.75 5.85
 1 -10 -4 171.59 5.56
 -1 -10 4 178.56 7.93
 -1 10 4 176.31 7.78
 1 10 -4 176.13 7.88
 -1 -10 4 177.34 8.17
 -1 10 4 182.47 9.05
 1 10 -4 177.44 7.46
 1 10 -4 178.02 8.39
 -1 10 4 183.11 5.82
 -1 -10 4 192.25 5.68
 1 10 -3 593.78 18.83
 -1 10 3 607.08 19.81
 1 10 -3 710.89 18.87
 -1 -10 3 635.45 18.9
 1 10 -3 594.43 16.14
 1 -10 -3 581.22 15.92
 -1 -10 3 627.28 16.8
 -1 -10 3 628.32 19.43
 -1 10 3 617.96 19.03
 1 10 -3 676.04 19.82
 1 10 -3 638.26 18.95
 -1 10 3 640.68 21.06
 -1 10 3 627.84 16.19
 1 10 -3 647.75 20.2
 -1 -10 2 223.28 6.98
 -1 -10 2 223.2 8.89
 -1 10 2 215.32 8.44
 -1 10 2 182.04 8.69
 1 10 -2 243.38 9.39
 1 -10 -2 210.6 8.5
 -1 -10 2 219.51 9
 -1 10 2 226.33 10.17
 1 10 -2 231.92 8.8
 1 10 -2 225.65 8.51
 1 10 -2 227.6 8.96
 -1 10 2 251.46 9.73
 -1 -10 2 229.45 8.56
 -1 -10 2 232.64 8.94
 -1 10 1 1584.41 40.82
 -1 -10 1 1578.62 39.94
 -1 -10 1 1645.43 42.3
 -1 10 1 1560.12 41.66
 -1 10 1 1560.15 42.92
 1 10 -1 1579.64 42.93
 1 10 -1 1592.86 42.26
 -1 10 1 1555.65 43.98
 1 -10 -1 1468.1 41.83
 1 10 -1 1552.37 42.76
 -1 -10 1 1587.31 42.63
 -1 -10 1 1626.77 41.98
 1 10 -1 1612.07 42.11
 -1 10 1 1602.45 43.13
 -1 10 0 102.26 4.5
 1 -10 0 99.92 4.52
 -1 -10 0 91.99 4.67
 -1 10 0 112.4 4.75
 -1 10 0 106.87 5.56
 -1 -10 0 95.67 5.61
 1 10 0 48.71 4.13
 -1 -10 0 51.01 4.01
 1 -10 0 84.82 4.66
 1 -10 0 95.61 4.19
 1 10 0 102.1 5.06
 -1 -10 0 93.23 5.2
 -1 -10 0 98.11 4.81
 -1 10 0 106.71 5.48
 1 10 0 98.74 5.45
 1 10 1 217.46 5.54
 -1 10 -1 195.06 6.82
 1 -10 1 211.79 6.76
 -1 10 -1 203.13 7.01
 -1 -10 -1 194.79 6.78
 -1 10 -1 191.35 6.38
 1 10 1 196.44 7.45
 -1 10 -1 189.59 7.66
 -1 -10 -1 185.05 8.05
 1 10 1 191.29 7.69
 -1 10 -1 214.35 7.37
 1 -10 1 191.34 7.2
 -1 -10 -1 228.93 8.41
 1 -10 1 196.96 6.03
 -1 10 -1 207.67 7.76
 1 10 1 204.59 8.11
 -1 10 -2 14.04 1.81
 1 10 2 14.48 0.8
 1 -10 2 10.78 1.4
 -1 10 -2 10.23 1.56
 -1 -10 -2 10.45 1.37
 1 10 2 11.41 1.81
 -1 10 -2 11.13 1.79
 -1 -10 -2 11.87 2.01
 1 -10 2 12.97 1.83
 -1 -10 -2 15.28 1.91
 -1 10 -2 14.11 1.78
 1 -10 2 12.25 1.35
 1 10 2 11.14 1.9
 -1 -10 -2 14.64 2.11
 -1 10 -2 8.45 1.61
 -1 10 -2 8.89 1.22
 -1 10 -3 656.86 9.61
 -1 -10 -3 523.54 11.38
 1 10 3 620.35 13.6
 -1 10 -3 604.69 11.86
 -1 10 -3 596.69 11.94
 1 -10 3 634.93 10.98
 -1 -10 -3 581.13 9.68
 -1 10 -3 594.02 6.77
 1 10 3 594.99 12.66
 -1 10 -3 617.54 12.61
 -1 -10 -3 611.31 13.67
 -1 10 -3 651.67 11.63
 -1 -10 -3 603.83 12.13
 1 -10 3 641.16 12.6
 -1 10 -3 600.8 7.38
 1 10 4 10.19 2.02
 -1 -10 -4 10.64 1.77
 -1 10 -4 17.98 1.54
 -1 10 -4 14.95 1.96
 -1 10 -4 14.46 2.11
 1 -10 4 10.62 1.49
 -1 10 -4 16.05 2.05
 -1 -10 -4 11.06 1
 -1 10 -4 10.12 1.03
 -1 -10 -4 13.99 1.44
 1 10 4 11.37 2.02
 1 10 4 13.21 2.1
 -1 10 -4 10.39 1.81
 -1 -10 -4 11.27 2.01
 -1 -10 -4 14.87 1.98
 -1 10 -4 11.02 1.6
 -1 10 -4 9.92 1.1
 1 -10 4 13.25 1.93
 -1 -10 -4 13.06 1.21
 -1 -10 -5 2170.57 57.85
 -1 10 -5 2033.94 54.93
 -1 10 -5 2113.72 56.62
 1 10 5 2081.73 58.36
 -1 10 -5 2146.85 57.73
 1 -10 5 2106.58 56.4
 -1 -10 -5 2090.51 54.75
 -1 10 -5 2224.97 57.52
 -1 10 -5 2166.43 55.01
 -1 -10 -5 1949.47 54.78
 1 10 5 2231.5 58.39
 -1 10 -5 2225.24 57.33
 1 10 5 2165.33 57.59
 -1 10 -5 2181.89 56.66
 -1 -10 -5 2067.58 57.23
 -1 10 -5 2197.76 55.25
 -1 -10 -5 2278.46 55.26
 1 -10 5 2193.07 57.98
 -1 10 -6 44.85 3.21
 -1 -10 -6 44.39 3.72
 -1 10 -6 46.48 2.53
 1 10 6 56.29 4.4
 -1 10 -6 47.47 3.91
 -1 10 -6 43.84 2.68
 -1 -10 -6 41.32 2.55
 -1 10 -6 49.42 3.03
 1 -10 6 47.97 3.35
 -1 -10 -6 40.73 2.27
 -1 10 -6 47.75 3.7
 1 10 6 39 3.7
 1 10 6 44.83 3.64
 -1 10 -6 45 3.44
 -1 10 -6 43.59 3.19
 -1 -10 -6 43.28 3.5
 -1 -10 -6 42.36 2.7
 1 -10 6 42.9 3.7
 -1 10 -6 47.17 2.86
 -1 10 -7 60.73 3.71
 -1 -10 -7 54.12 4.33
 -1 -10 -7 55.51 4.67
 -1 10 -7 61.24 3.03
 1 10 7 63.41 4.84
 1 -10 7 60.62 3.92
 -1 10 -7 58.32 3.46
 -1 10 -7 61.75 3.56
 -1 -10 -7 63.93 3.46
 -1 -10 -7 60.5 2.67
 -1 10 -7 68.52 4.55
 1 10 7 64.35 4.83
 1 10 7 61.12 4.23
 -1 10 -7 62.98 3.95
 -1 10 -7 56.01 3.46
 -1 -10 -7 62.33 3.54
 1 -10 7 61.74 4.66
 -1 10 -8 18.66 1.6
 -1 -10 -8 22.53 2.77
 -1 -10 -8 23.88 3.06
 -1 10 -8 11.54 1.64
 1 10 8 16.38 2.53
 -1 10 -8 16.18 1.84
 -1 10 -8 21.1 2.12
 1 -10 8 14.65 2
 -1 10 -8 13.56 2.23
 -1 -10 -8 14.98 1.09
 1 10 8 16.81 2.61
 1 10 8 14.42 2.17
 -1 10 -8 23.67 2.38
 -1 10 -8 15.4 2.01
 1 -10 8 16.15 2.53
 -1 -10 -8 19.84 2.05
 -1 10 -8 14.1 1.83
 -1 -10 -9 200.53 9.44
 -1 -10 -9 163.64 8.95
 -1 10 -9 187.84 6.67
 -1 10 -9 188.05 7.38
 -1 10 -9 184.79 7.66
 -1 -10 -9 177.28 7.45
 -1 10 -9 194.79 7.48
 1 -10 9 189.02 8.14
 -1 -10 -9 176.4 5.41
 1 10 9 194.11 9.86
 1 10 9 177.47 9.27
 1 -10 9 186.26 5.95
 -1 10 -9 186.4 7.81
 1 10 9 181.63 8.16
 1 10 9 181.2 9.7
 -1 10 -9 187.58 7.99
 -1 -10 -9 194.96 7.84
 -1 10 -9 198.92 9.04
 -1 10 -9 190.4 7.88
 1 -10 9 190.32 9.5
 -1 10 -10 69.09 3.14
 -1 -10 -10 61.68 4.9
 -1 10 -10 67.28 3.49
 1 -10 10 65.97 4.19
 -1 10 -10 71.8 3.78
 -1 10 -10 60.33 3.74
 1 10 10 66.91 5.41
 -1 10 -10 70.4 5.26
 1 10 10 69.94 4.27
 -1 10 -10 71.51 3.91
 1 -10 10 71.96 1.92
 -1 10 -10 71.88 4.21
 1 10 10 65.39 5.36
 -1 -10 -10 70.65 4.06
 -1 10 -10 75.52 4.95
 1 -10 10 67.58 5.22
 -1 10 -10 69.63 4.06
 -1 10 -11 1088.14 30.92
 -1 10 -11 1122.26 31.39
 -1 -10 -11 1194.1 35.59
 1 10 11 1154.25 37.07
 -1 10 -11 1126.62 32.07
 -1 -10 -11 1139.41 32.57
 1 -10 11 1210.3 33.59
 -1 10 -11 1119.33 32.73
 1 10 11 1149.78 36.11
 -1 10 -11 1174.43 32.29
 1 10 11 1147.19 32.86
 1 10 11 1148.91 35.86
 -1 10 -11 1182.1 32.9
 -1 10 -11 1080.76 33.85
 -1 10 -11 1143.21 32.92
 -1 -10 -11 1114.92 32.79
 1 -10 11 1110.32 35.58
 -1 -10 -12 19.26 3.08
 1 10 12 17.87 3.48
 -1 -10 -12 18.23 2.37
 -1 10 -12 14.92 2.26
 -1 10 -12 17.98 2.25
 1 10 12 18.72 3.34
 -1 10 -12 16.94 2.69
 1 10 12 18.24 2.35
 -1 10 -12 21.43 2.32
 -1 10 -12 22.1 2.57
 1 10 12 12.76 2.9
 -1 -10 -12 20.78 2.6
 1 -10 12 19.48 3.19
 -1 10 -12 19.96 2.64
 -1 -10 -13 36.88 4.22
 -1 -10 -13 26.08 1.58
 1 10 13 30.37 4.48
 -1 10 -13 23.41 2.68
 -1 10 -13 29.84 3.22
 -1 -10 -13 30.57 3.18
 1 10 13 32.44 4.37
 -1 10 -13 34.6 3.69
 1 10 13 27.35 2.82
 -1 10 -13 28.63 2.65
 1 10 13 30.97 4.03
 1 -10 13 35.76 4.43
 -1 10 -13 25.69 3.07
 -1 -10 -13 28.49 3.15
 -1 -10 -14 32.95 4.18
 1 10 14 28.5 4.47
 -1 -10 -14 31.78 1.99
 -1 -10 -14 38.02 3.64
 -1 10 -14 35.96 3.69
 -1 10 -14 40.67 3.51
 1 10 14 38.66 4.84
 -1 10 -14 45.28 4.22
 1 10 14 39.3 3.4
 -1 10 -14 39.06 3.08
 1 10 14 40.68 4.62
 -1 10 -14 39.03 3.85
 1 -10 14 39.5 4.63
 -1 -10 -14 33 3.65
 -1 -10 -15 205.38 10.9
 -1 -10 -15 198.78 7
 1 10 15 200.2 12.35
 -1 10 -15 206.68 9.88
 -1 10 -15 225.82 9.38
 -1 -10 -15 228.21 9.98
 1 10 15 208.35 12.06
 -1 10 -15 206.63 10.06
 1 10 15 213.03 8.97
 1 10 15 216.43 11.45
 1 -10 15 207.44 11.87
 -1 10 -15 197.68 9.85
 -1 -10 -16 42.77 2.78
 1 10 16 46.99 5.86
 1 -10 16 56.98 5.88
 1 10 16 43.39 5.48
 1 10 16 46.43 3.34
 -1 10 -16 46.78 4.49
 1 10 16 49.5 3.9
 1 10 16 40.13 4.86
 -1 10 -16 45.1 3.18
 -1 -10 -16 53.12 5.23
 -1 10 -17 775.87 23.56
 1 10 17 761.08 30.35
 1 -10 17 824.44 29.92
 1 10 17 826.58 30.19
 1 10 17 792.41 23.39
 -1 10 -17 818.93 26.65
 1 10 17 873.99 24.76
 1 10 17 838.04 28.76
 -1 -10 -17 767.67 27.66
 -1 -10 -18 16.91 3.69
 -1 -10 -18 18.69 3.45
 1 10 18 25.86 4.55
 1 10 18 20.19 2.51
 1 10 18 24.68 4.71
 -1 10 -18 16.33 2.1
 -1 -10 -18 20.17 2.15
 1 10 18 13.53 3.18
 1 10 18 22.26 2.26
 -1 10 -18 23.78 3.45
 1 10 19 23.54 4.7
 -1 10 -19 23.95 3.42
 1 10 19 19.26 1.72
 1 10 19 19.31 2.47
 1 10 19 20.78 4.01
 -1 -10 -19 20.34 3.95
 -1 -10 -19 23.09 3.76
 -1 -10 -20 1.14 2.3
 -1 -10 -20 2.01 1.84
 1 10 20 1.09 1.85
 1 10 20 -0.77 2.49
 -1 10 -20 3.65 2.02
 1 10 20 0.95 0.61
 -1 -10 -21 341.76 16.03
 1 10 21 357.29 16.53
 1 10 21 336.35 18.49
 -1 10 -21 349.01 14.81
 -1 -10 -21 338.53 16.75
 -1 -10 -22 -1.22 2.46
 -1 -10 -22 1.57 2.11
 -1 10 -22 0.82 1.88
 -1 10 -22 0.43 1.69
 1 10 22 1.12 1.91
 1 10 22 2.47 3.12
 1 10 23 261.98 16.02
 -1 -10 -23 261.67 13.58
 -1 10 -23 254.58 12.61
 -1 -10 -23 260.54 14.52
 1 10 23 269.01 14.07
 1 10 23 262.43 16.41
 1 10 24 32.26 6.06
 -1 -10 -24 30.12 4.56
 -1 -10 -24 23.99 4.76
 1 10 24 29.5 6.17
 1 10 24 30.37 4.75
 1 -11 -24 3.53 2.31
 -1 11 24 1.98 2.66
 -1 11 24 1.58 3.46
 1 11 -23 439.9 18.32
 1 -11 -23 391.42 17.45
 -1 11 23 444.51 20.13
 -1 11 23 392.61 20.49
 -1 11 22 26.83 5.21
 -1 11 22 29.87 4.51
 1 11 -22 29.77 4.5
 -1 11 22 27.66 4.97
 1 -11 -22 32.54 4.51
 -1 11 21 327.7 17.76
 -1 11 21 369.16 18.88
 -1 -11 21 356.86 15.81
 -1 11 21 347.42 15.98
 1 -11 -21 311.27 16.27
 1 11 -21 357.37 16.13
 -1 11 21 316.3 16.61
 1 -11 -21 349.15 15.67
 -1 11 20 2.08 2.55
 -1 11 20 -1.48 2.51
 -1 11 20 -0.49 1.98
 -1 -11 20 -2.36 2.22
 -1 -11 20 3.59 2.33
 1 11 -20 1 1.7
 1 -11 -20 -1.15 2.25
 -1 11 20 0.62 2.18
 1 -11 -20 0.95 1.98
 -1 11 19 9.34 3.4
 -1 11 19 10.62 3.48
 -1 11 19 10.22 2.59
 -1 -11 19 12.07 2.57
 -1 -11 19 13.76 3.82
 1 11 -19 10.3 3.13
 1 -11 -19 7.73 2.87
 -1 11 19 10.58 2.21
 -1 11 19 8.49 2.92
 1 -11 -19 14.03 3.08
 -1 11 18 3.2 2.51
 -1 11 18 1.75 1.77
 -1 -11 18 5.06 2.3
 -1 -11 18 9.88 2.81
 -1 11 18 2.04 2.21
 1 -11 -18 6.36 2.49
 -1 11 18 3.59 1.55
 1 11 -18 2.4 2.15
 -1 11 18 4.72 2.45
 1 -11 -18 3.2 2
 1 -11 -17 662.38 23.42
 -1 11 17 606.65 24.9
 1 11 -17 622.81 19.88
 -1 11 17 660.9 26.06
 1 11 -17 633.1 23.38
 1 -11 -17 657.14 24.04
 -1 11 17 623.52 20.85
 -1 11 17 630.4 20.66
 -1 11 17 639.7 24.85
 -1 -11 17 615.77 25.25
 -1 11 17 623.65 22.44
 -1 -11 17 634.55 22.33
 1 -11 -16 129.69 8.44
 -1 11 16 147.43 10.06
 1 11 -16 143.78 6.73
 -1 11 16 126.09 9.77
 1 11 -16 164.1 9.4
 1 -11 -16 145.88 9.21
 -1 11 16 134.21 7.4
 -1 11 16 136.84 7.25
 -1 11 16 150.82 10.04
 -1 11 16 146.47 8.42
 -1 -11 16 152.24 10.42
 -1 -11 16 139.53 8.12
 1 11 -15 692.01 21.07
 1 -11 -15 830.62 27.57
 1 11 -15 819.91 21.41
 -1 11 15 887.96 30.18
 1 11 -15 884.76 26.26
 1 11 -15 892.69 24.29
 1 -11 -15 895.21 26.02
 -1 11 15 705.19 28.84
 1 -11 -15 926.82 28.95
 1 11 -15 929.11 28.47
 -1 11 15 919.64 25.77
 -1 11 15 895.78 29.84
 -1 -11 15 898.98 26.72
 -1 11 15 881.21 26.86
 -1 -11 15 919.06 30.58
 1 11 -14 87.73 5.05
 1 -11 -14 72.18 6
 1 11 -14 83.26 3.39
 1 11 -14 82.79 5.54
 1 11 -14 76.35 4.45
 1 -11 -14 78.2 5.27
 1 -11 -14 89.15 6.71
 1 11 -14 88.83 6.62
 -1 11 14 75.24 6.81
 -1 11 14 91.21 5.62
 -1 -11 14 74.33 5.01
 -1 11 14 78.78 6.87
 -1 11 14 89.6 5.9
 -1 -11 14 92.46 5.91
 -1 -11 14 76.56 7.04
 1 -11 -13 12.42 2.53
 1 11 -13 14.19 1.39
 1 11 -13 10.24 1.88
 1 11 -13 11.14 2.09
 1 -11 -13 12.78 2.15
 1 11 -13 14.01 1.79
 1 -11 -13 14.53 2.86
 1 11 -13 10.2 2.39
 -1 11 13 19.22 3.55
 -1 11 13 10.15 2.07
 -1 -11 13 12.6 2.12
 -1 11 13 17.68 3.41
 -1 11 13 20.9 2.74
 -1 -11 13 13.81 2.81
 -1 -11 13 12.89 2.19
 1 -11 -12 34.59 3.95
 1 11 -12 32.86 2.9
 1 11 -12 31.71 2.2
 1 11 -12 31.62 3.13
 1 -11 -12 29.54 3.01
 1 11 -12 30 2.46
 1 11 -12 31.51 3.83
 1 -11 -12 39.54 4.17
 -1 -11 12 33.32 2.07
 -1 -11 12 34.63 3.37
 -1 11 12 30.99 3.28
 -1 11 12 27.83 4.02
 -1 11 12 39.23 3.54
 -1 -11 12 35.75 3.37
 1 -11 -11 574.75 5.79
 1 11 -11 634.46 9.56
 1 11 -11 601.61 11.91
 1 -11 -11 1.1 1.12
 1 11 -11 629.15 15.52
 1 -11 -11 641.82 15.48
 -1 -11 11 637.87 8.97
 1 11 -11 620.32 12.87
 -1 11 11 614.94 13.37
 -1 -11 11 634.07 13.34
 -1 -11 11 8.19 1.88
 -1 11 11 591.72 12.4
 1 -11 -11 565.74 14.82
 1 11 -11 640.44 11.28
 1 11 -11 619.97 9.18
 1 11 -10 11.95 1.59
 1 11 -10 9.87 1.6
 1 -11 -10 10.59 2.25
 1 -11 -10 11.25 0.83
 1 11 -10 10.2 1.69
 1 -11 -10 12.65 1.83
 1 11 -10 10.95 1.4
 1 11 -10 11.07 2.36
 1 11 -10 9.93 2.02
 1 -11 -10 10.33 2.28
 -1 -11 10 11.74 1.48
 -1 11 10 10.32 2.06
 -1 -11 10 9.88 1.95
 1 11 -10 8.12 1.85
 1 11 -10 14.12 2.15
 -1 -11 10 12.03 1.83
 -1 11 10 10.69 1.9
 1 11 -9 333.34 11.29
 1 -11 -9 335.09 13.6
 1 11 -9 313.7 10.77
 1 11 -9 326.06 10.16
 1 11 -9 314.16 11.19
 1 11 -9 317.87 13.41
 1 -11 -9 318.36 12.99
 1 -11 -9 329.91 8.87
 -1 -11 9 324.93 10.78
 -1 -11 9 324.51 12.58
 -1 11 9 328.34 12.56
 1 11 -9 325.62 12.27
 1 11 -9 338 12.14
 -1 11 9 332.87 11.51
 1 -11 -8 25.82 3.17
 1 11 -8 18.88 2.02
 1 11 -8 21.97 2.13
 1 11 -8 20.1 2.05
 1 -11 -8 19.79 1.95
 1 11 -8 24.47 3.09
 1 -11 -8 23.68 2.89
 -1 11 8 18.96 2.58
 -1 -11 8 21.68 2.69
 1 11 -8 22.85 2.72
 -1 11 8 26.04 3.64
 1 11 -8 22.72 2.54
 -1 -11 8 27.57 2.26
 -1 11 8 22.18 2.13
 1 11 -7 25.56 2.31
 1 11 -7 35.6 2.74
 1 -11 -7 28.19 3.25
 -1 11 7 27.64 3.23
 1 -11 -7 27.08 2.06
 1 11 -7 25.59 2.09
 -1 -11 7 25.79 3.05
 1 11 -7 25.07 3.11
 1 -11 -7 26.71 2.93
 -1 11 7 31.06 3.07
 -1 -11 7 31.27 3.15
 1 11 -7 28.11 2.94
 -1 11 7 20.99 3.3
 1 11 -7 32.95 2.91
 -1 11 7 25.68 2.13
 -1 -11 7 28.85 2.17
 1 11 -6 2.27 0.94
 1 11 -6 1.34 0.84
 1 -11 -6 1.9 1.12
 1 -11 -6 1.99 1.22
 -1 11 6 3.18 1.53
 1 11 -6 1.17 0.59
 -1 -11 6 2.02 0.68
 1 -11 -6 2.42 0.68
 -1 -11 6 2.62 1.31
 1 11 -6 2.27 1.19
 -1 11 6 2.7 1.24
 -1 -11 6 3.74 1.46
 1 11 -6 1.05 1.06
 1 11 -6 2.17 1.15
 -1 11 6 2.38 1.45
 -1 -11 6 2.47 0.73
 -1 11 6 1.32 0.62
 -1 11 5 1281.8 36.49
 1 11 -5 1252.23 33.97
 1 11 -5 1251.5 34.43
 1 -11 -5 1235.37 32.07
 1 11 -5 1246.37 32.29
 -1 -11 5 1232.36 32.38
 -1 -11 5 1259.59 35.82
 -1 11 5 1298.68 35.6
 -1 -11 5 1292.42 36.1
 1 11 -5 1265.7 35.68
 -1 11 5 1244.16 37.62
 1 11 -5 1271.19 34.73
 1 11 -5 1219.49 36.39
 -1 -11 5 1242.28 32.07
 -1 11 5 1315.83 32.41
 -1 11 4 0.59 1.04
 1 11 -4 1.28 0.92
 1 11 -4 1.49 0.93
 1 -11 -4 0.21 0.45
 1 -11 -4 1.75 0.44
 1 11 -4 1.27 0.44
 -1 -11 4 1.28 0.48
 -1 -11 4 1.55 1.19
 1 11 -4 1.84 1.16
 -1 11 4 2.16 1.18
 1 11 -4 0.77 1.04
 -1 -11 4 4.07 1.42
 1 11 -4 3.18 1.14
 -1 11 4 2.58 1.35
 -1 11 4 1.88 0.52
 -1 11 3 1319.56 34.97
 1 11 -3 1227.5 33.45
 -1 -11 3 1299.78 33.58
 1 11 -3 1216.83 32.74
 1 -11 -3 1364.6 33.07
 -1 -11 3 1271.19 30.86
 -1 -11 3 1278.71 33.92
 -1 11 3 1258.84 33.55
 1 11 -3 1315.2 34.32
 1 11 -3 1329.05 33.6
 -1 11 3 1257.68 35.87
 1 -11 -3 1191.09 33.2
 1 11 -3 1233.85 34.81
 -1 -11 2 7.77 0.92
 -1 -11 2 7.95 1.56
 -1 11 2 4.9 1.27
 1 11 -2 5.63 1.57
 -1 11 2 4.98 1.43
 1 11 -2 6.02 1.4
 1 -11 -2 8.02 1.47
 -1 11 2 5.12 1.64
 1 11 -2 4.32 1.26
 -1 -11 2 5.99 1.36
 1 11 -2 4 1.22
 -1 -11 2 0.2 0.44
 -1 11 2 7.41 1.68
 -1 11 1 5.11 1
 -1 -11 1 5.18 0.77
 -1 -11 1 3.39 1.12
 -1 11 1 5.61 1.3
 -1 11 1 4.94 1.35
 1 11 -1 5.39 1.42
 1 -11 -1 2.78 1.01
 1 11 -1 3.94 1.19
 -1 11 1 4.59 1.4
 -1 -11 1 5.44 1.43
 -1 -11 1 6.79 1.45
 -1 11 1 6.07 1.49
 1 11 -1 4.93 1.39
 -1 -11 1 0.2 0.28
 1 11 -1 5.17 1.28
 -1 11 0 32.8 2.34
 1 11 0 34.96 2.1
 1 -11 0 35.47 2.47
 -1 -11 0 34.33 2.7
 -1 11 0 33.22 2.52
 -1 11 0 30.04 2.45
 1 11 0 35.41 2.91
 -1 -11 0 32.88 3.23
 1 11 0 38.03 3.27
 -1 11 0 38.83 3.3
 -1 -11 0 31.76 2.84
 1 -11 0 32.79 2.78
 -1 11 0 31.81 3.04
 -1 -11 0 35.5 3.09
 1 11 0 31.24 3
 -1 11 -1 1978.09 47.49
 1 11 1 2098.77 45.69
 1 -11 1 1949.44 47.16
 -1 -11 -1 1950.64 47.61
 -1 11 -1 1869.16 47.02
 1 11 1 2021.3 48.81
 -1 -11 -1 1947.78 50.05
 1 11 1 1941.75 49.19
 -1 11 -1 1982.95 49.2
 -1 -11 -1 1811.81 48.23
 1 -11 1 1889.56 48.25
 -1 11 -1 1977.93 49.02
 1 -11 1 2012.58 46.64
 1 11 1 1939.32 49.42
 -1 -11 -1 2004.89 49.53
 1 11 2 32.47 1.31
 -1 11 -2 28.1 2.6
 1 -11 2 25.64 2.26
 -1 -11 -2 28.21 2.32
 -1 11 -2 24.17 2.07
 1 11 2 28.98 2.86
 -1 -11 -2 27.71 3.12
 -1 11 -2 28.7 2.85
 -1 -11 -2 26.09 2.64
 1 -11 2 32.1 2.91
 -1 11 -2 29.24 2.68
 -1 -11 -2 27.19 2.64
 -1 -11 -2 29.18 3.02
 1 -11 2 27.76 2.07
 1 11 2 34.29 3.32
 -1 11 -2 28.07 2.81
 -1 11 -3 1602.29 42.76
 1 -11 3 1547.46 41.78
 -1 11 -3 1651.14 42.83
 -1 -11 -3 1528.39 41.31
 1 11 3 1483.11 43.17
 -1 11 -3 1504.68 41.02
 -1 -11 -3 1558.97 44.28
 -1 11 -3 1563.15 43.26
 -1 11 -3 1603.15 42.43
 -1 -11 -3 1528.99 42.88
 1 -11 3 1542.34 43.1
 1 11 3 1459.88 43.74
 -1 -11 -3 1504.04 42.76
 -1 -11 -3 1653.88 44.45
 -1 11 -3 1581.57 42.88
 -1 11 -4 1.53 0.76
 -1 11 -4 2.46 1.05
 -1 -11 -4 6.02 1.57
 1 11 4 1.53 1.27
 -1 11 -4 2.43 1.28
 1 -11 4 2.75 0.86
 -1 11 -4 1.71 0.49
 -1 -11 -4 1.27 0.4
 -1 11 -4 6.9 1.48
 -1 -11 -4 3.36 0.89
 1 11 4 1.65 1.27
 1 11 4 0.26 0.96
 -1 11 -4 2.71 1.26
 -1 -11 -4 1.22 0.95
 -1 11 -4 2.81 1.2
 1 -11 4 1.06 1.16
 -1 11 -5 19.92 2.21
 1 11 5 12.07 2.27
 -1 -11 -5 18.1 2.39
 -1 11 -5 11.48 1.38
 -1 11 -5 18.36 2.41
 1 -11 5 14.69 1.91
 -1 -11 -5 12.83 1.17
 -1 11 -5 15.36 2.17
 -1 11 -5 16.78 1.4
 -1 -11 -5 16.39 1.51
 1 11 5 14.34 2.41
 1 11 5 12.83 2.14
 -1 11 -5 12.16 2.02
 -1 -11 -5 13.09 1.97
 -1 11 -5 13.92 1.84
 1 -11 5 13.8 2.15
 -1 -11 -6 184.67 8.63
 1 11 6 182.17 9.14
 -1 11 -6 183.48 6.61
 -1 11 -6 187.62 7.82
 -1 11 -6 178.8 8.54
 1 -11 6 205.23 7.99
 -1 -11 -6 178.76 6.39
 -1 11 -6 211.92 8.73
 -1 -11 -6 183.77 6.35
 -1 11 -6 179.63 6.58
 1 11 6 189.11 9.07
 1 11 6 198.7 8.62
 -1 -11 -6 193.81 8.52
 -1 11 -6 184.29 7.79
 1 -11 6 181.61 8.82
 -1 11 -6 186.02 6.81
 -1 -11 -7 868.28 28.23
 1 11 7 873.34 28.1
 -1 -11 -7 963.46 27.92
 -1 11 -7 921.94 24.44
 -1 11 -7 933.23 26.04
 -1 11 -7 890.49 27.58
 -1 11 -7 870.92 24.83
 -1 -11 -7 916.03 24.74
 1 -11 7 911.59 26.18
 -1 -11 -7 876.81 23.74
 -1 11 -7 931.33 27.24
 1 11 7 909.53 28.17
 1 11 7 855.09 26.76
 -1 -11 -7 843.5 26.87
 -1 11 -7 864.03 25.93
 1 -11 7 846.1 27.73
 -1 11 -7 883.18 25.06
 -1 -11 -8 0.37 1.3
 -1 11 -8 1.19 0.99
 -1 -11 -8 2.6 1.56
 -1 11 -8 1.08 0.69
 1 11 8 1.07 1.35
 -1 11 -8 1.28 1.29
 -1 11 -8 0.34 0.79
 1 -11 8 4.77 1.26
 -1 11 -8 2.26 0.95
 -1 11 -8 1.42 1.21
 -1 -11 -8 1.15 0.46
 1 11 8 1.39 1.48
 -1 11 -8 1.66 1.09
 1 11 8 1.06 1.19
 -1 11 -8 1.08 1.02
 1 -11 8 1.75 1.5
 -1 -11 -8 1.6 0.76
 -1 11 -8 2.18 0.99
 -1 -11 -9 678.02 23.78
 -1 11 -9 761.04 21.26
 -1 11 -9 679.53 19.79
 -1 -11 -9 721.25 23.6
 -1 11 -9 716.57 21.11
 1 -11 9 669.44 21.66
 -1 11 -9 740.89 20.99
 -1 -11 -9 718.11 20.9
 -1 11 -9 716.59 22.88
 -1 -11 -9 660.85 18.29
 1 11 9 715.08 23.9
 1 11 9 759.16 22.54
 -1 11 -9 716.54 21.81
 -1 11 -9 726.64 21.69
 1 11 9 721.61 24.92
 -1 -11 -9 738.18 21.29
 1 -11 9 716.5 24.07
 -1 11 -9 730.84 21.33
 -1 11 -9 736.87 23.39
 -1 11 -10 38.46 2.35
 -1 -11 -10 44.61 4.36
 -1 -11 -10 34.94 3.8
 -1 11 -10 30.85 2.53
 -1 11 -10 32.05 2.8
 1 -11 10 38.42 3.27
 -1 11 -10 38.58 2.83
 1 11 10 42.58 4.43
 1 11 10 34.47 3.2
 1 -11 10 37.46 1.71
 -1 11 -10 36.63 3.06
 1 11 10 38.26 4.27
 -1 11 -10 40.03 3.28
 -1 -11 -10 33.17 2.87
 -1 11 -10 37.86 3.07
 -1 11 -10 33.67 3.54
 1 -11 10 39.45 4.22
 -1 11 -11 220.13 8.47
 -1 -11 -11 226.71 10.96
 -1 11 -11 207.53 7.77
 -1 -11 -11 240.84 11.45
 1 11 11 203.31 11.83
 -1 11 -11 216.3 9.08
 -1 11 -11 228.93 8.79
 -1 -11 -11 218.09 8.97
 1 -11 11 211.69 9.44
 1 11 11 241.64 11.95
 -1 11 -11 236.91 9.29
 1 11 11 226.78 9.62
 1 11 11 215.33 11.47
 -1 11 -11 235.43 10.65
 1 -11 11 221.25 11.36
 -1 11 -11 230.06 9.39
 -1 11 -12 18.18 1.91
 -1 -11 -12 18.56 3.12
 -1 -11 -12 12.32 2.76
 -1 11 -12 17.11 2.04
 1 11 12 21.49 3.84
 -1 11 -12 16.55 2.23
 -1 11 -12 15.8 2.28
 -1 -11 -12 16.44 2.26
 1 11 12 21.04 3.55
 -1 11 -12 20.92 3.1
 1 11 12 13.91 2.33
 -1 11 -12 19.81 2.37
 1 11 12 20.38 3.53
 -1 11 -12 20.64 2.6
 1 -11 12 19.96 3.34
 -1 -11 -13 787.1 25.93
 -1 11 -13 737.56 21.33
 -1 11 -13 709.29 21.05
 1 11 13 697.33 27.17
 -1 11 -13 713.82 22.93
 -1 -11 -13 717.1 22.77
 -1 11 -13 751.77 22.34
 1 11 13 745.81 26.73
 -1 11 -13 720.5 24.21
 1 11 13 734.63 22.86
 -1 11 -13 726.39 22.1
 1 11 13 713.39 25.95
 1 -11 13 697.91 25.92
 -1 11 -14 2.91 1.09
 -1 -11 -14 3.14 1.76
 1 11 14 6.07 2.72
 -1 -11 -14 2.84 1.39
 -1 11 -14 0.6 1.32
 -1 11 -14 2.2 1.29
 1 11 14 0.55 2.02
 -1 11 -14 1.5 1.47
 -1 11 -14 2.69 1.28
 1 11 14 2.15 1.23
 1 11 14 4.51 2.2
 1 -11 14 4.16 2.16
 -1 -11 -15 369.13 16.31
 -1 11 -15 392.48 12.57
 1 11 15 369.62 18.27
 -1 11 -15 351.35 14.53
 -1 -11 -15 404.6 14.75
 -1 11 -15 404.26 14.1
 1 11 15 400.16 18.1
 -1 11 -15 399.23 15.69
 1 11 15 392.52 14.14
 1 11 15 393.46 17.21
 1 -11 15 376.11 17.39
 1 11 16 24.71 4.59
 -1 -11 -16 27.15 1.74
 1 -11 16 30 4.51
 1 11 16 23.73 4.48
 -1 11 -16 35.7 4.1
 1 11 16 33.02 3.34
 1 11 16 30.67 4.36
 -1 -11 -16 41.25 4.63
 -1 11 -17 27.87 2.77
 1 11 17 30.7 5.47
 -1 -11 -17 24.56 1.9
 1 -11 17 25.42 4.37
 1 11 17 31.15 4.99
 1 11 17 26.13 2.69
 -1 11 -17 31.91 3.97
 1 11 17 30.85 3.24
 1 11 17 32.43 4.51
 -1 -11 -17 35.63 4.46
 1 11 18 4.37 2.76
 -1 11 -18 1.51 1.14
 -1 -11 -18 1.99 0.93
 1 11 18 2.18 1.04
 1 -11 18 8.23 2.63
 1 11 18 1.33 2.26
 1 11 18 1.38 1.04
 -1 11 -18 1.26 1.48
 1 11 18 1.83 1.45
 1 11 18 3.33 2.31
 -1 -11 -18 0.5 1.83
 1 11 19 551.71 24.08
 1 11 19 528.33 24.41
 1 11 19 575.29 22.77
 -1 -11 -19 581.1 22.15
 -1 11 -19 550.28 20.74
 1 11 20 12.61 4.02
 1 11 20 15.02 3.55
 -1 -11 -20 15.61 4.17
 -1 -11 -20 14.65 3.46
 -1 11 -20 14 2.96
 1 11 21 272.98 14.25
 -1 -11 -21 248.57 13.25
 -1 -11 -21 251.78 14.09
 -1 11 -21 282.38 12.91
 1 11 22 5.91 3.41
 1 11 22 0.6 2.11
 -1 -11 -22 3.25 2.25
 -1 -11 -22 1.85 2.09
 -1 11 -22 0.89 1.94
 1 11 23 2.6 3.07
 1 11 23 7.83 3.24
 -1 -11 -23 5.72 2.86
 -1 -11 -23 6.61 2.64
 -1 12 23 97.22 9.72
 -1 12 23 92.95 8.69
 1 -12 -23 81.02 7.16
 1 -12 -23 88.53 8.22
 1 12 -23 106.27 8.23
 -1 12 22 13.82 4.34
 1 -12 -22 20.51 4.2
 1 12 -22 15.22 3.31
 -1 12 22 19.55 4.4
 1 -12 -22 21.04 3.82
 -1 12 21 216.63 14.24
 1 -12 -21 204.39 12.55
 1 12 -21 228.66 12.48
 -1 12 21 231.48 13.66
 1 -12 -21 237.07 12.4
 -1 12 20 6.21 2.39
 -1 -12 20 11.78 3.89
 -1 12 20 9.84 3.64
 -1 12 20 8.61 3.3
 1 12 -20 10.59 3.07
 1 -12 -20 5.22 2.79
 -1 12 20 3.91 2.86
 1 -12 -20 5.48 2.54
 -1 -12 19 638.68 26.76
 -1 12 19 671.59 23.66
 -1 -12 19 718.85 23.89
 -1 12 19 648.63 27.11
 -1 12 19 583.2 25.72
 1 12 -19 632.71 24.35
 1 -12 -19 619.84 24.65
 -1 12 19 633.83 25.72
 1 -12 -19 621.35 23.7
 -1 12 18 16.18 3.22
 -1 -12 18 16.03 3.11
 -1 -12 18 10.2 3.35
 -1 12 18 12.61 3.77
 -1 12 18 15.27 3.97
 -1 12 18 15.27 2.59
 1 12 -18 10.13 3
 1 -12 -18 11.81 2.9
 -1 12 18 11.78 3.29
 1 -12 -18 19.15 3.59
 -1 12 17 270.86 12.33
 -1 -12 17 264.9 14.75
 -1 -12 17 262.13 12
 -1 12 17 276.26 15.24
 -1 12 17 235.84 14.04
 1 -12 -17 270.76 13.55
 1 12 -17 276.43 13.51
 -1 12 17 249.78 11.08
 -1 12 17 255.53 14.14
 1 -12 -17 266.51 13.07
 1 12 -16 9.11 2
 1 -12 -16 7.32 2.42
 1 12 -16 8.47 1.75
 1 -12 -16 5.9 1.88
 -1 12 16 5.11 2.66
 -1 12 16 7.3 2.93
 1 12 -16 5.28 2.21
 1 -12 -16 9.35 2.65
 -1 12 16 7.06 2.83
 -1 -12 16 8.07 2.51
 -1 12 16 8.96 2.23
 -1 -12 16 7.52 2.08
 1 12 -15 186.35 6.19
 1 12 -15 200.67 8.55
 1 -12 -15 183.94 10.45
 1 -12 -15 191.96 9.04
 1 12 -15 204.38 8.05
 1 12 -15 203.69 9.51
 -1 12 15 193.62 12.05
 -1 12 15 205.91 12.1
 1 -12 -15 213.27 11.3
 1 12 -15 212.04 11.19
 -1 12 15 203.28 11.95
 -1 -12 15 230.81 10.13
 -1 -12 15 203.21 12.12
 -1 12 15 195.14 9.63
 1 -12 -14 6.96 2.22
 1 12 -14 5.54 1.01
 1 12 -14 8.6 1.75
 -1 12 14 3.35 2.26
 1 12 -14 7.43 1.46
 1 12 -14 6.71 1.84
 1 -12 -14 9.79 2.03
 -1 12 14 6.35 2.77
 1 -12 -14 6.7 2.4
 1 12 -14 10.35 2.61
 -1 12 14 4.43 2.11
 -1 -12 14 8.88 2.15
 -1 -12 14 13.52 3.03
 -1 12 14 8.35 2.09
 1 12 -13 1038.39 27.15
 1 12 -13 1019.86 28.86
 1 -12 -13 994.37 32.22
 1 -12 -13 929.11 25.42
 1 12 -13 1028.35 29.78
 1 12 -13 1088.93 28.13
 1 -12 -13 1029.79 29.56
 -1 12 13 853.27 32.9
 -1 -12 13 1009.37 26.31
 -1 12 13 1048.15 30.31
 -1 -12 13 1030.13 30.01
 -1 -12 13 1099.52 34.65
 -1 12 13 1037.35 34.28
 1 -12 -13 1043.17 32.5
 1 12 -13 1070.7 32.8
 1 12 -12 10.95 2.41
 1 12 -12 7.74 1.3
 1 -12 -12 4.38 1.38
 1 12 -12 5.71 1.58
 -1 -12 12 4.38 0.96
 -1 -12 12 3.95 1.49
 1 -12 -12 4.94 1.94
 1 12 -12 7.3 1.63
 1 -12 -12 4.4 1.8
 1 12 -12 5.09 1.15
 -1 -12 12 5.04 2.21
 -1 -12 12 6.35 1.58
 -1 12 12 2.68 1.24
 1 12 -11 450.01 13.7
 1 -12 -11 499 13.73
 1 12 -11 464.7 8.04
 1 12 -11 450.1 10.12
 -1 -12 11 445.21 11.73
 -1 -12 11 466.54 8.23
 -1 12 11 433.88 11.47
 1 12 -11 457.14 11.54
 1 12 -11 443.08 9.51
 1 -12 -11 517.89 14.51
 1 12 -11 430.96 8.21
 -1 12 11 451.68 10.51
 1 12 -10 2.38 1.5
 1 -12 -10 2.07 0.94
 1 12 -10 3.25 1.15
 1 12 -10 3.04 0.85
 -1 -12 10 5.88 1.85
 -1 12 10 5.64 1.65
 1 12 -10 3.68 1.47
 -1 -12 10 4.23 1.17
 -1 12 10 4.1 1.3
 1 12 -10 1.95 0.99
 1 -12 -10 3.87 1.65
 1 -12 -10 2.46 1.42
 1 12 -10 5.04 1.28
 1 12 -9 305.77 10.57
 1 -12 -9 318.3 13.25
 1 12 -9 281.67 10.26
 1 12 -9 313.75 13.3
 1 -12 -9 307.54 12.51
 1 12 -9 287.4 10.28
 -1 12 9 282.44 11.78
 -1 -12 9 316.21 12.43
 1 12 -9 317.22 11.99
 -1 12 9 291.58 10.4
 1 12 -8 6.31 1.38
 1 -12 -8 10.65 2.08
 1 -12 -8 8.71 2.17
 1 12 -8 10.1 1.62
 1 12 -8 7.45 2.11
 1 -12 -8 9.51 1.35
 1 12 -8 7.3 1.3
 1 12 -8 7.58 1.8
 -1 -12 8 9.71 2.05
 -1 12 8 7.05 1.76
 -1 12 8 10.12 2.48
 1 12 -8 11.86 2.04
 -1 -12 8 8.59 1.36
 -1 12 8 12.8 1.6
 1 12 -7 445.31 14.37
 1 -12 -7 453.1 15.65
 1 -12 -7 446.44 16.47
 1 12 -7 439.14 14.11
 -1 12 7 417.38 16.37
 1 12 -7 424.18 13.09
 1 -12 -7 432.41 12.95
 1 12 -7 422.62 16.51
 -1 -12 7 413.71 15.79
 1 12 -7 439.71 15.57
 -1 12 7 436.8 15.72
 -1 -12 7 433.84 14.03
 -1 12 7 453.24 17.95
 1 12 -7 454.17 15.05
 -1 12 7 433.63 13.23
 -1 12 6 27.52 3.41
 1 12 -6 30.03 2.71
 1 -12 -6 26.59 2.84
 1 12 -6 25.41 2.45
 1 -12 -6 25.69 1.64
 -1 -12 6 25.85 1.77
 1 12 -6 27.31 1.8
 -1 -12 6 28.32 3.15
 -1 -12 6 32.56 3.35
 -1 12 6 28.39 3.07
 1 12 -6 32.66 3.24
 1 12 -6 28.09 2.81
 -1 12 6 27.53 3.58
 -1 12 6 29.26 1.85
 1 12 -6 32.1 3.55
 1 -12 -5 270.6 10.51
 -1 12 5 304.61 12.12
 1 12 -5 268.31 9.91
 1 12 -5 289.3 10.52
 1 -12 -5 280.98 7.85
 1 12 -5 260.73 8.02
 -1 -12 5 272.35 8.52
 -1 -12 5 269.27 11.19
 -1 12 5 275.79 11.03
 -1 12 5 246.69 10.85
 1 12 -5 269.94 11.1
 -1 -12 5 260.32 11.37
 1 12 -5 281.68 10.58
 1 -12 -5 252.98 10.55
 -1 12 5 260.64 12.46
 1 12 -5 283.39 12
 1 12 -4 68.65 4.14
 1 -12 -4 63.46 4.15
 1 12 -4 74.26 4.6
 -1 12 4 74.42 5.32
 -1 -12 4 69.32 3.13
 -1 -12 4 66.97 4.68
 -1 12 4 64.78 4.54
 1 12 -4 66.97 4.8
 -1 -12 4 75.9 5.32
 1 12 -4 77.21 4.62
 -1 12 4 67.77 5.57
 1 -12 -4 65.64 4.46
 1 12 -4 73.91 5.34
 1 12 -3 466.72 10.79
 -1 12 3 461.38 12.03
 1 12 -3 458.85 9.72
 -1 -12 3 459.22 6.67
 -1 -12 3 458.91 11.01
 -1 12 3 440.38 10.32
 1 12 -3 496.53 11.81
 1 12 -3 483.46 10.6
 -1 12 3 467.08 13.52
 1 -12 -3 450.17 10.46
 1 12 -3 429.7 11.98
 -1 -12 2 1.07 0.56
 -1 -12 2 2.19 1.12
 -1 12 2 1.11 0.89
 1 12 -2 2.49 1.27
 -1 12 2 4.22 1.61
 1 -12 -2 2.12 1.08
 -1 12 2 2.99 1.51
 1 12 -2 1.85 1.04
 -1 -12 2 1.76 1.02
 -1 12 2 2.37 1.42
 1 12 -2 2.31 1.28
 -1 -12 2 1.26 0.85
 1 -12 -2 1.81 0.85
 1 12 -2 1.71 1.04
 1 12 -1 1578.31 42.42
 -1 -12 1 1591.29 41.44
 -1 12 1 1608.23 43.45
 1 12 -1 1671.43 45
 -1 12 1 1605.55 44.87
 1 -12 -1 1510.13 43.71
 -1 12 1 1559.69 46.17
 -1 -12 1 1522.69 43.32
 1 12 -1 1542.25 43.67
 -1 12 1 1626.85 45.08
 1 12 -1 1549.07 44.59
 -1 -12 1 1605.58 44.61
 1 12 0 6.96 1.13
 -1 12 0 4.6 1.27
 1 -12 0 4.95 1.21
 -1 -12 0 6.75 1.48
 -1 12 0 7.15 1.41
 -1 -12 0 6.23 1.73
 -1 12 0 4.7 1.49
 1 12 0 4.99 1.57
 1 -12 0 1.41 1.16
 -1 -12 0 4.27 1.46
 -1 -12 0 6.82 1.47
 1 12 0 8.96 1.92
 -1 12 0 4.71 1.63
 -1 -12 0 8.58 1.76
 1 12 0 3.3 1.27
 1 12 1 338.01 8.99
 -1 12 -1 322.59 10.53
 1 -12 1 317.34 10.32
 -1 -12 -1 328.49 10.79
 -1 12 -1 308.99 10.32
 1 12 1 304.79 11.34
 -1 12 -1 339.82 12.2
 1 12 1 319.56 11.95
 -1 -12 -1 335.88 12.79
 -1 -12 -1 299.31 11.31
 1 -12 1 294.94 11.17
 1 12 1 312.06 12.03
 -1 -12 -1 327.67 11.2
 -1 12 -1 331.49 11.91
 -1 -12 -1 311.24 11.99
 -1 -12 -2 14.6 2.27
 -1 12 -2 12.95 2.12
 1 12 2 12.71 2.23
 -1 -12 -2 10.2 1.79
 -1 12 -2 8.17 1.6
 1 -12 2 9.43 1.47
 -1 -12 -2 9.7 1.49
 1 12 2 8.16 1.71
 -1 12 -2 9.72 1.49
 -1 12 -2 10.99 1.68
 -1 12 -2 9.24 1.92
 -1 -12 -2 13.99 2.39
 -1 -12 -2 14.52 2.14
 -1 12 -2 10.6 1.78
 1 -12 2 14.96 2.24
 -1 12 -3 227.18 8.84
 1 -12 3 199.55 7.93
 -1 12 -3 201.96 8.54
 -1 -12 -3 195.22 7.65
 1 12 3 200.9 9.13
 -1 12 -3 199.32 7.48
 -1 12 -3 212.41 9.19
 -1 -12 -3 196.45 8.75
 -1 12 -3 223.15 8.72
 1 -12 3 202.92 9.04
 -1 -12 -3 192.09 9.39
 1 12 3 197.37 9.44
 -1 -12 -3 213.38 8.81
 -1 12 -3 202.71 8.75
 -1 12 -4 1.22 1.04
 -1 -12 -4 0.67 1.18
 1 12 4 0.33 1.2
 -1 -12 -4 0.26 1.06
 -1 12 -4 0.85 0.79
 -1 12 -4 0.25 1.2
 1 -12 4 2.3 0.88
 -1 -12 -4 0.15 0.64
 -1 12 -4 0.97 0.86
 1 12 4 1.17 1.15
 -1 12 -4 0.27 1.11
 1 12 4 0.56 1.14
 -1 12 -4 -0.22 1.07
 -1 -12 -4 1.04 0.89
 1 -12 4 -0.29 1.02
 -1 -12 -5 1076.24 32.93
 -1 12 -5 1127.22 32.34
 1 12 5 1043.37 33.81
 -1 12 -5 1152.78 30.58
 -1 12 -5 1165.27 33.1
 1 -12 5 1180.47 31.9
 -1 -12 -5 1095.55 29.2
 -1 12 -5 1123.9 29.43
 -1 12 -5 1140.38 32.77
 -1 -12 -5 1144.06 30.49
 1 12 5 1144.18 33.76
 1 12 5 1145.06 33.36
 -1 12 -5 1149.97 32.18
 -1 -12 -5 1102.6 32.87
 1 -12 5 1163.63 33.74
 1 12 6 1.76 1.29
 -1 -12 -6 1.48 1.23
 -1 12 -6 3.46 1.26
 -1 12 -6 2.64 0.92
 -1 12 -6 0.58 1.45
 1 -12 6 1.27 0.95
 -1 12 -6 2.05 0.71
 -1 12 -6 5.67 1.56
 -1 -12 -6 2.98 0.76
 -1 -12 -6 2.58 0.78
 1 12 6 1.64 1.44
 1 12 6 4.82 1.69
 -1 12 -6 1.98 1.1
 -1 -12 -6 2.51 1.28
 1 -12 6 1.63 1.2
 -1 -12 -7 158.6 8.24
 1 12 7 163.1 8.84
 -1 12 -7 156.87 7.2
 -1 12 -7 154.58 6.08
 -1 12 -7 171.91 8.42
 1 -12 7 179.69 7.51
 -1 12 -7 154.8 7.99
 -1 -12 -7 156.8 5.99
 -1 12 -7 164.78 6.22
 -1 -12 -7 172.48 5.71
 1 12 7 156.74 8.58
 1 12 7 172.13 8.15
 -1 12 -7 173.03 7.92
 -1 12 -7 158.35 7.35
 -1 -12 -7 156.13 7.91
 1 -12 7 174.65 8.83
 -1 -12 -8 -0.39 1.27
 -1 12 -8 3.49 1.26
 -1 12 -8 1.82 0.76
 -1 -12 -8 -0.34 1.4
 -1 12 -8 0.33 1.44
 1 -12 8 0.46 0.85
 -1 12 -8 1.29 0.89
 -1 12 -8 2.67 1.23
 1 12 8 2.18 1.47
 1 12 8 1.14 1.19
 -1 12 -8 -0.26 1.04
 -1 12 -8 -0.23 1.12
 -1 -12 -8 1.81 1.25
 1 -12 8 -0.37 1.37
 -1 12 -8 1.74 1.32
 -1 -12 -9 144.58 8.56
 -1 -12 -9 164.86 8.56
 -1 12 -9 152.43 6.82
 -1 12 -9 148.23 5.82
 1 -12 9 154.06 7.26
 -1 12 -9 145.19 6.44
 -1 12 -9 151.46 6.55
 -1 12 -9 148.51 8.22
 1 12 9 146.25 7.55
 -1 12 -9 150.8 7.29
 -1 12 -9 149.8 7.09
 1 12 9 126.87 8.69
 1 -12 9 156.4 8.85
 -1 12 -9 156.21 8.36
 -1 -12 -10 27.63 3.32
 -1 -12 -10 22.53 3.37
 -1 12 -10 20.64 2.28
 -1 12 -10 19.35 1.79
 1 12 10 23.33 3.56
 -1 12 -10 21.28 2.33
 1 -12 10 20.19 2.51
 -1 12 -10 22.09 2.29
 1 -12 10 21.02 1.55
 -1 12 -10 24.94 2.76
 1 12 10 16.67 2.49
 1 12 10 17.28 3.26
 -1 12 -10 25.1 3.25
 1 -12 10 17.99 3.28
 -1 12 -11 695.08 19.28
 -1 -12 -11 715.01 23.73
 -1 12 -11 668.81 20.16
 -1 -12 -11 626.22 23.49
 1 -12 11 718.5 21.74
 -1 -12 -11 698.11 20.59
 -1 12 -11 654.75 20.57
 1 12 11 714.05 24.88
 -1 12 -11 695.31 21.2
 1 12 11 683.6 21.67
 1 -12 11 652.71 17.69
 1 12 11 666.76 24.66
 -1 12 -11 701.14 23.15
 1 -12 11 687.97 24.34
 -1 12 -12 1.81 0.93
 -1 -12 -12 1.27 1.37
 -1 12 -12 1.76 1.08
 -1 -12 -12 0.44 1.57
 1 12 12 2.32 1.8
 -1 12 -12 2.25 1.2
 -1 -12 -12 1.18 1.06
 -1 12 -12 4.93 1.43
 1 12 12 0.51 1.81
 -1 12 -12 1.15 1.3
 1 12 12 4.04 1.57
 -1 12 -12 4.55 1.49
 1 -12 12 2.92 1.65
 -1 12 -13 18.4 1.92
 -1 -12 -13 28.28 3.78
 -1 -12 -13 19.19 3.32
 -1 12 -13 12.9 1.86
 1 12 13 20.06 4.02
 -1 -12 -13 20.18 2.57
 -1 12 -13 17.89 2.52
 -1 12 -13 23.57 2.5
 1 12 13 21.63 3.92
 -1 12 -13 18.85 3.06
 -1 12 -13 17.94 2.45
 1 12 13 17.87 2.69
 1 12 13 22.46 3.82
 1 -12 13 14.9 3.29
 -1 12 -14 61.78 3.67
 -1 -12 -14 63.55 5.87
 -1 12 -14 57.48 3.69
 -1 -12 -14 61.13 5.71
 1 12 14 50.09 6.14
 -1 12 -14 64.07 4.76
 -1 12 -14 63.39 4.32
 -1 -12 -14 61.09 4.55
 1 12 14 57.61 6.12
 -1 12 -14 59 5.27
 -1 12 -14 59.45 4.23
 1 12 14 62.59 6.18
 1 -12 14 58.41 6.13
 -1 -12 -15 297.12 14.58
 -1 -12 -15 301.18 14.61
 -1 12 -15 329.56 11.23
 -1 12 -15 320.83 12.23
 -1 -12 -15 332.76 12.92
 1 12 15 337.73 16.57
 1 12 15 342.55 17.26
 -1 12 -15 351.99 14.61
 1 12 15 335.97 15.89
 1 -12 15 344.39 16.28
 1 -12 16 2.99 2.27
 1 12 16 6.32 3.09
 1 12 16 4.15 2.63
 -1 12 -16 1.7 1.87
 1 12 16 2.25 1.99
 -1 -12 -16 4.96 2.23
 1 -12 17 522.02 22.29
 1 12 17 516.16 22.53
 1 12 17 466.94 22.54
 -1 12 -17 551.5 20.25
 1 12 17 519.65 16.96
 1 12 17 535.04 21.85
 -1 -12 -17 503.54 20.55
 1 -12 18 43.69 5.85
 1 12 18 48.66 6.29
 1 12 18 38.39 5.75
 -1 12 -18 54.51 5.2
 1 12 18 56.55 6.11
 -1 -12 -18 46.36 5.29
 1 -12 19 29.19 4.76
 1 12 19 25.08 4.87
 1 12 19 14.85 4.48
 -1 12 -19 27.12 4.04
 1 12 19 27.58 4.64
 -1 -12 -19 23.95 4.09
 1 12 20 2.97 3.09
 1 12 20 2.43 2.97
 1 12 20 3.67 2.47
 -1 -12 -20 1.09 2.19
 -1 12 -20 2.82 2
 1 12 21 164.2 12.86
 1 12 21 175.47 11.57
 -1 12 -21 164.74 10.14
 1 12 22 -3.46 3.17
 1 12 22 -0.63 2.62
 -1 -12 -22 0.56 2.4
 1 12 23 155.45 12.82
 1 12 23 162.61 11.12
 -1 -12 -23 132.85 9.82
 -1 -12 -23 171.52 11.4
 -1 13 23 240.15 15.76
 -1 13 23 279.09 15.75
 1 -13 -23 240.27 13.2
 1 13 -23 275.17 14.32
 1 -13 -23 276.52 15.1
 -1 13 22 -0.79 3.19
 1 13 -22 1.72 2.25
 -1 13 22 -0.71 2.77
 1 -13 -22 -0.62 2.29
 1 -13 -22 -1.6 2.09
 -1 -13 21 269.55 16.48
 -1 13 21 319.67 17.77
 -1 13 21 284.41 16.74
 1 -13 -21 292.5 15.38
 1 13 -21 306.99 15.23
 -1 13 21 286.59 16.02
 1 -13 -21 291.54 14.52
 -1 -13 20 0.76 3.15
 -1 13 20 -0.78 2.85
 -1 13 20 0.74 2.41
 1 13 -20 4.47 1.97
 -1 13 20 2.73 2.76
 1 -13 -20 4.15 2.49
 1 -13 -20 1.17 2.06
 -1 -13 19 2.92 3.03
 -1 13 19 2.25 2.44
 -1 13 19 1.43 2.33
 1 13 -19 4.39 2.46
 -1 13 19 0.67 2.36
 1 -13 -19 3.38 2.47
 1 -13 -19 5.1 2.74
 -1 -13 18 30.85 4.99
 -1 13 18 25.35 4.95
 -1 13 18 15.86 3.92
 1 13 -18 31.64 4.46
 -1 13 18 22.17 4.42
 1 -13 -18 23.49 3.9
 1 -13 -18 21.7 3.88
 -1 -13 17 158.92 11.28
 -1 13 17 150.28 8.71
 -1 13 17 166.8 11.69
 -1 13 17 152.93 10.94
 -1 13 17 163.71 8.59
 1 -13 -17 162.51 10.1
 1 13 -17 151.21 9.84
 -1 13 17 165.61 11.19
 1 -13 -17 160.23 9.85
 1 -13 -16 2.49 1.89
 1 -13 -16 2.4 1.99
 1 -13 -16 0.6 1.34
 -1 13 16 -1.98 2.05
 -1 13 16 3.19 2.58
 1 13 -16 2.54 2.11
 -1 13 16 1.24 1.82
 -1 -13 16 3.86 1.99
 -1 13 16 2.88 1.45
 1 13 -15 398.79 13.83
 1 -13 -15 396.97 17.02
 1 -13 -15 399.88 14.72
 1 13 -15 375.11 14.71
 -1 13 15 375.54 18.37
 -1 13 15 362.95 17.97
 1 13 -15 409.75 17.33
 1 -13 -15 427.26 17.33
 -1 13 15 414.64 18.69
 -1 13 15 413.24 15.37
 -1 -13 15 393.44 18.5
 1 13 -14 4.06 1.56
 1 -13 -14 2.27 1.78
 1 -13 -14 2.29 1.85
 1 13 -14 4.31 1
 -1 13 14 7.05 2.51
 1 13 -14 2.54 1.44
 1 -13 -14 5.22 1.6
 1 13 -14 3.44 1.15
 -1 13 14 3 2.04
 1 13 -14 3.82 1.87
 -1 13 14 1.76 1.99
 -1 -13 14 3.53 1.91
 -1 13 14 3.08 1.6
 1 13 -13 4.59 1.36
 1 -13 -13 5.16 2.02
 1 -13 -13 3.56 1.95
 1 13 -13 3.45 1.04
 1 -13 -13 5.3 1.46
 1 13 -13 4.42 1.4
 1 13 -13 5.75 1.28
 -1 13 13 2.28 2.09
 1 13 -13 6.02 2.13
 -1 -13 13 5.11 0.95
 -1 13 13 3.43 2.02
 -1 -13 13 2.23 1.82
 -1 13 13 4.23 1.47
 1 -13 -12 1.98 1.28
 1 13 -12 2.79 0.92
 1 13 -12 2.38 1.23
 -1 13 12 1.09 1.69
 -1 -13 12 3.94 0.92
 -1 13 12 2.05 1.2
 -1 -13 12 2.64 2
 1 -13 -12 2.44 1.78
 1 13 -12 2.89 1.03
 1 -13 -12 4.34 1.85
 1 13 -12 2.33 1.16
 1 13 -12 2.7 1.76
 1 -13 -11 692.14 16.38
 1 13 -11 716.91 17.87
 1 13 -11 700.8 12.35
 -1 -13 11 669.24 15.15
 1 13 -11 723.42 15.1
 1 13 -11 697.43 11.09
 1 -13 -11 674.11 16.98
 1 13 -11 732.64 12.39
 -1 13 11 678.2 12.52
 -1 -13 11 680.18 18.53
 1 13 -10 91.62 6.63
 1 13 -10 79.68 4.42
 1 13 -10 75.78 5.35
 -1 -13 10 80.51 5.64
 -1 13 10 87.61 4.7
 1 -13 -10 61.45 5.56
 1 13 -10 74.97 4.46
 1 -13 -10 73.29 5.6
 1 13 -10 77.59 4.36
 1 13 -9 628.25 19.11
 1 -13 -9 619.15 22
 1 -13 -9 667.16 21.54
 1 13 -9 591.12 18.94
 1 13 -9 634.95 22.43
 1 13 -9 596.08 18.39
 1 13 -9 618.33 20.76
 -1 -13 9 658.69 21.53
 -1 -13 9 638.9 18.9
 -1 13 9 606.98 23.5
 -1 13 9 634.95 18.68
 1 13 -8 109.51 7.02
 1 13 -8 102.88 4.33
 1 -13 -8 106.25 4.19
 1 13 -8 112.28 6.25
 -1 -13 8 114.66 6.61
 -1 13 8 120.73 8.05
 1 13 -8 103.94 5.04
 1 -13 -8 110.81 6.86
 1 -13 -8 117.83 6.38
 1 13 -8 104.34 5.18
 1 13 -7 113.73 6.81
 1 13 -7 118.23 6.08
 -1 -13 7 112.21 6.32
 1 13 -7 109.47 3.54
 1 -13 -7 106.15 3.28
 -1 13 7 116.09 7.52
 1 -13 -7 88.38 6.09
 1 13 -7 109.88 5.01
 1 -13 -7 111.63 5.73
 1 13 -7 108.7 4.75
 1 13 -6 29.05 2.74
 1 -13 -6 25.64 2.85
 1 13 -6 30.02 2.93
 -1 -13 6 28.24 2.67
 1 13 -6 34.72 3.57
 -1 -13 6 31.03 3.49
 -1 -13 6 30.37 2.05
 1 -13 -6 28.97 1.6
 1 13 -6 30.09 1.77
 -1 13 6 34.78 4.28
 1 -13 -6 26.84 3.04
 1 13 -6 34.56 3.9
 1 13 -5 901.14 26.11
 1 -13 -5 868.24 25.99
 1 13 -5 888.24 25.45
 -1 13 5 864.78 27.74
 1 13 -5 832.92 22.22
 -1 -13 5 906.65 23.56
 1 13 -5 932.8 27.32
 -1 -13 5 896.08 27.81
 -1 13 5 797.48 26.7
 1 -13 -5 866.07 26.46
 -1 13 5 910.54 29.63
 1 13 -5 915.26 28.31
 -1 -13 4 19.21 1.54
 -1 -13 4 24.78 2.99
 1 13 -4 20.52 2.88
 -1 13 4 18.29 2.52
 1 13 -4 14.94 2.46
 -1 -13 4 19.14 2.85
 -1 13 4 18.63 3.18
 1 -13 -4 14.91 2.26
 1 13 -4 18.18 2.4
 1 13 -4 21.97 2.38
 1 13 -4 16.15 2.39
 1 -13 -4 26.79 2.68
 -1 13 4 15.59 2.76
 -1 -13 3 403.2 11.59
 -1 -13 3 352.53 13.89
 -1 13 3 406.66 14.04
 1 13 -3 388.13 14.48
 -1 13 3 327.75 13.92
 1 13 -3 398.21 13.89
 -1 13 3 410.39 16.3
 1 -13 -3 384.62 13.89
 1 13 -3 389.41 13.44
 -1 13 3 383.35 14.95
 1 -13 -3 405.37 13.3
 1 13 -3 388.95 14.08
 1 13 -2 16.19 1.88
 -1 -13 2 17.38 1.43
 -1 -13 2 18.64 2.3
 -1 13 2 24.1 2.62
 1 13 -2 17.56 2.54
 -1 13 2 17.69 2.53
 -1 13 2 22.72 3.23
 1 -13 -2 19.16 2.39
 1 13 -2 14.19 2.08
 -1 13 2 13.65 2.45
 1 13 -2 21.34 2.37
 -1 -13 2 18.55 2.38
 -1 -13 2 17.19 2.09
 1 13 -2 14.75 2.35
 1 13 -1 38.17 2.67
 -1 -13 1 36.04 2.16
 1 -13 -1 36.04 2.79
 -1 -13 1 36.42 3.21
 1 13 -1 32.96 3.14
 -1 13 1 36.45 3.07
 1 13 -1 34.13 3.51
 -1 13 1 38.14 3.61
 -1 13 1 36.5 4.01
 1 -13 -1 32.91 3.15
 1 13 -1 33.65 3.45
 -1 13 1 33.31 3.47
 -1 -13 1 40.44 3.19
 -1 -13 1 41.83 3.67
 1 13 0 201.83 6.97
 -1 13 0 204.59 7.57
 -1 -13 0 192.19 6.78
 1 -13 0 196.89 7.74
 -1 -13 0 206.02 8.41
 1 13 0 201.39 8.71
 -1 13 0 193.2 8.03
 -1 13 0 197.77 9.18
 1 13 0 198.48 9.21
 -1 -13 0 192.16 9.79
 1 -13 0 202.41 8.74
 -1 13 0 183.92 9.76
 1 -13 0 198.57 7.51
 -1 -13 0 174.41 8.79
 -1 13 0 217.95 9.48
 -1 -13 0 187.51 8.19
 1 13 0 196.58 9.19
 -1 13 -1 928.61 26.43
 1 13 1 958.25 24.68
 1 -13 1 920.13 26.35
 -1 -13 -1 921.18 26.89
 -1 13 -1 876.04 26.42
 1 13 1 957.19 28.09
 -1 13 -1 965.35 28.55
 1 13 1 953.2 28.55
 1 -13 1 934.29 27.79
 -1 -13 -1 951.25 28.74
 1 13 1 955.35 28.85
 -1 -13 -1 949.92 27.41
 -1 13 -1 917.42 28.18
 -1 13 -2 40.87 3.25
 1 -13 2 50.16 3.33
 -1 -13 -2 44.96 3.24
 -1 13 -2 46.11 3.14
 1 13 2 41.47 3.71
 -1 13 -2 44.47 3.89
 1 -13 2 47.95 3.88
 -1 -13 -2 43.22 3.73
 1 13 2 44.41 4.18
 -1 13 -2 46.08 3.97
 -1 -13 -2 46.11 3.62
 -1 -13 -2 36.76 3.73
 -1 13 -3 131.69 6.37
 1 -13 3 121.9 5.79
 -1 -13 -3 117.58 5.56
 -1 13 -3 134.75 6.59
 1 13 3 124.32 6.95
 -1 13 -3 122.58 5.53
 -1 13 -3 127.1 6.91
 1 -13 3 131.47 6.97
 -1 -13 -3 126.83 6.79
 -1 13 -3 128.52 6.39
 -1 -13 -3 121.99 7.25
 -1 -13 -3 131.43 6.66
 1 13 3 128.69 7.4
 -1 13 -3 117.61 6.56
 1 13 4 47.97 4.42
 -1 -13 -4 44.55 3.76
 -1 13 -4 47.29 3.81
 -1 -13 -4 46.83 4.37
 -1 13 -4 49.23 3.87
 1 -13 4 49.77 3.42
 -1 13 -4 45.61 3.75
 -1 -13 -4 48.55 3.05
 -1 13 -4 43.03 2.93
 1 13 4 41.93 4
 1 13 4 52.92 4.31
 -1 13 -4 44.48 3.57
 -1 -13 -4 51.35 4.09
 1 -13 4 51.83 4.25
 -1 13 -5 132.86 6.83
 -1 -13 -5 146.99 7.41
 -1 13 -5 139.16 5.71
 -1 13 -5 142.14 7.25
 1 -13 5 139.86 6.42
 -1 -13 -5 130.96 5.51
 -1 13 -5 156.75 7.44
 1 13 5 127.38 7.43
 1 13 5 143.92 7.58
 -1 13 -5 137.19 6.7
 -1 -13 -5 129.46 7.1
 1 -13 5 141.17 7.7
 -1 -13 -6 82.16 5.64
 -1 13 -6 88.09 4.25
 -1 13 -6 84.96 5.27
 -1 13 -6 92.11 5.8
 1 -13 6 95.59 5.15
 -1 13 -6 90.5 3.61
 -1 -13 -6 91.56 3.44
 -1 13 -6 98.06 5.84
 1 13 6 86.64 6.08
 1 13 6 88.35 6.9
 -1 -13 -6 78.52 5.39
 -1 13 -6 97.47 5.44
 1 -13 6 90.39 6.12
 -1 -13 -7 1414.78 39.3
 -1 13 -7 1274.83 35.44
 -1 13 -7 1290.51 37.32
 -1 13 -7 1334.93 38.72
 1 -13 7 1352.35 37.17
 -1 -13 -7 1338.64 34.77
 -1 13 -7 1298.5 35
 1 13 7 1412.51 40.1
 -1 13 -7 1350.17 38.14
 -1 -13 -7 1233.88 38.13
 1 -13 7 1359.01 39.8
 -1 13 -8 131.59 6.4
 -1 13 -8 116.29 5.05
 -1 -13 -8 125.82 7.35
 1 -13 8 131.2 6.35
 -1 13 -8 116.47 5.12
 -1 13 -8 123.46 6.7
 -1 13 -8 116.82 7.34
 1 -13 8 112.45 7.4
 -1 -13 -8 111.22 6.74
 -1 13 -8 123.83 7.3
 -1 13 -9 510.75 17.11
 -1 -13 -9 599.2 19.93
 -1 13 -9 555.97 15.92
 -1 -13 -9 520.59 19.93
 1 -13 9 567.45 17.87
 -1 13 -9 517.48 16.22
 -1 13 -9 524.34 19.15
 -1 13 -9 524.21 17.95
 -1 -13 -9 505.33 18.57
 1 -13 9 511.97 19.9
 -1 13 -9 538.05 19.69
 -1 -13 -10 33.85 4.1
 -1 13 -10 22.5 2.06
 -1 -13 -10 34.58 3.9
 -1 13 -10 26.46 2.63
 1 -13 10 28.06 2.93
 -1 13 -10 24.14 2.42
 -1 13 -10 27.78 2.6
 -1 -13 -10 10.76 1.68
 1 -13 10 27.05 1.94
 -1 13 -10 25.57 2.98
 1 13 10 28.78 4.13
 1 -13 10 18.08 3.39
 -1 13 -10 26.99 3.54
 -1 13 -11 7.41 1.61
 -1 -13 -11 11.32 2.74
 -1 13 -11 6.09 1.21
 -1 -13 -11 6.16 2.28
 -1 13 -11 6.53 1.46
 1 -13 11 6.18 1.68
 -1 13 -11 7.82 1.57
 1 13 11 5.6 2.34
 -1 -13 -11 6.88 1.43
 -1 13 -11 10.05 2.43
 1 -13 11 7.47 0.98
 -1 13 -11 4.15 1.44
 1 13 11 4.24 2.14
 1 -13 11 9.14 2.79
 -1 -13 -12 3.45 1.89
 -1 -13 -12 6.99 2.33
 -1 13 -12 8.01 1.66
 -1 13 -12 4.67 1.09
 1 13 12 1.22 1.99
 -1 13 -12 5.49 1.59
 -1 13 -12 5.77 1.56
 1 13 12 5.36 2.46
 -1 -13 -12 6.72 1.65
 -1 13 -12 6.18 2.02
 -1 13 -12 4.39 1.55
 1 13 12 6.52 2.5
 1 -13 12 1.53 1.87
 -1 -13 -13 935.6 29.55
 -1 -13 -13 890.96 28.8
 -1 13 -13 857.73 23.59
 -1 13 -13 792.09 24.15
 1 13 13 762.31 30.39
 -1 13 -13 741.57 24.27
 -1 -13 -13 821.46 24.96
 -1 13 -13 818.33 25.17
 1 13 13 845.91 30.03
 -1 13 -13 856.51 28.08
 -1 13 -13 870.71 25.64
 1 13 13 851.77 29.99
 1 -13 13 833.72 29.54
 -1 -13 -14 55.09 5.61
 -1 -13 -14 48.32 5.19
 1 13 14 46.52 5.9
 -1 13 -14 42.79 3.93
 -1 -13 -14 43.8 3.87
 -1 13 -14 48.17 3.72
 1 13 14 47.4 5.71
 -1 13 -14 39.41 4.57
 -1 13 -14 51.1 4.05
 1 13 14 40.59 5.29
 1 -13 14 47.98 5.65
 -1 -13 -15 244.52 12.72
 -1 -13 -15 237.05 12.62
 -1 -13 -15 239.2 10.33
 1 13 15 271.33 14.55
 1 13 15 247.88 14.57
 -1 13 -15 245.51 12.23
 1 13 15 260.49 13.94
 1 -13 15 237.36 13.48
 1 -13 16 3.09 1.92
 1 13 16 -0.65 2.39
 1 13 16 -0.72 2.33
 -1 13 -16 3.65 1.95
 1 13 16 2.39 1.94
 -1 -13 -16 -1.03 1.75
 -1 -13 -16 0.51 1.88
 1 13 17 52.2 3.86
 1 -13 17 59.42 6.75
 1 13 17 66.04 7.29
 1 13 17 54.69 7.02
 -1 13 -17 56.64 5.69
 1 13 17 60.42 6.62
 -1 -13 -17 55.57 6.06
 -1 -13 -17 58.25 6.03
 1 -13 18 8.76 3.23
 1 13 18 7.35 1.59
 1 13 18 3.53 2.77
 1 13 18 2.33 2.41
 -1 13 -18 5.76 2.58
 1 13 18 5.6 2.86
 -1 -13 -18 3.88 2.66
 -1 -13 -18 4.87 2.49
 1 13 19 622.57 19.07
 1 -13 19 648.76 26.68
 1 13 19 607.48 26.49
 1 13 19 595.89 26.96
 -1 13 -19 652.54 23.88
 1 13 19 637.83 25.61
 -1 -13 -19 685.67 25.04
 1 13 20 0.76 2.69
 1 13 20 0.83 2.94
 1 13 20 0.65 2.45
 -1 -13 -20 1.69 2.2
 -1 13 -20 3 1.96
 1 13 21 78.15 8.99
 1 13 21 70.59 7.41
 -1 -13 -21 63.37 6.67
 -1 13 -21 69.51 6.55
 1 13 22 -4.42 3.97
 1 13 22 -1.99 3.11
 -1 -13 -22 -0.58 2.72
 -1 14 22 -0.85 3.44
 -1 14 22 0.81 3.73
 1 14 -22 0.6 2.51
 -1 14 22 0.74 2.98
 1 -14 -22 -0.62 2.6
 1 -14 -22 4.42 2.48
 -1 -14 21 66.8 8
 -1 14 21 73.38 8.35
 -1 14 21 54.61 7.52
 1 -14 -21 79.48 7.49
 1 14 -21 68.76 6.99
 -1 14 21 58.03 7.17
 1 -14 -21 54.05 6.07
 -1 -14 20 43.63 6.29
 -1 14 20 46.26 6.67
 -1 14 20 31.44 5.67
 1 -14 -20 51.69 5.99
 1 14 -20 43.59 5.66
 -1 14 20 42.74 6.37
 1 -14 -20 41.4 5.47
 -1 -14 19 139.15 11.21
 -1 14 19 150.7 11.66
 -1 14 19 133.55 10.88
 1 -14 -19 136.16 9.64
 1 14 -19 157.06 10.36
 -1 14 19 154.37 11.27
 1 -14 -19 158.89 10.02
 -1 -14 18 35.55 5.49
 -1 14 18 24.58 4.88
 -1 14 18 17.89 4.25
 1 14 -18 26.01 4.4
 -1 14 18 25.99 4.77
 1 -14 -18 19.28 3.87
 1 -14 -18 26.81 4.33
 -1 -14 17 23.72 4.45
 -1 14 17 15.72 4.04
 -1 14 17 15.88 3.91
 1 14 -17 18.72 3.68
 -1 14 17 12.7 3.49
 1 -14 -17 17.37 3.56
 1 -14 -17 16.31 3.44
 1 -14 -16 12.52 3.04
 1 -14 -16 12.1 3.02
 1 -14 -16 10.62 2.15
 -1 14 16 13.66 3.86
 -1 14 16 19.35 4.15
 1 14 -16 20.94 3.77
 -1 14 16 20.88 4.2
 -1 -14 16 10.04 3.36
 1 -14 -15 216.09 11.94
 1 -14 -15 224.1 9.76
 -1 14 15 248.46 14.18
 -1 14 15 225.54 13.49
 1 14 -15 247.37 12.87
 1 -14 -15 252.04 12.49
 -1 14 15 223.22 13.39
 -1 -14 15 248.13 14.02
 1 14 -14 7.04 1.73
 1 -14 -14 3.22 2.02
 1 -14 -14 5.27 2.3
 1 -14 -14 9.92 1.98
 -1 14 14 4.99 2.74
 1 14 -14 11.15 2.98
 -1 14 14 5.58 2.44
 -1 -14 14 6.11 0.8
 -1 -14 14 6.14 2.76
 1 14 -13 633.67 20.2
 1 14 -13 648.14 18.73
 1 -14 -13 645.31 20.01
 -1 14 13 643.57 25.24
 1 14 -13 622.54 23.72
 -1 -14 13 633.08 18.06
 1 14 -13 622.99 19.79
 1 -14 -13 669.48 23.85
 1 -14 -13 649.96 23.2
 -1 -14 13 664.78 25.53
 1 14 -12 69.03 4.43
 1 -14 -12 75.21 4.44
 1 14 -12 73.23 6.43
 -1 14 12 80.93 7.25
 1 -14 -12 71.02 5.85
 1 -14 -12 78.88 6.46
 1 14 -12 71.9 4.09
 1 14 -12 74.97 4.55
 -1 -14 12 70.18 6.7
 1 14 -11 388.2 16.35
 1 14 -11 355.53 12.39
 1 -14 -11 333.61 11.96
 -1 -14 11 375.73 16.83
 1 14 -11 371.06 12.41
 1 -14 -11 413.26 15.62
 1 14 -11 362.77 12.69
 1 -14 -11 385.73 15.99
 1 14 -10 44.08 3.42
 1 -14 -10 48.82 4.98
 1 14 -10 43.93 3.51
 1 -14 -10 58.87 5
 1 14 -10 49.06 5.07
 1 14 -10 53.59 3.41
 -1 -14 10 52.65 3.5
 -1 14 10 47 5.54
 -1 -14 10 62.99 5.91
 1 14 -9 452.6 10.03
 1 -14 -9 509.09 14.67
 1 14 -9 463.62 10.04
 1 -14 -9 503.3 13.16
 1 14 -9 472.06 14.54
 1 14 -9 449.6 8.25
 1 -14 -9 450.43 7.83
 -1 14 9 471.35 16.05
 -1 -14 9 418.77 14.2
 1 14 -8 1.35 0.77
 1 -14 -8 1.8 0.72
 -1 -14 8 1.05 1
 1 14 -8 1.28 1.62
 1 -14 -8 1.62 1.52
 -1 14 8 0.53 1.64
 1 -14 -8 -0.41 1.44
 1 -14 -8 1.91 1.53
 1 14 -8 2.09 1.23
 1 14 -8 2.34 1.28
 1 14 -7 553.13 15.39
 1 -14 -7 551.21 15.1
 1 14 -7 564.69 20.69
 -1 -14 7 566.29 20.05
 -1 -14 7 582.73 17.81
 1 -14 -7 543.07 18.96
 -1 14 7 548.62 21.76
 1 14 -7 514.58 17.29
 1 -14 -7 581.91 19.11
 1 14 -7 544.73 17.94
 -1 -14 6 7.83 1.1
 1 14 -6 5.44 0.64
 -1 -14 6 6.47 1.51
 -1 -14 6 5.6 1.97
 1 -14 -6 6.89 1.84
 1 14 -6 6.09 1.45
 1 14 -6 6.37 1.61
 1 -14 -6 7.57 1.86
 -1 14 6 6.97 2.44
 1 14 -6 8.53 2.11
 1 -14 -5 68.94 4.57
 1 14 -5 70.22 4.76
 1 14 -5 66.72 4.31
 -1 -14 5 60.85 3.05
 -1 -14 5 60.35 5.12
 1 -14 -5 78.38 5.11
 -1 14 5 67.46 6.12
 1 14 -5 65.83 5.56
 1 14 -4 48.52 4.02
 1 14 -4 46.46 3.6
 1 -14 -4 48.21 3.68
 -1 -14 4 47.87 2.59
 -1 14 4 47.32 4.08
 -1 -14 4 40.68 4.23
 -1 14 4 43.87 4.8
 1 -14 -4 47.59 3.97
 1 14 -4 41.77 4.37
 -1 -14 3 541.54 15.3
 -1 14 3 557.84 18.16
 1 14 -3 519.63 16.89
 -1 14 3 519.97 20.3
 1 -14 -3 496.29 17.68
 1 -14 -3 571.53 17.32
 1 14 -3 551.32 18.31
 1 14 -3 499.06 17.21
 -1 -14 2 31.45 2.11
 1 14 -2 29.1 3.1
 -1 14 2 33.71 3.21
 1 14 -2 35.46 2.79
 -1 14 2 34.66 4.11
 1 -14 -2 31.35 3.13
 -1 -14 2 36.95 3.19
 1 14 -2 35.08 3.63
 -1 14 2 36.78 3.91
 1 -14 -2 33.06 2.81
 1 -14 -1 552.46 15.76
 -1 -14 1 574.22 14.34
 1 14 -1 570.79 15.16
 1 14 -1 580.56 17.09
 -1 14 1 572.73 16.65
 1 -14 -1 553.6 17.09
 -1 14 1 563.87 19.53
 -1 14 1 594.47 18.38
 1 14 -1 560.88 17.84
 -1 -14 1 594.31 17.95
 -1 -14 1 533.75 16.32
 1 14 0 162.94 7.36
 -1 -14 0 152.85 6.11
 -1 14 0 161.6 7.3
 -1 -14 0 164.32 7.33
 -1 -14 0 153.53 4.34
 1 -14 0 157.2 5.46
 -1 -14 0 156.58 6.3
 -1 14 0 143.59 4.9
 1 14 0 161.57 4.45
 -1 14 0 155.71 5.95
 1 14 0 160.17 6.69
 1 -14 0 147.66 6.53
 -1 14 0 138.75 7.66
 1 14 0 148.91 7.39
 1 -14 1 72.24 4.19
 -1 -14 -1 83.85 4.78
 -1 14 -1 82.77 4.6
 1 14 1 81.76 5.26
 -1 -14 -1 74.54 4.75
 1 -14 1 63.47 3.81
 -1 -14 -1 65.85 5.11
 -1 14 -1 66.84 5.07
 1 14 1 75.34 5.49
 1 -14 1 74.72 5.05
 1 14 1 73.25 3.07
 -1 14 -1 71.84 4.16
 -1 14 -2 55 3.8
 1 -14 2 58.05 3.7
 -1 14 -2 55.09 3.7
 1 14 2 60.23 4.59
 1 -14 2 54.51 4.42
 -1 -14 -2 44.36 3.99
 -1 14 -2 63.24 4.75
 1 -14 2 57.31 3.47
 -1 -14 -2 63.74 5.01
 -1 -14 -2 66.15 4.43
 1 14 2 59.66 4.94
 -1 14 -3 687.84 21.22
 1 -14 3 699.19 20.67
 1 14 3 652.87 22.3
 -1 14 -3 754.4 20.59
 1 -14 3 662.47 22.26
 -1 -14 -3 635.79 21.83
 -1 -14 -3 682.14 23.13
 -1 14 -3 661.35 22.12
 -1 -14 -3 677.82 21.67
 -1 14 -4 17.41 2.73
 -1 -14 -4 18.41 2.98
 -1 -14 -4 15.61 2.4
 -1 14 -4 21.79 2.68
 1 -14 4 18.38 2.09
 1 14 4 15.36 2.7
 -1 14 -4 17.12 1.98
 -1 -14 -4 15.49 2.5
 1 -14 4 21.29 2.97
 -1 14 -5 934.28 27.55
 -1 -14 -5 855.74 28.89
 -1 -14 -5 865.22 27.64
 -1 14 -5 955.56 27.71
 1 -14 5 904.44 26.34
 1 14 5 902.74 28.59
 -1 14 -5 932.77 25.53
 -1 -14 -5 855.63 27.64
 1 -14 5 876.47 28.51
 -1 14 -6 158.51 6.38
 -1 -14 -6 149.28 8.03
 -1 14 -6 165.78 7.88
 1 -14 6 165.53 7.27
 -1 14 -6 145.97 7.83
 -1 -14 -6 162.24 8.23
 1 14 6 164.83 10.05
 1 -14 6 177.56 9.13
 -1 14 -7 37.55 2.64
 -1 14 -7 35.91 3.46
 -1 -14 -7 45.69 4.2
 -1 14 -7 36.02 2.14
 -1 -14 -7 39.76 2.07
 1 -14 7 46.07 3.49
 -1 14 -7 39.81 3.94
 -1 -14 -7 42.76 4.01
 1 -14 7 38.32 4.25
 -1 -14 -8 41.42 4.09
 -1 14 -8 36.73 3.38
 -1 14 -8 38.08 2.65
 -1 -14 -8 37.96 2.28
 -1 14 -8 38.08 2.43
 1 -14 8 34.1 3.13
 -1 14 -8 30.2 3.63
 -1 -14 -8 39.21 3.87
 1 -14 8 36 4.23
 -1 14 -8 32.13 3.92
 -1 -14 -9 183.11 9.88
 -1 14 -9 223.98 7.76
 -1 14 -9 209.69 8.95
 1 -14 9 230.97 9.28
 -1 14 -9 213.83 7.76
 -1 -14 -9 212.52 10.13
 -1 14 -9 201.42 10.58
 1 -14 9 227.86 11.48
 -1 -14 -10 29.55 3.82
 -1 -14 -10 24.92 3.69
 -1 14 -10 22.68 2.12
 -1 14 -10 24.85 2.81
 1 -14 10 27.08 2.96
 -1 14 -10 26.38 2.35
 -1 -14 -10 25.55 2.2
 -1 14 -10 25.54 3.62
 1 -14 10 20.44 1.91
 -1 -14 -10 22.59 3.22
 1 14 10 25.76 4.1
 1 -14 10 25.27 3.87
 -1 -14 -11 631.23 21.86
 -1 -14 -11 723.66 23.64
 -1 14 -11 664.18 19.17
 -1 14 -11 643.01 17.56
 -1 14 -11 667.91 18.6
 1 -14 11 653.23 19.89
 1 14 11 685.8 24.06
 1 -14 11 681.05 16.82
 -1 -14 -11 692.94 21.72
 1 14 11 670.35 24.34
 -1 14 -11 657.46 22.32
 1 -14 11 681.16 23.69
 -1 14 -12 3.17 1.2
 -1 -14 -12 6.61 2.52
 -1 14 -12 5.06 1.21
 -1 -14 -12 3.42 2.19
 -1 14 -12 5.14 1.39
 1 14 12 7.84 2.69
 -1 14 -12 2.7 1.15
 -1 -14 -12 3.54 1.33
 -1 14 -12 7.47 2.55
 1 -14 12 3.32 0.6
 1 14 12 4.05 2.34
 1 -14 12 3.55 0.59
 1 -14 12 6.42 2.67
 -1 -14 -13 30.97 4.33
 -1 -14 -13 47.09 5.21
 -1 14 -13 31.32 3.11
 -1 14 -13 32.16 3.06
 -1 -14 -13 35.93 3.19
 1 14 13 33.56 4.79
 1 14 13 31.99 5.17
 -1 14 -13 32.45 4.11
 1 14 13 34.41 4.9
 1 -14 13 33.23 4.79
 1 -14 14 0.59 2.23
 -1 -14 -14 2.76 1.39
 1 14 14 1.23 2
 1 14 14 4.17 2.72
 -1 14 -14 0.46 1.57
 1 14 14 -0.61 2.15
 -1 -14 -14 0.48 1.71
 -1 -14 -14 0.51 1.81
 -1 -14 -15 227.1 12.29
 -1 -14 -15 202.44 11.58
 -1 -14 -15 218.33 9.52
 1 14 15 213.88 13.07
 1 -14 15 211.25 12.78
 -1 14 -15 234.98 12
 1 14 15 207.53 12.72
 1 14 15 221.72 13.93
 1 14 16 99.36 9.21
 1 14 16 92.54 8.47
 1 -14 16 100.25 8.77
 -1 14 -16 89.76 7.27
 1 14 16 102.24 8.69
 -1 -14 -16 101.04 7.87
 -1 -14 -16 90.32 7.51
 1 14 17 559.01 25.56
 1 14 17 578.56 25.06
 1 14 17 592.21 18.94
 1 -14 17 614.74 25.16
 -1 14 -17 595.48 22.67
 1 14 17 595.43 24.57
 -1 -14 -17 618.59 23.57
 -1 -14 -17 565.82 22.96
 1 14 18 2.41 2.94
 1 14 18 -0.73 2.37
 1 -14 18 2.08 2.25
 -1 14 -18 0.51 1.8
 1 14 18 0.91 1.07
 1 14 18 -1.97 2.65
 -1 -14 -18 -0.56 2.33
 1 14 19 5.82 3.46
 1 14 19 8.3 3.47
 1 -14 19 10.78 3.79
 -1 14 -19 7.82 2.66
 1 14 19 9.37 3.54
 -1 -14 -19 5.22 2.85
 -1 -14 -19 13.13 3.76
 1 14 20 8.58 3.96
 1 14 20 22.7 5.04
 1 -14 20 14.86 4.13
 -1 14 -20 14.34 3.47
 1 14 20 18.29 4.26
 -1 -14 -20 10.16 3.33
 -1 -14 -20 13.93 3.43
 1 14 21 108.13 10.1
 -1 -14 -21 108.18 8.68
 -1 -14 -21 100.88 8.76
 -1 14 -21 113.44 8.58
 1 14 21 116.8 9.65
 1 14 21 96.92 10.16
 -1 15 21 312.11 18.45
 -1 15 21 371.84 19.8
 -1 -15 21 360.85 19.75
 1 -15 -21 341.77 17.08
 1 15 -21 389.63 18.19
 -1 15 21 366 19.11
 1 -15 -21 335.76 16.49
 -1 15 20 9.51 3.97
 -1 15 20 13.13 4.26
 -1 -15 20 11.21 3.93
 1 15 -20 9.9 3.39
 -1 15 20 12.67 3.87
 1 -15 -20 14.5 3.64
 1 -15 -20 11.2 3.38
 -1 15 19 3.07 2.91
 -1 15 19 0.8 3.02
 -1 -15 19 3.88 2.94
 1 15 -19 1.82 2.3
 -1 15 19 2.19 2.27
 1 -15 -19 2.85 2.56
 1 -15 -19 2.75 2.22
 -1 15 18 34.95 6
 -1 15 18 42.97 6.46
 -1 -15 18 45.74 6.48
 1 15 -18 41.57 5.61
 -1 15 18 33.73 5.67
 1 -15 -18 43.79 5.36
 1 -15 -18 41.82 5.38
 -1 15 17 342.07 18.17
 -1 15 17 372.65 18.96
 -1 -15 17 370.34 18.88
 1 15 -17 337.98 16.73
 -1 15 17 379.31 18.71
 1 -15 -17 357.97 16.45
 1 -15 -17 354.32 16.44
 -1 15 16 99 8.97
 -1 15 16 124.41 10.18
 -1 -15 16 113.77 9.65
 1 15 -16 126.18 9.14
 -1 15 16 120.39 9.88
 1 -15 -16 121.3 8.66
 1 -15 -16 127.29 8.93
 -1 15 15 285.91 15.98
 -1 -15 15 304.78 16.33
 -1 15 15 308.3 16.51
 1 15 -15 298.74 15
 -1 15 15 297.13 16.18
 1 -15 -15 336.56 15.28
 1 -15 -15 296.07 14.32
 1 -15 -14 60.76 5.83
 1 -15 -14 64.09 6.08
 1 -15 -14 70.98 4.52
 -1 15 14 76.14 7.47
 1 15 -14 69.59 6.51
 -1 -15 14 61.88 2.83
 -1 15 14 69.4 7.12
 -1 -15 14 62.65 6.79
 1 -15 -13 6.14 1.54
 -1 15 13 3.74 2.37
 1 15 -13 4.69 2.29
 -1 -15 13 4.23 1.08
 1 -15 -13 4.43 2.08
 1 -15 -13 1.47 1.8
 -1 -15 13 4.87 2.6
 1 -15 -12 -0.38 0.56
 -1 15 12 0.6 1.75
 -1 -15 12 -0.58 2.12
 1 -15 -12 0.42 1.74
 1 -15 -12 4.78 2.24
 1 15 -12 1.79 1.29
 1 15 -12 1.53 1.86
 1 15 -11 893.37 30.11
 1 -15 -11 876.1 24.5
 1 15 -11 813.21 24.6
 -1 -15 11 872.65 24.95
 -1 -15 11 881.24 30.76
 1 -15 -11 847.78 29.44
 1 15 -11 845.78 25.2
 1 15 -11 861.89 25.49
 1 -15 -11 906.41 28.64
 1 -15 -10 194.02 9.65
 1 -15 -10 211.7 9.19
 1 15 -10 200.31 7.12
 1 15 -10 212.53 7.22
 1 15 -10 211.47 10.41
 1 15 -10 211.25 6.06
 -1 15 10 232.49 12.03
 -1 -15 10 221.25 10.98
 1 15 -9 593.43 19.17
 1 -15 -9 658.18 21.31
 1 15 -9 599.63 18.91
 1 -15 -9 598.77 22.04
 1 15 -9 598 22.56
 1 15 -9 570.2 17.2
 1 -15 -9 602.16 16.94
 -1 -15 9 630.06 18.99
 1 -15 -9 588.75 20.74
 -1 15 9 632.12 24.28
 -1 -15 9 625.42 23.06
 1 -15 -8 17.95 2.76
 1 15 -8 19.67 2.53
 1 15 -8 13.04 2.06
 1 15 -8 17.02 1.45
 1 -15 -8 17.54 1.32
 1 15 -8 17.75 3.18
 -1 -15 8 17.13 2.29
 1 -15 -8 16.05 2.83
 -1 15 8 19.68 3.68
 -1 -15 8 21.42 3.59
 1 15 -7 2.68 0.5
 -1 -15 7 3.02 1.14
 1 15 -7 0.44 1.38
 1 -15 -7 3.3 1.52
 -1 15 7 3.28 1.86
 1 15 -7 3.96 1.39
 1 -15 -7 3.04 1.52
 1 15 -7 4.1 1.41
 -1 -15 6 13.07 1.35
 1 15 -6 15.18 2.87
 -1 -15 6 13.6 2.02
 1 -15 -6 16.31 2.61
 -1 15 6 15.93 3.14
 1 15 -6 14.87 2.32
 1 15 -6 15.06 2.18
 1 -15 -6 16.51 2.39
 1 15 -5 571.78 19.04
 1 -15 -5 569.63 18.58
 1 15 -5 543.22 18.03
 1 15 -5 563.15 18.61
 -1 -15 5 558.59 15.95
 1 -15 -5 572.07 19.32
 -1 15 5 570.01 22.13
 1 15 -5 565.81 20.87
 1 15 -4 235.38 9.71
 1 15 -4 230.91 10.29
 1 -15 -4 237.95 9.74
 1 15 -4 232.67 9.63
 -1 -15 4 250.55 7.96
 -1 15 4 238.9 10.49
 -1 15 4 252.43 12.78
 1 -15 -4 244.23 10.49
 1 15 -4 233.89 11.62
 1 15 -3 759.75 22.77
 -1 -15 3 779.69 21.05
 -1 15 3 765.82 24.05
 1 15 -3 731.61 23.24
 -1 15 3 743.74 26.81
 1 -15 -3 712.83 23.83
 1 15 -3 737.49 24.21
 1 -15 -3 806.3 23.15
 1 15 -2 15.66 1.98
 1 -15 -2 20.49 2.28
 -1 -15 2 21.84 1.8
 -1 15 2 16.95 2.47
 1 -15 -2 19.51 2.66
 -1 15 2 20.26 3.26
 1 15 -2 17.35 2.47
 1 15 -2 16.95 2.72
 -1 -15 2 17.33 2.39
 1 -15 -2 18.11 2.2
 1 15 -1 78.9 4.27
 1 -15 -1 104.09 5.13
 -1 -15 1 96.11 4.14
 1 15 -1 94.47 5.71
 -1 15 1 93.5 5.45
 -1 15 1 80.94 6.61
 1 -15 -1 85.47 5.64
 1 15 -1 89.71 6.09
 -1 -15 1 95.83 5.51
 1 -15 -1 104.97 5.17
 -1 -15 0 152.76 8.1
 -1 -15 0 151.92 7.19
 1 -15 0 142.78 6.32
 1 15 0 143.93 5.48
 -1 -15 0 144.56 5.62
 1 -15 0 143.14 6.43
 -1 15 0 147.19 6.98
 1 15 0 142.68 7.4
 -1 15 0 139.37 8.74
 1 -15 0 150.89 7.75
 1 15 0 132.61 8.03
 -1 -15 -1 185.9 7.02
 -1 -15 -1 209.45 8.68
 -1 15 -1 186.49 5.98
 -1 -15 -1 193.77 5.25
 1 -15 1 199.12 6.34
 -1 15 -1 194.79 6.65
 1 15 1 210.96 8.08
 -1 15 -1 198.83 9.33
 1 -15 1 194.81 7.9
 1 15 1 193.17 8.61
 -1 15 -2 292.33 10.99
 1 -15 2 300.55 10.91
 -1 15 -2 322.91 11.17
 1 15 2 326.27 12.78
 1 -15 2 281.79 12.25
 -1 15 -2 317.8 12.81
 -1 -15 -2 308.05 13.11
 -1 -15 -2 300.42 11.75
 -1 15 -3 310.1 12.61
 -1 -15 -3 326.61 13.72
 -1 -15 -3 344.08 12.52
 -1 15 -3 325.42 11.78
 1 -15 3 321.89 11.28
 1 15 3 315.48 12.92
 -1 15 -3 321.99 11.12
 1 -15 3 321.34 13
 -1 -15 -4 258.25 12.13
 -1 15 -4 260.96 11.12
 -1 -15 -4 267.77 11.1
 -1 15 -4 268.46 10.68
 1 -15 4 275.83 10.09
 -1 15 -4 256.55 9.52
 1 15 4 267.54 11.73
 -1 -15 -4 245.07 11.04
 1 -15 4 271.33 11.88
 -1 15 -5 111.03 6.54
 -1 -15 -5 115.66 6.75
 -1 -15 -5 113.11 7.49
 -1 15 -5 120.71 6.59
 1 -15 5 117.4 5.82
 -1 15 -5 107.94 5.23
 -1 -15 -5 121.23 6.96
 1 15 5 109.7 8.07
 1 -15 5 105.77 7.05
 -1 -15 -6 33.59 3.6
 -1 -15 -6 34.93 4.19
 -1 15 -6 28.1 3.23
 -1 15 -6 37.65 3.77
 1 -15 6 37.56 3.15
 -1 15 -6 33.68 2.68
 1 15 6 25.33 3.99
 -1 -15 -6 28.5 3.35
 1 -15 6 42.88 4.39
 -1 -15 -7 580.25 20.41
 -1 15 -7 603.33 19.58
 -1 15 -7 590.1 17.62
 1 -15 7 600.99 18.82
 -1 15 -7 601.69 20.31
 -1 -15 -7 595.4 20.38
 1 15 7 515.12 22.26
 -1 15 -7 595.27 21.62
 1 -15 7 601.4 21.71
 -1 -15 -8 65.87 5.21
 -1 15 -8 53.41 4.27
 -1 15 -8 50.95 3.25
 1 -15 8 54.21 3.97
 -1 -15 -8 48.93 4.5
 -1 15 -8 52.32 5.03
 1 -15 8 51.19 5.34
 -1 -15 -8 58.04 2.66
 -1 15 -8 56.96 2.78
 -1 15 -9 257.18 10.79
 -1 15 -9 276.98 9.43
 -1 -15 -9 285.02 12.55
 -1 15 -9 274.61 9.01
 -1 -15 -9 262.21 8.65
 1 -15 9 276.69 10.77
 -1 -15 -9 275.29 12.15
 1 -15 9 279.36 13.48
 -1 15 -9 290.42 13.31
 -1 -15 -10 14.28 2.9
 -1 15 -10 13.21 2.22
 -1 -15 -10 12.56 2.82
 -1 15 -10 14.86 1.8
 1 -15 10 14.85 2.35
 -1 15 -10 13.6 1.74
 -1 15 -10 15.62 3.08
 -1 -15 -10 17.63 3.01
 1 -15 10 12.06 2.97
 -1 15 -11 10.3 1.95
 -1 -15 -11 7.94 2.71
 -1 -15 -11 11.59 2.66
 1 -15 11 11.18 2.12
 1 15 11 11.79 3.16
 -1 15 -11 11.4 2.82
 1 -15 11 14.68 1.51
 -1 -15 -11 11.62 2.49
 1 15 11 18.5 3.83
 1 -15 11 13.81 3.45
 1 -15 12 61.07 6.39
 1 15 12 72 6.9
 -1 -15 -12 57.08 3.69
 -1 15 -12 66.71 6.02
 1 -15 12 53.64 2.55
 -1 -15 -12 48.55 4.79
 1 15 12 58.14 6.44
 -1 -15 -12 70.32 6.33
 -1 -15 -12 51.8 5.3
 1 -15 13 375.88 17.71
 -1 -15 -13 384.28 13.07
 1 15 13 390.69 18.19
 1 15 13 338.44 18.19
 -1 15 -13 381.51 16.59
 1 15 13 399.98 18.56
 -1 -15 -13 366.38 15.6
 -1 -15 -13 370.71 16.28
 -1 -15 -13 406.73 17.38
 -1 -15 -14 160.8 10.1
 -1 -15 -14 164.07 9.88
 -1 -15 -14 144.49 7.08
 1 15 14 148.72 10.73
 1 -15 14 144.46 10.43
 -1 15 -14 152.99 9.56
 1 15 14 162.36 11.14
 1 15 14 151.54 11.28
 1 15 15 108.21 9.78
 1 15 15 103.15 8.97
 1 -15 15 101.65 8.85
 -1 15 -15 120.37 8.4
 1 15 15 112.73 9.23
 -1 -15 -15 101.59 8.14
 -1 -15 -15 118.21 8.42
 1 15 16 6.21 2.95
 1 15 16 9.08 3.49
 1 15 16 6.07 1.63
 1 -15 16 12.65 3.52
 -1 15 -16 9.78 2.72
 1 15 16 4.01 2.54
 -1 -15 -16 8.5 2.71
 -1 -15 -16 5.58 2.45
 1 15 17 0.8 2.36
 1 15 17 4.37 3.42
 1 15 17 1.05 1.18
 1 -15 17 5.54 2.54
 -1 15 -17 3.69 2.31
 1 15 17 0.68 2.57
 -1 -15 -17 3.31 2.53
 -1 -15 -17 3.41 2.3
 1 15 18 50.69 7.11
 1 15 18 40.64 6.34
 1 15 18 52.57 4.03
 1 -15 18 52.34 6.82
 -1 15 -18 62.15 6.28
 1 15 18 67.63 7.39
 -1 -15 -18 46.26 5.69
 -1 -15 -18 43.81 5.55
 1 15 19 160.98 12.92
 1 15 19 191.51 13.35
 1 -15 19 177.23 12.73
 -1 15 -19 204.26 11.83
 1 15 19 190.35 12.68
 -1 -15 -19 162.72 10.99
 -1 -15 -19 201.22 12.01
 1 15 20 178.87 14
 1 15 20 209.87 14.29
 1 -15 20 205.4 13.91
 -1 15 -20 198.93 11.95
 1 15 20 225.74 13.92
 -1 -15 -20 206.91 12.61
 -1 -15 -20 224.37 12.81
 -1 16 20 131.68 11.48
 -1 16 20 135.55 11.64
 -1 -16 20 138.08 11.83
 1 16 -20 157.11 10.98
 -1 16 20 155.6 11.99
 1 -16 -20 141.13 10.06
 1 -16 -20 159.28 10.64
 -1 16 19 112.71 10.36
 -1 16 19 100.64 10
 -1 -16 19 106.18 10.05
 1 16 -19 103.71 9
 -1 16 19 121.31 10.56
 1 -16 -19 132.65 9.39
 1 -16 -19 102.91 8.41
 -1 16 18 299.63 17.45
 -1 16 18 318.38 18.25
 -1 -16 18 335.75 18.39
 1 16 -18 389.37 17.77
 -1 16 18 361.2 18.65
 1 -16 -18 293.07 15.48
 1 -16 -18 365.42 16.74
 -1 16 17 18.02 4.5
 -1 16 17 18.28 4.63
 -1 -16 17 20.15 4.71
 1 16 -17 18.89 3.99
 -1 16 17 19.15 4.48
 1 -16 -17 21.51 4.11
 1 -16 -17 28.83 4.47
 -1 16 16 34.95 5.87
 -1 16 16 52.01 6.79
 -1 -16 16 49.62 6.56
 1 16 -16 60.71 6.54
 -1 16 16 41.16 6.2
 1 -16 -16 42.83 5.33
 1 -16 -16 55.87 5.82
 -1 16 15 195.13 13.07
 -1 -16 15 194.88 13.08
 1 16 -15 210.64 12.44
 -1 16 15 228.25 13.88
 -1 16 15 231.19 14.03
 1 -16 -15 191.14 11.56
 1 -16 -15 237.57 12.13
 -1 -16 14 75.78 7.64
 1 16 -14 60.49 6.45
 -1 16 14 48.09 6.31
 -1 16 14 70.69 7.44
 1 -16 -14 73.22 6.39
 1 -16 -14 53.75 5.81
 -1 16 13 514.31 22.63
 -1 -16 13 543.39 22.81
 1 -16 -13 485.02 20.54
 1 -16 -13 535.73 20.28
 1 16 -13 547.96 21.9
 1 16 -12 253.5 13.1
 -1 -16 12 254.91 8.92
 -1 -16 12 245.56 13.63
 1 -16 -12 235.02 12.34
 1 -16 -12 245.38 11.74
 -1 -16 11 28.17 4.52
 1 16 -11 35.5 4.65
 -1 -16 11 17.71 2.23
 -1 16 11 29.59 5.2
 1 -16 -11 38.09 4.18
 1 -16 -11 36.14 4.46
 1 -16 -11 30.86 3.94
 -1 -16 10 3.28 2.07
 1 -16 -10 4.71 0.92
 1 16 -10 7.11 2.44
 -1 -16 10 7.05 1.56
 1 -16 -10 4.2 1.83
 -1 16 10 6.89 2.68
 1 16 -10 5.16 1.6
 1 -16 -10 2.38 1.93
 1 -16 -10 4.92 2.03
 -1 -16 9 289.1 14.08
 1 -16 -9 250.15 7.82
 1 16 -9 297.77 14.01
 -1 -16 9 279.95 10.57
 -1 16 9 281.53 14.86
 1 -16 -9 284.32 12.31
 1 16 -9 284.52 10.93
 1 -16 -9 299.4 12.34
 1 16 -9 294.36 10.73
 -1 -16 8 67.09 6.27
 1 16 -8 60.91 2.35
 1 16 -8 81.05 6.6
 -1 -16 8 69.8 4.51
 1 -16 -8 73.45 5.56
 -1 16 8 80.5 7.34
 1 -16 -8 81.85 5.63
 1 16 -8 66.95 4.74
 1 16 -8 72.1 4.59
 -1 -16 7 527.74 20.89
 1 16 -7 528.65 21.04
 -1 -16 7 551.94 18.01
 1 16 -7 583.77 18.09
 1 16 -7 546.73 18.5
 1 -16 -7 571.18 19.15
 1 -16 -7 533.75 19.36
 -1 16 7 556.05 22.58
 1 16 -7 530.04 18.87
 1 -16 -6 194.62 8.92
 1 16 -6 181.67 8.22
 1 16 -6 187.19 8.83
 1 16 -6 181.64 8.73
 -1 -16 6 190.69 6.48
 -1 -16 6 177.87 8.3
 1 -16 -6 186.88 9.26
 -1 16 6 210.48 11.88
 1 16 -6 192.2 10.6
 1 16 -5 53.61 4.16
 1 16 -5 53.57 4.46
 1 -16 -5 54.52 4.23
 1 16 -5 50.41 4.12
 -1 -16 5 58.56 2.88
 -1 16 5 58.06 5.99
 1 -16 -5 58.38 4.73
 1 16 -5 63.68 5.64
 1 -16 -4 81.59 5.03
 1 16 -4 86.85 5.82
 1 16 -4 78.74 4.96
 -1 -16 4 79.18 3.61
 1 16 -4 76.74 5.04
 1 -16 -4 90.15 5.88
 -1 16 4 85.27 7.23
 1 16 -4 81.37 6.42
 1 16 -3 154.33 6.98
 -1 -16 3 154.44 5.79
 -1 16 3 156.97 8.01
 1 16 -3 162.72 7.79
 -1 16 3 160.98 10.02
 1 -16 -3 150.78 8.06
 1 -16 -3 163.01 7.37
 1 16 -2 108.83 5.3
 -1 -16 2 107.41 4.59
 1 -16 -2 115.17 5.74
 1 16 -2 109.61 6.34
 -1 16 2 111.18 6.38
 -1 16 2 117.71 8.31
 1 -16 -2 103.52 6.5
 1 -16 -2 119.62 5.9
 -1 -16 2 119.7 6.36
 1 -16 -1 668.57 19.98
 -1 -16 1 667.55 20.91
 1 16 -1 647.68 18.88
 1 -16 -1 621.44 19.75
 -1 -16 1 653.82 18.53
 1 16 -1 653.99 21.27
 -1 16 1 683.87 21.12
 1 -16 -1 643.31 21.65
 -1 16 1 653.32 24.08
 1 16 -1 602.76 22.67
 1 -16 0 407.16 13.81
 -1 -16 0 454.69 15.15
 1 16 0 414.66 12.45
 1 -16 0 419.75 14.02
 -1 -16 0 429.35 12.86
 -1 16 0 430.2 14.77
 1 16 0 411 15.32
 1 -16 0 402.98 15.52
 -1 16 0 422.01 17.63
 1 16 0 424.57 16.92
 -1 -16 -1 57.64 4.25
 1 -16 1 47.49 3.4
 -1 -16 -1 42.56 4.31
 -1 16 -1 46.67 3.32
 1 -16 1 47.49 3.49
 -1 -16 -1 49.05 2.97
 -1 16 -1 52.48 3.86
 1 16 1 49.11 4.43
 -1 16 -1 48.95 5.04
 1 -16 1 52.2 4.56
 1 16 1 56.08 5.08
 -1 -16 -2 47.71 3.9
 -1 -16 -2 29.82 3.78
 -1 16 -2 42.52 3.29
 1 -16 2 36.62 3.07
 -1 16 -2 32.92 3.09
 1 16 2 35.72 3.82
 1 -16 2 41.2 4.11
 -1 16 -2 44.39 4.74
 1 16 2 38.53 4.19
 -1 16 -3 228.04 9.27
 1 -16 3 210.21 8.65
 -1 16 -3 215.31 8.65
 -1 -16 -3 207.45 10.69
 -1 -16 -3 237.68 9.94
 1 -16 3 210.25 10.33
 -1 16 -4 26.35 2.83
 1 -16 4 19.74 2.3
 -1 16 -4 15.38 2.02
 1 -16 4 28.5 3.5
 -1 -16 -4 14.17 2.95
 -1 -16 -4 16.45 2.52
 -1 -16 -5 643.54 22.6
 -1 -16 -5 591.19 20.54
 -1 16 -5 602.34 20.15
 1 -16 5 637.16 19.34
 -1 16 -5 614.48 18.61
 -1 -16 -5 592.54 20.85
 1 16 5 626.55 23.94
 1 -16 5 600.36 21.75
 -1 -16 -6 101.02 7.39
 -1 -16 -6 123.67 7.17
 -1 16 -6 97.5 6.36
 -1 16 -6 113.92 5.39
 1 -16 6 127.98 6.17
 -1 -16 -6 111.19 6.95
 1 16 6 118.81 8.72
 1 -16 6 121.29 7.83
 -1 -16 -7 21.7 3.47
 -1 16 -7 26.81 3.19
 -1 -16 -7 22.14 3.15
 -1 16 -7 26.73 2.36
 -1 -16 -7 18.98 3.03
 1 16 7 21.22 3.94
 -1 16 -7 29.21 3.98
 1 -16 7 27.07 3.87
 1 -16 7 21.74 2.53
 -1 -16 -8 1.89 1.65
 -1 16 -8 1.76 1.32
 1 -16 8 1.22 1.12
 -1 -16 -8 -0.37 1.25
 -1 16 -8 2.28 1.73
 1 -16 8 -0.48 1.81
 -1 16 -9 230.73 9.91
 -1 -16 -9 257.58 11.57
 -1 -16 -9 237.91 7.05
 1 -16 9 253.16 9.75
 -1 -16 -9 249.76 11.21
 1 -16 9 271.59 13.05
 -1 16 -9 257.13 12.37
 -1 16 -10 81.37 5.39
 -1 -16 -10 85.52 6.57
 1 -16 10 89.52 5.45
 1 -16 10 92.73 4.54
 -1 -16 -10 83.44 6.26
 -1 16 -10 90.01 7.19
 1 -16 10 89.37 7.55
 1 16 11 685.56 25.97
 -1 -16 -11 665.24 19.01
 1 -16 11 670.35 25.44
 -1 16 -11 660.55 24.39
 1 16 11 652.56 26.28
 -1 -16 -11 611.37 22.76
 -1 -16 -11 663.38 23.71
 -1 -16 -11 718.5 25.37
 1 16 12 35.54 5.23
 1 -16 12 31.01 4.93
 -1 16 -12 34.05 4.51
 1 16 12 32.95 5.09
 -1 -16 -12 37.44 4.28
 -1 -16 -12 37.56 4.58
 -1 -16 -12 26.46 4.13
 1 16 13 5.85 2.87
 1 16 13 6.39 3.07
 1 -16 13 4.3 2.7
 -1 16 -13 11.1 2.97
 -1 -16 -13 10.3 2.56
 1 16 13 7.25 2.75
 -1 -16 -13 5.75 2.49
 -1 -16 -13 8.12 2.91
 1 16 14 56.71 7.01
 1 16 14 44.68 6
 1 16 14 48.15 4.29
 1 -16 14 50.04 6.3
 -1 16 -14 49.18 5.59
 -1 -16 -14 43.88 4.9
 1 16 14 41.83 5.81
 -1 -16 -14 57 5.86
 -1 -16 -14 48.14 5.5
 1 16 15 125.21 10.65
 1 16 15 119.26 9.92
 1 16 15 120.77 7
 1 -16 15 114.59 9.61
 -1 16 -15 127.87 9.02
 1 16 15 125.86 10.14
 -1 -16 -15 117.15 8.09
 -1 -16 -15 126.73 8.86
 -1 -16 -15 138.37 9.54
 1 16 16 162.71 12.59
 1 16 16 178.2 12.29
 1 -16 16 154.18 11.43
 1 16 16 164.51 8.23
 -1 16 -16 178.74 10.84
 1 16 16 170.82 11.99
 -1 -16 -16 163.63 10.87
 -1 -16 -16 173.87 10.73
 1 16 17 352.1 19.88
 1 16 17 356.23 19.31
 1 -16 17 373.46 19.23
 1 16 17 412.79 14.47
 -1 16 -17 412.53 18.1
 1 16 17 405.58 19.8
 -1 -16 -17 378.92 17.54
 -1 -16 -17 367.09 17.61
 1 16 18 53.14 7.54
 1 16 18 52.82 7.2
 1 -16 18 77.59 8.22
 -1 16 -18 68.36 6.86
 1 16 18 68.01 7.74
 -1 -16 -18 66.22 6.95
 -1 -16 -18 71.15 7.05
 1 16 19 7.05 3.78
 1 16 19 17.52 4.56
 1 -16 19 18.29 4.68
 -1 16 -19 16.86 3.84
 1 16 19 16.16 4.15
 -1 -16 -19 18.91 3.99
 -1 -16 -19 15.13 3.95
 -1 17 18 8.01 3.6
 -1 17 18 7.32 3.66
 -1 -17 18 15.16 4.63
 1 17 -18 8.46 3.19
 -1 17 18 7.82 3.83
 1 -17 -18 5.79 2.9
 1 -17 -18 13.33 3.61
 -1 17 17 133.59 11.07
 -1 17 17 127.99 10.85
 -1 -17 17 132.67 11.1
 1 17 -17 136.02 10.25
 -1 17 17 137.1 11.16
 1 -17 -17 150.63 9.81
 1 -17 -17 128.48 9.47
 -1 17 16 137.99 11.35
 -1 17 16 146.48 11.6
 -1 -17 16 173.79 12.32
 1 17 -16 180.5 11.64
 -1 17 16 142.29 11.43
 1 -17 -16 173.86 10.45
 1 -17 -16 163.68 10.72
 -1 17 15 154.18 11.45
 -1 -17 15 127.45 10.52
 1 17 -15 120.68 9.43
 -1 17 15 122.23 10.26
 -1 17 15 119.29 10.11
 1 -17 -15 139.94 9.1
 1 -17 -15 140.44 9.61
 1 17 -14 3.55 2.25
 -1 17 14 11.29 3.73
 -1 -17 14 8.3 3.25
 1 -17 -14 7.56 2.5
 1 -17 -14 6.51 2.61
 -1 -17 13 11.25 3.67
 1 17 -13 2.89 2.34
 -1 17 13 9.56 3.28
 1 -17 -13 2.17 1.99
 1 -17 -13 5.86 2.76
 1 -17 -13 4.96 2.38
 -1 -17 12 77.09 7.61
 1 -17 -12 83.27 6.4
 1 -17 -12 83.61 6.5
 1 17 -12 71.56 6.95
 -1 -17 11 466.73 20.53
 1 17 -11 483.97 20.09
 1 -17 -11 468.79 18.13
 -1 17 11 430.7 20.79
 1 -17 -11 476.18 18.07
 -1 -17 10 272.09 14.13
 -1 -17 10 291.22 10.49
 1 17 -10 269.99 13.73
 1 -17 -10 285.59 12.47
 -1 17 10 279.93 15.15
 1 -17 -10 302.35 12.54
 -1 -17 9 339.14 16.2
 -1 -17 9 354.47 12.71
 1 17 -9 364.36 16.42
 -1 17 9 348.48 17.49
 1 -17 -9 335.43 14.29
 1 -17 -9 341.17 14.05
 -1 -17 8 -0.52 2.09
 1 17 -8 0.51 1.8
 -1 -17 8 2.79 1.22
 -1 17 8 0.63 1.95
 1 -17 -8 0.37 1.32
 1 17 -8 -0.29 1.42
 1 -17 -8 0.34 1.45
 -1 -17 7 7.82 2.59
 1 17 -7 8.49 2.68
 1 17 -7 7.86 2.07
 -1 -17 7 5.77 1.73
 1 -17 -7 10.95 2.46
 -1 17 7 8.59 2.76
 1 17 -7 7.52 2.01
 1 -17 -7 9.57 2.15
 1 17 -7 5.32 1.78
 1 -17 -6 70.79 4.98
 1 17 -6 66.76 4.63
 -1 -17 6 66.59 3.06
 1 17 -6 57.68 5.71
 1 17 -6 65.62 4.82
 -1 -17 6 64.98 4.66
 -1 17 6 54.29 6.2
 1 -17 -6 54.52 4.83
 -1 -17 6 69.13 6.1
 1 -17 -5 356.14 13.18
 1 17 -5 331 12.8
 -1 -17 5 343.21 10.44
 1 17 -5 361.06 13.08
 1 -17 -5 343.69 13.96
 -1 17 5 332.55 16.41
 1 17 -5 372.1 15.94
 1 17 -4 199.07 9.04
 -1 -17 4 194.95 6.75
 1 17 -4 209.71 8.65
 -1 17 4 179.12 11.33
 1 -17 -4 204.72 9.78
 1 -17 -4 210.04 8.91
 -1 17 3 414.25 15.35
 1 17 -3 408.5 14.88
 1 -17 -3 411.37 14.08
 -1 -17 3 405.09 12.22
 1 17 -3 390.78 13.55
 1 -17 -3 399.27 15.5
 -1 17 3 415.26 18.22
 1 -17 -3 422 14.29
 1 17 -2 2.35 1.49
 -1 17 2 0.89 1.3
 1 -17 -2 0.9 1.12
 -1 -17 2 0.49 0.71
 1 17 -2 0.89 0.92
 -1 17 2 2.14 1.74
 1 -17 -2 2.05 1.53
 1 -17 -2 2.78 1.28
 -1 -17 1 45.74 3.78
 1 -17 -1 35.07 3.09
 -1 17 1 35.78 3.55
 1 17 -1 39.93 3.8
 -1 -17 1 38.48 2.52
 1 -17 -1 34.91 3.04
 1 17 -1 33.04 2.52
 -1 17 1 41.64 4.93
 1 -17 -1 44.68 4.24
 1 17 -1 40.45 4.56
 -1 -17 0 129.84 6.9
 1 -17 0 138.13 6.38
 -1 -17 0 124.55 5.27
 1 -17 0 128.71 6.19
 -1 17 0 118.49 8.51
 1 -17 0 127.65 7.53
 1 17 0 141.2 8.57
 -1 17 0 138.13 6.94
 -1 -17 -1 203.55 9.17
 1 -17 1 202.59 8.27
 -1 17 -1 188.37 8.59
 -1 -17 -1 201.84 7.45
 1 -17 1 203.3 8.34
 1 -17 1 213.53 10.16
 -1 17 -1 207.76 11.37
 1 17 1 211.5 10.98
 -1 -17 -2 497.92 18.61
 -1 -17 -2 485.77 16.9
 -1 17 -2 507.96 16.18
 -1 -17 -2 482.73 14.79
 1 -17 2 477.09 15.69
 -1 17 -2 466.52 15.52
 1 -17 2 477.57 17.92
 -1 17 -2 450.97 18.93
 1 17 2 478.14 18.62
 -1 -17 -3 140.02 8.46
 -1 -17 -3 127.75 7.13
 -1 17 -3 141.96 6.61
 1 -17 3 136.41 6.46
 -1 17 -3 143.65 6.82
 -1 17 -3 118.76 8.21
 1 17 3 130.99 8.2
 1 -17 3 135.92 8.1
 -1 -17 -4 44.46 4.08
 -1 -17 -4 51.13 5.11
 -1 17 -4 48.34 3.5
 1 -17 4 48.18 3.61
 -1 17 -4 43.06 4.84
 1 17 4 48.36 5.58
 1 17 4 50.98 4.89
 1 -17 4 49.43 4.82
 -1 17 -4 44.34 3.74
 -1 -17 -5 16.29 3.11
 -1 -17 -5 17.13 2.8
 1 -17 5 17.13 2.24
 1 17 5 22.1 3.93
 1 -17 5 25.53 3.64
 -1 17 -5 19.78 2.69
 -1 -17 -6 98.75 6.46
 -1 -17 -6 108.84 7.7
 -1 -17 -6 89.08 6.34
 1 17 6 107.49 8.48
 -1 17 -6 93.6 7.24
 1 -17 6 98.77 7.28
 1 -17 6 100.1 5.53
 -1 -17 -7 276.94 13.39
 -1 -17 -7 296.52 12.44
 -1 -17 -7 257.56 11.96
 1 17 7 280.83 14.8
 -1 17 -7 264.4 13.26
 1 -17 7 262.91 13.18
 1 -17 7 266.81 10.48
 -1 -17 -8 269.89 13.28
 -1 -17 -8 247 11.6
 1 -17 8 249.18 9.92
 1 17 8 208.69 13.18
 -1 -17 -8 248.02 11.57
 1 -17 8 247.31 12.8
 -1 17 -8 250.47 12.68
 -1 -17 -9 222.73 10.69
 1 -17 9 188.42 8.41
 1 -17 9 185.82 7.69
 -1 -17 -9 186.38 9.88
 -1 17 -9 187.33 10.84
 1 -17 9 178.82 10.99
 -1 -17 -10 18.3 3.22
 1 -17 10 13.07 2.14
 -1 17 -10 11.53 3
 -1 -17 -10 10.59 2.54
 1 -17 10 13.39 3.34
 1 17 11 1.23 2.09
 1 -17 11 1.17 1.9
 -1 17 -11 1.02 1.87
 -1 -17 -11 1.68 1.64
 1 17 11 -0.66 2.35
 -1 -17 -11 0.45 1.95
 1 17 12 246.81 14.29
 1 -17 12 259.86 14.37
 1 17 12 244.26 11.48
 -1 17 -12 271.19 13.7
 -1 -17 -12 260.15 12.52
 1 17 12 257.44 14.88
 -1 -17 -12 266.45 12.95
 -1 -17 -12 281.13 14.09
 1 17 13 317.55 17.54
 1 17 13 319.56 16.65
 1 17 13 299.18 12.9
 1 -17 13 300.56 16.15
 -1 17 -13 324.53 15.36
 1 17 13 288.81 16.25
 -1 -17 -13 315.3 14.26
 -1 -17 -13 303.45 15.32
 -1 -17 -13 336.93 15
 1 17 14 249.11 15.94
 1 17 14 277.04 15.61
 1 17 14 283.62 12.18
 1 -17 14 271.03 15.38
 -1 17 -14 306.71 14.87
 1 17 14 270.68 15.69
 -1 -17 -14 308.66 13.87
 -1 -17 -14 303.78 14.37
 -1 -17 -14 286.14 14.79
 1 17 15 74.9 8.49
 1 17 15 77.5 8.11
 1 17 15 73.41 5.49
 1 -17 15 73.88 8.19
 -1 17 -15 86.37 7.53
 -1 -17 -15 80.63 6.7
 1 17 15 79.73 8.27
 -1 -17 -15 87.17 7.38
 -1 -17 -15 98.82 8.14
 1 17 16 0.84 3.06
 1 17 16 2.24 3.18
 1 -17 16 -0.72 2.43
 1 17 16 0.64 1.4
 -1 17 -16 -1.14 2.01
 1 17 16 -0.73 2.38
 -1 -17 -16 0.48 1.95
 -1 -17 -16 1.79 2.18
 -1 -17 -16 0.54 2.06
 1 17 17 11.18 4.05
 1 17 17 6.95 3.56
 1 -17 17 17.03 4.53
 -1 17 -17 15.74 3.67
 1 17 17 8.27 2.2
 1 17 17 12.67 3.87
 -1 -17 -17 11.4 3.04
 -1 -17 -17 9.09 3.26
 -1 -17 -17 8.44 3.17
 1 17 18 45.97 6.98
 1 17 18 47.86 7.05
 1 -17 18 42.68 6.53
 -1 17 -18 55.7 6.48
 1 17 18 47.07 6.76
 -1 -17 -18 53.87 5.63
 -1 -17 -18 48.65 5.94
 -1 -17 -18 46.09 5.9
 -1 18 17 70.62 8.2
 -1 18 17 77.8 8.68
 -1 -18 17 84.29 8.94
 1 18 -17 98.76 8.71
 -1 18 17 80.76 8.75
 1 -18 -17 81.47 7.35
 -1 18 16 14.22 4.24
 -1 18 16 8.64 3.93
 -1 -18 16 6.94 3.3
 1 18 -16 10.41 3.5
 -1 18 16 7.85 3.36
 1 -18 -16 12.41 3.33
 -1 18 15 52.37 7.22
 -1 -18 15 52.3 6.94
 1 18 -15 73.71 7.57
 -1 18 15 74.44 8.14
 1 -18 -15 65.46 6.07
 -1 18 15 64.69 7.75
 1 -18 -15 77.46 6.72
 -1 -18 14 173.95 12.24
 1 18 -14 159.69 11.04
 -1 18 14 168.8 12.21
 1 -18 -14 179.12 10.12
 1 -18 -14 170.24 10.13
 -1 -18 13 181.2 12.21
 1 18 -13 164.29 10.95
 -1 18 13 146.73 11.06
 1 -18 -13 147.3 9.24
 1 -18 -13 158.3 9.51
 1 18 -12 85.5 7.61
 1 -18 -12 74.9 6.23
 1 -18 -12 80.26 6.43
 -1 -18 12 79.09 7.78
 1 18 -11 50.67 5.88
 -1 18 11 52.92 6.58
 1 -18 -11 51.28 5.09
 1 -18 -11 60.88 5.41
 -1 -18 11 51.02 6.22
 1 18 -10 12.97 3.23
 -1 18 10 8.99 3.12
 1 -18 -10 11.54 2.57
 1 -18 -10 10.1 2.48
 -1 -18 10 10.19 3.28
 1 18 -9 130.62 9.33
 -1 -18 9 153.41 10.16
 1 -18 -9 128.34 8.05
 -1 18 9 148.76 10.76
 1 -18 -9 141.98 8.17
 1 18 -8 312.17 15.28
 -1 -18 8 310.17 15.23
 -1 -18 8 299.83 12.02
 -1 18 8 279.81 15.76
 1 -18 -8 311.67 13.53
 1 -18 -8 346.64 13.43
 1 18 -7 482.95 20
 -1 -18 7 459.63 19.35
 1 -18 -7 450.83 17.58
 -1 18 7 466.75 21.02
 1 -18 -7 483.46 17.1
 1 18 -6 159.74 10.16
 -1 -18 6 182.19 10.43
 -1 18 6 166.67 11.1
 1 -18 -6 148.41 8.61
 1 -18 -6 169.45 8.3
 1 -18 -5 40.94 3.74
 1 18 -5 32.94 4.35
 -1 -18 5 41.06 2.23
 1 -18 -5 34.36 3.9
 -1 18 5 40.49 5.33
 -1 -18 5 44.41 4.9
 1 -18 -4 6.96 1.8
 1 18 -4 5.19 1.68
 1 -18 -4 10.95 2.43
 -1 18 4 9.55 2.75
 -1 -18 4 8.07 2.49
 -1 -18 4 5.56 0.96
 1 -18 -4 5.3 1.53
 -1 -18 3 194.52 6.74
 1 -18 -3 191.53 8.34
 1 -18 -3 196.17 9.8
 -1 18 3 193.66 11.71
 1 -18 -3 196.25 8.57
 -1 18 2 132.82 7.44
 -1 18 2 138.17 9.67
 1 -18 -2 134.99 7.92
 1 -18 -2 146.69 6.96
 -1 -18 2 138.38 5.41
 1 -18 -2 144.95 6.75
 -1 -18 1 482.32 16.35
 1 -18 -1 451.18 15.16
 1 -18 -1 437.77 16.96
 -1 18 1 463.02 19.57
 1 18 -1 456.61 18.51
 -1 -18 1 447.46 13.55
 1 -18 -1 436.36 15
 -1 -18 0 209.02 9.59
 1 -18 0 219.14 8.87
 1 -18 0 219.17 10.63
 -1 18 0 219.57 12.22
 1 18 0 211.01 11.38
 -1 -18 0 208.33 7.6
 1 -18 0 222.86 8.83
 -1 -18 -1 99.72 6.08
 -1 18 -1 89.93 7.41
 1 -18 1 97.34 6.73
 1 18 1 95.19 7.16
 -1 -18 -1 94.84 4.51
 1 -18 1 96.44 5.3
 -1 -18 -2 95.61 5.95
 -1 18 -2 85.95 7.06
 1 -18 2 82.73 6.3
 1 18 2 101.7 7.25
 -1 -18 -2 86.72 4.41
 1 -18 2 83.5 4.91
 -1 -18 -3 42.83 4.02
 -1 -18 -3 38.03 4.52
 1 18 3 44.22 5.51
 -1 18 -3 46.1 5.26
 1 18 3 42.98 4.71
 1 -18 3 52.48 4.98
 -1 -18 -3 40.19 2.95
 1 -18 3 37.98 3.3
 -1 -18 -4 256.98 12.66
 -1 -18 -4 262.74 11.25
 -1 18 -4 231.54 12.39
 1 18 4 267.57 14.33
 1 -18 4 259.44 12.35
 1 18 4 254.2 12.34
 1 -18 4 247.48 9.79
 -1 -18 -5 116.15 6.95
 -1 -18 -5 129.34 8.4
 1 18 5 112.98 8.88
 -1 18 -5 98.22 7.49
 -1 18 -5 110.75 8
 1 18 5 98.05 7.15
 1 -18 5 122.96 8.02
 1 -18 5 101.12 5.61
 -1 -18 -6 138.32 9.06
 -1 -18 -6 138.19 7.98
 1 -18 6 145.03 6.89
 -1 18 -6 142.41 8.89
 1 18 6 130.99 9.83
 -1 18 -6 149.64 9.53
 1 -18 6 141.58 9.11
 1 18 6 160.55 9.09
 -1 -18 -7 3.01 2.03
 -1 -18 -7 11.16 2.31
 -1 18 -7 7.56 2.52
 1 -18 7 6.37 1.63
 -1 -18 -7 4.35 1.98
 1 18 7 7.69 2.81
 1 -18 7 7.97 2.59
 1 18 7 5 2.05
 -1 -18 -8 34.63 4.67
 -1 -18 -8 26.54 3.62
 -1 18 -8 29.14 4.22
 -1 -18 -8 30.62 3.85
 1 18 8 29.42 4.76
 1 18 8 31.6 3.98
 1 -18 8 29.52 4.38
 1 -18 8 27.02 2.86
 -1 -18 -9 57.39 5.26
 -1 -18 -9 49.82 5.73
 -1 -18 -9 54.83 5.13
 1 18 9 58.07 5.21
 1 -18 9 59.37 6.2
 -1 18 -9 51.99 5.72
 1 -18 9 54.88 4.11
 -1 -18 -10 260.61 12.25
 1 -18 10 238.8 9.98
 -1 -18 -10 249.92 11.96
 1 18 10 241.47 11.58
 -1 18 -10 226.03 12.71
 1 -18 10 251.64 13.86
 1 18 11 132.04 8.08
 1 -18 11 138.28 10.04
 -1 18 -11 138.2 9.51
 1 18 11 145.07 10.46
 -1 -18 -11 138.92 8.6
 -1 -18 -11 150.92 9.05
 1 18 12 145.23 8.3
 1 -18 12 143.3 10.41
 1 18 12 145.27 10.66
 -1 18 -12 137.89 9.56
 -1 -18 -12 145.5 8.89
 1 18 12 117.82 10.1
 -1 -18 -12 127.28 9.35
 -1 -18 -12 160.21 9.54
 1 18 13 27.58 3.57
 1 -18 13 22.72 4.71
 1 18 13 17.29 4.27
 1 18 13 21.56 4.73
 -1 18 -13 24.61 4.25
 -1 -18 -13 25.65 3.85
 1 18 13 26.75 5.09
 -1 -18 -13 24.08 4.04
 -1 -18 -13 25.53 4.41
 1 18 14 46.51 4.63
 1 -18 14 55.58 6.84
 1 18 14 49.56 6.67
 1 18 14 44.26 6.77
 -1 18 -14 44.49 5.6
 -1 -18 -14 54.58 5.5
 1 18 14 43.34 6.17
 -1 -18 -14 49.54 5.56
 -1 -18 -14 41.39 5.71
 1 -18 15 27.25 5.28
 1 18 15 38.41 4.06
 1 18 15 26.7 5.36
 1 18 15 43.96 6.93
 -1 18 -15 37.89 5.34
 -1 -18 -15 28 4.35
 1 18 15 41.06 6.18
 -1 -18 -15 43.31 5.72
 -1 -18 -15 45.14 5.45
 1 -18 16 103.62 9.65
 1 18 16 102.33 6.7
 1 18 16 104.53 9.77
 1 18 16 96.14 9.99
 -1 18 -16 114.93 8.9
 1 18 16 115.37 10.13
 -1 -18 -16 102.73 7.89
 -1 -18 -16 102.11 8.67
 -1 -18 -16 125.81 9.04
 -1 -19 15 8.49 3.47
 -1 19 15 7.08 3.54
 -1 19 15 9.63 3.78
 1 19 -15 11.23 3.78
 -1 19 15 11.92 4.13
 1 -19 -15 8.22 2.97
 1 -19 -15 9.94 3.16
 -1 19 14 48.83 7.01
 -1 -19 14 46.18 6.57
 1 19 -14 56.14 6.42
 1 -19 -14 52.85 5.46
 1 -19 -14 51.83 5.54
 -1 19 13 7.42 3.56
 1 19 -13 7.56 2.9
 -1 -19 13 5.73 3.29
 1 -19 -13 3.68 2.17
 1 -19 -13 3.18 2.23
 1 19 -12 197.38 12.35
 -1 -19 12 198.54 13
 -1 19 12 213.65 13.82
 1 -19 -12 183.11 10.49
 1 19 -11 86.91 7.83
 -1 -19 11 69.89 7.49
 1 -19 -11 85.7 6.67
 -1 19 11 80.27 8.25
 1 -19 -11 83.55 6.56
 1 19 -10 503.65 21.64
 -1 -19 10 538.16 22.62
 1 -19 -10 517.39 19.69
 -1 19 10 517.25 23.25
 1 -19 -10 521.49 19.29
 1 19 -9 41.64 5.51
 -1 -19 9 31.5 4.88
 -1 19 9 31.2 5.45
 1 -19 -9 36.33 4.36
 1 -19 -9 39.52 4.17
 1 19 -8 43.67 5.39
 -1 -19 8 50.32 5.79
 -1 19 8 50.43 6.45
 1 -19 -8 40.48 4.48
 1 -19 -8 50.66 4.73
 1 19 -7 20.56 3.8
 -1 -19 7 17.28 3.7
 1 -19 -7 20.08 3.35
 -1 19 7 11.48 3.59
 1 -19 -7 26.49 3.33
 1 19 -6 152.15 10
 -1 -19 6 151.76 9.66
 1 -19 -6 152.47 8.73
 -1 19 6 155.97 10.98
 1 -19 -6 143.65 7.69
 1 -19 -5 149.57 7.63
 1 19 -5 146.59 9.71
 1 -19 -5 138.39 8.33
 -1 19 5 152.27 10.66
 -1 -19 5 155.53 9.67
 1 -19 -5 146.57 7.29
 1 -19 -4 359.93 13.34
 1 -19 -4 371.2 14.94
 -1 19 4 367.3 17.72
 -1 -19 4 369.75 16.02
 1 -19 -4 374.71 13.22
 -1 -19 4 341.3 10.38
 1 -19 -3 27.69 3.08
 -1 19 3 30.02 4.82
 1 -19 -3 27.5 3.67
 -1 -19 3 31.49 4.14
 1 -19 -3 34.2 3.18
 -1 -19 3 27.86 2
 1 -19 -2 117.54 6.2
 1 -19 -2 99.51 6.96
 -1 19 2 108.53 8.7
 1 19 -2 105.9 8
 -1 -19 2 118.85 4.68
 1 -19 -2 111.25 5.88
 1 -19 -1 57.45 4.19
 1 -19 -1 63.67 5.44
 -1 19 1 54.66 6.04
 1 19 -1 66.01 6.1
 1 -19 -1 60.9 4.13
 -1 -19 1 57.59 3.17
 -1 -19 0 213.01 9.66
 1 -19 0 210.54 8.83
 1 -19 0 210.59 10.72
 -1 19 0 221.97 12.46
 1 19 0 204.72 11.45
 -1 -19 0 214.12 7.58
 1 -19 0 202.75 8.6
 -1 -19 -1 256.41 10.9
 1 -19 1 243.23 11.82
 -1 19 -1 233.97 12.98
 1 19 1 242.94 12.6
 -1 -19 -1 249.26 8.64
 1 -19 1 238.24 9.62
 -1 -19 -2 389.1 14.6
 -1 19 -2 383.86 17.21
 1 19 2 370.68 17.85
 1 19 2 404.1 16.88
 1 -19 2 376.61 15.77
 -1 -19 -2 375.85 12.24
 1 -19 2 367.8 13.13
 -1 -19 -3 254.86 11.13
 -1 19 -3 265.49 13.42
 1 19 3 247.96 14.05
 1 -19 3 247.74 12.21
 1 19 3 240.35 12.41
 -1 -19 -3 244.8 9.05
 1 -19 3 249.1 9.75
 -1 -19 -4 20.89 3.07
 -1 19 -4 17.38 3.61
 1 19 4 16.48 3.81
 1 19 4 26.82 3.9
 -1 19 -4 24.15 3.93
 1 -19 4 22.49 3.55
 1 -19 4 19.89 2.52
 -1 -19 -4 22 2.41
 -1 -19 -5 17.86 2.93
 -1 -19 -5 26.55 4
 1 19 5 16.83 3.88
 -1 19 -5 19.45 3.52
 -1 19 -5 20.75 3.76
 1 -19 5 16.73 3.34
 1 19 5 18.67 3.37
 1 -19 5 17.22 2.32
 -1 -19 -6 128.76 8.97
 -1 -19 -6 141.59 8.05
 1 19 6 144.39 10.54
 -1 19 -6 140.43 9.03
 1 19 6 132.88 8.59
 1 -19 6 140.07 9.36
 -1 19 -6 141.65 9.53
 1 -19 6 133.33 6.57
 -1 -19 -7 117.79 8.69
 -1 -19 -7 130.91 7.85
 1 19 7 139.17 10.32
 -1 19 -7 127.55 8.55
 1 19 7 140.05 8.58
 1 -19 7 119.05 8.7
 -1 19 -7 130.32 9.1
 1 -19 7 132.84 6.47
 -1 -19 -8 294.32 13.04
 -1 -19 -8 280.14 14.33
 1 -19 8 288.76 10.93
 -1 19 -8 274.77 13.48
 1 19 8 293.5 15.95
 -1 -19 -8 249.13 12.6
 1 -19 8 311.87 15.11
 1 19 8 292.21 13.45
 -1 19 -8 315.99 14.97
 -1 -19 -9 2.74 2.28
 -1 -19 -9 1.24 1.95
 -1 19 -9 3.29 2.34
 1 -19 9 3.39 1.56
 1 19 9 0.7 2.74
 -1 19 -9 1.79 1.75
 -1 -19 -9 3.43 1.97
 1 19 9 3.85 1.96
 1 -19 9 0.58 2.34
 1 19 10 28.08 3.83
 1 -19 10 24.96 4.52
 -1 19 -10 34.41 4.92
 -1 19 -10 28.24 3.97
 -1 -19 -10 31.58 4.21
 -1 -19 -10 33.85 4.27
 1 -19 11 2.55 2.34
 1 19 11 5.35 2.38
 -1 19 -11 2.26 1.92
 1 19 11 1.34 2.63
 -1 -19 -11 3.14 1.96
 -1 19 -11 0.84 1.49
 -1 -19 -11 6.84 2.53
 1 -19 12 125.42 10.03
 1 19 12 112.21 7.52
 -1 19 -12 121.63 9.11
 1 19 12 115.12 9.83
 1 19 12 100.45 9.43
 -1 -19 -12 124.02 8.19
 -1 19 -12 114.88 7.62
 -1 -19 -12 124.63 8.44
 1 -19 13 181.2 12.22
 1 19 13 171.05 9.46
 1 19 13 176.68 12.39
 -1 19 -13 181.17 11.43
 -1 -19 -13 163.94 9.93
 1 19 13 201.47 13.38
 -1 -19 -13 180 10.57
 -1 -19 -13 152.62 10.81
 1 19 14 335.06 14.21
 1 -19 14 370.25 18.52
 1 19 14 356.5 18.46
 1 19 14 311.42 18.41
 -1 19 -14 350.64 16.97
 -1 -19 -14 313.36 15.04
 1 19 14 340.58 18.52
 -1 -19 -14 334.87 15.73
 -1 -19 -14 330.24 16.62
 1 -19 15 14.86 4.44
 1 19 15 7.67 3.84
 1 19 15 12.26 4.21
 -1 19 -15 12.18 3.64
 1 19 15 12.3 2.65
 1 19 15 10.86 3.73
 -1 -19 -15 9.88 2.96
 -1 -19 -15 16.71 3.75
 -1 -19 -15 19.77 3.96
 -1 20 13 0.76 2.9
 1 20 -13 3.93 3.01
 -1 -20 13 1.47 2.6
 1 -20 -13 -0.47 2.17
 1 -20 -13 0.91 1.95
 1 20 -12 289.09 15.92
 -1 -20 12 320.85 17.29
 -1 20 12 309.86 17.64
 1 -20 -12 314.13 14.49
 1 -20 -12 319.3 14.2
 1 20 -11 10.09 3.4
 -1 -20 11 11.5 3.7
 1 -20 -11 14.91 3.11
 -1 20 11 13.75 4.04
 1 -20 -11 11.99 2.85
 1 20 -10 18.53 4.09
 -1 -20 10 21.36 4.42
 1 -20 -10 29.22 4.06
 -1 20 10 18.69 4.49
 1 -20 -10 20.37 3.23
 1 20 -9 121.97 9.37
 -1 -20 9 134.2 9.8
 1 -20 -9 109.08 7.67
 -1 20 9 123.75 10.25
 1 -20 -9 116.66 7.3
 1 20 -8 615.9 24.41
 -1 -20 8 591.66 24.14
 1 -20 -8 623.23 22.22
 -1 20 8 612.86 26.04
 1 -20 -8 592.31 20.97
 1 20 -7 57.17 6.25
 -1 -20 7 69.04 6.81
 1 -20 -7 59.65 5.57
 -1 20 7 59.84 7.09
 1 -20 -7 57.26 4.8
 1 -20 -6 281.44 11.65
 1 20 -6 291.77 14.8
 1 -20 -6 259.23 10.95
 1 -20 -6 270.73 12.66
 -1 20 6 288.22 15.79
 -1 -20 6 258.94 13.83
 1 -20 -5 0.9 1.44
 1 20 -5 2.25 1.99
 1 -20 -5 0.41 1.61
 -1 20 5 -0.68 2.19
 -1 -20 5 -0.52 1.98
 1 -20 -5 1.62 1.42
 1 -20 -4 25.39 3.07
 -1 20 4 28.34 4.95
 1 -20 -4 21.37 3.42
 -1 -20 4 28.61 4.19
 1 -20 -4 23.7 2.79
 1 -20 -3 65.92 4.82
 -1 20 3 70.09 7.17
 1 -20 -3 77.85 6.13
 -1 -20 3 66.88 6.23
 1 -20 -3 72.95 4.73
 1 -20 -2 292.98 11.1
 1 -20 -2 273.29 10.59
 -1 -20 2 256.53 8.54
 1 -20 -2 292.8 13.13
 -1 20 2 272.1 14.82
 1 20 -2 276.33 14.09
 -1 -20 2 294.96 13.66
 1 -20 -1 31.35 3.13
 1 20 -1 35.96 4.78
 -1 20 1 35.45 5.14
 1 -20 -1 30.02 4.09
 -1 -20 1 29.2 4.28
 -1 -20 1 31.42 2.22
 1 -20 -1 26.59 2.85
 -1 -20 0 105.31 6.41
 1 -20 0 95.88 5.39
 -1 -20 0 91.71 4.34
 -1 20 0 101.41 8.27
 1 -20 0 103.75 7.33
 1 20 0 114 8.31
 -1 -20 -1 9.46 2.23
 1 20 1 13.3 3.18
 1 -20 1 9.44 1.84
 -1 -20 -1 12.6 1.7
 1 20 1 13.19 3.49
 -1 20 -1 9.88 3.02
 1 -20 1 8.38 2.53
 -1 -20 -2 5.95 1.97
 1 20 2 5.04 2.26
 -1 20 -2 6.24 2.78
 1 20 2 3.84 2.43
 1 -20 2 3.17 2.13
 -1 -20 -2 4.33 1.2
 1 -20 2 4.35 1.49
 -1 -20 -3 179.48 9.04
 -1 20 -3 172.93 10.83
 1 20 3 162.64 11.48
 -1 20 -3 181.71 10.9
 1 20 3 185.05 10.64
 1 -20 3 189.31 10.51
 1 -20 3 172.08 7.74
 -1 -20 -3 177.1 7.15
 -1 -20 -4 321.01 13.27
 1 20 4 300.51 16.39
 -1 20 -4 293.49 14.9
 1 -20 4 346.19 15.26
 -1 20 -4 325.89 15.55
 1 20 4 324.1 14.96
 1 -20 4 316.01 11.64
 -1 -20 -4 313.09 11.06
 -1 -20 -5 151.64 8.29
 -1 20 -5 137.94 9.41
 1 20 5 145.04 10.7
 1 -20 5 128.65 8.98
 -1 20 -5 140.85 9.58
 1 20 5 152.99 9.36
 1 -20 5 137.2 6.68
 -1 -20 -6 150.42 8.37
 1 -20 6 133.79 6.62
 1 20 6 142.95 10.75
 -1 20 -6 135.75 9.19
 -1 20 -6 155.32 10.07
 1 20 6 148.52 9.29
 1 -20 6 147.35 9.7
 -1 -20 -7 -0.39 1.89
 -1 -20 -7 -0.54 1.83
 -1 20 -7 1.68 2.12
 1 20 7 0.47 1.51
 1 -20 7 0.91 1.47
 1 20 7 -0.7 2.07
 -1 20 -7 -0.5 1.89
 1 -20 7 1.1 2.23
 -1 -20 -8 23.86 4.17
 -1 -20 -8 20.9 3.41
 -1 20 -8 24.38 4.19
 1 20 8 22.9 3.74
 -1 20 -8 21.39 3.79
 1 20 8 16.5 4.13
 1 -20 8 20.17 4.14
 1 -20 8 23.13 2.76
 1 20 9 85.11 6.83
 1 -20 9 80.74 7.54
 -1 20 -9 72.95 7.08
 1 20 9 65.72 7.6
 -1 20 -9 73.76 6.4
 -1 -20 -9 73.8 6.96
 -1 -20 -9 82.56 6.4
 1 20 10 323.99 14.38
 1 -20 10 294.38 16.01
 -1 20 -10 317.54 15.95
 -1 -20 -10 306.93 14.15
 -1 20 -10 320.5 14.51
 -1 -20 -10 329.64 15.99
 -1 -20 -10 316.02 14.14
 1 20 11 37.41 5.71
 1 20 11 37.33 4.49
 1 -20 11 34.99 5.64
 -1 20 -11 34.25 5.31
 -1 -20 -11 41.66 4.8
 -1 20 -11 37.82 4.49
 -1 -20 -11 32.46 4.43
 1 20 12 169.58 11.89
 1 -20 12 155.7 11.27
 1 20 12 155.9 9.12
 -1 20 -12 142.5 10.19
 1 20 12 126.98 10.99
 -1 -20 -12 147.57 9.31
 -1 -20 -12 159.89 9.71
 1 20 13 41.61 6.34
 -1 20 -13 41.59 5.71
 1 20 13 30.7 4.11
 1 -20 13 40.36 6.28
 1 20 13 46.06 6.57
 -1 -20 -13 43.94 5.06
 -1 -20 -13 52.18 5.6
 1 21 -11 32.21 5.38
 -1 -21 11 37.08 5.8
 1 -21 -11 34.93 4.58
 -1 21 11 33.93 5.8
 1 -21 -11 37.4 4.46
 1 21 -10 434 20.09
 -1 -21 10 411.61 20.01
 -1 21 10 445.56 21.64
 1 -21 -10 411.31 17.56
 1 -21 -10 463.79 17.31
 1 21 -9 86.77 8.04
 -1 -21 9 77.36 7.7
 1 -21 -9 75.35 6.46
 -1 21 9 83.04 8.57
 1 -21 -9 78.75 5.99
 1 21 -8 68.52 7.07
 -1 -21 8 76.62 7.43
 1 -21 -8 73.78 6.39
 -1 21 8 65.87 7.79
 1 -21 -8 71.23 5.55
 1 -21 -7 2.35 1.71
 1 21 -7 3.68 2.62
 1 -21 -7 2.09 1.63
 1 -21 -7 3.07 2.11
 -1 21 7 1.47 2.28
 -1 -21 7 0.59 2.25
 1 -21 -6 201.82 9.51
 1 21 -6 209.17 12.46
 -1 21 6 184.95 12.77
 1 -21 -6 193.48 10.56
 -1 -21 6 223.12 12.46
 1 -21 -6 187 8.87
 1 -21 -5 7.65 2.05
 1 -21 -5 10.01 2.8
 -1 21 5 8.45 3.45
 -1 -21 5 10.44 3.19
 1 -21 -5 10.83 2.1
 1 -21 -4 287.76 11.6
 1 -21 -4 272.92 13.09
 -1 21 4 313.61 16.36
 -1 -21 4 277.12 14.17
 1 -21 -4 268.58 10.9
 1 -21 -3 5.35 1.68
 -1 21 3 0.67 2.28
 1 -21 -3 3.94 2.15
 -1 -21 3 3.08 2.31
 1 -21 -3 5.52 1.61
 1 -21 -2 153.76 7.5
 1 -21 -2 141.93 6.93
 -1 21 2 131.31 10.19
 1 -21 -2 153.87 9.17
 -1 -21 2 131.13 9.11
 1 21 -2 152.88 10.13
 1 -21 -1 8.74 2.03
 1 21 -1 12.23 3.23
 1 21 -1 17.76 3.84
 -1 21 1 8.33 3.15
 -1 -21 1 12.59 3.12
 1 -21 -1 12.58 2.93
 1 -21 -1 14.32 2.2
 -1 -21 0 218.94 11.7
 1 21 0 216.34 13.26
 -1 21 0 231.96 13.38
 1 -21 0 212.41 11.44
 1 21 0 235.23 12.88
 1 -21 0 225.18 9.16
 -1 -21 -1 68.45 5.23
 1 21 1 62.59 6.91
 -1 21 -1 64.05 6.8
 1 -21 1 62.23 6
 1 21 1 65.29 6.46
 1 -21 1 55.78 4.11
 -1 -21 -2 266.59 11.59
 1 -21 2 252.16 10.02
 1 21 2 249.42 14.64
 -1 21 -2 255.19 14.06
 1 -21 2 273.11 13.39
 1 21 2 280.6 14.03
 -1 -21 -3 19.57 3.04
 1 21 3 19.86 3.9
 -1 21 -3 26.69 4.4
 1 21 3 24.64 4.73
 1 -21 3 27.28 4.1
 -1 21 -3 20.22 3.89
 1 -21 3 23.2 2.68
 -1 -21 -4 87.43 6.09
 -1 -21 -4 67.42 4.21
 1 -21 4 86.89 5.01
 1 21 4 76.53 7.96
 -1 21 -4 87.3 7.59
 1 21 4 89.97 7.39
 -1 21 -4 80.61 7.26
 1 -21 4 84.84 7.18
 -1 -21 -5 21 3.35
 1 21 5 18.22 3.63
 -1 21 -5 20.65 4.07
 -1 21 -5 14.92 3.53
 1 21 5 24.09 4.72
 1 -21 5 11.17 3.24
 -1 -21 -5 14.02 2.07
 -1 -21 -6 231.87 10.89
 -1 -21 -6 201.26 8.61
 -1 21 -6 221.19 12.3
 1 21 6 197.1 13.28
 1 21 6 201.23 11.48
 -1 21 -6 238.6 13.04
 1 -21 6 220.19 12.44
 1 21 7 11.27 3.12
 -1 21 -7 9.98 3.69
 1 -21 7 14.43 3.84
 -1 -21 -7 13 2.82
 -1 21 -7 7.87 2.73
 1 21 7 15.42 4.26
 1 -21 8 439.4 19.89
 -1 21 -8 478.81 20.5
 1 21 8 470.51 18.97
 -1 21 -8 427.2 18.78
 1 21 8 469.87 22.15
 -1 -21 -8 463.93 17.93
 -1 21 -9 16.21 3.96
 1 21 9 12.31 3.17
 1 -21 9 20.7 4.44
 1 21 9 17.5 4.49
 -1 21 -9 15.4 3.32
 -1 -21 -9 12.3 2.96
 -1 21 -10 9.13 3.27
 1 21 10 1.86 2.09
 1 -21 10 3.92 2.72
 -1 21 -10 5.3 2.22
 -1 -21 -10 3.58 2.34
 -1 -21 -10 1.32 2.03
 1 -22 -8 346.97 14.2
 1 22 -8 350.4 17.58
 1 -22 -8 347.78 13.65
 1 -22 -8 351.64 15.58
 -1 22 8 354.33 18.94
 -1 -22 8 356.01 17.68
 1 -22 -7 22.78 3.28
 1 22 -7 16 3.94
 1 -22 -7 16.24 2.66
 1 -22 -7 16.52 3.42
 -1 22 7 22.87 4.86
 -1 -22 7 19.24 4.28
 1 -22 -6 264.26 11.45
 1 22 -6 265.13 14.79
 -1 22 6 281.92 16
 1 -22 -6 255.66 12.82
 -1 -22 6 247.36 13.97
 1 -22 -6 257.04 10.81
 1 -22 -5 0.31 1.37
 -1 22 5 1.46 2.37
 1 -22 -5 0.92 1.9
 -1 -22 5 1.73 2.33
 1 -22 -5 0.54 1.35
 1 -22 -4 19.82 2.93
 1 -22 -4 11.19 2.13
 -1 22 4 15.01 4.04
 1 -22 -4 18.42 3.48
 -1 -22 4 12.85 3.3
 1 -22 -3 39.79 3.85
 1 22 -3 48.65 5.82
 1 -22 -3 36.78 3.45
 -1 22 3 44.07 6.13
 1 -22 -3 50.66 5.27
 1 22 -3 37.04 5.29
 -1 -22 3 37.35 5.16
 1 -22 -2 360.43 13.55
 1 22 -2 374.73 17.6
 1 -22 -2 370.01 13.15
 1 -22 -2 353.24 15.83
 1 22 -2 335.48 17.41
 -1 22 2 363.98 18.34
 -1 -22 2 377.99 16.83
 -1 22 1 54.13 6.66
 1 22 -1 50.27 6.34
 1 -22 -1 48.68 5.47
 -1 22 1 59.58 6.31
 -1 -22 1 50.91 5.75
 1 22 -1 43.14 5.62
 -1 22 0 218.34 13.31
 -1 -22 0 217.06 11.88
 1 22 0 222.62 13.61
 1 22 0 212.93 12.5
 -1 22 0 225.61 12.68
 1 -22 0 216.61 11.78
 -1 -22 -1 0.49 2.21
 1 -22 1 -0.5 2.39
 1 22 1 -0.69 2.13
 -1 22 -1 0.64 2.07
 -1 -22 -1 0.35 1.58
 1 22 1 1.7 2.15
 1 -22 2 8.18 3.01
 -1 -22 -2 5.33 2.38
 -1 22 -2 6.84 2.99
 1 22 2 5.6 2.74
 -1 -22 -2 7.46 2.12
 1 22 2 4.45 2.62
 1 -22 3 13.12 3.38
 1 22 3 4.28 2.71
 -1 22 -3 8.49 3.09
 -1 -22 -3 7.6 2.28
 1 22 3 8.23 3.05
 -1 22 -3 9.4 2.94
 -1 22 -4 303.47 15.41
 1 22 4 281.52 14.5
 1 -22 4 295.77 14.75
 1 22 4 295.24 16.52
 -1 22 -4 289.11 15.08
 -1 -22 -4 291.48 12.72
 1 -22 5 28.59 4.75
 1 22 5 33.24 5.74
 -1 22 -5 28.32 4.76
 -1 -22 -5 24.54 3.54
 -1 22 -5 32.4 5
 1 22 5 35.11 4.83
 -1 22 -6 234.92 13.32
 1 22 6 235.49 12.54
 1 -22 6 204.88 12.48
 1 22 6 225.18 14.38
 -1 22 -6 212.21 12.38
 -1 -22 -6 213.82 10.73
 1 -22 7 -0.6 2.43
 1 22 7 1.03 2.01
 -1 22 -7 0.61 2.16
 1 22 7 0.76 2.48
 -1 22 -7 2.74 2.63
 -1 -22 -7 2.4 2.21
 2 0 -28 45.31 6.39
 -2 0 28 50.69 6.87
 -2 0 28 59.13 7.22
 2 0 -27 1.4 2.75
 -2 0 27 -0.74 2.39
 -2 0 27 0.73 2.86
 2 0 -26 328.3 16.97
 -2 0 26 289.48 16.42
 -2 0 26 309.21 16.74
 2 0 -25 -0.66 2.13
 -2 0 25 2.07 2.71
 -2 0 25 2.06 2.32
 2 0 -24 62.01 4.36
 -2 0 24 53.39 6.49
 -2 0 24 57.84 6.55
 -2 0 23 0.79 0.93
 -2 0 23 -1.27 2.06
 2 0 -23 -0.25 1.19
 -2 0 23 2.55 2.34
 -2 0 22 136.81 9.9
 -2 0 22 128.03 9.56
 -2 0 22 125 6
 2 0 -22 131.36 6.61
 2 0 -22 119.9 5.62
 -2 0 21 2.33 1.98
 -2 0 21 2.32 2.2
 -2 0 21 0.61 0.94
 -2 0 21 0.61 0.51
 2 0 -21 1.99 1.2
 2 0 -21 1 1.35
 2 0 -21 0.52 0.92
 2 0 -20 1010.43 31.51
 -2 0 20 996.31 34.73
 -2 0 20 1029.33 34.73
 -2 0 20 1025 28.99
 -2 0 20 997.67 26.87
 2 0 -20 1033.86 31.11
 2 0 -20 1022.77 28.35
 2 0 -19 -0.34 1.51
 -2 0 19 0.52 1.78
 -2 0 19 3.16 2
 -2 0 19 1.66 1.17
 2 0 -19 0.31 1.31
 2 0 -19 0.66 0.89
 2 0 -18 32.31 3.31
 -2 0 18 25.23 3.83
 -2 0 18 26.37 3.88
 -2 0 18 20.3 2.33
 2 0 -18 22.19 2.7
 2 0 -18 22.51 2.92
 2 0 -18 25.89 2.24
 2 0 -17 -0.3 1.62
 -2 0 17 0.47 1.37
 -2 0 17 2.81 1.65
 2 0 -17 0.26 1
 -2 0 17 0.62 0.97
 2 0 -17 -0.29 1.04
 2 0 -17 -0.15 0.7
 -2 0 16 72.1 3.91
 2 0 -16 74.21 5.02
 -2 0 16 74.78 6.16
 -2 0 16 70.57 6
 2 0 -16 74.69 5.71
 -2 0 16 81.61 4.54
 2 0 -16 75.74 4.85
 2 0 -16 71.13 4.95
 2 0 -16 81.16 3.95
 -2 0 15 0.44 0.69
 2 0 -15 0.79 0.82
 -2 0 15 -0.41 1.2
 -2 0 15 1.64 1.39
 2 0 -15 -0.35 1.44
 2 0 -15 -0.25 1.01
 -2 0 15 0.81 0.81
 2 0 -15 0.27 1.13
 2 0 -15 0.69 0.64
 2 0 -14 1626.77 52.46
 -2 0 14 2007.2 51.31
 -2 0 14 2020.02 56.05
 2 0 -14 1756.24 54.41
 -2 0 14 1970.55 55.68
 -2 0 14 1956.24 52.43
 2 0 -14 1996.56 53.31
 2 0 -14 2043.74 53.68
 2 0 -14 2140.07 51.25
 -2 0 13 0.51 0.55
 -2 0 13 0.7 1.04
 -2 0 13 0.4 0.71
 -2 0 13 0.35 0.98
 2 0 -13 0.46 0.94
 -2 0 13 0.19 0.71
 2 0 -13 0.74 0.9
 2 0 -13 0.71 0.6
 -2 0 12 129.31 4.02
 -2 0 12 121.58 6.35
 -2 0 12 132.62 5.01
 2 0 -12 128.33 5.41
 -2 0 12 126.97 4.97
 2 0 -12 123.2 5.43
 -2 0 11 0.11 0.39
 2 0 -11 0.55 0.57
 -2 0 11 0.59 0.82
 -2 0 11 0.69 0.59
 -2 0 11 0.3 0.41
 -2 0 11 -0.18 0.66
 2 0 -11 0.42 0.69
 2 0 -11 0.44 0.87
 2 0 -11 1.59 0.6
 2 0 -10 52.54 2.53
 -2 0 10 49.76 2.6
 -2 0 10 55.8 3.42
 2 0 -10 50.81 3.49
 -2 0 10 53.91 4.05
 -2 0 10 57.8 3.33
 2 0 -10 50.2 3.56
 2 0 -10 52.67 3.23
 -2 0 9 0.72 0.44
 -2 0 9 1 0.69
 2 0 -9 -0.19 0.7
 -2 0 9 0.96 0.85
 -2 0 9 1.29 0.65
 2 0 -9 0.58 0.66
 -2 0 9 0.47 0.51
 2 0 -9 0.42 0.58
 -2 0 8 46.49 2.2
 2 0 -8 36.96 2.8
 -2 0 8 40.55 2.77
 -2 0 8 43.2 2.59
 2 0 -8 37.59 2.85
 2 0 -8 38.38 2.36
 -2 0 8 45.11 2.64
 -2 0 7 2.13 0.49
 2 0 -7 0.33 0.59
 -2 0 7 0.31 0.4
 2 0 -7 0.56 0.4
 2 0 -7 0.17 0.57
 -2 0 7 0.3 0.51
 -2 0 6 0.33 0.28
 2 0 -6 1.4 0.64
 -2 0 6 0.39 0.29
 2 0 -6 0.46 0.54
 2 0 -5 0.43 0.6
 2 0 -5 -0.14 0.56
 2 0 -5 0.35 0.38
 2 0 -5 0.23 0.24
 -2 0 5 -0.21 0.28
 2 0 -4 4530.86 116.59
 -2 0 4 4596.79 116.42
 2 0 -4 4755.56 117.11
 -2 0 3 0.11 0.53
 2 0 -3 0.42 0.45
 -2 0 3 0.91 0.39
 2 0 -2 630.46 17.16
 -2 0 2 619.83 17.22
 -2 0 2 579.27 16.16
 -2 0 2 646.47 16.39
 -2 0 1 -0.1 0.47
 2 0 -1 0.77 0.43
 -2 0 1 0.28 0.25
 2 0 0 559.87 15.86
 2 0 0 593.93 16.09
 -2 0 0 566.5 16.08
 -2 0 0 588.42 15.68
 -2 0 0 615.26 15.93
 2 0 1 0.61 0.44
 2 0 1 0.28 0.32
 -2 0 -1 3.58 0.42
 -2 0 -1 1 0.46
 -2 0 -1 4.01 0.68
 -2 0 -1 1.12 0.38
 -2 0 -1 0.48 0.45
 2 0 2 1690.44 42.68
 2 0 2 1597.15 42.73
 -2 0 -2 1693.1 41.85
 -2 0 -2 1596.16 41.87
 -2 0 -2 1613.46 42.33
 -2 0 -2 1534.7 41.92
 -2 0 -2 1748.01 43.07
 2 0 2 1708.4 42.79
 2 0 3 0.52 0.51
 2 0 3 -0.12 0.43
 2 0 3 1.56 0.47
 -2 0 -3 1.46 0.53
 2 0 3 0.44 0.51
 -2 0 -3 0.46 0.35
 -2 0 -3 0.45 0.38
 -2 0 -3 1.46 0.48
 -2 0 -3 1.14 0.64
 2 0 3 1.87 0.63
 2 0 4 3304.03 82.11
 -2 0 -4 3270.49 82.12
 -2 0 -4 3199.48 80.86
 2 0 4 3120.24 81.93
 -2 0 -4 3137.19 81.92
 2 0 4 3275.71 81.69
 -2 0 -4 3238.9 81.69
 -2 0 -4 3335.7 83.33
 2 0 4 3167.76 82.75
 2 0 4 3222.89 82.64
 2 0 4 3279.54 82.96
 2 0 5 2.27 0.75
 2 0 5 1.63 0.64
 2 0 5 0.41 0.48
 -2 0 -5 0.44 0.24
 -2 0 -5 0.12 0.46
 2 0 5 0.25 0.51
 -2 0 -5 -0.09 0.38
 -2 0 -5 0.8 0.58
 -2 0 -5 1.46 0.69
 2 0 5 0.61 0.66
 -2 0 -6 454.59 14.25
 -2 0 -6 452.55 14.16
 2 0 6 460.94 15.22
 2 0 6 461.37 14.7
 2 0 6 448.52 14.52
 2 0 6 466.82 14.17
 -2 0 -6 450.25 13.87
 -2 0 -6 452.92 12.98
 2 0 6 435.12 12.28
 -2 0 -6 448.76 14.39
 -2 0 -7 0.19 0.66
 2 0 7 1.04 0.84
 2 0 7 1.13 0.72
 -2 0 -7 0.67 0.66
 -2 0 -7 1.02 0.51
 -2 0 -7 0.22 0.25
 2 0 7 0.28 0.32
 -2 0 -7 1.41 0.86
 2 0 8 2405.26 62.15
 -2 0 -8 2197.75 60.16
 2 0 8 2262 61.19
 2 0 8 2347.81 60.61
 -2 0 -8 2315.23 60.12
 -2 0 -8 2270.8 56.99
 -2 0 -8 2266.56 58.44
 2 0 8 2243.48 57.98
 -2 0 -8 2267.08 60.64
 2 0 9 -0.31 0.75
 -2 0 -9 0.86 0.73
 -2 0 -9 0.22 0.81
 2 0 9 0.28 0.77
 2 0 9 0.49 0.86
 -2 0 -9 0.23 0.82
 -2 0 -9 0.85 0.75
 -2 0 -9 1.01 0.5
 2 0 9 1.21 0.48
 -2 0 -9 1.23 0.9
 -2 0 -10 738.09 13.03
 2 0 10 767.02 16.27
 -2 0 -10 751.92 13.97
 2 0 10 763.57 14.3
 -2 0 -10 701.29 12.93
 -2 0 -10 694.62 9.25
 2 0 10 744.24 8.8
 -2 0 -10 720.94 13.11
 -2 0 -10 753.34 14.3
 -2 0 -11 0.24 0.67
 2 0 11 0.37 1.09
 -2 0 -11 0.25 0.77
 -2 0 -11 0.56 0.72
 2 0 11 -0.3 0.87
 -2 0 -11 1.29 0.8
 -2 0 -11 0.62 0.54
 2 0 11 -0.12 0.39
 -2 0 -11 1.16 0.85
 -2 0 -11 -0.26 0.87
 -2 0 -12 8.5 1.68
 -2 0 -12 3.57 1.38
 -2 0 -12 6.71 1.52
 2 0 12 10.35 2.06
 -2 0 -12 6.29 1.67
 -2 0 -12 7.6 1.64
 -2 0 -12 7.27 1.12
 2 0 12 8.67 1.15
 -2 0 -12 8.03 1.72
 -2 0 -12 11.8 2.2
 -2 0 -13 0.27 0.96
 -2 0 -13 -0.57 1.29
 -2 0 -13 1.59 0.98
 -2 0 -13 -0.64 1.22
 2 0 13 1.05 1.14
 -2 0 -13 1.83 1.03
 -2 0 -13 0.27 0.55
 2 0 13 0.55 0.63
 -2 0 -13 -0.3 1.01
 -2 0 -13 0.66 1.03
 -2 0 -14 877.38 26.98
 -2 0 -14 879.86 28.56
 -2 0 -14 891.88 27.99
 -2 0 -14 839.21 27.17
 -2 0 -14 907.77 28.21
 2 0 14 930.86 28.81
 -2 0 -14 875.6 27.7
 -2 0 -14 869.57 24.62
 2 0 14 877.15 24.64
 -2 0 -14 905.49 28.32
 -2 0 -14 876.54 27.54
 -2 0 -15 -0.79 1.51
 -2 0 -15 0.3 1.21
 -2 0 -15 3.93 1.53
 -2 0 -15 1.94 1.41
 -2 0 -15 0.37 1.39
 -2 0 -15 1.74 1.33
 2 0 15 0.4 1.12
 -2 0 -15 2.82 1.38
 -2 0 -15 1.62 0.9
 2 0 15 0.47 0.65
 -2 0 -15 0.68 1.37
 -2 0 -16 1986.11 54.51
 2 0 16 2081.65 57.57
 -2 0 -16 2003.09 56.68
 -2 0 -16 1966.2 52.5
 -2 0 -16 1999.18 56.4
 -2 0 -16 2025.37 55.59
 -2 0 -17 0.47 0.77
 -2 0 -17 1.2 1.66
 -2 0 -17 0.64 1.18
 -2 0 -17 2.18 1.36
 2 0 17 -1.37 1.68
 -2 0 -18 96.2 4.6
 -2 0 -18 96.27 6.9
 -2 0 -18 88.34 5.96
 -2 0 -18 91.77 5.78
 2 0 18 97.51 7.33
 -2 0 -19 0.49 0.83
 -2 0 -19 0.34 1.39
 -2 0 -19 -0.89 1.51
 2 0 19 1.02 1.65
 -2 0 -20 526.18 18.71
 -2 0 -20 513.99 20.19
 2 0 20 504.15 20.98
 -2 0 -21 1.08 1.54
 -2 0 -21 2.45 2.15
 2 0 21 1.67 2.11
 -2 0 -22 593.16 20.69
 -2 0 -22 581.91 22.68
 2 0 22 575.53 23.45
 -2 0 -23 0.74 1.71
 -2 0 -23 2.68 2.46
 2 0 23 -1.21 1.77
 -2 0 -24 27.33 3.64
 2 0 24 35.52 5.2
 -2 0 -24 35.05 4.84
 2 0 25 0.64 2.18
 -2 0 -25 -2.31 2.26
 -2 0 -26 91.61 8.1
 -2 -1 28 174.96 12.45
 -2 1 28 185.01 12.84
 -2 1 28 168.16 12.36
 2 -1 -28 187.39 12.86
 2 1 -28 144.54 11.44
 -2 -1 27 0.71 2.79
 -2 1 27 -0.74 2.7
 2 1 -27 2.09 2.89
 2 -1 -27 1.41 2.76
 -2 -1 26 62.79 7.24
 -2 1 26 60.94 7.15
 -2 1 26 51.58 6.56
 2 1 -26 69.38 7.37
 2 -1 -26 53.97 6.75
 -2 -1 25 10.02 3.28
 -2 1 25 11.22 3.58
 -2 1 25 13.14 3.84
 2 -1 -25 13.84 3.94
 -2 1 24 506.25 22.33
 -2 -1 24 469.92 21.43
 2 -1 -24 497.1 21.71
 2 -1 -24 490.38 17.06
 -2 1 24 492.21 21.97
 -2 1 23 13.63 3.61
 -2 -1 23 9.28 3.1
 -2 1 23 12.03 1.85
 2 1 -23 14.51 2.07
 -2 1 23 14.7 3.82
 -2 -1 23 11.59 1.81
 2 -1 -23 11.92 1.92
 -2 -1 22 371.84 11.69
 -2 1 22 357.44 16.82
 -2 -1 22 360.56 16.63
 -2 1 22 340.27 16.62
 -2 1 22 364.18 11.43
 2 1 -22 351.75 11.65
 -2 1 22 274.81 8.54
 -2 1 22 288.02 8.59
 2 1 -22 363.43 13.51
 2 -1 -22 358.09 11.63
 -2 1 21 5.26 2.15
 -2 -1 21 6.79 2.55
 -2 1 21 5.34 2.47
 2 1 -21 12.83 2.31
 -2 1 21 6.52 1.48
 -2 -1 21 6.66 1.43
 -2 1 21 7.99 1.02
 2 1 -21 9.47 2.27
 2 1 -21 11.13 1.89
 2 -1 -21 6.98 1.66
 2 1 -20 120.04 6.7
 -2 1 20 133.95 8.76
 -2 -1 20 126.64 8.51
 -2 1 20 122.64 8.52
 -2 -1 20 133.44 5.33
 -2 1 20 135.52 5.4
 2 1 -20 143.55 6.52
 -2 -1 20 131.27 3.29
 2 1 -20 132.57 5.43
 2 -1 -20 132.73 6.73
 2 1 -20 133.11 6.62
 2 1 -20 116.74 4.03
 2 -1 -20 140.95 5.33
 -2 1 19 1.05 0.87
 2 1 -19 2.07 1.58
 -2 1 19 5.28 2.13
 -2 -1 19 2.56 2.07
 -2 1 19 3.75 2.03
 2 1 -19 5.19 1.77
 -2 1 19 2.09 1.12
 -2 -1 19 3.96 1.29
 -2 -1 19 2.49 0.76
 2 1 -19 2.77 1.14
 2 1 -19 3.41 1.58
 2 -1 -19 0.97 1.18
 2 -1 -19 2.93 1.19
 2 1 -19 1.6 0.81
 -2 1 18 1265.49 34.81
 2 1 -18 1189.57 36.71
 -2 1 18 1304.3 40.06
 -2 -1 18 1184.72 39.41
 -2 1 18 1274.93 40.17
 -2 1 18 1207.89 34.78
 2 1 -18 1275.7 36.32
 -2 -1 18 1234.98 34.8
 -2 -1 18 1266.71 33.15
 2 1 -18 1240.86 34.86
 2 1 -18 1239.14 36.44
 2 -1 -18 1312.76 36.91
 2 1 -18 1211.15 33.33
 2 -1 -18 1293.17 34.68
 2 -1 -17 21.57 2.9
 2 1 -17 22.04 2.96
 -2 -1 17 20.09 3.42
 -2 1 17 22.98 3.55
 -2 1 17 21.09 3.59
 -2 1 17 18.87 2.24
 -2 -1 17 17.69 2.15
 2 1 -17 18.66 2.52
 2 1 -17 23.77 2.9
 2 -1 -17 29.96 3.31
 2 1 -17 27.89 2.56
 2 -1 -17 20.18 2.11
 2 1 -17 18.22 1.71
 2 1 -16 1056.95 31.3
 2 -1 -16 1106.51 31.26
 -2 1 16 1109.46 34.28
 -2 -1 16 1093.37 33.87
 2 1 -16 1067.66 32.54
 -2 1 16 1042.56 33.92
 2 -1 -16 1040.66 32.69
 -2 -1 16 1011.5 29.63
 -2 1 16 1053.46 29.81
 2 1 -16 1069.62 31
 2 1 -16 1063.84 29.62
 2 -1 -16 1051.13 31.31
 2 1 -16 1050.73 31.16
 2 -1 -16 1012.08 29.11
 2 1 -16 998.7 28.04
 2 1 -15 8.22 1.73
 2 -1 -15 12.89 2
 -2 1 15 30.2 3.35
 -2 -1 15 24.83 3.42
 -2 1 15 28.64 3.64
 2 -1 -15 18.78 3.04
 -2 1 15 25.01 3.36
 2 1 -15 27.59 3.38
 -2 1 15 27.39 2.57
 -2 -1 15 30.17 2.66
 2 1 -15 28.92 2.93
 2 1 -15 31.22 2.56
 2 -1 -15 32.52 3.16
 2 1 -15 29.7 3.05
 2 -1 -15 27.18 2.29
 2 1 -15 24.55 1.77
 -2 1 14 2.68 1.43
 -2 1 14 2.97 0.96
 2 1 -14 2.03 0.9
 -2 -1 14 3.52 0.79
 2 -1 -14 1.43 0.85
 -2 1 14 1.57 1.33
 -2 -1 14 2.61 1.46
 2 1 -14 2.56 1.37
 -2 1 14 3.05 1.71
 -2 1 14 3.63 1.17
 2 -1 -14 0.23 1.06
 -2 -1 14 1.76 0.98
 2 1 -14 1.78 1.11
 -2 1 14 0.61 1.04
 2 -1 -14 2.11 1.21
 2 1 -14 6.08 1.29
 2 1 -14 5.37 1.46
 2 1 -14 3.37 0.75
 2 -1 -14 2.8 0.95
 -2 -1 13 38.36 2.21
 -2 1 13 33.89 3.25
 -2 1 13 38.03 2.71
 -2 1 13 36.85 2.75
 -2 -1 13 42.58 3.26
 -2 1 13 34.75 3.81
 -2 -1 13 41.37 4
 2 1 -13 32.37 3.45
 -2 1 13 37.17 3.89
 2 1 -13 35.82 3.14
 -2 1 13 39.2 3.03
 2 -1 -13 36.01 3.06
 -2 -1 13 38.23 2.91
 -2 1 13 31.58 3.25
 2 -1 -13 35.72 3.22
 2 1 -13 39.08 2.79
 2 1 -13 33.65 3.11
 2 1 -13 35.61 2.01
 2 -1 -13 30.75 2.33
 -2 1 12 1038.49 29.16
 -2 -1 12 990.36 26.22
 -2 -1 12 975.68 30.14
 -2 -1 12 1020.82 28.45
 -2 1 12 894.35 27.32
 2 -1 -12 964.82 28.43
 2 1 -12 972.29 28.83
 -2 -1 12 957.95 27.85
 -2 1 12 979.21 28.06
 -2 1 12 1007.68 29.52
 2 1 -12 1002.34 28.79
 2 -1 -12 996.16 28.87
 2 1 -12 1008.08 27.59
 2 1 -12 1066.27 26.12
 -2 1 12 949.51 27.16
 2 -1 -12 1107.19 27.4
 -2 -1 11 58.85 2.23
 2 -1 -11 58.41 3.27
 -2 1 11 62.38 3.7
 2 1 -11 54.83 3.32
 -2 1 11 56.3 2.98
 -2 -1 11 60.47 4.22
 -2 -1 11 69.56 3.7
 2 1 -11 58.41 3.63
 -2 -1 11 55.37 3.21
 -2 1 11 57.48 3.39
 2 -1 -11 56.85 3.47
 2 1 -11 56.36 3.01
 -2 1 11 61.02 4.02
 2 -1 -11 56.52 3.6
 2 1 -11 55.3 3.51
 2 -1 -11 58.11 2.74
 -2 1 11 49.44 2.62
 2 -1 -10 909.93 23.73
 -2 1 10 787.14 23.65
 2 -1 -10 845.87 24.94
 2 1 -10 877.14 25.39
 -2 -1 10 888.63 24.81
 -2 1 10 854.2 24.77
 -2 1 10 822.88 23.99
 -2 -1 10 941.05 25.06
 -2 -1 10 879.86 26.25
 2 1 -10 871.71 25.25
 2 -1 -10 885.52 25.49
 2 1 -10 872.68 24.24
 -2 1 10 875.16 25.86
 -2 1 10 860.11 25.1
 2 1 -10 855.91 24.6
 2 -1 -10 889.6 24.46
 -2 -1 10 856.98 22.84
 -2 1 9 1.74 0.58
 -2 -1 9 1.57 0.43
 2 -1 -9 1.49 0.54
 -2 -1 9 0.94 0.69
 -2 -1 9 1.62 0.71
 -2 1 9 4.64 0.87
 -2 -1 9 2.32 0.85
 2 -1 -9 1.66 0.77
 2 1 -9 0.99 0.7
 -2 1 9 0.85 0.67
 2 1 -9 4.01 1.11
 -2 1 9 0.89 0.78
 2 1 -9 0.97 0.62
 2 -1 -9 1.59 0.83
 2 -1 -9 1.76 0.7
 -2 1 9 0.99 0.71
 2 1 -9 0.15 0.65
 -2 1 8 159.3 5.66
 -2 -1 8 152.04 4.8
 -2 1 8 152.28 5.68
 -2 -1 8 151.17 6.17
 -2 -1 8 155.4 6.82
 -2 1 8 153.74 6.96
 2 -1 -8 160.4 6.55
 -2 1 8 147.82 6.27
 2 1 -8 164.68 6.74
 -2 -1 8 158.48 6.32
 2 1 -8 157.56 5.95
 2 -1 -8 148.54 6.52
 2 1 -8 144.79 6.45
 2 1 -8 154.96 5.88
 -2 1 8 169.69 6.18
 -2 -1 7 19.99 1.11
 -2 1 7 17.54 1.43
 -2 1 7 22.23 2.14
 -2 -1 7 20.85 2.06
 -2 -1 7 18.58 1.82
 2 -1 -7 22.26 2.04
 2 1 -7 17.5 1.89
 -2 1 7 22.42 2.02
 2 1 -7 20.77 1.71
 2 1 -7 16.91 1.82
 2 -1 -7 23.16 2.11
 2 1 -7 17.92 1.49
 -2 1 7 23.58 1.74
 2 1 -6 408.77 11.23
 -2 1 6 387.43 11.28
 -2 -1 6 391.58 12.69
 -2 -1 6 380.68 12.28
 -2 1 6 378.75 12.45
 2 1 -6 353.23 12.33
 2 -1 -6 388.65 12.46
 2 1 -6 388.37 11.78
 2 1 -6 376.09 12.3
 2 -1 -6 391.5 12.47
 -2 -1 6 428.77 10.61
 -2 1 6 357.27 11.23
 -2 1 5 506.53 12.99
 -2 -1 5 481.78 14.34
 -2 1 5 466.29 14.17
 -2 -1 5 474.64 14.03
 2 1 -5 489.6 14.49
 2 -1 -5 464.98 14.3
 2 1 -5 492.72 13.83
 -2 1 5 478.7 14.48
 -2 1 5 492.16 13.29
 -2 1 4 8307.12 205.75
 -2 -1 4 8492.03 205.53
 2 -1 -4 8064.44 206.04
 2 1 -4 8099.27 205.55
 -2 1 4 8396.09 206.22
 -2 -1 4 7921.26 205.74
 -2 -1 3 4.66 0.66
 -2 1 3 7.16 0.92
 -2 1 3 7.19 1.1
 -2 -1 3 4.55 0.85
 2 1 -3 5.14 0.8
 -2 1 3 5.79 0.93
 -2 -1 3 6.12 0.86
 -2 -1 2 2755.92 67.8
 2 1 -2 2552.13 67.74
 2 1 -2 2690.15 68.85
 -2 1 2 2719.1 69.09
 -2 -1 2 2719.36 68.96
 -2 1 2 2705.74 68.96
 2 -1 -2 2732.96 68.99
 -2 -1 2 2814.89 68.25
 2 -1 -1 420.46 11.86
 2 1 -1 424.79 11.4
 -2 -1 1 441.77 12.13
 -2 1 1 423.09 12.22
 2 -1 -1 399.91 12.07
 2 1 -1 417.66 12.09
 -2 1 1 429.57 12.02
 -2 -1 1 391.48 11.13
 -2 -1 0 234.98 7.05
 2 -1 0 243.32 7.37
 2 1 0 240.14 7
 2 1 0 231.2 7.25
 -2 -1 0 226.07 7.27
 2 1 0 243.55 7.53
 -2 1 0 231.21 7.36
 -2 -1 0 242.78 6.48
 2 -1 1 25.58 1.76
 -2 -1 -1 26.38 1.71
 2 -1 1 28.74 1.8
 2 1 1 27.91 1.65
 2 1 1 25.92 1.71
 -2 1 -1 22.25 1.53
 -2 -1 -1 25.63 1.54
 -2 1 -1 24.19 1.61
 -2 -1 -1 25.64 1.73
 2 -1 1 23.67 1.37
 -2 1 -1 26.95 1.28
 -2 -1 -1 26.04 1.6
 2 -1 1 23.96 1.27
 -2 -1 -2 2596.14 73.75
 -2 1 -2 2845.71 73.22
 -2 -1 -2 3217.27 74.66
 -2 -1 -2 3087.06 74.78
 2 -1 2 3023.03 74.59
 -2 1 -2 3053.69 74.8
 2 1 2 2990.81 74.16
 2 -1 2 2826.29 74.32
 2 1 2 3051 74.47
 2 1 2 2868.64 74.13
 -2 -1 -2 2955.17 73.31
 -2 1 -2 2945.95 74.16
 2 1 2 2937.86 73.32
 2 -1 2 2892.39 73.29
 2 1 2 2751.94 73.42
 -2 -1 -2 2996.04 73.48
 -2 -1 -2 3000.61 74.21
 -2 1 -2 2885.27 73.86
 2 -1 2 2845.41 73.04
 -2 1 -2 2923.85 73.03
 -2 -1 -3 521.13 15.08
 2 1 3 486.63 14.48
 -2 1 -3 484.32 15.04
 -2 -1 -3 560.18 15.24
 2 -1 3 516.58 15.08
 2 1 3 511.58 14.91
 2 -1 3 522.16 14.88
 2 1 3 522.56 14.72
 -2 1 -3 489.84 14.6
 2 1 3 466.96 13.94
 -2 -1 -3 492.46 13.97
 -2 1 -3 501.44 14.19
 2 1 3 504.21 13.55
 2 -1 3 505.6 13.88
 -2 -1 -3 492.04 13.43
 -2 1 -3 517.6 14.06
 -2 -1 -3 513.91 14.37
 2 -1 3 481.64 13.95
 -2 -1 -3 486.5 14.3
 -2 1 -3 533.72 13.88
 -2 1 -3 509.89 13.78
 2 1 4 61.81 3.48
 -2 1 -4 67.97 3.51
 2 -1 4 73.82 3.65
 2 1 4 67.83 3.48
 -2 -1 -4 62.47 3.06
 -2 1 -4 72.03 3.33
 2 1 4 65.51 3.17
 -2 -1 -4 61.07 2.23
 -2 1 -4 69.11 2.96
 -2 -1 -4 64.66 3.23
 2 -1 4 68.57 3.02
 -2 1 -4 69.78 2.91
 2 -1 4 74.01 2.91
 -2 -1 -4 65.82 3.08
 2 1 4 63.3 3.33
 -2 -1 -4 67.77 3.25
 -2 -1 -4 58.7 3.53
 -2 1 -4 71.76 3.88
 -2 -1 -4 68.05 3.63
 -2 1 -4 66.48 2.97
 2 -1 5 502.16 14.92
 2 1 5 527.37 15.25
 -2 -1 -5 477.28 14.29
 2 1 5 473.05 14.45
 -2 1 -5 488.76 14.54
 2 -1 5 480.51 14.3
 -2 -1 -5 491.5 14.47
 2 1 5 448.7 14.33
 -2 1 -5 487.62 13.94
 2 -1 5 483.57 13.39
 -2 -1 -5 480.15 13.18
 -2 -1 -5 495.2 13.92
 -2 1 -5 498.88 13.51
 2 1 5 487.03 15.54
 -2 -1 -5 496.43 14.92
 -2 -1 -5 500 14.34
 -2 1 -5 482.41 14.06
 -2 1 -5 473.76 14.79
 2 -1 6 2993.25 77.64
 2 1 6 3036.85 77.95
 2 1 6 3076.55 77.28
 -2 -1 -6 3058.2 77.11
 2 -1 6 2813.52 77.06
 -2 1 -6 3050.4 77.38
 2 1 6 3187.8 77.42
 -2 -1 -6 2988.21 77.17
 -2 1 -6 3124.31 76.73
 -2 1 -6 3012.1 75.72
 -2 -1 -6 2969.81 76.19
 -2 -1 -6 3042.09 75.29
 -2 1 -6 3056.82 77.63
 -2 1 -6 3073.7 76.8
 2 1 6 3180 78.94
 -2 -1 -6 2931.37 77.54
 -2 -1 -6 3064.92 77.02
 2 1 7 104.21 5.71
 -2 -1 -7 93.99 4.87
 -2 -1 -7 92.52 4.61
 -2 1 -7 90.05 4.74
 2 -1 7 71.15 4.68
 2 -1 7 90.11 4.91
 2 1 7 92.25 5.16
 -2 -1 -7 93.24 4.7
 2 1 7 92.67 4.82
 2 -1 7 94.47 4.81
 -2 1 -7 92.65 4.84
 -2 1 -7 82.74 4.28
 -2 -1 -7 94.37 4.78
 -2 -1 -7 96.42 3.26
 -2 1 -7 96.26 3.73
 -2 -1 -7 92.45 4.04
 2 -1 7 91.33 2.92
 2 1 7 89.48 3.76
 -2 1 -7 94.94 4.56
 -2 1 -7 92.33 4.92
 -2 1 -8 824.46 23.44
 -2 -1 -8 805.19 23.64
 2 1 8 851.35 25.22
 2 1 8 809.27 24.32
 2 -1 8 848.41 23.85
 -2 -1 -8 818.01 23.58
 2 1 8 810.3 23.86
 -2 1 -8 783.42 23.7
 -2 1 -8 807.56 23.1
 -2 -1 -8 809.84 23.57
 -2 1 -8 777.66 21.49
 -2 -1 -8 796.36 20.72
 2 -1 8 792.42 20.67
 2 1 8 801.87 21.83
 -2 1 -8 805.56 23.85
 -2 1 -8 808.76 20.71
 -2 1 -8 790.62 23.13
 2 1 9 1.6 0.99
 -2 -1 -9 2.7 1.01
 -2 1 -9 3.96 1.04
 -2 1 -9 0.21 0.21
 2 -1 9 2.5 1.16
 2 1 9 1.4 1.06
 -2 1 -9 -0.24 0.33
 2 -1 9 3.35 1.17
 2 1 9 4.68 1.28
 -2 -1 -9 1.81 0.94
 -2 1 -9 2.76 0.45
 -2 -1 -9 2.25 0.93
 -2 1 -9 1.8 0.88
 -2 -1 -9 3.64 0.45
 -2 1 -9 2.7 0.6
 2 1 9 3.04 0.77
 2 -1 9 2.57 0.48
 -2 1 -9 2.05 0.97
 -2 1 -9 3.19 1.25
 -2 -1 -10 137.12 5.75
 -2 -1 -10 144.09 5.78
 2 1 10 146.97 7.18
 -2 1 -10 142.12 5.61
 -2 -1 -10 -0.23 0.39
 -2 1 -10 1.03 0.93
 -2 1 -10 48.57 3.43
 -2 -1 -10 126.52 5.67
 2 1 10 133.78 6.08
 2 -1 10 139.76 6.12
 -2 -1 -10 156.96 6.25
 -2 1 -10 129.76 5.46
 -2 1 -10 133.86 2.7
 -2 1 -10 136.33 3.78
 2 -1 10 133.87 3.14
 2 1 10 148.88 4.49
 -2 1 -10 133.92 5.56
 -2 1 -10 125.76 5.88
 -2 -1 -11 0.25 0.75
 -2 1 -11 1.41 0.8
 2 1 11 -0.38 0.9
 -2 1 -11 1.11 0.82
 -2 -1 -11 0.25 0.74
 -2 1 -11 -0.99 0.84
 2 1 11 0.9 0.98
 2 -1 11 1.17 0.9
 -2 -1 -11 -0.27 1
 -2 1 -11 1.97 0.9
 -2 1 -11 0.27 0.26
 -2 -1 -11 1.35 1.02
 -2 1 -11 0.53 0.47
 2 1 11 0.15 0.51
 -2 1 -11 0.87 0.85
 -2 1 -11 -0.74 0.88
 -2 -1 -12 805.18 24.63
 2 1 12 829.29 26.91
 -2 1 -12 832.62 24.42
 -2 1 -12 774.97 24.93
 -2 -1 -12 791.86 24.56
 -2 1 -12 765.34 24.41
 -2 -1 -12 785.9 25.01
 2 1 12 809.13 25.54
 2 -1 12 784.44 25.25
 -2 -1 -12 761.61 24.76
 -2 1 -12 771.7 24.49
 -2 1 -12 783.71 20.66
 -2 1 -12 797.45 21.77
 2 1 12 818.22 22.68
 -2 1 -12 814.02 25.3
 -2 1 -12 804.85 24.61
 2 1 13 34.73 4.11
 -2 1 -13 26.66 2.83
 -2 -1 -13 35.2 3.36
 -2 1 -13 37.24 3.64
 -2 1 -13 29.75 3.15
 -2 -1 -13 31.91 3.28
 2 -1 13 32.74 3.56
 2 1 13 29.21 3.47
 -2 -1 -13 27.52 3.25
 -2 1 -13 26.43 3.23
 -2 1 -13 29.7 3.17
 -2 1 -13 31.03 1.43
 -2 -1 -13 30.27 3.3
 -2 1 -13 35.43 2.2
 2 1 13 29.76 2.41
 -2 1 -13 32.57 3.49
 -2 1 -13 34.16 3.35
 -2 -1 -14 614.78 20.95
 -2 -1 -14 640.77 22.23
 -2 1 -14 694.37 21.11
 2 1 14 617.6 23.26
 -2 1 -14 609.08 22.3
 -2 -1 -14 659.07 21.45
 -2 1 -14 675.25 22.05
 -2 1 -14 628.82 21.13
 2 -1 14 663.29 22.42
 -2 -1 -14 654.19 21.88
 -2 1 -14 637.15 22
 2 1 14 638.51 22.51
 -2 1 -14 626.35 21.37
 -2 -1 -14 622.74 21.68
 -2 1 -14 646.49 18.19
 2 1 14 657.27 19.33
 -2 1 -14 645.35 22.07
 -2 -1 -14 634.2 21.57
 -2 1 -14 641.77 21.54
 2 1 15 1.48 1.67
 -2 1 -15 -0.86 1.43
 -2 1 -15 -0.41 1.59
 -2 -1 -15 -0.78 1.57
 -2 -1 -15 0.31 1.18
 -2 1 -15 -0.32 1.46
 -2 1 -15 1.79 1.26
 -2 -1 -15 0.33 1.36
 -2 1 -15 0.79 1.06
 -2 -1 -15 -1.07 1.4
 2 1 15 0.41 1.14
 2 -1 15 0.79 1.4
 -2 1 -15 -0.37 1.42
 -2 -1 -15 3.98 1.5
 -2 1 -15 1.71 1.64
 -2 -1 -15 1 0.79
 -2 1 -15 0.75 0.67
 2 1 15 0.19 0.74
 -2 1 -15 0.66 1.33
 -2 -1 -15 0.35 1.18
 -2 1 -16 34.14 3.55
 -2 -1 -16 42.43 4.45
 -2 1 -16 36.52 4.16
 -2 1 -16 40.38 3.74
 -2 -1 -16 42.69 3.55
 2 1 16 33.35 4.24
 -2 -1 -16 37.43 4.24
 2 -1 16 48.63 4.79
 -2 1 -16 47.85 4.46
 -2 -1 -16 42.39 4.28
 -2 1 -16 38.36 2.5
 -2 -1 -16 43.17 2.98
 2 1 16 37.36 2.97
 -2 -1 -16 38.5 3.81
 -2 -1 -17 1.68 1.47
 2 -1 17 1.79 1.76
 -2 -1 -17 3.88 1.58
 2 1 17 1.86 1.71
 -2 1 -17 4.01 1.54
 -2 1 -17 1.95 1.53
 -2 -1 -17 5.73 1.88
 -2 1 -17 2.21 0.83
 -2 -1 -17 3.95 1.1
 2 1 17 3.1 1.27
 -2 1 -17 2.79 1.32
 -2 -1 -18 667.68 22.11
 2 1 18 694.73 25.57
 2 -1 18 736.63 25.76
 -2 -1 -18 687.27 24.74
 -2 1 -18 717.53 24.67
 -2 -1 -18 722.78 21.03
 -2 1 -18 713.2 20.04
 2 1 18 683.98 21.35
 -2 -1 -18 758.78 23.92
 -2 1 -18 717.36 23.24
 -2 1 -19 15.84 1.69
 -2 -1 -19 13.93 1.93
 -2 1 -19 17.45 3.41
 -2 -1 -19 20.04 3.48
 -2 1 -19 17.75 2.66
 -2 -1 -19 20.85 3.13
 2 1 19 24.87 4.05
 -2 -1 -19 13.46 2.36
 2 -1 19 9.98 2.66
 -2 -1 -20 357.13 12.23
 -2 1 -20 365.71 14.22
 -2 -1 -20 341.38 14.36
 2 -1 20 361.72 16.43
 2 1 20 386.57 17.12
 -2 -1 -20 362.94 16.06
 -2 1 -20 350.98 15.55
 -2 -1 -21 37.84 4.14
 -2 1 -21 35.1 3.84
 2 1 21 33.57 4.97
 2 -1 21 40.35 5.17
 -2 -1 -21 39.17 5.12
 -2 1 -21 28.8 4.4
 -2 1 -22 144.27 8.09
 -2 -1 -22 133.12 8.15
 2 1 22 145.23 10.24
 2 -1 22 148.02 10.15
 -2 -1 -22 165.97 10.25
 -2 1 -22 156.24 9.76
 -2 -1 -23 48.09 4.77
 -2 1 -23 56.84 4.91
 2 1 23 43.77 5.81
 -2 -1 -23 51.35 5.81
 -2 1 -23 60.19 6.14
 -2 1 -24 158.09 8.6
 -2 -1 -24 160.39 9.03
 2 1 24 178.52 11.71
 -2 1 -24 153.65 10.22
 -2 -1 -24 168.68 10.92
 -2 -1 -25 4.35 2.16
 2 1 25 1.98 2.41
 -2 -1 -25 2.94 2.88
 -2 1 -25 1.13 2.34
 2 1 26 81.65 8.09
 -2 -1 -26 78.09 7.44
 -2 1 -26 65.25 6.9
 -2 2 28 92.36 8.91
 -2 2 28 73.18 8.44
 2 2 -28 85.85 8.61
 2 -2 -28 76.55 8.27
 -2 2 27 5.89 3.23
 -2 2 27 12.25 3.76
 -2 -2 27 11.06 3.59
 2 -2 -27 4.24 2.95
 2 2 -27 11.04 4.06
 -2 2 26 359.76 18.54
 -2 -2 26 358.44 18.05
 -2 2 26 323.82 18.06
 2 -2 -26 369.86 18.44
 -2 2 25 3.46 2.79
 -2 2 25 6.47 2.99
 -2 -2 25 0.65 2.3
 2 -2 -25 7.97 3.19
 -2 2 24 18.72 4.14
 -2 -2 24 16.98 4.14
 2 -2 -24 10.22 3.5
 -2 2 24 13.99 3.34
 2 -2 -24 10.41 2.08
 -2 2 23 36.63 5.44
 -2 -2 23 37.51 5.16
 2 -2 -23 37.47 5.34
 -2 2 23 30.67 2.69
 2 2 -23 26 3.32
 -2 2 23 15.56 0.97
 2 2 -23 29.27 2.45
 -2 2 23 25.57 4.71
 2 -2 -23 35.73 3.16
 -2 2 22 86.32 7.78
 -2 -2 22 107.56 5.39
 -2 2 22 87.42 8.17
 -2 -2 22 88.73 7.75
 2 2 -22 92.75 5.99
 -2 2 22 94.6 5.04
 2 2 -22 95.78 4.81
 -2 2 22 93.27 3.63
 2 2 -22 92.75 6.16
 2 -2 -22 96.29 5.41
 -2 2 21 6.31 1.77
 -2 2 21 8.78 2.87
 -2 -2 21 9.97 2.87
 -2 2 21 6.1 2.67
 2 2 -21 5.64 1.79
 -2 2 21 4.75 1.39
 -2 -2 21 6.01 1.54
 2 2 -21 5.52 1.33
 -2 -2 21 3.55 0.55
 -2 2 21 5.27 0.96
 2 2 -21 6.13 1.85
 2 -2 -21 3.77 1.58
 2 2 -20 397.73 16.48
 -2 2 20 470.72 15.37
 -2 -2 20 443.88 14.64
 -2 2 20 444.44 19.27
 -2 -2 20 432.67 18.88
 -2 2 20 451.01 19.65
 -2 2 20 438.62 14.55
 2 2 -20 414.48 15.76
 2 2 -20 439.58 14.16
 2 -2 -20 454.55 16.63
 2 2 -20 450.57 16.18
 2 -2 -20 445.96 14.88
 2 2 -19 3.56 1.85
 -2 2 19 7.29 1.73
 -2 2 19 8.98 2.59
 -2 -2 19 5.52 2.31
 -2 2 19 9.94 2.82
 2 2 -19 6.45 1.84
 -2 2 19 8.81 1.71
 -2 -2 19 9.81 1.68
 2 2 -19 6.06 1.32
 -2 -2 19 6.66 1.03
 2 -2 -19 7.94 2.25
 2 2 -19 6.43 1.73
 2 -2 -19 6.28 1.55
 2 2 -18 56.6 4.53
 -2 2 18 44.05 4.59
 -2 2 18 70.89 6.11
 -2 -2 18 62.71 5.71
 -2 2 18 54.38 5.55
 -2 2 18 64.27 3.88
 2 2 -18 57.46 4.29
 -2 -2 18 64.8 3.88
 2 2 -18 60.71 3.46
 -2 -2 18 61.6 2.7
 2 2 -18 59.34 4.33
 2 -2 -18 63.54 4.76
 -2 2 18 63.57 5.07
 2 -2 -18 54.82 3.62
 2 2 -17 42.07 3.88
 -2 2 17 45.49 4.38
 -2 2 17 36.2 4.32
 -2 -2 17 45.65 4.69
 -2 2 17 45.45 4.89
 -2 2 17 49 3.33
 2 2 -17 43.79 3.72
 -2 -2 17 48.59 3.27
 2 2 -17 45.09 2.9
 -2 -2 17 46.04 2.42
 2 -2 -17 47.1 3.98
 -2 2 17 52.43 4.61
 2 2 -17 41.29 3.6
 2 -2 -17 38.92 3.01
 2 2 -16 442.05 16.8
 -2 2 16 467.21 17.76
 -2 2 16 477.56 15.71
 2 2 -16 473.7 17.81
 -2 2 16 459.13 18.77
 2 -2 -16 416.13 17.57
 -2 -2 16 478.14 18.69
 -2 2 16 491.5 19.43
 -2 -2 16 483.32 15.62
 2 2 -16 479.47 16.87
 -2 2 16 504.96 15.95
 -2 -2 16 497.09 14.41
 2 2 -16 499.78 15.19
 -2 2 16 493.72 17.91
 2 2 -16 502.66 16.93
 2 -2 -16 530.12 17.38
 2 -2 -16 511.7 15.8
 2 2 -15 190.3 9.21
 -2 2 15 220.68 10.24
 -2 2 15 216.97 11
 2 2 -15 228.21 10.4
 -2 -2 15 229 10.96
 -2 2 15 211.31 8.66
 2 2 -15 225.74 9.63
 -2 -2 15 213.83 8.51
 2 2 -15 224.81 8.14
 2 2 -15 225.18 9.54
 -2 2 15 241.63 10.58
 2 -2 -15 213.28 9.5
 2 -2 -15 211.77 8.4
 -2 2 14 1506.54 30.88
 -2 2 14 1479.76 32.57
 2 2 -14 1495.4 31.02
 -2 -2 14 1535.5 29.69
 -2 -2 14 1405.38 31.8
 -2 2 14 1462.87 28.18
 2 2 -14 1440.62 29.62
 -2 -2 14 1463.21 27.93
 2 2 -14 1470.16 26.86
 2 2 -14 1483.51 29.46
 2 -2 -14 1418.87 29.53
 -2 2 14 1501.31 31.16
 2 -2 -14 1574.28 27.85
 2 2 -13 20.83 2.43
 -2 2 13 18.41 2.49
 2 2 -13 20.68 2.77
 -2 2 13 21.61 2.89
 -2 -2 13 21.38 2.84
 -2 -2 13 14.6 2.06
 -2 2 13 15.72 1.96
 -2 -2 13 17.28 2.01
 2 2 -13 17.18 2.25
 2 2 -13 17.4 1.79
 2 2 -13 15.77 2.14
 2 -2 -13 16.82 2.31
 -2 2 13 18.38 2.58
 2 -2 -13 19.76 1.97
 -2 2 12 30.27 3.02
 -2 2 12 41.39 3.86
 2 2 -12 32.74 3.29
 -2 -2 12 28.69 3.32
 -2 -2 12 39.94 3.2
 -2 2 12 32.77 2.37
 -2 2 12 38.08 2.92
 2 2 -12 32.63 3.04
 -2 -2 12 34.46 2.73
 2 2 -12 38.18 2.56
 -2 2 12 39.62 3.57
 2 -2 -12 32.46 3.09
 2 2 -12 36.47 3.17
 2 -2 -12 32.66 2.54
 2 2 -11 15.27 1.92
 -2 2 11 12.62 1.82
 -2 2 11 10.11 2.01
 -2 -2 11 14.82 2.19
 -2 2 11 16.32 2.47
 -2 2 11 18.69 1.66
 -2 -2 11 13.59 1.85
 -2 2 11 12.85 1.71
 2 2 -11 16.77 2.1
 -2 -2 11 12.99 1.68
 2 2 -11 15.04 1.54
 -2 2 11 13.6 2.08
 2 2 -11 12.37 1.77
 2 -2 -11 14.4 2
 2 -2 -11 16.02 1.67
 -2 2 11 11.43 1.54
 2 2 -10 958.52 27.22
 -2 2 10 974.33 27.67
 -2 2 10 980.7 28.89
 -2 -2 10 963.08 28.64
 -2 -2 10 924.83 27.36
 -2 2 10 962.3 26.11
 -2 2 10 983.26 29.21
 -2 2 10 971.31 27.37
 -2 -2 10 977.91 27.17
 2 2 -10 956.89 27.97
 2 2 -10 995.81 26.47
 2 2 -10 971.64 27.65
 -2 2 10 1003.71 28.65
 2 -2 -10 972.7 27.97
 2 -2 -10 900.95 26.38
 -2 2 10 938.72 26.66
 2 2 -9 43.42 2.83
 -2 2 9 46.75 3.07
 -2 2 9 41.26 3.37
 -2 -2 9 46.4 3.48
 -2 -2 9 41.28 2.96
 -2 2 9 39.37 3.4
 -2 2 9 43.59 2.4
 -2 2 9 38.18 2.88
 2 2 -9 39.49 3.1
 -2 -2 9 43.43 2.96
 2 2 -9 38.99 2.48
 2 -2 -9 39.34 3.12
 2 2 -9 34.62 2.84
 -2 2 9 42.67 2.72
 2 -2 -9 41.23 2.58
 2 -2 -8 574.83 18.33
 -2 2 8 637.68 18.66
 -2 2 8 688.69 20.54
 -2 -2 8 644.53 19.96
 -2 -2 8 661.5 19.28
 -2 2 8 684.47 19.53
 2 2 -8 663.88 19.86
 2 2 -8 651.92 18.61
 2 -2 -8 664.22 19.7
 2 2 -8 657.38 19.63
 -2 2 8 679.55 19.11
 2 2 -8 739.44 19.16
 -2 2 7 19.5 2.1
 -2 -2 7 19.11 1.94
 -2 2 7 20.6 1.99
 -2 -2 7 18.66 1.83
 2 2 -7 18.69 1.96
 2 2 -7 21.93 1.7
 -2 2 7 17.17 1.58
 -2 2 7 20.35 1.7
 -2 2 6 1017.26 26.36
 -2 -2 6 980.99 27.7
 -2 2 6 959.66 27.68
 2 2 -6 930.56 27.14
 -2 -2 6 949.55 27.14
 2 2 -6 979.54 27.61
 2 2 -6 1001.38 26.56
 -2 -2 6 970.08 26.42
 -2 2 6 1026.25 26.57
 -2 -2 5 20.32 1.87
 -2 -2 5 16.49 1.57
 2 2 -5 20.32 1.75
 -2 2 5 22.72 1.98
 2 2 -5 22.92 2.01
 -2 -2 5 17.63 1.5
 -2 2 5 21.88 2.03
 -2 2 5 19.84 1.55
 2 2 -4 7121.04 182.15
 -2 -2 4 7312.04 182.07
 -2 -2 4 6760.07 182.52
 2 2 -4 7502.04 182.29
 -2 2 4 7500.04 183.22
 -2 -2 4 7486.29 182.62
 2 2 -3 1108.2 30.65
 -2 -2 3 1192.99 31.55
 2 2 -3 1206.91 31.28
 -2 2 3 1225.91 31.95
 -2 -2 3 1211.15 31.2
 2 2 -2 1084.95 27.87
 2 2 -2 1039.48 26.85
 2 2 -2 1031.09 27.05
 2 2 -2 1048.4 27.99
 -2 -2 2 1059.34 27.57
 -2 2 2 1062.21 28.33
 -2 -2 2 1061.95 28.13
 2 2 -1 1.48 0.48
 -2 -2 1 1.66 0.34
 -2 -2 1 1.07 0.48
 2 2 -1 0.71 0.44
 -2 2 1 0.49 0.43
 -2 -2 1 1.19 0.37
 2 -2 0 31.68 2.1
 2 2 0 39.31 1.77
 -2 -2 0 33.67 1.65
 2 -2 0 38.15 2.11
 2 2 0 37.44 1.99
 -2 -2 0 35 1.98
 2 2 0 40.47 2.22
 2 -2 0 37.48 1.33
 -2 2 0 35.3 1.98
 -2 -2 0 33.32 1.65
 2 2 0 29.27 1.91
 -2 2 -1 3107.78 73.85
 -2 -2 -1 3240.02 75.31
 2 -2 1 2916.04 73.81
 2 -2 1 3098.69 75.58
 2 2 1 3065.38 74.78
 2 -2 1 3083.78 75.34
 2 2 1 2942.96 75.07
 2 2 1 2790.69 74.04
 -2 2 -1 2962.64 74.95
 -2 -2 -1 2905.8 74.75
 2 2 1 2939.21 75.31
 -2 2 -1 3016.78 73.8
 -2 2 -1 2819.26 74.52
 2 -2 1 2880.35 74.44
 -2 -2 -1 2780.09 74.39
 2 -2 1 2931.18 73.9
 -2 -2 -2 7176.35 182.82
 -2 2 -2 7373.43 181.45
 -2 -2 -2 7111.79 183.29
 2 -2 2 7864.21 183.65
 2 2 2 7002.01 182.32
 2 2 2 6962.84 182.92
 2 -2 2 7327.44 183.06
 2 2 2 7313.18 182.66
 -2 2 -2 7188.09 182.68
 2 2 2 7236.2 181.98
 2 -2 2 7443.04 181.53
 -2 -2 -2 7277.33 182
 2 2 2 7508.92 182.33
 2 -2 2 7053.97 182.39
 -2 -2 -2 7470.57 182.96
 -2 2 -2 7343.66 181.69
 -2 2 -2 7282.05 182.35
 2 -2 2 7232.24 181.65
 -2 2 -2 7509.06 181.6
 2 -2 2 7077.52 181.8
 -2 -2 -3 320.44 10.31
 2 2 3 326.3 9.67
 -2 -2 -3 346.65 10.53
 2 -2 3 324.95 10.51
 -2 -2 -3 331.88 9.43
 2 2 3 330.8 9.96
 2 -2 3 312.45 10.14
 2 2 3 299.36 10.02
 2 2 3 294.92 9.33
 -2 2 -3 303.06 9.83
 -2 -2 -3 323.6 9.32
 2 2 3 304.86 9.01
 2 -2 3 313.59 8.91
 -2 -2 -3 312.29 8.79
 -2 -2 -3 317.63 9.49
 -2 -2 -3 314.03 9.84
 -2 2 -3 313.18 9.23
 2 -2 3 318.11 9.29
 -2 -2 -3 330.01 10.02
 -2 2 -3 301.44 8.75
 -2 2 -3 320 9.05
 2 -2 3 317.07 9.27
 -2 -2 -4 3823.39 101.55
 -2 -2 -4 4093.98 100.5
 2 2 4 4152.2 100.9
 2 2 4 4085.8 101.65
 -2 2 -4 3944.57 101.19
 -2 2 -4 3980.11 100.96
 -2 -2 -4 3896.21 100.5
 2 2 4 4082.54 100.82
 2 2 4 3934.24 99.52
 -2 2 -4 3865.98 99.92
 2 -2 4 3994.21 99.99
 -2 2 -4 4002.01 99.99
 -2 -2 -4 3994.19 100.83
 -2 -2 -4 4139.82 100.27
 -2 -2 -4 4161.42 101.37
 -2 -2 -4 3979.6 99.29
 2 -2 4 4060.17 100.61
 -2 2 -4 3935.43 100.26
 2 2 5 955.01 27.29
 -2 2 -5 992.9 27.06
 -2 -2 -5 976.87 26.43
 -2 2 -5 946.84 26.8
 -2 -2 -5 973.22 26.96
 -2 2 -5 1039.72 25.94
 2 2 5 961.89 24.74
 2 -2 5 907.6 25.27
 -2 2 -5 975.89 25.44
 -2 -2 -5 1001.83 25.66
 -2 -2 -5 975.34 26.24
 2 2 5 921.05 27.75
 -2 -2 -5 952.65 27.23
 -2 2 -5 922.82 26.91
 -2 2 -5 1016.83 26.26
 2 2 6 602.05 18.48
 -2 2 -6 566.47 18.04
 -2 -2 -6 614.22 17.77
 -2 2 -6 584.57 18.02
 -2 -2 -6 601.63 18.05
 -2 2 -6 587.9 17.08
 -2 2 -6 599.96 16.31
 -2 -2 -6 602.46 16.44
 -2 2 -6 606.87 18.23
 -2 2 -6 591.68 17.43
 -2 -2 -6 627.01 17.48
 -2 -2 -6 643.85 18.57
 2 2 6 595.86 19.17
 -2 -2 -7 46.91 2.98
 -2 -2 -7 50.64 3.49
 2 2 7 54.54 3.99
 -2 2 -7 44.48 3.25
 2 2 7 43.17 3.38
 -2 2 -7 44.56 3.19
 -2 -2 -7 44.12 3.06
 -2 -2 -7 47.28 3.3
 -2 2 -7 42.2 2.76
 2 2 7 40.7 3.13
 -2 2 -7 46.49 2.18
 2 2 7 44.39 2.67
 -2 2 -7 44.99 2.93
 -2 2 -7 45.85 3.31
 -2 -2 -8 1489.83 39.69
 -2 -2 -8 1438.2 38.6
 2 2 8 1427.96 40.96
 2 2 8 1457.75 40.16
 -2 2 -8 1425.43 39.04
 -2 2 -8 1374.13 39.33
 2 2 8 1460.1 39.56
 -2 2 -8 1394.57 39.36
 -2 -2 -8 1411.23 39.03
 -2 -2 -8 1422.08 39.4
 -2 2 -8 1369.22 38.34
 -2 2 -8 1407.6 36.73
 -2 -2 -8 1409.83 36.68
 2 2 8 1403.22 37.9
 -2 2 -8 1495.6 39.8
 -2 2 -8 1448.32 38.76
 2 2 9 169.51 7.44
 -2 2 -9 148.2 5.56
 -2 -2 -9 176.41 6.48
 2 2 9 149.39 6.5
 -2 2 -9 162.63 6.28
 -2 2 -9 152.73 5.76
 2 -2 9 156.11 6.07
 -2 2 -9 155.21 6.25
 -2 -2 -9 161.94 6.01
 2 2 9 144.99 6.15
 -2 2 -9 150.71 3.48
 -2 2 -9 161.72 5.58
 -2 -2 -9 147.19 5.96
 -2 2 -9 156.11 3.54
 -2 -2 -9 148.98 3.26
 2 2 9 147.91 4.73
 -2 2 -9 160.47 5.75
 -2 2 -9 136.4 5.87
 -2 2 -10 1377.13 38.57
 -2 -2 -10 1497.22 39.54
 2 2 10 1338.05 40.95
 -2 2 -10 1352.78 39.22
 -2 2 -10 1340.5 38.72
 2 2 10 1417.38 39.87
 -2 -2 -10 1422.67 39.13
 -2 2 -10 1365.83 39.51
 2 -2 10 1415.59 39.46
 -2 -2 -10 1348.91 39.32
 -2 2 -10 1363.6 36.09
 -2 2 -10 1437.09 38.46
 -2 2 -10 1405.55 36.08
 2 2 10 1370.55 37.59
 -2 2 -10 1387.09 38.68
 -2 2 -10 1441.41 39.74
 -2 -2 -11 129.49 6.77
 -2 -2 -11 129.96 6.39
 2 2 11 142.71 8.13
 -2 2 -11 132.42 6.41
 -2 2 -11 129.47 6.59
 -2 2 -11 138.8 7.08
 2 2 11 122.06 7
 -2 -2 -11 123.6 6.65
 2 -2 11 148.07 7.35
 -2 2 -11 136.31 6.59
 -2 -2 -11 144.34 7.25
 -2 2 -11 126.48 4.68
 -2 2 -11 127.42 4.64
 2 2 11 130.86 5.76
 -2 2 -11 131.1 6.53
 -2 2 -11 123 6.86
 2 2 12 15.35 2.67
 -2 2 -12 7.46 1.51
 -2 -2 -12 0.25 0.61
 -2 -2 -12 7.89 1.73
 -2 2 -12 6.86 1.6
 -2 2 -12 6.86 1.78
 2 2 12 6.05 1.62
 2 -2 12 7.84 1.92
 -2 -2 -12 8.6 1.89
 -2 -2 -12 8.83 1.94
 -2 2 -12 7.09 0.92
 -2 2 -12 14.05 2.01
 -2 2 -12 7.76 0.94
 2 2 12 8.55 1.39
 -2 2 -12 7.46 1.81
 -2 2 -12 5.78 1.67
 -2 -2 -13 12.17 2.03
 2 2 13 10.66 2.44
 -2 2 -13 11.41 1.85
 -2 2 -13 10.57 2.52
 -2 -2 -13 11.27 2.05
 -2 2 -13 15.28 2.43
 -2 2 -13 9.57 2.05
 2 -2 13 13.92 2.39
 2 2 13 8.01 2.01
 -2 -2 -13 12.92 2.21
 -2 -2 -13 11.78 2.28
 -2 2 -13 12.98 1.21
 -2 2 -13 10.81 2.01
 -2 2 -13 12.28 1.16
 2 2 13 12.65 1.79
 -2 2 -13 8.75 1.81
 -2 2 -13 10.96 2.08
 -2 -2 -14 325.01 13.44
 -2 -2 -14 375.28 14.71
 -2 2 -14 372.28 13.25
 -2 -2 -14 355.04 13.39
 -2 2 -14 366.85 14.93
 2 2 14 382.04 16.12
 -2 2 -14 337.71 13.46
 -2 2 -14 349.24 14.06
 -2 -2 -14 344.63 13.71
 -2 -2 -14 351.93 13.96
 -2 2 -14 355.1 13.13
 2 -2 14 361.21 14.54
 2 2 14 342.51 14.72
 -2 2 -14 346.67 10.43
 -2 -2 -14 348.84 14.2
 -2 2 -14 363.76 13.82
 -2 2 -14 353.22 10.47
 2 2 14 365.77 12.38
 -2 2 -14 342.96 13.52
 -2 2 -14 351.18 14.22
 -2 -2 -15 25.01 3.16
 -2 2 -15 30.01 3.95
 -2 -2 -15 24.67 3.06
 -2 2 -15 28.53 3
 -2 -2 -15 21.97 3.24
 2 2 15 26.7 3.97
 -2 2 -15 25.02 3.17
 -2 -2 -15 31.06 3.59
 -2 2 -15 29.78 3.05
 -2 2 -15 26.05 3.5
 2 2 15 23.07 3.49
 2 -2 15 22.63 3.24
 -2 2 -15 24.6 1.66
 -2 -2 -15 25.01 3.39
 -2 2 -15 23.9 3.1
 -2 2 -15 24.83 1.71
 2 2 15 27.56 2.68
 -2 2 -15 23.43 3.19
 -2 -2 -16 1334.31 39.87
 -2 2 -16 1435.16 39.67
 2 2 16 1355.51 43.44
 -2 2 -16 1352.82 40.27
 -2 2 -16 1422.2 39.63
 2 -2 16 1391.94 41.61
 -2 -2 -16 1365.95 38.38
 2 2 16 1432.89 42.46
 -2 -2 -16 1344.07 41.07
 -2 2 -16 1356.09 40.53
 -2 2 -16 1314.87 35.4
 -2 2 -16 1396.99 35.82
 2 2 16 1385.8 38.34
 -2 -2 -16 1411.16 40.41
 -2 -2 -17 87.85 6.09
 -2 -2 -17 89.59 5.26
 -2 2 -17 83.09 5.66
 2 -2 17 93.6 6.89
 2 2 17 91.24 7.07
 -2 2 -17 97.84 6.59
 -2 2 -17 83.57 3.17
 -2 -2 -17 91.82 6.68
 -2 2 -17 92.19 3.69
 2 2 17 102.64 5.46
 2 2 17 80.01 7.26
 -2 2 -17 95.23 5.87
 -2 -2 -17 87.34 6.08
 -2 2 -18 37.51 3.76
 -2 -2 -18 54.34 4.81
 -2 -2 -18 45.58 3.82
 2 2 18 51.23 5.49
 2 -2 18 42.64 4.79
 -2 -2 -18 44.36 4.82
 -2 2 -18 47.9 4.76
 -2 2 -18 47.36 2.4
 2 2 18 51.81 3.81
 2 2 18 43.88 5.54
 2 2 19 5.83 2.59
 -2 -2 -19 1.85 1.51
 -2 2 -19 1.28 1.62
 -2 -2 -19 2.8 1.77
 -2 -2 -19 0.21 0.93
 -2 2 -19 0.84 0.64
 2 2 19 0.25 1.19
 -2 -2 -19 2.64 1.77
 -2 2 -19 1.26 1.48
 -2 -2 -20 494.63 17.5
 2 2 20 552.88 21.89
 -2 2 -20 535.26 20.35
 -2 -2 -20 559.76 21.2
 -2 -2 -20 536.86 16.87
 2 2 20 521.76 17.52
 -2 2 -20 495.97 18.09
 -2 -2 -20 524.87 19.33
 -2 -2 -21 120.05 7.75
 -2 2 -21 125.12 7.3
 -2 -2 -21 135.42 9.31
 -2 2 -21 146.09 9.03
 2 2 21 134.75 9.61
 -2 2 -22 455.26 17
 -2 -2 -22 474.55 18.21
 -2 -2 -22 476.94 19.92
 -2 2 -22 459.67 19.19
 2 2 22 515.02 21.44
 -2 -2 -23 3.28 1.8
 -2 2 -23 3.01 1.74
 -2 -2 -23 6.13 2.94
 -2 2 -23 5.12 2.41
 2 2 23 7.56 3.02
 -2 2 -24 21.71 3.09
 -2 -2 -24 19.49 3.54
 -2 -2 -24 33.55 4.97
 -2 2 -24 23.41 4.21
 2 2 24 22.8 4.64
 -2 -2 -25 2.08 1.73
 -2 2 -25 3.86 2.54
 -2 -2 -25 2.39 2.68
 2 2 25 2.02 2.28
 -2 2 -26 157.16 10.53
 -2 -2 -26 157.81 10.84
 2 2 26 149.13 11.09
 -2 3 27 14.69 4.39
 -2 -3 27 13.71 3.95
 2 -3 -27 17.11 4.38
 -2 3 27 17.29 4.57
 -2 -3 26 4.9 2.47
 -2 3 26 6.43 2.89
 2 -3 -26 2.76 2.79
 -2 3 26 2.29 2.69
 -2 -3 25 22.34 4.67
 -2 3 25 16.57 4.09
 2 -3 -25 28.74 4.97
 -2 3 25 20.65 4.6
 2 -3 -24 544.65 22.62
 2 3 -24 515.94 18.14
 -2 -3 24 515.62 21.87
 -2 3 24 515.63 23.06
 -2 3 24 554.88 23.06
 -2 -3 24 492.22 21.98
 2 -3 -24 455.44 16.7
 -2 -3 23 166.51 11.21
 -2 3 23 153.77 10.89
 -2 -3 23 162.31 10.76
 -2 3 23 162.02 11.42
 2 -3 -23 159.7 10.93
 2 3 -23 169.93 8.66
 2 -3 -23 159.84 7.79
 -2 3 23 163.37 8.14
 -2 3 22 280.8 11.07
 -2 3 22 239.16 13.85
 -2 -3 22 256.16 14.04
 -2 3 22 259.28 14.72
 -2 -3 22 258.84 13.86
 -2 3 22 257.45 9.69
 2 -3 -22 274.23 14.42
 2 3 -22 261.74 11.41
 2 3 -22 246.48 8.55
 -2 3 22 252.65 8.21
 2 3 -22 257.21 11.27
 2 -3 -22 264.95 10.61
 -2 3 21 11.41 2.1
 -2 3 21 12.27 2.98
 -2 -3 21 8.93 1.68
 -2 -3 21 7.45 2.46
 -2 -3 21 8.68 2.5
 -2 3 21 10.67 3.14
 2 3 -21 8.38 2.06
 2 -3 -21 7.36 2.67
 -2 3 21 8.54 1.65
 -2 3 21 9.62 1.32
 -2 -3 21 7.2 0.77
 2 3 -21 10.18 1.48
 2 3 -21 9.58 2.09
 2 -3 -21 7.13 1.82
 -2 3 20 0.96 2
 2 3 -20 0.38 1.84
 -2 3 20 0.54 1.45
 -2 3 20 5.57 2.18
 -2 -3 20 2.18 1.41
 -2 -3 20 1.77 1.06
 -2 -3 20 2.07 1.83
 -2 3 20 1.2 1.94
 -2 3 20 -0.88 1.41
 2 3 -20 2.33 1.66
 2 3 -20 0.44 0.9
 -2 -3 20 1.35 0.62
 2 3 -20 0.94 1.37
 -2 3 20 0.44 1.41
 2 -3 -20 -0.26 1.34
 2 3 -19 87.93 6.32
 -2 3 19 88.58 5.48
 -2 3 19 78.31 6.58
 -2 -3 19 95.9 5.23
 -2 3 19 98.32 7.72
 -2 -3 19 101.69 7.81
 -2 3 19 106 8.19
 -2 -3 19 96.8 7.43
 -2 3 19 94.53 5.2
 2 3 -19 100.83 6.3
 2 3 -19 91.89 4.44
 -2 3 19 113.84 7.4
 2 -3 -19 93.9 6.24
 2 3 -19 95.31 5.98
 2 -3 -19 91.83 5.43
 -2 3 18 802.63 24.86
 -2 3 18 835.08 27.82
 2 3 -18 834.42 26.6
 -2 3 18 803.34 28.64
 -2 -3 18 807.31 28.35
 -2 -3 18 820 24.34
 -2 -3 18 806.89 28.22
 -2 3 18 862.55 29.68
 -2 3 18 839.01 24.52
 2 3 -18 862.47 26.25
 2 3 -18 802.5 23.14
 -2 -3 18 806.71 22.45
 2 3 -18 843.8 25.8
 2 -3 -18 817.04 26.17
 -2 3 18 873.03 27.69
 2 -3 -18 788.28 24.58
 -2 3 17 48.52 3.82
 2 3 -17 44.05 4.17
 -2 3 17 49.33 4.83
 -2 3 17 45.55 4.99
 -2 -3 17 46.92 4.97
 -2 -3 17 47.46 3.51
 -2 -3 17 45.3 4.75
 -2 3 17 47.17 3.55
 2 3 -17 44.55 4.05
 -2 -3 17 47.38 2.79
 2 3 -17 48.83 3.04
 -2 3 17 51.39 4.76
 2 3 -17 50.22 4.13
 2 -3 -17 53.62 4.46
 2 -3 -17 45.37 3.64
 -2 3 16 500.86 15.74
 2 3 -16 511.22 14.81
 -2 3 16 498.84 16.79
 2 3 -16 509.76 15.46
 -2 -3 16 519.67 16.64
 2 3 -16 504.88 14.58
 -2 -3 16 519.34 12.92
 -2 3 16 512.3 13.19
 -2 -3 16 514.19 11.18
 2 3 -16 496.7 11.52
 2 -3 -16 508.22 14.71
 -2 3 16 516.37 15.87
 2 3 -16 513.7 14.24
 2 -3 -16 559 13.66
 -2 3 15 0.23 0.5
 2 3 -15 1.19 1.16
 -2 3 15 0.35 1.29
 -2 3 15 2.87 1.21
 2 3 -15 1.32 1.37
 -2 -3 15 -0.39 1.07
 -2 3 15 0.89 0.75
 2 3 -15 1.18 0.96
 -2 -3 15 1.03 1.03
 2 3 -15 0.73 0.7
 -2 -3 15 0.8 0.71
 -2 3 15 1.08 1.17
 2 -3 -15 0.29 1.32
 2 3 -15 -0.53 1.01
 2 -3 -15 0.65 0.9
 -2 3 14 37.3 3.62
 2 3 -14 56.39 4.31
 -2 3 14 43.16 4.15
 -2 -3 14 48.68 4.3
 -2 -3 14 43.28 3.57
 -2 -3 14 45.61 3.12
 2 3 -14 48.75 3.8
 -2 3 14 44.54 3.17
 2 3 -14 45.61 2.6
 -2 -3 14 41.64 2.43
 -2 3 14 46.33 4.13
 2 3 -14 42.76 3.44
 2 -3 -14 38.25 3.41
 -2 3 14 40.58 3.06
 2 -3 -14 45.41 3.11
 2 3 -13 337.04 12.73
 -2 3 13 368.82 13.6
 -2 3 13 357.15 14.3
 2 3 -13 348.98 13.52
 -2 3 13 337.87 14.41
 -2 -3 13 358.91 13.1
 -2 -3 13 348.63 13.92
 -2 3 13 351.88 12.35
 2 3 -13 353.98 13.18
 -2 -3 13 356.72 12.15
 2 3 -13 342.45 11.12
 -2 -3 13 337.21 11.1
 2 3 -13 347.49 12.7
 -2 3 13 345.85 13.75
 2 -3 -13 351.05 13.11
 2 -3 -13 376.86 12.27
 -2 3 13 375.86 12.42
 -2 3 12 1335.78 36.97
 2 3 -12 1227.84 36.77
 -2 3 12 1310.12 37.94
 -2 -3 12 1422.5 36.94
 -2 3 12 1320.5 38.55
 -2 -3 12 1270.81 37.45
 -2 3 12 1297.26 35.76
 -2 -3 12 1253.54 35.31
 2 3 -12 1283.39 36.59
 2 3 -12 1287.99 34.3
 -2 -3 12 1224.03 34.31
 2 3 -12 1292.41 36.1
 2 -3 -12 1239.05 36.38
 -2 3 12 1306.66 37.51
 2 -3 -12 1236.59 35.16
 -2 3 11 93.46 4.85
 2 3 -11 94.88 4.94
 -2 3 11 110.08 5.72
 -2 -3 11 99.75 4.89
 -2 3 11 91.49 3.22
 -2 -3 11 95.7 5.24
 -2 3 11 98.73 5.72
 2 3 -11 101.12 5.09
 -2 3 11 91.92 4.36
 -2 -3 11 88.45 4.08
 2 3 -11 100.18 3.59
 2 -3 -11 94.98 4.88
 2 3 -11 89.5 4.5
 -2 3 11 96.5 5.3
 2 3 -10 1070.23 14.34
 -2 3 10 1071.64 17.19
 -2 -3 10 1076.9 15.14
 -2 3 10 1089.03 18.02
 -2 3 10 1070.11 10.29
 -2 -3 10 1108.36 16.86
 2 3 -10 1095.88 16.09
 -2 -3 10 1108.24 14.09
 -2 3 10 1086.38 14.63
 2 3 -10 1076.31 11.54
 2 3 -10 1105.56 15.13
 -2 3 10 1034.93 16.9
 2 -3 -10 1063.2 15.69
 2 -3 -10 1085.25 13.46
 -2 3 9 149.93 6.61
 -2 3 9 157.87 7.36
 -2 3 9 162.4 7.67
 -2 3 9 168.81 5.44
 -2 -3 9 162.74 7.21
 -2 3 9 156.17 6.68
 -2 -3 9 154.67 6.48
 2 3 -9 167.14 7.19
 2 3 -9 157.92 5.83
 2 -3 -9 151.76 6.96
 2 -3 -9 144.09 6.13
 -2 3 9 133.21 6.15
 -2 3 8 59.07 3.52
 -2 3 8 63.57 4.09
 -2 3 8 61.15 4.25
 -2 -3 8 82.19 4.42
 2 3 -8 75.21 4.29
 -2 3 8 75.04 4.07
 -2 -3 8 60.55 3.61
 2 3 -8 69.36 3.31
 2 -3 -8 62.87 3.98
 -2 3 8 64.01 3.62
 2 -3 -8 70.03 3.59
 -2 -3 7 79.39 3.55
 2 3 -7 70.72 3.4
 -2 3 7 78.6 4.12
 2 3 -7 75.82 4.26
 2 3 -7 69.24 4.06
 -2 -3 7 77.2 4.09
 -2 3 7 86.65 4.75
 -2 3 7 64.82 3.6
 -2 -3 6 1496.62 39.52
 -2 3 6 1587.31 40.46
 2 3 -6 1505.15 39.82
 2 3 -6 1531.9 40.24
 -2 3 6 1521.89 39.83
 2 3 -6 1444.6 38.78
 -2 -3 6 1482.7 38.81
 -2 3 6 1558.1 40.69
 -2 -3 5 316.69 10.68
 2 3 -5 311.99 10.26
 2 3 -5 317.41 10.84
 -2 -3 5 332.13 10.01
 2 3 -5 321.2 9.9
 -2 3 5 328.54 11.15
 -2 -3 5 324.59 8.69
 -2 -3 4 2179.71 56.14
 2 3 -4 2101.75 55.66
 -2 -3 4 2112.17 56.05
 -2 -3 4 2081.37 55.64
 2 3 -4 2222.57 55.67
 -2 3 4 2203.37 56.91
 -2 -3 4 2197.7 54.58
 -2 -3 3 2.76 0.53
 -2 -3 3 2.22 0.67
 2 3 -3 4.43 0.72
 -2 -3 3 5.45 0.97
 2 3 -3 3.29 0.7
 -2 3 3 4.78 0.99
 2 3 -3 4.84 0.81
 2 3 -2 10.86 1.15
 2 3 -2 11.26 0.64
 -2 -3 2 12.2 1.24
 -2 -3 2 12.83 1.09
 2 3 -2 9.78 1.01
 2 3 -2 13.48 1.25
 -2 3 2 10.06 1.25
 -2 -3 2 11.24 1.11
 2 3 -1 79.56 3.44
 2 3 -1 77.84 2.6
 -2 -3 1 78.99 2.55
 -2 -3 1 75.41 3.42
 -2 -3 1 81.47 3.65
 2 3 -1 83.12 3.6
 -2 -3 1 86.82 3.3
 -2 3 1 86.26 3.71
 2 3 -1 71.17 3.34
 2 3 0 521.4 14.1
 -2 -3 0 489.21 12.85
[truncated: 2,007,883 more chars]
