# Supplementary material for: Isolation, bonding and reactivity of a monomeric stibine oxide
Source: Nat Chem. 2023 Mar 23;15(5):633–40. doi: 10.1038/s41557-023-01160-x (PMC10159848; doi:10.1038/s41557-023-01160-x)
Supplement: Supplementary file 14 — Crystallographic information file for compound 2b. [file 41557_2023_1160_MOESM14_ESM.cif]

data_2b
_audit_creation_date               2021-11-27
_audit_creation_method
;
Olex2 1.5
(compiled 2021.11.18 svn.ra9532c28 for OlexSys, GUI svn.r6429)
;
_audit_contact_author_address      ?
_audit_contact_author_email        ?
_audit_contact_author_name         ''
_audit_contact_author_phone        ?
_publ_contact_author_id_orcid      ?
_publ_section_references
;
Bourhis, L.J., Dolomanov, O.V., Gildea, R.J., Howard, J.A.K., Puschmann, H.
 (2015). Acta Cryst. A71, 59-75.

Dolomanov, O.V., Bourhis, L.J., Gildea, R.J, Howard, J.A.K. & Puschmann, H.
 (2009), J. Appl. Cryst. 42, 339-341.

Kleemiss, F., Dolomanov, O.V., Bodensteiner, M., Peyerimhoff, N., Midgley, M.,
Bourhis, L.J., Genoni, A., Malaspina, L.A., Jayatilaka, D., Spencer, J.L.,
White, F., Grundkoetter-Stock, B, Steinhauer, S., Lentz, D., Puschmann, H.,
Grabowsky, S. (2021), Chem. Sci., 12, 1675-1692.
;
_chemical_formula_moiety           'C36 H51 As O'
_chemical_formula_sum              'C36 H51 As O'
_chemical_formula_weight           574.727
_chemical_absolute_configuration   unk
_chemical_oxdiff_formula           'C36 H51 As1 O1'
_chemical_oxdiff_usercomment       Dipp3AsO
loop_
  _atom_type_symbol
  _atom_type_scat_dispersion_real
  _atom_type_scat_dispersion_imag
  _atom_type_scat_source
  _atom_type_scat_dispersion_source
 As -0.94411 1.04771 'NoSpherA2: Chem.Sci. 2021, DOI:10.1039/D0SC05526C'
 'Henke, Gullikson and Davis, At. Data and Nucl. Data Tables, 1993, 54, 2'
 C 0.01920 0.00962 'NoSpherA2: Chem.Sci. 2021, DOI:10.1039/D0SC05526C'
 'Henke, Gullikson and Davis, At. Data and Nucl. Data Tables, 1993, 54, 2'
 H 0.00000 0.00000 'NoSpherA2: Chem.Sci. 2021, DOI:10.1039/D0SC05526C'
 'Henke, Gullikson and Davis, At. Data and Nucl. Data Tables, 1993, 54, 2'
 O 0.05239 0.03377 'NoSpherA2: Chem.Sci. 2021, DOI:10.1039/D0SC05526C'
 'Henke, Gullikson and Davis, At. Data and Nucl. Data Tables, 1993, 54, 2'

_space_group_crystal_system        'trigonal'
_space_group_IT_number             146
_space_group_name_H-M_alt          'R 3'
_space_group_name_Hall             ' R 3'
_atom_sites_solution_primary        dual
loop_
  _space_group_symop_id
  _space_group_symop_operation_xyz
 1 x,y,z
 2 -y,x-y,z
 3 -x+y,-x,z
 4 x+1/3,y+2/3,z+2/3
 5 -y+1/3,x-y+2/3,z+2/3
 6 -x+y+1/3,-x+2/3,z+2/3
 7 x+2/3,y+1/3,z+1/3
 8 -y+2/3,x-y+1/3,z+1/3
 9 -x+y+2/3,-x+1/3,z+1/3

_symmetry_Int_Tables_number        146
_cell_length_a                     16.7925(3)
_cell_length_b                     16.7925(3)
_cell_length_c                     9.8907(3)
_cell_angle_alpha                  90
_cell_angle_beta                   90
_cell_angle_gamma                  120
_cell_volume                       2415.4(1)
_cell_formula_units_Z              3
_cell_measurement_reflns_used      6526
_cell_measurement_temperature      100.00(10)
_cell_measurement_theta_max        77.2040
_cell_measurement_theta_min        5.2280
_exptl_absorpt_coefficient_mu      1.598
_exptl_absorpt_correction_T_max    0.96912
_exptl_absorpt_correction_T_min    0.96912
_exptl_absorpt_correction_type     sphere
_exptl_absorpt_process_details
;
CrysAlisPro 1.171.41.117a (Rigaku Oxford Diffraction, 2021)
Spherical absorption correction
using equivalent radius and absorption coefficient.
Empirical absorption correction using spherical harmonics,
implemented in SCALE3 ABSPACK scaling algorithm.
;
_exptl_crystal_density_diffrn      1.185
_exptl_crystal_description         sphere
_exptl_crystal_F_000               923.301
loop_
  _exptl_crystal_face_index_h
  _exptl_crystal_face_index_k
  _exptl_crystal_face_index_l
  _exptl_crystal_face_perp_dist
 -2 -1 0 0.0265
 -2 -2 -1 0.0273
 2 1 -1 0.0537
 -1 -2 1 0.0286
 0 -2 -1 0.0349
 1 -1 0 0.0287
 -2 1 0 0.0265
 2 -1 0 0.0210
 0 1 1 0.0458
 1 1 -1 0.0584
 0 1 0 0.0319
 -2 2 1 0.0452
 -1 1 -1 0.0544
 -2 1 -1 0.0361
 -2 0 1 0.0345
 -1 0 0 0.0265
 1 1 1 0.0390

_exptl_crystal_size_max            0.13
_exptl_crystal_size_mid            0.07
_exptl_crystal_size_min            0.05
_exptl_crystal_size_rad            0.037
loop_
  _exptl_oxdiff_crystal_face_indexfrac_h
  _exptl_oxdiff_crystal_face_indexfrac_k
  _exptl_oxdiff_crystal_face_indexfrac_l
  _exptl_oxdiff_crystal_face_x
  _exptl_oxdiff_crystal_face_y
  _exptl_oxdiff_crystal_face_z
 -2.0009 -1.0001 -0.0007 -0.2246 0.1638 0.0352
 -2.0004 -2.0019 -0.9993 -0.3316 0.1871 -0.1179
 2.0020 0.9993 -0.9981 0.2234 -0.1329 -0.1877
 -1.0026 -2.0006 0.9987 -0.2697 0.0394 0.1691
 -0.0002 -2.0026 -0.9985 -0.2127 0.0155 -0.1538
 0.9995 -1.0013 0.0005 -0.0463 -0.0935 -0.0186
 -1.9996 1.0017 -0.0009 -0.0131 0.1793 0.0365
 1.9996 -1.0017 0.0009 0.0131 -0.1793 -0.0365
 -0.0005 1.0017 0.9987 0.1070 -0.0232 0.1531
 1.0019 0.9997 -0.9985 0.1640 -0.0471 -0.1698
 0.0007 1.0009 -0.0001 0.1058 0.0077 0.0007
 -2.0001 2.0034 0.9977 0.0939 0.1560 0.1897
 -0.9983 1.0004 -0.9993 0.0451 0.1245 -0.1339
 -1.9984 1.0008 -0.9997 -0.0143 0.2102 -0.1160
 -2.0014 0.0016 0.9980 -0.1176 0.1406 0.1884
 -1.0001 0.0004 -0.0004 -0.0594 0.0858 0.0179
 0.9996 1.0014 0.9991 0.1664 -0.1090 0.1352

_diffrn_reflns_av_R_equivalents    0.0402
_diffrn_reflns_av_unetI/netI       0.0330
_diffrn_reflns_Laue_measured_fraction_full  1.0000
_diffrn_reflns_Laue_measured_fraction_max  1.0000
_diffrn_reflns_limit_h_max         18
_diffrn_reflns_limit_h_min         -20
_diffrn_reflns_limit_k_max         20
_diffrn_reflns_limit_k_min         -20
_diffrn_reflns_limit_l_max         11
_diffrn_reflns_limit_l_min         -10
_diffrn_reflns_number              7302
_diffrn_reflns_point_group_measured_fraction_full  0.9665
_diffrn_reflns_point_group_measured_fraction_max  0.9665
_diffrn_reflns_theta_full          66.9633
_diffrn_reflns_theta_max           66.96
_diffrn_reflns_theta_min           5.27
_diffrn_ambient_environment        N~2~
_diffrn_ambient_temperature        100.00(10)
_diffrn_detector                   'Hybrid Pixel Array Detector'
_diffrn_detector_area_resol_mean   10.0000
_diffrn_detector_type              HyPix
_diffrn_measured_fraction_theta_full  1.0000
_diffrn_measured_fraction_theta_max  1.0000
_diffrn_measurement_details
;
List of Runs (angles in degrees, time in seconds):

  # Type    Start    End  Width  t~exp~   \w     \q     \k     \f   Frames
--------------------------------------------------------------------------
  1  \w     49.00  74.00   0.50    0.13    --   49.41  49.00 -46.83   50
  2  \w     43.00  69.00   0.50    0.13    --   49.41  38.00-180.00   52
  3  \w     82.00 115.00   0.50    0.13    --   49.41  15.00 176.00   66
  4  \w     76.00 154.00   0.50    0.53    --  105.75 158.00 160.00  156
  5  \w    104.00 174.00   0.50    0.53    --  105.75 119.00   5.00  140
  6  \w    115.00 176.00   0.50    0.53    --  105.75 114.00 -71.00  122
  7  \w    109.00 134.00   0.50    0.53    --  105.75 134.00-142.00   50
  8  \w    114.00 140.00   0.50    0.53    --  105.75  77.00-120.00   52
  9  \w    100.00 126.00   0.50    0.53    --  105.75  38.00-120.00   52
 10  \w     95.00 134.00   0.50    0.53    --  105.75  57.00 -60.00   78
 11  \w    100.00 176.00   0.50    0.53    --  105.75  15.00 176.00  152
 12  \w     39.00  98.00   0.50    0.13    --   49.41-134.00 150.00  118
 13  \w     65.00 104.00   0.50    0.53    --  105.75-127.00 -52.00   78
 14  \w     37.00  62.00   0.50    0.53    --  105.75-127.00 -52.00   50
 15  \w   -121.00 -88.00   0.50    0.13    --  -49.41 -41.00-105.74   66
 16  \w    -70.00 -38.00   0.50    0.13    --  -49.41 -51.00-140.95   64
 17  \w    -69.00 -44.00   0.50    0.13    --  -49.41 -38.00-150.00   50
 18  \w    -75.00 -42.00   0.50    0.13    --  -49.41 -41.00-105.74   66
 19  \w    -18.00  21.00   0.50    0.13    --  -49.41  15.00 176.00   78
 20  \w    -78.00 -53.00   0.50    0.53    --  -84.25 136.00  35.00   50
 21  \w   -116.00 -81.00   0.50    0.13    --  -49.41 -15.00   6.00   70
 22  \w   -118.00 -72.00   0.50    0.53    --  -84.25 -54.00 -57.60   92
 23  \w    -98.00 -73.00   0.50    0.53    --  -84.25 -51.00 -81.24   50
 24  \w   -103.00 -78.00   0.50    0.53    --  -84.25 -54.00-143.71   50
 25  \w   -102.00 -73.00   0.50    0.53    --  -84.25 -52.00-134.99   58
 26  \w    -98.00 -73.00   0.50    0.53    --  -84.25 -51.00-123.61   50
 27  \w   -100.00 -74.00   0.50    0.53    --  -84.25 -51.00-111.24   52
 28  \w   -101.00 -76.00   0.50    0.53    --  -84.25 -53.00 -97.47   50
 29  \w    -98.00 -73.00   0.50    0.53    --  -84.25 -51.00 -86.48   50
 30  \w   -141.00-116.00   0.50    0.53    --  -84.25 -15.00   6.00   50
 31  \w   -125.00 -99.00   0.50    0.53    --  -84.25-115.00-100.00   52
 32  \w   -141.00-116.00   0.50    0.53    --  -84.25-119.00 -78.00   50
 33  \w   -111.00 -86.00   0.50    0.53    --  -84.25-136.00 -28.00   50
 34  \w   -114.00 -89.00   0.50    0.53    --  -84.25-127.00 -52.00   50
 35  \w   -118.00 -93.00   0.50    0.13    --  -49.41-136.00 -28.00   50
 36  \w    -97.00 -71.00   0.50    0.53    --  -84.25-158.00 126.00   52
;
_diffrn_measurement_device         'four-circle diffractometer'
_diffrn_measurement_device_type    'XtaLAB Synergy, Dualflex, HyPix'
_diffrn_measurement_method         '\w scans'
_diffrn_orient_matrix_type        
 'CrysAlisPro convention (1999,Acta A55,543-557)'
_diffrn_orient_matrix_UB_11        0.0594670000
_diffrn_orient_matrix_UB_12        0.1056297000
_diffrn_orient_matrix_UB_13        0.0012012000
_diffrn_orient_matrix_UB_21        -0.0857563000
_diffrn_orient_matrix_UB_22        0.0077620000
_diffrn_orient_matrix_UB_23        -0.0311049000
_diffrn_orient_matrix_UB_31        -0.0179892000
_diffrn_orient_matrix_UB_32        0.0006834000
_diffrn_orient_matrix_UB_33        0.1526603000
_diffrn_radiation_monochromator    mirror
_diffrn_radiation_probe            x-ray
_diffrn_radiation_type             'Cu K\a'
_diffrn_radiation_wavelength       1.54184
_diffrn_source                     'micro-focus sealed X-ray tube'
_diffrn_source_type                'PhotonJet (Cu) X-ray Source'
_reflns_Friedel_coverage           0.933
_reflns_limit_h_max                16
_reflns_limit_h_min                -16
_reflns_limit_k_max                17
_reflns_limit_k_min                -17
_reflns_limit_l_max                11
_reflns_limit_l_min                -10
_reflns_number_gt                  1845
_reflns_number_total               1848
_reflns_threshold_expression       I>=2u(I)
_computing_cell_refinement         'CrysAlisPro 1.171.41.117a (Rigaku OD, 2021)'
_computing_data_collection         'CrysAlisPro 1.171.41.117a (Rigaku OD, 2021)'
_computing_data_reduction          'CrysAlisPro 1.171.41.117a (Rigaku OD, 2021)'
_computing_molecular_graphics      'Olex2 1.5 (Dolomanov et al., 2009)'
_computing_publication_material    'Olex2 1.5 (Dolomanov et al., 2009)'
_computing_structure_refinement    'olex2.refine 1.5 (Bourhis et al., 2015)'
_computing_structure_solution      'SHELXT 2018/2 (Sheldrick, 2018)'
_refine_diff_density_max           0.3611
_refine_diff_density_min           -0.2282
_refine_diff_density_rms           0.0281
_refine_ls_abs_structure_details  
 'Hooft, R.W.W., Straver, L.H., Spek, A.L. (2010). J. Appl. Cryst., 43, 665-668.'
_refine_ls_abs_structure_Flack     0.013(16)
_refine_ls_d_res_high              0.8377
_refine_ls_d_res_low               8.3962
_refine_ls_goodness_of_fit_ref     1.0810
_refine_ls_hydrogen_treatment      refall
_refine_ls_matrix_type             full
_refine_ls_number_constraints      0
_refine_ls_number_parameters       269
_refine_ls_number_reflns           1848
_refine_ls_number_restraints       210
_refine_ls_R_factor_all            0.0223
_refine_ls_R_factor_gt             0.0223
_refine_ls_restrained_S_all        1.0159
_refine_ls_shift/su_max            -0.0009
_refine_ls_shift/su_mean           0.0001
_refine_ls_structure_factor_coef   Fsqd
_refine_ls_weighting_details      
 'w=1/[\s^2^(Fo^2^)+(0.0247P)^2^+1.7639P] where P=(Fo^2^+2Fc^2^)/3'
_refine_ls_weighting_scheme        calc
_refine_ls_wR_factor_gt            0.0534
_refine_ls_wR_factor_ref           0.0534
_refine_special_details
;
Refinement using NoSpherA2, an implementation of
NOn-SPHERical Atom-form-factors in Olex2.
Please cite:
F. Kleemiss et al. Chem. Sci. DOI 10.1039/D0SC05526C - 2021
NoSpherA2 implementation of HAR makes use of
tailor-made aspherical atomic form factors calculated
on-the-fly from a Hirshfeld-partitioned electron density (ED) - not from
spherical-atom form factors.

The ED is calculated from a gaussian basis set single determinant SCF
wavefunction - either Hartree-Fock or DFT using selected funtionals
 - for a fragment of the crystal.
This fragment can be embedded in an electrostatic crystal field by employing cluster charges 
or modelled using implicit solvation models, depending on the software used.
The following options were used:
   SOFTWARE:       'Please Select'
   PARTITIONING:   NoSpherA2
   INT ACCURACY:   Normal
   METHOD:         B3LYP
   BASIS SET:      def2-SVP
   CHARGE:         0
   MULTIPLICITY:   0
   DATE:           2021-11-24_20-20-46
;
_olex2_refinement_description
;
1. Twinned data refinement
 Scales: 0.852(16)
 0.148(16)
2. Restrained distances
 C13-H13 \\sim C14-H14 \\sim C13-H13 \\sim C15-H15
 with sigma of 0.02
 C171-H17a \\sim C171-H17b \\sim C171-H17a \\sim C171-H17a
 with sigma of 0.02
 C172-H17d \\sim C172-H17e \\sim C172-H17d \\sim C172-H17f
 with sigma of 0.02
 C181-H18d \\sim C181-H18e \\sim C181-H18d \\sim C181-H18f
 with sigma of 0.02
 C182-H18a \\sim C182-H18b \\sim C182-H18a \\sim C182-H18c
 with sigma of 0.02
3. Uiso/Uaniso restraints and constraints
C13 \\sim H13: within 2A with sigma of 0.04 and sigma for terminal atoms of
0.08 within 2A
C14 \\sim H14: within 2A with sigma of 0.04 and sigma for terminal atoms of
0.08 within 2A
C15 \\sim H15: within 2A with sigma of 0.04 and sigma for terminal atoms of
0.08 within 2A
C17 \\sim H17: within 2A with sigma of 0.04 and sigma for terminal atoms of
0.08 within 2A
C171 \\sim H17a \\sim H17b \\sim H17c: within 2A with sigma of 0.04 and sigma
for terminal atoms of 0.08 within 2A
C172 \\sim H17d \\sim H17e \\sim H17f: within 2A with sigma of 0.04 and sigma
for terminal atoms of 0.08 within 2A
C18 \\sim H18: within 2A with sigma of 0.04 and sigma for terminal atoms of
0.08 within 2A
C181 \\sim H18d \\sim H18e \\sim H18f: within 2A with sigma of 0.04 and sigma
for terminal atoms of 0.08 within 2A
C182 \\sim H18a \\sim H18b \\sim H18c: within 2A with sigma of 0.04 and sigma
for terminal atoms of 0.08 within 2A
4. Rigid body (RIGU) restrains
 C13, H13
 with sigma for 1-2 distances of 0.004 and sigma for 1-3 distances of 0.004
 C14, H14
 with sigma for 1-2 distances of 0.004 and sigma for 1-3 distances of 0.004
 C15, H15
 with sigma for 1-2 distances of 0.004 and sigma for 1-3 distances of 0.004
 C17, H17
 with sigma for 1-2 distances of 0.004 and sigma for 1-3 distances of 0.004
 C171, H17a, H17b, H17c
 with sigma for 1-2 distances of 0.004 and sigma for 1-3 distances of 0.004
 C172, H17d, H17e, H17f
 with sigma for 1-2 distances of 0.004 and sigma for 1-3 distances of 0.004
 C18, H18
 with sigma for 1-2 distances of 0.004 and sigma for 1-3 distances of 0.004
 C181, H18d, H18e, H18f
 with sigma for 1-2 distances of 0.004 and sigma for 1-3 distances of 0.004
 C182, H18a, H18b, H18c
 with sigma for 1-2 distances of 0.004 and sigma for 1-3 distances of 0.004
;
loop_
  _atom_site_label
  _atom_site_type_symbol
  _atom_site_fract_x
  _atom_site_fract_y
  _atom_site_fract_z
  _atom_site_U_iso_or_equiv
  _atom_site_adp_type
  _atom_site_occupancy
  _atom_site_site_symmetry_order
  _atom_site_refinement_flags_posn
  _atom_site_refinement_flags_adp
  _atom_site_refinement_flags_occupancy
 As1 As 0.6666666666666666 0.3333333333333333 0.56310(2) 0.01352(10) Uani
 1.000000 3 S T P
 C16 C 0.65875(19) 0.48080(18) 0.4048(3) 0.0236(6) Uani 1.000000 1 . . .
 C11 C 0.70253(12) 0.46013(12) 0.5096(2) 0.0157(4) Uani 1.000000 1 . . .
 C171 C 0.7906(2) 0.5241(2) 0.8464(3) 0.0419(7) Uani 1.000000 1 D U .
 H17a H 0.835(2) 0.520(2) 0.920(3) 0.061(8) Uani 1.000000 1 D U .
 H17b H 0.7218(16) 0.4692(19) 0.855(3) 0.041(6) Uani 1.000000 1 D U .
 H17c H 0.795(2) 0.589(2) 0.864(3) 0.055(7) Uani 1.000000 1 . U .
 C14 C 0.73213(18) 0.63889(17) 0.4839(3) 0.0344(6) Uani 1.000000 1 D U .
 H14 H 0.745(2) 0.7090(15) 0.475(3) 0.052(9) Uani 1.000000 1 D U .
 C172 C 0.9266(2) 0.5876(2) 0.6878(3) 0.0386(7) Uani 1.000000 1 D U .
 H17d H 0.942(2) 0.6591(12) 0.704(3) 0.047(6) Uani 1.000000 1 D U .
 H17e H 0.951(2) 0.581(2) 0.586(2) 0.052(7) Uani 1.000000 1 D U .
 H17f H 0.965(2) 0.570(2) 0.761(3) 0.057(7) Uani 1.000000 1 D U .
 C12 C 0.76580(13) 0.53034(13) 0.5971(2) 0.0193(4) Uani 1.000000 1 . . .
 C15 C 0.67366(19) 0.57025(19) 0.3959(3) 0.0337(7) Uani 1.000000 1 D U .
 H15 H 0.641(3) 0.589(3) 0.317(3) 0.070(10) Uani 1.000000 1 D U .
 C18 C 0.60153(17) 0.41347(19) 0.2948(3) 0.0294(6) Uani 1.000000 1 . U .
 H18 H 0.605(2) 0.351(2) 0.308(3) 0.046(7) Uani 1.000000 1 . U .
 C13 C 0.77881(15) 0.61882(14) 0.5822(2) 0.0284(5) Uani 1.000000 1 D U .
 H13 H 0.830(2) 0.6729(17) 0.646(3) 0.063(10) Uani 1.000000 1 D U .
 C17 C 0.82406(19) 0.51779(19) 0.7045(3) 0.0259(6) Uani 1.000000 1 . U .
 H17 H 0.816(2) 0.4531(19) 0.693(3) 0.036(7) Uani 1.000000 1 . U .
 C182 C 0.6403(2) 0.4521(2) 0.1543(3) 0.0444(7) Uani 1.000000 1 D U .
 H18a H 0.627(2) 0.5084(18) 0.132(3) 0.057(7) Uani 1.000000 1 D U .
 H18b H 0.604(2) 0.400(2) 0.077(3) 0.061(7) Uani 1.000000 1 D U .
 H18c H 0.7135(14) 0.476(2) 0.152(3) 0.050(6) Uani 1.000000 1 D U .
 C181 C 0.49998(18) 0.3859(2) 0.3034(3) 0.0445(7) Uani 1.000000 1 D U .
 H18d H 0.469(2) 0.350(2) 0.399(2) 0.059(7) Uani 1.000000 1 D U .
 H18e H 0.462(2) 0.339(2) 0.219(3) 0.054(6) Uani 1.000000 1 D U .
 H18f H 0.491(2) 0.4474(18) 0.306(3) 0.052(7) Uani 1.000000 1 D U .
 O1 O 0.6666666666666666 0.3333333333333333 0.7300(2) 0.0161(5) Uani 1.000000 3 S
 T P

loop_
  _atom_site_aniso_label
  _atom_site_aniso_U_11
  _atom_site_aniso_U_22
  _atom_site_aniso_U_33
  _atom_site_aniso_U_12
  _atom_site_aniso_U_13
  _atom_site_aniso_U_23
 As1 0.01508(12) 0.01508(12) 0.01041(17) 0.00754(6) -0.000000 0.000000
 C16 0.0256(12) 0.0239(13) 0.0240(15) 0.0146(10) -0.0049(10) 0.0048(10)
 C11 0.0192(9) 0.0158(9) 0.0134(10) 0.0099(8) -0.0019(8) 0.0001(7)
 C171 0.0452(17) 0.0308(15) 0.0219(15) -0.0017(13) -0.0036(11) -0.0059(12)
 H17a 0.062(10) 0.040(10) 0.051(14) 0.004(4) -0.021(5) -0.005(5)
 H17b 0.049(5) 0.030(6) 0.020(16) 0.002(3) -0.003(3) -0.011(5)
 H17c 0.070(12) 0.035(5) 0.035(17) 0.008(3) -0.016(7) -0.012(4)
 C14 0.0415(14) 0.0228(12) 0.0462(16) 0.0216(11) 0.0040(12) 0.0062(11)
 H14 0.09(2) 0.028(5) 0.05(2) 0.038(4) -0.015(16) -0.000(6)
 C172 0.0220(14) 0.0343(15) 0.0440(19) 0.0024(12) -0.0099(12) 0.0035(13)
 H17d 0.036(14) 0.042(5) 0.052(11) 0.010(4) -0.006(6) 0.005(4)
 H17e 0.038(14) 0.067(14) 0.048(5) 0.024(6) -0.013(3) -0.000(3)
 H17f 0.059(13) 0.062(12) 0.052(8) 0.031(6) -0.021(5) -0.003(4)
 C12 0.0197(9) 0.0160(9) 0.0200(11) 0.0074(8) -0.0005(8) -0.0011(8)
 C15 0.0368(14) 0.0282(14) 0.0428(18) 0.0212(12) -0.0014(12) 0.0101(12)
 H15 0.10(2) 0.07(2) 0.07(2) 0.065(12) -0.030(9) 0.003(10)
 C18 0.0295(12) 0.0328(14) 0.0222(14) 0.0129(11) -0.0082(9) 0.0074(11)
 H18 0.056(15) 0.037(7) 0.05(2) 0.025(5) -0.021(14) 0.002(8)
 C13 0.0292(11) 0.0170(10) 0.0362(14) 0.0096(9) 0.0038(9) -0.0017(9)
 H13 0.068(17) 0.031(13) 0.07(2) 0.007(8) -0.022(9) -0.013(7)
 C17 0.0227(12) 0.0230(13) 0.0207(14) 0.0028(11) -0.0080(9) -0.0003(10)
 H17 0.056(17) 0.032(6) 0.017(17) 0.018(4) -0.012(13) -0.002(6)
 C182 0.0505(16) 0.0471(16) 0.0234(15) 0.0152(14) -0.0102(12) 0.0100(11)
 H18a 0.068(11) 0.058(7) 0.039(16) 0.027(4) -0.016(7) 0.007(4)
 H18b 0.068(10) 0.064(9) 0.047(12) 0.030(4) -0.027(5) -0.006(5)
 H18c 0.056(5) 0.061(11) 0.023(15) 0.021(3) -0.011(3) 0.008(6)
 C181 0.0314(13) 0.0512(17) 0.0494(19) 0.0194(13) -0.0133(12) 0.0150(14)
 H18d 0.059(14) 0.057(9) 0.054(6) 0.025(5) -0.008(4) 0.018(3)
 H18e 0.045(13) 0.063(9) 0.058(7) 0.030(5) -0.020(4) 0.009(3)
 H18f 0.046(14) 0.058(6) 0.052(11) 0.028(4) -0.005(6) 0.018(4)
 O1 0.0200(7) 0.0200(7) 0.0083(12) 0.0100(3) -0.000000 0.000000

loop_
  _geom_bond_atom_site_label_1
  _geom_bond_atom_site_label_2
  _geom_bond_distance
  _geom_bond_site_symmetry_2
  _geom_bond_publ_flag
 As1 C11 1.9733(18) . ?
 As1 C11 1.9733(18) 2_655 ?
 As1 C11 1.9733(18) 3_665 ?
 As1 O1 1.650(2) . ?
 C16 C11 1.411(3) . ?
 C16 C15 1.397(4) . ?
 C16 C18 1.517(4) . ?
 C11 C12 1.419(3) . ?
 C171 C17 1.536(4) . ?
 C14 C15 1.385(4) . ?
 C14 C13 1.392(4) . ?
 C172 C17 1.532(4) . ?
 C12 C13 1.397(3) . ?
 C12 C17 1.529(3) . ?
 C18 C182 1.534(4) . ?
 C18 C181 1.530(4) . ?

loop_
  _geom_angle_atom_site_label_1
  _geom_angle_atom_site_label_2
  _geom_angle_atom_site_label_3
  _geom_angle
  _geom_angle_site_symmetry_1
  _geom_angle_site_symmetry_3
  _geom_angle_publ_flag
 C11 As1 C11 113.09(5) 2_655 . ?
 C11 As1 C11 113.09(5) 3_665 . ?
 C11 As1 C11 113.09(5) 3_665 2_655 ?
 O1 As1 C11 105.55(6) . . ?
 O1 As1 C11 105.55(6) . 2_655 ?
 O1 As1 C11 105.55(6) . 3_665 ?
 C15 C16 C11 118.4(2) . . ?
 C18 C16 C11 123.9(2) . . ?
 C18 C16 C15 117.5(2) . . ?
 C16 C11 As1 123.17(16) . . ?
 C12 C11 As1 115.52(15) . . ?
 C12 C11 C16 120.60(19) . . ?
 C13 C14 C15 119.2(2) . . ?
 C13 C12 C11 118.26(19) . . ?
 C17 C12 C11 125.03(19) . . ?
 C17 C12 C13 116.68(19) . . ?
 C14 C15 C16 121.8(3) . . ?
 C182 C18 C16 111.0(2) . . ?
 C181 C18 C16 112.3(2) . . ?
 C181 C18 C182 110.6(2) . . ?
 C12 C13 C14 121.5(2) . . ?
 C172 C17 C171 110.8(2) . . ?
 C12 C17 C171 110.1(2) . . ?
 C12 C17 C172 111.8(2) . . ?

loop_
  _geom_torsion_atom_site_label_1
  _geom_torsion_atom_site_label_2
  _geom_torsion_atom_site_label_3
  _geom_torsion_atom_site_label_4
  _geom_torsion
  _geom_torsion_site_symmetry_1
  _geom_torsion_site_symmetry_2
  _geom_torsion_site_symmetry_3
  _geom_torsion_site_symmetry_4
  _geom_torsion_publ_flag
 As1 C11 C16 C15 164.9(2) . . . . ?
 As1 C11 C16 C15 164.9(2) 2_655 . . . ?
 As1 C11 C16 C15 164.9(2) 3_665 . . . ?
 As1 C11 C16 C18 -19.5(2) 2_655 . . . ?
 As1 C11 C16 C18 -19.5(2) . . . . ?
 As1 C11 C16 C18 -19.5(2) 3_665 . . . ?
 As1 C11 C12 C13 -166.42(14) . . . . ?
 As1 C11 C12 C13 -166.42(14) 3_665 . . . ?
 As1 C11 C12 C13 -166.42(14) 2_655 . . . ?
 As1 C11 C12 C17 15.7(2) 3_665 . . . ?
 As1 C11 C12 C17 15.7(2) . . . . ?
 As1 C11 C12 C17 15.7(2) 2_655 . . . ?
 C16 C11 C12 C13 4.2(2) . . . . ?
 C16 C11 C12 C17 -173.7(2) . . . . ?
 C16 C15 C14 C13 1.3(3) . . . . ?
 C11 C12 C13 C14 -0.6(2) . . . . ?
 C11 C12 C17 C171 -110.5(2) . . . . ?
 C11 C12 C17 C172 125.8(3) . . . . ?
 C171 C17 C12 C13 71.6(2) . . . . ?
 C14 C13 C12 C17 177.4(2) . . . . ?
 C172 C17 C12 C13 -52.1(3) . . . . ?

loop_
  _diffrn_refln_index_h
  _diffrn_refln_index_k
  _diffrn_refln_index_l
  _diffrn_refln_intensity_net
  _diffrn_refln_intensity_u
 0 0 -6 393.36 24.76
 0 0 -3 446.35 15.02
 0 0 3 473.62 24.25
 0 0 6 424.66 32.58
 0 0 9 192.74 14.02
 0 0 9 187.08 14.47
 0 1 -7 1304.34 60.03
 0 1 -4 781.44 31.78
 0 1 -1 4380.59 128.39
 0 1 -1 4704.73 128.74
 0 1 -1 4322.36 127.61
 -1 0 -1 4479.2 127.58
 0 1 -1 4456.64 127.17
 -1 0 2 215.27 8.67
 -1 0 5 906.82 46.08
 0 1 8 351.78 19.17
 1 -1 8 354.02 19.88
 -1 0 8 364.56 21.88
 1 -1 8 348.01 19.09
 0 1 8 371.09 20.15
 1 -1 11 166.57 11.03
 0 1 11 174.08 11.17
 -1 1 -5 847.6 39.06
 1 0 -5 853.03 34.39
 0 -1 -2 184.31 8.25
 -1 1 1 4438.82 129.89
 0 -1 1 4363.29 127.06
 0 -1 1 4483.95 127.91
 0 -1 4 853.2 40.29
 -1 1 7 1513.85 50.91
 0 -1 7 1472.28 52.59
 1 0 7 1447.42 50.55
 1 0 7 1516.18 51.87
 -1 1 7 1480.42 53.53
 0 -1 7 1371.42 53.19
 1 0 10 73.61 8.74
 -1 1 10 75.55 8.8
 -2 1 -6 678.99 38.39
 1 1 -6 624.99 33.97
 1 1 -3 123.1 6.65
 1 -2 -3 118.68 7.65
 1 1 -3 115.64 8.73
 1 1 -3 141.28 9.25
 1 1 -3 123.95 6.65
 -2 1 0 2548.07 76.98
 1 1 3 2358.16 71.11
 1 1 3 2414.34 81.06
 1 -2 3 2353.89 72.08
 -2 1 3 2493.99 81.67
 1 -2 3 2507.79 81.61
 1 1 6 201.93 12.23
 -2 1 6 202.5 13.32
 -2 1 6 195.21 12.1
 1 1 6 192.17 11.6
 1 -2 6 211.73 12.88
 -2 1 6 208.99 12.76
 1 -2 6 216.45 12.15
 -2 1 6 206.89 22.26
 1 1 6 190.23 12.95
 1 1 9 66.79 9.15
 1 1 9 60.9 8.04
 -3 1 -7 88.61 15.65
 1 2 -4 1022.34 40.58
 1 2 -4 990.36 38.04
 2 -3 -4 1015.82 33.44
 2 -3 -4 954.8 34.43
 1 2 -1 1045.31 37.32
 -3 1 -1 1018.45 37.14
 1 2 2 4270.38 127.81
 -3 1 2 4333.96 129.12
 -3 1 5 325.09 25.78
 -3 1 8 710.13 32.77
 -3 1 8 642.28 49.96
 1 2 8 684.67 32.24
 -3 1 8 689.53 31.72
 1 2 8 709.87 30.61
 1 2 8 718.89 29.94
 -3 1 8 724.14 30.99
 1 2 11 188.52 11.42
 0 2 -5 346.72 23.24
 0 2 -5 379.63 22.65
 0 2 -2 1751.75 54.67
 -2 0 -2 1717.12 54.13
 0 2 -2 1696.18 53.16
 0 2 -2 1766.48 56.3
 0 2 -2 1571.93 55.57
 0 2 1 2137.1 66.15
 0 2 1 2289.09 67.83
 -2 0 1 2220.39 68.29
 -2 0 1 2218.21 64.34
 0 2 4 1039.97 45.66
 -2 0 4 1084.72 46.84
 -2 0 4 1004.58 34.35
 -2 0 7 415.12 36.4
 -2 0 7 493.45 22.06
 2 -2 7 461.31 23.21
 2 -2 7 473.27 22.63
 -2 0 7 468.57 22.17
 -2 0 7 446.41 23.72
 0 2 7 453.06 21.53
 0 2 7 497.11 22.72
 0 2 7 516.01 24.29
 0 2 10 209.87 13.65
 -2 0 10 202.18 13.57
 2 -2 10 212.12 14.67
 -1 2 -6 188.35 18.53
 -1 2 -3 2410.34 77.74
 -1 -1 -3 2376.32 71.52
 -1 2 0 2724.26 82.52
 -1 -1 3 113.86 6.6
 -1 2 3 109.56 11.03
 -1 -1 3 123.97 11.59
 -1 -1 6 678.83 42.64
 2 -1 6 619.97 26.83
 2 -1 6 687.71 26.85
 -1 2 6 599.14 39.73
 -1 2 6 670.4 25.77
 -1 2 6 600.42 26.66
 -1 -1 6 671.41 26.57
 2 -1 6 669.55 26.22
 -1 2 6 661.47 26.51
 -1 -1 6 668.29 26.96
 -1 -1 6 669.94 28.3
 2 -1 6 652.98 28.01
 -1 -1 6 662.3 25.87
 2 -1 9 52.63 7.87
 -1 -1 9 49.21 8.29
 -1 -1 9 45.74 7.44
 -1 2 9 40.7 7.36
 2 -1 9 62.09 9
 -2 2 -7 416 31.48
 2 0 -4 894.85 31.33
 2 0 -4 923.82 29.29
 0 -2 -1 2372.9 73.19
 -2 2 -1 2297.52 73.82
 0 -2 2 1769.42 58.81
 0 -2 2 1968.74 61.57
 2 0 2 1837.7 54.34
 -2 2 2 1874.26 65.08
 0 -2 5 412.51 29.05
 -2 2 8 33.04 6.42
 2 0 8 37.06 7.07
 0 -2 8 35.82 7.75
 0 -2 8 26.41 6.68
 0 -2 8 28.62 6.06
 2 0 8 30.51 6.13
 -2 2 8 24.62 7.89
 0 -2 11 79.11 7.51
 2 0 11 73.75 7.21
 -3 2 -8 191.48 24.59
 -3 2 -5 2320.63 89.34
 2 1 -5 2274.76 78.66
 1 -3 -5 2515.63 78.2
 2 1 -5 2419.78 80.21
 -3 2 -2 635.96 29.38
 -3 2 1 1629.86 49.62
 -3 2 1 1725.57 51.56
 2 1 1 1708.59 54.33
 -3 2 4 175.27 10.1
 -3 2 4 198 10.37
 2 1 4 178.83 9.63
 1 -3 4 186.96 10.49
 1 -3 7 185.16 13.59
 -3 2 7 166.81 13.01
 2 1 7 180.65 14.18
 2 1 7 195.43 12.87
 1 -3 7 197.75 13.32
 2 1 7 190.18 12.45
 -3 2 7 196.63 14.43
 -3 2 7 184.67 12.86
 1 -3 7 181.87 12.42
 1 -3 10 173.05 12.33
 2 1 10 185.93 12.69
 -4 2 -6 730.62 44.66
 -4 2 -3 405.61 25.97
 2 2 -3 420.02 22.23
 2 2 -3 406.18 19.56
 -4 2 0 24.72 6.36
 -4 2 0 28.27 6.47
 -4 2 3 2487.89 90.56
 -4 2 3 2563.22 86.41
 2 2 3 2381.83 78.86
 2 -4 6 477.36 21.71
 2 2 6 480.27 20.53
 -4 2 6 507.16 22.89
 2 -4 6 501.09 21.37
 2 2 6 472.51 20.74
 -4 2 6 465.03 21.1
 -4 2 6 412.35 33.89
 2 2 6 462.2 21.9
 -4 2 6 484.78 21.74
 -4 2 6 450.17 20.43
 2 -4 6 489.15 21.79
 -4 2 9 434.74 24.66
 2 -4 9 415.47 21.46
 2 2 9 433.32 21.39
 -5 2 -7 237.48 28.02
 -5 2 -4 1543.37 68.07
 2 3 -4 1491.99 58.85
 2 3 -4 1544.17 54.95
 3 -5 -4 1627.42 59.53
 2 3 -1 373.34 20.88
 -5 2 -1 351.89 20.9
 -5 2 2 823.46 32.39
 -5 2 2 846.18 36.63
 2 3 2 861.27 35.51
 3 -5 5 1106.66 40.19
 -5 2 5 1104.76 55.89
 -5 2 8 859.94 58.73
 2 3 8 870.26 34.11
 3 -5 8 858.15 34.74
 -5 2 8 859.91 34.76
 -5 2 8 877.24 37.64
 -5 2 8 851.37 36.59
 3 -5 11 180.38 10.52
 -4 1 -8 31.63 10.18
 -4 1 -5 609.32 38.1
 1 3 -5 545.65 30.43
 1 3 -2 1174.6 41.79
 1 3 -2 1103.02 42.68
 -4 1 -2 1105.59 42.9
 -4 1 1 9705.03 280.96
 -4 1 1 9629.43 284.58
 1 3 1 9952.91 283.13
 3 -4 4 927.52 32.95
 -4 1 4 936.9 45.06
 -4 1 7 160.38 12.37
 -4 1 7 165.39 11.5
 -4 1 7 157.93 13.1
 3 -4 7 138.92 12.08
 1 3 7 148.55 10.69
 3 -4 7 158.06 12.15
 1 3 7 145.89 11.27
 3 -4 7 156.52 11.56
 -4 1 7 115.99 19.76
 -4 1 7 148.45 11.51
 1 3 7 138.47 12.21
 3 -4 10 200.93 13.38
 1 3 10 218.65 13.28
 3 -4 10 202.76 14.11
 -3 0 -6 680.98 42.47
 0 3 -6 612.95 36.44
 0 3 -3 608.71 27.49
 -3 0 -3 564.65 24.87
 0 3 -3 592.1 27.63
 0 3 -3 530.51 22.91
 -3 0 0 513.97 23.32
 -3 0 3 443.56 24.98
 0 3 3 439.73 23.29
 -3 0 3 436.6 20.42
 0 3 6 439.74 19.45
 -3 0 6 473.11 21
 -3 0 6 464.39 20.06
 3 -3 6 478.59 21.46
 0 3 6 440.37 20.16
 3 -3 6 447.04 20.79
 -3 0 6 454.64 20.27
 -3 0 6 462.2 34.97
 0 3 6 423.51 20.86
 -3 0 6 460.11 21.68
 -3 0 9 603.34 27.18
 3 -3 9 602.14 28.23
 0 3 9 596.14 26.8
 -1 3 -7 146.07 19.22
 -2 -1 -7 177.05 22.17
 -2 -1 -7 142.46 16.61
 -1 3 -4 237.85 17.66
 -1 3 -4 215.35 17.28
 -2 -1 -4 197.61 11.16
 -1 3 -1 1691.53 56.63
 -1 3 -1 1677.01 56.78
 -2 -1 -1 1700.33 55.13
 -1 3 -1 1663.69 56.12
 -1 3 2 588.67 24.49
 -2 -1 2 538.5 27.03
 -2 -1 2 598.97 25.54
 -1 3 5 2538.88 94.87
 -2 -1 5 2468.02 95.52
 -1 3 8 245.09 15.29
 -2 -1 8 232.81 15.67
 -2 -1 8 250.43 15.24
 3 -2 8 238.58 15.28
 3 -2 8 250.57 16.14
 3 -2 11 294.36 15.02
 -2 3 -5 259.84 20.23
 -1 -2 -5 270.16 18.61
 -2 3 -2 4401.62 133.27
 -1 -2 -2 4341.14 129.43
 -2 3 -2 4224.41 132.63
 -1 -2 1 1157.81 37.24
 -2 3 1 1163.86 40.75
 -1 -2 1 1114.29 41.88
 -1 -2 4 933.69 33.31
 -2 3 4 1015.15 33.95
 -2 3 4 1006.31 33.75
 -2 3 4 1028.87 45.51
 3 -1 7 135.02 10.88
 -1 -2 7 137.26 11.27
 -1 -2 7 140.6 10.66
 -2 3 7 123.7 20.74
 -2 3 7 137.64 11.29
 -1 -2 7 145.27 11.23
 -2 3 7 145.8 10.69
 -1 -2 10 232.91 14.39
 3 -1 10 223.53 14.38
 -1 -2 10 243.05 15.27
 -2 3 10 248.14 15.04
 3 -1 10 233.7 15.32
 -3 3 -6 425.11 30.23
 0 -3 -3 499.51 21.58
 0 -3 -3 432.73 22.23
 -3 3 -3 464.84 26.03
 -3 3 0 512.64 22.1
 0 -3 0 526.72 24.8
 -3 3 0 512.6 21.83
 -3 3 3 614.22 30.08
 0 -3 3 580.32 26.55
 0 -3 3 620.12 28.99
 0 -3 6 730.64 28.89
 -3 3 6 709.68 27.85
 -3 3 6 703.39 29.03
 3 0 6 754.03 28.46
 0 -3 6 765.63 28.3
 -3 3 6 720.52 29.73
 3 0 6 676.57 29.52
 3 0 6 706.8 28.16
 0 -3 6 754.31 29.31
 -3 3 6 784.12 46.15
 3 0 9 121.23 11
 0 -3 9 127.99 10.98
 3 0 9 123.28 11.44
 -3 3 9 121.87 13.11
 0 -3 9 144.03 12.48
 -3 3 9 143.41 11.64
 -4 3 -7 124.18 18.36
 1 -4 -4 845.89 35.49
 -4 3 -4 867.52 42.89
 3 1 -4 843.44 37.52
 3 1 -4 847.93 32.2
 -4 3 -1 1358.4 51.7
 1 -4 2 1583.73 56.24
 3 1 2 1487.25 50.73
 -4 3 2 1535.77 59.6
 -4 3 5 182.06 11.41
 -4 3 8 268.64 16.3
 1 -4 8 266.78 15.96
 1 -4 8 284.75 17.44
 -4 3 8 271.5 18.51
 3 1 8 275.64 16.71
 3 1 8 280.85 16.34
 1 -4 8 269.33 17.75
 1 -4 11 174.72 10.48
 3 1 11 180.75 10.6
 -5 3 -8 170.34 23.95
 -5 3 -8 213.87 27.45
 3 2 -5 624.48 32.79
 -5 3 -5 626.3 40.05
 -5 3 -5 632.97 24.6
 -5 3 -2 1318.45 55.66
 3 2 -2 1383.65 52.52
 3 2 1 1145.05 41.73
 -5 3 1 1053 35.47
 -5 3 1 1133.36 43.41
 -5 3 1 1090.01 37.87
 -5 3 1 1000.52 35.95
 3 2 4 554.9 26.56
 2 -5 4 604.45 29.69
 -5 3 4 554.18 22.61
 2 -5 4 595.13 23.19
 -5 3 4 591.21 22.86
 3 2 7 523.58 22.96
 2 -5 7 529.52 24.67
 -5 3 7 474.17 24.02
 -5 3 7 504.41 25.36
 2 -5 7 513.8 24.27
 3 2 7 516.69 23.38
 2 -5 10 299.51 15.89
 3 2 10 270.18 15.17
 2 -5 10 295.59 16.78
 -6 3 -9 208.11 27.88
 -6 3 -6 358.48 18.1
 -6 3 -6 381.68 34.51
 3 3 -3 820.26 39.28
 3 3 -3 829.12 36.66
 -6 3 -3 807.17 43.88
 -6 3 -3 829.86 30.13
 -6 3 0 1227.89 50.98
 -6 3 0 1280.96 52
 -6 3 0 1295.54 45.95
 3 3 3 2025.48 71.85
 -6 3 3 1956.95 62.65
 -6 3 3 2029.42 77.01
 -6 3 3 2009.81 61.53
 -6 3 3 2039.99 82.42
 -6 3 3 1953.78 62.9
 3 3 6 602.14 26.73
 3 -6 6 699.1 28.03
 -6 3 6 662.76 26.95
 3 -6 6 642.58 26.33
 -6 3 6 605.18 27.56
 3 -6 6 610.48 26.17
 3 3 6 628.77 25.01
 -6 3 6 626.57 44.33
 -6 3 6 665.97 28.15
 3 3 6 617.83 25.34
 -6 3 9 87.23 19.28
 3 -6 9 78.67 8.75
 3 -6 9 90.17 10.14
 -6 3 9 86.71 11.06
 3 3 9 84.27 8.49
 -7 3 -7 334.97 19.25
 -7 3 -7 330.84 36
 -7 3 -7 369.98 32.68
 -7 3 -4 450.32 21.09
 4 -7 -4 534.29 32.78
 -7 3 -4 499.72 36.91
 3 4 -4 447.61 29.7
 3 4 -4 462.17 26.88
 -7 3 -1 1090.56 51.68
 3 4 -1 1154.66 48.66
 -7 3 -1 1133.77 50.49
 -7 3 -1 1118.36 39.2
 -7 3 -1 1152.99 46.42
 3 4 -1 1236.86 50.72
 -7 3 2 566.9 21.76
 -7 3 2 510.37 20.43
 -7 3 2 538.04 28.03
 4 -7 5 701.73 28.46
 4 -7 5 696.69 27.38
 -7 3 5 782.55 47.29
 -7 3 5 713.12 28.21
 4 -7 5 705.58 29.52
 -7 3 5 706.32 28.32
 4 -7 5 635.85 35.76
 4 -7 8 162.2 13.74
 3 4 8 178.61 11.86
 -7 3 8 191.48 28.11
 -7 3 8 181.8 14.13
 -7 3 8 188.98 14.83
 4 -7 11 116.49 7.44
 4 -7 11 109.67 8.21
 -6 2 -8 185.74 13.73
 -6 2 -8 199.38 23.81
 -6 2 -5 230.97 25.68
 -6 2 -5 232.31 13.93
 2 4 -2 173.71 15.69
 -6 2 -2 189.38 10.92
 2 4 -2 187.39 15.22
 -6 2 -2 196.03 16.66
 -6 2 1 1699.4 64.3
 2 4 1 1613.93 61.18
 2 4 4 1651.99 62.19
 -6 2 4 1666.12 71.3
 4 -6 4 1701.89 55.44
 -6 2 7 332.22 19.1
 -6 2 7 315.01 18.13
 4 -6 7 281.03 17.28
 4 -6 7 319.57 17.45
 -6 2 7 279.42 31.76
 2 4 7 311.31 18.46
 2 4 7 301.6 15.8
 2 4 10 84.35 7.61
 4 -6 10 85.59 8.19
 -5 1 -9 160.4 24.31
 -5 1 -6 1108.97 61.93
 1 4 -3 476.08 23.97
 -5 1 -3 448.28 25.17
 -5 1 0 1536.21 55.22
 -5 1 0 1458.43 55.72
 1 4 0 1416.89 53.44
 -5 1 0 1455.36 51.23
 1 4 3 179.84 13.93
 -5 1 3 186.5 16.68
 -5 1 3 171.06 10.11
 -5 1 3 179.8 19.31
 -5 1 3 176.39 14.89
 4 -5 6 420.04 19.87
 -5 1 6 413.45 20.11
 4 -5 6 449.53 21.14
 -5 1 6 460.97 21.65
 -5 1 6 431.09 19.79
 -5 1 6 426.24 19.73
 -5 1 6 433.25 21.19
 -5 1 6 470.18 36.65
 1 4 6 412.77 20.36
 1 4 6 425.43 18.82
 4 -5 6 411.53 19.92
 4 -5 9 314.11 18.66
 4 -5 9 325.25 17.99
 1 4 9 310.24 17.05
 -4 0 -7 531.93 41.83
 -4 0 -7 519.4 35.77
 -4 0 -4 69.88 9.13
 0 4 -4 66.65 10.86
 0 4 -1 484.92 23.63
 -4 0 -1 491.52 24.79
 -4 0 2 23.43 7.25
 -4 0 2 18.86 2.66
 0 4 2 27.41 4.89
 0 4 2 30.26 6.28
 -4 0 2 19.38 5.78
 -4 0 5 694.85 40.69
 -4 0 5 655 26.36
 0 4 8 690.43 32.51
 -4 0 8 784.64 31.47
 0 4 8 776.54 31.04
 -4 0 8 735.44 32.97
 4 -4 8 758.84 32.58
 -4 0 8 704.63 52.39
 4 -4 11 229.27 13.04
 -1 4 -5 144.5 16.39
 -3 -1 -5 145.06 15.34
 -1 4 -5 123.74 14.95
 -1 4 -2 1437.11 50.54
 -1 4 -2 1362.44 52.04
 -1 4 -2 1368.51 51.84
 -3 -1 -2 1367.93 50.03
 -1 4 1 1310.32 41.5
 -3 -1 4 945.22 43.72
 -1 4 4 926 42.14
 -1 4 4 900.35 31.2
 4 -3 4 909.43 32.18
 -3 -1 4 875.31 31.11
 -3 -1 4 864.47 34.74
 -1 4 7 144.86 12.14
 4 -3 7 138.14 10.96
 -3 -1 7 133.67 21.12
 4 -3 7 120.97 10.79
 -1 4 7 145.51 10.63
 -3 -1 7 145.46 10.7
 -3 -1 7 143.52 12.71
 -3 -1 7 150.63 11.43
 4 -3 10 149.24 11.28
 4 -3 10 157.01 12.2
 -3 -1 10 165.34 11.65
 -2 4 -6 335.62 28.05
 -2 -2 -6 431.11 27.05
 -2 4 -6 393.06 30.71
 -2 4 -3 2499.76 86.46
 -2 -2 -3 2465.6 81.47
 -2 4 -3 2364.16 84.91
 -2 4 0 16.88 5.67
 -2 4 3 452.56 23.96
 -2 -2 3 452.73 24.32
 -2 4 3 420.45 16.93
 -2 -2 6 737.69 31.49
 -2 4 6 725.19 30.65
 4 -2 6 819.26 30.91
 4 -2 6 793.73 30.26
 -2 -2 6 762.13 29.85
 -2 4 6 782.94 46.72
 -2 -2 6 827.2 47.97
 -2 -2 6 807.2 30.9
 -2 -2 6 788.95 29.35
 -2 4 6 760.94 29.14
 -2 4 9 341.67 18.76
 4 -2 9 349.31 19.81
 4 -2 9 317.32 18.57
 -2 -2 9 339.76 19.36
 -2 -2 9 356.63 20.79
 -2 -2 9 347.61 18.65
 -3 4 -7 121.46 18.53
 -3 4 -7 106.81 18.59
 -1 -3 -4 890.66 37.78
 -3 4 -4 884.5 43.06
 -3 4 -1 9712.78 287.68
 -1 -3 -1 9999 289.73
 -1 -3 2 1207.95 41.81
 -3 4 2 1178.35 43.48
 -1 -3 2 1080.53 44.95
 -3 4 2 1106.16 46.14
 -3 4 5 579.5 35.99
 -3 4 5 564.75 23.3
 -1 -3 5 569.42 35.34
 -1 -3 8 38.44 6.51
 4 -1 8 37.48 7.07
 -3 4 8 51.09 15.58
 -1 -3 8 40.96 7.3
 -3 4 8 29.54 8.08
 4 -1 8 38.23 6.88
 -3 4 8 48.35 7.16
 -1 -3 8 38.46 7.84
 4 -1 11 224.23 12.3
 -4 4 -8 626.63 47.91
 -4 4 -5 632.14 37.69
 -4 4 -5 601.26 23.02
 -4 4 -2 28.92 8.15
 0 -4 -2 42.41 8.37
 0 -4 1 510.1 26.81
 -4 4 1 501.26 25.98
 0 -4 4 60.57 10.58
 -4 4 4 49.01 5.53
 -4 4 4 61.32 10.91
 0 -4 7 573.81 24.65
 -4 4 7 517.42 26.15
 -4 4 7 562.11 43.01
 0 -4 7 577.79 25.73
 -4 4 7 567.77 24.98
 4 0 7 579.18 25.29
 0 -4 7 590.46 26.35
 4 0 10 233.53 14.05
 0 -4 10 218.64 14.41
 0 -4 10 254.59 14.27
 -5 4 -6 438.42 35.19
 -5 4 -6 493.19 21.47
 -5 4 -6 507.47 21.9
 -5 4 -3 123.87 15.08
 1 -5 -3 118.69 13.49
 -5 4 -3 111.36 7.76
 1 -5 0 404.06 24.8
 -5 4 0 424.36 21.41
 -5 4 3 239.9 12.16
 -5 4 3 228.58 18.6
 1 -5 3 233.04 18.26
 -5 4 3 229.79 11.89
 1 -5 3 262.18 12
 -5 4 3 221.55 11.65
 -5 4 3 256.21 21.96
 1 -5 6 1466.82 49.97
 -5 4 6 1356.34 50.22
 -5 4 6 1428.24 48.96
 4 1 6 1387.09 48.34
 -5 4 6 1477.36 51.4
 1 -5 6 1510.42 50.48
 -5 4 6 1474.39 50.15
 -5 4 6 1397.01 70.47
 -5 4 9 279.45 18.98
 4 1 9 279.79 16.1
 1 -5 9 265.54 16.62
 1 -5 9 250.86 15.43
 4 1 9 274.77 16.6
 -6 4 -7 449.2 21.88
 -6 4 -7 484.74 40.69
 -6 4 -7 438.92 21.28
 -6 4 -4 249 13.46
 -6 4 -4 283.13 25.49
 4 2 -4 285.67 18.58
 2 -6 -4 264.87 21.41
 4 2 -4 291.01 22.17
 -6 4 -4 289.71 14.51
 4 2 -1 690.82 33.56
 -6 4 2 537.46 21.36
 4 2 2 571.81 27.34
 -6 4 2 567.29 28.99
 2 -6 2 606.42 32.58
 2 -6 5 587.21 24.97
 -6 4 5 562.9 24.18
 4 2 5 559.34 27.14
 -6 4 5 560.89 24.25
 -6 4 5 567.23 23.67
 2 -6 8 365.12 20.75
 2 -6 8 387.64 20.85
 -6 4 8 387.28 22.39
 2 -6 8 389.65 19.69
 4 2 8 353.73 18.69
 4 2 8 390.6 19.85
 2 -6 11 126.78 7.88
 -7 4 -8 288.74 33.65
 -7 4 -8 297.57 17.53
 -7 4 -8 297.35 34.48
 -7 4 -8 289.75 30.04
 -7 4 -5 24.04 11.62
 -7 4 -5 33.2 6.07
 -7 4 -5 42.63 6.31
 4 3 -5 36.17 9.69
 -7 4 -2 669.74 25.36
 4 3 -2 643.22 34.93
 -7 4 -2 657.28 38.38
 -7 4 -2 645.52 25.33
 -7 4 -2 634.61 25
 4 3 1 2161.81 74.57
 -7 4 1 2031.29 69.27
 -7 4 1 2000.99 65.41
 -7 4 1 2161.54 77.64
 -7 4 1 1896.65 65.94
 -7 4 4 654.31 25.41
 3 -7 4 648.34 26.01
 3 -7 4 578.84 35.58
 -7 4 4 658.83 44.29
 4 3 4 621.43 33.26
 -7 4 7 415.59 22.43
 4 3 7 427.56 19.57
 3 -7 7 423.78 21.34
 -7 4 7 415.24 21.38
 3 -7 7 422.85 21.83
 3 -7 10 109.21 9.61
 4 3 10 97.7 7.76
 3 -7 10 110.15 8.64
 -8 4 -9 112.98 10.72
 -8 4 -6 271.88 16.3
 -8 4 -6 280.84 17.46
 -8 4 -6 258.53 16.64
 -8 4 -6 226.02 30.34
 4 4 -3 508.42 33.08
 -8 4 -3 529.57 23.31
 -8 4 -3 522.65 23.35
 -8 4 -3 514.92 37.93
 4 -8 -3 594.99 36.91
 4 4 -3 493.49 30.33
 -8 4 0 2052.33 72.15
 -8 4 0 2086.78 65.45
 -8 4 0 2004.31 64.43
 -8 4 0 2114.14 72.97
 -8 4 0 2076.87 65.22
 -8 4 3 409.51 19.64
 4 -8 3 404.39 30.59
 -8 4 3 410.21 17.69
 -8 4 3 435.11 19.52
 -8 4 3 365.66 32.72
 4 4 3 396.67 27.28
 -8 4 6 474.11 40.26
 4 -8 6 526.26 23.31
 -8 4 6 523.36 23.3
 -8 4 6 504 25.14
 -8 4 6 524.74 24.57
 4 -8 6 534.08 23.11
 -8 4 6 527.21 24.54
 4 -8 6 499.46 24.36
 4 -8 9 27.31 5.65
 4 4 9 29.96 5.03
 -8 4 9 40.23 7.88
 4 -8 9 22.95 6.02
 -9 4 -10 40.77 5.73
 -9 4 -7 155.95 26.53
 -9 4 -7 161.25 13.3
 -9 4 -7 146.82 13.16
 -9 4 -7 145.03 21.76
 -9 4 -4 350.16 35.58
 -9 4 -4 428.23 21.87
 -9 4 -4 460.12 22.41
 4 5 -4 441.14 29.82
 5 -9 -4 385.03 32.9
 -9 4 -1 2238.08 69.56
 -9 4 -1 2047.45 69.71
 -9 4 -1 2005.15 87.34
 4 5 -1 2154.09 84.22
 4 5 -1 2213.57 86.22
 -9 4 -1 2222.98 80.52
 -9 4 -1 2112.03 69.25
 4 5 2 246.88 22.2
 -9 4 2 246 13.67
 -9 4 2 233.59 20.51
 5 -9 5 644.06 27.65
 -9 4 5 654.4 27.77
 5 -9 5 669.63 26.5
 -9 4 5 653.41 26.79
 5 -9 5 570.95 38.88
 4 5 5 570.79 34.88
 -9 4 5 630.88 45.78
 5 -9 5 582.47 27.77
 -9 4 8 97.41 10.37
 5 -9 8 87.06 9.67
 -9 4 8 68.26 17.44
 5 -9 8 89.01 8.77
 -8 3 -8 224.37 15.94
 -8 3 -8 251.19 32.09
 -8 3 -8 200.6 25.44
 -8 3 -8 241.5 16.04
 -8 3 -5 200.93 27.29
 -8 3 -5 255.28 16.05
 3 5 -2 1282.79 54.12
 3 5 -2 1283.73 56.24
 -8 3 -2 1112.44 42.22
 -8 3 -2 1274.41 53.35
 -8 3 1 187.13 12.21
 -8 3 1 181.15 18.72
 -8 3 1 192.41 12.14
 -8 3 1 204.2 11.11
 3 5 4 1008.9 47.31
 -8 3 4 966.98 34.83
 5 -8 4 1078.36 53.25
 -8 3 4 975.22 53.48
 5 -8 4 947.41 36.76
 -8 3 4 986.26 35.78
 5 -8 7 408.61 20.48
 -8 3 7 393.95 21.33
 -8 3 7 418.9 21.27
 -8 3 7 361.47 37.66
 5 -8 10 116.6 8.67
 -7 2 -9 124.9 11.15
 -7 2 -6 231.84 24.05
 -7 2 -6 206.54 14.27
 -7 2 -3 309.37 27.31
 -7 2 -3 303.9 16.05
 -7 2 -3 282.23 22.43
 2 5 -3 300.39 13.07
 -7 2 -3 256 21.32
 2 5 -3 302.07 21.4
 -7 2 0 435.7 27.18
 -7 2 0 415.2 18.5
 -7 2 0 425.46 27.76
 -7 2 0 417.56 17.36
 -7 2 0 427.99 17.62
 -7 2 0 423.67 23.19
 2 5 0 457.59 26.52
 -7 2 3 757.66 29.46
 -7 2 3 721.02 45.6
 -7 2 3 772.59 27.01
 2 5 3 816.34 39
 -7 2 6 382.11 19.25
 5 -7 6 355.2 18.2
 -7 2 6 326.24 32.74
 -7 2 6 363.76 20.18
 -7 2 6 388.96 19.64
 2 5 6 368.22 18.8
 5 -7 6 387.41 19.03
 5 -7 9 166.67 12.11
 2 5 9 155.64 10.6
 -6 1 -7 458.07 22.88
 -6 1 -7 507.82 37.3
 -6 1 -4 654.29 36.62
 -6 1 -4 641.47 41.71
 -6 1 -1 179.93 14.87
 -6 1 -1 185.86 17.06
 -6 1 -1 194.67 17.61
 1 5 -1 184.92 15.54
 -6 1 2 466.32 19.29
 1 5 2 545.41 27.82
 -6 1 2 523.32 29.26
 -6 1 2 483.36 31.58
 -6 1 2 454.07 21.57
 -6 1 5 415.95 19.17
 -6 1 5 414.03 19.69
 5 -6 5 395.94 19.25
 5 -6 5 364.08 23.96
 -6 1 5 427.61 33.33
 -6 1 8 378.68 21.37
 -6 1 8 382.99 21.11
 1 5 8 383.32 18.5
 1 5 8 356.69 20.5
 5 -6 8 339.94 20.03
 -6 1 8 318.42 36.06
 5 -6 8 373.73 19.86
 5 -6 11 147.43 9.7
 5 -6 11 152.57 9.16
 -5 0 -8 205.91 23.29
 -5 0 -8 226.32 29.35
 0 5 -5 802.52 28.68
 -5 0 -5 869.84 44.57
 -5 0 -2 628.92 30.66
 -5 0 -2 617.54 31.57
 0 5 -2 646.29 30.36
 -5 0 1 846.34 34.65
 -5 0 1 890.45 39.77
 0 5 1 857.76 37.05
 -5 0 4 187.23 16.11
 -5 0 4 238.89 21.44
 -5 0 4 236.1 12.34
 -5 0 7 320.48 18.51
 5 -5 7 351.37 19.44
 -5 0 7 367.98 18.29
 0 5 7 339.55 19.11
 0 5 7 325.54 16.86
 -5 0 7 333.36 34.34
 -5 0 7 324.67 19.31
 5 -5 10 57 7.77
 -1 5 -6 1345.74 65.99
 -4 -1 -6 1480.42 64.73
 -4 -1 -3 219.71 17.14
 -4 -1 -3 227.12 16.63
 -1 5 -3 235.4 16.43
 -1 5 -3 212.95 17.96
 -1 5 0 413 22.4
 -4 -1 3 110.24 11.72
 -4 -1 3 141.3 14.05
 -4 -1 3 127.87 7.85
 5 -4 3 125.85 8.21
 -1 5 3 113.68 11.25
 -1 5 3 141.19 8.28
 -1 5 3 129.61 7.75
 5 -4 6 541.4 23.54
 -4 -1 6 488.83 23.24
 -4 -1 6 570.87 23.25
 -1 5 6 514.56 22.07
 -1 5 6 523.95 23.98
 -4 -1 6 608.74 41.46
 -4 -1 6 582.63 23.18
 -4 -1 6 526.19 24.27
 5 -4 6 552.57 24.39
 -4 -1 9 162.92 13.55
 -4 -1 9 163.48 11.71
 5 -4 9 143.25 12.3
 5 -4 9 140.13 11.62
 -1 5 9 135.93 13.07
 -1 5 9 135.68 10.8
 -2 5 -7 425.91 35.43
 -3 -2 -7 378.85 28.86
 -3 -2 -4 590.55 28.36
 -3 -2 -4 568.6 30.65
 -2 5 -4 577.87 34.32
 -2 5 -4 596.78 34.02
 -2 5 -4 573.3 21.53
 -2 5 -4 554.09 30.31
 -2 5 -1 1010.8 42.26
 -2 5 2 1400.98 49.05
 -3 -2 2 1398.25 54.1
 -3 -2 2 1386.67 50.51
 -2 5 5 734.1 41.11
 -3 -2 5 697.72 41.22
 -3 -2 8 248.23 15
 -2 5 8 262.03 17.43
 5 -3 8 244.7 16.19
 -3 -2 8 243.95 15.65
 -2 5 8 231.62 14.76
 5 -3 11 236.56 12.59
 -3 5 -8 697.48 49.56
 -3 5 -5 1041.13 36.53
 -3 5 -5 1100.22 54.89
 -3 5 -5 1165.7 55.21
 -2 -3 -5 1146.53 48.63
 -3 5 -2 812.4 38.41
 -3 5 -2 839.25 38.47
 -3 5 -2 806.38 37.87
 -2 -3 1 390.46 18.02
 -3 5 1 383.13 20.25
 -2 -3 1 367.02 16.01
 -3 5 4 1572.43 52.01
 -2 -3 4 1678.88 64.92
 -3 5 4 1650.14 65.4
 -3 5 4 1597.87 51.21
 5 -2 7 317.26 17.8
 5 -2 7 333.68 17.93
 -2 -3 7 313.34 17.46
 -3 5 7 272.33 30.01
 -2 -3 7 350.45 18.87
 -3 5 7 331.43 17.33
 -2 -3 7 347.04 17.3
 -2 -3 10 264.6 14.46
 5 -2 10 253.33 15.34
 5 -2 10 243.48 14.67
 -4 5 -6 348.75 31.24
 -4 5 -6 388.03 32.76
 -4 5 -3 148.51 15.69
 -4 5 -3 139.22 15.81
 -1 -4 0 1435.84 57.67
 -4 5 0 1396.76 56.72
 -4 5 0 1461.85 54.26
 -4 5 0 1478.7 54.25
 -4 5 3 562.09 29.31
 -1 -4 3 574 27.25
 -4 5 3 526.02 20.21
 5 -1 6 1281.2 44.55
 -4 5 6 1235.35 43.97
 -1 -4 6 1273.25 44.65
 -4 5 6 1222.19 64.09
 -1 -4 6 1319.87 43.7
 -1 -4 6 1242.84 44.98
 5 -1 6 1285.52 44.49
 -4 5 6 1256.78 46.12
 -1 -4 9 203.1 14.26
 -1 -4 9 210.39 13.55
 -4 5 9 198.62 15.93
 5 -1 9 180.86 13.4
 -1 -4 9 214.36 15.48
 5 -1 9 208.29 14.28
 -5 5 -7 299.87 31.95
 -5 5 -7 315.25 31.69
 -5 5 -4 161.12 9.86
 -5 5 -4 171.07 10.14
 -5 5 -4 172.75 18.43
 0 -5 -1 900.76 42.64
 -5 5 -1 924.78 40.44
 -5 5 2 617.77 22.95
 0 -5 2 654.8 33.98
 -5 5 2 609.03 33.68
 -5 5 5 801.59 31.15
 -5 5 5 831.39 30.22
 5 0 5 753.09 33.23
 -5 5 5 832.54 31.57
 0 -5 8 232.92 16.13
 0 -5 8 252.08 14.92
 5 0 8 227.54 15.05
 0 -5 8 268.32 16.31
 5 0 8 237.93 15.11
 -5 5 8 217.41 28.41
 -5 5 8 238.92 17.38
 5 0 11 142.61 8.74
 -6 5 -8 215.92 29.48
 -6 5 -8 208.51 14.33
 -6 5 -8 245.95 29.84
 -6 5 -5 291.39 15.4
 5 1 -5 317.29 24.83
 -6 5 -5 327.15 29.24
 -6 5 -5 308.68 15.92
 1 -6 -2 167.49 17.22
 -6 5 -2 147.75 9.09
 -6 5 -2 135.02 14.85
 -6 5 -2 129.92 8.96
 -6 5 1 1990.68 75.59
 1 -6 1 2010.25 76.93
 -6 5 1 1996.17 69
 1 -6 4 174.15 10.73
 -6 5 4 167.67 10.65
 -6 5 4 176.27 18.94
 1 -6 4 157.04 17
 -6 5 4 176.89 11.22
 5 1 7 918.92 35.24
 -6 5 7 867.19 57.25
 1 -6 7 926.25 35.1
 1 -6 7 965.25 37.04
 -6 5 7 921.67 38.18
 5 1 7 886.35 34.98
 1 -6 7 952.43 37.01
 1 -6 10 224.38 13.65
 1 -6 10 224.66 12.71
 5 1 10 227.95 12.81
 -7 5 -9 88.98 9.5
 -7 5 -6 265.97 29.07
 -7 5 -6 266.75 15.66
 5 2 -6 268.47 24.25
 -7 5 -6 264.18 15.91
 -7 5 -3 437.31 19.52
 -7 5 -3 450.71 19.85
 5 2 -3 434.08 28.92
 2 -7 -3 469.69 31.23
 -7 5 -3 428.29 19.07
 -7 5 -3 457.31 33.34
 5 2 0 3122.05 106.45
 -7 5 0 3194.46 95.17
 -7 5 0 3125.92 94.41
 -7 5 0 3086.41 93.3
 2 -7 0 3342.16 113.28
 -7 5 0 3170.72 105.1
 -7 5 0 3007.33 93.65
 -7 5 0 3224.68 104.15
 -7 5 3 656.83 26.2
 2 -7 3 669.45 38.78
 2 -7 3 697.69 25.56
 -7 5 6 435.42 21.62
 5 2 6 389.63 18.24
 2 -7 6 440.34 19.57
 -7 5 6 369.41 19
 -7 5 6 409.23 21.14
 2 -7 6 432.12 20.22
 2 -7 6 411.02 20.38
 2 -7 9 79.18 8.15
 -7 5 9 87.96 10.77
 5 2 9 80.05 8.01
 2 -7 9 82.33 9.28
 -8 5 -10 158.99 10.85
 -8 5 -7 509.34 44.39
 -8 5 -7 386.33 39.25
 -8 5 -7 437.03 22.84
 -8 5 -7 459.21 22.81
 -8 5 -4 194.96 24.8
 5 3 -4 250 20.45
 -8 5 -4 211.9 13.4
 3 -8 -4 249.37 24.5
 5 3 -4 191.93 20.9
 -8 5 -4 224.57 14.03
 -8 5 -4 226.13 14.15
 -8 5 -1 882.15 41.75
 5 3 -1 828.71 42.84
 -8 5 -1 840.16 32.29
 3 -8 -1 975.8 48.97
 -8 5 -1 877.06 31.92
 -8 5 2 216.6 12.87
 3 -8 2 237.85 22.84
 -8 5 2 230.17 13.06
 -8 5 2 240.59 20.38
 5 3 2 242.45 19.29
 -8 5 5 441.23 20.41
 3 -8 5 391.41 18.24
 -8 5 5 402.03 19.7
 5 3 5 370.59 25.77
 3 -8 5 413.81 20.13
 3 -8 5 371.1 19.94
 3 -8 5 434.28 18.83
 3 -8 5 373.43 28.94
 -8 5 5 389.23 20.27
 -8 5 8 155.92 13.45
 5 3 8 133.55 9.98
 3 -8 8 152.46 12.37
 3 -8 8 142.62 12.16
 3 -8 8 144.56 11.07
 -9 5 -8 230.64 30.65
 -9 5 -8 157.28 23.44
 -9 5 -8 193.57 14.77
 -9 5 -8 168.39 27.18
 -9 5 -8 168.47 13.23
 -9 5 -8 216.45 14.84
 -9 5 -5 284.8 17.27
 -9 5 -5 322.01 18.78
 -9 5 -5 273.09 32.42
 -9 5 -5 332.82 19.01
 -9 5 -2 231.77 14.09
 -9 5 -2 207.57 13.55
 5 4 -2 238.18 21.66
 -9 5 -2 237.88 14.53
 4 -9 -2 235.38 24.3
 5 4 -2 237.58 22.82
 -9 5 1 296.63 25.76
 5 4 1 312.57 24.28
 -9 5 1 272.63 19.85
 -9 5 1 291.45 13.57
 -9 5 1 278.6 14.26
 4 -9 4 590.72 25.38
 -9 5 4 601.65 25.12
 5 4 4 576.81 36.18
 4 -9 4 611.53 26.21
 -9 5 4 592.91 24.54
 4 -9 4 604.51 41.33
 -9 5 4 637.68 47.62
 4 -9 7 285.21 16.61
 -9 5 7 303.3 19.31
 -9 5 7 310.62 18.43
 4 -9 7 308.54 18.09
 4 -9 10 124.66 8.78
 4 -9 10 46.87 5.06
 -10 5 -9 54.62 7.62
 -10 5 -9 56.73 7.9
 -10 5 -6 375.8 40.94
 -10 5 -6 394.93 35.65
 -10 5 -6 390.33 22.05
 -10 5 -6 354.21 20.52
 -10 5 -6 406.79 22.67
 -10 5 -3 477.22 32.94
 -10 5 -3 510.23 24.02
 5 5 -3 452.44 34.54
 5 5 -3 472.12 33.18
 5 -10 -3 445.96 36.85
 -10 5 -3 469.36 23.28
 -10 5 -3 420.89 18.78
 -10 5 -3 458.97 22.9
 -10 5 0 941.35 45.1
 -10 5 0 1070.39 37.44
 -10 5 0 1020.9 45.27
 -10 5 0 977.57 35.76
 -10 5 0 1003.85 37.86
 5 5 0 1019.63 52.72
 -10 5 3 248.5 13.54
 -10 5 3 244.28 15.81
 5 5 3 250.33 24.4
 -10 5 3 233.28 29.84
 -10 5 3 270.21 15.69
 5 -10 3 278.7 29.26
 -10 5 3 264.99 14.43
 5 -10 6 152.12 11.16
 5 -10 6 157.42 12.66
 -10 5 6 135.72 11.64
 -10 5 6 124.79 23.16
 -10 5 6 134.53 11.87
 -10 5 6 127.71 12.33
 5 -10 9 103.81 9.46
 5 -10 9 105.9 8.19
 -11 5 -7 169.71 27.26
 -11 5 -7 175.88 14.35
 -11 5 -7 152.28 13.47
 -11 5 -7 162.79 23.39
 -11 5 -4 326.11 36.81
 -11 5 -4 331.37 20.02
 -11 5 -4 315.86 19.75
 -11 5 -4 339.56 20.23
 5 6 -4 298.84 27.49
 5 6 -4 301.71 15.14
 6 -11 -4 338.32 33.81
 -11 5 -4 300.04 29.01
 -11 5 -1 279.42 24.51
 -11 5 -1 322.98 25.67
 -11 5 -1 322.26 18.27
 -11 5 -1 304.61 18.83
 -11 5 -1 360.58 18.42
 -11 5 -1 308.5 18.25
 5 6 -1 332.37 29.47
 -11 5 2 550.69 23.35
 -11 5 2 508.6 21.24
 -11 5 2 513.81 23.95
 -11 5 2 480.31 34.37
 5 6 2 527.82 37.99
 6 -11 2 596.51 44.32
 6 -11 5 148.9 13.06
 -11 5 5 166.15 12.92
 6 -11 5 141.5 12.23
 6 -11 5 143.95 10.75
 6 -11 8 174.19 11.07
 -11 5 8 146.56 11.45
 6 -11 8 185.63 13
 -10 4 -8 200.93 14.4
 -10 4 -8 178.73 14.31
 -10 4 -5 186.91 14.33
 -10 4 -5 153.63 13.53
 -10 4 -5 138.51 20.32
 -10 4 -5 163.99 13.8
 -10 4 -5 111.2 23.14
 -10 4 -2 448.81 22.33
 4 6 -2 494.38 34.04
 -10 4 -2 470.15 38.29
 -10 4 -2 480.96 23.59
 -10 4 -2 462.25 31.39
 -10 4 1 370.82 19.81
 -10 4 1 361.61 15.69
 -10 4 1 355.33 16.73
 -10 4 1 359.21 17.68
 4 6 4 1209.36 42.15
 -10 4 4 1329.01 46.03
 6 -10 4 1290.35 67.73
 4 6 4 1357.27 62.49
 6 -10 4 1210.9 46.46
 -10 4 4 1263.65 67.62
 -10 4 7 297.24 16.76
 -10 4 7 301.94 35.07
 6 -10 7 300.13 16.86
 6 -10 7 321.72 18.86
 -10 4 7 319.53 17.88
 6 -10 10 61.83 5.37
 6 -10 10 69.01 6.78
 -9 3 -9 148.65 11.77
 -9 3 -6 109.7 11.43
 -9 3 -6 111.47 22.75
 -9 3 -6 119.12 19.09
 -9 3 -6 95.76 10.94
 -9 3 -3 752.11 32.04
 3 6 -3 781.16 42.24
 -9 3 0 649.64 38.83
 -9 3 0 591.28 24.68
 3 6 0 617.5 37.03
 -9 3 0 620.28 25.21
 -9 3 0 610.97 26.56
 -9 3 0 652.23 33.03
 -9 3 0 603.58 38.94
 -9 3 3 720.07 28.02
 3 6 3 675.16 40.13
 -9 3 3 727 28.62
 -9 3 3 778.96 51.28
 -9 3 3 686.69 25.86
 -9 3 3 732.97 29.92
 -9 3 6 652.33 28.4
 6 -9 6 717.86 29.27
 -9 3 6 699.07 30.53
 -9 3 6 702.04 31.57
 6 -9 6 650.45 31.12
 -9 3 6 687.37 51.24
 -9 3 6 712.74 29.35
 6 -9 9 123.34 9.74
 -8 2 -7 27.92 13.91
 -8 2 -7 32.14 7.05
 -8 2 -7 38.32 12.11
 2 6 -4 580.07 22.18
 -8 2 -4 551.89 25.85
 -8 2 -4 529.5 41.63
 -8 2 -4 576.14 36.91
 2 6 -1 2029.37 76.09
 -8 2 -1 1957.88 73.13
 -8 2 -1 1907.83 61.91
 -8 2 -1 1909.46 79.19
 -8 2 -1 1815.19 77.88
 -8 2 2 1098 46.22
 -8 2 2 1102.46 38.28
 -8 2 2 1092.42 39.63
 2 6 2 1247.26 53.58
 2 6 2 1125.5 36.78
 -8 2 2 1112.06 54.31
 -8 2 5 462.27 23.14
 -8 2 5 513.23 22.26
 -8 2 5 525.91 40.02
 -8 2 5 503.47 22.98
 6 -8 5 474.2 32.88
 6 -8 5 514.01 24.38
 -8 2 8 12.51 6.56
 -8 2 8 23.78 12.12
 6 -8 8 6.99 5.39
 6 -8 8 14.05 5.16
 -8 2 8 16.05 5.88
 -7 1 -8 143.41 24.93
 -7 1 -8 138.74 20.36
 -7 1 -5 568.28 37.99
 -7 1 -5 614.56 45.32
 1 6 -5 596.5 23.28
 -7 1 -5 572.32 26.64
 1 6 -2 583.86 22.28
 1 6 -2 626.43 33.11
 -7 1 -2 587.76 24.71
 -7 1 -2 625.75 35.71
 -7 1 -2 636.06 38.59
 -7 1 1 834.79 30.73
 -7 1 1 855.22 39.31
 -7 1 1 862.4 43.63
 -7 1 4 15.42 8.23
 -7 1 4 22.33 11.07
 -7 1 7 149.63 24.76
 -7 1 7 169.04 13.24
 6 -7 7 168.15 12.41
 -7 1 7 161.17 12.99
 1 6 7 163.87 10.69
 1 6 7 156.93 12.66
 6 -7 7 173.53 13.52
 6 -7 10 145.2 10.64
 6 -7 10 109.79 9.05
 -6 0 -9 101.44 10.18
 -6 0 -6 1062.13 56.74
 -6 0 -6 1119.98 66.14
 0 6 -3 359.6 15.1
 -6 0 -3 334.53 24.11
 -6 0 -3 356.41 24.8
 -6 0 0 1091.93 37.38
 0 6 0 1200.23 47.83
 0 6 0 1064.38 35.88
 -6 0 0 1143.16 49.59
 -6 0 3 91.45 13
 -6 0 3 83.56 12.91
 -6 0 3 81.35 7.36
 -6 0 3 83.53 15.12
 0 6 3 95.92 7.23
 0 6 3 95.72 6.65
 0 6 6 498.16 20.95
 -6 0 6 489.15 23.09
 0 6 6 509.7 23.3
 -6 0 6 527.96 40.92
 6 -6 6 497.79 23.62
 -6 0 6 508.67 23.29
 -6 0 6 513.93 24.48
 0 6 9 91.95 10.41
 -6 0 9 90.8 10.28
 6 -6 9 109.56 10.52
 -5 -1 -7 846.56 49.71
 -5 -1 -7 885.02 59.36
 -5 -1 -4 187.51 18.01
 -5 -1 -4 153.96 15.63
 -1 6 -4 160.94 9.63
 -1 6 -4 163.87 9.35
 -1 6 -1 1873.16 58.71
 -5 -1 -1 2119.73 73.65
 -5 -1 2 146.04 9.48
 -1 6 2 169.62 9.29
 -5 -1 2 158.05 16.6
 -5 -1 2 183.96 16.4
 -1 6 2 166.14 10.41
 6 -5 5 336.88 17.32
 -5 -1 5 317.51 27.99
 -5 -1 5 364.55 17.88
 -5 -1 5 365.95 17.3
 6 -5 5 359.12 18.49
 -1 6 8 310.18 18.77
 -5 -1 8 306.05 18.54
 -5 -1 8 260.48 31.93
 -5 -1 8 277.32 15.99
 -1 6 8 287.14 15.93
 6 -5 8 281.4 17.47
 6 -5 8 268.56 16.81
 6 -5 11 118.3 8.22
 6 -5 11 107.08 8.14
 -4 -2 -8 353.67 36.93
 -2 6 -5 515.37 21.16
 -2 6 -5 493.05 35.25
 -4 -2 -5 529.85 32.83
 -2 6 -2 525.36 29.31
 -2 6 -2 550.28 20.33
 -4 -2 -2 543.14 28.57
 -2 6 1 664.42 24.05
 -4 -2 4 344.97 24.66
 -4 -2 4 282.76 20.38
 -2 6 4 279.02 14.18
 -2 6 4 286.14 21.43
 6 -4 4 290.61 14.83
 -4 -2 4 317 14.52
 -2 6 4 294.59 14.89
 -2 6 7 513.08 25.48
 -2 6 7 539.62 23.48
 6 -4 7 532.98 25.04
 6 -4 7 512.55 24.34
 -4 -2 7 536.06 23.99
 -4 -2 7 549.38 23.48
 -4 -2 7 516.57 41.76
 6 -4 10 145.36 10.77
 6 -4 10 134.68 10.91
 -3 -3 -6 568.58 34.96
 -3 6 -6 585.34 41.68
 -3 6 -6 550.49 39.52
 -3 6 -3 2040.12 78.48
 -3 6 -3 1961.48 75.79
 -3 6 -3 1958 77.17
 -3 -3 -3 2023.25 72.81
 -3 6 -3 1950.87 61.25
 -3 6 0 1355.71 55.79
 -3 6 3 830.82 37.77
 -3 6 3 825.25 29.87
 -3 -3 3 836.69 37.86
 6 -3 3 850.5 29.32
 -3 6 6 476.15 22.69
 -3 6 6 506.1 36.72
 -3 -3 6 510.78 21.72
 6 -3 6 461.45 21.69
 -3 -3 6 461.72 22.04
 -3 -3 6 479.28 36.53
 -3 -3 6 503.7 20.85
 6 -3 6 467.96 21.93
 -3 6 6 480.43 21.12
 -3 6 9 250.63 17.74
 -3 -3 9 275.01 17.74
 6 -3 9 286.04 17.05
 -3 -3 9 282.25 16.44
 -3 -3 9 291.48 15.81
 6 -3 9 264.34 16.26
 -4 6 -7 301.63 30.95
 -4 6 -7 299.57 32.04
 -4 6 -7 277.87 15.7
 -4 6 -4 1632.45 71.09
 -4 6 -4 1611.59 70.85
 -4 6 -4 1636.78 69.49
 -4 6 -4 1575.99 51.13
 -4 6 -4 1623.57 52.01
 -4 6 -1 1792.47 70.06
 -4 6 2 236.57 17.98
 -4 6 2 189.34 14.8
 -2 -4 2 201.09 13.02
 -2 -4 5 226.88 22.15
 -4 6 5 268.46 24.55
 -4 6 5 259.27 14.75
 -2 -4 5 259.92 13.91
 -4 6 5 255.35 14.02
 -2 -4 8 244.1 14.52
 6 -2 8 213.86 14.8
 -2 -4 8 226.79 14.96
 -2 -4 8 234.79 16.17
 6 -2 11 188.49 10.41
 -5 6 -8 285.24 33.13
 -5 6 -5 367 31.2
 -5 6 -5 377.23 17.9
 -5 6 -5 394.42 32.1
 -5 6 -5 369.52 17.19
 -5 6 -2 534.39 32.91
 -5 6 -2 558.42 32.86
 -1 -5 -2 538.48 32.8
 -5 6 -2 568.26 21.52
 -5 6 -2 537.24 21.13
 -5 6 -2 524.79 21.04
 -1 -5 1 217.61 19.9
 -5 6 1 220.15 19.3
 -1 -5 4 668.34 34.05
 -5 6 4 593.57 35.62
 -1 -5 4 537.13 21.76
 -5 6 4 605.26 24.22
 -5 6 4 613.4 23.51
 -1 -5 7 522.82 24.73
 -5 6 7 530.32 26.01
 6 -1 7 502.75 23.63
 6 -1 7 530.96 23.81
 -5 6 7 457.88 39.92
 -1 -5 7 512.27 23.86
 -1 -5 7 516.99 22.62
 -5 6 10 66.19 9.53
 -1 -5 10 66.74 6.74
 -1 -5 10 54.32 7.08
 6 -1 10 49.99 6.78
 -6 6 -9 93.58 9.31
 -6 6 -6 429.72 37.65
 -6 6 -6 454.8 38.17
 6 0 -6 406.54 30.75
 -6 6 -6 460.78 21.56
 -6 6 -6 436.08 20.52
 -6 6 -3 75.35 7.2
 -6 6 -3 98.65 15.47
 -6 6 -3 72.61 6.93
 -6 6 -3 77.56 6.63
 0 -6 -3 83.78 14.05
 -6 6 -3 72.62 7.03
 -6 6 0 1046.54 35.17
 -6 6 0 1024.29 34.5
 0 -6 0 1058.48 50.23
 -6 6 0 1043.5 45.34
 -6 6 0 1123.85 46.96
 0 -6 3 368.55 15.46
 -6 6 3 347.75 24.85
 -6 6 3 327.72 15.34
 -6 6 3 340.46 16.3
 -6 6 3 382.58 16.54
 -6 6 3 331.67 27.24
 0 -6 3 317.15 25.4
 6 0 3 338.86 19.8
 0 -6 6 1116.51 41.4
 -6 6 6 1136.75 43.06
 0 -6 6 1170.58 42
 0 -6 6 1121.48 39.67
 -6 6 6 1103.36 62.12
 6 0 6 1117.01 40.18
 6 0 6 1193.7 41.12
 -6 6 6 1136.29 42.91
 6 0 9 124.42 10.31
 0 -6 9 127.52 11.78
 6 0 9 118.12 10.06
 0 -6 9 135.41 11.07
 0 -6 9 137.48 10.29
 -6 6 9 138.46 13.24
 -7 6 -7 429.29 41.11
 -7 6 -7 420.2 21.42
 -7 6 -7 471.97 41.58
 -7 6 -7 463.68 22.92
 -7 6 -4 95.78 8.55
 -7 6 -4 88.55 15.66
 6 1 -4 114.43 16
 1 -7 -4 124.52 17.42
 -7 6 -4 126.68 9.6
 -7 6 -4 88.32 7.87
 -7 6 -1 443.43 28.08
 1 -7 -1 479.17 31.52
 -7 6 -1 412.57 26.83
 -7 6 -1 410.9 18.46
 -7 6 -1 410.92 18
 -7 6 2 1339.72 44.88
 -7 6 2 1373.23 59.04
 6 1 2 1367.2 54.16
 -7 6 2 1279.73 42.57
 -7 6 2 1321.83 44.3
 1 -7 2 1393.82 61.86
 6 1 5 711.76 37.34
 1 -7 5 846.6 31.53
 6 1 5 808.71 29.6
 -7 6 5 774.17 31.88
 1 -7 5 871.98 31.25
 -7 6 5 816.21 49.1
 -7 6 5 789.2 32.38
 -7 6 5 796.51 32.13
 -7 6 5 809.05 31.33
 -7 6 8 507.75 26.78
 1 -7 8 553.84 24.08
 6 1 8 542.59 24.08
 1 -7 8 546.61 25.55
 -7 6 8 467.01 42.81
 6 1 8 582.18 24.53
 1 -7 8 554.81 26.22
 -8 6 -8 180.77 13.7
 -8 6 -8 164.06 26.42
 -8 6 -8 160.36 25.86
 -8 6 -5 452.8 19.47
 -8 6 -5 504.62 39.32
 -8 6 -5 486.85 23.37
 -8 6 -5 538.86 23.78
 6 2 -5 545.86 36.55
 -8 6 -2 211.01 20.49
 -8 6 -2 208.23 12.6
 -8 6 -2 232.37 13.15
 6 2 -2 210.03 20.3
 -8 6 -2 191.37 12.12
 -8 6 -2 208.1 12.77
 2 -8 -2 254 24.35
 6 2 1 431.56 27.13
 -8 6 1 421.83 25.36
 -8 6 1 386.3 16.17
 2 -8 1 403.75 31.22
 -8 6 1 445.97 31.26
 -8 6 1 386.84 18.94
 -8 6 1 428.72 17.52
 -8 6 4 308.49 31.31
 -8 6 4 324.12 28.56
 -8 6 4 335.37 17.54
 -8 6 4 395.92 17.81
 -8 6 4 359.27 17.52
 2 -8 4 350.35 29.91
 2 -8 4 388.91 18.28
 2 -8 7 795.44 30.62
 6 2 7 738.04 29.33
 -8 6 7 737.58 53.44
 2 -8 7 818.06 32.66
 2 -8 7 758.49 31.82
 -8 6 7 724.94 32.99
 -8 6 7 754.83 33.59
 6 2 10 127.97 7.84
 2 -8 10 148.44 9.86
 -9 6 -9 105.15 10.3
 -9 6 -9 99.71 9.46
 -9 6 -6 219.71 29.33
 -9 6 -6 189.21 27.58
 -9 6 -6 214.42 15.18
 -9 6 -6 197.29 14.59
 -9 6 -3 220.75 23.16
 -9 6 -3 208.87 13.69
 6 3 -3 169.04 20.76
 -9 6 -3 210.66 13.79
 -9 6 -3 210.26 13.57
 3 -9 -3 191.94 24.08
 6 3 0 386.08 28.23
 -9 6 0 377.89 17
 3 -9 0 406.75 32.31
 -9 6 0 395.31 26.07
 -9 6 0 388 26.91
 -9 6 0 406.26 31.95
 -9 6 0 393.47 18.59
 -9 6 0 416 18.31
 -9 6 0 415.97 23.59
 -9 6 3 416.69 36.34
 3 -9 3 441.13 19.87
 -9 6 3 443.42 21.2
 3 -9 3 410.3 33.77
 3 -9 6 169.64 11.43
 3 -9 6 173.82 12.87
 -9 6 6 169.99 24.77
 3 -9 6 161.39 11.8
 -9 6 6 178.82 13.37
 -9 6 6 143.19 11.95
 -9 6 6 170.32 13.54
 3 -9 9 65.46 6.64
 3 -9 9 67.13 8
 -9 6 9 72 9.15
 -10 6 -7 304.76 19.11
 -10 6 -7 332.71 37.88
 -10 6 -7 316.37 37.1
 -10 6 -7 341.18 20.58
 -10 6 -7 411.21 36.61
 -10 6 -7 339.61 20.23
 -10 6 -4 623.4 44.42
 -10 6 -4 601.35 27.98
 -10 6 -4 537.33 22.78
 6 4 -4 563.91 40.84
 -10 6 -4 603.5 27.82
 -10 6 -4 583.62 27.03
 4 -10 -4 675.2 46.23
 6 4 -4 617.34 38.27
 -10 6 -1 51.95 6.79
 -10 6 -1 48.04 7.25
 -10 6 -1 53.65 7.17
 -10 6 -1 46.8 7.52
 -10 6 -1 43.24 9.65
 4 -10 -1 49.62 13.98
 -10 6 -1 67.25 12.35
 -10 6 2 136.56 9.7
 6 4 2 127.29 17.65
 -10 6 2 151.52 11.14
 -10 6 2 135.13 10.99
 -10 6 2 134.94 17.97
 4 -10 2 141.49 21.94
 4 -10 5 172.6 12.81
 -10 6 5 150.71 12.94
 4 -10 5 174.59 11.35
 6 4 5 148.96 18.09
 -10 6 5 172.22 12.45
 4 -10 5 192.9 13.95
 -10 6 5 186.95 12.83
 -10 6 8 154.9 12.54
 4 -10 8 170.54 12.66
 4 -10 8 154.68 10.59
 -11 6 -8 67.82 9.17
 -11 6 -8 82.23 9.89
 -11 6 -8 70.34 8.93
 -11 6 -5 488.35 43.18
 -11 6 -5 513.06 27.17
 -11 6 -5 539.75 26.69
 -11 6 -5 576.73 28.03
 6 5 -2 130.57 19.46
 -11 6 -2 154.78 12.14
 -11 6 -2 127.47 11.78
 -11 6 -2 131.3 17.26
 5 -11 -2 131.54 22.14
 -11 6 -2 143.46 12.62
 -11 6 -2 103.47 16.94
 6 5 -2 157.29 20.44
 -11 6 -2 145.2 9.81
 5 -11 1 996.41 59.75
 -11 6 1 883.19 43.95
 -11 6 1 910.82 36.04
 -11 6 1 915.58 33.26
 -11 6 1 950.03 54.97
 -11 6 4 192.78 12.41
 5 -11 4 180.68 13.22
 -11 6 4 172.59 11.86
 6 5 4 171.28 21.6
 5 -11 4 180.4 12.91
 -11 6 4 137.93 25.12
 5 -11 4 165.34 10.94
 5 -11 4 188.14 25.92
 5 -11 7 47.58 7.74
 -11 6 7 44.83 7.62
 -11 6 7 50.8 8.56
 -12 6 -9 60.42 7.1
 -12 6 -9 64.01 7.35
 -12 6 -6 321.56 37.86
 -12 6 -6 395.65 22.82
 -12 6 -6 368.35 22.12
 -12 6 -6 336.66 37.19
 -12 6 -6 387.69 22.28
 -12 6 -6 342.45 20.42
 -12 6 -3 324.66 32.02
 -12 6 -3 335.05 20.73
 -12 6 -3 325.91 29.89
 -12 6 -3 353.98 20.95
 -12 6 -3 290.67 19.64
 6 -12 -3 303.59 34.45
 6 6 -3 366.59 32.29
 -12 6 -3 348.33 20.32
 -12 6 0 631.62 39.15
 -12 6 0 559.56 23.67
 6 6 0 659.42 44.53
 -12 6 0 596.36 26.83
 -12 6 0 624.21 25.88
 6 -12 0 646.04 49.28
 -12 6 0 590.62 45.63
 -12 6 3 2.97 8.76
 -12 6 3 26.09 7.03
 -12 6 3 14.78 5.04
 -12 6 3 12.63 5.18
 -12 6 3 23.37 4.97
 6 -12 3 20.55 12.12
 6 6 3 25.02 11.34
 6 -12 6 287.08 15.29
 -12 6 6 266.49 15.76
 6 -12 6 284.41 17.45
 -12 6 6 271.83 17.34
 -12 6 6 217.33 30.43
 -12 6 6 262.27 17.99
 6 -12 9 40.18 5.45
 -13 6 -7 263.32 17.38
 -13 6 -7 264.49 17.34
 -13 6 -7 249.51 16.72
 -13 6 -4 74.21 10.98
 -13 6 -4 93.31 17.89
 -13 6 -4 95.54 19.13
 -13 6 -4 91.85 11.68
 6 7 -4 96.71 8.48
 7 -13 -4 88.46 20.2
 6 7 -4 100.9 17.25
 -13 6 -4 90.72 11.63
 -13 6 -1 473.91 38.12
 -13 6 -1 484.7 26.79
 6 7 -1 524.05 40.75
 -13 6 -1 490.69 24.74
 -13 6 -1 490.01 23.62
 7 -13 -1 508.45 45.67
 6 7 2 238.59 28.04
 -13 6 2 237.02 15.78
 6 7 2 229.71 13.89
 7 -13 2 233.12 32.05
 7 -13 5 706.26 30.2
 7 -13 5 690.01 31.23
 -13 6 5 612.32 49.9
 6 7 5 624.75 25.08
 7 -13 5 627.91 26.09
 -13 6 5 639.42 29.44
 7 -13 8 120.19 9.56
 -12 5 -8 84.1 9.62
 -12 5 -8 85.52 9.82
 -12 5 -5 162.91 22.98
 -12 5 -5 147.81 13.92
 -12 5 -5 141.8 23.99
 -12 5 -5 129.05 13.18
 -12 5 -5 165.81 14.46
 -12 5 -2 355.58 31.29
 -12 5 -2 389.99 21.98
 -12 5 -2 384.62 31.45
 5 7 -2 397 18.66
 -12 5 -2 407.78 21.5
 -12 5 -2 380.95 21.92
 5 7 -2 384.72 33.2
 -12 5 -2 393.65 23
 7 -12 -2 436.21 40.47
 -12 5 1 1053.8 38.61
 -12 5 1 972.61 38.81
 -12 5 1 1037.76 58.81
 -12 5 4 26.48 12.59
 7 -12 4 35.06 7.36
 5 7 4 37.03 11.51
 5 7 4 37.85 5.7
 7 -12 4 17.15 11.6
 -12 5 4 44.07 7.14
 7 -12 7 319.88 16.65
 7 -12 7 341.98 19.2
 -11 4 -9 24.1 5.65
 -11 4 -9 23.23 5.2
 -11 4 -6 205.63 16.03
 -11 4 -6 172.33 29.18
 -11 4 -6 217.67 16.59
 -11 4 -6 188.5 25.33
 -11 4 -6 202.59 15.63
 -11 4 -3 142.49 24.22
 -11 4 -3 107.87 17.43
 -11 4 -3 126.39 12.25
 4 7 -3 109.02 8.52
 4 7 -3 119.49 18.33
 -11 4 0 817.75 41.64
 4 7 0 995.08 53.85
 -11 4 0 939.33 36.31
 -11 4 0 870.18 33.26
 -11 4 0 887.95 37.61
 -11 4 0 991.92 35.46
 -11 4 0 967.86 36.97
 -11 4 3 90.41 8.99
 -11 4 3 81.57 19.97
 4 7 3 84.3 7.85
 4 7 3 92.73 17.35
 -11 4 3 86.13 9.83
 -11 4 6 397.97 22.36
 -11 4 6 400.68 39.93
 7 -11 6 445.58 24.12
 -11 4 6 453.26 24.03
 7 -11 6 448.28 21.17
 7 -11 6 410.39 22.52
 7 -11 9 182.67 11.79
 7 -11 9 152.16 9.55
 -10 3 -7 85.45 17.14
 -10 3 -7 71.61 19.21
 -10 3 -7 101.85 11.47
 -10 3 -7 102.24 11.42
 -10 3 -7 72.92 9.83
 -10 3 -4 122.53 11.72
 -10 3 -4 125.34 12.09
 -10 3 -4 112.5 22.1
 -10 3 -1 858.58 43.62
 3 7 -1 822.41 46.08
 -10 3 -1 733.46 47.27
 -10 3 -1 791.31 31.48
 -10 3 -1 787.41 31.68
 -10 3 -1 780.11 48.75
 3 7 -1 742.71 28.42
 -10 3 2 567.52 23.56
 -10 3 2 517.79 24.73
 3 7 2 549.66 22.36
 -10 3 2 585.82 24.09
 -10 3 2 500.63 31.71
 3 7 2 605.73 38.61
 7 -10 5 960.95 39.4
 -10 3 5 929.98 35.27
 -10 3 5 955.69 38.98
 -10 3 5 1029.13 62.15
 -10 3 5 962.13 38.05
 -10 3 8 80.72 8.63
 -9 2 -8 114.79 11.74
 -9 2 -8 136.81 12.9
 -9 2 -5 380.27 38.48
 -9 2 -5 322.29 29.79
 -9 2 -5 328.22 20.04
 -9 2 -2 637.64 42.82
 -9 2 -2 634.51 27.76
 -9 2 -2 557.69 35.32
 2 7 -2 619.42 37.13
 -9 2 -2 626.64 40.29
 -9 2 1 285.75 14.27
 -9 2 1 285.3 14.51
 2 7 1 299.27 13.29
 -9 2 1 276.57 13.16
 -9 2 1 300.19 16.35
 -9 2 1 317.08 27.84
 -9 2 1 270.64 13.88
 -9 2 4 394.12 19.09
 -9 2 4 334.72 31.37
 -9 2 4 355.78 36.9
 7 -9 4 425.24 20.6
 -9 2 4 360.95 17.37
 2 7 4 377.04 16.68
 7 -9 7 129.73 12.03
 7 -9 7 139.08 11.31
 2 7 7 108.14 10.14
 -9 2 7 129.55 11.35
 -9 2 7 112.96 21.74
 7 -9 10 95.82 7.46
 7 -9 10 89.85 8.14
 -8 1 -9 98.6 10.34
 -8 1 -9 104.95 10.18
 -8 1 -6 520.06 45.78
 -8 1 -6 461.43 24.82
 -8 1 -6 464.67 37.08
 -8 1 -3 374.77 19.65
 1 7 -3 366.76 16.57
 -8 1 -3 354.77 28.24
 1 7 0 998.19 47.82
 -8 1 0 961.51 34.73
 -8 1 0 973.4 36.41
 -8 1 0 1034.48 49.2
 -8 1 0 1028.45 51.48
 -8 1 3 55.28 6.86
 1 7 3 51.98 5.73
 -8 1 3 57.88 12.77
 -8 1 3 41.49 12.52
 1 7 3 85.88 13.29
 -8 1 3 60.66 12.83
 -8 1 6 270.84 17.46
 1 7 6 238.64 15.35
 -8 1 6 299.39 16.88
 7 -8 6 279.31 16.29
 -8 1 6 232.21 29.11
 7 -8 6 310.15 17.86
 -8 1 9 112.98 10.44
 7 -8 9 98.37 9.39
 7 -8 9 115.38 10.44
 -7 0 -7 798.75 59.59
 -7 0 -7 856.04 36.21
 -7 0 -7 750.18 49.31
 0 7 -4 91.94 7.47
 -7 0 -4 112.46 16.31
 0 7 -4 89.68 7.72
 -7 0 -4 83.7 13.78
 -7 0 -1 842.6 31.64
 0 7 -1 798.89 29.28
 -7 0 -1 777.67 42.7
 -7 0 2 609.91 23.88
 0 7 2 589 21.25
 -7 0 2 592.99 23.2
 -7 0 2 604.71 38.41
 0 7 2 566.04 22.36
 0 7 2 632.44 34.42
 -7 0 2 574.21 35.61
 7 -7 5 453.36 21.92
 -7 0 5 447.46 21.54
 7 -7 5 468.68 22.9
 -7 0 5 535.27 38.95
 -7 0 5 504.83 22.86
 0 7 5 465.87 20.97
 -7 0 5 492.79 21.82
 -7 0 8 94.81 20.14
 -7 0 8 98.75 10.59
 0 7 8 101.28 10.48
 7 -7 8 108.39 10.96
 -6 -1 -8 491.43 46.06
 -6 -1 -8 480.94 24.95
 -1 7 -5 726.53 27.98
 -6 -1 -5 757.68 44.09
 -6 -1 -2 1405.05 56.82
 -1 7 -2 1312.51 43.22
 -1 7 -2 1290.98 43.26
 -6 -1 -2 1362.81 58.38
 -6 -1 1 471.16 19.36
 -6 -1 1 470.99 29.96
 -6 -1 1 487.94 26.35
 7 -6 4 157.42 10.72
 -1 7 4 138.98 9.39
 -6 -1 4 143.84 17.66
 -6 -1 4 147.93 10.06
 -6 -1 4 141.04 16.48
 -1 7 4 132.17 9.7
 7 -6 7 539.84 25.62
 -6 -1 7 552.39 44.81
 -6 -1 7 534.01 25.78
 -1 7 7 557.44 25.97
 7 -6 10 114.33 9.5
 -5 -2 -6 408.43 31.89
 -2 7 -6 399.31 19.1
 -5 -2 -3 701.3 36.93
 -2 7 -3 664.39 25.01
 -2 7 -3 633.21 24.56
 -2 7 0 3150.65 94
 -2 7 3 463.64 23.89
 -5 -2 3 434.59 27.15
 -2 7 3 418.04 17.95
 -2 7 3 444.42 18.92
 -5 -2 3 412.11 17.54
 -5 -2 3 473.8 29.22
 7 -5 3 454.97 18.86
 7 -5 6 296.83 16.47
 -2 7 6 273.09 16.42
 -5 -2 6 305.33 15.18
 -5 -2 6 291.73 29.3
 -5 -2 6 296.37 15.42
 -5 -2 6 299.93 16.71
 7 -5 6 296.34 16.85
 -2 7 9 129.97 12.04
 -5 -2 9 120.04 11.65
 7 -5 9 108.7 10.13
 7 -5 9 127.17 11.14
 -3 7 -7 383.2 36.15
 -3 7 -4 628.6 39.51
 -3 7 -4 576.88 23.34
 -3 7 -4 544.88 22.7
 -4 -3 -4 658 34.42
 -3 7 -4 608 35.29
 -3 7 -1 2059.43 76.53
 -3 7 -1 2071.61 60.38
 -3 7 -1 1921.5 60.04
 -4 -3 2 592.61 23.82
 -4 -3 2 698.87 33.83
 -4 -3 2 666.33 30.14
 -3 7 2 652.42 28.07
 -3 7 5 40.13 10.28
 -4 -3 5 48.48 11.36
 -3 7 5 46.79 6.46
 7 -4 5 42.11 6.59
 -3 7 5 41.69 5.99
 -4 -3 5 41.38 8.05
 -4 -3 8 357.03 17.89
 -3 7 8 341.21 20.7
 7 -4 8 361.98 19.96
 7 -4 8 351.6 19.59
 -4 -3 8 368.98 18.91
 7 -4 11 210.99 10.8
 -4 7 -8 121.67 21.08
 -4 7 -5 773.29 46.46
 -4 7 -5 705.78 45.57
 -4 7 -5 646.81 40.85
 -4 7 -5 649.45 26.01
 -4 7 -5 670.23 26.95
 -4 7 -2 558.64 21.4
 -4 7 -2 560.56 33.35
 -3 -4 -2 498.82 20.87
 -4 7 -2 520.57 20.91
 -4 7 -2 538.75 33.24
 -4 7 1 1137.11 44.41
 -3 -4 1 1081.36 37.85
 -4 7 1 1064.81 35.31
 -4 7 1 1153.36 36.11
 -3 -4 1 1046.74 36.85
 -4 7 4 484.94 30.75
 -4 7 4 485.09 21.41
 -3 -4 4 490.09 30
 7 -3 4 498.31 21.03
 -4 7 4 512.97 20.43
 -4 7 7 414.32 22.02
 -3 -4 7 360.66 20.35
 -3 -4 7 421.27 19.06
 -4 7 7 346.42 34.01
 -3 -4 7 408 19.88
 7 -3 7 388.94 20.28
 7 -3 7 401.17 20.45
 7 -3 10 141.52 10.2
 7 -3 10 138.31 10.27
 -5 7 -9 142.34 11.09
 -5 7 -6 358.62 17.91
 -5 7 -6 359.07 33.99
 -5 7 -6 309.49 32.49
 -5 7 -6 362.73 18.51
 -5 7 -6 330.97 30.69
 -5 7 -3 796.44 44.32
 -5 7 -3 808.87 44.55
 -5 7 -3 791.18 28.82
 -5 7 -3 705.55 42.43
 -2 -5 -3 702.69 27.42
 -5 7 -3 777.68 28.89
 -5 7 0 395.97 27.59
 -5 7 0 379.64 16.08
 -2 -5 0 362.89 16.4
 -5 7 0 387.4 15.75
 -5 7 3 317.34 15.01
 7 -2 3 308.21 13.75
 -5 7 3 318.83 15.25
 -2 -5 3 314.71 19.86
 -2 -5 3 293.73 14.62
 -5 7 3 315.59 14.11
 -5 7 3 348.7 23.42
 -2 -5 6 236.17 12.62
 -2 -5 6 221.11 14.22
 -5 7 6 223.4 25.61
 -2 -5 6 245.32 13.93
 7 -2 6 221.63 13.59
 7 -2 6 235.19 14.14
 -2 -5 9 179.74 12.31
 -2 -5 9 174.28 11.33
 -2 -5 9 174.3 13.48
 7 -2 9 169.8 12.19
 7 -2 9 167.39 12.12
 -6 7 -7 105.08 20.55
 -6 7 -7 105.63 21.61
 -6 7 -7 127.79 10.73
 -6 7 -7 154.67 12.08
 -6 7 -4 29.39 11.22
 -6 7 -4 34.2 12.19
 -6 7 -4 17.52 4.57
 -6 7 -4 22.78 10.14
 -1 -6 -4 18.88 4.53
 -6 7 -4 17.04 4.61
 -6 7 -1 857.45 43.56
 -6 7 -1 867.11 43.48
 -6 7 -1 856.09 30.75
 -1 -6 -1 827.51 45.78
 -6 7 -1 874.62 46.54
 -6 7 -1 812.12 30.21
 -6 7 2 657.15 23.77
 -1 -6 2 666.09 39.69
 -6 7 2 600.77 23.66
 -6 7 2 630.25 36.45
 -6 7 2 614.74 24.14
 7 -1 5 616.78 24.72
 -6 7 5 618.07 40.64
 -6 7 5 591.68 26.07
 -1 -6 5 597.35 24.41
 -6 7 5 621.96 25.93
 -1 -6 5 595.13 24.98
 -1 -6 8 200.36 13.65
 -1 -6 8 206.36 12.4
 -1 -6 8 181.52 13.93
 7 -1 8 194.34 13.32
 -6 7 8 192.69 15.27
 7 -1 8 154.82 12.07
 -6 7 8 141.58 23.22
 -7 7 -8 78.48 18.04
 -7 7 -8 89.16 9.89
 -7 7 -8 91.19 21.22
 -7 7 -5 419.56 21.22
 -7 7 -5 478.39 38.47
 -7 7 -5 453.08 37.38
 -7 7 -5 458.24 21.23
 7 0 -5 479.73 34.5
 0 -7 -2 602.03 39.04
 -7 7 -2 606.44 36.52
 -7 7 -2 570.99 38.3
 -7 7 -2 579.46 23.87
 -7 7 -2 569.29 23.87
 -7 7 1 757.76 26.95
 -7 7 1 750.23 26.22
 -7 7 1 800.84 43.86
 0 -7 1 744.11 43.92
 0 -7 4 90.89 7.97
 0 -7 4 74.96 7.26
 -7 7 4 85.7 7.92
 -7 7 4 89.53 14.65
 -7 7 4 85.96 8.2
 -7 7 7 894.05 58.24
 -7 7 7 897.65 38.02
 0 -7 7 962.76 34.19
 0 -7 7 876.95 35.49
 7 0 7 896.39 34.31
 0 -7 7 910.34 36.62
 0 -7 10 160.7 10.03
 7 0 10 126.3 8.67
 -7 7 10 148.64 12.09
 -8 7 -9 60.53 7.79
 -8 7 -9 68.51 8.33
 -8 7 -6 339.11 35.56
 7 1 -6 368.41 31.96
 -8 7 -6 394.77 20.93
 -8 7 -6 353.17 36.53
 -8 7 -6 367.66 19.95
 -8 7 -3 248.29 14.34
 -8 7 -3 239.51 24.03
 -8 7 -3 207.5 13.36
 1 -8 -3 225.07 24.48
 -8 7 -3 223.76 13.12
 -8 7 -3 229.26 13.91
 -8 7 0 1342.61 58.33
 -8 7 0 1246.64 62.69
 -8 7 0 1293.64 44.43
 -8 7 0 1326.15 56.89
 -8 7 0 1302.29 43.62
 -8 7 0 1322.92 45.58
 1 -8 0 1444.26 66.29
 7 1 3 124.45 13.86
 -8 7 3 89.45 16.98
 -8 7 3 114.6 9.58
 -8 7 3 98.04 7.88
 -8 7 3 114.8 9.41
 1 -8 3 107.55 17.76
 1 -8 3 109.82 8.31
 -8 7 3 119.94 16.51
 -8 7 6 661 30.11
 -8 7 6 603.54 46.71
 1 -8 6 709.27 29.13
 1 -8 6 699.31 26.77
 -8 7 6 636.33 29.79
 1 -8 6 759.7 29.79
 1 -8 9 185.69 13.05
 1 -8 9 169.97 10.5
 7 1 9 168.82 10.73
 -8 7 9 186.96 14.17
 1 -8 9 199.81 12.63
 -9 7 -10 149.16 10.23
 -9 7 -7 262.41 33.28
 -9 7 -7 343.61 37.33
 -9 7 -7 242.45 31.95
 -9 7 -7 306.81 18.74
 -9 7 -7 261.75 16.9
 -9 7 -4 542.5 22.34
 -9 7 -4 601.78 43.16
 -9 7 -4 557.15 25.78
 -9 7 -4 525.7 40.68
 -9 7 -4 533.82 25.47
 -9 7 -4 576.67 25.78
 7 2 -4 574.18 39.39
 2 -9 -4 581.35 42.36
 -9 7 -4 546.15 24.46
 2 -9 -1 305.65 29.31
 -9 7 -1 322.61 25.66
 -9 7 -1 320.15 16.41
 -9 7 -1 307.63 26.19
 7 2 2 143.03 16.65
 -9 7 2 130.75 10.42
 -9 7 2 136.66 8.8
 2 -9 2 138.08 19.69
 -9 7 2 148.54 19.43
 -9 7 2 147.04 10.82
 -9 7 5 460.16 23.1
 2 -9 5 481.27 21.46
 -9 7 5 512.07 40.22
 7 2 5 453.09 31.68
 -9 7 5 481.2 22.63
 -9 7 5 453.2 22.51
 2 -9 5 520.09 23.75
 -9 7 5 489.9 23.63
 2 -9 5 477.05 22.36
 2 -9 8 139.52 11.3
 2 -9 8 126.49 11.16
 -9 7 8 124.2 12.12
 2 -9 8 128.02 9.43
 -10 7 -8 287.53 17.97
 -10 7 -8 290.98 17.89
 7 3 -5 588.83 42.21
 -10 7 -5 539.34 26.75
 -10 7 -5 586.81 46.71
 -10 7 -5 487.43 24.39
 -10 7 -5 561.3 26.75
 -10 7 -5 583.67 27.66
 -10 7 -5 532.69 22.38
 -10 7 -2 145.53 11.53
 -10 7 -2 100.02 17.31
 -10 7 -2 136.06 10.94
 -10 7 -2 139.51 11.43
 7 3 -2 102.14 17.34
 3 -10 -2 121.42 20.78
 -10 7 -2 122.66 18.26
 -10 7 -2 124.74 8.98
 -10 7 1 54.64 7.19
 -10 7 1 51.85 10.39
 -10 7 1 65.1 14.86
 -10 7 1 60.77 5.99
 3 -10 1 74.73 16.58
 -10 7 1 67.44 7
 7 3 1 82.57 14.13
 -10 7 1 50.44 5.12
 -10 7 4 369.96 37.75
 3 -10 4 338.08 18.14
 3 -10 4 354.11 17.99
 7 3 4 326.37 28.43
 3 -10 4 298.17 31.43
 -10 7 4 317.27 17.58
 -10 7 4 337.25 17.57
 -10 7 4 334.4 32.48
 -10 7 4 333.88 17.74
 -10 7 7 101.86 20.51
 3 -10 7 124.07 10.55
 -10 7 7 124.83 11.83
 -10 7 7 114.7 11.63
 3 -10 7 122.66 11.07
 3 -10 7 136.7 9.74
 3 -10 10 152.08 8.76
 -11 7 -9 125.14 9.87
 -11 7 -9 132.26 10.47
 -11 7 -9 127.67 10.46
 -11 7 -6 376.23 40.81
 -11 7 -6 426.5 23.7
 -11 7 -6 438.14 24.33
 -11 7 -6 422.16 23.36
 7 4 -3 418.32 35.24
 -11 7 -3 422.3 22.56
 -11 7 -3 393.99 21.75
 7 4 -3 417.37 33.5
 4 -11 -3 430.87 38.74
 -11 7 -3 406.05 22.19
 -11 7 -3 393.9 18.44
 -11 7 -3 368.76 34.08
 7 4 0 318.18 28.89
 -11 7 0 333.94 17.88
 -11 7 0 284.6 25.76
 -11 7 0 309.41 31.74
 -11 7 0 310.47 16.74
 -11 7 0 301.02 24.6
 -11 7 0 334.05 16.1
 -11 7 0 263.99 20.74
 4 -11 0 332.86 33.54
 -11 7 3 243.06 15.83
 -11 7 3 236.31 13.92
 -11 7 3 223.62 13.82
 -11 7 3 234.95 31.18
 -11 7 3 216.29 15.53
 7 4 3 260.41 26.68
 -11 7 3 235.45 13.82
 4 -11 3 217.9 28.88
 4 -11 3 266.62 15.27
 -11 7 6 74.72 18.48
 -11 7 6 77.89 9.18
 -11 7 6 83.07 10.09
 4 -11 6 78.84 9.22
 -11 7 6 83.38 9.73
 -11 7 9 153.24 10.8
 4 -11 9 163.68 10.52
 -12 7 -7 296.02 18.67
 -12 7 -7 320.1 19.28
 -12 7 -4 399.98 40.69
 -12 7 -4 468.85 25.52
 5 -12 -4 501.88 44.18
 7 5 -4 487.93 37.63
 -12 7 -4 522.82 27.02
 -12 7 -4 488.44 39.06
 -12 7 -4 505.22 26.18
 -12 7 -4 508.48 26.53
 -12 7 -4 438.57 40.75
 -12 7 -1 261.06 27.66
 -12 7 -1 271.2 33.07
 -12 7 -1 311.77 18.54
 -12 7 -1 347.32 18.4
 -12 7 -1 295.99 24.88
 7 5 -1 348.79 31.14
 5 -12 -1 284.13 33.31
 -12 7 -1 258.02 26.02
 -12 7 2 154.47 11.46
 7 5 2 167.29 22.74
 -12 7 2 141.96 20.65
 -12 7 2 162.52 13.42
 -12 7 2 164.41 12.92
 -12 7 2 149.76 25.7
 5 -12 2 134.63 23.79
 5 -12 5 166.59 12.82
 -12 7 5 158.87 12.11
 7 5 5 162.24 10.4
 5 -12 5 168.81 13.58
 -12 7 5 171.84 13.84
 -12 7 8 181.13 12.15
 5 -12 8 213.34 13.03
 -13 7 -8 85.8 9.16
 -13 7 -8 100.64 9.79
 -13 7 -5 223.88 30.63
 -13 7 -5 238.86 17.84
 -13 7 -5 260.36 18.51
 -13 7 -5 244.26 32.35
 -13 7 -5 242.54 28.63
 -13 7 -2 330.51 34.56
 -13 7 -2 300.23 30.46
 -13 7 -2 377.61 31.18
 7 6 -2 382.23 34.96
 -13 7 -2 383.92 21.85
 -13 7 -2 395.19 21.09
 6 -13 -2 347.21 38.42
 -13 7 1 337.48 18.57
 7 6 1 332.69 32.66
 -13 7 1 283.93 31.94
 -13 7 1 378.21 20.77
 6 -13 1 357.96 39.43
 -13 7 1 337.64 20.61
 6 -13 4 379.36 19.99
 -13 7 4 357 18.12
 7 6 4 293.9 30.66
 6 -13 4 349.23 20.32
 -13 7 4 261.84 37.2
 7 6 4 346.31 17.3
 6 -13 4 339.51 37.63
 6 -13 7 198.93 13.32
 -13 7 7 204.33 14.58
 -14 7 -6 226.23 16.47
 -14 7 -3 73.13 18.14
 -14 7 -3 92.95 10.64
 7 -14 -3 95.26 21.21
 -14 7 -3 72.85 16.67
 7 7 -3 101.66 9.02
 -14 7 -3 106.46 18.45
 7 7 -3 94.26 18.63
 -14 7 -3 93.74 11.3
 -14 7 0 372.03 21.46
 -14 7 0 410.14 20.77
 7 7 0 357.7 35.52
 -14 7 0 306.03 35.81
 7 -14 0 445.15 45.3
 -14 7 0 347.79 18.82
 -14 7 3 271.28 16.7
 -14 7 3 287.61 37.95
 7 7 3 280.48 30.95
 -14 7 3 223.26 30.02
 7 -14 3 290.17 18.08
 7 -14 3 277.55 35.41
 -14 7 3 293.39 19.32
 7 7 3 258.82 15.21
 -14 7 6 369.59 20.9
 7 -14 6 392.46 20.13
 -15 7 -7 88.34 8.66
 -15 7 -7 86.47 9.21
 -15 7 -4 66.52 19.09
 -15 7 -4 74.31 10.27
 7 8 -4 83.28 7.75
 -15 7 -4 62.24 14.45
 -15 7 -4 80.63 10.19
 -15 7 -1 233.1 15.38
 -15 7 -1 255.02 33.26
 7 8 -1 188.99 26.2
 -15 7 -1 192.71 14.03
 7 8 -1 200.31 13.33
 -15 7 -1 227.1 16.23
 8 -15 -1 165.51 29.66
 -15 7 2 359.28 20.96
 7 8 2 389.1 19.26
 8 -15 2 415.75 44.51
 8 -15 5 273.48 17.45
 -15 7 5 268.6 16.56
 8 -15 5 264.39 16.33
 -14 6 -8 51.5 7.03
 -14 6 -8 60.38 7.39
 -14 6 -5 369.36 39.1
 -14 6 -5 409.52 37.03
 -14 6 -5 402.49 39.33
 -14 6 -5 446.51 25.04
 -14 6 -5 447.49 24.81
 -14 6 -5 476.09 25.35
 -14 6 -2 284.01 31.18
 -14 6 -2 298.73 20.84
 -14 6 -2 285.54 19.41
 6 8 -2 263.63 29.91
 -14 6 -2 318.55 18.49
 6 8 -2 275.58 15.71
 -14 6 -2 272.35 18.31
 8 -14 -2 270.06 35.1
 -14 6 1 605.51 27.16
 -14 6 1 512.19 42.57
 6 8 1 522.62 43.5
 8 -14 1 632.76 53.95
 -14 6 1 556.93 27.01
 8 -14 4 422.44 21.37
 8 -14 4 375.17 21.73
 -14 6 4 327.69 35.66
 6 8 4 347.04 17.44
 8 -14 4 310.69 36.22
 -14 6 4 355.51 19.95
 8 -14 4 323.31 16.78
 8 -14 7 174.65 12.25
 -13 5 -6 549.33 28.48
 -13 5 -6 571.22 28.72
 -13 5 -6 580.34 28.82
 -13 5 -6 588.94 28.5
 -13 5 -3 78.53 16.5
 -13 5 -3 115.72 12.34
 -13 5 -3 109.47 11.58
 -13 5 -3 86.4 16.44
 -13 5 -3 116.68 12.84
 8 -13 -3 73.58 20.07
 5 8 -3 87.28 17.86
 5 8 -3 105.8 9.11
 5 8 0 854.04 53.58
 -13 5 0 699.87 44.37
 -13 5 0 798.51 33.47
 -13 5 0 838.67 33.3
 -13 5 0 776.6 31
 5 8 0 781.04 31.43
 -13 5 0 852.12 33.28
 -13 5 0 708.18 52.54
 -13 5 3 47.73 8.57
 -13 5 3 41.27 15.43
 -13 5 3 28.8 12.85
 5 8 3 22.84 12.48
 5 8 3 42.16 6.48
 8 -13 3 44.32 17.46
 8 -13 6 511.66 26.79
 8 -13 6 526.06 23.03
 -13 5 6 544.14 25.81
 -13 5 6 525.05 26.4
 8 -13 6 553.11 26.23
 -12 4 -7 228.89 16.6
 -12 4 -7 231.57 15.96
 -12 4 -7 276.79 18.13
 -12 4 -4 48.55 9.06
 -12 4 -4 38.06 8.85
 -12 4 -4 32.59 11.83
 4 8 -4 44.85 5.92
 8 -12 -4 38.97 13.86
 -12 4 -1 430.86 31.94
 -12 4 -1 502.45 25.41
 -12 4 -1 502.06 24.02
 4 8 -1 527.92 39.61
 -12 4 -1 539.08 25.72
 4 8 -1 514.93 22.38
 -12 4 2 150.75 11.48
 -12 4 2 126.45 23.57
 -12 4 2 156.48 12.83
 -12 4 2 151.22 11.89
 4 8 2 194.38 24.3
 4 8 2 159.75 10.95
 8 -12 5 286.89 18.81
 -12 4 5 284.76 33.1
 -12 4 5 273.81 17.06
 4 8 5 268.67 13.86
 8 -12 5 279.71 15.93
 -12 4 5 243.21 17.14
 8 -12 8 258.86 13.52
 -11 3 -8 76.7 9.41
 -11 3 -8 86.71 9.88
 -11 3 -5 171.34 28.33
 -11 3 -5 162.56 23.04
 -11 3 -5 173.49 14.98
 -11 3 -5 171.98 14.78
 -11 3 -5 145.5 14.06
 -11 3 -2 90.05 18.85
 -11 3 -2 83.87 9.58
 -11 3 -2 86.49 15.49
 -11 3 -2 93.98 10.2
 3 8 -2 89.79 7.96
 -11 3 -2 88.6 10.18
 3 8 -2 99.3 16.85
 -11 3 1 649.01 26.6
 3 8 1 662.59 25.88
 -11 3 1 589.17 24.62
 -11 3 1 628.66 24.03
 -11 3 1 617.34 26.22
 -11 3 4 673.26 28.39
 -11 3 4 609.6 52.47
 8 -11 4 595.83 29.01
 -11 3 4 557.13 44.35
 3 8 4 627.4 25.31
 8 -11 4 703.39 49.63
 -11 3 7 287.11 15.89
 -11 3 7 260.42 32.11
 8 -11 7 293.63 16.56
 -11 3 7 290.08 18.51
 -10 2 -9 21.75 5.29
 -10 2 -9 17.38 5.36
 -10 2 -6 302.66 37.51
 -10 2 -6 287.05 19.13
 -10 2 -6 270.36 29.03
 -10 2 -6 264.58 18.76
 -10 2 -3 182.57 26.09
 -10 2 -3 209.69 15.15
 2 8 -3 189.86 11.28
 -10 2 -3 241.88 24.11
 -10 2 0 653.35 41.88
 -10 2 0 671.56 25.64
 2 8 0 729.89 42.68
 -10 2 0 616.86 26.14
 -10 2 0 596.61 26.23
 2 8 0 610.22 24.6
 -10 2 0 648.57 28.62
 -10 2 0 613.1 43.02
 -10 2 3 585.51 26.41
 -10 2 3 532.1 22.24
 -10 2 3 514.27 44.71
 2 8 3 595.25 38.94
 2 8 3 556.63 22.68
 -10 2 3 564.68 40.35
 8 -10 6 119.51 12.13
 -10 2 6 112.19 10.34
 8 -10 6 138.86 11.14
 8 -10 6 145.24 12.45
 -10 2 6 107.02 11.51
 -10 2 6 132.21 22.88
 8 -10 9 121.65 9.32
 8 -10 9 132.77 10.45
 -9 1 -7 209.96 31.75
 -9 1 -7 177.14 23.8
 -9 1 -7 198.39 15.45
 -9 1 -4 414.7 33.01
 1 8 -4 425.6 19.33
 -9 1 -4 413.69 22.84
 -9 1 -1 634.75 40.86
 1 8 -1 618.95 37.28
 -9 1 -1 570.44 26.25
 -9 1 -1 530.98 38.34
 -9 1 2 628.52 44
 -9 1 2 654.86 25.6
 -9 1 2 590.25 24
 1 8 2 594.79 23.96
 -9 1 2 622.21 26.3
 -9 1 2 624.97 26.35
 1 8 2 683.81 39.88
 -9 1 2 622.31 41.74
 8 -9 5 155 12.3
 -9 1 5 141.68 11.53
 -9 1 5 138.01 11.68
 -9 1 5 143.01 11.14
 -9 1 5 124.98 21.2
 8 -9 8 56.39 8.35
 -9 1 8 46.58 7.54
 8 -9 8 53.99 7.81
 -8 0 -8 119.1 23.48
 -8 0 -8 143.08 12.92
 -8 0 -5 777.66 48.13
 0 8 -5 738.4 28.79
 0 8 -5 741.49 29.59
 -8 0 -5 803.17 34.4
 -8 0 -5 748.17 54.84
 -8 0 -2 276.93 27.45
 0 8 -2 232.44 13.01
 -8 0 -2 233.63 23.2
 -8 0 1 1258.51 52.06
 -8 0 1 1078.26 37.32
 -8 0 1 1246.1 58.75
 -8 0 1 1136.5 38.07
 -8 0 1 1082.91 36.85
 -8 0 1 1188.79 40.81
 8 -8 4 193.55 13.17
 -8 0 4 191.34 11.87
 -8 0 4 159.33 20.94
 -8 0 4 168.16 11.94
 -8 0 4 163.8 20.17
 -8 0 4 186.12 11.94
 8 -8 7 281.42 16.82
 -8 0 7 309.45 17.83
 -8 0 7 222.22 29.55
 0 8 7 239.75 15.87
 8 -8 7 270.61 17.31
 8 -8 10 69.81 7.28
 8 -8 10 87.46 7.37
 -7 -1 -6 598.77 42.71
 -1 8 -6 565.76 24.96
 -1 8 -6 679.74 27.17
 -7 -1 -6 728.7 54.33
 -7 -1 -3 125.25 16.22
 -1 8 -3 122.1 8.91
 -1 8 -3 122.58 9.18
 -7 -1 -3 96.32 15.02
 -7 -1 0 1310.06 45.23
 -1 8 0 1291.22 43.75
 -7 -1 0 1370.26 61.27
 -7 -1 3 241.82 23.77
 -1 8 3 275.28 13.24
 -7 -1 3 250.61 22.75
 -7 -1 3 255.3 26.52
 -1 8 3 264.07 14.05
 -7 -1 6 387.75 36.28
 -1 8 6 409.34 20.55
 -7 -1 6 407.13 20.91
 -7 -1 6 393.71 21.28
 8 -7 6 435.43 21.65
 -7 -1 9 92.96 9.84
 8 -7 9 101.73 9.75
 -1 8 9 84.1 9.62
 -6 -2 -7 705.52 56.43
 -2 8 -4 338.64 16.3
 -2 8 -4 293.53 15.12
 -6 -2 -4 359.45 27.28
 -6 -2 -4 351.98 27.52
 -2 8 -1 399.5 17.69
 -2 8 -1 418.52 17.96
 -6 -2 -1 419.4 29.33
 -6 -2 2 207.68 13.98
 -6 -2 2 230.94 18.82
 -6 -2 2 253.85 22.47
 -6 -2 2 250.06 12.33
 -6 -2 2 235.86 21.99
 8 -6 5 556.77 24.22
 -2 8 5 542.02 23.7
 -6 -2 5 522.83 37.92
 -2 8 5 533.37 23.61
 8 -6 5 536.55 25
 -6 -2 5 528.23 23.78
 -6 -2 5 585.42 24.59
 -6 -2 5 507.75 33
 -6 -2 8 209.65 14.97
 8 -6 8 186.27 13.6
 -2 8 8 202.65 14.7
 -6 -2 8 169.03 25.26
 8 -6 8 182.36 13.56
 -5 -3 -8 137.62 24.88
 -3 8 -5 377.46 18.49
 -3 8 -5 370.94 17.96
 -3 8 -2 208.33 11.45
 -3 8 -2 169.98 10.36
 -5 -3 1 810.92 38.06
 -3 8 1 728.16 26.91
 -3 8 1 842.18 28.47
 -5 -3 4 282.56 23.45
 -3 8 4 250.78 13.86
 -3 8 4 243.59 14.38
 -3 8 4 259.66 20.47
 8 -5 4 242.28 14.05
 -5 -3 4 250.11 13.23
 -5 -3 4 252.49 22.84
 8 -5 7 526.86 24.71
 -3 8 7 533.64 25.64
 -5 -3 7 456.11 40.02
 8 -5 7 517.85 24.67
 8 -5 10 194.78 11.71
 8 -5 10 174.75 11.23
 -4 -4 -9 22.11 6.27
 -4 8 -6 448.7 39.39
 -4 8 -6 475.32 22.38
 -4 8 -6 478.2 21.66
 -4 8 -3 362.23 28.65
 -4 8 -3 351.66 17.03
 -4 8 -3 393.42 17.74
 -4 8 0 2056.64 63.17
 -4 -4 0 1989.36 64.57
 8 -4 3 556.17 21.57
 -4 8 3 522.56 22.34
 -4 -4 3 586.08 30.23
 -4 8 3 518.78 28.64
 -4 -4 3 506.58 19.74
 -4 8 6 292.84 17.42
 8 -4 6 322.93 17.15
 -4 -4 6 250.84 27.18
 -4 8 6 280.38 27.98
 -4 -4 6 314.33 17.5
 8 -4 6 312.13 17.02
 -4 8 9 143.56 12.65
 -4 -4 9 140.89 12.33
 8 -4 9 128.45 10.78
 8 -4 9 132.15 10.79
 -5 8 -7 316.53 17.9
 -5 8 -7 324.92 35.06
 -5 8 -4 1040.89 56.49
 -5 8 -4 1018.71 54.98
 -5 8 -4 971.79 36.06
 -5 8 -4 945.97 35.36
 -5 8 -4 945.53 35.9
 -5 8 -4 982.31 55.78
 -5 8 -1 183.18 19.83
 -5 8 -1 184.73 11.09
 -3 -5 -1 171.61 11.05
 -5 8 -1 187.63 10.84
 -5 8 2 1257.07 52.71
 -3 -5 2 1128.68 42.36
 -5 8 2 1162.38 39.36
 -3 -5 2 1148.75 40.67
 -5 8 2 1237.3 48.61
 -5 8 5 292.87 25.89
 -3 -5 5 244.47 14.36
 -5 8 5 256.87 15.28
 -5 8 5 254.21 15.35
 -3 -5 5 226.23 22.6
 -5 8 5 254.15 14.33
 -3 -5 5 228.15 20.41
 8 -3 5 238.95 13.68
 -3 -5 8 321.34 15.54
 -3 -5 8 298.23 18.17
 -3 -5 8 294.55 16.2
 8 -3 8 259.58 16.1
 -6 8 -8 17.95 11.4
 -6 8 -8 6.22 4.36
 -6 8 -5 599.48 43.96
 -6 8 -5 519.63 23.51
 -6 8 -5 510.6 23.91
 -6 8 -5 486.87 39.16
 -6 8 -5 576.52 43.33
 -6 8 -2 1217.46 60.74
 -2 -6 -2 1094.41 39.92
 -6 8 -2 1179.33 40.65
 -6 8 -2 1209.62 41.17
 -6 8 -2 1148.12 40.73
 -6 8 1 1878.02 57.28
 -2 -6 1 1741.06 58.55
 -6 8 1 1816.99 56.49
 -6 8 1 1826.54 56.67
 -6 8 4 543.63 23.89
 -6 8 4 546.27 24.27
 -2 -6 4 564.29 23.18
 -2 -6 4 540.04 22.99
 -6 8 4 561.01 23.04
 -6 8 4 553.04 35.55
 -6 8 7 23.18 6.73
 -2 -6 7 28.78 5.81
 8 -2 7 39.92 6.43
 -6 8 7 8.91 9.29
 8 -2 7 22.24 5.61
 -2 -6 7 28.93 4.77
 -2 -6 7 20.79 6.24
 -6 8 10 90.49 9.62
 8 -2 10 79.45 6.99
 -7 8 -9 88.98 8.78
 -7 8 -9 104.51 9.8
 -7 8 -6 247.22 30.85
 -7 8 -6 244.71 30.57
 -7 8 -6 263.94 16.5
 8 -1 -6 250.59 26.54
 -7 8 -6 266.88 16.03
 -7 8 -6 222.61 27.9
 -7 8 -3 54.34 14.46
 -1 -7 -3 64.98 7.01
 -7 8 -3 90.21 8.42
 -7 8 -3 70.69 15.74
 -7 8 -3 69.26 7.72
 -7 8 0 934.56 33.92
 -7 8 0 943.61 32.73
 -7 8 0 917.3 33.16
 -1 -7 0 907.98 52.32
 -7 8 3 337.52 16.33
 -7 8 3 308.08 16.28
 8 -1 3 329.62 22.15
 -7 8 3 341.83 26.26
 -1 -7 3 311.77 15.93
 -7 8 3 307.05 27.92
 -7 8 6 478.74 39.4
 -7 8 6 490.51 24.66
 8 -1 6 506.9 22.69
 -1 -7 6 497.87 23.48
 -1 -7 6 504.93 22.5
 -7 8 6 517.64 24.43
 -7 8 9 134.51 12.09
 -1 -7 9 120.01 11.15
 8 -1 9 126.68 9.57
 -1 -7 9 129.5 9.81
 -8 8 -7 230.35 30.95
 -8 8 -7 257.58 32.97
 -8 8 -7 285.89 17.83
 -8 8 -7 271.68 16.92
 -8 8 -4 123.19 20.22
 -8 8 -4 110.69 19.44
 0 -8 -4 148.01 10.56
 -8 8 -4 146.06 11.56
 -8 8 -4 121.61 10.82
 -8 8 -1 1149.3 57.36
 -8 8 -1 1113.97 56.1
 -8 8 -1 1048.18 59.8
 0 -8 -1 1179.06 62.05
 -8 8 -1 1167.54 41.81
 -8 8 -1 1197.08 41.01
 -8 8 2 249.07 24.88
 -8 8 2 250.67 14.25
 -8 8 2 228.37 12.59
 0 -8 2 239.09 11.87
 8 0 2 246.01 21.12
 0 -8 2 245.24 26.54
 -8 8 2 236.59 13.41
 -8 8 5 806.87 32.05
 -8 8 5 751.3 32.99
 0 -8 5 852.61 32.03
 -8 8 5 773.33 50.13
 -8 8 5 821.7 33.4
 -8 8 5 836.16 33.11
 0 -8 5 776.39 30.89
 0 -8 8 149.92 12.25
 -8 8 8 156.22 13.75
 8 0 8 161.42 11.01
 0 -8 8 144.53 11.25
 -8 8 8 159.07 23.79
 -9 8 -8 166.7 13.26
 -9 8 -8 167.78 13.34
 -9 8 -8 149.98 12.3
 -9 8 -5 593.87 24.58
 -9 8 -5 647 48.87
 -9 8 -5 535.39 46.9
 8 1 -5 636.91 44.3
 -9 8 -5 603.24 27.78
 -9 8 -5 619.63 28.48
 -9 8 -5 618.29 28.6
 -9 8 -2 586 39.22
 -9 8 -2 587.26 23.01
 -9 8 -2 588.46 40.08
 -9 8 -2 566.09 25.55
 -9 8 -2 555.48 42.31
 1 -9 -2 584.34 42.56
 8 1 1 117.68 16.48
 -9 8 1 113.31 8.4
 -9 8 1 116.79 7.91
 -9 8 1 104.46 9.29
 1 -9 1 132.86 19.69
 -9 8 1 118.07 18.5
 1 -9 4 90.11 8.21
 1 -9 4 79.72 8.16
 -9 8 4 86.78 8.14
 -9 8 4 78.76 17.76
 1 -9 4 84.24 8.28
 1 -9 4 78.8 7.69
 -9 8 4 89.43 16.53
 -9 8 4 88.3 8.87
 -9 8 4 82.55 8.53
 -9 8 7 184.28 26.41
 -9 8 7 223.29 15.81
 1 -9 7 210.6 14.4
 1 -9 7 221.64 14.21
 -9 8 10 147.88 10.52
 -10 8 -9 95.77 8.98
 -10 8 -9 110.97 9.79
 -10 8 -6 276.54 33.83
 -10 8 -6 224.36 30.79
 -10 8 -6 240.62 32.32
 -10 8 -6 257.45 17.85
 -10 8 -6 265.32 17.91
 -10 8 -6 254.81 13.78
 8 2 -6 254.17 28.05
 -10 8 -3 387.04 17.73
 -10 8 -3 354.59 33.27
 -10 8 -3 377.45 33.97
 -10 8 -3 390.17 20.92
 8 2 -3 376.59 32.47
 -10 8 -3 355.38 20.13
 2 -10 -3 338.88 34.91
 -10 8 0 221.87 12.9
 -10 8 0 235.57 23.29
 -10 8 0 212.16 16.95
 -10 8 0 186.97 24.98
 -10 8 0 200.9 11.64
 8 2 0 217.55 23.1
 -10 8 0 213.53 13.43
 2 -10 0 196.31 25.79
 -10 8 0 218.18 11.89
 -10 8 3 225.75 13.17
 -10 8 3 255.03 30.47
 2 -10 3 269.21 14.57
 2 -10 3 226.2 28.26
 -10 8 3 275.35 16.31
 -10 8 3 243.41 14.35
 -10 8 3 260.77 16.12
 -10 8 6 47.49 7.97
 2 -10 6 49.78 7.49
 -10 8 6 43.7 14.6
 2 -10 6 50.27 6.85
 -10 8 6 43.97 7.63
 2 -10 9 164.49 10.5
 -10 8 9 164.83 12.08
 -11 8 -7 287.82 35.38
 -11 8 -7 272.43 34.16
 -11 8 -7 336.17 20.22
 -11 8 -7 362.01 20.98
 -11 8 -7 366.72 35.46
 -11 8 -4 761.22 33.76
 -11 8 -4 726.11 52.62
 8 3 -4 774.19 51.04
 -11 8 -4 677.95 32.58
 -11 8 -4 739.12 33.25
 8 3 -4 735.98 46.29
 3 -11 -4 809.79 55.73
 -11 8 -4 734.06 28.88
 -11 8 -1 428.15 28.8
 -11 8 -1 407.98 32.72
 -11 8 -1 393.8 33.37
 -11 8 -1 438.35 39.08
 -11 8 -1 440.83 22.51
 3 -11 -1 408.72 37.87
 -11 8 -1 457.71 21.96
 -11 8 -1 463.23 21.14
 -11 8 -1 407.05 19.18
 -11 8 2 296.65 17.68
 -11 8 2 278.54 15.09
 -11 8 2 286.33 28.96
 -11 8 2 296 14.18
 -11 8 2 277.14 32.34
 3 -11 2 244.09 30.25
 -11 8 2 279.09 15.26
 3 -11 5 4.31 4.52
 -11 8 5 1.78 4.39
 -11 8 5 7.42 4.49
 -11 8 5 3.62 4.03
 3 -11 5 -1.91 3.79
 -11 8 5 4.79 8.42
 3 -11 5 3.1 4.31
 -11 8 5 3.98 5.06
 -11 8 8 194.4 13.97
 3 -11 8 258.52 14.23
 -12 8 -8 132.66 11.52
 -12 8 -8 125.09 11.08
 -12 8 -8 135.79 11.66
 -12 8 -5 616.92 51.17
 -12 8 -5 611.04 30.39
 -12 8 -5 596.14 30.12
 -12 8 -5 593.82 29.9
 -12 8 -5 609.72 45.41
 8 4 -2 463.69 38.71
 -12 8 -2 453.14 38.86
 -12 8 -2 415.35 35.87
 -12 8 -2 462.71 24.32
 -12 8 -2 443.55 32.93
 -12 8 -2 461.84 23.59
 8 4 -2 438.62 36.48
 4 -12 -2 466.32 42.93
 -12 8 -2 444.47 20.59
 -12 8 -2 492.76 44.56
 -12 8 1 288.42 17.92
 -12 8 1 304.16 18.16
 -12 8 1 259.59 30.14
 4 -12 1 271.28 32.64
 -12 8 4 29.8 6.06
 4 -12 4 10.4 9.62
 -12 8 4 34.4 15.57
 4 -12 4 27.82 6.17
 -12 8 4 25.84 6.21
 -12 8 4 29.32 6.09
 -12 8 4 38.26 13.05
 8 4 4 32.36 11.23
 4 -12 4 25.53 6.17
 -12 8 7 409.34 20.87
 4 -12 7 437.8 20.8
 -12 8 7 404.15 22.45
 -13 8 -6 243.51 17.51
 -13 8 -6 234.73 17.04
 -13 8 -3 70.83 18.63
 -13 8 -3 104.39 19.82
 5 -13 -3 72.35 19.75
 -13 8 -3 103.15 11.14
 -13 8 -3 102.09 17.35
 8 5 -3 107.97 19.36
 -13 8 0 241.74 25.68
 -13 8 0 280.18 15.31
 8 5 0 300.82 30.51
 -13 8 0 264.21 33.15
 -13 8 0 285.82 16.71
 5 -13 0 283.02 35.61
 -13 8 3 296.89 19.26
 -13 8 3 278.37 16.3
 5 -13 3 255.57 34.1
 -13 8 3 251.1 15.59
 5 -13 3 316.73 17.85
 -13 8 3 223.61 33.87
 8 5 3 252.8 28.72
 -13 8 3 281.2 15.8
 -13 8 3 330.45 19.55
 -13 8 3 305.23 33.49
 -13 8 6 599.74 28.01
 -13 8 6 612.28 26.54
 -13 8 6 595.08 28.78
 5 -13 6 635.39 27.32
 -14 8 -7 94.22 10.18
 -14 8 -7 97.38 10.22
 -14 8 -4 216.53 16.14
 -14 8 -4 226.53 30.71
 -14 8 -4 208.65 28.18
 -14 8 -4 201.43 25.24
 8 6 -4 190.74 12.22
 6 -14 -4 183.25 28.91
 -14 8 -1 306.87 32.28
 -14 8 -1 365.95 40.3
 -14 8 -1 347.77 18.72
 -14 8 -1 390.86 20.89
 -14 8 -1 398.23 22.12
 8 6 -1 332.76 34.35
 6 -14 -1 371.33 41.45
 -14 8 2 61.04 7.27
 -14 8 2 50.19 8.59
 6 -14 2 55.41 18.18
 -14 8 2 66.37 9.96
 -14 8 2 62.92 19.2
 -14 8 2 57.53 7.95
 8 6 2 56.72 15.63
 6 -14 5 414.26 22.28
 8 6 5 410.87 18.23
 -14 8 5 415.84 22.99
 6 -14 5 451.9 21.8
 6 -14 8 59.05 5.98
 -15 8 -5 37.57 7.44
 -15 8 -2 169.71 24.78
 -15 8 -2 167.38 29.75
 8 7 -2 180.28 25.68
 -15 8 -2 154.81 12.3
 -15 8 -2 173.25 13.94
 8 7 -2 178.91 12.21
 7 -15 -2 178 29.43
 -15 8 -2 171.66 14.72
 -15 8 1 139.9 12.88
 -15 8 1 145.36 29.04
 -15 8 1 130.44 13.57
 8 7 1 142.85 23.23
 7 -15 1 116.88 25.55
 7 -15 4 271.97 16.32
 7 -15 4 247.01 16.71
 -15 8 4 282.46 37.84
 8 7 4 262.97 14.43
 7 -15 7 161.36 10.22
 -16 8 -6 116.06 9.85
 -16 8 -6 120.19 10.46
 -16 8 -3 47.18 7.91
 -16 8 -3 51.01 7.33
 -16 8 -3 37.73 8.05
 8 8 -3 50.49 6.57
 -16 8 0 285.42 17.6
 -16 8 0 232.49 30.76
 8 8 0 255.85 30.91
 -16 8 0 257.03 17.64
 -16 8 0 298.85 20.06
 8 8 0 314.76 16.72
 8 -16 0 202.69 33.54
 8 -16 3 120.67 10.96
 8 -16 3 96.34 10.63
 8 8 3 123.86 9.77
 -16 8 3 113.36 10.78
 8 -16 6 118.79 9.16
 -17 8 -4 38.27 6.58
 8 9 -4 42.42 5.08
 -17 8 -4 37.3 7.32
 -17 8 -4 35 5.69
 -17 8 -4 41.84 6.33
 -17 8 -1 27.64 6.35
 -17 8 -1 29.03 6.53
 8 9 -1 29.85 5.87
 9 -17 2 180.33 13.66
 8 9 2 172.42 11.81
 -17 8 5 177.51 11.98
 9 -17 5 196.37 11.89
 -16 7 -5 122.23 9.34
 -16 7 -5 116.62 10.33
 -16 7 -5 105.93 10.46
 -16 7 -5 109.37 11.06
 -16 7 -2 21.77 5.93
 -16 7 -2 8.86 9.29
 -16 7 -2 11.02 5.36
 -16 7 -2 18.11 5.61
 -16 7 -2 15.34 6.27
 7 9 -2 19.91 10.73
 7 9 -2 19.86 5.22
 9 -16 -2 15.7 13.07
 7 9 1 253.89 30.36
 -16 7 1 272.63 16.89
 -16 7 1 241.79 35.99
 -16 7 1 275.63 17.43
 9 -16 1 289.8 37.68
 9 -16 4 115.98 10.83
 9 -16 4 102.03 10.99
 7 9 4 100.44 8.43
 -16 7 4 115.84 10.62
 9 -16 7 180.96 10.36
 -15 6 -6 129.66 9.15
 -15 6 -6 140.95 11.86
 -15 6 -3 88.44 19.23
 -15 6 -3 122.67 12.94
 -15 6 -3 116.68 12.09
 -15 6 -3 112.58 11.4
 6 9 -3 107.52 9.37
 -15 6 -3 131.28 13.95
 -15 6 0 188.6 14.07
 -15 6 0 185.19 15.46
 -15 6 0 161.39 25.21
 -15 6 0 213.5 14.96
 6 9 0 201.11 13.17
 6 9 0 188.54 27.09
 9 -15 0 147.87 28.77
 -15 6 0 172.04 10.89
 9 -15 3 393 22.18
 6 9 3 382.51 18.71
 -15 6 3 342.27 36.14
 -15 6 3 367.6 42.15
 9 -15 3 325.31 39.57
 -15 6 3 363.54 20.11
 -15 6 3 357.49 21.82
 -15 6 6 107.99 10.42
 9 -15 6 108.21 9.9
 -14 5 -7 161.34 13.26
 -14 5 -7 175.92 13.53
 -14 5 -4 92.09 18.41
 -14 5 -4 107.84 11.81
 -14 5 -4 104.5 11.99
 5 9 -4 92.67 8.44
 -14 5 -4 135.91 13.73
 9 -14 -4 98.64 21.36
 -14 5 -1 182.16 13.35
 -14 5 -1 169.98 13.76
 -14 5 -1 186.45 13.21
 5 9 -1 187.16 12.6
 5 9 -1 159.42 24.28
 9 -14 -1 205.49 32.31
 -14 5 2 540.35 25.58
 -14 5 2 531.39 25.4
 -14 5 2 543.03 51.09
 -14 5 2 512.06 27.47
 5 9 2 533.23 23.91
 9 -14 2 479.81 47.47
 5 9 2 514.79 42.31
 9 -14 5 453.72 23.41
 9 -14 5 467.6 24.81
 -14 5 5 436.03 22.63
 -14 5 5 430.12 41
 9 -14 5 438.82 20.31
 5 9 5 432.39 18.79
 -14 5 5 459.98 23.88
 9 -14 8 55.5 6.41
 -13 4 -8 81.63 9.03
 -13 4 -8 101.42 9.85
 -13 4 -5 357.37 34.31
 -13 4 -5 324.14 21.25
 -13 4 -5 352.37 21.58
 -13 4 -5 313.94 21
 -13 4 -2 212.99 24.29
 4 9 -2 253.74 28.68
 4 9 -2 209.26 13.16
 -13 4 -2 223.69 16.59
 -13 4 -2 262.64 16.56
 -13 4 -2 214.35 16.28
 -13 4 -2 198.2 16.99
 -13 4 1 258.24 15.65
 4 9 1 228.23 28.06
 -13 4 1 225.81 14.59
 4 9 1 232.26 14.08
 -13 4 1 193.66 24.13
 -13 4 1 243.08 16.69
 -13 4 1 208.9 12.13
 -13 4 4 87.74 21.48
 9 -13 4 72.57 10.15
 -13 4 4 79.04 9.2
 4 9 4 82.87 7.9
 -13 4 4 61.69 16.38
 9 -13 4 80.71 19.11
 9 -13 7 161.35 10.76
 -12 3 -9 13.3 4.54
 -12 3 -6 143.98 27.25
 -12 3 -6 141.91 13.72
 -12 3 -6 151.48 22.29
 -12 3 -6 144.01 13.73
 -12 3 -6 145.86 14.03
 -12 3 -3 244.45 32.76
 -12 3 -3 284.51 18.87
 -12 3 -3 297.79 18.94
 3 9 -3 271.36 14.85
 -12 3 -3 283.71 19.72
 -12 3 -3 326.94 30.48
 -12 3 0 793.49 31.17
 -12 3 0 786.4 32.46
 -12 3 0 769.13 30.55
 3 9 0 741 49.21
 -12 3 0 722.09 32.05
 3 9 0 737.82 29.8
 -12 3 0 749.46 34.59
 -12 3 0 755.75 30.64
 -12 3 0 764.2 29.03
 -12 3 3 234.63 28.53
 3 9 3 273.85 14.96
 -12 3 3 220.51 31.82
 -12 3 3 246.31 17.1
 9 -12 6 105.05 11.5
 -12 3 6 108.39 20.83
 9 -12 6 131.15 10.65
 -12 3 6 101.55 10.88
 9 -12 9 28.48 4.19
 -11 2 -7 69.52 10.08
 -11 2 -7 53.05 8.96
 -11 2 -7 61.36 9.85
 2 9 -4 835.14 31.27
 -11 2 -4 885.35 38.69
 -11 2 -1 253.38 29.02
 -11 2 -1 278.76 15.17
 2 9 -1 302.37 28.75
 -11 2 -1 279.6 16.73
 -11 2 -1 300.91 17.4
 2 9 -1 271.99 14.57
 -11 2 -1 264.02 17.77
 -11 2 -1 246.37 28.9
 -11 2 2 779.01 30.56
 -11 2 2 681.42 30.87
 2 9 2 743.66 28.06
 -11 2 2 658.69 51.27
 2 9 2 742.19 28.8
 -11 2 2 707.89 27.08
 2 9 2 799.27 48.43
 -11 2 2 800.78 52.26
 -11 2 5 12.75 5.62
 9 -11 5 15.36 6.18
 -11 2 5 9.66 10.05
 -11 2 5 23.2 5.37
 -11 2 5 15.21 5.85
 9 -11 8 169.05 11.41
 9 -11 8 189.13 13.05
 -10 1 -8 69.67 9.52
 -10 1 -8 79.09 9.9
 -10 1 -8 58.53 8.38
 -10 1 -5 948.5 67.11
 -10 1 -5 1120.94 61.58
 1 9 -5 1023.79 37.6
 -10 1 -5 995.56 43.06
 -10 1 -2 199.81 25.91
 1 9 -2 204.75 11.8
 -10 1 -2 206.07 24.52
 -10 1 1 715.8 28.12
 -10 1 1 705.19 26.67
 1 9 1 724.54 27.47
 -10 1 1 703.24 29.29
 -10 1 1 668.93 27.03
 -10 1 1 684.05 27.7
 1 9 1 704.34 27.23
 -10 1 1 759.64 30.98
 -10 1 1 689.63 26.4
 -10 1 1 760.21 49.03
 -10 1 4 265.42 15.1
 -10 1 4 296.74 30.63
 -10 1 4 291.11 34.47
 1 9 4 266.85 14.18
 -10 1 4 300.43 17
 -10 1 4 284.14 16.2
 9 -10 7 208.86 14.12
 -10 1 7 172.28 25.65
 -10 1 7 180.67 13.4
 9 -10 7 195.64 14.53
 -9 0 -9 40.72 7.08
 -9 0 -9 34.59 6.59
 -9 0 -6 433.32 44.74
 0 9 -6 441.66 20.83
 -9 0 -6 445.46 25.16
 -9 0 -3 170.86 25.08
 -9 0 -3 192.63 14.57
 0 9 -3 175.33 11.63
 0 9 -3 166.02 10.34
 -9 0 -3 140.61 20.4
 -9 0 0 584.66 37.15
 -9 0 0 517.41 22.25
 0 9 0 480.58 20.46
 -9 0 0 492.37 23.87
 -9 0 0 544.86 38.7
 -9 0 3 320.28 32.23
 -9 0 3 262.27 26.26
 -9 0 3 310.73 15.94
 0 9 3 319.49 15.09
 -9 0 3 285.93 14.41
 -9 0 3 314.22 17.15
 -9 0 3 324.34 15.98
 -9 0 3 231.49 26.35
 0 9 3 301.31 15.78
 9 -9 6 344.28 21.02
 9 -9 6 371.36 19.97
 0 9 6 360.07 18.81
 -9 0 6 377.91 19.89
 -9 0 6 321.38 34.39
 -9 0 6 382.58 21.14
 9 -9 6 376.13 20.6
 9 -9 9 120.65 9.62
 9 -9 9 114.97 9.85
 -9 0 9 137.45 10.45
 -8 -1 -7 198.45 30.4
 -1 9 -7 171.8 12.2
 -8 -1 -7 193.68 16.05
 -8 -1 -4 76.6 10.06
 -1 9 -4 70.67 7.51
 -1 9 -4 79.78 8.03
 -8 -1 -4 63.58 14.19
 -1 9 -1 135.25 9.81
 -8 -1 -1 138.65 11.38
 -8 -1 -1 139.61 19.23
 -8 -1 2 574.22 40.11
 -8 -1 2 618.24 24.58
 -1 9 2 580.28 23.89
 -8 -1 2 539.82 23.49
 -8 -1 2 557.66 39.11
 9 -8 5 617.86 27.69
 -1 9 5 628.39 26.63
 9 -8 5 633.29 28.92
 -8 -1 5 634.38 45.26
 -8 -1 5 647.67 27.47
 -8 -1 5 622.07 27.29
 -8 -1 5 692.06 28.75
 -1 9 8 177.73 13.29
 -8 -1 8 168.55 13.05
 9 -8 8 176.08 12.98
 -7 -2 -8 128.71 12.85
 -2 9 -5 470.1 22.15
 -2 9 -5 504.23 23.05
 -2 9 -2 131.03 9.78
 -2 9 -2 136.64 9.93
 -7 -2 -2 135.79 18.62
 -7 -2 1 258.34 12.63
 -7 -2 1 281.55 14.65
 -7 -2 1 274.49 13.57
 -7 -2 1 290.7 25.83
 -7 -2 1 303.4 22.11
 9 -7 4 560.6 24.46
 9 -7 4 591.28 25.63
 -7 -2 4 535.11 23.48
 -2 9 4 581.41 24.27
 -2 9 4 607.82 25.68
 -7 -2 4 588.87 38.84
 -7 -2 4 604.06 25.06
 -2 9 4 569.89 22.34
 -2 9 4 602.39 24.41
 -7 -2 4 573.43 24.36
 -7 -2 4 566.79 38.6
 -7 -2 7 370.6 35.48
 -7 -2 7 351.73 19.88
 -2 9 7 314.05 18.87
 9 -7 7 362.06 19.71
 9 -7 7 364.69 19.61
 9 -7 10 187.97 10.91
 9 -7 10 176.42 10.65
 -6 -3 -9 66.17 8.46
 -3 9 -6 155.45 11.35
 -3 9 -6 162.81 12.13
 -3 9 -3 382.72 18.23
 -3 9 -3 406.18 18.79
 -6 -3 -3 419.57 31.5
 -6 -3 0 438.93 19.88
 -3 9 3 208.27 12.36
 9 -6 3 227.08 12.89
 -3 9 3 222.45 13.21
 -6 -3 3 217.17 19.82
 -6 -3 3 222.42 11.7
 -6 -3 3 224.32 23.01
 -6 -3 6 234.79 27.02
 -6 -3 6 260.51 16.13
 -3 9 6 292.71 16.82
 9 -6 6 265.75 16.08
 9 -6 6 254.5 16.01
 -3 9 9 110.95 10.65
 -6 -3 9 123.02 11.05
 9 -6 9 119.29 10.02
 9 -6 9 113.86 9.7
 -4 9 -7 277.39 16.48
 -4 9 -4 611.25 26.22
 -4 9 -4 623.6 40.67
 -4 9 -4 632.38 26.66
 -5 -4 -4 677.98 40.48
 -4 9 -1 323.59 15.85
 -4 9 2 223.74 11.46
 -4 9 2 191.9 13.76
 -5 -4 2 214.13 16.5
 -4 9 5 288.4 25.21
 -4 9 5 358.12 18.03
 -5 -4 5 285.92 26.56
 -4 9 5 306.89 17.1
 -5 -4 5 269.25 24.45
 9 -5 5 304.12 16.69
 -4 9 8 239.82 16.23
 9 -5 8 232.97 15
 9 -5 8 216.13 14.29
 -4 -5 -8 87.17 19.85
 -5 9 -8 58.54 7.84
 -5 9 -5 684.23 48.6
 -5 9 -5 646.35 43.47
 -5 9 -5 614.47 26.76
 -5 9 -5 619.54 27.32
 -5 9 -2 217.62 23.6
 -5 9 -2 219.74 12.91
 -5 9 -2 225.44 12.87
 -4 -5 -2 212.54 13.31
 -5 9 1 2032.07 74.35
 -5 9 1 2097.33 65.51
 -4 -5 1 2069.98 68.16
 -5 9 1 2126.43 65.72
 -5 9 1 2127.22 71.58
 9 -4 4 418.97 19.56
 -5 9 4 435.68 20.62
 -5 9 4 438.85 29.39
 -4 -5 4 453.25 20.42
 -5 9 4 430.24 20.21
 -5 9 4 425.97 18.5
 9 -4 7 187.17 13.23
 -4 -5 7 179.93 13.77
 -5 9 7 192.58 14.35
 9 -4 7 172.01 12.55
 -5 9 10 55.59 7.44
 9 -4 10 49.44 5.79
 -4 -5 10 48.42 7.05
 9 -4 10 50.48 5.51
 -6 9 -9 99.33 8.86
 -6 9 -6 674.77 51.19
 -6 9 -6 621.72 27.9
 -6 9 -6 643.18 28.57
 -6 9 -3 646.15 44.68
 -6 9 -3 761.8 48.23
 -3 -6 -3 731.62 29.31
 -6 9 -3 725.98 29.44
 -6 9 -3 722.02 29.36
 -3 -6 0 596.02 26.09
 -6 9 0 652.91 25.17
 -6 9 0 645.2 24.68
 9 -3 3 775.91 27.86
 -6 9 3 749.46 30.19
 -3 -6 3 755.91 30.55
 -6 9 3 796.7 40.62
 -6 9 3 793.8 28.35
 -6 9 3 753.95 29.7
 9 -3 6 123.52 10.47
 -6 9 6 135.01 11.75
 -6 9 6 130.93 20.03
 -3 -6 6 129.55 11.13
 9 -3 6 111.4 9.59
 9 -3 9 194.74 12.06
 -3 -6 9 186.4 13.46
 9 -3 9 159.27 10.83
 -7 9 -7 115.87 10.78
 -7 9 -7 103.36 10.67
 -7 9 -4 389.72 35.44
 -7 9 -4 440.71 37.67
 -7 9 -4 397.55 36.41
 -2 -7 -4 404.14 19.79
 -7 9 -4 421.91 21.1
 -7 9 -4 420.57 20.98
 -7 9 -4 416.93 20.9
 -7 9 -1 306.08 29.09
 -2 -7 -1 255.55 14.94
 -7 9 -1 275.18 15.27
 -7 9 -1 286.53 14.67
 -7 9 2 625.01 25.26
 -7 9 2 589.77 23.59
 -7 9 2 599 24.9
 -2 -7 2 578.18 25.35
 -7 9 2 635.2 35
 -7 9 2 614.22 38.52
 9 -2 5 344.65 17.67
 -7 9 5 330.64 30.72
 -2 -7 5 388.07 19.02
 -7 9 5 353.33 19.3
 -7 9 5 343.57 19.48
 -7 9 5 367.89 18.76
 -7 9 8 143.9 13.2
 9 -2 8 140.84 10.78
 -2 -7 8 137.22 10.2
 9 -2 8 131.08 10.01
 -2 -7 8 148.19 12.36
 -8 9 -8 56.01 7.61
 -8 9 -8 46.94 7.58
 -8 9 -5 111.31 10.96
 -8 9 -5 114.24 21.33
 -8 9 -5 127.43 22.01
 -8 9 -5 112.42 10.78
 -8 9 -5 114.34 10.83
 -8 9 -5 75.82 18.3
 -8 9 -2 609.95 41.88
 -8 9 -2 623.41 41.8
 -8 9 -2 634.48 45.21
 -8 9 -2 673.24 27.91
 -1 -8 -2 595.11 26.34
 -8 9 -2 638.39 27.08
 -8 9 1 567.09 23.38
 -8 9 1 618.28 42.44
 -8 9 1 585.56 22.82
 -8 9 1 560.28 21.87
 -8 9 4 433.34 19.32
 -8 9 4 396.97 19.8
 -1 -8 4 388.21 19.7
 -8 9 4 359.19 30.93
 -1 -8 4 399.38 19.14
 -8 9 4 423.31 20.59
 -8 9 4 401.73 19.48
 -1 -8 7 198.89 14.17
 -8 9 7 204.34 15.34
 -1 -8 7 189.36 12.54
 9 -1 10 50.46 4.55
 -8 9 10 70.22 7.77
 -9 9 -9 111.71 9.53
 -9 9 -9 107.71 9.72
 -9 9 -6 330.41 16.64
 -9 9 -6 325.36 36.7
 -9 9 -6 360.42 38.09
 9 0 -6 334.88 33.02
 -9 9 -6 288.04 34.18
 -9 9 -6 325.04 19.5
 -9 9 -6 362.76 20.59
 -9 9 -3 327.4 31.21
 -9 9 -3 309.91 18
 0 -9 -3 311.75 17.1
 -9 9 -3 317.93 17.98
 -9 9 0 483.62 39.03
 -9 9 0 504.03 20.78
 -9 9 0 498.85 22.16
 -9 9 0 505.15 21.51
 -9 9 0 536.12 23.48
 0 -9 0 565.09 42.65
 -9 9 3 156.26 23.1
 9 0 3 141.11 16.4
 -9 9 3 168.98 12.5
 -9 9 3 150.72 11.44
 -9 9 3 157.78 10.94
 0 -9 3 137.47 11.01
 -9 9 3 173.32 21.01
 0 -9 3 150.12 10.48
 -9 9 3 159.67 10.65
 -9 9 3 158.7 11.47
 0 -9 6 427.7 21.97
 -9 9 6 460.25 24.17
 -9 9 6 473.61 23.97
 0 -9 6 472.97 21.48
 -9 9 6 405.03 38.14
 -9 9 6 469.94 23.54
 -9 9 9 58.15 8.42
 0 -9 9 41 6.68
 -10 9 -7 206.13 29.65
 -10 9 -7 169.12 27.14
 -10 9 -7 200.53 14.83
 -10 9 -7 196.81 14.98
 -10 9 -7 191.34 14.76
 -10 9 -4 566.61 23.65
 -10 9 -4 493.82 42.46
 -10 9 -4 475.82 44.6
 1 -10 -4 525.05 24.7
 9 1 -4 601.35 43.91
 -10 9 -4 549.01 26.86
 -10 9 -4 534.29 26.56
 -10 9 -1 307.39 28.85
 -10 9 -1 285.49 27.53
 -10 9 -1 303.88 16.86
 -10 9 -1 324.16 17.69
 -10 9 -1 307.19 16
 1 -10 -1 292.41 32.15
 -10 9 2 909.79 34.06
 -10 9 2 835.03 31.82
 1 -10 2 893.21 32.23
 -10 9 2 807.17 54.96
 -10 9 2 885.26 35.54
 -10 9 2 890.79 35.11
 -10 9 2 867.43 32.81
 9 1 2 944.32 49.69
 1 -10 2 971.62 60.16
 -10 9 2 886.97 31.96
 -10 9 5 156.14 12.58
 -10 9 5 151.42 11.93
 -10 9 5 168.45 13.1
 1 -10 5 153.16 11.34
 1 -10 5 142.59 11.01
 -10 9 5 131.14 21.53
 -10 9 5 155.08 12.55
 1 -10 5 149.87 11.31
 -10 9 8 58.94 8.58
 1 -10 8 65.61 7.95
 1 -10 8 63.81 7.04
 -11 9 -8 105.31 10.01
 -11 9 -8 103.35 10.4
 -11 9 -8 119.93 10.87
 -11 9 -5 501.65 46.83
 9 2 -5 645.61 47.79
 -11 9 -5 639.7 51.52
 -11 9 -5 657.98 31.11
 -11 9 -5 673.14 31.43
 -11 9 -5 569.93 51.65
 -11 9 -5 654.36 26.69
 -11 9 -2 360.47 34.36
 -11 9 -2 383 34.6
 9 2 -2 395.34 34.85
 -11 9 -2 390.1 20.91
 -11 9 -2 385.54 20.13
 2 -11 -2 351.58 37.35
 -11 9 -2 370.69 18.11
 9 2 1 593.14 40.07
 -11 9 1 511.57 42.77
 -11 9 1 557.88 26.16
 -11 9 1 573.99 26.02
 -11 9 1 504.64 22.08
 -11 9 1 517.78 21.41
 2 -11 1 585.59 46.75
 -11 9 1 570.42 23.21
 2 -11 4 19.47 5.17
 -11 9 4 19.37 5.76
 -11 9 4 14.37 11.08
 -11 9 4 12.52 4.83
 -11 9 4 9.04 5.17
 -11 9 4 28.64 12.25
 2 -11 4 23.42 5.41
 2 -11 4 17.93 5.25
 9 2 4 20.13 9.77
 2 -11 7 192.8 12.67
 -11 9 7 182.77 13.88
 2 -11 7 181.09 12.45
 -12 9 -9 135.31 9.71
 -12 9 -9 144.09 10.06
 -12 9 -6 454.63 44.14
 -12 9 -6 493.06 45.58
 -12 9 -6 445.57 38.99
 -12 9 -6 459.65 25.08
 -12 9 -6 388.07 42.74
 -12 9 -6 482.93 25.48
 3 -12 -3 145.91 25.66
 -12 9 -3 147.7 24.3
 -12 9 -3 177.23 25.21
 -12 9 -3 164.76 14.46
 -12 9 -3 157.88 13.76
 -12 9 -3 178.75 13.82
 9 3 -3 154.7 22.74
 9 3 -3 149.83 23.04
 -12 9 -3 183.06 29.07
 -12 9 -3 172.95 11.92
 9 3 0 306.99 30.37
 -12 9 0 299.94 34.16
 -12 9 0 278.88 15.86
 -12 9 0 287.89 17.15
 -12 9 0 292.29 15.04
 3 -12 0 296.14 34.82
 -12 9 0 296.72 15.8
 -12 9 3 141.34 10.96
 3 -12 3 160.93 11.64
 -12 9 3 154.69 12.01
 3 -12 3 146.89 11.53
 -12 9 3 166.21 13.48
 9 3 3 159.49 22.97
 -12 9 3 135.76 25.36
 -12 9 3 167.27 12.12
 3 -12 3 170.38 27.77
 -12 9 3 184.17 24.85
 -12 9 6 370.72 37.94
 -12 9 6 431.04 21.94
 -12 9 6 432.72 23.18
 3 -12 6 445.72 21.17
 -12 9 9 129.78 9.03
 -13 9 -7 122.38 11.52
 -13 9 -7 134.68 12.14
 -13 9 -7 129.14 11.74
 -13 9 -4 328.44 37.38
 -13 9 -4 297.35 35.16
 9 4 -4 348.15 32.86
 -13 9 -4 409.87 23.53
 -13 9 -4 385.66 43.87
 4 -13 -4 394.87 41.2
 -13 9 -4 303.48 31.41
 -13 9 -4 350.94 18.07
 -13 9 -1 673.55 55.26
 -13 9 -1 676.98 48.72
 -13 9 -1 761.66 30.29
 -13 9 -1 771.35 31.76
 -13 9 -1 763.64 42.47
 9 4 -1 803.18 52.18
 -13 9 -1 776.18 33.19
 4 -13 -1 727.51 57.09
 9 4 -1 794.19 53.41
 -13 9 2 113.85 11.9
 -13 9 2 113.98 9.98
 4 -13 2 83.03 21.08
 -13 9 2 133.22 24.79
 9 4 2 117.94 20.69
 -13 9 2 108.12 9.79
 -13 9 5 183.44 13.74
 -13 9 5 184.42 13.31
 4 -13 5 144.59 11.72
 -13 9 5 176.68 13.07
 -13 9 5 165.3 25.59
 9 4 5 180.59 11.02
 -13 9 5 181.43 14.32
 4 -13 5 176.72 12.73
 -13 9 8 106.34 8.56
 -14 9 -8 82.45 8.09
 -14 9 -8 81.81 7.91
 -14 9 -5 77.12 19.37
 -14 9 -5 116.27 24.02
 -14 9 -5 119.53 12.44
 -14 9 -5 113.52 11.5
 -14 9 -2 227.35 29.04
 -14 9 -2 172.04 24.2
 9 5 -2 220.85 28.09
 -14 9 -2 210.89 32.53
 -14 9 -2 204.38 16.37
 -14 9 -2 228.86 16.31
 -14 9 -2 232.12 15.27
 -14 9 -2 193.75 22.19
 5 -14 -2 232.88 33.15
 -14 9 1 123.94 10.91
 -14 9 1 85.98 19.05
 -14 9 1 119.41 12.34
 -14 9 1 129.45 12.56
 5 -14 1 137.86 26.27
 9 5 1 130.38 22.05
 -14 9 1 106.99 9.54
 5 -14 4 183.8 13.08
 -14 9 4 188.53 12.93
 -14 9 4 196.93 31.67
 9 5 4 189.34 24.79
 5 -14 4 181.38 13.72
 -14 9 4 143.1 24.78
 -14 9 4 195.74 14.31
 -14 9 4 173.11 12.53
 9 5 4 171.12 11.65
 5 -14 4 163.4 27.41
 -14 9 7 52.12 6.33
 5 -14 7 69.31 6.93
 -15 9 -6 48.61 8.12
 -15 9 -6 60.11 8.21
 -15 9 -3 134.41 23.95
 -15 9 -3 137.51 13.47
 -15 9 -3 159.35 12.82
 -15 9 -3 134.55 19.62
 9 6 -3 157.5 11.19
 9 6 -3 139.18 21.75
 6 -15 -3 143.01 26.41
 -15 9 -3 147.36 13.24
 -15 9 -3 151.23 28.14
 -15 9 0 171.98 27.23
 -15 9 0 212.93 16.66
 -15 9 0 196.88 15.71
 9 6 0 180.5 26.25
 6 -15 0 219.03 33.77
 -15 9 3 214.67 14.09
 6 -15 3 215.54 14.39
 6 -15 3 215.81 14.87
 -15 9 3 222.45 15.11
 -15 9 3 193.53 12.87
 9 6 3 213.77 27.2
 -15 9 3 210.19 28.97
 -15 9 3 226.89 16.83
 9 6 3 211.84 13.39
 -15 9 3 269.08 36.35
 6 -15 3 177.15 31.31
 -15 9 6 117.82 10.96
 6 -15 6 145.39 10.24
 -16 9 -7 145.68 8.12
 -16 9 -4 174.29 14.25
 -16 9 -4 170.01 13.39
 -16 9 -4 158.72 12.5
 9 7 -4 178.24 10.92
 -16 9 -1 280.05 16.79
 -16 9 -1 218.82 32.02
 9 7 -1 234.97 29.52
 9 7 -1 264.23 15.29
 7 -16 -1 206.07 32.32
 -16 9 -1 267.52 18.23
 -16 9 2 112.95 10.77
 7 -16 2 108.19 10.9
 -16 9 2 108.39 24.62
 -16 9 2 119.85 11.81
 -16 9 2 110.54 12.03
 9 7 2 124.03 10.11
 9 7 2 112.95 20.59
 7 -16 2 113.67 25.03
 -16 9 5 140.5 11.7
 7 -16 5 144.06 10.58
 -17 9 -5 114.51 10.13
 -17 9 -5 132.75 10.01
 -17 9 -2 14.72 5.5
 -17 9 -2 12.33 5.21
 9 8 -2 6.27 4.17
 -17 9 1 285.16 17.7
 -17 9 1 269.21 18.88
 8 -17 4 141.32 10.41
 8 -17 4 129.2 10.9
 8 -17 4 111.02 10.04
 9 8 4 141.34 9.11
 -17 9 4 145.83 11.62
 -18 9 -3 57.46 7.12
 -18 9 -3 48.76 7.97
 9 9 -3 52.03 5.81
 -18 9 -3 44.04 6.6
 -18 9 0 144.62 11.42
 -18 9 0 159.19 13.39
 -18 9 0 138.85 11.58
 9 9 0 180.2 11.43
 9 -18 3 64.47 7.32
 9 -18 3 63.94 7.64
 -18 9 3 80.26 8.51
 9 9 3 73.97 6.85
 -19 9 -1 132.18 9.89
 9 10 -1 149.11 9.48
 10 -19 2 66.48 6.91
 10 -19 2 69.08 7.29
 -19 9 2 91.78 8.06
 9 10 2 87.6 7.03
 -18 8 -5 33.97 4.23
 -18 8 -5 44.67 4.56
 -18 8 -2 69.64 7.72
 8 10 -2 79.17 7.3
 -18 8 1 212 13.74
 10 -18 1 197.36 13.9
 10 -18 4 259.12 14.75
 -18 8 4 251.79 14.07
 -18 8 4 237.45 14.14
 10 -18 4 269.89 14.02
 -17 7 -6 33.85 5.79
 -17 7 -6 33.41 4.49
 -17 7 -3 109.51 9.44
 -17 7 -3 87.52 9.02
 -17 7 -3 105.76 9.71
 7 10 -3 115.69 8.76
 -17 7 -3 110.46 8.47
 -17 7 -3 100.74 10.4
 -17 7 0 64.93 8.62
 -17 7 0 64.09 8.1
 -17 7 0 69.2 9.94
 7 10 0 80.54 8.02
 10 -17 3 167.22 12.69
 10 -17 3 175.29 13.69
 -17 7 3 174.35 12.62
 7 10 3 178.41 11.12
 10 -17 6 213.78 11.45
 -17 7 6 196.63 11.88
 -16 6 -4 87.79 8.3
 -16 6 -4 81.26 9.86
 -16 6 -4 61.34 8.58
 6 10 -4 80.7 7.29
 -16 6 -1 17.63 5.9
 -16 6 -1 21.5 11.96
 -16 6 -1 9.47 5.17
 6 10 -1 23.66 5.51
 10 -16 -1 22.98 14.61
 -16 6 -1 20.48 4.47
 -16 6 2 189.17 31.61
 -16 6 2 268.45 18.27
 -16 6 2 207.74 29.57
 6 10 2 247.07 14.49
 -16 6 5 181.75 12.66
 10 -16 5 185.01 13.89
 -16 6 5 180.54 13.27
 10 -16 5 214.44 13.8
 -15 5 -5 258.68 13.78
 -15 5 -5 259.82 17.33
 -15 5 -5 237.52 16.28
 -15 5 -5 241.3 17.29
 -15 5 -2 90.27 9.39
 -15 5 -2 89.42 10.45
 -15 5 -2 102.23 10.27
 5 10 -2 113.53 9.67
 -15 5 -2 94.28 12.41
 10 -15 -2 107.44 24.24
 -15 5 1 123.48 11.42
 -15 5 1 98.15 23.7
 -15 5 1 92.89 11.44
 -15 5 1 119.45 10.75
 10 -15 1 90.3 22.6
 10 -15 4 114.75 11.6
 10 -15 4 124.35 12.41
 -15 5 4 142.89 11.83
 10 -15 4 112.89 9.45
 5 10 4 137.55 9.78
 -15 5 4 112.83 11.26
 10 -15 7 79.63 7.8
 -14 4 -6 228.21 16.46
 -14 4 -6 219.45 16.11
 -14 4 -6 209.78 15.72
 -14 4 -3 207.76 25.52
 -14 4 -3 280.39 15.94
 -14 4 -3 295.96 19.44
 -14 4 -3 264.36 17.85
 -14 4 -3 268.67 19.24
 4 10 -3 260.88 14.94
 -14 4 -3 272.74 19.64
 10 -14 -3 294.59 36.74
 -14 4 0 85.08 9.65
 -14 4 0 68.76 16.41
 -14 4 0 80.01 8.83
 -14 4 0 79.85 8.57
 4 10 0 95.04 9.12
 4 10 0 97.92 19.19
 -14 4 0 78.58 7.77
 10 -14 3 166.31 14.68
 -14 4 3 176.27 13.35
 -14 4 3 182.02 14.87
 -14 4 3 173.07 25.76
 4 10 3 182.91 12.19
 10 -14 3 183.7 29.42
 -14 4 3 196.95 30.86
 10 -14 6 113.33 9.21
 -14 4 6 128.03 11.14
 -13 3 -7 187.52 14.4
 -13 3 -7 178.5 14.1
 -13 3 -7 168.36 13.46
 -13 3 -4 346.37 41.05
 -13 3 -4 343.25 21.76
 3 10 -4 337.76 16.71
 -13 3 -4 345.99 22.36
 10 -13 -4 305.22 35.11
 -13 3 -1 285.23 16.21
 -13 3 -1 245.96 15.15
 -13 3 -1 258.18 17.4
 -13 3 -1 246.87 16.04
 -13 3 -1 265.93 17.65
 3 10 -1 251.81 14.91
 -13 3 -1 273.28 19.41
 -13 3 2 14.46 5.67
 -13 3 2 26.39 6.94
 3 10 2 23.78 5.54
 -13 3 2 30.27 15.06
 10 -13 5 177.4 14.16
 10 -13 5 173 14.58
 -13 3 5 169.03 13.24
 -13 3 5 143.27 23.58
 3 10 5 177.7 10.78
 -13 3 5 193.16 14.11
 10 -13 8 22.97 5.27
 10 -13 8 22.43 4.1
 -12 2 -8 87.33 9.57
 -12 2 -8 75.11 8.9
 -12 2 -5 275.34 19.03
 -12 2 -5 259.28 19.25
 -12 2 -2 280.6 33.81
 -12 2 -2 293.99 15.89
 -12 2 -2 284.25 18.27
 -12 2 -2 270.17 18.15
 2 10 -2 276.95 15.31
 -12 2 1 554.74 24.63
 -12 2 1 495.3 25.28
 -12 2 1 528.76 22.82
 2 10 1 512.15 23.11
 -12 2 1 573.9 27.87
 -12 2 1 517.48 22.19
 -12 2 1 517.02 43.77
 -12 2 4 225.75 13.67
 -12 2 4 203.48 27.1
 2 10 4 251.45 14.13
 -12 2 4 287.74 16.56
 -12 2 4 245.32 16.21
 10 -12 7 235.99 14.34
 10 -12 7 222.44 14.93
 -11 1 -9 121.57 9.73
 -11 1 -9 107.28 9.04
 -11 1 -6 182.94 30.16
 -11 1 -6 243.29 17.88
 -11 1 -6 205.8 16.88
 -11 1 -3 431.66 19.57
 -11 1 -3 468 24.51
 1 10 -3 430.97 19.64
 -11 1 -3 425.59 24.74
 -11 1 -3 457.91 39.4
 -11 1 0 563.12 41.38
 -11 1 0 602.98 25.3
 -11 1 0 597.25 26.05
 -11 1 0 586.55 24.45
 -11 1 0 595.02 26.41
 1 10 0 589.46 24.78
 -11 1 0 609.4 28.87
 -11 1 0 591.65 24.42
 -11 1 0 589.88 45.72
 -11 1 3 1183.31 71.21
 -11 1 3 1101.83 41.13
 1 10 3 1168.28 40.96
 -11 1 3 1127.44 43.44
 -11 1 3 1166.77 63.8
 -11 1 3 1147.75 40.22
 1 10 3 1136.38 40.2
 -11 1 3 1042.85 38.45
 -11 1 3 1079.83 65.15
 10 -11 6 314.21 18.3
 -11 1 6 338.58 17.99
 -11 1 6 322.57 34.29
 -11 1 6 329.24 19.44
 10 -11 6 318.62 18.99
 10 -11 9 71.38 6.56
 10 -11 9 71.56 7.17
 -10 0 -7 143.82 13.82
 -10 0 -4 573.4 49.01
 0 10 -4 580.5 25.46
 0 10 -4 580.05 23.41
 -10 0 -4 561.61 29.68
 -10 0 -4 543.66 42.38
 -10 0 -1 759.56 49.06
 -10 0 -1 664.51 27.33
 -10 0 -1 777.64 31.19
 0 10 -1 739.04 28.13
 -10 0 -1 737.33 32.53
 -10 0 -1 681.31 48.04
 -10 0 2 836.35 55.06
 -10 0 2 847.05 33.55
 0 10 2 832.06 32.05
 0 10 2 819.68 31.16
 -10 0 2 799.7 33.17
 -10 0 2 828.95 30.84
 -10 0 2 865.03 54.77
 10 -10 5 423.48 21.67
 10 -10 5 384.46 21.93
 -10 0 5 399.01 20.77
 -10 0 5 355.14 35.61
 -10 0 5 387.64 20.07
 -10 0 5 431.57 21.8
 10 -10 8 137.25 11.01
 -10 0 8 175 12.11
 10 -10 8 171.29 12.24
 -9 -1 -8 31.3 7.42
 -9 -1 -5 174.64 29.34
 -1 10 -5 138.94 11.4
 -9 -1 -5 144.87 14.36
 -1 10 -2 947.48 35.28
 -1 10 -2 863.9 32.74
 -9 -1 -2 910.49 38.2
 -9 -1 -2 1018.77 57.47
 -9 -1 -2 959.94 57.28
 -9 -1 1 276.82 23.61
 -9 -1 1 275.43 14.91
 -9 -1 1 282.64 14.33
 -1 10 1 281.43 14.44
 -9 -1 1 272.98 15.21
 -9 -1 1 300.86 16.72
 -9 -1 1 303.58 14.92
 -9 -1 1 302.34 29.89
 10 -9 4 507.14 23.78
 -9 -1 4 515.22 23.32
 -9 -1 4 526.93 23.53
 -1 10 4 532.35 22.5
 -1 10 4 553.65 24.4
 -9 -1 4 490.5 38.27
 -1 10 4 533.88 22.68
 10 -9 4 506.75 24.75
 -1 10 4 499.62 21.51
 -9 -1 4 524.06 23.93
 -9 -1 4 525.59 40.82
 -1 10 7 196.35 13.81
 -9 -1 7 227.93 15.1
 10 -9 7 207.36 14.48
 -8 -2 -9 154.09 12.22
 -8 -2 -6 58.81 18.24
 -2 10 -6 32.39 6.11
 -2 10 -6 35.3 6.77
 -8 -2 -6 40.38 9.56
 -2 10 -3 229.8 13.9
 -2 10 -3 260.96 14.81
 -2 10 -3 208.49 12.07
 -8 -2 -3 259.54 27.4
 -2 10 0 192.97 11.27
 -8 -2 0 206.45 13.78
 -8 -2 0 194.15 11.46
 -8 -2 0 225.14 24.62
 -8 -2 0 193.29 21.72
 -2 10 3 410.37 18.17
 -8 -2 3 322.35 28.1
 -2 10 3 386.36 19
 -2 10 3 375.14 17.17
 -2 10 3 369.68 17.37
 -8 -2 3 357.25 17.39
 -8 -2 3 355.37 17.46
 -8 -2 3 366.22 32.8
 -8 -2 6 261.67 29.56
 -2 10 6 289.03 16.98
 -8 -2 6 308.67 17.95
 10 -8 6 292.59 17.35
 -2 10 9 127.25 10.18
 -8 -2 9 144.63 10.97
 10 -8 9 123.98 9.69
 -7 -3 -7 136.79 26.49
 -3 10 -7 100.74 9.55
 -3 10 -7 106.83 10.33
 -7 -3 -7 102.31 12.53
 -3 10 -4 308.64 17.18
 -3 10 -4 318.51 17.73
 -3 10 -4 314.79 14.98
 -7 -3 -4 331.87 30.16
 -3 10 -1 101.12 8.74
 -3 10 -1 82.38 7.13
 -7 -3 -1 81.12 7.33
 -7 -3 -1 88.97 16.61
 -7 -3 2 142.94 18.17
 -3 10 2 128.38 9.95
 -7 -3 2 120.6 14.4
 -3 10 2 115.29 8.66
 -7 -3 2 129.83 9.21
 -7 -3 2 129.46 19.69
 10 -7 5 579.97 25.59
 10 -7 5 565.15 26.48
 -3 10 5 566.95 25.46
 -7 -3 5 562.86 40.29
 -7 -3 5 580.5 26.01
 -3 10 5 567.38 25.36
 10 -7 8 313.65 17.49
 -3 10 8 285.3 17.28
 -7 -3 8 296.26 17.76
 10 -7 8 300.08 16.85
 -4 10 -8 172.95 12.56
 -6 -4 -8 171.33 14.88
 -4 10 -5 176.99 12.66
 -4 10 -5 197.18 13.64
 -4 10 -2 136.95 10.38
 -4 10 -2 136.37 10.44
 -4 10 -2 131.08 9.07
 -6 -4 -2 152.69 9.74
 -6 -4 1 30.54 7.31
 -6 -4 1 37.45 5.49
 10 -6 4 574.53 24.58
 -4 10 4 571.3 25.3
 -4 10 4 601.99 26.63
 10 -6 4 574.08 25.36
 -4 10 4 583.89 23.06
 -4 10 4 608.33 25.34
 -6 -4 4 549.12 39.5
 10 -6 7 407.56 20.78
 -4 10 7 380.12 20.83
 10 -6 7 376.7 19.85
 10 -6 10 94.29 7.21
 10 -6 10 97.33 6.91
 -5 10 -9 79.91 7.78
 -5 -5 -9 87.27 9.86
 -5 10 -6 125.87 10.88
 -5 10 -6 110.06 10.95
 -5 10 -3 249.93 14.83
 -5 10 -3 240.7 14.8
 -5 10 -3 229.39 12.59
 -5 -5 -3 271.63 13.43
 -5 -5 0 1015.13 38.83
 -5 10 0 1018.28 37.07
 -5 10 0 1023.24 36.8
 10 -5 3 425.23 19.31
 -5 10 3 451.65 21.51
 -5 10 3 404.31 24.85
 -5 10 3 442.04 18.84
 -5 10 3 460.47 20.45
 -5 10 6 440.18 22.49
 -5 -5 6 423.51 21.92
 10 -5 6 384.96 20.55
 10 -5 6 437.76 20.84
 -5 10 9 64.42 8.42
 -5 -5 9 56.59 8.07
 10 -5 9 53.69 6.4
 10 -5 9 57.76 6.98
 -6 10 -7 287.69 17.66
 -6 10 -7 302.19 17.5
 -6 10 -4 1195 67.73
 -6 10 -4 1221.25 45.97
 -6 10 -4 1259.33 46.44
 -4 -6 -4 1301.67 43.08
 -6 10 -4 1262.07 46.42
 -6 10 -1 411.22 33.93
 -4 -6 -1 375.21 19.61
 -6 10 -1 352.3 18.11
 -6 10 -1 397.47 18.5
 10 -4 2 447.3 18.47
 -6 10 2 453.73 20.33
 -4 -6 2 492.44 22.83
 -6 10 2 436.49 26.14
 -6 10 2 487.67 19.83
 -6 10 5 153.23 12.44
 -6 10 5 159.55 19.55
 -4 -6 5 161.11 12.23
 -6 10 5 132.03 11.37
 -6 10 8 206.66 15.08
 -4 -6 8 232.36 15.49
 10 -4 8 220.78 13.69
 10 -4 8 197.23 12.63
 -7 10 -8 62.67 8.24
 -7 10 -8 68.49 8.1
 -7 10 -5 1052.96 65.67
 -7 10 -5 988.71 61.46
 -7 10 -5 986.7 39.29
 -7 10 -5 971.33 39.16
 -7 10 -2 568.93 42.93
 -3 -7 -2 508.74 24.37
 -7 10 -2 569 24.97
 -7 10 -2 539.86 24.21
 -7 10 -2 539.53 22.06
 -7 10 1 801.43 42.84
 -7 10 1 778.39 30.55
 -3 -7 1 753.12 32.05
 -7 10 1 820.97 29.62
 -7 10 1 793.85 29.43
 -3 -7 1 794.35 29.66
 -7 10 4 117.23 10.59
 -7 10 4 106.15 9.98
 -7 10 4 109.87 16.1
 -7 10 4 103.92 8.32
 -3 -7 4 132.49 10.35
 -7 10 4 117.6 9.21
 10 -3 7 93.87 9.35
 -3 -7 7 101.17 10.49
 -7 10 7 90.45 17.52
 10 -3 10 22.22 3.4
 -8 10 -9 105.16 9.12
 -8 10 -6 128.28 23.74
 -8 10 -6 126.25 21.85
 -8 10 -6 120.98 11.71
 -8 10 -6 114.16 11.43
 10 -2 -6 113.17 19.85
 -8 10 -3 647.68 47.93
 -2 -8 -3 616.02 27.03
 -8 10 -3 613.66 27.29
 -8 10 -3 593.22 26.78
 -8 10 -3 554.86 23.52
 -8 10 0 635.02 25.12
 -2 -8 0 574.43 26.77
 -8 10 0 653.23 26.15
 -8 10 0 666.75 25.77
 -8 10 3 206.62 12.01
 -8 10 3 202.48 11.91
 -8 10 3 218.08 14.02
 -8 10 3 218.03 13.79
 10 -2 3 195.31 19.78
 -2 -8 3 220.43 14.44
 -8 10 3 218.74 21.95
 -8 10 3 223.57 13.95
 -8 10 6 290.96 18.37
 -8 10 6 240.69 27.76
 -2 -8 6 297.24 17.52
 -8 10 6 321.23 18.95
 10 -2 6 260.45 15.41
 -8 10 9 10.16 5.93
 10 -2 9 16.28 3.91
 -2 -8 9 12.37 5.29
 -9 10 -7 179.62 11.07
 -9 10 -7 157.47 25.78
 -9 10 -7 174.79 13.68
 -9 10 -7 162.61 13.4
 -9 10 -4 227.47 29.41
 -9 10 -4 268.22 32.43
 -1 -9 -4 264.76 16.22
 -9 10 -4 264.53 16.91
 -9 10 -4 260.48 16.94
 -9 10 -4 250.65 16.38
 -9 10 -1 753.12 52.06
 -1 -9 -1 693.11 30
 -9 10 -1 706.93 29.45
 -9 10 -1 709.82 27.76
 -9 10 -1 725.77 29.06
 -9 10 2 193.97 13.41
 -9 10 2 168.83 22.85
 -9 10 2 183.19 12.28
 -1 -9 2 192.63 13.44
 -9 10 2 183.98 12.25
 10 -1 2 194.88 21.45
 -9 10 2 181.34 10.83
 -9 10 5 1035.45 60.71
 -1 -9 5 1058.72 40.62
 -9 10 5 1124.69 42.83
 -9 10 5 1099.47 41.55
 -1 -9 8 102.06 10.03
 -9 10 8 96.61 10.5
 10 -1 8 88.02 7.53
 -10 10 -8 113.88 10.56
 -10 10 -8 124.78 11.02
 -10 10 -8 145.18 11.73
 -10 10 -5 371.18 18.57
 -10 10 -5 375.58 21.68
 -10 10 -5 323.51 37.2
 10 0 -5 393.77 37.03
 -10 10 -5 365.42 21.33
 -10 10 -5 403.73 21.98
 -10 10 -5 324.12 37.64
 -10 10 -2 815.63 31.03
 -10 10 -2 826.91 52.83
 -10 10 -2 804.36 52.07
 -10 10 -2 722.33 54.5
 0 -10 -2 806.26 33.42
 -10 10 -2 778.98 32.8
 -10 10 -2 800.56 32.35
 -10 10 1 824.3 54.46
 -10 10 1 739.17 31.52
 -10 10 1 758.15 30.47
 10 0 1 761.99 46.59
 -10 10 1 717.12 28.14
 -10 10 1 711.04 26.93
 0 -10 1 710.83 53.07
 -10 10 1 739.21 28.13
 -10 10 4 675.53 27.6
 0 -10 4 627.74 28.54
 -10 10 4 649.95 45.52
 0 -10 4 672.7 27.33
 -10 10 4 616.35 29.05
 -10 10 4 624.22 28.23
 -10 10 4 628.01 27.98
 0 -10 7 159.56 12.17
 -10 10 7 159.84 13.17
 0 -10 7 155.64 10.48
 -11 10 -9 99.69 8.3
 -11 10 -9 103.67 8.64
 10 1 -6 457.65 40.18
 -11 10 -6 401.14 42.59
 -11 10 -6 428.84 44.19
 -11 10 -6 504.94 26.06
 -11 10 -6 515.02 26.46
 -11 10 -6 539.92 26.59
 -11 10 -6 529.28 22.39
 -11 10 -3 454.74 20.94
 -11 10 -3 461.44 41.13
 -11 10 -3 410.4 39.05
 -11 10 -3 436.13 42.84
 1 -11 -3 430.63 22.55
 10 1 -3 438.88 38.97
 -11 10 -3 451.36 23.94
 -11 10 -3 396.61 22.03
 -11 10 0 187.68 27.7
 10 1 0 171.96 23.63
 -11 10 0 219.74 13.64
 -11 10 0 216.97 12.95
 -11 10 0 200.08 11.87
 1 -11 0 159.19 26.76
 -11 10 0 199.67 12.32
 -11 10 3 96.87 8.35
 -11 10 3 93.19 21.53
 -11 10 3 99.61 10.61
 -11 10 3 112.58 10.82
 -11 10 3 93.41 8.86
 1 -11 3 95.37 10.04
 -11 10 3 98.04 9.32
 -11 10 3 112.11 19.17
 1 -11 3 100.68 8.76
 -11 10 3 111.61 10.18
 -11 10 6 210.58 15.06
 1 -11 6 184.53 13.07
 -11 10 6 217.76 27.54
 -11 10 6 210.43 15.07
 1 -11 6 196.7 12.56
 -11 10 6 202.45 14.79
 -11 10 9 247.18 13.6
 -12 10 -7 71.32 9.27
 -12 10 -7 73.04 9.32
 -12 10 -7 92.64 10.16
 -12 10 -4 136.97 24.24
 -12 10 -4 127.87 23.6
 -12 10 -4 104.06 23.09
 -12 10 -4 159.91 14.54
 -12 10 -4 143.9 13.89
 -12 10 -4 146.4 13.34
 2 -12 -4 154.39 12.71
 10 2 -4 139.65 23.7
 10 2 -4 157.47 21.79
 -12 10 -4 157.97 11.52
 -12 10 -1 218.97 26.53
 -12 10 -1 206.68 29.95
 10 2 -1 239.69 28.22
 -12 10 -1 215.53 15.16
 -12 10 -1 218.4 14.49
 -12 10 -1 215.18 13.64
 -12 10 -1 177.39 19.04
 2 -12 -1 223.17 31.08
 -12 10 2 303.24 16.81
 -12 10 2 324.54 36.82
 -12 10 2 355.09 17.14
 -12 10 2 348.15 20.12
 -12 10 2 341.42 20.26
 2 -12 2 265.93 35.32
 10 2 2 334.4 31.02
 -12 10 2 343.68 18.32
 -12 10 5 193.93 13.93
 -12 10 5 206.49 14.64
 -12 10 5 193.73 26.93
 -12 10 5 191.69 14.12
 -12 10 5 203.46 14.9
 2 -12 5 180.44 13.22
 2 -12 5 194.92 12.82
 -12 10 8 277.7 15.41
 -13 10 -8 68.31 7.75
 -13 10 -8 75.03 7.98
 -13 10 -8 82.54 8.1
 -13 10 -5 169.75 27.91
 -13 10 -5 175.42 27.48
 -13 10 -5 164.05 28.86
 -13 10 -5 188.2 15.61
 -13 10 -5 196.52 15.82
 -13 10 -5 179.91 24.49
 -13 10 -5 189.89 12.27
 -13 10 -2 120.59 22.41
 -13 10 -2 78.03 21.13
 -13 10 -2 131.6 12.44
 -13 10 -2 148.53 12.38
 -13 10 -2 132.44 11.5
 -13 10 -2 115.74 16.93
 10 3 -2 138.18 23.16
 3 -13 -2 141.42 26.16
 10 3 -2 109.69 20.14
 -13 10 -2 136.7 11.08
 -13 10 1 135.46 11.01
 -13 10 1 113.48 22.34
 -13 10 1 126.57 12.15
 -13 10 1 110.31 12.12
 10 3 1 120.93 20.45
 3 -13 1 124.87 25.57
 3 -13 4 254.61 15.41
 -13 10 4 201.67 32.47
 -13 10 4 210.66 14.96
 3 -13 4 214.41 15.37
 -13 10 4 218.72 28.98
 10 3 4 203.97 25.66
 -13 10 4 241.19 15.53
 -13 10 4 225.77 14.88
 3 -13 4 251.7 14.7
 -13 10 7 272.47 15.5
 -14 10 -6 124 11.94
 -14 10 -6 136.64 12.41
 -14 10 -3 103.34 21.55
 -14 10 -3 67.78 17.15
 -14 10 -3 77.65 10.71
 -14 10 -3 69.49 9.27
 -14 10 -3 76.84 14.82
 4 -14 -3 54.83 18.67
 10 4 -3 92.24 18.23
 -14 10 0 260 33.93
 10 4 0 211.48 28.05
 4 -14 0 216.03 32.98
 -14 10 3 339.6 18.74
 4 -14 3 381.52 19.1
 4 -14 3 404.12 20.22
 -14 10 3 356.4 41.62
 -14 10 3 364.62 21.96
 -14 10 3 377.01 20
 -14 10 3 419.54 21.2
 -14 10 3 327.43 35.78
 10 4 3 396.13 37.12
 -14 10 3 345.83 19
 4 -14 3 314.39 39.66
 -14 10 6 191.53 12.88
 4 -14 6 201.35 12.22
 -14 10 6 217.63 14.61
 -15 10 -7 42.08 6.5
 -15 10 -7 42.58 6.22
 -15 10 -4 261.98 17.67
 -15 10 -4 245.52 16.66
 10 5 -4 265.82 14.09
 5 -15 -4 253.32 16.34
 10 5 -1 186.99 26.68
 -15 10 -1 195.52 13.51
 -15 10 -1 206.49 31.2
 5 -15 -1 194.5 31.27
 -15 10 2 198.38 13.74
 5 -15 2 191.52 13.55
 -15 10 2 194.88 31.5
 -15 10 2 208.44 15.98
 -15 10 2 191.96 15.46
 -15 10 2 197.18 13.39
 10 5 2 219.47 28.09
 -15 10 2 185.28 12.52
 5 -15 2 195.45 31.83
 -15 10 5 91.62 9.43
 -15 10 5 80.12 8.01
 -15 10 5 81.46 9.57
 5 -15 5 78.1 7.93
 -16 10 -5 150.44 12.37
 -16 10 -5 166.62 12.21
 -16 10 -5 158 11.47
 -16 10 -2 198.85 30.24
 -16 10 -2 212.88 15.09
 -16 10 -2 183.99 13.16
 10 6 -2 218.33 13.33
 6 -16 -2 169.11 29.46
 -16 10 1 168.87 13.24
 -16 10 1 187.12 31.6
 -16 10 1 181.99 14.84
 10 6 1 194.3 27.2
 -16 10 1 185.4 15.6
 6 -16 1 207.77 32.57
 6 -16 4 170.19 12.41
 -16 10 4 187.98 13.19
 6 -16 4 154.53 12.44
 10 6 4 172.25 10.85
 -16 10 4 175.88 13.57
 6 -16 4 186.6 12.04
 -17 10 -6 188.8 10.01
 -17 10 -6 163.22 10.99
 -17 10 -3 148.55 12.12
 -17 10 -3 155.55 11.15
 10 7 -3 152.9 10.29
 -17 10 0 270.4 18.6
 10 7 0 259.52 15.25
 -17 10 0 282.86 18.04
 7 -17 3 60.94 7.29
 7 -17 3 62.03 7.65
 -17 10 3 76.4 8.67
 10 7 3 72.26 7.18
 -17 10 6 102.81 8.47
 -18 10 -4 66.32 7
 -18 10 -4 59.38 7.19
 10 8 -4 54.46 4.91
 -18 10 -1 179.77 12.65
 -18 10 -1 198.69 14.06
 -18 10 -1 212.12 15.38
 10 8 -1 199.99 12.3
 8 -18 2 100.75 8.61
 8 -18 2 98.2 8.99
 10 8 2 107.03 8.7
 -18 10 5 39.11 5.62
 -19 10 -2 77.47 7.23
 -19 10 -2 50.46 6.33
 -19 10 -2 54.54 7.45
 9 -19 -2 57.65 7.48
 10 9 -2 62.86 6.12
 9 -19 1 103.97 8
 9 -19 1 89.18 7.94
 -19 10 1 108.46 10.16
 -20 10 0 119.23 8.34
 -20 10 0 114.45 9.23
 10 -20 0 94.64 8.59
 10 10 0 119.83 7.64
 -19 8 -3 117.16 8.06
 -19 8 -3 129.73 10.19
 8 11 -3 114.87 7.07
 -19 8 0 187.99 13.29
 8 11 0 202.84 11.38
 11 -19 3 149.22 9.69
 -19 8 3 138.73 9.43
 8 11 3 152.49 8.3
 -19 8 3 136.56 10
 -18 7 -4 65.88 6.28
 7 11 -4 64.83 5.18
 -18 7 -1 170.68 11.96
 -18 7 -1 185.8 14.09
 7 11 -1 192.94 11.62
 11 -18 2 155.7 12.27
 -18 7 2 163.66 11.71
 7 11 2 167.18 10.64
 11 -18 5 204.87 11.28
 -17 6 -5 45.76 4.93
 -17 6 -5 62.55 7.75
 -17 6 -5 47.52 6.58
 -17 6 -5 64.44 6.3
 -17 6 -2 143.14 10.84
 -17 6 -2 117.67 11.8
 6 11 -2 112.67 9.15
 -17 6 -2 115.57 8.71
 -17 6 1 90.37 10.64
 11 -17 4 150.97 11.62
 11 -17 4 142.23 11.93
 -17 6 4 133.92 10.62
 6 11 4 150.55 9.16
 -17 6 4 158.09 11.73
 -16 5 -6 35.81 6.52
 -16 5 -6 41.35 6.38
 -16 5 -3 68.25 7.7
 -16 5 -3 60.05 8.9
 -16 5 -3 52.67 7.64
 5 11 -3 62.12 7.06
 -16 5 -3 62.14 7.32
 -16 5 0 188.59 13.91
 -16 5 0 186.33 31.43
 -16 5 0 197.52 13.04
 -16 5 0 178.18 15.39
 5 11 0 219.99 13.58
 11 -16 0 136.86 28.13
 -16 5 0 202.5 11.67
 11 -16 3 94.15 10.6
 -16 5 3 80.97 8.83
 5 11 3 81.32 8.08
 -16 5 6 121.3 9.49
 -15 4 -7 158.41 11.79
 -15 4 -7 160.72 11.42
 -15 4 -4 44.95 6.15
 -15 4 -4 48.71 8.92
 -15 4 -4 46.81 7.98
 -15 4 -4 38.47 8.47
 4 11 -4 42.36 5.87
 -15 4 -4 55.49 9.56
 -15 4 -1 180.48 13.23
 -15 4 -1 157.82 12.79
 4 11 -1 178.44 12.49
 -15 4 -1 173.34 16.01
 11 -15 -1 176.42 30.36
 -15 4 -1 197.23 12.41
 -15 4 2 223.52 33.48
 -15 4 2 257.25 17.63
 -15 4 2 204.12 27.96
 4 11 2 238.17 14.43
 11 -15 2 247.52 34.01
 -15 4 5 247.32 15.02
 11 -15 5 269.11 17.33
 11 -15 5 222.06 13.4
 -15 4 5 253.34 15.68
 -14 3 -8 272.24 12.45
 -14 3 -5 121.97 12.99
 -14 3 -2 454.16 22.29
 -14 3 -2 469.85 25.28
 -14 3 -2 515.62 25.02
 -14 3 -2 498.53 26.22
 3 11 -2 458.72 21.79
 -14 3 1 35.58 7.26
 -14 3 1 19 13.19
 -14 3 1 31.23 7.61
 -14 3 1 22.76 4.7
 11 -14 4 160.6 13.41
 11 -14 4 148.67 13.42
 -14 3 4 139.52 11.7
 -14 3 4 138.35 22.82
 3 11 4 149.5 10.58
 11 -14 4 157.48 25.95
 -14 3 4 161.71 12.98
 11 -14 7 20.41 5.32
 11 -14 7 20.26 4.34
 -13 2 -6 184.32 14.85
 -13 2 -6 153.19 13.96
 -13 2 -6 159.5 14.36
 -13 2 -3 484.2 22.17
 -13 2 -3 511.03 26.81
 -13 2 -3 489.81 26.6
 2 11 -3 535.56 22.76
 -13 2 -3 532.19 28.77
 -13 2 0 116.62 10.48
 -13 2 0 110.53 11.73
 -13 2 0 117.22 11.2
 2 11 0 131.24 10.73
 -13 2 0 125.74 13.17
 -13 2 0 123.6 9.92
 -13 2 3 12.02 12.05
 -13 2 3 8.95 4.62
 -13 2 3 13.55 9.4
 2 11 3 11.57 4.65
 11 -13 6 166.67 12.02
 -13 2 6 161.01 12.54
 11 -13 6 183.8 13.63
 -12 1 -7 206.72 15.68
 -12 1 -7 231.24 16.14
 -12 1 -7 229.64 16.18
 -12 1 -4 389.04 42.69
 -12 1 -4 450.61 25.24
 1 11 -4 443.92 19.89
 -12 1 -4 449.32 26.28
 -12 1 -1 453.22 40.33
 -12 1 -1 447.54 21.06
 -12 1 -1 441.75 22.92
 -12 1 -1 420.94 22.89
 1 11 -1 432.7 20.64
 -12 1 -1 460.15 25.55
 -12 1 -1 462.8 21.35
 -12 1 -1 428.18 40.89
 -12 1 2 204.76 29.02
 -12 1 2 221.94 15.16
 1 11 2 196.32 12.68
 -12 1 2 181.73 12.13
 1 11 2 211.08 13.24
 -12 1 2 203.54 12.34
 -12 1 2 204.87 29.29
 11 -12 5 192.45 14.26
 -12 1 5 181.63 13.12
 11 -12 5 187.71 14.7
 -12 1 5 168.77 11.91
 1 11 5 153.65 10.08
 -12 1 5 172.66 13.16
 11 -12 8 189.56 12.02
 11 -12 8 179.89 11.17
 -11 0 -8 304.95 17.84
 -11 0 -8 324.54 18.25
 -11 0 -5 265.61 19.88
 -11 0 -2 406.82 39.27
 -11 0 -2 343.96 17.44
 -11 0 -2 404.95 21.88
 0 11 -2 380.13 18.29
 -11 0 -2 405.06 23.53
 -11 0 -2 369.01 36.62
 -11 0 1 648.77 28.13
 -11 0 1 677.54 49.97
 -11 0 1 649.6 29.13
 0 11 1 710.16 28.63
 0 11 1 695.6 27.82
 -11 0 1 701.72 31.17
 -11 0 1 664.26 27.16
 -11 0 1 739.32 52.22
 11 -11 4 286.13 17.05
 11 -11 4 257.84 17.23
 -11 0 4 255.12 15.48
 -11 0 4 248.42 15.12
 -11 0 4 262.27 29.03
 0 11 4 247.99 14.11
 -11 0 4 268.34 16.22
 11 -11 7 254.63 15.54
 -11 0 7 240.95 14.58
 11 -11 7 249.95 15.45
 -10 -1 -9 240.44 13.99
 -10 -1 -9 220.7 13.36
 -10 -1 -9 197.47 9.63
 -10 -1 -6 210.33 31.99
 -1 11 -6 208.25 13.6
 -10 -1 -6 188.49 16.55
 -10 -1 -3 90.56 21.55
 -1 11 -3 103.52 9.94
 -1 11 -3 110.86 8.72
 -10 -1 -3 80.13 18.41
 -10 -1 0 194.15 23.44
 -10 -1 0 187.93 12.26
 -10 -1 0 207.01 12.91
 -10 -1 0 174.34 12.51
 -1 11 0 189.27 12.03
 -10 -1 0 223.95 15.46
 -10 -1 0 207.46 12.45
 -10 -1 0 240.17 28.05
 -10 -1 3 406.3 38.69
 -10 -1 3 421.49 20.18
 -1 11 3 465.11 21.87
 -10 -1 3 378.38 32.82
 -10 -1 3 476.71 21.5
 -1 11 3 439.98 20
 -10 -1 3 404.5 19.5
 -10 -1 3 460.66 39.98
 -1 11 6 536.3 23.99
 -10 -1 6 559.03 25.62
 11 -10 6 558.44 26.12
 -10 -1 9 133.88 9.17
 11 -10 9 133.01 9.07
 -2 11 -7 152.26 11.57
 -9 -2 -7 150.03 14.54
 -9 -2 -4 25.74 15.27
 -2 11 -4 16.76 5.69
 -2 11 -4 31.59 4.75
 -9 -2 -4 29.73 8.43
 -9 -2 -4 34.11 12.79
 -2 11 -1 552.23 23.23
 -9 -2 -1 556.98 27.13
 -9 -2 -1 533.46 42.42
 -9 -2 -1 625.35 43.47
 -9 -2 2 422 35.15
 -9 -2 2 385.15 18.73
 -2 11 2 382.32 17.73
 -2 11 2 402.17 19.85
 -9 -2 2 406.27 30.27
 -2 11 2 378.37 17.96
 -9 -2 2 364.96 18.74
 -9 -2 2 360.99 17.93
 -9 -2 2 391.38 35.75
 11 -9 5 682.03 29.5
 11 -9 5 643.12 30.15
 -9 -2 5 708.91 29.71
 -2 11 5 695.13 28.62
 -9 -2 5 662.54 28.82
 11 -9 8 125 10.51
 -9 -2 8 139.72 11.02
 -2 11 8 123.37 10.2
 11 -9 8 138.07 10.53
 -8 -3 -8 214.67 16.01
 -8 -3 -8 209.11 11.46
 -3 11 -5 3.46 4.68
 -3 11 -5 3.67 4.56
 -3 11 -2 279.51 16.17
 -3 11 -2 255.89 14.08
 -8 -3 -2 271.87 17.94
 -8 -3 -2 287.05 15.02
 -8 -3 -2 265.26 29.43
 -8 -3 1 401.1 31.56
 -3 11 1 431.41 19.49
 -8 -3 1 446.43 21.1
 -8 -3 1 451.01 20.12
 -8 -3 1 499.66 39.14
 -8 -3 1 431.88 29.99
 11 -8 4 700.58 30.11
 11 -8 4 721.24 31.23
 -3 11 4 767.68 30.8
 -3 11 4 758.31 31.84
 -8 -3 4 785.19 31.48
 -3 11 4 743.57 28.68
 -3 11 4 794.69 30.7
 -8 -3 4 757.27 29.63
 -8 -3 4 792.98 50.9
 11 -8 7 367.4 19.76
 -3 11 7 388.31 19.94
 -8 -3 7 353.57 19.8
 11 -8 7 343.29 18.86
 -7 -4 -9 123.19 10.7
 -4 11 -6 74.32 8.92
 -4 11 -6 77.73 9.69
 -4 11 -3 225.11 14.65
 -4 11 -3 234.51 14.77
 -4 11 -3 192.05 12.01
 -7 -4 -3 222.11 26.61
 -7 -4 -3 221.18 13.08
 -4 11 0 304.57 15.74
 -7 -4 0 348.19 18.38
 -7 -4 0 359.97 17.13
 -7 -4 0 398.3 34.75
 11 -7 3 438.58 20.36
 -4 11 3 402.47 19.88
 -4 11 3 391.61 20.78
 -4 11 3 422.33 18.98
 -4 11 3 426.29 19.87
 -7 -4 3 476.93 38.1
 11 -7 6 421.35 21.91
 -7 -4 6 438.92 22.6
 -4 11 6 459.49 22.51
 11 -7 6 430.26 21.48
 -4 11 9 144.67 10.61
 -7 -4 9 144.11 10.8
 11 -7 9 134.5 9.56
 11 -7 9 138.56 9.29
 -5 11 -7 50.51 7.62
 -5 11 -7 49.04 7.75
 -5 11 -4 220.85 14.59
 -5 11 -4 177.68 11.23
 -6 -5 -4 182.42 11.73
 -6 -5 -4 212.33 25.66
 -5 11 -1 970.17 37.14
 -5 11 -1 985.42 35.18
 -6 -5 -1 957.35 35.21
 -5 11 2 147.53 10.66
 -5 11 2 142.57 11.26
 -5 11 2 135.49 9.71
 -6 -5 2 139.89 10.41
 -5 11 5 555.32 25.87
 -5 11 5 548.7 25.33
 11 -6 5 545.16 24.27
 -5 11 8 74.16 8.97
 11 -6 8 72.19 8.07
 11 -6 8 78.11 7.95
 -6 11 -8 126.74 10.6
 -6 11 -8 156.49 11.84
 -6 11 -5 164.21 12.95
 -6 11 -5 166.95 13.22
 -5 -6 -5 172.84 11.08
 -6 11 -2 529.42 24.16
 -6 11 -2 501.18 21.62
 -5 -6 -2 514.4 21.86
 -6 11 1 307.53 15.73
 -5 -6 1 330.54 18.94
 -6 11 1 333.96 16.08
 -5 -6 1 301.2 15.49
 -5 -6 1 337.38 16.62
 -6 11 4 296.81 17.23
 -6 11 4 291.76 15.04
 -5 -6 4 313.61 17.44
 -6 11 4 319.93 17.55
 -5 -6 4 264.22 28.77
 11 -5 7 195.63 13.33
 -5 -6 7 215.83 14.98
 -6 11 7 210.29 14.93
 11 -5 7 186.59 12.39
 -7 11 -9 130.9 9.92
 -4 -7 -9 144.16 11.93
 -7 11 -6 402.86 21.3
 -7 11 -6 360.07 20.7
 -7 11 -3 109.85 21.07
 -7 11 -3 89.68 9.61
 -7 11 -3 95.4 8.32
 -7 11 -3 94.58 9.87
 -4 -7 -3 98.26 8.33
 -4 -7 0 1002.29 39.74
 -7 11 0 975.97 35.81
 -7 11 0 988.74 37.36
 -7 11 0 999.82 36.9
 -4 -7 0 999.66 36.1
 -7 11 3 124.74 10.78
 -7 11 3 120.38 14.75
 -7 11 3 128.66 9.44
 -7 11 3 142.84 10.95
 -7 11 6 230.21 16.07
 -4 -7 6 239.91 15.98
 -7 11 6 254.92 16.46
 11 -4 6 226.27 14.46
 -7 11 9 25.68 6.12
 11 -4 9 20.31 4.14
 -4 -7 9 15.37 5.21
 -8 11 -7 280.84 14.61
 -8 11 -7 261.88 16.56
 -8 11 -7 269.52 17.09
 -8 11 -4 639.68 50.65
 -8 11 -4 647.02 30.15
 -8 11 -4 723.35 31.06
 -8 11 -4 672.08 30.16
 -3 -8 -1 614.74 28.92
 -8 11 -1 642.43 26.13
 -8 11 -1 629.97 27.44
 -8 11 -1 702.09 50.31
 -8 11 -1 646.76 27.2
 -3 -8 -1 678.7 26.24
 -8 11 2 103.56 7.81
 -8 11 2 111.32 16.67
 -8 11 2 114.75 10.01
 -8 11 2 96.5 9.62
 -3 -8 2 116.95 11.19
 -8 11 2 105.03 14.33
 -8 11 2 114.51 9.07
 11 -3 5 132.87 10.56
 -8 11 5 149.23 12.68
 -8 11 5 146.24 19.86
 -3 -8 5 148.4 11.85
 -8 11 5 124.95 10.48
 -3 -8 8 100.61 10.13
 11 -3 8 105.25 8.5
 -9 11 -8 141.87 11.23
 -9 11 -8 131.23 11.21
 -9 11 -5 29.48 13.99
 -9 11 -5 21.9 6.44
 -9 11 -5 19.6 6.58
 -9 11 -5 17.96 6.08
 11 -2 -5 26.29 12.19
 -9 11 -2 791.02 56.03
 -2 -9 -2 739.79 32.79
 -9 11 -2 825.94 33.61
 -9 11 -2 759.63 29.69
 -9 11 -2 768.57 31.77
 -2 -9 -2 720.59 28.6
 -9 11 1 301.69 14.75
 -2 -9 1 245.09 16.72
 -9 11 1 299.37 28.39
 -9 11 1 276.27 16.54
 -9 11 1 293.94 15.32
 -9 11 1 278.14 15.09
 -9 11 1 291.08 14.89
 -9 11 4 863.06 33.22
 -9 11 4 842.44 36.32
 -9 11 4 842.79 35.37
 -2 -9 4 877.52 36.09
 -9 11 4 828.25 50.66
 -2 -9 4 962.53 35.69
 -9 11 4 885.27 35.9
 -9 11 4 911.11 34.47
 -2 -9 7 84.74 9.68
 -9 11 7 86.03 10.09
 -10 11 -9 52.01 6.14
 -10 11 -6 300.34 15.85
 11 -1 -6 340.91 34.02
 -10 11 -6 303.07 18.81
 -10 11 -6 290.77 18.49
 -10 11 -6 287.7 18.46
 -10 11 -3 1066.4 69.5
 -1 -10 -3 1108.52 43.52
 -10 11 -3 1109.33 43.53
 -10 11 -3 1089.65 42.44
 -10 11 0 606.98 24.74
 -1 -10 0 559.48 27.43
 -10 11 0 590.79 25.66
 -10 11 0 601.78 24.93
 11 -1 3 445.43 32.84
 -10 11 3 482.63 41.16
 -10 11 3 488.03 21.64
 -10 11 3 487.97 24.65
 -10 11 3 506.81 23.43
 -1 -10 3 471.67 24.36
 -10 11 3 466.45 36.84
 -1 -10 3 484.14 22.36
 -10 11 3 483.73 23.7
 -10 11 6 243.62 27.98
 -1 -10 6 222.92 14.95
 -10 11 6 250.59 16.51
 -1 -10 9 115.56 8.99
 -10 11 9 154.76 10.64
 -11 11 -7 208.3 14.81
 -11 11 -7 232.06 15.45
 -11 11 -7 233.67 15.46
 -11 11 -7 205.83 11.61
 -11 11 -4 256.39 15.06
 -11 11 -4 203.86 29.54
 -11 11 -4 179.97 29.28
 0 -11 -4 250.31 16.79
 11 0 -4 237.46 30.08
 -11 11 -4 246.09 17.38
 0 -11 -1 651.22 30.2
 -11 11 -1 652.84 29.22
 -11 11 -1 662.4 28.34
 11 0 -1 671.64 48.39
 -11 11 2 366.62 19.84
 -11 11 2 359.24 17.51
 -11 11 2 351.23 36.47
 -11 11 2 388.18 21.69
 11 0 2 338.62 30.77
 -11 11 2 398.96 20.58
 -11 11 2 386.46 19.48
 0 -11 2 391.22 21.38
 -11 11 2 384.23 17.98
 -11 11 5 309.19 18.77
 0 -11 5 270.38 16.47
 -11 11 5 258.71 30.1
 0 -11 5 273.37 16.29
 -11 11 5 307.67 18.46
 -11 11 5 293.29 17.53
 0 -11 8 321.8 16.23
 -11 11 8 329.26 17.63
 -12 11 -8 117.11 9.73
 -12 11 -8 100.86 9.34
 -12 11 -5 132.46 25.58
 -12 11 -5 91.98 21.4
 -12 11 -5 153.16 13.74
 -12 11 -5 149.79 13.29
 11 1 -5 134.86 22.76
 -12 11 -5 154.33 11.25
 -12 11 -2 177.86 13.91
 -12 11 -2 150.89 27.13
 1 -12 -2 186.56 14.78
 -12 11 -2 202.72 15.4
 -12 11 -2 183.25 13.38
 -12 11 -2 194.22 13.01
 11 1 1 549.21 42.14
 -12 11 1 544.12 24.15
 -12 11 1 595.45 27.2
 -12 11 1 540.47 47.17
 -12 11 1 525.36 23.81
 -12 11 1 572.23 28.04
 -12 11 4 117.37 10.63
 -12 11 4 141.73 12.09
 1 -12 4 133.74 12.26
 1 -12 4 103.75 9.51
 -12 11 4 104.76 19.91
 -12 11 4 128.66 11.42
 -12 11 4 126.63 11.33
 11 1 4 135.12 20.83
 1 -12 7 288.76 15.52
 -12 11 7 348.38 18.32
 -13 11 -6 166.84 13.8
 -13 11 -6 157.17 13.18
 -13 11 -3 63.84 18.41
 -13 11 -3 64.98 19.62
 2 -13 -3 104.28 11.3
 -13 11 -3 100.49 11.04
 -13 11 -3 89.85 9.96
 11 2 -3 86.34 19.73
 11 2 -3 72.09 17.54
 -13 11 -3 103.17 9.74
 11 2 0 200.29 27.19
 -13 11 0 183.9 29.17
 -13 11 0 220.77 15.91
 -13 11 0 198.92 12.91
 2 -13 0 220.01 34.15
 -13 11 0 236.06 14.23
 -13 11 3 72.36 8.01
 -13 11 3 91.38 20.72
 -13 11 3 90.85 10.86
 -13 11 3 81.77 9.42
 2 -13 3 104.36 11.09
 -13 11 3 72.51 16.81
 -13 11 3 77.15 9.15
 -13 11 3 83.08 9.06
 11 2 3 64.72 17.16
 -13 11 6 376.15 19.66
 -13 11 6 380.75 20.37
 -14 11 -7 94.01 9.46
 -14 11 -7 101.11 9.37
 -14 11 -4 65.85 17.91
 -14 11 -4 65.64 19.42
 -14 11 -4 60.59 14.4
 3 -14 -4 69.5 9.34
 -14 11 -4 82.78 10.03
 -14 11 -4 85.87 9.69
 11 3 -4 66.56 16.8
 11 3 -1 390.86 38.88
 -14 11 -1 315.38 39.12
 -14 11 -1 371.26 20.07
 -14 11 -1 381.03 19.14
 11 3 -1 314.2 34.22
 3 -14 -1 371.42 42.85
 -14 11 2 104.95 9.68
 -14 11 2 92.19 23.08
 -14 11 2 103.35 11.4
 -14 11 2 85.47 10.83
 -14 11 2 106.86 10.16
 11 3 2 122.03 21.8
 -14 11 5 218.78 14.46
 -14 11 5 210.86 14.26
 -14 11 5 232.47 14.51
 11 3 5 215.7 11.77
 -14 11 5 239.73 15.66
 -14 11 8 62.76 5.74
 -15 11 -5 188.51 13.94
 -15 11 -5 197.54 13.63
 -15 11 -2 201.59 31.83
 -15 11 -2 268.49 17.68
 -15 11 -2 243.78 15.9
 11 4 -2 244.92 30
 -15 11 -2 242.76 14.85
 4 -15 -2 202.02 32.21
 -15 11 1 129.64 11.14
 -15 11 1 158.09 28.81
 -15 11 1 129.5 12.84
 4 -15 1 127.89 26.42
 11 4 1 109.21 21.3
 -15 11 1 118.19 10.45
 -15 11 4 48.28 6.99
 -15 11 4 45.93 7.34
 -15 11 4 48.21 7.2
 4 -15 4 44.18 7.66
 11 4 4 52.07 6.47
 -15 11 4 42.04 7.79
 4 -15 4 51.44 5.99
 -15 11 7 33.53 4.68
 -16 11 -6 79.69 8.04
 -16 11 -6 76.02 7.58
 5 -16 -3 188.27 14.26
 -16 11 -3 198.65 14.9
 -16 11 -3 185.39 13.49
 -16 11 -3 176.49 12.3
 11 5 -3 205.57 12.43
 -16 11 0 115.49 10.4
 -16 11 0 86.34 22.63
 -16 11 0 100.27 11.61
 -16 11 0 64.97 18.52
 -16 11 0 96.9 11.41
 11 5 0 105.14 20.35
 5 -16 0 113.51 25.6
 -16 11 0 94.99 8.66
 5 -16 3 174.58 11.41
 -16 11 3 205.83 13.73
 -16 11 3 179.47 12.09
 5 -16 3 171.79 13.98
 -16 11 3 168.3 11.5
 11 5 3 200.61 12.48
 -16 11 6 154.1 10.99
 -17 11 -4 142.65 10.64
 6 -17 -4 135.75 10.88
 11 6 -4 145.69 8.85
 -17 11 -1 224.3 16.03
 -17 11 -1 221.86 16.35
 11 6 -1 208.01 13.41
 -17 11 2 199.5 12.95
 -17 11 2 196.65 13.36
 -17 11 2 206.26 15.11
 6 -17 2 202.22 14.54
 11 6 2 206.46 12.54
 -17 11 5 212.59 13.17
 -18 11 -5 93.37 7.11
 -18 11 -2 165.65 11.57
 -18 11 -2 159.01 12.47
 -18 11 -2 159.46 12.91
 7 -18 -2 173.07 12.98
 11 7 -2 163.31 10.4
 -18 11 1 135.31 10.73
 -18 11 1 146.62 11.97
 -18 11 1 157.85 12.89
 -18 11 4 105.18 8.62
 -18 11 4 104.61 9.11
 -19 11 -3 50 6.02
 -19 11 -3 44.15 6.44
 11 8 -3 50.17 4.89
 -19 11 0 218.07 13.42
 -19 11 0 204.92 13.98
 8 -19 0 196.02 13.84
 11 8 0 218.79 12.08
 -19 11 3 21.73 4.66
 11 8 3 29.87 4.13
 -19 7 -2 218.92 11.89
 -19 7 -2 232.37 13.89
 7 12 -2 233.47 11.42
 12 -19 1 152.55 11.31
 -19 7 1 160.44 10.43
 -18 6 -3 56.13 6.09
 6 12 -3 60.51 5.94
 -18 6 -3 67.29 8.16
 -18 6 -3 67.93 6.01
 -18 6 0 216.09 15.19
 6 12 0 250.18 13.36
 12 -18 3 190.74 12.55
 12 -18 3 188.4 13.09
 -18 6 3 197.11 12.05
 6 12 3 198.71 10.63
 -18 6 3 192.42 12.6
 -17 5 -4 54.86 5.65
 -17 5 -4 52.98 7.47
 5 12 -4 54.31 5.26
 -17 5 -4 68.54 6.6
 -17 5 -1 207.94 13.55
 -17 5 -1 208.84 15.45
 5 12 -1 227.69 13.23
 -17 5 -1 211.32 11.81
 12 -17 2 69.73 9.4
 -17 5 2 52.49 7.25
 5 12 2 61.88 7.11
 -17 5 5 117.42 9.17
 -16 4 -5 93.86 10.47
 -16 4 -5 86.72 9.61
 -16 4 -5 90.67 9.06
 -16 4 -5 101.45 8.21
 -16 4 -2 256.44 14.71
 -16 4 -2 229.89 15.41
 4 12 -2 258.1 14.42
 -16 4 -2 251.63 14.22
 -16 4 1 282.78 18.5
 12 -16 4 119.12 11.54
 -16 4 4 125.66 10.41
 12 -16 4 136.98 9.78
 4 12 4 133.7 9.02
 -16 4 4 148.68 11.55
 -15 3 -6 209.35 14.1
 -15 3 -6 193.53 14.24
 -15 3 -6 189.79 13.99
 -15 3 -6 197.56 11.78
 -15 3 -3 234.94 14.25
 -15 3 -3 276.79 18.84
 -15 3 -3 262.59 17.24
 3 12 -3 292.71 15.27
 -15 3 -3 268.02 18.74
 -15 3 -3 308.71 20.85
 -15 3 -3 294.98 16.03
 -15 3 0 348.52 19.21
 -15 3 0 304.48 38.4
 -15 3 0 360.82 21.29
 3 12 0 370.84 18.8
 -15 3 0 332.73 17.22
 12 -15 3 104.86 11.71
 -15 3 3 121.26 10.54
 3 12 3 132.97 9.97
 12 -15 6 19.06 5.41
 12 -15 6 26.59 4.74
 -14 2 -7 240.67 15.07
 -14 2 -7 238.51 14.67
 -14 2 -7 208.42 14.19
 -14 2 -7 209.05 14.12
 -14 2 -7 258.93 12.74
 -14 2 -4 206.44 16.16
 2 12 -4 200.91 11.87
 -14 2 -4 173.03 15.1
 -14 2 -4 194.05 16.75
 -14 2 -1 150.19 11.61
 -14 2 -1 143.25 12.94
 -14 2 -1 130.45 11.15
 2 12 -1 164.52 11.91
 -14 2 -1 144.54 13.22
 -14 2 -1 155.95 14.95
 -14 2 -1 163.17 11.82
 -14 2 2 -3 10.53
 -14 2 2 6.95 5.47
 -14 2 2 8.95 8.61
 2 12 2 9.18 4.28
 -14 2 2 2.84 3.12
 12 -14 5 258.95 16.48
 12 -14 5 260.36 15.31
 -14 2 5 259.69 15.85
 -13 1 -8 108.34 9.48
 -13 1 -8 115.5 9.55
 -13 1 -8 98.08 9.05
 -13 1 -8 119.33 7.51
 -13 1 -5 111.27 12.15
 -13 1 -5 96.01 12.17
 -13 1 -2 148.04 26.03
 -13 1 -2 180.9 12.11
 -13 1 -2 200.42 15.2
 -13 1 -2 184.32 15.08
 1 12 -2 190.94 12.63
 -13 1 -2 173.4 16.07
 -13 1 -2 201.67 13.35
 -13 1 1 306.86 18.7
 1 12 1 307.96 16.5
 -13 1 1 314.25 20.13
 -13 1 1 326.23 16.86
 12 -13 4 58.7 8.91
 12 -13 4 41.56 7.92
 -13 1 4 38.12 6.62
 -13 1 4 38.87 12.77
 -13 1 4 45.45 6.21
 1 12 4 55.02 6.82
 -13 1 4 53.65 7.73
 12 -13 7 151.23 10.54
 12 -13 7 147.08 10.85
 -12 0 -6 199.78 15.78
 -12 0 -6 194.78 16.39
 -12 0 -3 90.65 21.42
 0 12 -3 78.18 8.01
 -12 0 -3 73.28 10.44
 -12 0 -3 66.38 17.85
 -12 0 0 491.18 22.86
 -12 0 0 481.55 23.99
 -12 0 0 465.6 22.92
 0 12 0 504.32 22.87
 -12 0 0 503.24 23.95
 -12 0 0 524.6 27.19
 -12 0 0 500.84 22.72
 -12 0 0 459.41 43.84
 12 -12 3 74.31 9.52
 -12 0 3 48.53 16.25
 0 12 3 67.81 7.98
 -12 0 3 60.55 14.66
 -12 0 3 68.55 7.8
 0 12 3 69.42 7.67
 -12 0 3 57.8 7.47
 12 -12 6 416.24 20.73
 -12 0 6 381.84 19.11
 12 -12 6 398.2 20.57
 -11 -1 -7 336.99 20.27
 -11 -1 -7 341.83 20.84
 -11 -1 -4 135.76 26.82
 -1 12 -4 140.43 9.86
 -11 -1 -4 118.74 13.83
 -11 -1 -4 112.19 20.29
 -11 -1 -1 485.96 42.03
 -11 -1 -1 482.96 22.32
 -11 -1 -1 541.63 25.27
 -11 -1 -1 538.62 25.62
 -1 12 -1 515.09 23.14
 -11 -1 -1 576.66 28.51
 -11 -1 -1 545.51 24.11
 -11 -1 -1 533.44 45.98
 -11 -1 2 233.77 28.93
 -11 -1 2 208.43 12.97
 -11 -1 2 227.85 14.55
 -1 12 2 234.93 14.77
 -11 -1 2 196.55 23.07
 -1 12 2 236.38 13.92
 -11 -1 2 208.3 13.2
 -11 -1 2 200 28.95
 12 -11 5 159.37 12.89
 12 -11 5 159.88 13.37
 -11 -1 5 151.82 11.9
 -1 12 5 150.29 9.82
 -11 -1 5 150.35 11.7
 -11 -1 8 129.34 9.48
 12 -11 8 124.42 9.16
 -10 -2 -8 254.12 16.13
 -10 -2 -8 255.39 16.29
 -10 -2 -8 239.92 12.14
 -10 -2 -5 210.18 32.43
 -2 12 -5 218.64 14.72
 -10 -2 -5 212.16 17.71
 -2 12 -2 339.34 17.14
 -10 -2 -2 337.41 21.46
 -10 -2 -2 344.16 17.94
 -10 -2 -2 301.14 34.17
 -10 -2 -2 330.89 35.98
 -10 -2 1 187.01 24.43
 -10 -2 1 243.94 14.2
 -2 12 1 251.33 14.19
 -10 -2 1 230.12 15.67
 -10 -2 1 237.42 14.18
 -10 -2 1 256.39 30.91
 12 -10 4 169.81 12.82
 12 -10 4 163.12 13.46
 -10 -2 4 182.68 12.92
 -2 12 4 165.61 11.57
 -2 12 4 186.28 11.68
 -10 -2 4 178.55 12.27
 -10 -2 4 178.36 25.44
 -10 -2 7 90.41 9.1
 12 -10 7 90.54 8.97
 -9 -3 -9 116.47 9.72
 -9 -3 -9 126.51 9.79
 -3 12 -6 432.13 22.06
 -9 -3 -6 456.03 26.23
 -9 -3 -6 408.37 20.11
 -9 -3 -6 421.52 45.35
 -3 12 -3 172.56 11.49
 -3 12 -3 175.09 13.36
 -9 -3 -3 192.71 16.13
 -9 -3 -3 161.6 11.99
 -9 -3 -3 175.8 25.52
 -9 -3 0 326.79 16.93
 -3 12 0 298.45 16.03
 -9 -3 0 322.44 19.1
 -9 -3 0 341.57 34.52
 -9 -3 0 307.24 29.54
 12 -9 3 191.1 13.53
 -3 12 3 193.15 12.65
 -3 12 3 202.6 14.04
 -3 12 3 203.68 12.59
 -3 12 3 186.7 12.41
 -9 -3 3 191.22 27.25
 12 -9 6 520.06 24.6
 -3 12 6 509.89 23.64
 -9 -3 6 507.32 24.52
 12 -9 6 486.88 23.52
 -9 -3 9 164.87 10.26
 12 -9 9 178.43 9.97
 12 -9 9 143.98 8.8
 -4 12 -7 370.86 19.56
 -8 -4 -7 414.83 23.79
 -8 -4 -7 366.97 17.47
 -4 12 -4 34.24 7.06
 -4 12 -4 44.85 7.7
 -4 12 -4 33.21 5.48
 -8 -4 -4 38.91 6.37
 -4 12 -1 304.52 16.04
 -4 12 -1 309.42 17.74
 -8 -4 -1 324.87 19.3
 -8 -4 -1 305.49 16.37
 -8 -4 -1 371.69 35.75
 -4 12 2 468.82 23.57
 -4 12 2 489.33 21.69
 -8 -4 2 484.56 22.38
 -8 -4 2 464.94 41.3
 -4 12 2 500.06 22.07
 12 -8 5 641.53 29.09
 -4 12 5 661.55 28.56
 -8 -4 5 647.96 28.88
 -4 12 5 680.67 28.65
 12 -8 5 619.11 27.6
 12 -8 8 141.61 10.54
 -4 12 8 151.66 11.26
 -8 -4 8 156.51 11.79
 12 -8 8 142.31 10.05
 -5 12 -8 143.99 10.97
 -7 -5 -8 191.68 14.76
 -5 12 -5 138.85 12.35
 -5 12 -5 172.88 13.74
 -7 -5 -5 165.04 11.53
 -5 12 -2 163.44 12.71
 -5 12 -2 165.03 11.11
 -5 12 -2 151.7 12.54
 -7 -5 -2 158.81 11.18
 -7 -5 -2 181.27 25.52
 -5 12 1 320.04 16.22
 -7 -5 1 290.12 16.35
 12 -7 4 513.44 22.67
 12 -7 4 468.41 22.98
 -5 12 4 529.64 24.19
 -5 12 4 490.98 24.64
 -5 12 4 498.7 21.62
 -5 12 4 478.63 23.04
 -7 -5 4 493.82 40.72
 12 -7 7 304.61 16.94
 -5 12 7 313.14 17.62
 12 -7 7 282.52 15.73
 -6 -6 -9 29.96 5.99
 -6 12 -6 249.65 16.3
 -6 12 -6 259.31 16.73
 -6 -6 -6 236.97 13.4
 -6 12 -3 22.56 6.03
 -6 12 -3 22.28 6.31
 -6 12 -3 27.99 5.11
 -6 -6 -3 25.65 5.27
 -6 -6 -3 22.54 11.23
 -6 12 0 622.7 25.83
 -6 12 0 617.82 27.04
 -6 -6 0 611.72 27.18
 -6 -6 0 644.2 26.53
 12 -6 3 340.97 17.21
 -6 12 3 364.72 19.89
 -6 12 3 348.98 17.4
 -6 12 3 353 18.67
 -6 -6 3 368.39 35.46
 12 -6 6 410.4 20.73
 -6 -6 6 453.88 22.56
 -6 12 6 430.42 21.93
 12 -6 6 369.36 18.83
 -6 12 9 77.1 7.88
 -6 -6 9 84.14 8.14
 12 -6 9 68.38 6.3
 -7 12 -7 271.76 16.73
 -7 12 -7 285.46 17.35
 -7 12 -4 34.6 7.19
 -7 12 -4 42.88 7.76
 -7 12 -4 34.59 5.56
 -5 -7 -4 35.77 5.65
 -5 -7 -4 50.04 14.14
 -7 12 -1 1030.61 37.91
 -7 12 -1 991.54 39.32
 -5 -7 -1 1078.96 38.37
 -7 12 2 396.59 17.46
 -7 12 2 405.37 20.46
 -7 12 2 423.44 19.97
 -7 12 2 419.36 19.51
 -7 12 5 140.61 12.28
 -5 -7 5 156.38 12.62
 -7 12 5 150.96 12.53
 -7 12 8 85.14 9.32
 -5 -7 8 102.92 10.02
 -8 12 -8 206.96 13.37
 -8 12 -8 213.77 13.98
 -8 12 -5 276.48 17.6
 -8 12 -5 252.65 17.09
 -4 -8 -2 190.27 14.76
 -8 12 -2 171.2 11.62
 -8 12 -2 165.67 12.71
 -4 -8 -2 175.14 11.64
 -8 12 1 548.63 24.63
 -4 -8 1 557.88 27.32
 -8 12 1 530.02 23.67
 -8 12 4 24.66 6.22
 -8 12 4 20.95 6.14
 -8 12 4 33.98 6.96
 -4 -8 4 39.28 7.16
 12 -4 7 246.96 14.45
 -4 -8 7 273.53 16.76
 -9 12 -9 38.82 5.54
 -3 -9 -9 40.78 6.61
 -9 12 -6 120.74 11.66
 -9 12 -6 110.76 11.34
 12 -3 -6 119.31 20.28
 -9 12 -3 296.18 34.95
 -3 -9 -3 297.75 19
 -9 12 -3 306.05 18.63
 -3 -9 -3 314.69 15.97
 -3 -9 0 802.2 34.54
 -9 12 0 734.36 30.06
 -9 12 0 743.34 31.29
 -9 12 0 745.28 30.46
 -9 12 3 304.61 17.69
 -3 -9 3 273.42 17.98
 12 -3 6 146.19 10.71
 -9 12 6 149.83 12.75
 -3 -9 6 131.11 11.79
 -3 -9 9 29.85 5.53
 -10 12 -7 173.87 13.01
 -10 12 -7 155.03 12.55
 -10 12 -7 177.35 10.69
 -10 12 -4 264.96 33.86
 -2 -10 -4 260.68 17.16
 -10 12 -4 233.7 16.73
 -10 12 -4 263.55 17.58
 -10 12 -1 548.62 23.75
 -2 -10 -1 540.69 27.4
 -10 12 -1 520.62 24.87
 -10 12 -1 542.58 24.58
 -10 12 2 278.88 16.92
 -10 12 2 317.96 18.37
 -10 12 2 262.01 16.55
 -2 -10 2 280.45 18.37
 -10 12 2 231.01 24.05
 12 -2 2 243.3 26.2
 -10 12 2 266.76 14.19
 -10 12 5 239.64 16.87
 -2 -10 5 254.45 15.75
 -10 12 5 243.37 16.37
 -10 12 5 237.18 14.87
 -2 -10 8 93.68 8.79
 -10 12 8 87.74 9.2
 -11 12 -8 143.3 10.55
 -11 12 -8 139.43 10.7
 -11 12 -5 163.31 11.66
 -11 12 -5 183.05 28.21
 -11 12 -5 130.33 12.57
 -11 12 -5 146.36 12.94
 12 -1 -5 130.33 22.76
 -11 12 -2 194.36 13.17
 -11 12 -2 166.54 27.41
 -1 -11 -2 198.52 15.83
 -11 12 -2 193.63 14.77
 -11 12 -2 204.63 14.36
 -11 12 1 432.03 39.05
 -11 12 1 422.13 23.36
 -11 12 1 461.48 22.36
 -1 -11 1 401.57 23.46
 12 -1 1 477.6 39.05
 -11 12 1 475.49 22.19
 -11 12 1 450.45 20.75
 -11 12 4 471.48 22.06
 -1 -11 4 499.29 25.11
 -11 12 4 453.35 37.94
 -1 -11 4 458.53 22.57
 -11 12 4 493.32 24.37
 -11 12 4 510.72 23.5
 -1 -11 7 201.91 13.32
 -11 12 7 232.49 14.93
 -12 12 -6 382.43 21.47
 -12 12 -6 384.86 21.26
 -12 12 -6 389.04 18.19
 -12 12 -3 78.02 20.32
 0 -12 -3 74.27 10.54
 -12 12 -3 62.79 10.18
 -12 12 -3 75.75 9.68
 -12 12 -3 53.23 8.31
 -12 12 -3 64.95 8.02
 -12 12 0 548.58 48.75
 -12 12 0 478.88 24.12
 0 -12 0 497.42 26.05
 12 0 0 466.53 40.81
 -12 12 0 527.1 23.59
 -12 12 0 479.96 21.77
 -12 12 0 492.75 22.63
 -12 12 3 129.7 23.06
 -12 12 3 86.25 9.04
 -12 12 3 114.49 11.89
 -12 12 3 119.07 10.4
 0 -12 3 105.17 11.76
 -12 12 3 100.36 18.24
 0 -12 3 94.77 9.14
 -12 12 3 116.51 10.91
 0 -12 6 227.87 13.8
 -12 12 6 214.94 14.83
 -13 12 -7 159.01 12.01
 -13 12 -7 169.74 12.08
 -13 12 -4 39.59 6.83
 -13 12 -4 53.75 16.89
 1 -13 -4 33.97 7.95
 -13 12 -4 33.44 7.9
 -13 12 -4 35.43 7.66
 -13 12 -4 31.82 7.25
 12 1 -4 38.07 14.7
 -13 12 -1 327.84 39.94
 12 1 -1 394.19 38.83
 1 -13 -1 375.16 22.17
 -13 12 -1 393.34 21.07
 -13 12 -1 392.73 20.17
 -13 12 -1 373.52 18.84
 -13 12 2 66.17 7.55
 -13 12 2 63.17 8.45
 -13 12 2 65.77 18.64
 -13 12 2 58.04 9.35
 -13 12 2 80.98 9.67
 -13 12 2 71.54 7.8
 1 -13 2 91.23 10.97
 -13 12 2 76.9 17.04
 12 1 2 80.08 16.08
 -13 12 5 186.59 13.86
 1 -13 5 185.91 12.1
 -13 12 5 188.74 13.74
 -13 12 5 213.1 14.28
 -13 12 8 129.19 9.19
 -14 12 -5 172.62 14.08
 -14 12 -5 178.86 13.48
 2 -14 -2 197.77 15.41
 -14 12 -2 202.15 14.71
 -14 12 -2 188.23 13.86
 -14 12 -2 198.69 13.22
 12 2 -2 191.28 26.32
 -14 12 -2 216.54 14.1
 -14 12 1 252.76 14.9
 -14 12 1 190.75 30.25
 -14 12 1 224.54 17.06
 -14 12 1 246.7 16.93
 2 -14 1 218.65 16.94
 12 2 1 249.3 28.85
 -14 12 1 229.28 15.3
 -14 12 4 247.67 15.07
 -14 12 4 211.49 14.94
 2 -14 4 197.47 15.35
 -14 12 4 219.81 14.67
 -14 12 4 238.18 15.59
 -14 12 7 115.49 9.06
 -15 12 -6 121.68 9.97
 3 -15 -3 225.53 16.01
 -15 12 -3 216.77 15.59
 -15 12 -3 228.88 14.86
 -15 12 0 441.78 21.53
 -15 12 0 448.91 21.8
 -15 12 0 348.82 41.55
 -15 12 0 392.88 42.55
 -15 12 0 432.23 24.73
 -15 12 0 415.63 23.63
 3 -15 0 417.51 23.66
 12 3 0 378.52 38.72
 -15 12 3 175 13.05
 3 -15 3 158.09 13.83
 -15 12 3 181.81 12.91
 -15 12 3 160.84 12.23
 -15 12 6 123.23 9.45
 -15 12 6 137.84 10.49
 4 -16 -4 121.95 10.85
 -16 12 -4 116.49 10.44
 -16 12 -4 98.85 9.28
 12 4 -4 107.24 8.09
 -16 12 -1 215.15 13.55
 -16 12 -1 233.18 16.7
 4 -16 -1 213.34 16.03
 -16 12 2 318.9 17.06
 -16 12 2 335.25 18.04
 -16 12 2 355.47 20.4
 -16 12 2 318.46 17.64
 4 -16 2 332.73 19.83
 -16 12 2 310.34 16.8
 -16 12 5 195.99 11.52
 -16 12 5 228.77 14
 -17 12 -5 112.68 8.91
 -17 12 -2 187.13 14.57
 -17 12 -2 181.43 13.99
 5 -17 -2 171.19 13.78
 12 5 -2 196.73 12.12
 -17 12 1 257.08 15.08
 -17 12 1 247.09 17.01
 -17 12 1 256.01 16.97
 5 -17 1 252.83 16.95
 -17 12 4 113.21 9.13
 12 5 4 90.98 7.12
 -17 12 4 115.82 9.85
 -18 12 -3 200.23 11.99
 -18 12 -3 164.83 12.37
 -18 12 -3 163.61 11.97
 6 -18 -3 153.81 11.64
 12 6 -3 164.27 9.75
 -18 12 0 133.98 10.42
 -18 12 0 132.88 11.82
 -18 12 0 124.05 11.55
 6 -18 0 133.56 12.14
 12 6 0 161.61 10.65
 -18 12 3 51.1 6.51
 6 -18 3 44.66 6.93
 12 6 3 48.52 5.56
 -18 12 3 53.97 7.04
 -19 12 -1 187.51 12.69
 7 -19 -1 178.42 12.79
 12 7 -1 205.86 11.17
 -19 12 -1 191.41 12.65
 -19 12 2 10.54 4.05
 7 -19 2 9.8 4.92
 12 7 2 15.81 3.91
 -19 12 2 12.76 4.22
 -19 6 -1 220.88 13.27
 6 13 -1 223.53 11.35
 13 -19 2 113.61 8.81
 13 -19 2 97.73 8.88
 -19 6 2 106.32 7.97
 6 13 2 122.19 7.69
 -18 5 -2 102.23 9.55
 5 13 -2 116.63 8.2
 13 -18 1 199.96 13.66
 -18 5 1 176.84 11.59
 13 -18 4 82.29 8.25
 -17 4 -3 81.69 7.06
 4 13 -3 88.46 7.31
 -17 4 -3 85.17 9.05
 -17 4 -3 98.52 7.85
 -17 4 0 479.76 24.21
 4 13 0 499.34 21.78
 13 -17 3 98.1 9.75
 13 -17 3 76.94 9.15
 -17 4 3 85.3 8.11
 4 13 3 85.74 7.24
 -17 4 3 78.73 8.4
 -16 3 -4 182.82 14.12
 -16 3 -4 184.69 13.19
 -16 3 -4 163.48 11.74
 3 13 -4 179.35 10.23
 -16 3 -4 169.2 14.26
 -16 3 -4 195.44 11.75
 -16 3 -1 405.6 20.19
 -16 3 -1 456.04 23.28
 3 13 -1 431.83 20.19
 -16 3 -1 420.23 19.72
 -16 3 2 240.05 14.26
 3 13 2 211.56 13.1
 13 -16 5 83.34 7.2
 -16 3 5 75.49 7.54
 13 -16 5 96.53 8.81
 -15 2 -5 201.64 14.87
 -15 2 -5 184.38 13.71
 -15 2 -5 189.79 14.8
 -15 2 -5 202.13 15.5
 -15 2 -2 122.22 9.78
 -15 2 -2 116.75 11.93
 -15 2 -2 129.3 11.11
 2 13 -2 141.69 10.46
 -15 2 -2 151.16 14.75
 -15 2 -2 142.75 10.84
 -15 2 1 275.09 17.52
 -15 2 1 260.73 14.46
 13 -15 4 309.55 17.72
 -15 2 4 269.54 15.45
 2 13 4 297.81 14.63
 -15 2 4 301.8 16.57
 -14 1 -6 295.6 17.67
 -14 1 -6 318.97 19.1
 -14 1 -6 323.21 15.58
 -14 1 -3 81.27 10.78
 -14 1 -3 105.38 10.88
 1 13 -3 94.87 8.61
 -14 1 -3 88.04 11
 -14 1 -3 102.33 9.53
 -14 1 0 210.51 15.2
 1 13 0 225.32 14.24
 -14 1 0 229.1 17.65
 -14 1 0 240.98 14.48
 13 -14 3 32.07 7.17
 -14 1 3 35.96 6.18
 1 13 3 35.34 5.92
 -14 1 3 31.59 6.01
 13 -14 6 151.45 10.56
 13 -14 6 157.12 11.31
 -13 0 -7 106.96 10.29
 -13 0 -7 87.06 9.5
 -13 0 -7 103.99 10.25
 -13 0 -7 107.12 7.84
 -13 0 -4 87.93 21.48
 -13 0 -4 89.91 11.43
 0 13 -4 86.12 7.95
 -13 0 -4 85.28 11.23
 -13 0 -4 116.24 13.16
 -13 0 -4 97.88 9.15
 -13 0 -1 227.18 29.29
 -13 0 -1 260.01 16.59
 -13 0 -1 266.2 16.78
 0 13 -1 273.11 15.61
 -13 0 -1 235.01 16.45
 -13 0 -1 260.88 19.31
 -13 0 -1 264.17 15.9
 -13 0 -1 254 33.45
 -13 0 2 225.68 30.06
 -13 0 2 268.72 15.27
 0 13 2 289.51 16.15
 -13 0 2 237.21 14.64
 0 13 2 289.44 15.87
 -13 0 2 270.03 15.11
 13 -13 5 211.38 14.13
 13 -13 5 197.2 14.54
 -13 0 5 162.76 11.4
 -13 0 5 180.05 12.22
 -12 -1 -8 124.01 10.08
 -12 -1 -8 123.11 9.92
 -12 -1 -8 119.42 7.3
 -12 -1 -5 184.9 15.98
 -12 -1 -5 201.67 17.08
 -12 -1 -5 193.26 12.89
 -12 -1 -2 45.88 15.41
 -12 -1 -2 68.58 9.36
 -1 13 -2 71.65 7.76
 -12 -1 -2 63.08 9.37
 -12 -1 -2 62.83 10.38
 -12 -1 -2 58.19 17.25
 -12 -1 1 361.78 19.09
 -1 13 1 379.32 19.74
 -12 -1 1 340.33 20.63
 -12 -1 1 358.27 18.64
 -12 -1 1 339.26 39.15
 13 -12 4 33.32 6.88
 13 -12 4 18.16 5.98
 -12 -1 4 20.01 4.9
 -12 -1 4 32.25 6.22
 -1 13 4 31.24 5.55
 -12 -1 4 22.98 5.18
 13 -12 7 191.02 12.09
 -12 -1 7 181.25 11.34
 13 -12 7 190.74 11.83
 -11 -2 -6 378.09 23.14
 -11 -2 -6 371.41 18.36
 -11 -2 -3 103.19 22.9
 -2 13 -3 103.74 8.82
 -11 -2 -3 96.64 12.76
 -11 -2 -3 118.98 10.34
 -11 -2 -3 91.93 20.24
 -2 13 0 229.57 13.91
 -11 -2 0 186.33 13.17
 -11 -2 0 225.49 16.62
 -11 -2 0 235.12 14.57
 -11 -2 0 188.89 29.26
 13 -11 3 111.71 10.83
 -2 13 3 125.46 11.02
 -11 -2 3 107.51 9.81
 -2 13 3 107.58 9.36
 -11 -2 3 89.76 20.15
 -11 -2 6 178.06 12.46
 13 -11 6 160.61 12.14
 -10 -3 -7 291.42 19.03
 -10 -3 -7 279.51 14.26
 -3 13 -4 258.73 14.28
 -3 13 -4 243.79 16.39
 -10 -3 -4 274.47 15.89
 -10 -3 -4 204.14 27.76
 -10 -3 -4 252.83 34.73
 -10 -3 -1 138.2 22.14
 -3 13 -1 126.86 10.31
 -10 -3 -1 110.29 12.23
 -10 -3 -1 124.18 23.69
 -3 13 2 136.61 11.87
 -3 13 2 131.22 10.25
 -10 -3 2 107.25 9.87
 -3 13 2 121.3 9.63
 -10 -3 2 131 24.03
 13 -10 5 185.01 14
 -3 13 5 190.22 12.68
 -10 -3 5 209.82 13.95
 -3 13 5 181.76 10.96
 13 -10 5 185.67 13.3
 13 -10 8 97.02 8
 -10 -3 8 91.99 8.27
 13 -10 8 96.33 7.4
 -9 -4 -8 89.5 9.84
 -9 -4 -5 191.31 30.64
 -4 13 -5 160.89 13.25
 -9 -4 -5 169.77 16.17
 -9 -4 -5 166.14 11.98
 -4 13 -2 124.28 10.07
 -4 13 -2 128.33 11.61
 -9 -4 -2 129.59 13.29
 -9 -4 -2 125.57 10.5
 -9 -4 -2 132.59 24.09
 -4 13 1 769.23 30.93
 -9 -4 1 761.63 32.21
 -9 -4 1 825.65 32.19
 -9 -4 1 870.5 59.09
 -4 13 1 766.66 30.85
 13 -9 4 384.56 19.81
 13 -9 4 371.95 20.58
 -4 13 4 429.54 20.62
 -4 13 4 422.25 22.05
 -9 -4 4 386.26 20.52
 -4 13 4 400.24 18.86
 -4 13 4 411.5 20.16
 13 -9 7 141.7 10.77
 -4 13 7 132.62 10.49
 -9 -4 7 143.42 11.43
 13 -9 7 123.28 9.69
 -5 13 -6 560.29 26.2
 -5 13 -6 591.87 27.25
 -8 -5 -6 598.99 30.93
 -8 -5 -6 569.45 24.24
 -5 13 -3 288.87 15.99
 -5 13 -3 300.22 18.71
 -5 13 -3 335.48 19.44
 -8 -5 -3 327.6 21.43
 -8 -5 -3 315.92 17.01
 -8 -5 -3 274.82 32.66
 -5 13 0 281.27 15.73
 -8 -5 0 271.98 17.3
 -8 -5 0 285.22 16.4
 -8 -5 0 327.59 35.68
 13 -8 3 103.88 9.21
 13 -8 3 113.36 10.03
 -5 13 3 104.2 9.88
 -5 13 3 108 10.96
 -5 13 3 110.62 9.34
 -5 13 3 104.45 9.7
 -8 -5 3 97.2 19.62
 13 -8 6 215.74 14.35
 -8 -5 6 240.31 15.38
 -5 13 6 228.44 14.64
 13 -8 6 213.01 13.39
 -6 13 -7 165.77 12.18
 -6 13 -7 177.89 12.76
 -7 -6 -7 185.05 15.56
 -6 13 -4 322.05 16.45
 -6 13 -4 361.52 20.45
 -6 13 -4 337.89 19.88
 -7 -6 -4 302.25 16.88
 -7 -6 -4 329.33 34.05
 -6 13 -1 315.09 17.25
 -6 13 -1 355.34 19.66
 -7 -6 -1 342.61 20.27
 -7 -6 -1 356.12 18.3
 13 -7 2 347.8 17.67
 -6 13 2 408.02 21.85
 -6 13 2 401.56 19.11
 -7 -6 2 381.85 38.13
 -6 13 2 366.06 19.42
 -6 13 5 276.52 16.9
 -6 13 5 243.81 13.35
 -6 13 5 303.35 17.33
 13 -7 8 102.4 8.15
 -6 13 8 86.43 8.66
 -7 13 -8 101.15 6.85
 -7 13 -8 87.42 7.88
 -7 13 -8 97.57 8.8
 -6 -7 -8 104.13 11.06
 -7 13 -5 623.08 29.45
 -7 13 -5 604.7 29.31
 -6 -7 -5 657.54 26.14
 -7 13 -2 260.16 15.09
 -7 13 -2 250.88 16.66
 -6 -7 -2 266.8 15.2
 -7 13 1 502.09 22.94
 -6 -7 1 516.51 23.93
 -7 13 4 104.59 10.77
 -7 13 4 87.43 8.39
 -6 -7 4 102.25 10.3
 -7 13 4 102.05 10.11
 -6 -7 4 77.5 17.76
 13 -6 7 247.91 14.53
 -6 -7 7 260.77 16.21
 -7 13 7 301.47 16.78
 -8 13 -6 488.62 24.51
 -8 13 -6 501.66 24.94
 -8 13 -3 53.46 6.69
 -8 13 -3 44.52 8.36
 -5 -8 -3 46.4 6.67
 -8 13 0 820.03 32.91
 -8 13 0 804.36 32.64
 -8 13 0 848.8 34
 -5 -8 0 825.19 32.88
 -8 13 3 86.09 10.24
 -8 13 3 110.69 9.47
 -8 13 3 101.54 10.41
 13 -5 6 597.68 25.98
 -8 13 6 619.75 28.48
 -5 -8 6 639.29 28.45
 -8 13 6 623.23 28.32
 -9 13 -7 172.12 10.39
 -9 13 -7 155.83 12.02
 -9 13 -7 132.47 11.47
 -9 13 -4 75.25 9.94
 -9 13 -4 69 9.49
 -4 -9 -1 220.93 17.18
 -9 13 -1 209.58 13.85
 -9 13 -1 235.95 15.83
 -9 13 -1 228.57 15.09
 -4 -9 -1 230.86 14.12
 -9 13 2 237.62 15.18
 -9 13 2 225.28 15.59
 -4 -9 2 220.8 16.46
 -9 13 2 217.6 13.73
 -9 13 2 194.9 11.95
 13 -4 5 342.56 18.02
 -4 -9 5 368.6 20.29
 -4 -9 8 104.72 9.24
 13 -4 8 82.12 6.36
 -10 13 -8 13.78 4.66
 -10 13 -8 11.27 4.27
 -10 13 -5 216.21 13.55
 -10 13 -5 162.33 13.6
 -10 13 -5 184.58 14.32
 13 -3 -5 184.51 26.87
 -3 -10 -2 16.25 7.36
 -10 13 -2 16.22 5.96
 -10 13 -2 17.66 6.03
 -3 -10 -2 13.31 4.6
 -10 13 1 240.87 13.84
 -10 13 1 233.62 15.8
 -3 -10 1 226.81 17.34
 -10 13 4 315.21 19.65
 -3 -10 4 337.43 18.79
 -10 13 4 323.73 19.42
 -3 -10 7 160.27 12.02
 -10 13 7 190.81 13.35
 -11 13 -6 137.03 12.13
 -11 13 -6 141.98 12.2
 -11 13 -6 159.79 10.7
 -11 13 -3 22.49 6.12
 -11 13 -3 9.11 10.69
 -2 -11 -3 20.44 7.64
 -11 13 -3 13.96 6.07
 -11 13 -3 15.09 5.66
 13 -2 -3 26.59 13.56
 -11 13 0 112.28 9.75
 -11 13 0 102.69 11.17
 -2 -11 0 111.21 12.36
 -11 13 0 108.05 10.39
 -11 13 0 92.26 9.26
 13 -2 0 88.07 18.8
 -11 13 3 529.28 25.57
 -2 -11 3 544.8 27.69
 -2 -11 3 522.55 24.74
 -11 13 3 566.7 26.63
 -2 -11 6 196.5 13.3
 -11 13 6 183.41 13.92
 -12 13 -7 109.71 9.91
 -12 13 -7 122.99 10.27
 -12 13 -7 106.68 7.44
 -12 13 -4 43.42 7.15
 -12 13 -4 38.92 14.93
 -1 -12 -4 47.91 8.76
 -12 13 -4 43.48 8
 13 -1 -4 44.04 15.29
 -12 13 -1 315.63 17.84
 -1 -12 -1 359.83 21.94
 13 -1 -1 294.03 33.83
 -12 13 -1 331.53 18.86
 -12 13 -1 324.85 17.97
 -12 13 -1 320.95 17.75
 13 -1 2 180.68 23.48
 -12 13 2 212.67 15.66
 -12 13 2 191.94 12.27
 -12 13 2 202.73 14.04
 -1 -12 2 193.99 15.89
 -12 13 2 237.71 15.72
 -12 13 5 100.86 10.66
 -1 -12 5 127.5 10.38
 -12 13 5 104.75 10.63
 -12 13 5 86.06 8.85
 -1 -12 8 85.9 6.69
 -12 13 8 120.9 8.89
 -13 13 -5 186.26 14.36
 -13 13 -5 195.93 14.2
 -13 13 -5 197.86 12.57
 -13 13 -2 311.3 38.65
 0 -13 -2 280.85 19.44
 -13 13 -2 318.75 19.24
 -13 13 -2 303 18.17
 -13 13 -2 303.02 17.31
 -13 13 -2 312.1 17.6
 -13 13 1 281.55 17.26
 -13 13 1 232.23 14.29
 13 0 1 260.92 29.76
 -13 13 1 257.03 18.26
 -13 13 1 275.1 16.72
 -13 13 1 264.22 15.81
 0 -13 1 271.77 18.94
 -13 13 1 280.62 15.65
 -13 13 4 88.14 8.68
 -13 13 4 95.8 10.29
 0 -13 4 87.83 10.62
 0 -13 4 88.59 8.51
 -13 13 4 95.08 10.07
 -13 13 4 99.09 9.54
 -13 13 7 101.11 8.92
 -14 13 -6 159.31 12.12
 -14 13 -6 179.31 12.54
 -14 13 -3 97.77 22.33
 1 -14 -3 98.07 11.34
 -14 13 -3 104.4 10.85
 -14 13 -3 94.09 9.92
 -14 13 -3 93.97 9.51
 13 1 -3 82.3 18.94
 -14 13 -3 91.66 9.5
 13 1 0 505.61 43.47
 -14 13 0 461.13 44.41
 -14 13 0 501.16 26.49
 -14 13 0 465.25 24.08
 1 -14 0 477.46 25.83
 -14 13 3 107.03 9.56
 -14 13 3 118.08 11.28
 1 -14 3 105.37 11.83
 -14 13 3 117.52 11.01
 -14 13 3 107.26 10.43
 13 1 3 105.89 19.4
 -14 13 6 116.67 9.65
 2 -15 -4 192.22 14.03
 -15 13 -4 209.99 14.29
 -15 13 -4 176.34 13.11
 -15 13 -4 172.86 12.43
 -15 13 -1 322.58 38.04
 -15 13 -1 273.87 18.69
 -15 13 -1 268.24 17.47
 2 -15 -1 273.21 18.34
 -15 13 -1 252.75 14.97
 13 2 -1 300.38 33.32
 13 2 -1 263.96 31.48
 -15 13 2 232.13 13.91
 -15 13 2 240.83 17.3
 -15 13 2 245.8 14.78
 -15 13 2 284.6 17.12
 2 -15 2 238.93 17.45
 -15 13 2 251.88 15.55
 -15 13 5 212.2 13.25
 -15 13 5 236.57 14.1
 -16 13 -5 170.89 11.95
 -16 13 -5 168.64 11.35
 -16 13 -5 177.09 10.89
 -16 13 -2 271.02 17.98
 -16 13 -2 281.73 17.17
 3 -16 -2 294.92 18.09
 -16 13 1 364.89 18.41
 -16 13 1 385.79 21.87
 -16 13 1 353.49 20.21
 3 -16 1 349.59 20.84
 -16 13 1 339.12 18.07
 -16 13 4 112.23 9.01
 -16 13 4 86.01 8.49
 3 -16 4 85.15 9.15
 -16 13 4 96.99 8.5
 13 3 4 82.53 7.18
 -16 13 4 102.45 9.56
 -17 13 -3 149.79 11.62
 4 -17 -3 137.2 11.58
 13 4 -3 146.99 9.55
 -17 13 0 367.54 18.01
 -17 13 0 328.38 19.03
 4 -17 0 353.17 20.19
 -17 13 0 312.27 16.12
 -17 13 3 166.96 11.09
 4 -17 3 156.98 12.54
 -17 13 3 146.65 9.74
 13 4 3 168.6 10.39
 -17 13 3 160.48 11.72
 -18 13 -4 142.5 9.22
 -18 13 -4 123.78 9.81
 -18 13 -1 158.36 10.75
 -18 13 -1 139.18 11.7
 -18 13 -1 122.91 10.84
 5 -18 -1 135.55 12.01
 13 5 -1 149.75 10.11
 -18 13 2 221.44 12.64
 5 -18 2 204.82 14.23
 13 5 2 236.12 12.42
 -19 13 -2 88.98 7.5
 -19 13 -2 95.49 8.67
 -19 13 -2 87.75 7.9
 6 -19 -2 82.01 8.52
 13 6 -2 88.16 6.65
 -19 13 1 94.64 7.71
 6 -19 1 85.4 9.01
 14 -19 0 168.6 11.49
 -19 5 0 171.12 9.67
 5 14 0 179.88 9.77
 -18 4 -1 260.87 14.84
 4 14 -1 277.72 13.58
 14 -18 2 117.96 9.41
 14 -18 2 110.27 9.94
 -18 4 2 89.44 7.6
 4 14 2 106.07 7.72
 -17 3 -5 137.83 8.41
 -17 3 -2 158.95 12.06
 -17 3 -2 188.03 11.24
 -17 3 1 171.53 11.13
 14 -17 4 104.47 8.9
 2 14 -3 303.59 14.53
 -16 2 -3 304.92 15.43
 -16 2 0 224.3 14.86
 2 14 0 254.04 14.32
 -16 2 0 220.79 13.01
 14 -16 3 153.23 11.64
 14 -16 3 139.15 11.79
 -16 2 3 128.32 9.63
 2 14 3 137.9 9.4
 -15 1 -4 152.85 13.09
 -15 1 -4 148.79 11.86
 1 14 -4 141.96 9.22
 -15 1 -4 148.9 13.03
 -15 1 -4 163.29 14.44
 -15 1 -1 52.21 7.52
 1 14 -1 59.41 7.24
 -15 1 -1 49.21 9.37
 -15 1 -1 45.48 6.66
 14 -15 2 157.47 13.14
 -15 1 2 148.92 10.75
 1 14 2 187.99 11.95
 -15 1 2 149.72 11.09
 14 -15 5 29.43 5.96
 14 -15 5 38.38 6.57
 14 -15 5 47.97 6.39
 -14 0 -5 145.93 12.69
 -14 0 -5 155.52 13.12
 -14 0 -5 141.57 13.47
 -14 0 -5 145.11 10.35
 -14 0 -2 15.35 5.05
 -14 0 -2 15.9 5.76
 -14 0 -2 24.32 6.52
 0 14 -2 16.71 5.11
 -14 0 -2 19.02 7.7
 -14 0 -2 10.06 4.87
 -14 0 1 204.89 12.72
 -14 0 1 190.2 13.55
 -14 0 1 212.67 12.71
 -14 0 1 222.59 13.6
 14 -14 4 127.56 10.95
 14 -14 4 137.19 11.96
 0 14 4 151.14 9.84
 -13 -1 -6 107 10.96
 -13 -1 -6 120.81 11.93
 -13 -1 -6 111.63 8.57
 -13 -1 -3 106.23 11.29
 -1 14 -3 98.61 8.89
 -13 -1 -3 83.81 10.64
 -13 -1 -3 115.1 13.26
 -1 14 0 487.24 23.37
 -1 14 0 513.5 23.38
 -13 -1 0 495.55 26.59
 -13 -1 0 486.91 23.21
 -13 -1 0 468.59 46.99
 14 -13 3 101.89 10.6
 -13 -1 3 88.15 8.75
 -1 14 3 96.65 8.87
 14 -13 6 194.25 12.39
 14 -13 6 193.42 12.12
 -12 -2 -7 133.99 11.23
 -12 -2 -7 128.95 11.41
 -12 -2 -7 132.41 8.52
 -2 14 -4 210.39 12.49
 -12 -2 -4 231.68 17.1
 -12 -2 -4 223.33 14.17
 -12 -2 -1 245.77 15.54
 -2 14 -1 245.17 14.92
 -12 -2 -1 251.08 16.2
 -12 -2 -1 252.46 18.65
 -12 -2 -1 254.27 15.9
 -12 -2 -1 261.53 34.04
 -2 14 2 226.69 14.71
 -2 14 2 190.45 12.87
 -12 -2 2 197.31 13.22
 -12 -2 2 213.42 30.38
 14 -12 5 190.46 13.61
 -12 -2 5 168.23 11.69
 14 -12 5 157.25 11.87
 -11 -3 -8 56.28 4.23
 -11 -3 -5 210.32 17.78
 -11 -3 -5 228.02 13.81
 -11 -3 -2 91.45 20.9
 -3 14 -2 100.76 9.25
 -11 -3 -2 88.91 10.46
 -11 -3 -2 108.63 12.62
 -11 -3 -2 102.83 9.88
 -11 -3 -2 116.34 23.35
 -3 14 1 389.43 21.3
 -11 -3 1 379.95 21.09
 -11 -3 1 393.29 20.12
 -11 -3 1 393.01 42.09
 14 -11 4 79.77 8.84
 14 -11 4 83.39 9.42
 -11 -3 4 90.7 9.08
 -3 14 4 67.8 7.37
 -11 -3 4 77.56 17.86
 14 -11 7 119.11 9.18
 -11 -3 7 123.28 9.41
 14 -11 7 113.99 8.48
 -10 -4 -6 229.08 17.46
 -10 -4 -6 221.82 12.99
 -4 14 -3 378.36 18.77
 -10 -4 -3 401.63 24.48
 -10 -4 -3 389.74 20.05
 -10 -4 -3 351.85 38.07
 -10 -4 -3 376.83 41.66
 -4 14 0 262.61 14.7
 -4 14 0 240.67 14.59
 -10 -4 0 235.06 16.73
 -10 -4 0 225.46 32.22
 14 -10 3 67.43 8.3
 14 -10 3 49.86 7.52
 -4 14 3 78.13 8.13
 -4 14 3 85.56 9.65
 -10 -4 3 69.24 8.85
 -4 14 3 62.13 7.51
 -4 14 3 61.79 7.47
 -10 -4 3 66.94 18.2
 14 -10 6 128.18 10.56
 -4 14 6 130.23 9.95
 -10 -4 6 129.24 10.92
 14 -10 6 129.56 9.83
 -5 14 -7 58 7.09
 -9 -5 -7 66.13 9.46
 -9 -5 -7 57.55 5.64
 -9 -5 -4 211.63 31.63
 -5 14 -4 199.15 12.33
 -5 14 -4 187.66 14.72
 -9 -5 -4 219.05 17.6
 -9 -5 -4 199.55 13.25
 -9 -5 -4 196.03 27.21
 -9 -5 -1 131.34 22.24
 -5 14 -1 127.51 10.39
 -9 -5 -1 123.21 12.62
 -9 -5 -1 119.84 10.58
 -9 -5 -1 132.61 24.75
 14 -9 2 203.8 13.59
 -5 14 2 209.96 15.63
 -5 14 2 231.99 14.05
 -5 14 2 206.22 13.74
 -9 -5 2 204.25 30.02
 -5 14 5 115.8 10.17
 -5 14 5 96.63 7.75
 14 -9 5 94.97 9
 14 -9 8 111.32 7.97
 -9 -5 8 123.2 9.04
 -6 14 -8 36.23 4.17
 -8 -6 -8 41.33 7.12
 -6 14 -5 462.28 23.79
 -8 -6 -5 440.11 20.73
 -6 14 -2 73.19 8.07
 -8 -6 -2 52.18 9.44
 -8 -6 -2 67.87 8.17
 -8 -6 -2 62.43 18.45
 -6 14 1 396.86 20.19
 -6 14 1 389.79 19.62
 -8 -6 1 359.98 39.52
 -6 14 4 224.04 15
 -6 14 4 242.38 16.32
 -6 14 4 234.85 13.69
 -6 14 4 219.53 14.64
 -8 -6 4 180.4 26.09
 14 -8 7 118.09 9.13
 -6 14 7 105.71 9.43
 -7 14 -6 352.01 19.33
 -7 -7 -6 328.26 16.08
 -7 14 -3 286.8 16.03
 -7 14 -3 311.51 19.14
 -7 -7 -3 293.85 16.42
 -7 -7 -3 276.24 33.24
 -7 14 0 358.6 18.59
 -7 -7 0 326.75 19.14
 -7 -7 0 382.31 19.6
 -7 -7 0 327.16 37.87
 -7 14 3 107.46 10.62
 -7 14 3 91.52 10.29
 -7 14 3 100.12 9.13
 -7 14 3 106.77 10.5
 -7 -7 3 87.7 20.27
 -7 -7 6 297.93 17.14
 -7 14 6 288.68 16.6
 -8 14 -7 144.76 9.49
 -8 14 -7 124.29 10.3
 -8 14 -7 150.51 11.36
 -6 -8 -7 151.28 13.79
 -8 14 -4 339.53 20.26
 -8 14 -4 348.54 20.28
 -6 -8 -4 312.79 16.8
 -6 -8 -4 391.77 37.55
 -8 14 -1 574.72 26.26
 -8 14 -1 595.63 28.22
 -6 -8 -1 649.41 29.39
 -6 -8 -1 620.62 26.91
 -8 14 2 264.35 13.8
 -8 14 2 285.86 16.2
 -6 -8 2 320.08 36.01
 -8 14 2 288.01 17.36
 14 -6 5 474.63 22.54
 -8 14 5 505.44 24.91
 -6 -8 5 531.72 24.93
 -8 14 5 507.29 24.65
 -8 14 8 82.92 7.93
 -6 -8 8 75.5 7.57
 14 -6 8 69.42 5.85
 -9 14 -8 57.27 6.57
 -5 -9 -8 84.97 9.29
 -9 14 -5 422.95 22.54
 -9 14 -5 432.43 22.7
 -9 14 -2 533.28 24.36
 -9 14 -2 555.74 26.71
 -5 -9 -2 537.85 24.25
 -9 14 1 164.66 11.27
 -9 14 1 161.89 12.39
 -9 14 1 189.51 13.15
 -9 14 4 134.02 12.05
 -9 14 4 105.57 11.13
 -5 -9 4 110.28 10.92
 -9 14 4 134.56 12.03
 -5 -9 4 114.14 21.14
 14 -5 7 214.89 11.43
 -5 -9 7 192.84 12.99
 -9 14 7 208.34 13.54
 -10 14 -6 156.97 10.57
 -10 14 -6 127.86 11.35
 -10 14 -6 119.49 11.04
 -10 14 -3 164.74 13.36
 -4 -10 -3 149.2 10.88
 -10 14 0 73.12 7.95
 -10 14 0 63.25 8.65
 -4 -10 0 63.13 10.56
 -10 14 0 76.76 8.74
 -10 14 0 61.27 8.42
 -10 14 3 241.03 16.53
 -4 -10 3 268.69 16.66
 14 -4 6 227.28 12.36
 -4 -10 6 250.62 15.28
 -11 14 -7 9.89 3.28
 -11 14 -7 14.96 4.75
 -11 14 -7 15.9 4.83
 -11 14 -4 184.49 12.82
 -11 14 -4 168.46 13.55
 14 -3 -4 145.37 25.23
 -11 14 -1 23.57 5.91
 -3 -11 -1 14.86 7.64
 -11 14 -1 20.68 5.91
 -11 14 -1 15.31 5.47
 -11 14 2 493.43 24.94
 -11 14 2 483.75 24.65
 14 -3 2 465.37 37.81
 -3 -11 2 502.72 26.64
 -11 14 2 456.31 20.88
 -11 14 2 539.97 25.32
 -11 14 5 112.96 10.98
 -3 -11 5 127.39 10.72
 -11 14 5 122.96 11.55
 -3 -11 8 219.1 12.1
 -11 14 8 298.9 13.98
 -12 14 -5 241.86 15.79
 -12 14 -5 275.8 15.01
 -2 -12 -2 16.84 6.56
 -12 14 -2 5.85 5.51
 -12 14 -2 7.72 5.29
 -12 14 1 162.27 13.58
 -12 14 1 165.44 13.77
 -12 14 1 183.77 13.81
 -2 -12 1 148.96 14.27
 14 -2 1 136.19 21.56
 -12 14 1 158.13 11.4
 -2 -12 4 184.4 13.01
 -12 14 4 185.96 14.06
 -2 -12 7 228.97 12.57
 -12 14 7 235.58 13.79
 -13 14 -6 114.37 10.12
 -13 14 -6 130.25 8.87
 -13 14 -3 32.64 6.77
 -13 14 -3 42.6 16.26
 -1 -13 -3 41.81 8.61
 -13 14 -3 30.56 6.75
 -13 14 -3 32.62 6.52
 14 -1 -3 59.73 16.62
 -13 14 0 251.35 17.28
 14 -1 0 203.09 27.87
 -13 14 0 218.25 14.68
 -1 -13 0 218.77 17.32
 -13 14 0 223.13 14.1
 -13 14 3 114.17 11.38
 -1 -13 3 120.25 12.5
 -1 -13 3 98.5 9.34
 -13 14 3 114.66 11.18
 -1 -13 6 291.61 14.95
 -13 14 6 355.64 17.74
 -14 14 -4 129.84 11.46
 -14 14 -4 116.74 10.59
 -14 14 -4 143.05 10.74
 14 0 -1 221.24 29.34
 -14 14 -1 234.44 17.04
 -14 14 -1 235.18 14.49
 0 -14 -1 253.49 17.9
 -14 14 -1 243.78 15.17
 -14 14 -1 230.64 14.66
 -14 14 2 15.66 6.08
 -14 14 2 17.56 6.42
 -14 14 2 14.67 3.95
 0 -14 2 9.97 6.73
 0 -14 2 14.37 4.28
 -14 14 5 163.82 12.23
 -14 14 5 158.32 11.73
 -15 14 -5 100.88 9.25
 -15 14 -5 94.71 8.57
 -15 14 -2 45.67 7.22
 -15 14 -2 32.55 6.2
 1 -15 -2 35.44 8.03
 -15 14 -2 40.8 6.56
 -15 14 1 174.59 11.82
 -15 14 1 198.4 15.35
 -15 14 1 193.54 12
 -15 14 1 185.83 13.33
 1 -15 1 187.5 15.35
 -15 14 1 177.55 13.19
 -15 14 4 222.61 14.2
 -15 14 4 198.88 13.29
 -15 14 4 218.74 13.17
 -16 14 -3 163.07 11.84
 -16 14 -3 148.71 10.88
 -16 14 0 353.88 17.79
 -16 14 0 354.54 20.85
 -16 14 0 345.44 18.9
 2 -16 0 346.05 20.83
 -16 14 0 359.25 18.41
 -16 14 3 210.16 12.55
 -16 14 3 236.77 14.54
 2 -16 3 237.45 15.77
 -16 14 3 260.98 14.45
 -16 14 3 239.57 14.07
 -17 14 -4 115.84 9.95
 14 3 -4 102.39 6.58
 -17 14 -1 223.79 13.28
 -17 14 -1 237.68 15.88
 -17 14 -1 218.46 14.15
 3 -17 -1 235.09 16
 -17 14 -1 231.97 13.1
 -17 14 2 331.63 15.95
 -17 14 2 324.51 16.74
 3 -17 2 337.03 19.15
 -17 14 2 326.21 16.12
 -17 14 2 325.07 16.88
 -17 14 5 75.5 5.7
 -18 14 -2 160.4 10.24
 -18 14 -2 125.87 9.9
 4 -18 -2 134.64 11.42
 14 4 -2 177.79 10.02
 -18 14 1 388.9 16.86
 -18 14 1 355.03 16.48
 4 -18 1 376.48 19.81
 -19 14 0 197.96 10.69
 -19 14 0 186.52 10.21
 5 -19 0 178.9 12.77
 14 5 0 222.4 11.08
 3 15 -3 93.4 6.2
 -18 3 -3 110.17 6.98
 -18 3 0 74.04 6.13
 3 15 0 92.57 7.2
 15 -18 3 57.4 6.35
 3 15 3 65.09 5.25
 -17 2 -4 152.08 9.07
 2 15 -1 135.52 9.36
 -17 2 -1 143.67 9.34
 15 -17 2 93.91 8.93
 15 -17 2 98.68 9.41
 -17 2 2 84.7 6.87
 2 15 2 108.13 7.93
 -16 1 -5 146.82 11.48
 1 15 -2 16.94 4.47
 -16 1 -2 31.22 7.55
 -16 1 -2 24.45 5.19
 -16 1 1 172.24 10.61
 15 -16 4 25.13 5.43
 15 -16 4 24.86 5.64
 -15 0 -3 67.04 8.49
 0 15 -3 72.77 7.09
 -15 0 -3 77.36 9.09
 -15 0 -3 66.4 9.89
 -15 0 -3 82.17 7.97
 0 15 0 148.93 10.9
 -15 0 0 123.97 9.98
 15 -15 3 105.92 9.7
 15 -15 3 105.84 10.16
 0 15 3 103.91 8.39
 -14 -1 -4 209.04 14.76
 -14 -1 -4 170.47 12.7
 -1 15 -4 197.13 11.04
 -14 -1 -4 208.9 14.93
 -14 -1 -4 224.02 12.97
 -1 15 -1 153.54 11.64
 -1 15 -1 185.14 12.42
 -14 -1 -1 195.91 15.66
 -14 -1 -1 182.03 12.73
 15 -14 2 44.14 7.38
 -14 -1 2 42.28 5.78
 -1 15 2 47.1 6.32
 15 -14 5 127.46 9.62
 15 -14 5 104.24 8.81
 -13 -2 -5 200.24 14.58
 -13 -2 -5 196.77 14.67
 -13 -2 -5 213.83 16.15
 -13 -2 -5 208.37 12.36
 -13 -2 -2 230.29 15.38
 -2 15 -2 252.54 14.38
 -13 -2 -2 224.79 15.66
 -13 -2 -2 256.76 18.36
 -2 15 1 277.72 16.6
 -13 -2 1 303.25 16.79
 -13 -2 1 285.3 35.64
 15 -13 4 200.36 13.13
 15 -13 4 216.71 14.4
 -13 -2 4 222.76 13.2
 -2 15 4 208.85 11.97
 -12 -3 -6 144.5 11.95
 -12 -3 -6 143.03 11.92
 -12 -3 -6 151.6 13
 -12 -3 -6 136.59 9.37
 -12 -3 -3 161.47 13.54
 -3 15 -3 180.55 11.68
 -12 -3 -3 159.48 13.66
 -12 -3 -3 149.27 14.66
 -12 -3 -3 181.21 12.67
 -3 15 0 471.86 23.79
 -3 15 0 457.24 21.88
 -12 -3 0 466.62 24.82
 -12 -3 0 445.36 22.27
 -12 -3 0 452.54 45.68
 15 -12 3 216.77 14.06
 15 -12 3 221.66 14.99
 -3 15 3 228.49 15.15
 -12 -3 3 225.69 14.23
 -3 15 3 246.4 14.06
 15 -12 6 142.11 9.95
 -12 -3 6 126.19 9.27
 15 -12 6 112.99 8.56
 -11 -4 -7 42.15 6.73
 -11 -4 -7 48.76 7.3
 -11 -4 -7 43.93 4.57
 -4 15 -4 55.23 6.34
 -11 -4 -4 47.51 9.49
 -11 -4 -4 62.34 7.74
 -4 15 -1 128.96 10.44
 -11 -4 -1 99.23 9.8
 -11 -4 -1 118.03 12.54
 -11 -4 -1 131.41 25.92
 15 -11 2 257.7 15.86
 -4 15 2 281.13 17.35
 -4 15 2 281.08 15.6
 -4 15 2 223.1 13.37
 -11 -4 2 263.63 33.86
 -11 -4 5 179.81 12.2
 15 -11 5 157.19 10.92
 -10 -5 -5 84.92 8.18
 -10 -5 -2 160.85 26.19
 -5 15 -2 195.95 13.13
 -10 -5 -2 225.78 17.36
 -10 -5 -2 213.22 14.29
 -10 -5 -2 230.91 31.9
 -5 15 1 220.07 16.09
 -5 15 1 219.52 13.77
 -10 -5 1 240.17 32.88
 15 -10 4 237 14.81
 -5 15 4 279.55 15.29
 -10 -5 4 287.95 16.5
 -5 15 4 252.38 13.95
 -5 15 4 254.12 14.76
 15 -10 4 219.28 13.66
 15 -10 7 53.49 6.03
 -10 -5 7 53.81 6.61
 -6 15 -6 127.4 10.62
 -9 -6 -6 115.75 12.51
 -9 -6 -6 127.82 8.83
 -6 15 -3 221.47 13.52
 -6 15 -3 207.19 15.64
 -9 -6 -3 206.42 17.05
 -9 -6 -3 217.76 14.13
 -9 -6 -3 214.82 29.5
 -9 -6 -3 224.57 32.17
 -6 15 0 202.02 13.34
 -9 -6 0 178.48 14.21
 -9 -6 0 240.48 15.08
 -9 -6 0 234.62 32.86
 -6 15 3 173.94 12.83
 -6 15 3 184.17 14.21
 -6 15 3 165.49 11.66
 -9 -6 3 185.34 13.64
 -6 15 3 162.75 12.28
 -9 -6 3 203.64 29.07
 15 -9 6 70.47 7.51
 -6 15 6 64.56 7.49
 -9 -6 6 71.51 8.41
 -7 15 -7 141.75 10.35
 -8 -7 -7 176.06 13.51
 -7 15 -4 236.82 13.88
 -7 15 -4 282.3 17.74
 -8 -7 -4 302.96 20.47
 -8 -7 -4 270.7 15.25
 -7 15 -1 150.43 11.79
 -8 -7 -1 159.45 13.76
 -8 -7 -1 169.97 12.57
 -8 -7 -1 163.15 27.08
 -7 15 2 208.1 15.55
 -7 15 2 199.69 13.27
 -7 15 2 192.61 13.82
 -8 -7 2 211.92 30.25
 -7 15 5 51.06 7.47
 -7 15 5 50.6 7.19
 -8 15 -5 253.28 16.12
 -8 15 -5 275.96 16.87
 -7 -8 -5 259.49 18.73
 -7 -8 -5 239.21 13.24
 -8 15 -2 399.49 19.73
 -8 15 -2 352.66 20.89
 -7 -8 -2 379.8 22.36
 -7 -8 -2 382.62 19.57
 -7 -8 -2 363.97 40.16
 -8 15 1 197.71 14.37
 -8 15 1 193.94 12.13
 -8 15 1 214.64 13.89
 -7 -8 1 210.38 30.41
 -8 15 4 72.21 9
 -7 -8 4 90.57 9.92
 -8 15 4 68.79 8.9
 15 -7 7 115.37 8.06
 -8 15 7 113.71 9.24
 -7 -8 7 107.98 9.14
 -9 15 -6 115.92 8.9
 -9 15 -6 93.62 9.42
 -9 15 -6 112.9 10.27
 -9 15 -3 342 20.58
 -9 15 -3 386.96 21.24
 -6 -9 -3 367.36 18.43
 -6 -9 -3 398.51 40.73
 -9 15 0 209.49 13.99
 -9 15 3 110.44 11.06
 -9 15 3 103.25 11.04
 -6 -9 3 103.89 10.68
 -9 15 3 97.9 10.43
 -6 -9 3 95.59 20.91
 15 -6 6 133.53 9.44
 -6 -9 6 162.38 11.83
 -9 15 6 150.24 11.45
 -10 15 -7 74.74 7.47
 -10 15 -7 83.63 8.1
 -10 15 -7 75.08 6.16
 -10 15 -4 109.21 11.04
 -10 15 -4 109.96 10.99
 -10 15 -1 106.41 9.84
 -10 15 -1 99.68 10.01
 -10 15 -1 119.12 10.51
 -10 15 -1 117.58 11.1
 -5 -10 -1 92.65 10.15
 -10 15 2 112.95 11.2
 -10 15 2 107.85 11.1
 -10 15 2 99.12 8.31
 15 -5 5 242.32 13.33
 -10 15 5 297.35 17.43
 -5 -10 5 270.13 16.08
 -10 15 5 265.64 16.29
 -11 15 -5 261.17 14.37
 -11 15 -5 230.61 15.38
 -11 15 -5 226.86 15.03
 -11 15 -2 218.7 14.13
 -11 15 -2 213.19 15.41
 -11 15 -2 194.08 14.35
 -11 15 1 197.07 13.97
 -11 15 1 179.49 14.3
 -11 15 1 181.7 11.89
 -11 15 4 39.12 7.44
 -4 -11 4 35.47 6.8
 -4 -11 7 205.56 11.76
 -12 15 -6 22.68 4.49
 -12 15 -6 20.32 5.28
 -12 15 -3 116.39 10.32
 -12 15 -3 101.18 10.78
 -12 15 -3 119.43 11.01
 -12 15 0 367.85 20.85
 -12 15 0 399.33 21.32
 -3 -12 0 381.45 23.19
 -12 15 0 360.58 18.61
 -12 15 3 264.91 17.91
 -12 15 3 311.96 17.91
 -3 -12 3 289.53 16.67
 -12 15 3 307.84 18.19
 -3 -12 6 213.8 12.63
 -12 15 6 224.94 13.78
 -13 15 -4 276.46 16.82
 -13 15 -4 269.34 16.25
 -13 15 -4 288.15 15.6
 -13 15 -1 272.02 18.07
 15 -2 -1 269 32.04
 -2 -13 -1 301.9 19.99
 -13 15 -1 294.11 16.46
 -13 15 -1 302.72 16.65
 -13 15 2 135.35 11.5
 -2 -13 2 147.99 11.29
 -13 15 2 148.42 12.65
 -2 -13 5 214.32 12.79
 -13 15 5 236.15 14.56
 -14 15 -5 34.73 5.44
 -14 15 -5 28.77 5.84
 -14 15 -5 39.52 6.11
 -14 15 -2 164.37 13.31
 -1 -14 -2 152.88 13.62
 -14 15 -2 149.29 11.95
 -14 15 -2 136.53 10.74
 -14 15 1 50.2 8.08
 -14 15 1 55.98 8.67
 -14 15 1 43.94 6.54
 -1 -14 1 61.29 9.74
 -1 -14 1 52.1 6.83
 -14 15 4 183.02 13.1
 -14 15 4 189.88 12.79
 -15 15 -3 74.14 8.4
 -15 15 -3 85.97 7.96
 -15 15 0 151.67 11.94
 -15 15 0 118.07 9.41
 -15 15 0 137.48 12.43
 0 -15 0 145.1 13.44
 -15 15 3 64.83 8.35
 -15 15 3 81.66 8.8
 -16 15 -4 79.13 8.52
 -16 15 -4 75.02 7.41
 15 1 -4 76.57 5.94
 -16 15 -1 53.54 6.56
 -16 15 -1 49.16 7.17
 -16 15 -1 50.19 8.25
 1 -16 -1 60.47 8.95
 -16 15 2 79.76 8.76
 1 -16 2 83.79 10.2
 -16 15 2 79.86 8.3
 -16 15 5 96.39 7.65
 -17 15 -2 167.75 10.44
 -17 15 -2 170.12 10.63
 -17 15 -2 169.57 12.44
 2 -17 -2 154.97 12.4
 -17 15 1 146.98 11.74
 -17 15 1 133.85 10.36
 2 -17 1 140.5 12.26
 -17 15 1 127.39 9.63
 -17 15 4 50.69 5.48
 -18 15 -3 131.23 8.1
 -18 15 -3 112.31 8.99
 15 3 -3 114.1 6.98
 -18 15 -3 102.29 6.4
 -18 15 0 134.4 8.66
 -18 15 0 149.21 11.25
 3 -18 0 131.83 11.17
 -18 15 0 124.81 8.26
 -18 15 3 36.67 4.01
 15 3 3 39.77 4.33
 2 16 -2 38.38 4.54
 -18 2 -2 38.5 4.32
 16 -18 1 84.46 7.53
 16 -18 1 68.57 7.2
 1 16 -3 64.07 5.45
 -17 1 -3 69.45 6.11
 1 16 0 155.62 9.63
 -17 1 0 130.94 8.5
 16 -17 3 52.24 6.02
 16 -17 3 41.52 6.03
 1 16 3 52.69 5.03
 0 16 -4 86.11 5.69
 -16 0 -4 115.82 10.41
 0 16 -1 112.92 8.59
 -16 0 -1 111.67 8.72
 16 -16 2 114.03 9.14
 16 -16 2 100.63 9.47
 0 16 2 97.55 7.92
 -15 -1 -5 117.37 8
 -1 16 -2 83.34 7.59
 -15 -1 -2 91.72 10.63
 -15 -1 -2 84.4 8.1
 16 -15 1 57.69 7.77
 16 -15 4 86.43 8.24
 16 -15 4 105.48 8.17
 -14 -2 -3 207.18 13.77
 -2 16 -3 249.43 12.9
 -14 -2 -3 224.77 14.52
 -14 -2 -3 261.42 17.49
 -14 -2 -3 228.5 13.63
 -2 16 0 321.65 17.42
 -2 16 0 366.48 18.03
 -14 -2 0 366.49 18.41
 16 -14 3 161.97 11.26
 16 -14 3 158.26 11.85
 -14 -2 3 160.07 10.51
 -2 16 3 185.87 10.91
 -13 -3 -4 95.53 9.81
 -3 16 -4 98.66 7.64
 -13 -3 -4 93.44 9.9
 -13 -3 -4 94.64 11.36
 -13 -3 -4 116.59 9.17
 -3 16 -1 333.85 18.63
 -3 16 -1 368.94 18.03
 -13 -3 -1 322.19 20.16
 16 -13 2 293.75 16.59
 -3 16 2 307.13 16.79
 -13 -3 2 317.68 16.37
 -3 16 2 292.22 15.67
 16 -13 5 202.4 12.14
 -13 -3 5 200.6 11.42
 16 -13 5 187.98 10.77
 -12 -4 -5 243.13 15.15
 -12 -4 -5 228.82 14.99
 -12 -4 -5 216.83 12.38
 -4 16 -2 333.63 17.04
 -12 -4 -2 302.46 17.68
 -12 -4 -2 345.58 21.08
 -12 -4 -2 361.21 18.43
 16 -12 1 208.7 13.72
 -4 16 1 240.77 15.64
 -12 -4 1 221.19 14.27
 -12 -4 4 111.63 9.6
 -4 16 4 105.63 8.07
 16 -12 4 91.03 8.04
 -11 -5 -6 171.1 12.37
 -11 -5 -6 166.98 9.44
 -5 16 -3 175.2 11.71
 -11 -5 -3 193.88 14.2
 -11 -5 -3 215.13 16.63
 -11 -5 -3 202.19 13.16
 -5 16 0 99.29 10.65
 -5 16 0 106.34 9.73
 -11 -5 0 89.19 9.86
 -5 16 0 88.89 7.99
 -11 -5 0 110.93 23.72
 16 -11 3 177.31 12.15
 -5 16 3 203.48 14.28
 -11 -5 3 218.84 14.07
 -5 16 3 193.74 12.23
 16 -11 6 95.71 8.11
 -11 -5 6 110.86 8.63
 -6 16 -4 178.63 11.1
 -10 -6 -4 190.78 15.96
 -10 -6 -4 207.65 12.79
 -6 16 -1 198.79 13.06
 -10 -6 -1 173.61 14.32
 -10 -6 -1 184.43 13.2
 -6 16 2 211.74 13.81
 -6 16 2 228.52 15.94
 -6 16 2 238.3 14.11
 -6 16 2 230.37 13.94
 16 -10 5 161.84 10.87
 -10 -6 5 162.88 11.36
 -7 16 -5 142.81 11.43
 -9 -7 -5 142.48 13.33
 -9 -7 -5 135.9 9.54
 -7 16 -2 103.59 9.54
 -9 -7 -2 93.68 11.21
 -9 -7 -2 105.77 10.01
 -9 -7 -2 91.88 21.18
 -7 16 1 272.83 17.8
 -7 16 1 256.55 15.44
 -7 16 4 171.78 12.29
 -7 16 4 169.74 10.92
 -7 16 4 190.25 12.69
 16 -9 7 161.8 9
 -8 16 -6 113.23 9.45
 -8 -8 -6 116.97 11.41
 -8 16 -3 98.52 8.73
 -8 -8 -3 89.34 11.01
 -8 -8 -3 72.1 8.25
 -8 16 0 278.57 17.2
 -8 16 0 329.63 17.63
 -8 -8 0 306.14 37.55
 -8 16 3 57.08 7.86
 -8 16 3 52.42 7.66
 -8 16 3 62.3 9.11
 -8 -8 3 68.37 8.98
 -8 16 3 51.87 7.07
 16 -8 6 142.23 9.27
 -8 -8 6 137.73 10.38
 -8 16 6 140.59 10.1
 -9 16 -7 152.43 8.17
 -7 -9 -4 92.14 11.22
 -7 -9 -4 91.32 8.12
 -9 16 -1 274.77 15.84
 -7 -9 -1 234.27 16.09
 -7 -9 -1 237.34 32.15
 -9 16 2 16.67 5.83
 -9 16 2 23.43 5.49
 -7 -9 2 10.82 9.99
 16 -7 5 119.93 9.02
 -9 16 5 121.12 10.4
 -7 -9 5 122.26 10.3
 -9 16 5 114.09 10.19
 -10 16 -5 178.57 11.38
 -6 -10 -5 173.1 14.31
 -10 16 -2 265.41 16.63
 -6 -10 -2 227.75 16.35
 -6 -10 -2 279.76 33.98
 -10 16 1 25.34 4.99
 -10 16 1 30.54 6.62
 -10 16 1 24.69 7.23
 -6 -10 1 25.46 13.73
 16 -6 4 74.61 7.22
 -10 16 4 94.11 9.96
 -6 -10 4 91.42 9.21
 -10 16 4 88.92 9.54
 -5 -11 -6 130.47 11.55
 -11 16 -6 149.32 8.99
 -11 16 -3 68.31 8.6
 -11 16 0 188.54 13.31
 -11 16 0 205.44 15.08
 16 -5 0 176.2 25.29
 -11 16 0 188.57 12.28
 -11 16 3 64.77 8.86
 -11 16 3 68.44 8.84
 -5 -11 3 62.92 8.07
 -11 16 3 66.75 8.9
 -11 16 6 45.31 6.56
 -5 -11 6 43.8 6.03
 -12 16 -4 145.98 10.55
 -12 16 -4 132.81 11.27
 -12 16 -1 271.96 16.62
 -12 16 -1 295.82 16.17
 -12 16 2 242.82 16.1
 -4 -12 2 283.88 16.18
 -12 16 5 101.16 9.33
 -4 -12 5 74.73 7.81
 -13 16 -5 85.23 8.32
 -13 16 -5 90.93 7.66
 -13 16 -2 198.09 13.87
 -13 16 -2 215.96 13.7
 -13 16 -2 178.87 12.6
 -13 16 1 441.91 22.53
 -13 16 1 446.73 22.18
 -13 16 1 461.16 22.97
 -13 16 4 168.46 12.8
 -3 -13 4 178.52 11.56
 -14 16 -3 123.46 10.79
 -14 16 -3 119.1 9.97
 -14 16 -3 148.25 10.52
 -14 16 0 244.26 15.63
 -14 16 0 238.63 15.61
 -14 16 0 209.31 13.7
 -14 16 0 220.06 13.12
 -2 -14 3 281.15 14.79
 -14 16 3 334.63 17.64
 -15 16 -4 25.91 5.36
 -15 16 -4 30.44 4.92
 -15 16 -1 187.04 12.94
 -15 16 -1 172.05 10.55
 -15 16 -1 158.19 12.74
 -15 16 2 32.28 6.13
 -15 16 2 30.43 6.23
 -15 16 5 144.19 9.62
 -16 16 -2 90.93 8.32
 -16 16 -2 97.19 7.73
 -16 16 -2 93.49 9.35
 -16 16 1 129.4 10.56
 -16 16 1 123.08 9.98
 -16 16 4 102.35 8.16
 -16 16 4 87.14 7.57
 -17 16 -3 106.32 7.57
 -17 16 -3 99.37 7.25
 -17 16 -3 97.37 8.5
 16 1 -3 100.73 6.87
 -17 16 0 121.13 10.16
 1 -17 0 104.24 10.34
 -17 16 0 113.76 8.68
 -17 16 3 42.56 5.53
 16 1 3 62.06 5.41
 -18 16 -1 134.89 10.04
 -18 16 -1 142.07 8.33
 -18 16 2 66 5.64
 16 2 2 75.99 5.92
 0 17 -2 82.77 6.2
 -17 0 -2 84.86 6.48
 17 -17 1 168.29 9.82
 17 -17 1 140.33 9.96
 -1 17 -3 50.65 5.01
 -16 -1 -3 60.5 5.88
 17 -16 0 122.78 9.61
 -1 17 0 130.59 8.93
 -1 17 3 106.88 6.99
 17 -16 3 93.62 7.28
 -15 -2 -4 48.66 7.15
 -15 -2 -4 46.44 5.28
 -2 17 -1 124.39 9.09
 -15 -2 -1 131.01 9.63
 17 -15 2 151.17 9.95
 17 -15 2 146.68 10.56
 -14 -3 -5 98.89 6.93
 -3 17 -2 320.23 16.77
 -3 17 -2 380.15 16.81
 -14 -3 -2 340.92 19.27
 17 -14 1 202.22 12.9
 -3 17 1 220.79 13.07
 -14 -3 1 227.43 12.72
 17 -14 4 97.74 6.96
 -4 17 -3 177.1 10.6
 -13 -4 -3 163.39 13.49
 -13 -4 -3 189.02 11.84
 17 -13 0 325.68 16.78
 -4 17 0 342.07 18.37
 -4 17 0 347.68 17.46
 -13 -4 0 353.02 18.02
 -13 -4 3 124.27 9.41
 17 -13 3 108.89 8.1
 -12 -5 -4 88.04 8.42
 -5 17 -4 94.26 6.94
 -12 -5 -4 93.13 9.04
 -12 -5 -4 91.23 10.17
 -12 -5 -4 105.6 8.33
 -5 17 -1 240.87 15.63
 -5 17 -1 268.22 14.67
 -12 -5 -1 240.06 15.9
 -12 -5 -1 240.67 14.8
 -5 17 2 210.19 13.87
 -12 -5 2 188.87 12.84
 -5 17 2 200.52 12.47
 17 -12 5 135.78 9.25
 -12 -5 5 128.64 9.14
 -11 -6 -5 175.81 12.17
 -11 -6 -5 201.48 12.84
 -11 -6 -5 202.76 14.16
 -11 -6 -5 199.23 10.84
 -6 17 -2 191.78 12.02
 -11 -6 -2 170.61 13.92
 -11 -6 -2 180.73 12.39
 -6 17 1 237.5 14.91
 -6 17 1 112.17 8.87
 -11 -6 4 160.67 11.13
 -6 17 4 150.82 9.28
 -10 -7 -6 87.88 8.9
 -7 17 -3 64.58 6.94
 -10 -7 -3 39.81 6.33
 -10 -7 -3 60.36 8.99
 -10 -7 -3 64.92 7.39
 -7 17 0 282.57 17.81
 -7 17 0 288.31 15.92
 -7 17 0 262.35 15.05
 -7 17 3 163.82 11.3
 -7 17 3 192.75 13.63
 -10 -7 3 196.03 13.23
 -7 17 3 177.67 11.19
 -7 17 3 166.67 11.25
 17 -10 6 181.85 9.92
 -10 -7 6 194.84 10.97
 -9 -8 -4 122.76 11.85
 -9 -8 -4 130.54 9.38
 -8 17 -1 253.33 15.23
 -8 17 -1 280.51 15.44
 -9 -8 -1 263.91 15.69
 -8 17 2 8.88 4.6
 -8 17 2 7.94 4.37
 -8 17 2 10.66 4.1
 17 -9 5 137.18 9.2
 -8 17 5 143.99 9.75
 -9 17 -5 199.7 11.45
 -8 -9 -5 191.01 13.95
 -9 17 -2 180.69 11.89
 -8 -9 -2 146.83 12.61
 -9 17 1 21.88 4.09
 -9 17 1 24.82 6.12
 -9 17 4 29.36 5.79
 -9 17 4 38.28 6.18
 -8 -9 4 45.68 6.96
 -7 -10 -6 191.97 12.54
 -10 17 -6 185.55 9.74
 -7 -10 -3 156.61 13.05
 -10 17 0 56 6.74
 -10 17 0 55.38 8
 -10 17 0 59.22 8.9
 -10 17 3 113.71 10.54
 -10 17 3 104.69 10.51
 -7 -10 3 129.61 10.55
 -10 17 3 118.56 10.35
 -10 17 6 37.62 5.39
 -7 -10 6 33.29 5.21
 -11 17 -4 165.73 10.64
 -11 17 -4 164.44 11.66
 -6 -11 -4 133.16 11.89
 -11 17 -1 85.83 8.31
 -11 17 2 137.85 11.85
 -11 17 2 145.18 11.94
 -6 -11 2 141.8 11.13
 -11 17 2 125.65 11.03
 -6 -11 5 60.88 6.91
 -11 17 5 69.8 7.67
 -12 17 -5 117.5 9.21
 -5 -12 -5 115.58 9.93
 -12 17 -5 120.31 8.19
 -12 17 -2 61.49 7.05
 -12 17 1 230.73 14.92
 -12 17 1 206.89 11.77
 -12 17 4 81.92 8.48
 -5 -12 4 70.88 7.54
 -13 17 -3 80.36 8.25
 -13 17 0 420.61 20.56
 -13 17 0 484.29 22.41
 -13 17 0 450.83 19.84
 -13 17 3 102.93 9.83
 -4 -13 3 104.58 8.84
 -14 17 -4 78.61 7.3
 -14 17 -4 103.74 7.7
 -14 17 -1 152.91 11.75
 -14 17 -1 150.14 11.27
 -14 17 -1 143.59 10.82
 -14 17 -1 163.07 10.63
 -14 17 2 223.79 14.43
 -3 -14 2 209.32 12.26
 -14 17 2 232.15 14.22
 -3 -14 5 112.62 6.95
 -14 17 5 149.31 9.44
 -15 17 -2 89.33 8.5
 -2 -15 1 99.98 7.62
 -15 17 1 157.07 10.96
 -15 17 4 173.15 11.03
 -15 17 4 174.2 10.84
 -16 17 -3 60.97 6.25
 -16 17 0 144.5 10.82
 -16 17 0 153.88 10.57
 -16 17 3 77.82 7.3
 -16 17 3 65.15 6.82
 -17 17 -1 142.43 10.06
 -17 17 -1 141.72 9.08
 -17 17 2 84.64 7.09
 -2 18 -2 65.49 5.6
 -16 -2 -2 64.3 5.72
 18 -16 1 134.24 8.07
 -2 18 1 152.49 8.83
 -3 18 -3 41.14 4.36
 -15 -3 -3 44.67 5.12
 18 -15 0 109.51 7.55
 -3 18 0 152.77 9.27
 -3 18 3 124.23 7.33
 -4 18 -1 338.04 16.76
 -4 18 -1 390.31 16.93
 -14 -4 2 138.2 9.03
 -4 18 2 165.09 9.76
 -5 18 -2 225.65 13.42
 -5 18 -2 237.91 12.5
 -13 -5 -2 208.08 13.73
 -13 -5 -2 251.02 13.4
 -5 18 1 146.51 10.79
 -13 -5 1 159.13 10.69
 -13 -5 4 131.05 8.57
 -6 18 -3 38.66 4.96
 -12 -6 -3 38.77 6.48
 -12 -6 -3 40.64 5.79
 -6 18 0 126.93 10.86
 -6 18 0 150.06 10.31
 -12 -6 3 156.89 10.54
 -6 18 3 170.92 9.84
 -11 -7 -4 102.51 9.57
 -11 -7 -4 96.79 7.38
 -7 18 -1 143.4 11.48
 -7 18 -1 144.91 10.28
 -7 18 2 164.49 12.05
 -7 18 2 174.1 10.87
 -11 -7 2 162.14 11.53
 18 -11 5 74.54 6.13
 -11 -7 5 83.65 7
 -8 18 -5 44.2 5
 -8 18 -2 94.7 7.89
 -8 18 -2 97.11 8.14
 -8 18 1 169.76 11.35
 -8 18 1 194.91 13.76
 -8 18 1 175.83 11.2
 18 -10 4 52.37 5.71
 -9 18 -3 66.85 6.86
 -9 -9 -3 68.81 7.98
 -9 18 0 152.58 9.61
 -9 18 0 167.51 12.67
 -9 18 0 156.84 10.85
 -9 18 0 155.73 11
 -9 18 3 56.4 6.6
 -9 -9 3 69.61 7.71
 -9 18 3 65.25 7.13
 -8 -10 -4 233 14.19
 -10 18 -1 204.81 11.65
 -10 18 -1 193.49 12.56
 -10 18 2 72.85 8.04
 -8 -10 2 70.34 7.92
 -10 18 2 82.29 8.15
 -8 -10 5 50.47 6.03
 -10 18 5 51.91 5.64
 -11 18 -5 196.51 10.04
 -11 18 -2 132.77 9.39
 -11 18 1 196.33 13.77
 -11 18 1 215.35 13.37
 -11 18 4 79.35 7.7
 -7 -11 4 75.18 7.41
 -11 18 4 92.74 8.01
 -12 18 -3 183.8 10.91
 -12 18 0 215.74 14.07
 -12 18 0 206.3 11.43
 -12 18 0 225.03 13.81
 -12 18 3 48.07 6.8
 -6 -12 3 65.1 6.94
 -12 18 3 52.62 7.02
 -13 18 -4 88.76 6.9
 -13 18 -1 163.94 11.54
 -13 18 -1 178.82 10.54
 -13 18 2 84.96 8.81
 -5 -13 2 94.25 8.09
 -14 18 -2 106.6 8.85
 -14 18 -2 88.83 7.69
 -14 18 -2 109.91 7.9
 -14 18 1 251.76 14.84
 -14 18 1 231.06 13.24
 -4 -14 1 253.78 12.9
 -14 18 1 282.9 15.02
 -15 18 -3 55.01 5.98
 -3 -15 0 66.09 5.75
 -15 18 0 80.65 7.79
 -15 18 3 120 8.61
 -16 18 -1 84.26 7.26
 -16 18 2 59.06 6.14
 -5 19 0 215.37 10.66
 -14 -5 0 157.06 9.38
 -6 19 -1 87.82 7.78
 -6 19 -1 105.52 7.68
 -13 -6 2 84.44 6.87
 -6 19 2 88.95 6.72
 -7 19 -2 7.02 3.13
 -7 19 -2 3.16 3.32
 -7 19 1 192.78 11.89
 -7 19 1 185.61 10.71
 -12 -7 1 177.48 10.99
 -8 19 -3 28.29 4.25
 -8 19 -3 24.02 4.85
 -8 19 0 232.84 13.71
 -8 19 0 232.04 12.48
 -11 -8 3 57.37 6.3
 -9 19 -1 105.68 7.32
 -9 19 -1 103.84 9.26
 -9 19 2 68.22 7.44
 -10 19 -2 69.76 6.16
 -10 19 -2 65.21 6.17
 -9 -10 1 160.76 10.66
 -10 19 1 141.7 9.45
 -11 19 -3 130.73 8.41
 -11 19 -3 135.23 9.71
 -11 19 -3 136.32 8.36
 -11 19 0 210.92 13.07
 -11 19 0 201.02 11.82
 -8 -11 3 140.35 9.11
 -11 19 3 119.48 8.46
 -12 19 -1 133.05 10.11
 -12 19 -1 144.05 9.8
 -12 19 -1 142.84 8.62
 -12 19 2 213.44 12.52
 -7 -12 2 218.96 12.05
 -12 19 2 236.85 12.59
 -13 19 -2 100.44 8.01
 -13 19 -2 107.15 7.32
 -13 19 -2 113.49 8.28
 -13 19 1 224.33 12.92
 -13 19 1 212.06 12.24
 -6 -13 1 207.04 11.48
 -13 19 1 233.71 12.61
 -14 19 0 151.33 10.28
 -5 -14 0 143.32 8.66
 -10 20 0 105.75 8.1
 -10 -10 0 103.9 7.79

_iucr_refine_fcf_details
;
data_TCJ00102_manS_N2
_computing_structure_refinement   'olex2.refine 1.5 (Bourhis et al., 2015)'
_shelx_refln_list_code            4
loop_
  _space_group_symop_id
  _space_group_symop_operation_xyz
  1  x,y,z
  2  -y,x-y,z
  3  -x+y,-x,z
  4  x+1/3,y+2/3,z+2/3
  5  -y+1/3,x-y+2/3,z+2/3
  6  -x+y+1/3,-x+2/3,z+2/3
  7  x+2/3,y+1/3,z+1/3
  8  -y+2/3,x-y+1/3,z+1/3
  9  -x+y+2/3,-x+1/3,z+1/3

_space_group_crystal_system       trigonal
_space_group_IT_number            146
_space_group_name_H-M_alt         'R 3 :H'
_space_group_name_Hall            ' R 3'
_symmetry_space_group_name_H-M    'R 3 :H'
_symmetry_space_group_name_Hall   ' R 3'
_symmetry_Int_Tables_number       146
_cell_length_a                    16.7925(3)
_cell_length_b                    16.7925(3)
_cell_length_c                    9.8907(3)
_cell_angle_alpha                 90
_cell_angle_beta                  90
_cell_angle_gamma                 120
_cell_volume                      2415.4(1)
loop_
  _refln_index_h
  _refln_index_k
  _refln_index_l
  _refln_F_squared_calc
  _refln_F_squared_meas
  _refln_F_squared_sigma
  _refln_F_squared_weight
  _refln_observed_status
-16 -2 -2 626.663 557.945 34.394 254.073 o
-16 -2 1 1340.410 1276.120 81.360 66.688 o
-16 -1 -3 540.986 491.872 43.866 220.465 o
-16 -1 0 1080.250 1127.030 58.011 109.467 o
-16 -1 3 914.460 879.550 57.762 118.093 o
-15 -3 -3 388.262 374.378 29.108 401.363 o
-15 -3 0 1133.640 1132.480 187.991 16.716 o
-15 -3 3 1038.450 1083.840 63.950 96.949 o
-15 -2 -4 382.205 417.278 37.512 298.530 o
-15 -2 -1 1014.310 1089.310 56.433 109.103 o
-15 -2 2 1484.630 1311.970 63.726 83.326 o
-15 -1 -5 993.826 1037.160 70.693 88.811 o
-15 -1 -2 783.944 749.608 42.991 180.654 o
-15 -1 1 466.244 510.223 68.720 115.304 o
-15 -1 4 828.289 858.617 84.329 73.147 o
-14 -5 0 1656.410 1625.580 253.324 9.267 o
-14 -4 -1 3066.030 3198.940 228.559 10.137 o
-14 -4 2 1258.060 1332.590 118.032 37.773 o
-14 -3 -5 922.478 869.800 60.954 112.092 o
-14 -3 -2 2892.500 3066.210 141.661 21.210 o
-14 -3 1 1892.670 1891.700 64.776 65.800 o
-14 -3 4 977.134 851.414 60.629 109.338 o
-14 -2 -3 2242.460 2062.820 74.467 53.090 o
-14 -2 0 2813.500 3039.240 120.851 25.430 o
-14 -2 3 1401.550 1463.120 51.331 100.857 o
-14 -1 -4 1849.070 1771.250 63.178 70.005 o
-14 -1 -1 1514.690 1539.190 67.036 73.670 o
-14 -1 2 379.813 392.468 32.577 357.739 o
-14 -1 5 995.392 1020.420 102.133 50.882 o
-13 -6 -1 861.123 860.228 78.007 81.216 o
-13 -6 2 794.530 759.889 42.054 183.327 o
-13 -5 -2 1941.250 2051.800 70.393 60.565 o
-13 -5 1 1257.880 1346.110 66.753 84.081 o
-13 -5 4 1083.340 1131.230 73.977 77.350 o
-13 -4 -3 1632.640 1574.950 60.275 81.429 o
-13 -4 0 3021.530 2990.950 77.093 38.426 o
-13 -4 3 1076.800 990.811 65.720 90.629 o
-13 -3 -4 835.663 877.126 36.236 196.021 o
-13 -3 -1 2983.870 3021.550 118.548 26.131 o
-13 -3 2 2502.330 2660.200 71.763 47.634 o
-13 -3 5 1781.520 1726.730 57.810 77.759 o
-13 -2 -5 1840.890 1787.630 62.093 70.560 o
-13 -2 -2 2065.860 2101.620 68.650 58.199 o
-13 -2 1 2351.310 2525.230 97.458 36.940 o
-13 -2 4 1800.850 1854.430 57.224 75.823 o
-13 -1 -6 929.065 966.132 50.344 131.663 o
-13 -1 -3 831.322 866.865 48.495 147.806 o
-13 -1 0 4287.100 4317.170 101.613 22.044 o
-13 -1 3 776.612 820.376 46.319 160.690 o
-13 -1 6 1650.410 1703.150 76.130 62.307 o
-12 -7 -2 60.601 39.908 17.659 1275.340 o
-12 -7 1 1680.880 1620.740 56.429 82.859 o
-12 -6 -3 341.232 336.434 27.854 430.781 o
-12 -6 0 1244.340 1235.290 102.004 48.407 o
-12 -6 3 1284.120 1420.520 62.042 86.647 o
-12 -5 -4 900.104 832.179 32.802 208.702 o
-12 -5 -1 2177.200 2186.140 66.933 57.973 o
-12 -5 2 1539.530 1750.320 65.879 73.868 o
-12 -5 5 1145.470 1161.210 57.080 106.491 o
-12 -4 -5 1907.280 2011.900 71.170 60.528 o
-12 -4 -2 2934.580 2940.440 89.366 35.077 o
-12 -4 1 1970.990 1964.580 73.676 58.003 o
-12 -4 4 916.355 876.240 47.825 141.953 o
-12 -3 -6 1255.800 1260.410 49.837 115.465 o
-12 -3 -3 1457.570 1469.030 52.692 95.816 o
-12 -3 0 3792.230 4043.990 98.592 25.360 o
-12 -3 3 1881.300 1986.520 56.299 72.702 o
-12 -3 6 1133.940 1109.740 61.252 99.244 o
-12 -2 -7 1246.730 1150.290 50.850 113.986 o
-12 -2 -4 1960.660 1927.150 71.980 59.120 o
-12 -2 -1 2093.200 2208.450 62.247 62.986 o
-12 -2 2 1782.760 1788.470 66.084 68.024 o
-12 -2 5 1544.960 1482.640 74.128 65.941 o
-12 -1 -8 1135.590 1067.920 44.607 137.891 o
-12 -1 -5 1723.460 1699.870 76.127 61.395 o
-12 -1 -2 586.667 568.592 36.417 247.389 o
-12 -1 1 3206.150 3111.820 81.799 34.345 o
-12 -1 4 257.399 223.753 22.136 621.920 o
-12 -1 7 1638.420 1657.060 59.890 80.586 o
-11 -8 -3 228.565 230.744 27.723 527.892 o
-11 -8 0 1891.030 2046.000 81.249 52.903 o
-11 -8 3 429.015 510.250 56.032 163.324 o
-11 -7 -4 905.284 880.719 51.990 138.934 o
-11 -7 -1 1155.690 1253.970 66.578 86.381 o
-11 -7 2 1361.860 1448.610 57.205 91.743 o
-11 -7 5 719.423 671.922 39.346 200.545 o
-11 -6 -5 1840.940 1726.460 54.570 80.778 o
-11 -6 -2 1575.100 1583.790 63.663 76.247 o
-11 -6 1 1693.930 1439.450 543.865 2.116 o
-11 -6 4 1313.020 1330.710 61.187 87.665 o
-11 -5 -6 1535.110 1497.910 66.704 77.522 o
-11 -5 -3 1630.360 1697.840 60.798 77.699 o
-11 -5 0 796.154 828.017 39.622 185.248 o
-11 -5 3 1619.000 1710.200 64.049 73.096 o
-11 -5 6 880.635 914.484 67.013 100.495 o
-11 -4 -7 395.313 397.852 29.928 393.354 o
-11 -4 -4 443.386 495.787 38.328 270.073 o
-11 -4 -1 1014.350 1015.930 57.197 112.308 o
-11 -4 2 2157.950 2273.170 75.236 51.915 o
-11 -4 5 1551.630 1443.570 97.179 46.215 o
-11 -3 -8 588.327 485.454 36.487 252.749 o
-11 -3 -5 1885.110 1945.090 95.692 44.032 o
-11 -3 -2 746.542 861.149 42.038 176.689 o
-11 -3 1 3397.230 3429.080 102.084 27.901 o
-11 -3 4 717.707 692.902 36.154 222.743 o
-11 -3 7 994.221 1043.890 45.724 144.933 o
-11 -2 -6 3183.940 3284.630 126.309 23.251 o
-11 -2 -3 879.067 957.382 49.655 147.641 o
-11 -2 0 1940.540 1929.120 86.279 50.214 o
-11 -2 3 998.186 1005.940 44.493 155.311 o
-11 -2 6 1442.640 1478.850 76.097 66.536 o
-11 -1 -7 2933.750 2970.060 127.169 24.221 o
-11 -1 -4 1152.770 1166.440 63.695 95.287 o
-11 -1 -1 4659.700 4592.400 82.969 22.601 o
-11 -1 2 1907.150 1975.090 51.245 80.400 o
-11 -1 5 1352.750 1340.820 45.758 115.070 o
-11 -1 8 1129.020 1123.170 58.329 106.811 o
-10 -10 0 927.630 919.560 49.268 141.571 o
-10 -9 -1 932.639 921.638 50.414 137.903 o
-10 -9 2 616.609 617.951 67.393 117.256 o
-10 -8 -5 405.317 400.047 45.254 239.547 o
-10 -8 -2 854.136 831.518 49.132 146.402 o
-10 -8 1 1554.960 1556.960 60.021 81.752 o
-10 -8 4 489.409 443.436 48.349 184.099 o
-10 -7 -6 838.944 761.507 77.121 81.476 o
-10 -7 -3 499.590 496.334 41.506 224.690 o
-10 -7 0 2306.250 2420.190 81.349 45.570 o
-10 -7 3 1464.020 1561.790 51.616 96.915 o
-10 -7 6 1614.490 1639.830 64.207 74.786 o
-10 -6 -4 1529.410 1686.460 65.231 75.872 o
-10 -6 -1 1620.420 1612.330 67.203 70.292 o
-10 -6 2 1864.390 1988.950 62.869 67.658 o
-10 -6 5 1455.070 1404.120 67.930 75.235 o
-10 -5 -5 731.561 739.607 71.243 95.561 o
-10 -5 -2 1699.510 1806.810 91.607 48.048 o
-10 -5 1 1918.770 1954.210 87.842 48.779 o
-10 -5 4 2213.190 2203.820 73.663 51.455 o
-10 -5 7 521.493 476.691 39.592 253.072 o
-10 -4 -6 1850.440 1975.480 91.724 46.801 o
-10 -4 -3 3379.970 3398.230 97.210 29.279 o
-10 -4 0 2188.500 2179.270 75.198 52.995 o
-10 -4 3 592.430 566.675 25.229 321.595 o
-10 -4 6 1049.870 1100.990 43.779 137.516 o
-10 -3 -7 2490.180 2491.580 100.148 35.638 o
-10 -3 -4 2295.530 2283.680 78.590 49.861 o
-10 -3 -1 982.290 1054.500 60.795 102.508 o
-10 -3 2 1102.060 1085.280 44.033 139.861 o
-10 -3 5 1740.170 1663.090 50.175 88.050 o
-10 -3 8 854.250 846.665 40.341 185.100 o
-10 -2 -8 2199.210 2157.120 72.496 53.155 o
-10 -2 -5 1815.240 1903.570 94.444 46.100 o
-10 -2 -2 2858.980 2940.380 85.935 36.591 o
-10 -2 1 2229.450 2136.910 64.740 60.731 o
-10 -2 4 1580.920 1562.310 44.271 106.358 o
-10 -2 7 807.985 794.541 56.100 131.008 o
-10 -1 -9 2231.520 1878.000 99.669 39.202 o
-10 -1 -6 1627.890 1740.000 86.105 52.268 o
-10 -1 -3 909.179 924.964 58.162 119.726 o
-10 -1 0 1766.600 1731.450 54.580 80.294 o
-10 -1 3 3914.360 3842.090 96.323 25.666 o
-10 -1 6 4517.100 4807.640 126.979 17.256 o
-10 -1 9 1152.570 1188.500 57.434 107.578 o
-9 -10 -2 630.918 588.591 37.976 232.036 o
-9 -10 1 1267.290 1338.240 84.637 63.393 o
-9 -9 -3 602.024 593.638 45.617 193.010 o
-9 -9 0 1312.190 1384.530 47.851 113.531 o
-9 -9 3 521.402 573.777 37.027 271.742 o
-9 -8 -4 1167.320 1122.070 64.647 92.652 o
-9 -8 -1 2193.390 2311.220 77.417 49.072 o
-9 -8 2 78.369 77.248 21.056 1027.190 o
-9 -8 5 1168.300 1208.620 57.574 100.405 o
-9 -7 -5 1254.730 1230.530 56.547 102.878 o
-9 -7 -2 861.153 855.719 47.901 143.170 o
-9 -7 1 2212.850 2297.360 101.579 36.930 o
-9 -7 4 1505.960 1533.900 59.552 83.499 o
-9 -7 7 1444.450 1419.370 78.952 64.684 o
-9 -6 -6 1242.370 1093.860 52.162 113.191 o
-9 -6 -3 1777.410 1871.400 61.348 71.474 o
-9 -6 0 1747.920 1846.050 119.917 33.410 o
-9 -6 3 1406.360 1535.300 49.392 103.307 o
-9 -6 6 507.662 599.916 39.124 241.641 o
-9 -5 -7 570.105 518.398 34.906 270.065 o
-9 -5 -4 1689.300 1774.580 59.027 79.051 o
-9 -5 -1 1047.540 1093.020 52.208 122.188 o
-9 -5 2 1752.750 1832.330 59.380 73.005 o
-9 -5 5 980.251 885.133 53.029 127.231 o
-9 -5 8 1018.690 1044.640 53.463 125.931 o
-9 -4 -8 737.160 765.658 84.180 70.825 o
-9 -4 -5 1440.880 1427.880 64.514 78.005 o
-9 -4 -2 981.748 1110.910 47.670 136.874 o
-9 -4 1 7030.070 6938.020 164.107 9.444 o
-9 -4 4 3434.620 3557.080 68.057 36.368 o
-9 -4 7 1080.150 1162.640 45.439 132.287 o
-9 -3 -9 1153.580 1050.940 59.584 100.439 o
-9 -3 -6 3661.640 3724.150 108.098 24.121 o
-9 -3 -3 1534.890 1540.100 55.444 91.095 o
-9 -3 0 2862.790 2790.170 80.124 39.999 o
-9 -3 3 1755.090 1750.880 50.981 88.647 o
-9 -3 6 4249.620 4400.080 104.593 21.423 o
-9 -3 9 1483.190 1419.320 76.832 66.049 o
-9 -2 -7 1416.230 1292.590 77.293 64.731 o
-9 -2 -4 214.898 263.521 29.501 547.199 o
-9 -2 -1 4830.600 4880.300 132.605 15.761 o
-9 -2 2 3547.330 3397.120 62.270 37.725 o
-9 -2 5 5913.540 5922.880 114.403 14.285 o
-9 -2 8 1209.040 1166.430 46.755 127.507 o
-9 -1 -8 439.560 257.659 61.081 128.499 o
-9 -1 -5 1306.060 1262.640 74.525 72.578 o
-9 -1 -2 8095.960 8108.720 199.614 6.888 o
-9 -1 1 2691.920 2505.380 50.994 56.361 o
-9 -1 4 4520.730 4502.900 64.682 25.689 o
-9 -1 7 1764.430 1829.490 72.459 61.715 o
-8 -11 -3 1194.020 1178.190 44.477 131.660 o
-8 -11 0 1777.180 1795.050 76.543 58.764 o
-8 -11 3 1118.380 1136.550 91.242 58.195 o
-8 -10 -4 2141.190 2048.820 124.776 29.599 o
-8 -10 -1 1589.400 1727.340 73.868 63.443 o
-8 -10 2 613.412 673.130 41.417 216.796 o
-8 -10 5 388.164 452.845 36.397 305.215 o
-8 -9 -5 1692.180 1728.390 77.929 60.135 o
-8 -9 -2 1366.980 1434.320 145.854 25.174 o
-8 -9 1 160.514 179.737 26.727 523.103 o
-8 -9 4 329.456 328.480 33.867 352.893 o
-8 -8 -6 970.211 996.685 63.197 101.036 o
-8 -8 -3 815.371 735.226 56.575 121.652 o
-8 -8 0 2350.970 2648.920 105.260 33.285 o
-8 -8 3 508.682 519.210 32.140 319.437 o
-8 -8 6 1240.510 1222.940 49.706 114.901 o
-8 -7 -7 1314.320 1353.560 148.643 24.841 o
-8 -7 -4 2227.570 2341.170 102.718 36.236 o
-8 -7 -1 1278.120 1397.030 61.410 89.719 o
-8 -7 2 1655.140 1772.270 69.537 68.523 o
-8 -7 5 420.269 444.895 45.348 220.951 o
-8 -6 -8 450.832 322.607 30.820 352.226 o
-8 -6 -5 3834.090 3930.800 136.537 18.612 o
-8 -6 -2 547.623 585.078 41.757 223.296 o
-8 -6 1 3339.930 3429.690 116.631 24.622 o
-8 -6 4 1907.110 2020.630 71.557 61.091 o
-8 -6 7 1088.580 994.725 58.028 111.184 o
-8 -5 -6 5058.100 5050.370 117.188 16.810 o
-8 -5 -3 2550.450 2726.410 75.430 45.051 o
-8 -5 0 2366.000 2474.370 80.041 45.361 o
-8 -5 3 971.951 952.522 34.895 189.635 o
-8 -5 6 2040.190 1960.820 62.993 64.670 o
-8 -4 -7 3525.890 3308.950 117.591 23.493 o
-8 -4 -4 340.401 339.226 29.385 444.361 o
-8 -4 -1 2579.730 2738.850 79.603 42.167 o
-8 -4 2 4288.540 4271.720 95.169 23.469 o
-8 -4 5 5431.270 5675.870 111.387 15.792 o
-8 -4 8 1273.410 1296.110 47.647 117.411 o
-8 -3 -8 2095.180 1836.030 81.077 50.818 o
-8 -3 -5 19.564 32.218 29.504 752.914 o
-8 -3 -2 2301.080 2345.380 64.855 54.194 o
-8 -3 1 3948.000 3906.990 87.882 27.242 o
-8 -3 4 6577.070 6597.290 92.097 13.802 o
-8 -3 7 3056.440 3167.490 85.324 34.526 o
-8 -2 -9 1374.610 1346.890 106.814 43.089 o
-8 -2 -6 274.261 296.622 36.432 295.740 o
-8 -2 -3 2051.910 2021.650 102.579 37.904 o
-8 -2 0 1802.990 1718.080 55.181 78.119 o
-8 -2 3 3213.240 3228.050 59.877 40.742 o
-8 -2 6 2508.240 2580.310 83.710 42.319 o
-8 -2 9 1189.860 1152.940 51.769 115.337 o
-8 -1 -7 1536.800 1562.330 79.309 59.476 o
-8 -1 -4 627.441 629.826 38.571 215.437 o
-8 -1 -1 1159.860 1213.240 61.333 98.416 o
-8 -1 2 5332.440 5066.590 108.900 17.125 o
-8 -1 5 5548.130 5596.720 96.120 16.988 o
-8 -1 8 1483.540 1502.030 65.246 76.455 o
-7 -12 -1 1194.630 1220.200 47.332 121.544 o
-7 -12 2 1955.590 1937.430 61.995 66.267 o
-7 -11 -5 1683.550 1723.720 88.068 51.844 o
-7 -11 -2 1279.910 1166.220 82.479 65.429 o
-7 -11 1 1617.570 1822.840 84.650 55.182 o
-7 -11 4 685.320 728.505 43.316 191.688 o
-7 -10 -6 1692.730 1646.660 67.369 70.163 o
-7 -10 -3 1511.290 1387.400 115.609 38.235 o
-7 -10 0 468.314 476.468 37.511 254.728 o
-7 -10 3 938.599 1032.770 46.155 147.615 o
-7 -10 6 345.090 313.271 33.044 373.851 o
-7 -9 -7 1560.330 1327.330 71.143 70.994 o
-7 -9 -4 866.778 800.820 57.507 123.185 o
-7 -9 -1 2106.590 2203.750 117.648 31.048 o
-7 -9 2 172.433 173.222 34.070 474.339 o
-7 -9 5 1044.160 1033.930 42.967 146.138 o
-7 -8 -5 2187.920 2240.000 69.598 55.484 o
-7 -8 -2 3026.850 3303.690 86.737 33.796 o
-7 -8 1 1760.580 1755.790 64.851 69.223 o
-7 -8 4 601.231 658.630 54.102 144.462 o
-7 -8 7 1017.140 1001.380 44.950 149.321 o
-7 -7 -6 3427.080 2965.270 108.330 26.915 o
-7 -7 -3 2423.350 2559.860 81.954 43.106 o
-7 -7 0 2978.750 3070.950 108.690 27.960 o
-7 -7 3 876.241 885.568 42.915 167.796 o
-7 -7 6 2269.730 2612.810 106.251 35.160 o
-7 -6 -7 1507.390 1517.860 66.430 74.955 o
-7 -6 -4 2898.360 2869.140 76.565 40.031 o
-7 -6 -1 2807.730 2949.220 80.924 38.064 o
-7 -6 2 3201.310 3320.950 85.592 33.153 o
-7 -6 5 2375.510 2421.940 136.405 25.466 o
-7 -6 8 825.700 841.603 70.318 95.588 o
-7 -5 -8 1659.270 1419.550 206.148 13.477 o
-7 -5 -5 1261.740 1362.450 79.398 64.292 o
-7 -5 -2 1262.850 1403.730 50.071 109.048 o
-7 -5 1 2677.910 2686.780 131.383 24.641 o
-7 -5 4 4395.810 4350.520 80.508 24.916 o
-7 -5 7 2630.690 2606.760 83.975 40.307 o
-7 -4 -9 1354.210 1079.280 93.744 53.981 o
-7 -4 -6 598.658 640.037 55.325 138.382 o
-7 -4 -3 1865.660 1869.120 56.211 73.223 o
-7 -4 0 2929.340 3011.310 149.061 19.902 o
-7 -4 3 3658.280 3706.510 84.376 29.893 o
-7 -4 6 3880.330 3825.630 96.657 25.520 o
-7 -4 9 1212.030 1218.470 43.488 129.593 o
-7 -3 -7 910.624 903.023 51.018 132.125 o
-7 -3 -4 2989.950 2773.780 79.786 38.896 o
-7 -3 -1 807.886 802.809 39.069 207.428 o
-7 -3 2 1219.990 1122.290 41.812 141.742 o
-7 -3 5 4896.790 4975.210 96.479 19.522 o
-7 -3 8 2562.010 2594.070 75.168 44.692 o
-7 -2 -8 1155.000 1136.300 113.445 41.813 o
-7 -2 -5 4394.990 4295.080 150.479 15.607 o
-7 -2 -2 1137.170 1139.290 55.446 104.696 o
-7 -2 1 2492.640 2360.160 60.620 53.363 o
-7 -2 4 5150.980 5059.670 67.860 21.652 o
-7 -2 7 2976.860 3084.730 82.819 36.843 o
-7 -2 10 1532.660 1572.830 65.773 74.106 o
-7 -1 -6 5657.970 5500.250 307.043 5.202 o
-7 -1 -3 1142.520 1075.740 49.644 129.217 o
-7 -1 0 11305.700 11525.300 245.093 4.065 o
-7 -1 3 2303.490 2333.130 70.184 53.584 o
-7 -1 6 3383.960 3563.340 88.010 30.312 o
-7 -1 9 735.113 829.609 49.918 157.482 o
-6 -13 -2 957.419 940.048 39.701 170.238 o
-6 -13 1 1809.430 1907.500 53.456 78.334 o
-6 -12 -3 1682.760 1617.600 96.017 47.157 o
-6 -12 0 1870.230 1873.370 65.124 66.374 o
-6 -12 3 463.804 474.025 40.885 231.289 o
-6 -11 -4 1356.720 1377.820 83.247 62.112 o
-6 -11 -1 809.635 748.038 72.424 91.351 o
-6 -11 2 1107.720 1220.230 50.800 121.994 o
-6 -11 5 534.127 570.728 44.953 204.118 o
-6 -10 -5 1529.700 1547.820 78.113 63.232 o
-6 -10 -2 2024.110 2199.970 135.960 26.016 o
-6 -10 1 241.312 250.719 31.725 492.883 o
-6 -10 4 766.459 753.873 38.418 203.815 o
-6 -9 -6 952.914 943.666 54.828 122.208 o
-6 -9 -3 3108.580 3222.240 96.975 30.689 o
-6 -9 0 1712.140 1821.380 121.634 32.316 o
-6 -9 3 793.330 869.162 43.920 159.915 o
-6 -9 6 1364.230 1305.190 66.238 83.817 o
-6 -8 -7 1315.250 1226.820 47.117 114.808 o
-6 -8 -4 2930.320 2905.530 115.555 26.498 o
-6 -8 -1 5212.960 5347.190 126.212 15.411 o
-6 -8 2 2430.750 2456.040 86.414 41.938 o
-6 -8 5 4293.150 4445.600 106.682 21.416 o
-6 -8 8 730.469 671.883 35.835 235.446 o
-6 -7 -8 956.430 839.207 35.623 185.398 o
-6 -7 -5 5620.480 5499.070 141.611 13.084 o
-6 -7 -2 2128.880 2287.620 79.281 49.997 o
-6 -7 1 4123.350 4449.030 144.718 16.373 o
-6 -7 4 875.244 864.231 41.877 176.749 o
-6 -7 7 2364.160 2348.280 128.034 26.740 o
-6 -6 -9 321.362 260.951 52.173 193.502 o
-6 -6 -6 2243.390 2146.380 76.428 50.067 o
-6 -6 -3 213.815 228.327 24.839 669.247 o
-6 -6 0 5128.530 5406.010 115.251 16.185 o
-6 -6 3 2997.890 3074.410 76.920 38.184 o
-6 -6 6 3615.570 3621.240 131.956 20.293 o
-6 -6 9 671.252 667.208 37.134 230.550 o
-6 -5 -7 377.648 435.158 47.480 211.154 o
-6 -5 -4 1753.100 1717.340 93.917 48.453 o
-6 -5 -1 8394.120 8489.420 180.726 7.092 o
-6 -5 2 1163.980 1217.340 45.122 126.833 o
-6 -5 5 4442.910 4737.350 125.072 17.346 o
-6 -5 8 630.237 653.302 41.722 205.823 o
-6 -4 -8 1459.700 1532.670 85.387 59.078 o
-6 -4 -5 1731.890 1672.260 90.335 51.789 o
-6 -4 -2 1147.880 1198.070 42.301 134.034 o
-6 -4 1 296.018 282.164 35.116 307.485 o
-6 -4 4 5131.420 5062.410 85.655 19.710 o
-6 -4 7 3212.800 3430.920 104.439 28.196 o
-6 -4 10 933.710 832.077 43.286 161.028 o
-6 -3 -9 690.194 593.531 75.884 94.073 o
-6 -3 -6 1500.070 1403.090 73.148 70.803 o
-6 -3 -3 3487.360 3455.730 104.824 25.956 o
-6 -3 0 3488.280 3842.670 174.042 14.493 o
-6 -3 3 1917.750 1933.520 50.678 79.014 o
-6 -3 6 2243.070 2371.910 69.358 55.325 o
-6 -3 9 937.405 999.934 44.158 148.420 o
-6 -2 -7 6164.570 6134.080 490.626 2.321 o
-6 -2 -4 3039.120 2843.250 129.397 23.337 o
-6 -2 -1 3474.300 3582.770 101.006 26.846 o
-6 -2 2 2090.190 2104.850 65.542 62.571 o
-6 -2 5 4630.260 4743.660 80.013 23.031 o
-6 -2 8 1683.360 1696.910 59.889 78.211 o
-6 -1 -8 4686.450 4232.670 192.108 11.252 o
-6 -1 -5 6797.440 6415.520 205.999 7.884 o
-6 -1 -2 11646.500 11621.500 213.168 4.314 o
-6 -1 1 4030.060 4225.350 122.869 20.352 o
-6 -1 4 1182.660 1290.320 41.224 141.269 o
-6 -1 7 4562.190 4792.570 124.315 17.727 o
-6 -1 10 928.258 1000.780 83.157 70.621 o
-5 -14 0 1446.320 1278.160 57.685 92.049 o
-5 -13 -4 668.431 770.723 59.914 124.162 o
-5 -13 -1 1384.840 1493.990 67.453 76.628 o
-5 -13 2 820.206 765.111 50.523 140.460 o
-5 -12 -5 1043.620 1030.650 45.452 140.934 o
-5 -12 -2 494.852 530.927 60.872 132.510 o
-5 -12 1 2010.150 1905.120 104.816 38.652 o
-5 -12 4 564.496 675.680 49.996 174.860 o
-5 -11 -6 1173.070 1264.720 83.476 66.138 o
-5 -11 -3 645.233 601.696 75.751 92.141 o
-5 -11 0 1803.060 1703.940 65.735 70.676 o
-5 -11 3 562.488 580.718 38.237 246.785 o
-5 -11 6 375.103 385.763 38.481 284.110 o
-5 -10 -7 768.490 684.086 36.250 222.125 o
-5 -10 -4 999.330 948.650 67.423 92.253 o
-5 -10 -1 945.011 939.587 40.251 168.472 o
-5 -10 2 907.430 928.846 50.414 140.060 o
-5 -10 5 2272.450 2338.020 75.359 50.101 o
-5 -9 -8 683.572 618.860 124.096 40.151 o
-5 -9 -5 3815.450 3721.200 139.157 18.372 o
-5 -9 -2 4479.740 4726.000 126.105 17.524 o
-5 -9 1 1466.840 1488.800 70.859 71.028 o
-5 -9 4 967.936 1047.300 51.556 126.502 o
-5 -9 7 1754.170 1819.530 63.843 71.456 o
-5 -8 -6 4554.440 4328.960 152.845 14.817 o
-5 -8 -3 329.742 407.041 34.220 316.531 o
-5 -8 0 6937.740 7196.980 144.455 10.143 o
-5 -8 3 875.145 871.251 50.925 136.853 o
-5 -8 6 5503.760 5418.170 121.360 15.119 o
-5 -7 -7 2601.660 2436.440 105.347 33.008 o
-5 -7 -4 312.725 318.291 26.271 472.159 o
-5 -7 -1 8820.020 9031.550 193.958 6.318 o
-5 -7 2 3653.000 3626.910 84.983 30.151 o
-5 -7 5 1283.790 1295.390 62.423 88.486 o
-5 -7 8 754.972 806.527 76.091 82.526 o
-5 -6 -8 1283.070 1224.920 128.734 31.979 o
-5 -6 -5 1480.060 1498.710 63.113 83.308 o
-5 -6 -2 4539.950 4491.990 113.294 19.324 o
-5 -6 1 2780.310 2818.190 64.441 46.736 o
-5 -6 4 2503.880 2573.190 70.525 46.320 o
-5 -6 7 1686.440 1767.280 60.581 76.751 o
-5 -5 -9 896.135 717.375 52.860 134.929 o
-5 -5 -6 1059.090 1023.270 68.235 87.903 o
-5 -5 -3 2211.690 2170.580 64.879 58.309 o
-5 -5 0 9474.350 8991.500 191.214 6.188 o
-5 -5 3 3973.240 3830.190 80.712 28.088 o
-5 -5 6 3551.560 3687.390 93.569 28.026 o
-5 -5 9 465.851 486.128 30.893 316.169 o
-5 -4 -7 2703.290 2436.230 144.739 21.865 o
-5 -4 -4 5166.640 5519.100 136.967 14.291 o
-5 -4 -1 2792.140 2892.290 141.669 22.430 o
-5 -4 2 1937.680 1846.240 68.844 61.852 o
-5 -4 5 2619.990 2711.020 96.294 35.133 o
-5 -4 8 1860.170 1993.220 75.900 56.399 o
-5 -3 -8 1244.150 1201.550 217.225 12.788 o
-5 -3 -5 3696.680 3278.520 112.893 24.202 o
-5 -3 -2 1678.650 1606.030 162.779 19.606 o
-5 -3 1 7548.220 6899.310 274.309 5.298 o
-5 -3 4 2095.090 2200.750 53.375 68.978 o
-5 -3 7 4410.590 4557.730 119.232 18.989 o
-5 -3 10 1524.020 1618.830 87.688 54.267 o
-5 -2 -6 3589.230 3531.610 144.038 18.695 o
-5 -2 -3 6175.790 5798.830 152.047 11.613 o
-5 -2 0 27282.400 27472.300 819.640 0.545 o
-5 -2 3 3719.860 3755.050 67.109 31.722 o
-5 -2 6 2442.680 2579.240 56.172 56.897 o
-5 -2 9 1031.220 1093.760 50.424 133.928 o
-5 -1 -7 7602.250 7570.170 334.376 4.047 o
-5 -1 -4 1415.940 1422.040 50.462 101.034 o
-5 -1 -1 17099.600 17203.000 1073.160 0.470 o
-5 -1 2 1537.630 1472.760 47.224 107.353 o
-5 -1 5 2888.980 3095.940 73.987 40.305 o
-5 -1 8 2352.400 2556.380 60.980 57.592 o
-5 -1 11 1044.090 984.563 50.433 128.616 o
-4 -14 -2 876.692 886.101 52.357 133.645 o
-4 -14 1 2192.270 2223.620 69.948 54.818 o
-4 -13 -3 674.017 689.879 70.825 96.008 o
-4 -13 0 4021.520 3949.920 132.758 18.741 o
-4 -13 3 875.072 915.184 57.926 120.922 o
-4 -12 -4 1197.370 1234.480 67.847 85.591 o
-4 -12 -1 2450.500 2493.610 104.485 34.082 o
-4 -12 2 2243.490 2328.860 180.523 16.397 o
-4 -12 5 712.477 748.062 112.855 43.001 o
-4 -11 -5 2210.350 2133.220 93.877 42.172 o
-4 -11 -2 1773.990 1782.720 71.857 60.408 o
-4 -11 1 1600.780 1645.030 67.665 72.873 o
-4 -11 4 302.621 312.245 42.108 252.825 o
-4 -11 7 1744.580 1816.420 103.917 41.520 o
-4 -10 -6 1220.910 1219.180 98.530 51.776 o
-4 -10 -3 1358.510 1339.880 72.567 71.488 o
-4 -10 0 568.385 574.600 32.822 264.891 o
-4 -10 3 2115.600 2193.000 118.704 30.164 o
-4 -10 6 2136.250 2086.360 102.706 38.303 o
-4 -9 -7 1402.020 1365.870 82.937 61.155 o
-4 -9 -4 625.550 614.138 58.454 129.561 o
-4 -9 -1 1987.100 1959.690 58.681 68.659 o
-4 -9 2 1934.160 1896.410 55.763 73.335 o
-4 -9 5 3255.620 3104.950 118.005 25.015 o
-4 -9 8 841.047 785.960 97.994 55.370 o
-4 -8 -8 2016.240 1837.590 84.443 49.864 o
-4 -8 -5 2582.270 2351.610 108.904 32.970 o
-4 -8 -2 1458.020 1546.310 55.322 93.400 o
-4 -8 1 4648.910 4793.460 127.421 17.177 o
-4 -8 4 296.463 253.427 33.104 358.977 o
-4 -8 7 2256.940 2247.000 115.275 31.229 o
-4 -7 -9 1281.260 1188.700 66.360 84.521 o
-4 -7 -6 3806.450 3378.160 189.176 13.053 o
-4 -7 -3 847.477 842.897 38.567 191.031 o
-4 -7 0 8408.050 8727.380 145.849 8.079 o
-4 -7 3 1199.440 1163.210 49.221 123.571 o
-4 -7 6 1863.400 2050.170 67.692 61.615 o
-4 -7 9 160.349 167.636 23.250 674.973 o
-4 -6 -7 2743.710 2606.740 109.773 30.877 o
-4 -6 -4 11205.300 11036.000 189.070 4.951 o
-4 -6 -1 3113.420 3308.680 102.249 28.904 o
-4 -6 2 4111.280 4065.340 94.094 24.486 o
-4 -6 5 1289.820 1283.220 55.722 97.122 o
-4 -6 8 1746.780 1868.020 62.163 71.921 o
-4 -5 -8 673.667 556.491 124.595 37.843 o
-4 -5 -5 5557.940 5518.600 144.296 13.113 o
-4 -5 -2 1898.600 1888.340 61.688 67.289 o
-4 -5 1 18866.300 18304.200 269.133 2.026 o
-4 -5 4 3687.780 3778.610 74.020 31.368 o
-4 -5 7 1571.230 1615.060 59.363 83.611 o
-4 -5 10 453.643 450.685 27.927 387.140 o
-4 -4 -9 191.191 185.076 52.484 190.892 o
-4 -4 -6 4342.300 4117.880 125.963 18.523 o
-4 -4 -3 3132.960 3180.810 102.537 28.128 o
-4 -4 0 18405.100 17710.000 395.046 1.656 o
-4 -4 3 4676.190 4692.510 113.137 18.852 o
-4 -4 6 2490.700 2641.500 81.013 42.426 o
-4 -4 9 1120.350 1177.570 50.099 119.956 o
-4 -3 -7 3356.290 3314.470 312.678 5.714 o
-4 -3 -4 5201.240 5122.930 158.601 12.568 o
-4 -3 -1 17133.100 17450.300 400.259 1.704 o
-4 -3 2 5867.310 5630.280 170.133 10.784 o
-4 -3 5 350.554 375.745 26.413 450.723 o
-4 -3 8 2972.490 3155.820 76.476 39.072 o
-4 -3 11 1890.130 1858.630 95.138 44.985 o
-4 -2 -8 2923.340 3059.360 319.457 5.604 o
-4 -2 -5 4615.890 4471.320 137.994 16.008 o
-4 -2 -2 4700.230 4699.990 124.909 16.962 o
-4 -2 1 6334.880 5905.910 213.776 8.307 o
-4 -2 4 2447.420 2586.860 61.632 53.249 o
-4 -2 7 4455.930 4678.810 84.972 23.567 o
-4 -2 10 1139.230 1224.320 66.888 87.250 o
-4 -1 -6 12518.300 12426.700 590.309 1.391 o
-4 -1 -3 2111.340 1957.360 74.106 54.709 o
-4 -1 0 3510.140 3609.470 195.768 12.332 o
-4 -1 3 1141.210 1134.330 32.499 168.902 o
-4 -1 6 4492.730 4726.250 89.703 22.237 o
-4 -1 9 1265.210 1306.010 43.725 127.713 o
-3 -15 -3 524.715 483.914 52.605 170.240 o
-3 -15 0 736.194 630.828 63.868 115.507 o
-3 -15 3 986.739 1054.210 75.640 80.046 o
-3 -14 -4 822.647 815.099 111.028 46.377 o
-3 -14 -1 1249.100 1323.390 48.005 114.469 o
-3 -14 2 1860.380 1956.510 69.169 63.924 o
-3 -14 5 1244.060 1117.860 160.261 22.440 o
-3 -13 -5 791.077 782.311 49.867 154.560 o
-3 -13 -2 1634.150 1708.680 76.207 60.659 o
-3 -13 1 3806.290 3943.440 114.131 22.423 o
-3 -13 4 1636.140 1517.620 74.765 64.354 o
-3 -12 -6 218.058 188.140 29.584 498.877 o
-3 -12 -3 913.820 962.340 52.609 125.159 o
-3 -12 0 3166.150 3326.090 91.891 32.105 o
-3 -12 3 2434.100 2577.980 82.599 43.194 o
-3 -12 6 1927.870 1924.460 81.809 52.617 o
-3 -11 -7 109.260 102.286 18.279 998.375 o
-3 -11 -4 1256.370 1514.880 91.749 53.791 o
-3 -11 -1 135.371 147.569 23.414 642.124 o
-3 -11 2 4192.580 4292.550 91.026 24.174 o
-3 -11 5 988.036 1048.150 55.142 115.971 o
-3 -11 8 2292.800 2249.220 345.923 4.999 o
-3 -10 -8 139.484 100.065 25.262 637.077 o
-3 -10 -5 1525.070 1664.340 82.112 58.637 o
-3 -10 -2 133.191 126.292 23.159 722.577 o
-3 -10 1 2056.320 2023.000 76.846 52.047 o
-3 -10 4 2929.700 2832.600 96.682 32.556 o
-3 -10 7 1567.960 1520.420 132.464 29.203 o
-3 -9 -9 356.599 358.130 38.348 312.853 o
-3 -9 -6 1052.070 1032.430 66.973 94.581 o
-3 -9 -3 2725.070 2727.440 87.298 39.168 o
-3 -9 0 6220.210 6569.070 136.920 11.755 o
-3 -9 3 2388.190 2527.370 135.860 24.287 o
-3 -9 6 1141.660 1215.050 57.312 99.912 o
-3 -9 9 216.432 268.269 49.700 232.733 o
-3 -8 -7 2552.450 2396.530 81.294 44.055 o
-3 -8 -4 5842.030 5987.370 151.807 12.044 o
-3 -8 -1 5589.810 5656.140 102.978 16.184 o
-3 -8 2 1002.970 993.005 35.595 189.071 o
-3 -8 5 1237.920 1176.870 46.035 118.795 o
-3 -8 8 878.963 919.277 57.899 122.598 o
-3 -7 -8 692.726 568.537 49.942 162.101 o
-3 -7 -5 8882.600 8754.230 208.495 6.159 o
-3 -7 -2 4841.260 4721.080 99.985 19.687 o
-3 -7 1 7023.940 6945.020 113.154 11.800 o
-3 -7 4 966.029 976.609 35.177 175.401 o
-3 -7 7 915.948 863.016 58.072 123.265 o
-3 -7 10 238.841 184.178 28.182 485.784 o
-3 -6 -9 907.654 852.771 76.065 79.605 o
-3 -6 -6 5700.100 5573.370 162.383 11.507 o
-3 -6 -3 6328.990 6346.940 132.393 12.235 o
-3 -6 0 5788.610 5596.890 143.159 12.987 o
-3 -6 3 6752.560 6733.220 108.949 12.506 o
-3 -6 6 915.735 1083.980 44.728 148.957 o
-3 -6 9 1435.660 1543.530 85.854 55.450 o
-3 -5 -7 3152.970 2768.220 138.649 21.181 o
-3 -5 -4 8740.850 8545.750 152.702 7.690 o
-3 -5 -1 1605.180 1571.740 52.252 89.261 o
-3 -5 2 10560.700 10322.600 204.656 5.070 o
-3 -5 5 2099.440 2176.890 50.950 70.814 o
-3 -5 8 2265.850 2591.630 82.852 44.726 o
-3 -4 -8 1397.070 1047.460 181.478 17.287 o
-3 -4 -5 6075.520 5931.370 166.071 10.716 o
-3 -4 -2 4481.830 4563.270 92.706 21.559 o
-3 -4 1 9900.350 9611.070 169.507 6.194 o
-3 -4 4 4138.480 4356.130 92.413 24.190 o
-3 -4 7 3249.030 3491.310 77.377 34.852 o
-3 -4 10 1188.830 1226.020 63.403 92.160 o
-3 -3 -6 5445.880 4975.240 194.231 10.088 o
-3 -3 -3 17667.000 17271.600 281.024 2.148 o
-3 -3 0 10793.800 11686.700 480.928 1.924 o
-3 -3 3 7122.140 7303.400 143.858 9.912 o
-3 -3 6 3910.250 4281.920 69.380 30.225 o
-3 -3 9 2277.860 2420.560 60.059 58.746 o
-3 -2 -7 4000.210 3461.040 204.128 11.084 o
-3 -2 -4 5162.950 5049.430 102.783 18.155 o
-3 -2 -1 8907.130 8710.200 364.160 3.200 o
-3 -2 2 11682.500 12180.900 257.510 3.717 o
-3 -2 5 5921.290 6260.650 254.368 6.601 o
-3 -2 8 2025.070 2201.340 63.041 65.215 o
-3 -2 11 2173.310 2076.920 110.536 34.562 o
-3 -1 -5 1148.410 1161.370 75.449 70.624 o
-3 -1 -2 12251.800 11990.600 221.143 3.938 o
-3 -1 1 12189.500 11514.600 364.687 2.696 o
-3 -1 4 7667.770 7841.940 124.058 9.802 o
-3 -1 7 1136.070 1216.380 35.944 151.098 o
-3 -1 10 1197.360 1363.510 58.509 96.413 o
-2 -16 -1 638.616 731.010 62.985 117.290 o
-2 -16 2 491.578 532.669 55.377 165.643 o
-2 -15 -2 826.997 785.574 74.750 87.741 o
-2 -15 1 1209.880 1101.050 252.199 9.895 o
-2 -15 4 1398.100 1516.370 67.499 76.992 o
-2 -14 -3 1149.520 1145.510 75.972 74.731 o
-2 -14 0 1943.880 1988.070 67.652 62.320 o
-2 -14 3 2683.830 2703.780 236.649 10.128 o
-2 -13 -4 2510.410 2440.750 81.963 43.490 o
-2 -13 -1 2450.550 2562.600 74.681 47.283 o
-2 -13 2 1269.160 1278.750 60.361 96.277 o
-2 -13 5 1824.500 1956.390 95.181 44.297 o
-2 -12 -5 2200.920 2273.770 147.955 22.239 o
-2 -12 -2 65.869 92.439 31.339 674.489 o
-2 -12 1 1433.500 1443.810 50.717 103.909 o
-2 -12 4 1643.990 1604.760 82.778 55.946 o
-2 -12 7 2072.560 2024.510 81.060 50.273 o
-2 -11 -6 1331.560 1277.980 58.823 92.292 o
-2 -11 -3 135.300 165.567 27.251 708.930 o
-2 -11 0 858.512 886.931 38.489 177.847 o
-2 -11 3 4525.260 4740.510 114.428 19.016 o
-2 -11 6 1475.550 1657.140 83.661 57.326 o
-2 -10 -7 1654.620 1454.440 58.965 79.445 o
-2 -10 -4 2330.910 2258.810 84.540 45.929 o
-2 -10 -1 4448.840 4665.720 108.499 19.689 o
-2 -10 2 2377.600 2404.090 75.939 48.084 o
-2 -10 5 2213.780 2107.340 68.773 55.159 o
-2 -10 8 867.437 806.850 56.386 129.309 o
-2 -9 -8 1317.120 1181.720 68.560 79.666 o
-2 -9 -5 193.789 199.285 31.223 520.618 o
-2 -9 -2 6750.960 6698.690 118.540 12.106 o
-2 -9 1 2512.870 2511.940 54.535 58.198 o
-2 -9 4 7693.930 7699.620 112.514 10.309 o
-2 -9 7 719.946 766.596 62.730 121.510 o
-2 -8 -9 1151.730 925.595 80.272 72.102 o
-2 -8 -6 1153.630 1050.320 60.425 102.593 o
-2 -8 -3 5244.290 5239.930 116.484 16.409 o
-2 -8 0 5642.700 5608.800 140.870 13.354 o
-2 -8 3 1804.520 1847.810 43.962 88.864 o
-2 -8 6 2321.430 2469.530 104.257 33.888 o
-2 -8 9 137.685 109.552 22.062 757.399 o
-2 -7 -7 1152.710 969.037 66.862 91.835 o
-2 -7 -4 3595.460 3670.810 82.177 31.168 o
-2 -7 -1 2332.980 2374.590 76.808 46.776 o
-2 -7 2 5338.260 5244.890 97.015 17.734 o
-2 -7 5 3061.790 3113.300 70.536 39.429 o
-2 -7 8 1164.970 1214.770 43.298 133.247 o
-2 -6 -8 102.308 84.567 52.401 230.155 o
-2 -6 -5 4770.490 4680.930 165.819 13.328 o
-2 -6 -2 10489.400 10241.200 175.086 5.658 o
-2 -6 1 16637.200 15861.100 249.681 2.518 o
-2 -6 4 4809.640 4755.990 86.765 20.986 o
-2 -6 7 176.568 224.634 23.871 622.963 o
-2 -6 10 729.673 731.415 49.477 158.930 o
-2 -5 -9 1525.350 1271.980 99.103 49.210 o
-2 -5 -6 3168.050 3076.310 92.490 31.999 o
-2 -5 -3 6716.910 6685.430 158.993 10.060 o
-2 -5 0 3282.190 3263.720 75.683 34.763 o
-2 -5 3 2688.740 2773.390 52.717 54.277 o
-2 -5 6 1962.090 2049.670 52.518 75.461 o
-2 -5 9 1375.080 1531.820 48.383 107.633 o
-2 -4 -7 2390.370 2460.110 110.424 31.330 o
-2 -4 -4 14530.700 14117.900 237.795 3.103 o
-2 -4 -1 15798.300 15674.500 612.651 1.163 o
-2 -4 2 1795.960 1851.190 111.653 38.079 o
-2 -4 5 2143.660 2262.080 64.857 59.788 o
-2 -4 8 1912.200 2041.850 66.799 64.356 o
-2 -4 11 1611.270 1645.490 90.878 50.515 o
-2 -3 -8 6844.300 6066.110 431.032 2.850 o
-2 -3 -5 9465.980 9587.410 214.793 5.420 o
-2 -3 -2 7039.420 7098.420 191.284 7.975 o
-2 -3 1 3387.870 3366.250 91.482 31.064 o
-2 -3 4 13680.200 14174.200 250.759 3.171 o
-2 -3 7 2754.350 2924.220 67.235 46.155 o
-2 -3 10 2027.100 2218.830 74.624 53.896 o
-2 -2 -6 3618.990 3386.660 197.610 11.927 o
-2 -2 -3 21790.100 21387.400 425.335 1.277 o
-2 -2 0 145.371 134.712 45.250 234.762 o
-2 -2 3 3755.300 3863.230 106.257 24.567 o
-2 -2 6 6442.690 6827.580 89.454 14.105 o
-2 -2 9 2693.580 2999.380 69.052 44.816 o
-2 -1 -7 1586.230 1350.420 96.260 49.042 o
-2 -1 -4 1864.540 1907.860 93.046 48.111 o
-2 -1 -1 14358.500 14551.200 242.694 2.985 o
-2 -1 2 4682.290 4929.280 142.473 14.471 o
-2 -1 5 20728.200 21804.400 586.094 0.981 o
-2 -1 8 2066.210 2168.840 61.753 65.011 o
-2 -1 11 2436.030 2551.730 130.205 25.332 o
-1 -16 -3 467.996 544.576 55.824 161.967 o
-1 -16 0 1189.390 1287.600 65.144 86.001 o
-1 -16 3 614.900 623.984 55.196 146.653 o
-1 -15 -4 321.308 256.453 32.560 410.482 o
-1 -15 -1 1518.980 1481.630 60.054 81.495 o
-1 -15 2 230.037 286.488 39.870 336.715 o
-1 -15 5 1224.170 1251.120 83.472 63.154 o
-1 -14 -5 336.936 307.352 29.504 434.365 o
-1 -14 -2 1299.290 1295.950 52.953 103.554 o
-1 -14 1 457.424 460.883 30.665 352.241 o
-1 -14 4 1404.970 1633.260 80.103 62.305 o
-1 -13 -6 1144.020 1074.460 68.882 84.936 o
-1 -13 -3 321.118 317.932 31.528 398.535 o
-1 -13 0 2052.450 2011.500 67.088 62.559 o
-1 -13 3 934.796 994.588 48.993 145.091 o
-1 -13 6 2816.740 2828.130 281.776 7.319 o
-1 -12 -7 1121.230 971.398 44.652 138.859 o
-1 -12 -4 460.203 391.677 37.099 290.812 o
-1 -12 -1 2987.940 2908.920 72.182 41.996 o
-1 -12 2 1832.880 1827.290 61.018 73.635 o
-1 -12 5 940.014 923.318 59.089 113.907 o
-1 -12 8 983.768 866.534 149.515 25.100 o
-1 -11 -8 1369.000 1223.290 64.984 83.127 o
-1 -11 -5 1430.670 1295.350 77.072 66.200 o
-1 -11 -2 1746.580 1708.810 60.855 74.625 o
-1 -11 1 3951.540 3920.850 83.376 27.771 o
-1 -11 4 4084.530 4264.200 89.034 25.395 o
-1 -11 7 1912.410 1884.630 133.079 27.465 o
-1 -10 -9 589.647 455.444 53.767 160.293 o
-1 -10 -6 2700.420 2590.030 74.415 43.517 o
-1 -10 -3 10088.900 9615.530 205.318 5.390 o
-1 -10 0 5151.090 5156.400 111.657 16.970 o
-1 -10 3 4193.960 4259.860 76.345 27.089 o
-1 -10 6 1973.650 2071.670 89.975 45.655 o
-1 -10 9 1313.110 1189.810 173.102 19.804 o
-1 -9 -7 1670.410 1508.320 60.949 78.998 o
-1 -9 -4 2321.250 2251.470 67.526 54.066 o
-1 -9 -1 6334.720 6222.110 122.070 12.803 o
-1 -9 2 1605.510 1610.570 44.984 98.584 o
-1 -9 5 9411.360 9481.470 195.088 5.893 o
-1 -9 8 927.918 857.682 47.489 157.933 o
-1 -8 -8 478.206 464.098 48.063 204.593 o
-1 -8 -5 1070.880 944.960 46.831 131.580 o
-1 -8 -2 5452.820 5519.770 115.495 15.585 o
-1 -8 1 5174.410 5036.280 109.455 17.420 o
-1 -8 4 3416.050 3509.840 67.326 35.564 o
-1 -8 7 1618.250 1689.980 68.816 67.468 o
-1 -8 10 527.178 482.647 83.889 75.299 o
-1 -7 -9 921.029 846.846 68.131 96.639 o
-1 -7 -6 2417.680 2256.800 78.977 47.086 o
-1 -7 -3 690.423 671.094 46.619 189.782 o
-1 -7 0 8166.440 8069.700 156.547 8.035 o
-1 -7 3 2918.370 2746.070 66.933 42.599 o
-1 -7 6 4197.840 4360.190 88.168 24.206 o
-1 -7 9 1029.830 1126.510 46.380 138.819 o
-1 -6 -7 1171.340 1160.270 106.099 44.427 o
-1 -6 -4 193.457 195.105 23.476 813.520 o
-1 -6 -1 7486.080 7413.330 136.144 9.865 o
-1 -6 2 5613.850 5567.930 108.320 16.130 o
-1 -6 5 4987.040 5283.150 94.705 19.031 o
-1 -6 8 1439.780 1632.560 65.355 77.240 o
-1 -5 -8 2982.620 2500.920 290.476 6.881 o
-1 -5 -5 3433.730 3279.590 94.828 29.386 o
-1 -5 -2 4888.360 4845.830 91.736 21.139 o
-1 -5 1 1831.620 1977.980 125.174 32.392 o
-1 -5 4 5172.920 5171.790 138.426 14.228 o
-1 -5 7 4080.990 4488.670 82.914 25.392 o
-1 -5 10 503.154 515.476 35.849 272.573 o
-1 -4 -6 3622.310 3227.120 197.988 12.249 o
-1 -4 -3 1362.760 1218.600 94.212 49.576 o
-1 -4 0 12723.700 12611.800 242.879 3.576 o
-1 -4 3 4624.900 4889.650 129.670 17.257 o
-1 -4 6 10562.600 11129.300 143.090 5.897 o
-1 -4 9 1655.360 1777.590 51.533 87.480 o
-1 -3 -7 1121.380 994.896 113.906 40.792 o
-1 -3 -4 8186.100 7863.980 251.498 5.628 o
-1 -3 -1 90074.000 86284.300 1786.980 0.079 o
-1 -3 2 9809.900 10022.500 251.301 4.578 o
-1 -3 5 4765.940 4912.740 147.690 14.164 o
-1 -3 8 355.385 374.665 25.091 529.257 o
-1 -3 11 2023.330 1953.880 107.179 36.707 o
-1 -2 -5 2386.670 2298.960 118.582 29.307 o
-1 -2 -2 38014.300 37809.700 665.151 0.464 o
-1 -2 1 10253.300 10130.600 202.972 5.345 o
-1 -2 4 8642.740 8611.180 164.227 7.246 o
-1 -2 7 1118.130 1256.280 39.426 151.651 o
-1 -2 10 1810.760 2045.800 57.553 71.929 o
-1 -1 -6 1729.460 1658.220 163.136 20.806 o
-1 -1 -3 21201.300 20941.300 460.790 1.239 o
-1 -1 0 24024.300 23804.900 721.069 0.706 o
-1 -1 3 844.905 953.613 42.162 155.464 o
-1 -1 6 5401.260 5741.440 67.885 19.564 o
-1 -1 9 387.039 444.413 31.441 365.316 o
0 -17 -1 1234.370 1224.840 58.124 97.297 o
0 -17 2 664.417 724.668 60.703 119.975 o
0 -16 -2 773.697 811.323 41.740 179.630 o
0 -16 1 956.078 1100.760 63.296 100.508 o
0 -16 4 850.271 817.564 65.596 101.311 o
0 -15 -3 802.851 695.613 50.918 145.887 o
0 -15 0 1160.070 1209.780 55.713 109.661 o
0 -15 3 590.798 638.104 72.785 95.884 o
0 -14 -4 1261.610 1146.760 56.156 104.201 o
0 -14 -1 2113.590 2124.600 60.891 65.508 o
0 -14 2 130.839 128.302 20.172 1015.590 o
0 -14 5 1367.640 1419.060 74.615 71.213 o
0 -13 -5 1715.700 1710.760 69.450 67.903 o
0 -13 -2 2724.400 2728.400 71.669 46.331 o
0 -13 1 2222.090 2318.930 53.333 64.880 o
0 -13 4 833.797 812.391 34.181 213.820 o
0 -13 7 894.739 874.876 77.182 79.042 o
0 -12 -6 3424.210 3382.200 101.863 27.564 o
0 -12 -3 542.129 572.270 34.521 266.058 o
0 -12 0 4281.670 4330.590 86.960 24.327 o
0 -12 3 959.309 967.220 40.103 177.471 o
0 -12 6 1780.580 1950.870 88.756 49.334 o
0 -11 -7 2067.580 1901.030 64.867 62.631 o
0 -11 -4 2304.280 2141.320 86.339 44.998 o
0 -11 -1 5687.180 5695.050 137.991 12.978 o
0 -11 2 3309.190 3315.730 61.968 39.541 o
0 -11 5 2535.240 2524.540 70.341 48.563 o
0 -11 8 2911.640 2872.920 105.466 30.719 o
0 -10 -8 1245.820 1105.490 70.463 79.176 o
0 -10 -5 3184.010 3232.120 81.988 33.998 o
0 -10 -2 7024.810 6933.450 124.296 11.050 o
0 -10 1 6413.990 6474.230 103.841 13.688 o
0 -10 4 5456.800 5664.780 98.021 17.193 o
0 -10 7 1384.920 1415.670 60.930 91.209 o
0 -9 -9 928.305 947.297 58.717 111.973 o
0 -9 -6 3169.970 2928.230 80.321 36.252 o
0 -9 -3 2784.890 2761.930 85.162 38.504 o
0 -9 0 4629.140 4508.290 90.152 22.430 o
0 -9 3 1338.830 1323.040 33.764 136.064 o
0 -9 6 4014.020 3994.760 86.493 26.392 o
0 -9 9 443.738 432.093 75.480 99.067 o
0 -8 -7 2495.080 2398.750 95.271 38.351 o
0 -8 -4 1158.030 1136.780 62.406 88.495 o
0 -8 -1 10338.100 10068.200 180.804 5.587 o
0 -8 2 2172.850 2081.810 50.814 69.529 o
0 -8 5 6954.520 7051.680 111.763 11.806 o
0 -8 8 1243.320 1330.650 50.118 110.555 o
0 -7 -8 842.797 775.788 71.124 95.450 o
0 -7 -5 4165.350 3954.910 107.431 22.368 o
0 -7 -2 5068.280 5045.780 115.910 16.724 o
0 -7 1 7013.030 6642.040 140.626 10.595 o
0 -7 4 756.815 717.660 31.982 230.059 o
0 -7 7 7411.610 7934.800 134.109 9.655 o
0 -7 10 1223.350 1258.160 79.392 68.092 o
0 -6 -9 846.000 818.534 81.433 75.598 o
0 -6 -6 4205.430 3864.750 104.883 22.744 o
0 -6 -3 664.508 652.764 28.037 279.807 o
0 -6 0 9234.910 9163.960 159.127 6.833 o
0 -6 3 3055.980 3041.670 59.772 43.718 o
0 -6 6 9913.720 9953.030 132.578 6.753 o
0 -6 9 1085.420 1142.330 39.389 153.173 o
0 -5 -7 2793.550 2680.110 195.901 13.361 o
0 -5 -4 1529.560 1411.460 55.788 85.968 o
0 -5 -1 7979.920 8047.770 258.483 5.448 o
0 -5 2 5619.130 5527.010 146.465 13.065 o
0 -5 5 7263.700 7041.480 137.471 10.157 o
0 -5 8 1938.210 2081.960 53.866 71.127 o
0 -5 11 1085.310 1224.960 75.073 74.262 o
0 -4 -8 6109.060 5456.790 417.208 3.111 o
0 -4 -5 5606.080 5337.790 171.919 11.159 o
0 -4 -2 340.948 341.651 62.678 156.988 o
0 -4 1 4443.990 4504.690 166.234 13.999 o
0 -4 4 442.850 432.375 36.277 254.231 o
0 -4 7 4487.670 4929.310 87.736 21.921 o
0 -4 10 1813.160 2062.230 80.138 53.616 o
0 -3 -6 3949.200 3769.690 268.067 7.532 o
0 -3 -3 4262.760 4195.760 148.301 16.661 o
0 -3 0 4858.500 4616.310 117.605 18.506 o
0 -3 3 5386.920 5341.870 145.199 13.674 o
0 -3 6 6046.950 6401.780 82.555 15.903 o
0 -3 9 979.322 1130.200 41.300 151.946 o
0 -2 -7 3848.210 3638.650 275.348 7.075 o
0 -2 -4 9008.970 8009.680 188.213 6.743 o
0 -2 -1 20331.000 20600.600 458.322 1.309 o
0 -2 2 16258.500 16426.600 300.483 2.331 o
0 -2 5 3033.300 3544.740 249.630 8.401 o
0 -2 8 263.507 251.057 20.477 615.973 o
0 -2 11 609.682 656.082 44.655 187.522 o
0 -1 -5 7541.830 7514.000 227.994 6.577 o
0 -1 -2 1556.010 1572.410 70.383 67.235 o
0 -1 1 38433.300 38651.500 646.309 0.462 o
0 -1 4 6667.900 7508.800 354.582 3.899 o
0 -1 7 12125.700 12880.100 186.354 4.316 o
0 -1 10 570.351 680.535 56.581 154.527 o
0 0 -6 3913.670 3478.020 218.924 10.413 o
0 0 -3 3839.510 3883.780 130.692 19.399 o
0 0 3 3965.740 4160.740 213.036 10.423 o
0 0 6 3619.970 3668.960 281.483 6.723 o
0 0 9 1566.630 1709.800 90.590 53.638 o
0 1 -7 11913.500 11374.600 523.495 1.693 o
0 1 -4 6375.330 6786.450 275.995 5.605 o
0 1 -1 38920.300 39172.500 501.025 0.518 o
0 1 2 1817.430 1923.190 77.457 58.871 o
0 1 5 7025.800 7843.530 398.568 3.091 o
0 1 8 2785.240 3121.410 77.940 39.430 o
0 1 11 1411.790 1522.960 70.162 76.443 o
0 2 -5 3391.950 3236.320 146.164 19.480 o
0 2 -2 15236.600 14748.200 228.337 2.910 o
0 2 1 19168.800 19208.100 288.558 1.855 o
0 2 4 8641.930 8998.500 205.776 6.089 o
0 2 7 3838.720 4144.300 72.550 29.700 o
0 2 10 1654.450 1799.130 69.624 65.844 o
0 3 -6 5841.770 5597.870 295.873 5.412 o
0 3 -3 4955.560 4929.080 131.636 15.372 o
0 3 0 4156.520 4384.280 198.925 10.619 o
0 3 3 3567.820 3735.180 111.166 22.910 o
0 3 6 3576.260 3908.880 58.028 34.598 o
0 3 9 4743.120 5255.430 138.370 15.177 o
0 4 -7 4744.300 4625.370 239.619 8.263 o
0 4 -4 702.711 634.368 64.644 125.946 o
0 4 -1 3883.580 4178.310 146.424 16.266 o
0 4 2 204.955 179.817 16.140 891.228 o
0 4 5 5573.640 5829.350 193.270 9.624 o
0 4 8 6276.810 6571.890 124.002 12.623 o
0 4 11 1833.750 2014.620 114.584 34.867 o
0 5 -8 2169.810 1903.470 162.079 20.392 o
0 5 -5 7408.360 7220.100 295.162 4.874 o
0 5 -2 5187.440 5454.320 153.841 12.619 o
0 5 1 7578.350 7488.940 185.230 7.711 o
0 5 4 1885.210 2014.760 135.199 28.375 o
0 5 7 2873.000 2972.120 64.829 44.813 o
0 5 10 543.500 502.406 68.486 112.900 o
0 6 -9 1046.440 882.080 88.521 62.670 o
0 6 -6 10000.700 9520.080 377.024 2.956 o
0 6 -3 3149.870 3105.810 99.877 30.211 o
0 6 0 9592.220 9796.130 237.409 4.996 o
0 6 3 782.460 811.938 32.335 236.006 o
0 6 6 4152.750 4398.500 80.009 25.894 o
0 6 9 843.831 856.946 52.490 137.375 o
0 7 -7 7526.990 7165.420 257.694 5.732 o
0 7 -4 920.004 829.241 42.942 172.637 o
0 7 -1 6989.800 7091.900 167.759 9.117 o
0 7 2 5349.910 5225.200 87.527 19.092 o
0 7 5 4065.990 4146.900 88.163 25.406 o
0 7 8 768.145 880.832 50.780 143.194 o
0 8 -8 1322.330 1219.610 105.771 45.288 o
0 8 -5 6950.020 6636.800 138.969 10.744 o
0 8 -2 2282.850 2115.260 105.976 35.908 o
0 8 1 10502.000 10063.000 258.497 4.301 o
0 8 4 1528.720 1649.110 53.889 95.325 o
0 8 7 2318.220 2354.230 112.902 31.325 o
0 8 10 685.180 696.743 77.325 86.486 o
0 9 -9 423.748 327.217 41.884 250.957 o
0 9 -6 4061.490 3872.300 132.283 18.849 o
0 9 -3 1550.580 1540.730 56.328 90.518 o
0 9 0 4420.030 4435.070 141.692 15.982 o
0 9 3 2709.540 2650.750 69.661 45.690 o
0 9 6 3210.800 3213.040 70.217 38.288 o
0 9 9 1011.840 1102.020 54.928 119.277 o
0 10 -7 1159.610 1222.330 117.457 36.544 o
0 10 -4 5177.260 4965.150 117.222 16.440 o
0 10 -1 6255.470 6333.060 138.744 11.768 o
0 10 2 7342.700 7293.780 118.494 10.917 o
0 10 5 3418.100 3555.540 88.121 30.946 o
0 10 8 1358.530 1429.260 99.285 48.986 o
0 11 -8 2713.550 2723.280 110.351 29.454 o
0 11 -5 2496.670 2317.080 173.425 16.895 o
0 11 -2 3250.920 3319.490 81.085 33.973 o
0 11 1 6051.390 6012.210 97.986 15.404 o
0 11 4 2189.050 2256.160 54.474 64.621 o
0 11 7 2122.070 2179.510 76.877 51.973 o
0 12 -6 1723.260 1717.580 98.907 43.692 o
0 12 -3 701.698 636.449 47.815 156.501 o
0 12 0 4333.890 4326.910 76.764 25.879 o
0 12 3 611.979 590.739 30.234 300.132 o
0 12 6 3367.570 3474.120 101.193 27.536 o
0 13 -7 958.177 903.471 41.032 168.731 o
0 13 -4 799.429 814.610 38.363 194.284 o
0 13 -1 2235.140 2266.400 56.868 62.846 o
0 13 2 2290.570 2289.490 74.404 48.158 o
0 13 5 1612.070 1612.990 82.221 56.667 o
0 14 -5 1293.950 1274.400 52.898 104.590 o
0 14 -2 121.154 144.180 19.814 1003.970 o
0 14 1 1822.080 1778.920 56.047 74.567 o
0 14 4 1230.800 1223.130 55.022 104.802 o
0 15 -3 634.192 654.150 32.956 265.469 o
0 15 0 1045.570 1174.400 107.378 44.148 o
0 15 3 888.026 932.006 47.737 151.086 o
0 16 -4 928.951 837.881 131.535 34.087 o
0 16 -1 968.724 983.873 53.610 125.105 o
0 16 2 850.351 921.367 44.837 163.974 o
0 17 -2 759.684 746.414 39.910 202.944 o
0 17 1 1350.690 1379.600 123.814 35.021 o
1 1 -6 5433.920 5686.730 236.287 7.674 o
1 1 -3 1160.120 1131.690 30.865 180.604 o
1 1 0 24125.600 22293.100 673.499 0.775 o
1 1 3 21020.800 21131.900 300.852 1.614 o
1 1 6 1649.410 1760.530 37.529 104.223 o
1 1 9 388.966 528.688 50.206 173.103 o
1 2 -7 912.681 749.774 132.423 31.046 o
1 2 -4 9109.440 8767.330 159.894 7.197 o
1 2 -1 9559.910 8927.380 227.731 5.192 o
1 2 2 37978.500 37610.300 794.110 0.410 o
1 2 5 2545.890 2869.020 227.516 10.806 o
1 2 8 5565.390 6125.000 107.912 15.245 o
1 2 11 1467.580 1641.200 99.419 45.710 o
1 3 -8 201.044 248.328 79.923 76.906 o
1 3 -5 5188.160 5063.540 281.747 6.307 o
1 3 -2 9971.150 9899.260 214.798 5.219 o
1 3 1 89373.400 85278.100 1426.340 0.093 o
1 3 4 7484.730 8027.200 229.374 6.160 o
1 3 7 1177.460 1331.840 32.267 157.720 o
1 3 10 1702.500 1830.580 68.985 67.238 o
1 4 -9 1623.720 1398.430 211.944 13.055 o
1 4 -6 10319.900 9662.700 539.610 1.725 o
1 4 -3 4018.590 3962.150 148.455 15.937 o
1 4 0 12890.800 12849.400 235.717 3.604 o
1 4 3 1671.690 1591.010 56.050 87.647 o
1 4 6 3583.850 3749.790 54.963 36.692 o
1 4 9 2570.750 2757.090 89.845 37.803 o
1 5 -7 4223.020 4153.890 218.585 9.868 o
1 5 -4 5475.030 5719.310 242.595 7.483 o
1 5 -1 1432.770 1560.700 67.836 70.548 o
1 5 2 4266.070 4175.610 130.828 17.459 o
1 5 5 3432.120 3530.920 84.755 31.255 o
1 5 8 2927.040 3206.790 69.961 40.639 o
1 5 11 1168.890 1309.730 58.077 99.990 o
1 6 -8 1469.130 1233.390 138.289 28.493 o
1 6 -5 5070.920 5143.370 131.630 15.359 o
1 6 -2 5201.580 5214.750 111.382 16.562 o
1 6 1 7342.750 7387.830 184.563 8.007 o
1 6 4 81.321 133.358 47.956 181.474 o
1 6 7 1280.470 1459.120 44.158 121.571 o
1 6 10 1016.760 1100.960 153.358 24.328 o
1 7 -9 966.655 882.633 62.820 103.278 o
1 7 -6 4400.250 4165.360 165.553 14.060 o
1 7 -3 3415.610 3285.370 103.284 28.429 o
1 7 0 8542.780 8721.210 165.993 7.422 o
1 7 3 482.764 471.704 34.108 271.639 o
1 7 6 2329.810 2411.150 95.373 38.361 o
1 7 9 899.364 947.002 50.562 136.894 o
1 8 -7 1810.840 1734.560 106.584 40.323 o
1 8 -4 3617.260 3700.350 118.759 22.842 o
1 8 -1 5134.970 5119.870 191.963 10.383 o
1 8 2 5487.440 5449.110 89.279 17.974 o
1 8 5 1305.300 1286.160 50.415 114.841 o
1 8 8 403.859 445.550 38.718 263.035 o
1 9 -8 688.378 573.502 44.146 176.848 o
1 9 -5 9521.490 8955.550 253.685 4.827 o
1 9 -2 1718.090 1803.530 86.851 52.529 o
1 9 1 6399.900 6194.520 79.690 15.393 o
1 9 4 2391.510 2457.730 64.500 54.233 o
1 9 7 1671.100 1690.930 67.379 69.956 o
1 10 -9 1224.600 989.206 61.811 95.305 o
1 10 -6 1990.140 1926.020 153.845 21.902 o
1 10 -3 3973.630 3810.630 90.681 25.933 o
1 10 0 5269.140 5208.610 81.069 19.858 o
1 10 3 10005.600 9818.600 133.035 6.729 o
1 10 6 2885.060 2872.090 79.446 39.807 o
1 10 9 583.604 623.877 42.254 210.451 o
1 11 -7 1971.660 1956.680 81.106 52.362 o
1 11 -4 3873.750 3839.240 111.109 22.491 o
1 11 -1 3836.440 3865.950 75.332 29.776 o
1 11 2 1781.920 1773.620 49.028 86.662 o
1 11 5 1536.630 1535.850 45.304 105.614 o
1 11 8 1468.880 1629.570 72.271 70.362 o
1 12 -8 1139.160 997.710 39.122 158.986 o
1 12 -5 931.965 910.040 75.085 82.574 o
1 12 -2 1627.360 1612.890 47.412 93.224 o
1 12 1 2651.190 2697.260 76.704 41.853 o
1 12 4 420.822 418.807 26.120 412.409 o
1 12 7 1182.720 1315.050 66.615 86.877 o
1 13 -6 2691.820 2724.510 86.564 38.111 o
1 13 -3 769.485 809.812 37.966 192.015 o
1 13 0 1793.070 1944.740 65.197 64.988 o
1 13 3 318.509 296.630 27.364 474.294 o
1 13 6 1204.820 1357.910 67.996 83.718 o
1 14 -4 1394.770 1305.620 46.425 112.910 o
1 14 -1 407.765 447.420 32.302 330.747 o
1 14 2 1390.210 1427.100 70.285 76.103 o
1 14 5 310.543 342.904 40.444 278.446 o
1 15 -5 1287.670 1293.170 101.115 48.357 o
1 15 -2 165.165 192.489 30.060 474.870 o
1 15 1 1729.990 1533.690 94.476 49.144 o
1 15 4 263.427 211.708 33.125 388.985 o
1 16 -3 629.565 583.998 35.684 250.555 o
1 16 0 1308.510 1265.690 109.370 43.307 o
1 16 3 401.370 425.131 27.743 389.594 o
2 1 -8 1818.950 1641.180 210.762 12.554 o
2 1 -5 21313.800 20984.600 430.867 1.306 o
2 1 -2 5493.960 5684.930 262.632 6.887 o
2 1 1 15476.500 14908.500 263.960 2.749 o
2 1 4 1493.530 1558.580 42.719 103.338 o
2 1 7 1512.020 1622.190 38.157 112.824 o
2 1 10 1429.880 1548.410 76.268 64.730 o
2 2 -6 6309.470 6368.310 389.271 3.424 o
2 2 -3 3478.250 3549.330 110.464 24.416 o
2 2 0 239.227 246.772 42.103 321.436 o
2 2 3 21694.100 21613.500 428.067 1.267 o
2 2 6 3888.650 4210.990 58.587 32.416 o
2 2 9 3496.840 3717.970 112.281 23.938 o
2 3 -7 2490.160 2044.300 241.205 9.528 o
2 3 -4 13442.900 13544.200 260.825 3.165 o
2 3 -1 3039.600 3120.460 127.000 22.929 o
2 3 2 7484.640 7432.750 176.725 8.353 o
2 3 5 9722.530 9708.440 286.418 4.142 o
2 3 8 7090.800 7585.800 134.681 10.316 o
2 3 11 1416.660 1565.100 91.279 52.001 o
2 4 -8 1739.280 1631.380 102.488 41.100 o
2 4 -5 1996.590 2006.680 105.906 36.794 o
2 4 -2 1512.420 1593.330 59.611 79.873 o
2 4 1 15785.000 14474.400 387.490 2.008 o
2 4 4 14372.100 14635.900 312.436 2.563 o
2 4 7 2647.040 2736.370 62.188 50.924 o
2 4 10 730.816 733.666 48.159 160.499 o
2 5 -9 1267.300 1078.490 96.278 51.322 o
2 5 -6 1820.940 1847.350 109.351 36.657 o
2 5 -3 2500.680 2553.420 65.465 50.247 o
2 5 0 3636.310 3782.090 71.503 33.191 o
2 5 3 6531.300 6703.890 143.895 10.876 o
2 5 6 3199.400 3258.380 66.593 39.313 o
2 5 9 1303.290 1369.750 68.023 76.870 o
2 6 -7 255.007 300.175 51.125 224.172 o
2 6 -4 5262.030 5006.430 127.297 15.819 o
2 6 -1 16870.700 16877.900 285.021 2.272 o
2 6 2 10094.300 9768.150 153.344 6.254 o
2 6 5 4340.940 4296.630 90.778 23.034 o
2 6 8 87.537 115.484 23.573 842.930 o
2 7 -8 1193.730 1103.250 96.611 53.143 o
2 7 -5 3182.370 2954.610 136.334 21.743 o
2 7 -2 5560.480 5426.500 139.314 13.658 o
2 7 1 2596.770 2551.890 50.162 59.288 o
2 7 4 3285.050 3296.580 99.930 28.106 o
2 7 7 1088.050 1090.530 46.777 131.558 o
2 7 10 765.974 807.708 47.668 158.112 o
2 8 -9 231.569 184.528 35.023 439.582 o
2 8 -6 2579.470 2466.680 102.677 34.893 o
2 8 -3 1907.730 1781.300 100.683 42.058 o
2 8 0 5269.960 5511.390 108.981 16.318 o
2 8 3 5088.030 4855.600 102.767 18.419 o
2 8 6 1077.440 1088.340 50.042 123.702 o
2 8 9 1100.290 1101.210 60.398 100.696 o
2 9 -7 591.728 520.219 46.917 179.691 o
2 9 -4 7760.310 7491.220 219.786 6.611 o
2 9 -1 2341.620 2402.020 57.420 58.298 o
2 9 2 6580.320 6416.750 141.359 11.137 o
2 9 5 134.065 135.751 22.607 761.772 o
2 9 8 1422.070 1576.260 88.755 55.711 o
2 10 -8 782.562 699.074 56.083 130.027 o
2 10 -5 2385.360 2365.350 119.604 29.942 o
2 10 -2 2346.270 2460.540 70.936 50.566 o
2 10 1 4724.280 4663.860 84.687 22.580 o
2 10 4 2058.700 2134.610 97.381 39.406 o
2 10 7 1912.380 2049.190 92.269 46.689 o
2 11 -6 1525.530 1459.300 78.115 64.165 o
2 11 -3 4423.720 4448.470 97.561 21.855 o
2 11 0 1020.780 1086.170 40.469 161.597 o
2 11 3 80.966 87.931 23.839 755.481 o
2 11 6 1453.920 1506.860 64.810 81.114 o
2 12 -7 2101.200 2048.930 76.027 53.439 o
2 12 -4 1739.950 1719.370 64.163 72.560 o
2 12 -1 1278.560 1295.640 40.119 128.511 o
2 12 2 30.413 39.954 16.146 1503.250 o
2 12 5 2243.460 2277.120 80.281 47.899 o
2 13 -5 1857.520 1702.490 64.331 69.522 o
2 13 -2 1135.000 1149.300 43.125 134.547 o
2 13 1 2372.600 2320.920 97.038 37.699 o
2 13 4 2472.720 2567.820 69.650 49.041 o
2 14 -3 2465.910 2625.580 91.296 37.854 o
2 14 0 1922.810 2037.140 87.066 48.028 o
2 14 3 1162.900 1217.000 45.734 128.631 o
2 15 -4 1412.160 1331.690 79.421 65.146 o
2 15 -1 1125.190 1208.210 57.170 103.536 o
2 15 2 794.927 836.050 35.378 207.627 o
2 16 -2 390.159 323.670 26.349 426.438 o
2 16 1 672.376 678.178 69.988 102.677 o
3 1 -7 1255.720 1101.320 162.830 22.447 o
3 1 -4 7805.470 7451.080 159.724 8.620 o
3 1 -1 11776.600 11815.900 449.708 2.073 o
3 1 2 13081.100 13531.900 281.055 3.137 o
3 1 5 1448.930 1642.300 102.925 46.541 o
3 1 8 2175.900 2373.300 55.456 62.896 o
3 1 11 1439.010 1516.180 63.569 77.957 o
3 2 -8 1687.130 1627.120 184.821 15.710 o
3 2 -5 5943.170 5504.750 154.506 11.817 o
3 2 -2 11806.700 11854.800 334.517 2.965 o
3 2 1 9789.650 9566.780 208.569 5.589 o
3 2 4 5090.770 5057.840 95.880 18.945 o
3 2 7 4212.980 4503.280 86.570 24.703 o
3 2 10 2299.510 2494.170 79.475 45.582 o
3 3 -9 2247.650 1816.010 243.286 9.791 o
3 3 -6 3522.460 3129.330 137.903 19.553 o
3 3 -3 7196.550 7213.880 159.532 9.259 o
3 3 0 11835.900 11256.500 252.785 3.952 o
3 3 3 18192.800 17538.200 245.325 2.248 o
3 3 6 5376.810 5558.940 75.972 19.232 o
3 3 9 634.274 733.062 39.687 209.649 o
3 4 -7 3157.430 2980.340 131.153 22.427 o
3 4 -4 4052.430 4115.550 127.329 19.122 o
3 4 -1 9685.420 9997.070 167.949 6.163 o
3 4 2 5049.320 4786.070 118.958 17.509 o
3 4 5 5990.230 6136.400 101.096 14.890 o
3 4 8 1544.530 1585.870 58.193 86.637 o
3 4 11 1026.220 988.571 48.011 135.709 o
3 5 -8 2216.940 2011.370 85.711 45.947 o
3 5 -5 2101.990 2130.750 237.649 10.251 o
3 5 -2 10478.700 10703.100 349.707 3.079 o
3 5 1 1728.580 1713.500 56.517 81.506 o
3 5 4 8457.410 8577.960 147.178 7.914 o
3 5 7 3267.290 3547.150 101.504 28.134 o
3 5 10 912.543 1023.750 76.123 80.996 o
3 6 -9 1599.070 1319.700 104.493 44.315 o
3 6 -6 949.206 933.215 61.112 109.467 o
3 6 -3 6751.430 6670.970 223.193 7.221 o
3 6 0 5375.940 5339.710 99.159 17.150 o
3 6 3 6099.950 6223.430 111.256 13.808 o
3 6 6 5752.720 6040.750 104.220 15.364 o
3 6 9 1020.690 1096.410 86.582 66.381 o
3 7 -7 769.323 768.324 54.817 130.173 o
3 7 -4 1153.180 1098.180 70.455 86.772 o
3 7 -1 6826.170 6828.300 121.811 11.563 o
3 7 2 4961.790 4870.350 124.919 16.574 o
3 7 5 8247.480 8285.200 156.388 7.828 o
3 7 8 745.628 713.275 76.258 88.338 o
3 8 -8 779.933 701.749 58.479 122.478 o
3 8 -5 1495.710 1475.100 68.371 77.841 o
3 8 -2 716.283 740.437 34.743 210.215 o
3 8 1 5647.080 5511.630 99.518 16.598 o
3 8 4 5405.300 5456.870 160.889 11.815 o
3 8 7 2414.640 2496.550 80.866 43.871 o
3 9 -9 176.804 112.554 38.420 343.951 o
3 9 -6 1350.430 1295.350 64.822 87.822 o
3 9 -3 2447.030 2496.660 72.348 48.822 o
3 9 0 6395.760 6668.850 94.395 14.103 o
3 9 3 2404.160 2194.270 104.248 34.008 o
3 9 6 946.343 982.342 55.343 118.030 o
3 9 9 279.757 239.284 35.204 343.375 o
3 10 -7 1651.950 1568.480 71.057 68.572 o
3 10 -4 3057.910 2981.360 92.240 33.471 o
3 10 -1 2272.410 2310.590 55.304 64.180 o
3 10 2 208.455 209.721 30.989 522.968 o
3 10 5 1511.160 1541.430 49.735 97.928 o
3 10 8 223.905 209.629 29.968 541.083 o
3 11 -8 2424.630 2399.670 109.741 32.921 o
3 11 -5 1076.030 1079.530 114.971 41.684 o
3 11 -2 4209.590 4180.800 95.617 23.623 o
3 11 1 260.865 261.362 34.039 440.752 o
3 11 4 1296.080 1328.490 45.853 119.146 o
3 11 7 202.967 190.710 31.562 531.848 o
3 12 -6 1864.400 1720.760 58.288 74.221 o
3 12 -3 2411.640 2411.420 66.947 52.358 o
3 12 0 2941.410 3026.650 83.002 36.118 o
3 12 3 1073.720 1092.900 61.298 105.047 o
3 12 6 234.114 211.268 33.257 427.060 o
3 13 -4 1672.740 1578.620 44.006 100.056 o
3 13 -1 3743.140 3726.270 90.329 27.576 o
3 13 2 1766.170 1993.710 125.946 31.070 o
3 13 5 727.408 731.717 45.718 170.592 o
3 14 -5 1251.390 1206.170 73.597 75.700 o
3 14 -2 1697.860 1514.920 125.355 31.039 o
3 14 1 1335.200 1514.240 98.254 49.323 o
3 14 4 764.374 903.243 76.949 81.495 o
3 15 -3 955.228 883.017 72.958 85.288 o
3 15 0 719.436 721.910 80.731 79.055 o
3 15 3 503.261 540.420 35.156 276.579 o
4 1 -6 4572.800 4308.330 146.238 15.581 o
4 1 -3 1087.480 999.650 53.322 118.114 o
4 1 0 3520.810 3638.380 141.764 18.916 o
4 1 3 2161.130 2095.130 46.169 74.520 o
4 1 6 12301.100 12564.000 158.901 4.557 o
4 1 9 2184.940 2341.620 64.582 57.068 o
4 2 -7 4212.260 3895.990 123.833 19.316 o
4 2 -4 2543.020 2418.800 63.920 52.819 o
4 2 -1 5635.830 5931.280 288.141 5.500 o
4 2 2 5000.100 4978.790 117.245 17.339 o
4 2 5 4806.880 4993.930 97.383 20.013 o
4 2 8 3136.100 3345.750 73.103 37.959 o
4 2 11 933.275 1083.180 67.325 90.304 o
4 3 -8 2746.890 2547.370 110.727 29.523 o
4 3 -5 373.318 322.877 33.275 360.894 o
4 3 -2 5932.240 5692.750 111.117 14.836 o
4 3 1 18165.200 18015.800 385.814 1.719 o
4 3 4 5454.800 5609.320 121.734 15.164 o
4 3 7 3602.880 3722.230 83.913 30.416 o
4 3 10 825.373 912.023 42.916 167.710 o
4 4 -9 1175.240 994.729 94.384 56.130 o
4 4 -6 2628.880 2352.210 86.707 41.045 o
4 4 -3 4550.770 4582.350 103.312 20.374 o
4 4 0 18332.000 18051.100 264.760 2.109 o
4 4 3 3566.530 3657.520 82.110 31.685 o
4 4 6 4482.370 4554.960 77.775 24.617 o
4 4 9 248.701 271.102 26.750 565.037 o
4 5 -10 408.846 350.783 49.301 195.161 o
4 5 -7 1451.500 1323.490 70.623 72.715 o
4 5 -4 3743.050 3748.470 145.922 17.754 o
4 5 -1 18842.400 18753.400 264.534 2.019 o
4 5 2 2098.700 2157.610 89.783 45.465 o
4 5 5 5470.770 5504.960 109.793 16.022 o
4 5 8 694.464 784.833 46.107 174.398 o
4 6 -8 1745.320 1664.650 97.041 45.234 o
4 6 -5 1495.520 1442.890 97.484 49.776 o
4 6 -2 4116.990 4102.150 109.639 21.792 o
4 6 1 3155.080 3164.280 75.731 37.186 o
4 6 4 10868.700 11043.900 189.897 4.985 o
4 6 7 2560.500 2670.360 73.569 44.889 o
4 6 10 550.941 571.757 37.150 256.255 o
4 7 -9 243.922 217.718 35.242 417.770 o
4 7 -6 2025.650 1805.050 73.862 58.609 o
4 7 -3 1048.790 1001.060 50.792 123.268 o
4 7 0 8115.690 8045.740 199.448 6.789 o
4 7 3 803.184 754.528 40.984 184.696 o
4 7 6 3520.070 3714.470 88.916 28.612 o
4 7 9 1324.570 1455.010 134.032 30.238 o
4 8 -7 2373.700 2161.910 128.269 27.509 o
4 8 -4 404.750 390.638 35.483 334.256 o
4 8 -1 4436.320 4404.480 94.841 22.145 o
4 8 2 1344.120 1347.510 52.900 100.674 o
4 8 5 2309.840 2332.760 61.187 56.411 o
4 8 8 2022.910 2264.460 118.271 31.636 o
4 9 -8 887.896 808.442 87.199 68.312 o
4 9 -5 3218.590 2914.110 100.932 29.737 o
4 9 -2 1969.870 1961.490 66.004 63.566 o
4 9 1 2048.770 2015.540 54.536 71.335 o
4 9 4 738.427 703.532 41.631 200.454 o
4 9 7 1419.130 1413.300 94.249 51.302 o
4 10 -6 2042.280 1902.950 80.665 51.150 o
4 10 -3 2382.740 2405.080 60.259 58.450 o
4 10 0 729.864 755.945 33.644 245.112 o
4 10 3 1509.810 1584.660 55.892 90.882 o
4 10 6 1108.620 1031.440 63.316 94.732 o
4 11 -7 1620.760 1379.950 70.920 68.784 o
4 11 -4 388.962 412.662 27.432 438.386 o
4 11 -1 1476.590 1544.990 50.098 96.850 o
4 11 2 2080.770 2149.140 85.013 49.109 o
4 11 5 2050.540 2126.600 69.440 56.908 o
4 12 -5 827.209 840.303 41.190 185.849 o
4 12 -2 2158.070 2173.610 63.760 59.469 o
4 12 1 2422.900 2468.340 161.484 18.901 o
4 12 4 1137.300 1158.590 40.027 144.120 o
4 13 -3 828.742 769.395 33.449 216.199 o
4 13 0 4008.630 4289.080 141.508 17.163 o
4 13 3 758.159 756.681 33.382 236.049 o
4 14 -1 2208.470 2365.970 87.692 43.650 o
4 14 2 920.216 926.008 43.884 160.154 o
5 1 -8 2038.830 1850.150 101.147 38.470 o
5 1 -5 2862.250 2669.790 83.427 38.573 o
5 1 -2 1219.350 1196.950 61.117 89.338 o
5 1 1 17615.500 17552.400 373.089 1.810 o
5 1 4 1516.870 1515.100 49.602 100.173 o
5 1 7 7426.170 8056.480 124.672 9.915 o
5 1 10 1854.140 1946.520 64.908 64.916 o
5 2 -9 810.400 747.827 79.842 73.603 o
5 2 -6 2449.570 2326.860 83.737 43.589 o
5 2 -3 4283.090 3948.640 84.896 26.468 o
5 2 0 27789.300 27638.600 309.892 1.054 o
5 2 3 5920.630 5879.870 143.760 12.166 o
5 2 6 3460.090 3585.410 71.465 34.032 o
5 2 9 680.566 718.209 38.941 214.184 o
5 3 -10 1509.760 1388.200 94.735 49.918 o
5 3 -7 4276.550 3903.290 182.387 12.506 o
5 3 -4 2066.730 1940.480 65.596 61.927 o
5 3 -1 7701.030 7665.740 168.360 8.310 o
5 3 2 2018.420 2063.530 65.205 64.865 o
5 3 5 3641.440 3516.920 68.860 33.800 o
5 3 8 1256.340 1267.470 45.505 122.796 o
5 4 -8 1923.460 1679.510 95.956 44.766 o
5 4 -5 2684.490 2715.370 122.778 26.747 o
5 4 -2 2013.120 2013.690 60.723 66.985 o
5 4 1 2381.710 2453.330 67.216 50.298 o
5 4 4 5161.370 5242.300 97.475 18.370 o
5 4 7 2621.970 2623.200 78.457 42.709 o
5 4 10 1020.220 732.460 341.774 5.474 o
5 5 -9 584.188 501.689 49.437 187.981 o
5 5 -6 3555.900 3357.010 99.268 27.510 o
5 5 -3 4047.200 4049.600 80.966 27.329 o
5 5 0 8894.150 8732.400 145.706 7.494 o
5 5 3 2229.500 2247.860 58.633 61.920 o
5 5 6 1151.610 1253.280 46.205 129.256 o
5 5 9 958.302 927.110 54.664 125.809 o
5 6 -7 1617.800 1429.900 74.669 65.120 o
5 6 -4 2948.220 2843.490 70.726 43.686 o
5 6 -1 2742.360 2807.050 68.769 45.034 o
5 6 2 4568.110 4598.850 112.392 19.274 o
5 6 5 1318.030 1287.110 52.075 103.286 o
5 6 8 1372.390 1493.400 91.783 54.067 o
5 7 -8 864.786 755.676 61.237 118.365 o
5 7 -5 1359.930 1314.050 63.412 87.220 o
5 7 -2 3402.590 3395.960 71.516 34.843 o
5 7 1 8971.950 8933.540 217.523 5.777 o
5 7 4 373.881 326.909 29.845 418.899 o
5 7 7 2593.740 2881.710 109.935 30.322 o
5 8 -6 5482.040 5005.320 125.086 15.213 o
5 8 -3 959.969 924.330 51.016 136.609 o
5 8 0 7012.280 6989.850 156.251 9.690 o
5 8 3 442.813 368.740 37.933 301.217 o
5 8 6 4555.090 4654.370 99.851 20.855 o
5 9 -7 1667.200 1464.590 82.169 57.128 o
5 9 -4 1031.890 933.607 44.909 149.098 o
5 9 -1 1550.600 1601.740 55.114 89.443 o
5 9 2 4542.990 4617.570 100.914 20.886 o
5 9 5 3943.570 3914.260 77.036 29.120 o
5 9 8 572.075 471.655 54.474 149.738 o
5 10 -5 2222.810 2183.370 69.520 54.750 o
5 10 -2 858.163 863.069 39.219 181.479 o
5 10 1 945.215 975.717 63.987 101.759 o
5 10 4 1067.190 1104.610 43.362 145.551 o
5 10 7 709.791 687.827 67.375 103.761 o
5 11 -6 397.183 342.407 40.202 275.694 o
5 11 -3 518.755 531.460 29.560 322.241 o
5 11 0 1619.900 1696.200 63.842 72.668 o
5 11 3 613.204 734.437 45.081 184.724 o
5 11 6 1071.730 1045.950 81.831 67.900 o
5 12 -4 508.943 497.921 27.478 349.237 o
5 12 -1 1933.420 1864.460 57.926 71.330 o
5 12 2 537.116 538.084 39.514 244.755 o
5 12 5 1059.490 1028.950 80.357 72.086 o
5 13 -2 993.159 996.023 64.620 103.263 o
5 13 1 1467.170 1650.640 101.923 45.114 o
5 13 4 699.798 724.316 72.616 95.584 o
5 14 0 1484.290 1525.260 51.767 96.937 o
6 1 -7 4370.890 3855.170 119.859 19.590 o
6 1 -4 973.227 890.072 58.724 107.933 o
6 1 -1 3614.330 3642.240 96.174 26.467 o
6 1 2 11871.400 11723.600 177.254 4.710 o
6 1 5 6922.680 7079.000 96.649 12.616 o
6 1 8 4638.700 4766.260 88.666 21.799 o
6 2 -8 1633.790 1520.110 95.799 47.214 o
6 2 -5 4665.110 4351.520 133.538 16.747 o
6 2 -2 1794.460 1818.510 48.188 82.922 o
6 2 1 3529.740 3593.770 72.133 33.771 o
6 2 4 3138.440 3187.650 100.324 29.948 o
6 2 7 6399.910 6721.690 110.679 13.130 o
6 2 10 1274.250 1185.030 88.771 57.660 o
6 3 -9 1071.640 911.115 62.070 105.992 o
6 3 -6 1953.990 1759.250 79.736 52.336 o
6 3 -3 1860.110 1793.230 58.768 73.076 o
6 3 0 3458.520 3473.350 66.626 35.999 o
6 3 3 3672.790 3833.660 110.187 24.026 o
6 3 6 1405.330 1440.510 42.989 113.912 o
6 3 9 572.646 573.912 37.854 232.287 o
6 4 -7 2984.930 2902.060 89.033 34.216 o
6 4 -4 5398.700 5196.400 106.542 17.138 o
6 4 -1 481.967 474.527 29.287 382.724 o
6 4 2 1294.460 1239.100 47.298 120.819 o
6 4 5 1464.140 1479.360 42.276 108.595 o
6 4 8 1290.350 1369.430 58.473 91.835 o
6 5 -8 645.507 644.810 47.133 179.475 o
6 5 -5 4871.430 4764.020 147.138 14.851 o
6 5 -2 1273.850 1238.440 41.948 132.656 o
6 5 1 8407.150 8058.950 165.199 7.689 o
6 5 4 1540.320 1514.330 43.445 103.760 o
6 5 7 379.152 416.686 40.116 269.633 o
6 6 -9 632.929 539.057 44.253 196.026 o
6 6 -6 3611.110 3211.230 98.403 27.779 o
6 6 -3 3037.080 2914.460 75.352 39.335 o
6 6 0 5478.630 5343.160 107.820 16.709 o
6 6 3 154.037 152.763 22.266 752.342 o
6 6 6 2349.870 2399.970 64.859 55.247 o
6 6 9 329.729 352.642 47.832 219.874 o
6 7 -7 2423.260 2273.210 86.831 42.784 o
6 7 -4 768.787 784.324 38.868 192.624 o
6 7 -1 4137.750 4305.390 107.768 21.693 o
6 7 2 2035.480 2028.810 81.180 50.179 o
6 7 5 5779.390 5725.280 128.346 13.847 o
6 7 8 1051.710 1065.180 84.725 67.958 o
6 8 -8 609.168 476.221 43.260 200.522 o
6 8 -5 4043.110 3814.840 121.874 20.165 o
6 8 -2 2413.380 2507.130 65.329 52.632 o
6 8 1 5097.720 4979.720 189.944 10.570 o
6 8 4 3214.950 3171.250 107.056 28.249 o
6 8 7 1435.440 1546.240 108.453 42.065 o
6 9 -6 1246.190 1156.250 62.467 90.605 o
6 9 -3 1008.840 1039.020 45.293 151.411 o
6 9 0 1777.600 1654.240 52.028 85.459 o
6 9 3 3114.890 3235.660 81.809 35.181 o
6 9 6 984.919 949.800 63.057 103.677 o
6 10 -4 754.397 690.981 37.747 210.858 o
6 10 -1 130.787 148.500 19.379 847.129 o
6 10 2 2017.150 2147.880 149.612 22.514 o
6 10 5 1498.610 1663.750 61.492 80.233 o
6 11 -5 528.906 476.456 42.481 224.394 o
6 11 -2 1008.310 1050.910 51.154 124.456 o
6 11 1 827.338 792.668 93.327 61.450 o
6 11 4 1312.080 1283.390 42.208 125.081 o
6 12 -3 574.438 565.457 28.749 331.097 o
6 12 0 1897.210 2072.440 149.349 23.046 o
6 12 3 1608.790 1685.410 46.946 94.965 o
6 13 -1 1858.090 1952.300 75.710 57.721 o
6 13 2 935.479 970.777 39.931 168.181 o
7 1 -9 658.282 554.375 48.903 167.927 o
7 1 -6 3516.270 3275.400 102.807 27.312 o
7 1 -3 2119.490 1968.720 54.769 68.186 o
7 1 0 11156.700 11522.500 171.190 5.063 o
7 1 3 942.229 931.669 32.438 189.649 o
7 1 6 5754.740 6050.750 174.708 10.486 o
7 1 9 1575.810 1587.420 46.988 99.487 o
7 2 -10 1668.150 1320.070 90.536 53.107 o
7 2 -7 2832.740 2462.020 145.370 20.924 o
7 2 -4 5241.770 4869.570 85.269 20.056 o
7 2 -1 2869.230 2820.380 100.615 33.156 o
7 2 2 1360.670 1248.170 45.090 123.280 o
7 2 5 4144.590 4162.340 70.406 27.863 o
7 2 8 1080.060 1123.300 46.996 130.229 o
7 3 -8 2704.400 2549.150 111.725 30.470 o
7 3 -5 5035.000 4791.090 110.299 18.095 o
7 3 -2 1044.410 1110.880 44.558 135.937 o
7 3 1 558.524 490.345 28.713 300.759 o
7 3 4 2893.630 2916.610 62.020 45.349 o
7 3 7 1044.800 1112.510 42.204 152.417 o
7 3 10 1388.550 1327.670 76.475 68.373 o
7 4 -9 1256.880 1127.720 52.043 113.124 o
7 4 -6 3882.070 3708.040 113.813 22.525 o
7 4 -3 3475.150 3510.580 78.310 32.290 o
7 4 0 2806.090 2725.940 62.827 47.024 o
7 4 3 2068.950 2109.720 49.841 74.939 o
7 4 6 748.942 724.018 41.591 200.777 o
7 4 9 1335.880 1385.390 65.756 82.106 o
7 5 -7 2708.210 2705.740 117.769 28.101 o
7 5 -4 4362.370 4278.190 92.758 23.214 o
7 5 -1 2598.240 2686.040 104.728 32.276 o
7 5 2 1306.080 1380.890 53.756 102.855 o
7 5 5 1468.680 1474.180 49.313 105.066 o
7 5 8 1786.560 1744.620 142.317 25.999 o
7 6 -8 785.989 809.876 64.395 107.275 o
7 6 -5 2042.500 2095.880 88.519 43.985 o
7 6 -2 3195.090 3238.220 97.134 30.134 o
7 6 1 3061.560 3049.060 87.958 34.960 o
7 6 4 2937.690 3055.020 98.480 31.779 o
7 6 7 1600.000 1776.380 86.728 53.977 o
7 7 -6 1982.690 1936.540 140.984 24.106 o
7 7 -3 854.924 824.351 41.703 174.906 o
7 7 0 3183.490 3305.660 145.197 19.813 o
7 7 3 2530.090 2416.010 66.910 51.441 o
7 7 6 3375.150 3330.670 126.482 22.282 o
7 8 -7 907.353 751.359 54.192 127.892 o
7 8 -4 713.283 698.162 43.023 196.689 o
7 8 -1 1851.340 1860.720 91.928 47.253 o
7 8 2 3097.630 3334.270 135.488 21.538 o
7 8 5 2125.390 2338.970 84.237 45.986 o
7 9 -5 1114.800 1011.160 45.190 140.453 o
7 9 -2 116.933 137.634 19.082 974.565 o
7 9 1 2244.070 2389.210 91.211 42.068 o
7 9 4 867.665 944.888 43.865 161.745 o
7 9 7 1603.610 1588.590 90.947 51.329 o
7 10 -6 324.605 290.861 30.736 407.728 o
7 10 -3 896.041 921.214 32.739 201.495 o
7 10 0 593.891 637.611 38.711 242.590 o
7 10 3 1378.390 1501.710 53.553 95.442 o
7 10 6 1673.850 1797.110 74.851 61.683 o
7 11 -4 647.358 565.686 34.639 251.573 o
7 11 -1 1517.020 1589.690 62.110 79.036 o
7 11 2 1240.390 1417.130 57.674 96.222 o
7 11 5 1647.120 1785.450 98.305 44.511 o
7 12 -2 2061.690 2010.770 62.419 64.930 o
7 12 1 1250.880 1381.170 67.490 82.968 o
8 1 -8 1622.840 1428.520 66.163 76.531 o
8 1 -5 5545.210 5318.490 106.107 16.457 o
8 1 -2 5197.860 5039.360 114.332 16.717 o
8 1 1 1066.400 986.993 38.249 159.720 o
8 1 4 770.483 758.824 27.142 274.246 o
8 1 7 1744.250 1919.310 72.169 64.062 o
8 1 10 1095.850 1286.550 91.523 56.834 o
8 2 -9 1178.130 901.648 66.353 91.377 o
8 2 -6 2409.370 2226.190 69.406 51.783 o
8 2 -3 3416.700 3299.620 82.356 33.214 o
8 2 0 1947.170 1883.960 46.393 83.939 o
8 2 3 2210.170 2232.560 57.915 63.882 o
8 2 6 443.112 444.039 33.449 350.238 o
8 2 9 1377.410 1439.940 69.312 76.216 o
8 3 -7 3118.350 2963.210 149.267 19.391 o
8 3 -4 6659.900 6464.870 118.584 12.380 o
8 3 -1 3658.160 3744.450 74.677 31.022 o
8 3 2 2569.800 2530.680 62.643 53.232 o
8 3 5 15.320 26.575 13.473 2779.530 o
8 3 8 2165.230 2024.370 281.668 7.585 o
8 4 -8 1234.230 1141.260 57.339 101.646 o
8 4 -5 5503.370 5282.550 135.656 14.071 o
8 4 -2 4083.720 3934.900 84.010 26.407 o
8 4 1 2632.240 2536.400 96.927 35.788 o
8 4 4 262.331 231.865 20.846 657.664 o
8 4 7 3645.460 3675.180 108.222 24.709 o
8 5 -6 2018.490 2087.100 106.606 36.719 o
8 5 -3 859.774 840.365 57.781 117.984 o
8 5 0 2397.420 2441.930 79.520 45.778 o
8 5 3 2453.490 2491.740 81.116 43.595 o
8 5 6 5107.990 5355.060 120.946 16.067 o
8 6 -7 1002.960 827.349 62.275 103.626 o
8 6 -4 1689.760 1736.030 68.649 65.776 o
8 6 -1 3198.670 3190.460 88.329 32.405 o
8 6 2 520.498 510.818 33.223 292.262 o
8 6 5 3856.050 3700.630 92.142 26.863 o
8 6 8 514.189 525.904 53.258 170.173 o
8 7 -5 416.903 328.103 64.974 128.764 o
8 7 -2 1539.440 1475.820 51.215 94.425 o
8 7 1 1300.260 1189.520 69.236 80.985 o
8 7 4 2281.950 2304.610 77.445 49.003 o
8 7 7 1395.100 1423.060 90.132 55.466 o
8 8 -6 1270.740 1035.710 62.921 93.594 o
8 8 -3 426.451 406.004 31.422 335.903 o
8 8 0 2493.050 2483.530 119.628 29.114 o
8 8 3 1023.720 1036.070 47.346 144.128 o
8 8 6 1015.640 1045.570 80.625 72.895 o
8 9 -4 354.105 348.572 23.925 515.903 o
8 9 -1 282.433 270.145 33.602 432.643 o
8 9 2 1504.580 1559.030 79.187 63.656 o
8 9 5 1612.380 1627.370 81.852 57.097 o
8 10 -5 360.647 342.810 46.255 222.383 o
8 10 -2 527.901 640.187 45.291 190.961 o
8 10 1 1707.750 1811.250 86.326 53.038 o
8 10 4 2059.550 2217.330 61.874 62.135 o
8 11 -3 1118.130 1041.430 41.203 148.093 o
8 11 0 1794.290 1723.440 75.686 60.035 o
8 11 3 1151.960 1263.560 40.368 139.294 o
9 1 -7 1831.560 1714.530 69.310 65.544 o
9 1 -4 4892.980 4791.590 118.533 17.760 o
9 1 -1 2670.360 2686.270 73.525 44.388 o
9 1 2 7911.860 7714.640 101.737 10.373 o
9 1 5 1325.020 1336.940 38.602 131.669 o
9 1 8 624.049 577.532 41.064 232.355 o
9 2 -8 1100.860 944.561 51.792 120.993 o
9 2 -5 6031.460 5619.950 142.643 12.474 o
9 2 -2 3193.890 3261.960 81.924 33.536 o
9 2 1 5023.700 4805.830 105.528 18.694 o
9 2 4 126.011 142.228 16.041 1106.450 o
9 2 7 1647.160 1659.080 66.791 73.893 o
9 3 -9 1468.730 1219.540 60.998 87.665 o
9 3 -6 4405.890 4057.210 120.397 19.545 o
9 3 -3 1460.460 1413.310 47.368 101.443 o
9 3 0 2703.690 2523.780 63.612 48.981 o
9 3 3 1403.510 1354.020 39.024 122.738 o
9 3 6 3804.830 3791.190 106.123 24.310 o
9 3 9 1248.560 1147.670 79.854 69.830 o
9 4 -7 1182.070 1140.010 60.296 100.917 o
9 4 -4 3118.820 3092.810 113.997 25.749 o
9 4 -1 6682.070 6584.030 118.993 12.026 o
9 4 2 972.574 978.378 47.528 141.151 o
9 4 5 1664.140 1562.470 42.107 106.037 o
9 4 8 846.979 947.993 76.310 85.055 o
9 5 -8 865.415 699.705 48.188 148.771 o
9 5 -5 1006.450 986.566 64.669 99.009 o
9 5 -2 1948.920 1924.590 63.037 68.156 o
9 5 1 1037.160 1036.860 46.736 137.734 o
9 5 4 1555.140 1560.110 42.459 104.873 o
9 5 7 577.499 535.783 75.294 94.363 o
9 6 -6 516.268 481.258 50.604 179.574 o
9 6 -3 1370.910 1295.220 46.936 112.786 o
9 6 0 1695.830 1738.780 81.766 55.686 o
9 6 3 1833.980 1879.410 44.921 88.144 o
9 6 6 1244.740 1171.680 120.564 36.660 o
9 7 -7 1412.390 1269.500 70.760 74.966 o
9 7 -4 1587.300 1507.060 55.404 89.311 o
9 7 -1 2271.880 2293.240 99.403 38.026 o
9 7 2 1059.670 1036.810 41.702 157.767 o
9 7 5 1191.550 1236.080 68.079 83.143 o
9 8 -5 1296.130 1103.920 80.923 68.593 o
9 8 -2 100.086 96.388 25.309 832.638 o
9 8 1 2303.470 2447.390 113.709 31.929 o
9 8 4 1125.850 1171.230 46.599 128.383 o
9 9 -3 410.487 429.055 28.332 369.021 o
9 9 0 1255.840 1366.480 70.107 77.593 o
9 9 3 590.199 617.826 32.736 273.313 o
9 10 -1 1134.730 1216.270 72.756 76.613 o
9 10 2 646.635 697.676 55.502 143.552 o
10 1 -9 1010.190 870.518 51.265 127.300 o
10 1 -6 4564.540 4436.480 152.332 14.807 o
10 1 -3 3757.380 3780.570 84.793 28.373 o
10 1 0 1836.570 1794.230 66.808 67.061 o
10 1 3 829.801 870.118 28.195 232.550 o
10 1 6 1778.430 1780.810 53.992 82.386 o
10 1 9 2261.400 2165.470 119.146 30.576 o
10 2 -7 784.236 690.558 56.653 131.003 o
10 2 -4 1371.660 1277.300 43.567 116.197 o
10 2 -1 1891.620 1821.410 57.334 70.923 o
10 2 2 2897.210 2932.260 66.401 43.983 o
10 2 5 1686.150 1684.660 47.939 90.405 o
10 2 8 2275.860 2440.260 135.414 25.257 o
10 3 -8 762.511 648.886 39.377 199.047 o
10 3 -5 1726.370 1630.680 61.420 75.580 o
10 3 -2 1105.290 1154.840 42.579 141.491 o
10 3 1 1109.180 1107.070 53.387 119.370 o
10 3 4 1957.040 1972.920 55.783 69.357 o
10 3 7 2427.990 2373.360 135.013 24.604 o
10 4 -6 1242.700 1166.820 77.001 74.787 o
10 4 -3 781.614 694.010 47.572 174.045 o
10 4 0 2005.140 1971.990 155.976 20.765 o
10 4 3 3142.900 3227.730 75.402 36.330 o
10 4 6 1768.900 1761.550 65.817 68.160 o
10 5 -7 464.442 363.610 38.591 264.780 o
10 5 -4 2374.090 2275.030 70.741 52.541 o
10 5 -1 1819.310 1695.230 91.764 47.131 o
10 5 2 1761.920 1722.200 47.625 90.049 o
10 5 5 750.906 724.176 37.893 210.555 o
10 6 -5 1562.140 1401.540 61.183 84.138 o
10 6 -2 1862.550 1775.570 72.003 61.560 o
10 6 1 1768.480 1609.010 66.639 71.075 o
10 6 4 1475.630 1521.930 43.743 108.354 o
10 7 -6 1635.920 1560.400 112.048 38.109 o
10 7 -3 1446.800 1331.990 55.996 94.112 o
10 7 0 2332.850 2364.110 86.453 43.225 o
10 7 3 583.238 607.629 34.106 275.567 o
10 7 6 890.111 906.644 74.694 85.602 o
10 8 -4 597.210 530.205 31.520 304.262 o
10 8 -1 1606.040 1730.340 59.034 80.737 o
10 8 2 901.560 900.606 44.580 160.311 o
10 8 5 312.399 327.534 47.066 210.285 o
10 9 -2 471.973 516.000 32.931 287.785 o
10 9 1 907.093 870.795 47.700 147.456 o
10 10 0 905.421 988.672 40.113 169.309 o
11 1 -8 1033.290 942.387 70.080 86.299 o
11 1 -5 1373.210 1286.040 63.995 85.499 o
11 1 -2 1627.540 1597.380 52.070 86.472 o
11 1 1 4876.940 4889.720 104.349 19.158 o
11 1 4 1053.570 1071.010 37.320 159.952 o
11 1 7 2914.810 2764.040 260.395 8.265 o
11 2 -6 1466.970 1419.310 83.543 59.825 o
11 2 -3 797.238 797.149 47.782 148.810 o
11 2 0 1762.030 1853.470 63.724 68.492 o
11 2 3 723.469 704.397 30.566 244.773 o
11 2 6 3089.850 3293.560 123.132 23.848 o
11 3 -7 948.916 848.449 57.799 116.531 o
11 3 -4 748.983 665.606 40.937 199.435 o
11 3 -1 3164.640 3176.660 97.155 29.905 o
11 3 2 854.056 910.539 44.239 167.747 o
11 3 5 1841.200 1940.580 54.300 76.328 o
11 3 8 642.620 555.699 50.824 169.152 o
11 4 -5 1736.070 1716.540 86.573 53.583 o
11 4 -2 2116.280 2134.750 73.419 53.987 o
11 4 1 1050.490 1108.620 52.406 121.939 o
11 4 4 425.296 419.202 22.929 462.396 o
11 4 7 344.119 286.852 40.038 277.002 o
11 5 -6 811.346 671.669 47.621 158.901 o
11 5 -3 1730.780 1687.900 52.758 86.040 o
11 5 0 886.207 893.098 41.172 176.375 o
11 5 3 1645.300 1606.450 51.727 89.971 o
11 5 6 1365.940 1323.120 94.361 50.302 o
11 6 -4 1477.170 1263.430 51.284 104.828 o
11 6 -1 1779.130 1910.930 76.666 58.680 o
11 6 2 1651.020 1780.000 53.542 85.696 o
11 6 5 1688.350 1834.250 113.632 35.318 o
11 7 -5 839.921 834.107 63.516 112.683 o
11 7 -2 1459.840 1449.680 47.150 107.601 o
11 7 1 1200.600 1281.800 59.709 97.853 o
11 7 4 800.454 899.849 53.705 130.605 o
11 8 -3 380.007 417.896 28.055 397.778 o
11 8 0 1803.850 1829.120 57.567 74.841 o
11 8 3 241.116 237.117 35.863 374.741 o
12 1 -7 1523.620 1422.610 73.647 67.242 o
12 1 -4 344.092 330.773 29.090 452.081 o
12 1 -1 3432.510 3369.390 84.759 32.285 o
12 1 2 634.996 637.541 29.707 291.370 o
12 1 5 1648.820 1679.350 58.244 79.730 o
12 1 8 1101.100 1124.370 79.982 70.243 o
12 2 -5 1655.810 1553.670 85.989 55.324 o
12 2 -2 1797.160 1755.350 54.048 80.668 o
12 2 1 1949.840 2031.260 60.727 66.250 o
12 2 4 1936.120 1957.290 71.000 59.656 o
12 2 7 1272.340 1012.810 79.454 69.977 o
12 3 -6 1123.730 1062.490 87.056 62.642 o
12 3 -3 1949.560 1968.630 78.473 54.466 o
12 3 0 3615.490 3683.900 89.536 28.283 o
12 3 3 1522.570 1492.200 57.054 89.007 o
12 3 6 1178.620 1127.320 63.258 92.269 o
12 4 -4 1057.170 984.783 42.254 156.196 o
12 4 -1 1864.840 1906.920 76.269 56.315 o
12 4 2 2903.360 2857.140 64.688 44.748 o
12 4 5 1806.700 1825.130 142.135 24.991 o
12 5 -5 1113.810 981.096 77.579 74.386 o
12 5 -2 1516.070 1617.800 58.957 83.675 o
12 5 1 2093.330 2203.920 71.432 54.890 o
12 5 4 894.384 915.006 68.566 94.845 o
12 6 -3 1402.570 1506.540 56.804 93.721 o
12 6 0 1171.470 1206.440 47.559 122.109 o
12 6 3 392.556 442.761 28.637 404.275 o
12 7 -1 1666.110 1680.200 53.553 85.565 o
12 7 2 112.839 118.886 19.841 1200.230 o
13 1 -6 1595.350 1475.030 86.991 54.209 o
13 1 -3 848.820 846.415 38.333 193.182 o
13 1 0 4326.830 4215.120 116.125 20.018 o
13 1 3 901.944 979.971 41.225 170.047 o
13 1 6 1057.330 1038.770 85.919 67.231 o
13 2 -4 1802.110 1639.390 66.907 68.424 o
13 2 -1 2436.270 2379.000 69.105 51.587 o
13 2 2 2115.080 2183.570 56.731 66.294 o
13 2 5 1871.670 1965.880 106.800 38.153 o
13 3 -5 1729.560 1501.310 57.153 81.521 o
13 3 -2 2423.310 2460.880 89.084 40.329 o
13 3 1 2917.360 3118.810 76.859 38.597 o
13 3 4 877.607 829.814 38.055 190.546 o
13 4 -3 1244.780 1294.960 55.515 106.156 o
13 4 0 3012.380 2968.830 100.992 30.716 o
13 4 3 1507.660 1381.730 42.362 111.168 o
13 5 -4 1177.830 1189.020 82.824 67.239 o
13 5 -1 1212.930 1242.070 46.353 122.500 o
13 5 2 1805.440 1927.300 66.731 64.653 o
13 6 -2 788.046 773.544 30.223 241.105 o
13 6 1 814.397 788.647 50.788 144.566 o
14 1 -5 954.570 848.496 54.621 124.584 o
14 1 -2 357.110 338.173 29.897 400.026 o
14 1 1 1624.430 1640.930 47.922 96.424 o
14 1 4 1827.490 1864.000 68.185 64.544 o
14 2 -3 1415.400 1362.590 70.148 75.342 o
14 2 0 3051.160 3115.080 76.089 38.735 o
14 2 3 2126.190 2051.800 54.920 67.572 o
14 3 -4 1001.790 937.598 59.016 111.882 o
14 3 -1 1955.000 2011.270 56.282 71.968 o
14 3 2 2827.110 2863.230 65.712 44.999 o
14 3 5 885.600 656.093 49.533 149.102 o
14 4 -2 1223.870 1334.460 97.630 50.287 o
14 4 1 3061.840 3264.540 88.540 33.329 o
14 5 0 1726.840 1745.360 70.901 65.684 o
15 1 -4 758.858 661.800 35.122 222.562 o
15 1 -1 430.412 459.091 32.676 322.235 o
15 1 2 778.453 706.433 45.311 172.505 o
15 1 5 923.142 833.343 66.138 98.206 o
15 2 -2 1420.640 1444.670 49.339 102.891 o
15 2 1 1179.860 1217.080 48.419 125.455 o
15 2 4 356.420 438.514 47.407 209.901 o
15 3 -3 1053.830 1002.230 39.568 159.730 o
15 3 0 1179.760 1177.770 41.970 138.721 o
15 3 3 380.758 332.718 25.650 464.309 o
16 1 -3 936.679 887.816 32.813 201.460 o
16 1 0 977.967 978.007 47.898 136.610 o
16 1 3 474.054 465.334 83.504 78.089 o
16 2 -1 1165.230 1190.870 54.832 105.055 o
16 2 2 699.675 631.469 44.360 192.231 o
;
_iucr_refine_instructions_details
;
TITL tcj00102_mans_a.res in R3
REM Old TITL
REM SHELXT solution in R3: R1 0.081, Rweak 0.147, Alpha 0.047
REM <I/s> 0.000 for 0 systematic absences, Orientation as input
REM Flack x = 0.158 ( 0.020 ) from 885 Parsons' quotients
REM Formula found by SHELXT: C37 As
CELL 1.54184 16.7925 16.7925 9.8907 90 90 120
ZERR 3 0.0003 0.0003 0.0003 0 0 0
LATT -3
SYMM -Y,+X-Y,+Z
SYMM +Y-X,-X,+Z
SFAC C H O As
UNIT 108 153 3 3
SADI C13 H13 C14 H14 C13 H13 C15 H15
SADI C171 H17a C171 H17b C171 H17a C171 H17a
SADI C172 H17d C172 H17e C172 H17d C172 H17f
SADI C181 H18d C181 H18e C181 H18d C181 H18f
SADI C182 H18a C182 H18b C182 H18a C182 H18c
SIMU C13 H13
SIMU C14 H14
SIMU C15 H15
RIGU C13 H13
RIGU C14 H14
RIGU C15 H15
SIMU C17 H17
RIGU C17 H17
SIMU C171 H17a H17b H17c
RIGU C171 H17a H17b H17c
SIMU C172 H17d H17e H17f
RIGU C172 H17d H17e H17f
SIMU C18 H18
RIGU C18 H18
SIMU C181 H18d H18e H18f
RIGU C181 H18d H18e H18f
SIMU C182 H18a H18b H18c
RIGU C182 H18a H18b H18c

L.S. 10
PLAN  4
SIZE 0.05 0.07 0.13
TEMP -173
CONF
BOND 
list 4
MORE -1
BOND $H
fmap 2
acta 
BASF 0.148086
TWIN -1 0 0 0 -1 0 0 0 -1 2
WGHT 0.024712 1.763885
FVAR 0.338186
REM <olex2.extras>
REM <HklSrc "%.\\TCJ00102_manS_N2.hkl">
REM </olex2.extras>

As1   4     0.66667  0.33333  0.56310  10.33333  0.01508  0.01508  0.01041 =
 -0.00000 -0.00000  0.00754 
C16   1     0.65875  0.48080  0.40481  11.00000  0.02564  0.02394  0.02404 =
 0.00480 -0.00487  0.01456 
C11   1     0.70253  0.46013  0.50960  11.00000  0.01925  0.01582  0.01344 =
 0.00011 -0.00189  0.00993 
C171  1     0.79058  0.52413  0.84644  11.00000  0.04522  0.03080  0.02193 =
 -0.00590 -0.00362 -0.00175 
H17a  2     0.83491  0.51952  0.92011  11.00000  0.06168  0.03996  0.05107 =
 -0.00476 -0.02061  0.00357 
H17b  2     0.72183  0.46916  0.85487  11.00000  0.04925  0.02989  0.01974 =
 -0.01104 -0.00264  0.00192 
H17c  2     0.79516  0.58940  0.86424  11.00000  0.06994  0.03515  0.03470 =
 -0.01154 -0.01630  0.00806 
C14   1     0.73213  0.63889  0.48388  11.00000  0.04154  0.02281  0.04616 =
 0.00620  0.00398  0.02161 
H14   2     0.74484  0.70902  0.47457  11.00000  0.09227  0.02790  0.04533 =
 -0.00011 -0.01484  0.03764 
C172  1     0.92656  0.58760  0.68781  11.00000  0.02199  0.03428  0.04400 =
 0.00353 -0.00993  0.00236 
H17d  2     0.94154  0.65913  0.70431  11.00000  0.03598  0.04168  0.05167 =
 0.00461 -0.00574  0.00963 
H17e  2     0.95056  0.58116  0.58611  11.00000  0.03835  0.06662  0.04784 =
 -0.00010 -0.01260  0.02426 
H17f  2     0.96464  0.56965  0.76093  11.00000  0.05859  0.06182  0.05160 =
 -0.00340 -0.02100  0.03118 
C12   1     0.76580  0.53034  0.59706  11.00000  0.01970  0.01602  0.01999 =
 -0.00108 -0.00053  0.00736 
C15   1     0.67366  0.57025  0.39586  11.00000  0.03677  0.02824  0.04281 =
 0.01006 -0.00145  0.02121 
H15   2     0.64054  0.58942  0.31654  11.00000  0.10133  0.07128  0.06649 =
 0.00333 -0.02967  0.06459 
C18   1     0.60153  0.41347  0.29477  11.00000  0.02951  0.03283  0.02218 =
 0.00742 -0.00824  0.01287 
H18   2     0.60543  0.35065  0.30789  11.00000  0.05605  0.03748  0.04666 =
 0.00238 -0.02109  0.02471 
C13   1     0.77881  0.61882  0.58225  11.00000  0.02921  0.01700  0.03620 =
 -0.00166  0.00380  0.00957 
H13   2     0.82962  0.67294  0.64560  11.00000  0.06846  0.03111  0.06652 =
 -0.01324 -0.02232  0.00668 
C17   1     0.82406  0.51779  0.70451  11.00000  0.02270  0.02300  0.02068 =
 -0.00031 -0.00798  0.00284 
H17   2     0.81585  0.45312  0.69305  11.00000  0.05620  0.03160  0.01652 =
 -0.00204 -0.01229  0.01846 
C182  1     0.64031  0.45208  0.15432  11.00000  0.05047  0.04707  0.02339 =
 0.01005 -0.01023  0.01522 
H18a  2     0.62698  0.50836  0.13173  11.00000  0.06756  0.05808  0.03946 =
 0.00744 -0.01596  0.02722 
H18b  2     0.60350  0.40018  0.07689  11.00000  0.06822  0.06424  0.04699 =
 -0.00577 -0.02697  0.02954 
H18c  2     0.71349  0.47627  0.15160  11.00000  0.05560  0.06098  0.02280 =
 0.00815 -0.01105  0.02118 
C181  1     0.49998  0.38593  0.30343  11.00000  0.03136  0.05120  0.04936 =
 0.01498 -0.01334  0.01944 
H18d  2     0.46907  0.34993  0.39877  11.00000  0.05880  0.05739  0.05410 =
 0.01763 -0.00837  0.02498 
H18e  2     0.46237  0.33900  0.21871  11.00000  0.04542  0.06299  0.05759 =
 0.00875 -0.02025  0.02997 
H18f  2     0.49140  0.44743  0.30566  11.00000  0.04645  0.05819  0.05235 =
 0.01839 -0.00535  0.02791 
O1    3     0.66667  0.33333  0.72996  10.33333  0.01996  0.01996  0.00830 =
 -0.00000 -0.00000  0.00998 
HKLF 4

END
Q1 1 0.66667 0.33333 0.63333 11 0.05 0.36
Q2 1 0.66667 0.33333 0.5 11 0.05 0.23
Q3 1 0.62963 0.37037 0.56667 11 0.05 0.18
Q4 1 0.7037 0.40741 0.56667 11 0.05 0.15

  REM The information below was added by Olex2.
  REM
  REM R1 = 0.0223 for 1845 Fo > 4sig(Fo) and 0.0223 for all 1848 data
  REM 269 parameters refined using 210 restraints
  REM Highest difference peak 0.3611, deepest hole -0.2282
  REM Mean Shift 0.0001, Max Shift -0.0009.

  REM +++ Tabular Listing of Refinement Information +++
  REM R1_all = 0.0223
  REM R1_gt = 0.0223
  REM wR_ref = 0.0534
  REM GOOF = 1.0810
  REM Shift_max = -0.0009
  REM Shift_mean = 0.0001
  REM Reflections_all = 1848
  REM Reflections_gt = 1845
  REM Parameters = 269
  REM Hole = -0.2282
  REM Peak = 0.3611
  REM Flack = 0.013(16)

  
;
_olex2_submission_special_instructions  'No special instructions were received'
_oxdiff_exptl_absorpt_empirical_details
;
Empirical correction (ABSPACK) includes:
- Absorption correction using spherical harmonics
- Frame scaling
- Detector area scaling
;
_oxdiff_exptl_absorpt_empirical_full_max  1.354
_oxdiff_exptl_absorpt_empirical_full_min  0.730
loop_
  _restr_equal_distance_atom_site_label_1
  _restr_equal_distance_atom_site_label_2
  _restr_equal_distance_site_symmetry_2
  _restr_equal_distance_class_id
 C171 H17a 1 2
 C171 H17a 1 2
 C171 H17a 1 2
 C171 H17b 1 2
 C14 H14 1 1
 C172 H17d 1 3
 C172 H17d 1 3
 C172 H17e 1 3
 C172 H17f 1 3
 C15 H15 1 1
 C13 H13 1 1
 C13 H13 1 1
 C182 H18a 1 5
 C182 H18a 1 5
 C182 H18b 1 5
 C182 H18c 1 5
 C181 H18d 1 4
 C181 H18d 1 4
 C181 H18e 1 4
 C181 H18f 1 4

loop_
  _restr_equal_distance_class_class_id
  _restr_equal_distance_class_target_weight_param
  _restr_equal_distance_class_average
  _restr_equal_distance_class_esd
  _restr_equal_distance_class_diff_max
 1 0.0200 1.0885 0.0069 0.0104
 2 0.0200 1.0691 0.0046 0.0080
 3 0.0200 1.1075 0.0028 0.0049
 4 0.0200 1.1046 0.0050 0.0074
 5 0.0200 1.0927 0.0055 0.0080

loop_
  _restr_RIGU_atom_site_label_1
  _restr_RIGU_atom_site_label_2
  _restr_RIGU_target_weight_param
  _restr_RIGU_U13_diff
  _restr_RIGU_U23_diff
  _restr_RIGU_U33_diff
 C171 H17a 0.004000 0.003199 0.002772 -0.002748
 C171 H17b 0.004000 0.000710 -0.000678 -0.004414
 C171 H17c 0.004000 0.002289 0.003294 -0.001026
 H17a H17b 0.004000 0.000005 0.007849 0.002591
 H17a H17c 0.004000 -0.007539 -0.003317 0.001696
 H17b H17c 0.004000 -0.005011 -0.002195 -0.006297
 C14 H14 0.004000 0.000478 0.000319 -0.000052
 C172 H17d 0.004000 -0.002591 -0.000736 -0.005269
 C172 H17e 0.004000 0.002563 0.002560 -0.003687
 C172 H17f 0.004000 -0.000029 -0.003317 -0.002857
 H17d H17e 0.004000 -0.005398 -0.009752 -0.004361
 H17d H17f 0.004000 -0.000030 0.012254 -0.000130
 H17e H17f 0.004000 0.003804 0.004645 -0.001480
 C15 H15 0.004000 -0.000131 -0.001118 -0.000314
 C18 H18 0.004000 -0.000982 -0.001383 0.000683
 C13 H13 0.004000 -0.000847 0.000460 0.000026
 C17 H17 0.004000 0.001658 -0.001168 -0.001862
 C182 H18a 0.004000 -0.002175 0.001916 -0.003380
 C182 H18b 0.004000 -0.000521 0.002021 -0.003914
 C182 H18c 0.004000 0.002332 -0.000327 -0.003927
 H18a H18b 0.004000 -0.005831 -0.006283 0.000292
 H18a H18c 0.004000 -0.008895 0.004925 0.001009
 H18b H18c 0.004000 0.002448 0.007001 0.002047
 C181 H18d 0.004000 0.002526 0.002210 -0.003042
 C181 H18e 0.004000 -0.000247 -0.002205 -0.003776
 C181 H18f 0.004000 0.000353 -0.001535 -0.002909
 H18d H18e 0.004000 -0.000099 0.012110 -0.001744
 H18d H18f 0.004000 -0.004216 0.003503 0.002301
 H18e H18f 0.004000 -0.006003 -0.000658 -0.000528

loop_
  _restr_U_similar_atom_site_label_1
  _restr_U_similar_atom_site_label_2
  _restr_U_similar_weight_param
 C171 H17a 0.0800
 C171 H17b 0.0800
 C171 H17c 0.0800
 C14 H14 0.0800
 C172 H17d 0.0800
 C172 H17e 0.0800
 C172 H17f 0.0800
 C15 H15 0.0800
 C18 H18 0.0800
 C13 H13 0.0800
 C17 H17 0.0800
 C182 H18a 0.0800
 C182 H18b 0.0800
 C182 H18c 0.0800
 C181 H18d 0.0800
 C181 H18e 0.0800
 C181 H18f 0.0800

loop_
  _twin_individual_id
  _twin_individual_mass_fraction_refined
 1 0.852(16)
 2 0.148(16)


#===END
