# Supplementary material for: Isolation, bonding and reactivity of a monomeric stibine oxide
Source: Nat Chem. 2023 Mar 23;15(5):633–40. doi: 10.1038/s41557-023-01160-x (PMC10159848; doi:10.1038/s41557-023-01160-x)
Supplement: Supplementary file 15 — Crystallographic information file for compound 2c. [file 41557_2023_1160_MOESM15_ESM.cif]

data_2c
# start Validation Reply Form
_vrf_PLAT089_2c
;
PROBLEM: Poor Data / Parameter Ratio (Zmax < 18) ........ 3.52 Note
RESPONSE: The extensive disorder and high Laue symmetry combine to 
afford a low data-to-parameter ratio. Extensive distance similarity 
restraints between the two disordered components were introduced to 
mitigate the effects of the low data-to-parameter ratio.  
;
# end Validation Reply Form
_audit_creation_date               2021-11-29
_audit_creation_method
;
Olex2 1.5
(compiled 2021.11.18 svn.ra9532c28 for OlexSys, GUI svn.r6429)
;
_audit_contact_author_address      ?
_audit_contact_author_email        ?
_audit_contact_author_name         ''
_audit_contact_author_phone        ?
_publ_contact_author_id_orcid      ?
_publ_section_references
;
Bourhis, L.J., Dolomanov, O.V., Gildea, R.J., Howard, J.A.K., Puschmann, H.
 (2015). Acta Cryst. A71, 59-75.

Dolomanov, O.V., Bourhis, L.J., Gildea, R.J, Howard, J.A.K. & Puschmann, H.
 (2009), J. Appl. Cryst. 42, 339-341.

Kleemiss, F., Dolomanov, O.V., Bodensteiner, M., Peyerimhoff, N., Midgley, M.,
Bourhis, L.J., Genoni, A., Malaspina, L.A., Jayatilaka, D., Spencer, J.L.,
White, F., Grundkoetter-Stock, B, Steinhauer, S., Lentz, D., Puschmann, H.,
Grabowsky, S. (2021), Chem. Sci., 12, 1675-1692.
;
_chemical_formula_moiety           'C36 H51 O P'
_chemical_formula_sum              'C36 H51 O P'
_chemical_formula_weight           530.779
_chemical_absolute_configuration   unk
_chemical_oxdiff_formula           'C36 H51 P1 O1'
_chemical_oxdiff_usercomment       Dipp3PO
loop_
  _atom_type_symbol
  _atom_type_scat_dispersion_real
  _atom_type_scat_dispersion_imag
  _atom_type_scat_source
  _atom_type_scat_dispersion_source
 C 0.01920 0.00962 'NoSpherA2: Chem.Sci. 2021, DOI:10.1039/D0SC05526C'
 'Henke, Gullikson and Davis, At. Data and Nucl. Data Tables, 1993, 54, 2'
 H 0.00000 0.00000 'NoSpherA2: Chem.Sci. 2021, DOI:10.1039/D0SC05526C'
 'Henke, Gullikson and Davis, At. Data and Nucl. Data Tables, 1993, 54, 2'
 O 0.05239 0.03377 'NoSpherA2: Chem.Sci. 2021, DOI:10.1039/D0SC05526C'
 'Henke, Gullikson and Davis, At. Data and Nucl. Data Tables, 1993, 54, 2'
 P 0.30360 0.43703 'NoSpherA2: Chem.Sci. 2021, DOI:10.1039/D0SC05526C'
 'Henke, Gullikson and Davis, At. Data and Nucl. Data Tables, 1993, 54, 2'

_space_group_crystal_system        'trigonal'
_space_group_IT_number             146
_space_group_name_H-M_alt          'R 3'
_space_group_name_Hall             ' R 3'
loop_
  _space_group_symop_id
  _space_group_symop_operation_xyz
 1 x,y,z
 2 -y,x-y,z
 3 -x+y,-x,z
 4 x+1/3,y+2/3,z+2/3
 5 -y+1/3,x-y+2/3,z+2/3
 6 -x+y+1/3,-x+2/3,z+2/3
 7 x+2/3,y+1/3,z+1/3
 8 -y+2/3,x-y+1/3,z+1/3
 9 -x+y+2/3,-x+1/3,z+1/3

_symmetry_Int_Tables_number        146
_cell_length_a                     16.7252(3)
_cell_length_b                     16.7252(3)
_cell_length_c                     9.8790(2)
_cell_angle_alpha                  90
_cell_angle_beta                   90
_cell_angle_gamma                  120
_cell_volume                       2393.24(8)
_cell_formula_units_Z              3
_cell_measurement_reflns_used      5986
_cell_measurement_temperature      100.01(13)
_cell_measurement_theta_max        76.2960
_cell_measurement_theta_min        5.2480
_exptl_absorpt_coefficient_mu      0.934
_exptl_absorpt_correction_T_max    0.94582
_exptl_absorpt_correction_T_min    0.94582
_exptl_absorpt_correction_type     sphere
_exptl_absorpt_process_details
;
CrysAlisPro 1.171.41.117a (Rigaku Oxford Diffraction, 2021)
Spherical absorption correction
using equivalent radius and absorption coefficient.
Empirical absorption correction using spherical harmonics,
implemented in SCALE3 ABSPACK scaling algorithm.
;
_exptl_crystal_density_diffrn      1.105
_exptl_crystal_description         sphere
_exptl_crystal_F_000               873.062
loop_
  _exptl_crystal_face_index_h
  _exptl_crystal_face_index_k
  _exptl_crystal_face_index_l
  _exptl_crystal_face_perp_dist
 0 1 0 0.0227
 -1 2 0 0.0094
 1 -1 0 0.0445
 -1 1 0 0.0151
 2 -1 0 0.0413
 -1 -2 0 0.0068
 2 -2 1 0.0212
 1 -1 -2 0.0528
 0 -1 2 0.0314

_exptl_crystal_size_max            0.1
_exptl_crystal_size_mid            0.06
_exptl_crystal_size_min            0.04
_exptl_crystal_size_rad            0.029
_atom_sites_solution_primary       dual
loop_
  _exptl_oxdiff_crystal_face_indexfrac_h
  _exptl_oxdiff_crystal_face_indexfrac_k
  _exptl_oxdiff_crystal_face_indexfrac_l
  _exptl_oxdiff_crystal_face_x
  _exptl_oxdiff_crystal_face_y
  _exptl_oxdiff_crystal_face_z
 0.0003 0.9985 0.0007 0.0882 0.0405 0.0433
 -0.9994 1.9968 0.0002 0.1415 0.1174 -0.0071
 0.9997 -0.9983 0.0005 -0.0533 -0.0769 0.0504
 -0.9997 0.9983 -0.0005 0.0533 0.0769 -0.0504
 1.9997 -0.9982 0.0018 -0.0184 -0.1134 0.1440
 -1.0005 -1.9971 -0.0026 -0.2113 -0.0444 -0.1801
 1.9992 -2.0010 1.0023 -0.1925 -0.0464 0.1745
 1.0001 -0.9898 -2.0020 0.1185 -0.2918 -0.0973
 -0.0007 -1.0071 2.0019 -0.2600 0.1744 0.1044

_diffrn_reflns_av_R_equivalents    0.0253
_diffrn_reflns_av_unetI/netI       0.0216
_diffrn_reflns_Laue_measured_fraction_full  1.0000
_diffrn_reflns_Laue_measured_fraction_max  1.0000
_diffrn_reflns_limit_h_max         19
_diffrn_reflns_limit_h_min         -18
_diffrn_reflns_limit_k_max         19
_diffrn_reflns_limit_k_min         -19
_diffrn_reflns_limit_l_max         11
_diffrn_reflns_limit_l_min         -11
_diffrn_reflns_number              7135
_diffrn_reflns_point_group_measured_fraction_full  1.0000
_diffrn_reflns_point_group_measured_fraction_max  1.0000
_diffrn_reflns_theta_full          66.8274
_diffrn_reflns_theta_max           66.83
_diffrn_reflns_theta_min           5.29
_diffrn_ambient_environment        N~2~
_diffrn_ambient_temperature        100.01(13)
_diffrn_detector                   'Hybrid Pixel Array Detector'
_diffrn_detector_area_resol_mean   10.0000
_diffrn_detector_type              HyPix
_diffrn_measured_fraction_theta_full  1.0000
_diffrn_measured_fraction_theta_max  1.0000
_diffrn_measurement_details
;
List of Runs (angles in degrees, time in seconds):

  # Type    Start    End  Width  t~exp~   \w     \q     \k     \f   Frames
--------------------------------------------------------------------------
  1  \w     34.00  59.00   0.50    2.90    --  105.75 -57.00  90.00   50
  2  \w     35.00  61.00   0.50    2.90    --  105.75 -57.00 -30.00   52
  3  \w    103.00 178.00   0.50    2.90    --  105.75  46.00-117.00  150
  4  \w     36.00  66.00   0.50    2.90    --  105.75 -57.00 -90.00   60
  5  \w     36.00  61.00   0.50    2.90    --  105.75 -57.00-120.00   50
  6  \w     34.00  59.00   0.50    2.90    --  105.75 -57.00-150.00   50
  7  \w     43.00  98.00   0.50    2.90    --  105.75 -99.00-180.00  110
  8  \w    -41.00 -15.00   0.50    2.90    --  -84.25  37.00-148.00   52
  9  \w    -49.00 -22.00   0.50    2.90    --  -84.25  46.00-117.00   54
 10  \w    -56.00 -31.00   0.50    2.90    --  -84.25  57.00 -30.00   50
 11  \w    -73.00 -12.00   0.50    0.73    --  -49.66  84.00   8.00  122
 12  \w    -42.00 -16.00   0.50    2.90    --  -84.25  38.00  60.00   52
 13  \w   -112.00 -86.00   0.50    0.73    --  -49.66 -57.00 -60.00   52
 14  \w   -155.00 -68.00   0.50    2.90    --  -84.25 -68.00 125.00  174
 15  \w   -117.00 -87.00   0.50    0.73    --  -49.41-125.00 -60.00   60
 16  \w   -121.00 -83.00   0.50    0.73    --  -49.41 -57.00-180.00   76
 17  \w   -121.00 -96.00   0.50    0.73    --  -49.41-125.00  90.00   50
 18  \w   -121.00 -84.00   0.50    0.73    --  -49.41 -57.00-150.00   74
 19  \w     83.00 113.00   0.50    0.73    --   49.41  57.00  90.00   60
 20  \w     35.00  79.00   0.50    0.73    --   49.41-125.00-150.00   88
 21  \w    -78.00 -38.00   0.50    2.90    --  -84.25  91.00 -98.00   80
 22  \w    -41.00 -13.00   0.50    2.90    --  -84.25  38.00 -90.00   56
 23  \w    -60.00 -35.00   0.50    2.90    --  -84.25  57.00   0.00   50
 24  \w     96.00 128.00   0.50    2.90    --  105.75 125.00  60.00   64
 25  \w    102.00 172.00   0.50    2.90    --  105.75 125.00  90.00  140
 26  \w    111.00 137.00   0.50    2.90    --  105.75  38.00 150.00   52
 27  \w    103.00 176.00   0.50    2.90    --  105.75  38.00   0.00  146
 28  \w     34.00  59.00   0.50    2.90    --  105.75 -57.00  60.00   50
 29  \w     34.00 105.00   0.50    2.90    --  105.75-125.00  90.00  142
 30  \w    110.00 153.00   0.50    2.90    --  105.75   0.00-150.00   86
 31  \w     79.00 105.00   0.50    2.90    --  105.75   0.00-150.00   52
 32  \w    137.00 172.00   0.50    2.90    --  105.75 125.00  60.00   70
;
_diffrn_measurement_device         'four-circle diffractometer'
_diffrn_measurement_device_type    'XtaLAB Synergy, Dualflex, HyPix'
_diffrn_measurement_method         '\w scans'
_diffrn_orient_matrix_type        
 'CrysAlisPro convention (1999,Acta A55,543-557)'
_diffrn_orient_matrix_UB_11        0.0349907000
_diffrn_orient_matrix_UB_12        0.0883754000
_diffrn_orient_matrix_UB_13        -0.0853894000
_diffrn_orient_matrix_UB_21        -0.0366128000
_diffrn_orient_matrix_UB_22        0.0404564000
_diffrn_orient_matrix_UB_23        0.1074636000
_diffrn_orient_matrix_UB_31        0.0935252000
_diffrn_orient_matrix_UB_32        0.0432403000
_diffrn_orient_matrix_UB_33        0.0739262000
_diffrn_radiation_monochromator    mirror
_diffrn_radiation_probe            x-ray
_diffrn_radiation_type             'Cu K\a'
_diffrn_radiation_wavelength       1.54184
_diffrn_source                     'micro-focus sealed X-ray tube'
_diffrn_source_type                'PhotonJet (Cu) X-ray Source'
_reflns_Friedel_coverage           1.000
_reflns_limit_h_max                16
_reflns_limit_h_min                -16
_reflns_limit_k_max                17
_reflns_limit_k_min                -17
_reflns_limit_l_max                11
_reflns_limit_l_min                -11
_reflns_number_gt                  1872
_reflns_number_total               1894
_reflns_threshold_expression       I>=2u(I)
_computing_cell_refinement         'CrysAlisPro 1.171.41.117a (Rigaku OD, 2021)'
_computing_data_collection         'CrysAlisPro 1.171.41.117a (Rigaku OD, 2021)'
_computing_data_reduction          'CrysAlisPro 1.171.41.117a (Rigaku OD, 2021)'
_computing_molecular_graphics      'Olex2 1.5 (Dolomanov et al., 2009)'
_computing_publication_material    'Olex2 1.5 (Dolomanov et al., 2009)'
_computing_structure_refinement    'olex2.refine 1.5 (Bourhis et al., 2015)'
_computing_structure_solution      'SHELXT 2018/2 (Sheldrick, 2018)'
_refine_diff_density_max           0.0935
_refine_diff_density_min           -0.0513
_refine_diff_density_rms           0.0142
_refine_ls_abs_structure_details  
 'Hooft, R.W.W., Straver, L.H., Spek, A.L. (2010). J. Appl. Cryst., 43, 665-668.'
_refine_ls_abs_structure_Flack     -0.01(4)
_refine_ls_d_res_high              0.8386
_refine_ls_d_res_low               8.3626
_refine_ls_goodness_of_fit_ref     1.0849
_refine_ls_hydrogen_treatment      refall
_refine_ls_matrix_type             full
_refine_ls_number_constraints      0
_refine_ls_number_parameters       269
_refine_ls_number_reflns           1894
_refine_ls_number_restraints       210
_refine_ls_R_factor_all            0.0136
_refine_ls_R_factor_gt             0.0133
_refine_ls_restrained_S_all        1.0213
_refine_ls_shift/su_max            -0.0007
_refine_ls_shift/su_mean           0.0000
_refine_ls_structure_factor_coef   Fsqd
_refine_ls_weighting_details      
 'w=1/[\s^2^(Fo^2^)+(0.0128P)^2^] where P=(Fo^2^+2Fc^2^)/3'
_refine_ls_weighting_scheme        calc
_refine_ls_wR_factor_gt            0.0290
_refine_ls_wR_factor_ref           0.0291
_refine_special_details
;
Refinement using NoSpherA2, an implementation of
NOn-SPHERical Atom-form-factors in Olex2.
Please cite:
F. Kleemiss et al. Chem. Sci. DOI 10.1039/D0SC05526C - 2021
NoSpherA2 implementation of HAR makes use of
tailor-made aspherical atomic form factors calculated
on-the-fly from a Hirshfeld-partitioned electron density (ED) - not from
spherical-atom form factors.

The ED is calculated from a gaussian basis set single determinant SCF
wavefunction - either Hartree-Fock or DFT using selected funtionals
 - for a fragment of the crystal.
This fragment can be embedded in an electrostatic crystal field by employing cluster charges 
or modelled using implicit solvation models, depending on the software used.
The following options were used:
   SOFTWARE:       ORCA 5.0
   PARTITIONING:   NoSpherA2
   INT ACCURACY:   High
   METHOD:         PBE0
   BASIS SET:      x2c-TZVPP
   CHARGE:         0
   MULTIPLICITY:   1
   RELATIVISTIC:   DKH2
   DATE:           2021-11-24_19-24-23
;
_olex2_refinement_description
;
1. Twinned data refinement
 Scales: 0.602(9)
 0.398(9)
2. Restrained distances
 C13-H13 \\sim C14-H14 \\sim C13-H13 \\sim C15-H15
 with sigma of 0.02
 C171-H17d \\sim C171-H17e \\sim C171-H17d \\sim C171-H17f
 with sigma of 0.02
 C172-H17a \\sim C172-H17b \\sim C172-H17a \\sim C172-H17c
 with sigma of 0.02
 C181-H18d \\sim C181-H18e \\sim C181-H18d \\sim C181-H18f
 with sigma of 0.02
 C182-H18a \\sim C182-H18b \\sim C182-H18a \\sim C182-H18c
 with sigma of 0.02
3. Uiso/Uaniso restraints and constraints
C13 \\sim H13: within 2A with sigma of 0.04 and sigma for terminal atoms of
0.08 within 2A
C14 \\sim H14: within 2A with sigma of 0.04 and sigma for terminal atoms of
0.08 within 2A
C15 \\sim H15: within 2A with sigma of 0.04 and sigma for terminal atoms of
0.08 within 2A
C17 \\sim H17: within 2A with sigma of 0.04 and sigma for terminal atoms of
0.08 within 2A
C171 \\sim H17d \\sim H17e \\sim H17f: within 2A with sigma of 0.04 and sigma
for terminal atoms of 0.08 within 2A
C172 \\sim H17a \\sim H17b \\sim H17c: within 2A with sigma of 0.04 and sigma
for terminal atoms of 0.08 within 2A
C18 \\sim H18: within 2A with sigma of 0.04 and sigma for terminal atoms of
0.08 within 2A
C181 \\sim H18d \\sim H18e \\sim H18f: within 2A with sigma of 0.04 and sigma
for terminal atoms of 0.08 within 2A
C182 \\sim H18a \\sim H18b \\sim H18c: within 2A with sigma of 0.04 and sigma
for terminal atoms of 0.08 within 2A
4. Rigid body (RIGU) restrains
 C13, H13
 with sigma for 1-2 distances of 0.004 and sigma for 1-3 distances of 0.004
 C14, H14
 with sigma for 1-2 distances of 0.004 and sigma for 1-3 distances of 0.004
 C15, H15
 with sigma for 1-2 distances of 0.004 and sigma for 1-3 distances of 0.004
 C17, H17
 with sigma for 1-2 distances of 0.004 and sigma for 1-3 distances of 0.004
 C171, H17d, H17e, H17f
 with sigma for 1-2 distances of 0.004 and sigma for 1-3 distances of 0.004
 C172, H17a, H17b, H17c
 with sigma for 1-2 distances of 0.004 and sigma for 1-3 distances of 0.004
 C18, H18
 with sigma for 1-2 distances of 0.004 and sigma for 1-3 distances of 0.004
 C181, H18d, H18e, H18f
 with sigma for 1-2 distances of 0.004 and sigma for 1-3 distances of 0.004
 C182, H18a, H18b, H18c
 with sigma for 1-2 distances of 0.004 and sigma for 1-3 distances of 0.004
;
loop_
  _atom_site_label
  _atom_site_type_symbol
  _atom_site_fract_x
  _atom_site_fract_y
  _atom_site_fract_z
  _atom_site_U_iso_or_equiv
  _atom_site_adp_type
  _atom_site_occupancy
  _atom_site_site_symmetry_order
  _atom_site_refinement_flags_posn
  _atom_site_refinement_flags_adp
  _atom_site_refinement_flags_occupancy
 P1 P 0.3333333333333333 0.6666666666666666 0.43752(2) 0.01115(7) Uani 1.000000 3
 S T P
 O1 O 0.3333333333333333 0.6666666666666666 0.28713(7) 0.01355(16) Uani 1.000000
 3 S T P
 C12 C 0.47595(5) 0.81859(5) 0.59253(7) 0.01857(16) Uani 1.000000 1 . . .
 C11 C 0.45261(5) 0.75130(4) 0.49002(7) 0.01413(13) Uani 1.000000 1 . . .
 C15 C 0.61173(5) 0.83434(5) 0.41223(8) 0.02381(16) Uani 1.000000 1 D U .
 H15 H 0.6643(6) 0.8377(7) 0.3466(10) 0.037(2) Uani 1.000000 1 D U .
 C16 C 0.52311(5) 0.75738(5) 0.40218(7) 0.01683(15) Uani 1.000000 1 . . .
 C17 C 0.41148(5) 0.81085(5) 0.70677(7) 0.02215(17) Uani 1.000000 1 . U .
 H17 H 0.3476(6) 0.7451(6) 0.6969(9) 0.026(2) Uani 1.000000 1 . U .
 C14 C 0.63283(5) 0.90355(5) 0.50645(9) 0.02814(18) Uani 1.000000 1 D U .
 H14 H 0.7032(7) 0.9643(7) 0.5135(13) 0.054(3) Uani 1.000000 1 D U .
 C18 C 0.51075(5) 0.68441(5) 0.29834(8) 0.02183(16) Uani 1.000000 1 . U .
 H18 H 0.4436(7) 0.6235(7) 0.3112(10) 0.032(2) Uani 1.000000 1 . U .
 C182 C 0.58198(6) 0.65326(7) 0.31847(10) 0.0327(2) Uani 1.000000 1 D U .
 H18a H 0.6534(7) 0.7083(8) 0.2965(13) 0.056(3) Uani 1.000000 1 D U .
 H18b H 0.5675(8) 0.5960(8) 0.2491(12) 0.053(3) Uani 1.000000 1 D U .
 H18c H 0.5780(9) 0.6268(8) 0.4202(12) 0.049(3) Uani 1.000000 1 D U .
 C13 C 0.56557(5) 0.89457(5) 0.59700(8) 0.02654(18) Uani 1.000000 1 D U .
 H13 H 0.5831(8) 0.9476(7) 0.6771(11) 0.048(3) Uani 1.000000 1 D U .
 C181 C 0.51636(6) 0.72029(8) 0.15388(9) 0.0341(2) Uani 1.000000 1 D U .
 H18d H 0.4603(7) 0.7340(9) 0.1373(10) 0.044(3) Uani 1.000000 1 D U .
 H18e H 0.5111(8) 0.6682(9) 0.0799(13) 0.059(3) Uani 1.000000 1 D U .
 H18f H 0.5823(7) 0.7850(8) 0.1385(11) 0.050(3) Uani 1.000000 1 D U .
 C172 C 0.45452(6) 0.81233(6) 0.84497(8) 0.0317(2) Uani 1.000000 1 D U .
 H17a H 0.4815(9) 0.7651(8) 0.8480(12) 0.052(3) Uani 1.000000 1 D U .
 H17b H 0.4030(8) 0.7923(9) 0.9232(12) 0.059(3) Uani 1.000000 1 D U .
 H17c H 0.5141(8) 0.8817(8) 0.8662(14) 0.056(3) Uani 1.000000 1 D U .
 C171 C 0.38455(7) 0.88579(6) 0.70155(9) 0.0329(2) Uani 1.000000 1 D U .
 H17d H 0.4451(7) 0.9547(7) 0.6961(14) 0.056(3) Uani 1.000000 1 D U .
 H17e H 0.3410(8) 0.8786(8) 0.7905(12) 0.052(3) Uani 1.000000 1 D U .
 H17f H 0.3431(7) 0.8785(7) 0.6125(10) 0.045(3) Uani 1.000000 1 D U .

loop_
  _atom_site_aniso_label
  _atom_site_aniso_U_11
  _atom_site_aniso_U_22
  _atom_site_aniso_U_33
  _atom_site_aniso_U_12
  _atom_site_aniso_U_13
  _atom_site_aniso_U_23
 P1 0.01125(9) 0.01125(9) 0.01095(13) 0.00563(4) -0.000000 0.000000
 O1 0.0152(2) 0.0152(2) 0.0102(4) 0.00762(12) -0.000000 0.000000
 C12 0.0182(3) 0.0155(3) 0.0196(4) 0.0066(3) -0.0040(3) -0.0054(3)
 C11 0.0133(3) 0.0126(3) 0.0153(3) 0.0056(2) -0.0001(3) -0.0013(3)
 C15 0.0144(3) 0.0239(4) 0.0284(4) 0.0060(3) 0.0018(3) 0.0031(3)
 H15 0.024(5) 0.053(6) 0.034(6) 0.019(3) 0.010(3) 0.005(4)
 C16 0.0137(3) 0.0188(3) 0.0174(3) 0.0077(3) 0.0007(3) 0.0009(3)
 C17 0.0258(4) 0.0243(4) 0.0188(4) 0.0143(3) -0.0048(3) -0.0089(3)
 H17 0.025(3) 0.027(4) 0.025(5) 0.011(2) 0.000(3) -0.013(3)
 C14 0.0181(4) 0.0189(4) 0.0367(5) 0.0013(3) -0.0018(3) -0.0007(3)
 H14 0.020(4) 0.028(5) 0.091(10) -0.004(3) -0.004(3) -0.003(4)
 C18 0.0183(4) 0.0313(4) 0.0195(4) 0.0151(4) 0.0008(3) -0.0043(3)
 H18 0.030(4) 0.035(4) 0.032(6) 0.015(2) 0.005(3) -0.009(3)
 C182 0.0300(5) 0.0463(5) 0.0341(5) 0.0283(4) -0.0043(4) -0.0125(4)
 H18a 0.039(4) 0.063(4) 0.076(7) 0.033(2) -0.001(3) -0.006(3)
 H18b 0.065(6) 0.065(5) 0.049(5) 0.047(3) -0.010(4) -0.023(2)
 H18c 0.073(7) 0.056(6) 0.041(4) 0.049(4) -0.004(2) -0.010(2)
 C13 0.0230(4) 0.0170(4) 0.0325(4) 0.0047(3) -0.0048(3) -0.0069(3)
 H13 0.042(6) 0.032(5) 0.051(6) 0.005(4) -0.004(4) -0.024(3)
 C181 0.0240(4) 0.0623(6) 0.0187(4) 0.0236(4) 0.0032(4) -0.0003(4)
 H18d 0.035(4) 0.080(6) 0.023(6) 0.035(2) 0.009(3) 0.010(4)
 H18e 0.059(6) 0.089(6) 0.041(6) 0.045(3) -0.004(4) -0.016(3)
 H18f 0.036(4) 0.079(4) 0.034(7) 0.027(2) 0.004(3) 0.003(3)
 C172 0.0346(5) 0.0428(5) 0.0202(4) 0.0211(4) -0.0073(4) -0.0112(4)
 H17a 0.058(5) 0.061(4) 0.048(8) 0.039(2) -0.003(4) -0.007(3)
 H17b 0.058(5) 0.080(6) 0.046(6) 0.039(3) 0.008(3) -0.004(4)
 H17c 0.052(5) 0.058(4) 0.055(7) 0.025(2) -0.012(3) -0.016(3)
 C171 0.0392(5) 0.0314(5) 0.0365(5) 0.0239(4) -0.0089(4) -0.0159(4)
 H17d 0.057(4) 0.040(4) 0.068(7) 0.022(2) -0.007(3) -0.016(3)
 H17e 0.063(6) 0.056(6) 0.047(4) 0.038(4) 0.000(2) -0.015(3)
 H17f 0.055(5) 0.049(6) 0.040(4) 0.031(3) -0.009(2) -0.013(3)

loop_
  _geom_bond_atom_site_label_1
  _geom_bond_atom_site_label_2
  _geom_bond_distance
  _geom_bond_site_symmetry_2
  _geom_bond_publ_flag
 P1 O1 1.4857(8) . ?
 P1 C11 1.8517(7) . ?
 P1 C11 1.8517(7) 2_665 ?
 P1 C11 1.8517(7) 3_565 ?
 C12 C11 1.4161(10) . ?
 C12 C17 1.5211(10) . ?
 C12 C13 1.3996(10) . ?
 C11 C16 1.4260(9) . ?
 C15 C16 1.3985(10) . ?
 C15 C14 1.3866(12) . ?
 C16 C18 1.5272(10) . ?
 C17 C172 1.5378(11) . ?
 C17 C171 1.5300(11) . ?
 C14 C13 1.3854(12) . ?
 C18 C182 1.5332(11) . ?
 C18 C181 1.5327(12) . ?

loop_
  _geom_angle_atom_site_label_1
  _geom_angle_atom_site_label_2
  _geom_angle_atom_site_label_3
  _geom_angle
  _geom_angle_site_symmetry_1
  _geom_angle_site_symmetry_3
  _geom_angle_publ_flag
 C11 P1 O1 106.26(2) 2_665 . ?
 C11 P1 O1 106.26(2) 3_565 . ?
 C11 P1 O1 106.26(2) . . ?
 C11 P1 C11 112.480(18) 3_565 2_665 ?
 C11 P1 C11 112.480(19) . 2_665 ?
 C11 P1 C11 112.480(19) 3_565 . ?
 C17 C12 C11 124.13(6) . . ?
 C13 C12 C11 119.25(7) . . ?
 C13 C12 C17 116.47(7) . . ?
 C12 C11 P1 124.84(5) . 3_565 ?
 C16 C11 P1 114.86(5) . 3_565 ?
 C16 C11 C12 119.27(6) . . ?
 C14 C15 C16 121.75(7) . . ?
 C15 C16 C11 118.72(6) . . ?
 C18 C16 C11 125.10(6) . . ?
 C18 C16 C15 116.15(6) . . ?
 C172 C17 C12 110.56(6) . . ?
 C171 C17 C12 113.06(7) . . ?
 C171 C17 C172 110.11(7) . . ?
 C13 C14 C15 119.28(7) . . ?
 C182 C18 C16 111.52(6) . . ?
 C181 C18 C16 110.81(7) . . ?
 C181 C18 C182 110.36(7) . . ?
 C14 C13 C12 121.40(7) . . ?

loop_
  _geom_torsion_atom_site_label_1
  _geom_torsion_atom_site_label_2
  _geom_torsion_atom_site_label_3
  _geom_torsion_atom_site_label_4
  _geom_torsion
  _geom_torsion_site_symmetry_1
  _geom_torsion_site_symmetry_2
  _geom_torsion_site_symmetry_3
  _geom_torsion_site_symmetry_4
  _geom_torsion_publ_flag
 P1 C11 C12 C17 23.14(7) 3_565 . . . ?
 P1 C11 C12 C17 23.14(7) 2_665 . . . ?
 P1 C11 C12 C17 23.14(7) . . . . ?
 P1 C11 C12 C13 -161.53(6) . . . . ?
 P1 C11 C12 C13 -161.53(6) 3_565 . . . ?
 P1 C11 C12 C13 -161.53(6) 2_665 . . . ?
 P1 C11 C16 C15 163.38(5) . . . . ?
 P1 C11 C16 C15 163.38(5) 2_665 . . . ?
 P1 C11 C16 C15 163.38(5) 3_565 . . . ?
 P1 C11 C16 C18 -18.39(6) . . . . ?
 P1 C11 C16 C18 -18.39(6) 3_565 . . . ?
 P1 C11 C16 C18 -18.39(6) 2_665 . . . ?
 C12 C11 C16 C15 -5.62(8) . . . . ?
 C12 C11 C16 C18 172.60(6) . . . . ?
 C12 C13 C14 C15 -2.12(9) . . . . ?
 C11 C16 C15 C14 1.09(8) . . . . ?
 C11 C16 C18 C182 -125.42(8) . . . . ?
 C11 C16 C18 C181 111.23(8) . . . . ?
 C15 C16 C18 C182 52.85(7) . . . . ?
 C15 C16 C18 C181 -70.51(7) . . . . ?

loop_
  _diffrn_refln_index_h
  _diffrn_refln_index_k
  _diffrn_refln_index_l
  _diffrn_refln_intensity_net
  _diffrn_refln_intensity_u
 0 0 -9 544.47 14.73
 0 0 -6 144.24 8.25
 0 0 -6 150.79 8.57
 0 0 -3 247.76 8.25
 0 0 3 258.14 9.02
 0 0 3 242.81 7.48
 0 0 6 171.25 10.13
 0 0 9 492.12 19.11
 0 0 9 502.89 13.78
 0 0 9 494.53 13.25
 1 -1 -10 117 5.91
 -1 0 -10 110.65 5.68
 0 1 -7 1062.61 30.32
 0 1 -7 1044.36 28.58
 1 -1 -7 1081.46 30.09
 -1 0 -7 1073.89 28.7
 0 1 -4 240.69 8.65
 1 -1 -4 247.03 8.97
 0 1 -4 222.89 9.53
 -1 0 -4 231.24 8.63
 0 1 -1 3868.88 70.87
 1 -1 2 107.09 4.3
 0 1 2 95.15 4.97
 0 1 2 100.4 4.54
 1 -1 5 355.43 12.65
 -1 0 5 347.94 8.74
 0 1 5 376.26 14.18
 0 1 5 370.4 12.27
 -1 0 5 344.83 10.29
 -1 0 5 350.41 14.02
 -1 0 8 158.39 6.69
 0 1 8 153.11 9.87
 0 1 8 158.52 6.05
 1 -1 8 167.18 10.89
 1 -1 8 158.27 6.3
 0 1 11 109.55 4.61
 1 -1 11 118.46 4.71
 -1 0 11 109.17 4.46
 0 -1 -11 109.13 5.07
 0 -1 -8 171.87 6.97
 0 -1 -8 168.38 10.43
 -1 1 -5 327.6 11.28
 0 -1 -5 326.72 11.23
 1 0 -5 322.42 12.47
 1 0 -5 369.9 12.65
 -1 1 -5 341.28 12.63
 0 -1 -2 105.45 3.67
 1 0 -2 102.3 4.8
 -1 1 -2 111.81 4.07
 1 0 -2 103.42 3
 1 0 -2 108.35 4.46
 1 0 1 3724.04 67.28
 1 0 4 230.82 9.09
 1 0 4 209.94 5.8
 0 -1 4 234.4 5.92
 -1 1 4 231.68 8.3
 -1 1 4 229.31 10.35
 -1 1 7 1039.91 21.75
 0 -1 7 1024.12 22.5
 1 0 7 989.12 28.72
 1 0 7 1038.14 21.87
 0 -1 7 1044.52 21.78
 -1 1 7 1026.16 22.5
 0 -1 10 112.57 5.19
 1 0 10 113.41 5.28
 -1 1 10 115.49 5.31
 1 -2 -9 33.29 3.73
 1 1 -9 33.51 3.78
 1 -2 -6 224 11.13
 1 1 -6 220.49 10.73
 1 1 -6 228.36 11.7
 -2 1 -6 223.14 9.48
 -2 1 -6 241.23 10.69
 1 1 -3 208 5.45
 1 1 -3 224.89 8.84
 -2 1 -3 222.24 6.49
 1 1 -3 224.49 7.9
 1 1 0 2093.96 38.88
 1 1 3 1536.03 29.62
 1 -2 3 1628.96 32.26
 1 1 3 1630.98 33.45
 1 1 6 13.82 3.64
 -2 1 6 11.68 2.3
 -2 1 6 18.82 2.33
 1 1 6 17 2.36
 1 -2 6 18.32 2.38
 -2 1 6 11.66 5.03
 1 -2 6 15.44 2.37
 1 -2 6 15.45 3.65
 1 1 6 11.78 1.91
 1 1 9 38.8 3.89
 1 -2 9 35.31 6.13
 -2 1 9 35.72 3.83
 1 1 9 35.14 3.49
 1 -2 9 31.15 3.18
 -3 1 -10 24.55 3.32
 1 2 -10 25.03 3.3
 2 -3 -10 28.43 3.52
 2 -3 -7 7.09 4.33
 2 -3 -7 12.04 2.77
 1 2 -7 6.11 4.41
 1 2 -4 312.09 7.79
 2 -3 -4 331.34 7.96
 1 2 -4 335.81 12.82
 -3 1 -4 308.72 8.13
 1 2 -1 2787.13 53.78
 1 2 2 3293.74 61.71
 1 2 5 20.13 4.25
 2 -3 5 20.33 2.97
 -3 1 5 21.74 5.05
 1 2 5 21.99 3.45
 -3 1 5 21.91 2.9
 1 2 8 374.33 10.99
 -3 1 8 377.4 19.46
 2 -3 8 392.52 10.91
 -3 1 8 377.63 11.07
 1 2 8 398.63 10.79
 1 2 8 386.96 15.52
 1 2 11 55.99 3.3
 -3 1 11 49.62 2.88
 0 2 -11 35.67 3.24
 2 -2 -11 39.09 3.41
 -2 0 -11 33.27 3.25
 2 -2 -8 64.85 7.73
 2 -2 -8 55.67 4.35
 0 2 -8 54.19 7.41
 2 -2 -5 121.69 7.53
 0 2 -5 140.59 8.54
 0 2 -5 128.28 7.07
 -2 0 -5 136.22 6.83
 0 2 -2 1397.27 29.16
 0 2 1 1630.73 30.39
 0 2 4 478.17 14.54
 2 -2 4 437.66 10.03
 -2 0 4 479 11.66
 2 -2 4 461.67 12.45
 -2 0 4 457.4 10.07
 0 2 7 175.02 6.22
 -2 0 7 192.88 6.08
 0 2 7 187.19 6.66
 -2 0 7 185.25 6.78
 -2 0 7 206.46 12.96
 2 -2 7 180.09 6.4
 0 2 7 191.92 9.76
 -2 0 10 41.48 3.26
 2 -2 10 39.6 3.46
 0 2 10 40.98 3.42
 -1 -1 -9 32.76 3.76
 2 -1 -6 19.45 4.54
 -1 2 -6 14.38 3.35
 -1 2 -6 12.73 4.2
 -1 -1 -6 15.16 3.69
 -1 2 -3 1617.64 33.65
 -1 2 -3 1615.98 32.44
 -1 -1 -3 1610.3 31.76
 2 -1 -3 1661.44 34.36
 2 -1 -3 1649.45 34.33
 2 -1 0 2106.89 38.8
 2 -1 0 2063.92 39.53
 2 -1 0 2106.49 38.46
 -1 2 3 228.13 9.4
 -1 -1 3 209.73 5.24
 -1 2 6 243.88 10.57
 2 -1 6 219.94 7.09
 2 -1 6 224.37 6.67
 -1 -1 6 223.63 6.99
 -1 -1 6 225.05 6.98
 2 -1 6 231.65 7.11
 -1 -1 6 248.07 12.32
 2 -1 9 35.98 3.49
 2 -1 9 29.16 5.8
 -1 -1 9 35.4 3.77
 -1 2 9 30.95 3.05
 -1 -1 9 33.13 3.25
 0 -2 -10 42.98 4.03
 2 0 -10 45.7 4
 2 0 -7 195.89 7.13
 2 0 -7 195.02 10.93
 0 -2 -7 184.81 10.82
 -2 2 -7 194.6 11.12
 2 0 -4 493.86 14.5
 -2 2 -4 453.5 12.66
 -2 2 -4 474.43 12.23
 2 0 -4 444.85 14.77
 2 0 -1 1635.42 32.37
 2 0 -1 1633.49 31.38
 -2 2 2 1272.4 29.15
 2 0 2 1386.29 26.47
 0 -2 5 148.03 8.37
 -2 2 5 137.49 7.31
 0 -2 5 143.65 4.92
 -2 2 5 148.4 9.51
 2 0 8 53.27 6.46
 -2 2 8 54.81 3.56
 2 0 8 55.92 4.13
 0 -2 8 55.16 4.14
 -2 2 8 57.28 4.27
 0 -2 8 62.58 3.93
 2 0 8 62.83 3.89
 -2 2 11 42.92 2.95
 2 0 11 42.57 3.11
 1 -3 -11 109.99 4.98
 2 1 -11 110.83 4.96
 -3 2 -11 107.86 5.02
 2 1 -11 107.67 3.81
 2 1 -8 175.55 7.07
 1 -3 -8 177.08 7.1
 1 -3 -8 172.93 11.54
 2 1 -5 1797.04 40.87
 2 1 -5 1862.21 42.94
 -3 2 -5 1792.59 37.32
 2 1 -2 1494.34 31.88
 2 1 -2 1473.43 29.39
 2 1 1 1358.44 27.16
 1 -3 4 194.75 5.54
 2 1 4 192.52 8.21
 2 1 4 190.15 5.34
 -3 2 4 193.92 10.45
 2 1 7 37.76 3.02
 -3 2 7 46.82 7.73
 -3 2 7 34.88 3.2
 1 -3 7 37.88 3.05
 1 -3 7 40.13 3.47
 2 1 7 41.75 5.51
 -3 2 7 37.55 2.8
 2 1 7 40.91 3.35
 -3 2 10 104.45 4.98
 2 1 10 113.95 5.23
 -3 2 10 104.56 5.42
 1 -3 10 109.47 4.9
 2 -4 -9 120.64 6.05
 2 -4 -9 102.55 9.59
 2 2 -9 110.01 5.71
 -4 2 -6 367.79 14.34
 2 2 -6 387.53 17.09
 2 -4 -6 382.6 10.25
 2 2 -3 268.11 10.52
 2 2 -3 229.79 7.61
 2 2 0 585.07 13.6
 2 2 3 1555.54 32.89
 2 2 3 1557.1 35.31
 2 2 3 1559.12 31.74
 2 -4 3 1591.16 34.2
 2 2 6 64.75 3.57
 -4 2 6 62.33 3.56
 -4 2 6 55.18 4.7
 2 2 6 78.97 6.26
 2 -4 6 68.08 3.87
 -4 2 6 63.98 8.13
 2 -4 6 64.25 3.4
 2 2 9 207.34 7.36
 -4 2 9 208.72 7.84
 2 2 9 210.49 7.73
 2 -4 9 216.86 7.47
 2 -4 9 209.2 13.5
 3 -5 -10 51.71 4.19
 2 3 -10 53.64 3.81
 2 3 -7 106.71 5.09
 2 3 -7 103.12 10.13
 3 -5 -7 108.05 9.32
 3 -5 -7 112.29 5.56
 2 3 -4 726.91 17.48
 2 3 -4 710.82 21.94
 3 -5 -4 712.12 15.36
 2 3 -1 175.74 7.45
 2 3 2 585.05 16.78
 3 -5 5 422.68 10.65
 2 3 5 419.56 13.89
 -5 2 8 639.85 15.71
 3 -5 8 639.71 15.37
 -5 2 8 651.77 27.46
 2 3 8 599.69 15.32
 -5 2 11 48.15 2.45
 2 3 11 58.97 3.19
 3 -4 -11 38.52 3.25
 1 3 -11 37.16 3.01
 1 3 -11 36.33 2.21
 -4 1 -11 39.29 3.15
 1 3 -8 183.84 7.19
 3 -4 -8 184.73 12.65
 1 3 -8 189.34 13.38
 3 -4 -8 190.45 7.63
 1 3 -5 396.43 16.42
 3 -4 -5 413.98 10.34
 1 3 -2 553.43 15.63
 1 3 1 9720.62 175.87
 1 3 1 9962.75 177.91
 1 3 1 9999 179.66
 1 3 4 891.06 23.87
 3 -4 4 890.68 22.91
 1 3 4 872.68 20.73
 1 3 4 877.89 18.9
 3 -4 4 836.07 17.81
 1 3 7 4.68 1.95
 1 3 7 3.89 2.52
 -4 1 7 4.58 1.58
 -4 1 7 4.16 2.24
 3 -4 7 4.16 1.92
 -4 1 7 4.63 5.35
 1 3 7 6.36 2.33
 -4 1 10 46.54 3.16
 0 3 -9 16.23 3.11
 3 -3 -9 14.94 3.37
 3 -3 -9 9.8 4.72
 0 3 -6 165.63 10.8
 -3 0 -6 182.99 8.54
 3 -3 -6 188.68 6.57
 3 -3 -6 187.92 10.83
 0 3 -3 324.27 11.27
 0 3 0 355.76 9.65
 3 -3 0 357.17 8.14
 0 3 3 874.85 21.85
 0 3 3 846.85 18.57
 3 -3 3 848.15 21.23
 3 -3 6 308.95 8.72
 0 3 6 314.82 13.8
 3 -3 6 334.83 9.01
 -3 0 6 308.18 8.61
 0 3 6 315.05 8.68
 0 3 6 331.66 11.95
 3 -3 9 308.02 16.03
 0 3 9 318.77 9.9
 -3 0 9 317.6 9.31
 -3 0 9 309 9.98
 0 3 9 321.86 9.51
 3 -3 9 314.1 9.65
 -1 3 -10 105.78 4.07
 -2 -1 -10 115.75 5.7
 -1 3 -10 112.57 5.54
 -1 3 -7 32.25 6.06
 -2 -1 -7 32.37 4.9
 3 -2 -7 32.3 5.73
 -1 3 -4 199.07 8.63
 3 -2 -4 203.03 8.83
 -2 -1 -4 188.16 6.38
 3 -2 -1 1360.12 27.14
 -1 3 2 1477.71 28.03
 3 -2 2 1526.41 31.85
 -1 3 5 1826.73 38.74
 -1 3 5 1841.46 42.12
 -2 -1 5 1850.65 35.5
 3 -2 5 1842.28 35.52
 -2 -1 8 150.24 11.73
 3 -2 8 168.72 6.65
 -1 3 8 157.73 6.48
 3 -2 8 151.86 10.83
 -2 -1 8 157.01 6.04
 -1 3 8 167.91 6.22
 -2 -1 8 167.8 6.76
 -2 -1 11 113.17 4.1
 3 -2 11 108.63 4.13
 -1 3 11 113.43 4.6
 3 -1 -11 49.66 3.66
 -1 -2 -11 52.57 3.57
 -2 3 -11 53.06 3.6
 -1 -2 -8 379.47 16.14
 3 -1 -8 359.46 11.28
 -2 3 -8 356.6 16.79
 -2 3 -5 15.83 3.4
 3 -1 -5 21.41 2.4
 3 -1 -5 17.3 4.34
 3 -1 -2 3344.23 63
 3 -1 1 2804.32 53.19
 -2 3 1 2806.13 54.45
 3 -1 4 324.65 7.98
 -1 -2 4 341.81 8
 -1 -2 7 12.97 4.62
 3 -1 7 7.26 4.15
 -2 3 7 8.69 3.42
 -2 3 7 5.72 2.41
 -2 3 7 9.32 2.1
 3 -1 7 7.19 2.44
 -1 -2 7 8.84 2.44
 3 -1 7 10.27 2.12
 3 -1 10 29.15 3.25
 -1 -2 10 31.11 2.83
 3 0 -9 326.47 10.5
 0 -3 -9 330.88 10.47
 3 0 -6 334.15 9.18
 -3 3 -6 329.69 14.42
 3 0 -6 325 14.15
 3 0 -3 871.05 20.9
 3 0 -3 852.13 21.66
 3 0 -3 826.93 18.65
 -3 3 0 342.03 8.82
 3 0 0 342.89 9.25
 3 0 3 340.48 9.32
 3 0 3 332.9 10.67
 3 0 6 171.2 9.7
 0 -3 6 177.29 6.1
 -3 3 6 180.85 9.32
 0 -3 6 167.95 5.63
 3 0 6 173.16 6
 -3 3 6 180.45 6.08
 0 -3 6 173.15 6.08
 0 -3 6 191.5 10.13
 -3 3 6 174.64 12.01
 0 -3 9 17.08 2.65
 -3 3 9 17.25 2.38
 3 0 9 15.79 4.52
 -3 3 9 16.84 2.93
 3 1 -10 25.12 3.23
 1 -4 -10 24.71 3.31
 3 1 -7 43 3.54
 1 -4 -7 46.48 6.69
 -4 3 -7 39.72 5.88
 1 -4 -7 36.86 3.47
 3 1 -4 329.92 13.05
 1 -4 -4 316.35 7.83
 3 1 -4 328.28 9.39
 -4 3 -1 382.58 8.3
 3 1 -1 400.86 10.82
 3 1 2 1088.72 23.35
 3 1 2 1064.44 23.69
 1 -4 5 204.17 6.26
 -4 3 5 221.09 12.67
 3 1 5 211.61 9.77
 3 1 8 77.21 4.69
 1 -4 8 79.86 4.36
 3 1 8 73.48 7.48
 -4 3 8 84.04 4.8
 -4 3 8 76.82 3.92
 -4 3 11 132.36 4.67
 2 -5 -11 64.05 3.69
 3 2 -11 62.02 3.47
 3 2 -11 61.57 2.93
 -5 3 -11 63.91 3.67
 3 2 -8 162.7 6.73
 2 -5 -8 149.2 11.39
 2 -5 -8 161.6 6.78
 2 -5 -5 294.82 8.11
 3 2 -5 294.75 7.87
 3 2 -5 296.24 14.06
 3 2 -2 773.34 18.67
 3 2 1 673.63 16.68
 2 -5 4 105.81 6.69
 3 2 4 107.28 5.18
 2 -5 4 106.48 4.16
 3 2 4 109.47 6.44
 3 2 7 164.72 9.78
 2 -5 7 157.26 6.36
 2 -5 7 157.02 5.87
 3 2 7 159.22 6.14
 -5 3 7 161.26 6.29
 -5 3 7 157.89 5.27
 -5 3 7 161.36 13.31
 3 2 10 88.45 4.5
 -5 3 10 94.11 4.94
 -5 3 10 95.27 4.37
 3 -6 -9 155.31 6.8
 3 3 -9 161.94 6.54
 3 -6 -9 153.34 11.86
 3 3 -6 239.98 7.4
 3 3 -6 243.99 14.4
 3 -6 -6 258.82 8.04
 3 3 -3 344.62 11.48
 3 -6 -3 354.14 8.47
 3 3 0 961.35 22.84
 3 3 3 1341.63 29.86
 3 3 3 1304.73 29.68
 3 -6 3 1325.48 26.04
 3 3 6 318.57 12.87
 3 -6 6 292.04 8.29
 3 3 6 300.11 8.31
 3 3 6 280.49 7.99
 -6 3 6 324.79 17.78
 3 -6 6 296.64 7.73
 3 3 6 285.69 8.15
 -6 3 6 297.72 8.56
 3 -6 6 307.87 8.91
 3 -6 9 10.96 4.94
 3 3 9 12.51 2.64
 -6 3 9 13.23 2.82
 4 -7 -10 50.48 3.71
 3 4 -10 50.12 3.56
 3 4 -10 52.34 3.22
 3 4 -7 110.99 11.09
 4 -7 -7 118.66 5.84
 3 4 -7 118.2 5.17
 4 -7 -4 74.66 3.64
 3 4 -4 64.06 2.77
 3 4 -4 77.97 5.5
 3 4 -1 396.58 13.05
 3 4 -1 372.57 12.82
 4 -7 2 442.71 10.26
 3 4 2 467.81 14.4
 3 4 5 279.61 7.72
 4 -7 5 247.07 12.29
 3 4 5 265.87 9.89
 4 -7 5 288.06 8.42
 -7 3 5 297.79 7.92
 3 4 5 274.48 11.35
 3 4 8 49.23 3.66
 3 4 8 51.88 3.83
 -7 3 8 57.79 4.13
 3 4 11 35.6 2.29
 2 4 -11 64.94 2.8
 -6 2 -11 67.29 3.53
 2 4 -11 63.96 3.31
 4 -6 -11 64.3 3.62
 2 4 -8 106.78 5.3
 4 -6 -8 126.16 10.63
 4 -6 -8 114.49 5.88
 2 4 -5 3.99 4.63
 4 -6 -5 2.51 2.08
 2 4 -2 142.78 7.97
 2 4 -2 144.34 4.43
 2 4 1 1082.97 26.06
 2 4 4 895.82 26.57
 2 4 4 927.94 22.71
 4 -6 4 931.58 25.86
 2 4 4 954.42 22.4
 4 -6 4 917.18 19.42
 4 -6 7 139.56 5.6
 -6 2 7 149.64 13.06
 2 4 7 132.72 5.54
 -6 2 7 141.18 5.77
 -6 2 10 4.88 1.66
 2 4 10 5.8 2.27
 -6 2 10 9.81 2.49
 1 4 -9 56.93 4.14
 4 -5 -9 43.49 7
 4 -5 -9 51.04 4.4
 1 4 -6 620.18 23.74
 4 -5 -6 659.95 22.73
 4 -5 -6 658.3 15.67
 1 4 -3 614.34 18.54
 4 -5 -3 599.05 12.94
 1 4 -3 596.75 12.58
 1 4 0 817.74 19.33
 1 4 0 830.42 18.88
 4 -5 0 828.19 17.08
 1 4 0 829.16 20.13
 4 -5 3 138.93 4.36
 1 4 3 136.31 5.75
 4 -5 3 137.38 8.13
 4 -5 3 149.2 4.58
 4 -5 6 69.46 3.86
 4 -5 6 63.58 3.61
 -5 1 6 68.14 3.68
 1 4 6 72.13 5.4
 -5 1 6 81.53 9.54
 1 4 6 73.13 3.7
 1 4 9 119.76 5.41
 1 4 9 117.74 5.49
 4 -5 9 111.36 10.07
 -5 1 9 125.85 5.71
 -5 1 9 112.65 4.91
 0 4 -10 52.35 3.03
 4 -4 -10 52.7 4.19
 0 4 -10 47.58 3.81
 -4 0 -10 55.81 3.94
 0 4 -7 353.71 17.82
 4 -4 -7 363.27 10.7
 4 -4 -7 366.03 16.8
 4 -4 -4 349.31 8.89
 0 4 -4 366.46 13.61
 0 4 -4 383.32 14.81
 0 4 -1 329.14 8.56
 0 4 2 139.04 7.04
 4 -4 2 136.58 7.18
 0 4 2 131.12 4.74
 0 4 5 173.05 10.18
 4 -4 5 172.74 5.74
 0 4 5 189.15 7.54
 -4 0 8 497.04 23.07
 4 -4 8 529.82 13.73
 -4 0 8 533.76 13.92
 0 4 8 548.65 13.64
 0 4 8 519.83 13.8
 4 -4 11 68.91 3.35
 -1 4 -11 130.88 5.13
 -1 4 -11 127.53 4.79
 -3 -1 -11 137.65 5.28
 4 -3 -8 65.47 8.06
 -1 4 -8 71.82 8.6
 4 -3 -8 76.73 5.04
 4 -3 -5 211.69 10.7
 -1 4 -5 208.69 10.07
 4 -3 -5 192.6 6.29
 -1 4 -5 209.07 11.69
 -1 4 -2 1080.62 24.93
 4 -3 -2 1023.62 23.37
 4 -3 1 389.93 11.92
 4 -3 1 397.98 10.48
 -1 4 4 337.41 12.93
 -1 4 4 318.62 8.82
 -3 -1 4 320.77 7.42
 4 -3 4 316.2 7.5
 4 -3 4 312.99 7.79
 4 -3 7 39.04 3.32
 -1 4 7 41.89 3.25
 -3 -1 7 45.82 3.36
 -3 -1 7 37.99 6.93
 4 -3 7 45.93 3.66
 4 -3 7 42.41 6.55
 4 -3 10 26.83 2.92
 -3 -1 10 22.83 2.43
 -1 4 10 25.44 3.17
 -2 4 -9 206.84 6.42
 -2 -2 -9 212.12 7.88
 4 -2 -6 61.55 6.72
 -2 4 -6 67.83 7.56
 4 -2 -3 1587.48 34.44
 -2 4 -3 1563 34.79
 4 -2 0 579.23 14.43
 4 -2 0 567.31 14.13
 4 -2 0 562.11 13.11
 -2 -2 3 207.95 5.21
 4 -2 3 230.47 5.96
 4 -2 3 231.33 8.88
 -2 4 3 226.99 5.68
 4 -2 6 372.93 15.2
 -2 4 6 364.07 14.92
 -2 -2 6 361.87 9.67
 -2 4 6 358.89 11.49
 -2 -2 6 364.27 9.71
 -2 4 6 358.27 9.64
 4 -2 6 376.72 9.84
 -2 4 9 113.26 5.16
 4 -2 9 116.74 5.52
 4 -2 9 117.49 10.06
 -2 -2 9 107.76 4.91
 -1 -3 -10 49.9 3.82
 4 -1 -10 45.87 4.06
 -3 4 -10 42.08 3.67
 4 -1 -7 1.89 2.35
 -3 4 -7 -0.61 4.13
 -3 4 -4 895.6 22.9
 4 -1 -4 900.44 23.65
 4 -1 -4 866.91 17.98
 4 -1 -1 9833.74 179.21
 4 -1 2 571.26 14.4
 -3 4 2 557.62 16.29
 4 -1 2 538.07 14.59
 4 -1 5 408.56 14.9
 -3 4 5 393.47 14.89
 4 -1 5 403.81 9.88
 -3 4 5 398.93 17.48
 -1 -3 5 419.91 10.02
 -1 -3 8 186.23 6.49
 -3 4 8 173.77 7.03
 -3 4 8 178.08 6.43
 4 -1 8 182.42 11.78
 -3 4 11 40.11 2.82
 4 0 -11 64.52 3.76
 0 -4 -11 64.49 3.63
 -4 4 -11 62.53 2.73
 4 0 -8 537.77 14.29
 0 -4 -8 539.17 14.13
 0 -4 -8 517.51 20.57
 -4 4 -5 170.32 8.35
 4 0 -5 181.52 5.82
 4 0 -2 116.37 5.7
 4 0 1 351.69 10.38
 4 0 1 333.56 9.93
 -4 4 1 340.34 10.94
 4 0 4 381.8 13.12
 4 0 4 346.46 10.42
 0 -4 4 366.28 10.77
 -4 4 7 340.91 14.39
 4 0 7 342.07 9.7
 4 0 7 341.66 9.49
 0 -4 7 325.23 9.87
 4 0 7 337.96 9.82
 0 -4 7 355.07 9.47
 -4 4 7 342.29 9.12
 -4 4 7 344.72 9.89
 4 0 7 337.2 15.24
 -4 4 10 52.95 4.02
 4 0 10 53.84 3.07
 1 -5 -9 36.9 6.46
 1 -5 -9 38.88 3.76
 4 1 -9 46.73 3.94
 1 -5 -6 211.43 6.9
 4 1 -6 212.2 6.9
 4 1 -3 730.14 21.26
 4 1 -3 725.86 18.42
 4 1 0 16.37 3.06
 -5 4 0 18.95 3
 -5 4 3 6.85 4.7
 4 1 3 6.51 2.53
 1 -5 3 6.66 1.56
 4 1 3 7.17 3
 4 1 3 6.73 1.72
 -5 4 6 840.05 24.22
 4 1 6 816.36 24.25
 4 1 6 799.99 17.12
 1 -5 6 803.01 17.29
 1 -5 6 799.87 17.91
 4 1 6 787.65 17.39
 -5 4 6 804.57 28.94
 4 1 6 772.9 17.42
 -5 4 6 782.93 17.79
 4 1 9 133.05 4.97
 -5 4 9 134.82 6.08
 4 1 9 132.25 5.78
 -5 4 9 129.18 4.94
 4 2 -10 22.89 2.26
 2 -6 -10 27.65 3.18
 4 2 -10 30.53 3.1
 2 -6 -7 189.47 7.08
 4 2 -7 183.16 6.74
 2 -6 -4 43.72 2.68
 4 2 -4 36.91 3.96
 4 2 -4 38.88 5.78
 4 2 -4 43.33 2.47
 4 2 -1 514.77 14.73
 2 -6 2 157.81 4.68
 4 2 2 166.11 7.52
 2 -6 5 182.22 9.02
 4 2 5 202.75 9.95
 -6 4 5 194.17 6.2
 2 -6 5 201.49 6.51
 2 -6 8 224.62 8.12
 4 2 8 214.74 11.96
 4 2 8 216.33 7.51
 4 2 8 223.55 6.67
 -6 4 8 208.86 7.77
 4 2 8 216.64 7.48
 4 2 11 49.87 2.75
 -6 4 11 42.8 2.32
 4 3 -11 85.91 3.31
 3 -7 -8 190.68 7.44
 4 3 -8 188.02 6.94
 3 -7 -8 195.75 13.16
 4 3 -5 49.98 7.06
 4 3 -5 45.72 2.79
 3 -7 -5 50.94 3.35
 4 3 -2 396.42 13.04
 4 3 -2 379.87 14
 4 3 -2 366.1 8.83
 3 -7 1 1818.79 34.25
 4 3 1 1841.45 39.98
 4 3 4 227.72 9.52
 3 -7 4 226.49 6.77
 3 -7 4 213.04 10.95
 4 3 4 231.74 10.24
 4 3 7 132 9.1
 3 -7 7 124.77 4.71
 4 3 7 117.4 5.04
 4 3 7 125.9 5.06
 -7 4 7 121.9 5.5
 4 3 7 130.86 5.36
 3 -7 7 125.35 5.88
 -7 4 7 128.81 13.04
 4 3 10 6.74 2.02
 -7 4 10 4.7 2.14
 -7 4 10 5.76 1.72
 4 4 -9 67.74 3.68
 4 -8 -9 72.46 4.51
 4 4 -6 48.14 8.18
 4 -8 -6 45.42 3.59
 4 4 -6 41.73 2.88
 4 -8 -3 196.58 5.96
 4 4 -3 178.73 9.23
 4 4 -3 199.33 11
 4 4 0 1281.72 30.42
 4 4 0 1237.99 24.3
 4 4 3 286.31 11.69
 4 -8 6 228.48 6.8
 4 4 6 224.42 7.11
 -8 4 6 216.79 7.18
 4 4 6 216.72 6.96
 4 4 9 13.32 2.41
 4 4 9 16.08 2.4
 -8 4 9 14.32 2.64
 4 5 -10 7.66 1.78
 5 -9 -10 6.35 1.99
 5 -9 -7 37.27 3.61
 5 -9 -7 43.67 7.09
 4 5 -7 45.6 3.78
 5 -9 -4 121.7 5.13
 4 5 -4 122.55 10.21
 4 5 -4 124.57 4.63
 4 5 -4 130.06 8.22
 4 5 -4 130.71 5.1
 4 5 -1 2001.84 45.71
 5 -9 -1 1978.88 37.88
 4 5 -1 1995.65 38.13
 5 -9 2 32.89 2.66
 4 5 2 40.46 5.14
 5 -9 5 217.1 6.77
 4 5 5 205.69 6.92
 -9 4 5 214.36 6.65
 5 -9 5 202.35 12.14
 4 5 5 217.71 10.17
 5 -9 5 221.24 7.61
 -9 4 5 191.24 14.77
 4 5 8 8.06 2.2
 -9 4 8 7.09 6.8
 4 5 8 9.09 1.99
 5 -9 8 1.39 4.4
 -9 4 8 8.91 2.39
 4 5 8 10.68 2.21
 5 -8 -8 173.36 7.16
 3 5 -8 169.15 6.06
 5 -8 -8 152.79 12.15
 3 5 -5 52.57 7.61
 5 -8 -5 48.05 3.55
 5 -8 -2 457.01 10.73
 3 5 -2 475.68 15.56
 3 5 -2 457.8 10.83
 3 5 -2 477.99 16.5
 5 -8 1 37.23 2.48
 5 -8 4 334.15 9.32
 5 -8 4 336.68 15.24
 3 5 4 346.79 8.89
 3 5 4 328.18 12.53
 3 5 7 181.48 6.42
 -8 3 7 169.95 6.29
 3 5 7 161.34 5.89
 3 5 7 168.07 6.04
 3 5 10 22.23 2.34
 5 -7 -9 89.31 5.18
 2 5 -9 81.93 4.33
 2 5 -6 48.45 3.09
 5 -7 -6 44.81 3.71
 2 5 -6 41.97 7.48
 5 -7 -6 50.11 6.91
 5 -7 -3 101.66 4.15
 2 5 -3 114.07 8.3
 2 5 -3 108.8 4.05
 2 5 -3 109.09 6.73
 2 5 0 116.49 6.96
 2 5 0 112.46 5.74
 5 -7 0 108.52 3.85
 5 -7 0 102.8 4.14
 5 -7 3 322.1 14.01
 2 5 3 312.61 13.94
 5 -7 3 321.71 8.34
 2 5 3 329.58 11.75
 2 5 6 124.37 4.86
 5 -7 6 133.56 5.63
 2 5 6 121.65 4.8
 -7 2 6 121.41 4.92
 2 5 9 105.76 4.91
 -7 2 9 114.43 5.22
 1 5 -10 0.13 1.94
 5 -6 -10 1.9 2.52
 1 5 -10 -0.11 1.62
 1 5 -10 0.89 2.23
 -6 1 -10 1.36 2.19
 5 -6 -7 431.15 19.34
 1 5 -7 397.53 19.82
 5 -6 -7 404.1 11.75
 1 5 -4 121.89 8.94
 5 -6 -4 104.41 4.4
 1 5 -4 113.45 8.4
 1 5 -4 108.34 6.04
 1 5 -1 369.19 10.53
 1 5 -1 369.69 12.21
 1 5 2 275.62 8.69
 1 5 2 259.04 10.93
 5 -6 5 48.93 3.01
 1 5 5 51.33 6.56
 5 -6 5 47.71 3.32
 -6 1 8 240.32 17
 5 -6 8 271.86 8.98
 1 5 8 263.84 8.46
 -6 1 8 271.99 8.59
 1 5 8 238.84 8.15
 5 -6 11 38.14 2.53
 1 5 11 42.3 2.64
 5 -5 -11 39.59 3.16
 -5 0 -11 39.54 2.85
 0 5 -11 43.56 2.83
 0 5 -11 36.71 1.99
 5 -5 -8 207.13 8.02
 0 5 -8 180.43 13.7
 5 -5 -8 174.55 12.73
 0 5 -5 225.38 12.88
 5 -5 -5 230.06 7.3
 5 -5 -5 243.11 11.99
 5 -5 -2 303.36 7.61
 0 5 -2 340.25 12.29
 0 5 1 384.79 11.81
 0 5 1 368.94 10.74
 5 -5 1 372 9.96
 0 5 4 793.48 23.86
 5 -5 4 801.63 23.42
 5 -5 7 148.95 5.87
 0 5 7 151.41 5.93
 -5 0 7 147.71 5.91
 5 -5 7 134.97 5.95
 0 5 10 8.59 2.38
 0 5 10 11.2 2.31
 5 -4 -9 127.91 6.45
 -4 -1 -9 136.01 6.08
 -1 5 -9 132.47 5.17
 -1 5 -9 134.08 6.09
 -1 5 -6 798.78 27.58
 5 -4 -6 818.01 18.9
 -1 5 -3 4.75 3.52
 5 -4 -3 4.61 1.73
 5 -4 0 15.86 2.31
 5 -4 0 15.98 1.89
 5 -4 3 723.87 14.72
 5 -4 3 687.15 14.54
 5 -4 3 707.15 20.56
 5 -4 3 722.39 14.84
 -1 5 3 687.89 15.31
 -4 -1 6 216.25 6.72
 -1 5 6 207.67 6.7
 5 -4 6 208.09 6.83
 -1 5 6 203.2 11.85
 -1 5 9 42.56 3.4
 -1 5 9 39.62 3.63
 5 -4 9 41.42 3.67
 5 -4 9 44.27 7.07
 -4 -1 9 39.32 2.93
 -2 5 -10 90.43 4.83
 -2 5 -10 91.6 3.56
 -3 -2 -10 89.25 4.72
 -2 5 -7 165.82 12.4
 5 -3 -7 168.99 11.49
 5 -3 -4 106.92 3.58
 -2 5 -4 107.5 7.43
 5 -3 -4 99.64 7.25
 5 -3 -1 677.15 15.96
 5 -3 -1 660.17 16.39
 5 -3 2 793.71 20.92
 5 -3 2 782.52 19.28
 5 -3 5 277.6 7.74
 -3 -2 5 283.17 7.6
 -3 -2 8 156.11 5.68
 -2 5 8 150.96 6.41
 -2 5 8 160.28 6.08
 -3 -2 8 152.38 6.43
 -3 -2 8 134.03 11.53
 5 -3 8 164.44 11.47
 -2 5 11 61.84 3.36
 5 -3 11 62.63 3
 -3 5 -11 48.62 3.27
 -3 5 -11 47.77 2.69
 -2 -3 -11 49.41 3.15
 5 -2 -11 49.05 3.35
 -3 5 -8 600.73 24.15
 5 -2 -8 625.57 16.27
 -2 -3 -8 660.6 15.99
 -3 5 -8 633.11 14.42
 5 -2 -5 424.86 9.59
 5 -2 -5 411.31 10.51
 5 -2 -5 414.81 15.9
 -3 5 -5 412.5 15.27
 5 -2 -2 632.11 16.39
 5 -2 -2 613.58 16.57
 5 -2 1 183.17 7.62
 5 -2 1 193.2 7.19
 5 -2 4 668.7 13.53
 5 -2 4 675.09 13.24
 -2 -3 4 708.4 13.38
 -2 -3 7 105.36 4.34
 5 -2 7 100.47 8.79
 -2 -3 7 95.07 9.31
 -3 5 7 90.29 8.36
 5 -2 7 91.02 4.68
 -2 -3 7 89.03 4.65
 -3 5 10 47.33 3.12
 5 -2 10 52.22 3.26
 -1 -4 -9 119.41 5.72
 5 -1 -9 121.92 6.06
 -1 -4 -6 75.4 3.83
 5 -1 -6 70.23 4.03
 5 -1 -3 141.12 4.47
 5 -1 -3 157.12 7.3
 5 -1 0 846.79 20.44
 -4 5 3 620.15 19.78
 5 -1 3 590.51 16.17
 5 -1 3 593.59 12.84
 -4 5 6 606.87 14.79
 5 -1 6 632.65 14.42
 -1 -4 6 645.54 14.05
 5 -1 6 611.86 14.62
 -1 -4 6 632.92 14.81
 5 -1 6 627.97 14.24
 -4 5 6 666.72 22
 5 -1 6 654.06 21.66
 5 -1 9 56.97 3.92
 -4 5 9 59.78 4.33
 -1 -4 9 55.49 3.45
 5 -1 9 56.07 3.6
 -4 5 9 53.67 3.5
 5 -1 9 51.75 6.98
 0 -5 -10 10.27 2.56
 -5 5 -10 7.24 1.77
 5 0 -10 5.2 2.51
 -5 5 -7 152.66 11.26
 5 0 -7 159.51 6.35
 0 -5 -7 145.39 6.05
 5 0 -4 787.04 16.69
 0 -5 -4 816.44 16.45
 5 0 -4 766.62 20.23
 5 0 -1 377.67 11.96
 -5 5 2 307.97 12.47
 5 0 2 322.18 11.05
 5 0 5 231.15 11.04
 -5 5 5 219.65 6.65
 0 -5 5 218.49 6.65
 0 -5 8 206.23 7.61
 5 0 8 205.17 6.73
 -5 5 8 197.5 7.5
 -5 5 8 193.97 6.58
 0 -5 8 204.05 6.79
 5 0 8 198.47 12.1
 5 0 8 187.89 7.03
 -5 5 11 43.08 2.65
 5 1 -11 6.74 1.86
 5 1 -11 12.82 1.74
 5 1 -8 205.69 7.69
 1 -6 -8 213.04 7.73
 -6 5 -5 26.93 4.43
 5 1 -5 24.59 2.44
 1 -6 -5 25.15 2.47
 5 1 -2 755.6 19.92
 -6 5 1 1116.22 27.05
 5 1 1 1123.14 26.61
 1 -6 4 61.55 3.18
 5 1 4 63 4.92
 -6 5 4 64.36 7.96
 5 1 4 61.1 5.85
 -6 5 7 618.85 14.2
 -6 5 7 613.52 27.41
 1 -6 7 615.34 15.66
 5 1 7 643.26 15.03
 -6 5 7 619.88 15.39
 5 1 7 654.21 14.79
 5 1 7 623.12 14.41
 5 1 7 625.23 15.04
 -6 5 7 596.51 21.14
 5 1 7 627.9 22.21
 5 1 10 142.23 5.4
 -6 5 10 136.42 5.68
 2 -7 -9 171.18 6.68
 5 2 -9 177.45 6.57
 5 2 -9 168.96 5.89
 5 2 -6 74.46 3.91
 2 -7 -6 63.59 3.94
 2 -7 -3 319.68 7.81
 5 2 -3 328.66 12.27
 -7 5 0 2684.99 52.61
 5 2 0 2694.39 54.36
 5 2 0 2551.98 47.99
 2 -7 3 320.04 8.09
 -7 5 3 328.49 14.91
 5 2 3 327.51 12.34
 5 2 3 325.18 12.1
 5 2 6 147.85 5.28
 5 2 6 158.96 9.84
 5 2 6 148.44 5.53
 5 2 6 149.73 5.52
 5 2 6 152.86 5.15
 2 -7 6 154.6 6.07
 -7 5 6 152.04 5.9
 5 2 9 5.07 2.17
 -7 5 9 3.91 2.5
 5 3 -10 91.54 4.35
 3 -8 -10 87.04 4.18
 3 -8 -7 242.27 8.2
 5 3 -7 248.98 7.75
 3 -8 -4 10.57 2.02
 5 3 -4 13.26 3.61
 -8 5 -1 588.85 14.94
 5 3 -1 612.47 13.16
 5 3 -1 625.96 18.63
 5 3 2 273.65 11.35
 5 3 2 259.76 6.3
 3 -8 2 254.4 6.99
 3 -8 5 88.44 3.96
 -8 5 5 76 3.82
 3 -8 5 73.08 7.08
 5 3 5 69.49 5.49
 -8 5 5 86.14 10.12
 5 3 5 78.99 3.7
 3 -8 5 83.86 4.4
 5 3 5 80.22 3.91
 5 3 8 35.19 3.16
 5 3 8 39.93 3.2
 3 -8 8 36.41 3.79
 -8 5 8 34.69 3.35
 5 3 8 40.62 3.08
 5 4 -8 158.08 6.59
 4 -9 -8 164.54 6.56
 4 -9 -8 159.72 12.11
 4 -9 -5 9.55 2.2
 5 4 -5 11.19 1.86
 5 4 -2 34.58 5.24
 4 -9 -2 23.59 2.13
 5 4 1 116.94 8.18
 5 4 1 123.57 4.19
 4 -9 1 116.85 4.27
 4 -9 4 235.1 7.07
 4 -9 4 239.81 7.52
 5 4 4 222.95 7.37
 -9 5 4 235.88 6.89
 4 -9 4 240.05 12.88
 5 4 4 243.19 11.32
 5 4 4 240.14 7.28
 4 -9 7 209.34 6.79
 -9 5 7 222.9 7.49
 5 4 7 223.21 7.32
 4 -9 7 216.76 8.08
 5 4 7 213.69 7.14
 5 4 7 223.32 7.1
 5 4 10 21.18 1.98
 -9 5 10 22.23 2.32
 5 5 -9 11.94 2.23
 5 -10 -9 13.65 2.4
 5 5 -9 12.58 2.39
 5 5 -6 153.87 6.36
 5 5 -6 157.7 5.33
 5 -10 -3 167.18 5.59
 5 -10 -3 170.15 5.75
 5 5 -3 166.22 5.75
 5 5 -3 165.66 5.62
 5 5 0 851.79 18.04
 5 5 0 843.55 25.06
 5 5 3 44.37 2.94
 5 5 3 41.26 2.41
 5 -10 3 42.98 3.07
 5 5 3 46.77 5.85
 5 5 3 47.3 3.22
 5 5 6 51.5 3.33
 5 -10 6 49.95 3.43
 5 5 6 53.21 3.59
 -10 5 6 63.25 10.42
 -10 5 6 51.21 3.5
 -10 5 9 34.81 2.78
 5 5 9 12.47 1.69
 6 -11 -7 39.77 3.45
 5 6 -7 46.73 3.43
 5 6 -7 44 3.7
 6 -11 -4 345.75 9.6
 6 -11 -4 318.95 9.07
 5 6 -4 340.65 9.72
 5 6 -4 340.65 9.22
 5 6 -4 341.1 9.2
 5 6 -4 339.21 15.16
 5 6 -1 161.12 5.83
 6 -11 -1 154.79 5.39
 5 6 -1 155.67 10.53
 5 6 -1 156.03 5.6
 6 -11 -1 160.95 5.8
 5 6 -1 162.25 5.6
 5 6 2 246.82 12.9
 5 6 2 241.1 6.84
 5 6 2 224.01 7.13
 5 6 2 223.24 7.12
 5 6 2 240.57 7.32
 6 -11 2 240.36 7.47
 5 6 2 230.87 6.91
 6 -11 5 194.95 6.82
 6 -11 5 194.69 13.14
 -11 5 5 214.34 15.7
 5 6 5 186.68 6.88
 6 -11 5 196.31 7.34
 -11 5 8 61.89 3.44
 5 6 8 64.41 3.56
 5 6 8 66.17 3.57
 6 -10 -8 134.33 5.86
 4 6 -8 135.35 5.92
 4 6 -8 118.89 5.31
 4 6 -5 26.04 3.05
 6 -10 -5 27.04 3.14
 4 6 -5 27.21 2.43
 4 6 -5 28.03 7.02
 6 -10 -2 220 6.62
 4 6 -2 212.38 6.38
 4 6 -2 206.41 6.6
 6 -10 -2 216.71 6.55
 4 6 -2 209.68 11.38
 4 6 -2 205.4 11.4
 4 6 -2 198.68 6.64
 4 6 1 43.23 2.69
 6 -10 1 38.3 2.72
 4 6 1 37.49 5.46
 6 -10 1 34.69 2.7
 6 -10 4 799.06 18.17
 6 -10 4 768.77 27.14
 4 6 4 792.12 17.63
 6 -10 4 748.55 17.34
 6 -10 7 222.61 6.75
 4 6 7 220.09 7.25
 4 6 7 216.55 7.25
 -10 4 7 224.41 7.18
 6 -10 7 221.43 13.8
 6 -10 10 21 2.12
 3 6 -9 61.86 3.68
 6 -9 -9 62.93 4.18
 6 -9 -6 2.03 2.53
 3 6 -6 9.13 5.56
 3 6 -6 3.02 2.27
 3 6 -3 343.24 13.94
 3 6 -3 358.3 9.4
 6 -9 -3 354.53 9.49
 3 6 -3 352.5 15.71
 3 6 -3 349.78 9.35
 6 -9 0 263.02 7.18
 3 6 3 234.7 11.13
 6 -9 3 227.69 7.01
 3 6 3 220.78 6.68
 3 6 3 221.27 6.68
 3 6 6 437.59 11.33
 6 -9 6 419.26 10.74
 6 -9 6 442.53 12.34
 -9 3 6 439.62 11.09
 -9 3 9 62.72 3.53
 3 6 9 64.13 3.59
 3 6 9 65.1 3.54
 2 6 -10 5.13 2.11
 2 6 -10 3.82 1.73
 -8 2 -10 1.1 1.93
 6 -8 -10 4.14 2.3
 6 -8 -7 54.85 7.91
 2 6 -7 49.45 8.44
 2 6 -7 43.46 3.08
 6 -8 -7 41.51 4.14
 2 6 -4 357.32 13.39
 2 6 -4 336.24 16.39
 2 6 -4 343.87 9.4
 6 -8 -4 351.75 9.61
 2 6 -1 1188.54 30.59
 2 6 -1 1179.57 28.9
 6 -8 -1 1149.98 23.33
 6 -8 2 647.4 13.83
 6 -8 2 657.43 14.38
 6 -8 5 401.73 17.65
 6 -8 5 435.84 11.58
 6 -8 5 428.62 10.35
 2 6 5 429 10.82
 2 6 5 419.52 14.02
 2 6 8 9.55 2.21
 -8 2 8 9.47 2.41
 2 6 8 14.09 2.62
 6 -8 8 9.81 2.78
 -8 2 8 7.93 6.57
 6 -8 8 7.06 4.74
 6 -7 -8 63.73 4.85
 1 6 -8 65.91 3.97
 6 -7 -8 57.54 8.19
 1 6 -8 60.1 9.11
 1 6 -5 227.52 13.81
 6 -7 -5 238.31 7.76
 6 -7 -2 486.63 11.36
 1 6 -2 484.06 10.95
 1 6 -2 499.7 16.64
 6 -7 1 354.49 8.03
 6 -7 1 349.81 8.65
 1 6 1 359.62 9.7
 1 6 1 364.84 13.09
 1 6 1 350.34 12.13
 6 -7 1 336.44 10.51
 6 -7 4 271.4 13.7
 1 6 4 293.16 11.05
 6 -7 7 46.53 7.04
 -7 1 7 37.17 8.44
 1 6 7 42.41 3.2
 -7 1 7 45.7 3.38
 6 -7 7 38.79 3.54
 1 6 7 40.96 2.89
 1 6 10 26.04 2.56
 1 6 10 25.62 2.58
 0 6 -9 26.93 2.81
 6 -6 -9 31.11 3.87
 0 6 -9 32.99 3.15
 0 6 -6 751.26 27.68
 6 -6 -6 748.66 17.78
 6 -6 -6 733.66 25.48
 0 6 -3 90.12 7.6
 6 -6 -3 84.54 3.24
 6 -6 -3 82.35 3.88
 0 6 -3 82.29 3.35
 6 -6 0 608.86 14.1
 6 -6 0 612.13 12.97
 0 6 0 616.48 16.77
 6 -6 0 586.48 14.1
 0 6 0 596.91 17.34
 6 -6 3 865.62 18.24
 6 -6 3 922.55 25.88
 0 6 3 936.58 25.75
 6 -6 3 880.89 18.29
 6 -6 6 119.36 5.19
 0 6 6 130.95 10.71
 6 -6 6 123.2 9.59
 0 6 6 129.85 4.99
 -6 0 6 118.57 4.82
 0 6 6 123.14 4.52
 0 6 9 29.68 3.09
 0 6 9 28.79 3.04
 -1 6 -10 128.53 5.32
 6 -5 -10 136.94 5.98
 -5 -1 -10 137.48 5.48
 -1 6 -10 133.21 4.6
 -1 6 -10 121.73 5.15
 6 -5 -7 638.99 16.25
 6 -5 -7 614.68 24.22
 -1 6 -7 648.02 25.77
 -1 6 -4 74.12 7.07
 6 -5 -4 71.56 3.78
 -1 6 -4 67.09 2.98
 6 -5 -4 75.01 6.51
 6 -5 -1 1078.36 21.19
 6 -5 -1 1091.77 21.5
 6 -5 -1 1093.34 24.04
 6 -5 2 747.11 21.72
 6 -5 2 746.83 15.45
 -1 6 2 756.89 18.5
 6 -5 2 742.93 15.23
 6 -5 2 761.34 19.29
 6 -5 5 24.88 4.74
 6 -5 5 23.85 2.51
 -1 6 5 24.21 5.7
 6 -5 5 23.58 2.6
 6 -5 8 203.31 13.31
 -1 6 8 202.37 7.36
 6 -5 8 213.97 7.6
 -1 6 8 210.84 7.29
 -5 -1 8 206.28 7.35
 -5 -1 8 205.78 15.21
 6 -5 11 9.95 1.8
 -2 6 -11 44.1 2.59
 -2 6 -8 208.72 14.54
 -2 6 -8 235.56 7.3
 6 -4 -8 216.27 13.99
 6 -4 -5 187.72 10.78
 -2 6 -5 208.66 11.49
 -2 6 -5 202.89 12.36
 -2 6 -2 184.11 9.29
 6 -4 -2 180.21 7.28
 6 -4 -2 175.81 7.78
 6 -4 -2 175.37 4.97
 6 -4 1 506.16 13.84
 -4 -2 4 41.43 2.33
 6 -4 4 41.85 2.77
 -2 6 4 37.86 5.78
 6 -4 4 37.81 2.94
 6 -4 4 46.77 5.22
 -4 -2 7 187.7 6.72
 -2 6 7 171.97 11.85
 6 -4 7 181.53 6.89
 -2 6 7 182.6 6.7
 6 -4 7 195.89 12.47
 -2 6 10 29.37 3.03
 -2 6 10 32.14 2.75
 6 -4 10 31.69 2.82
 6 -3 -9 12.35 3.07
 -3 -3 -9 13.75 2.81
 -3 6 -9 12.18 1.93
 -3 6 -6 288.95 13.52
 -3 6 -6 294.81 15.66
 -3 6 -6 289.65 7.83
 6 -3 -6 293.91 14.69
 6 -3 -6 287.51 9
 6 -3 -3 1262.04 31.05
 6 -3 -3 1295.96 25.57
 -3 6 -3 1352.81 32.7
 6 -3 -3 1287.15 25.04
 6 -3 0 928.71 22.65
 6 -3 3 351.23 8.24
 6 -3 3 348.38 8.61
 6 -3 3 349.21 12.6
 6 -3 6 248.3 7.49
 -3 -3 6 237.76 7.37
 -3 6 6 233.11 7.49
 -3 -3 6 228.59 7.21
 -3 6 6 231.56 12.97
 6 -3 6 247.43 7.46
 -3 6 9 153.04 5.92
 -3 6 9 161.33 6.49
 -4 6 -10 3.72 1.75
 -2 -4 -10 2.89 2.17
 6 -2 -10 5.26 2.45
 -2 -4 -7 145.25 5.81
 6 -2 -7 135 6.14
 -4 6 -7 141.22 4.94
 -4 6 -4 903.55 25.47
 6 -2 -4 897.64 18.41
 6 -2 -4 912.48 19.07
 6 -2 -1 1150.05 27.28
 6 -2 2 145.08 7.42
 6 -2 2 149.36 7.57
 -2 -4 5 5.62 1.84
 6 -2 5 2.78 1.58
 6 -2 8 102.32 5.13
 6 -2 8 94.43 9.35
 -2 -4 8 108.7 4.53
 -4 6 8 105.74 4.8
 -4 6 11 65.7 3.26
 6 -1 -11 33.29 2.24
 -5 6 -11 32.46 2.78
 6 -1 -8 268.72 9.15
 -5 6 -8 253.28 15.19
 -1 -5 -8 275.07 8.78
 -1 -5 -8 241.88 13.91
 -1 -5 -5 51.35 2.93
 -5 6 -5 43.01 5.77
 6 -1 -5 54.6 3.42
 6 -1 -5 50.69 2.87
 6 -1 -2 258.75 10.27
 6 -1 1 373.24 12.52
 6 -1 1 380.95 12
 -5 6 4 113.79 9.66
 6 -1 4 106.94 4.41
 -1 -5 7 391.23 11.18
 6 -1 7 424.69 18.01
 -5 6 7 395.67 17.43
 -5 6 7 388.87 11.06
 6 -1 7 399.71 10.9
 6 -1 7 383.78 10.4
 -1 -5 7 404.42 10.15
 -5 6 10 2.45 2.4
 6 -1 10 1.46 1.95
 6 -1 10 0.83 1.59
 6 0 -9 32.61 3.46
 0 -6 -9 31.54 3.3
 0 -6 -6 129.7 5.17
 6 0 -6 128.16 5.49
 6 0 -6 124.83 4.76
 6 0 -3 877.54 17.84
 6 0 -3 871.42 23.12
 6 0 0 623.56 17.87
 0 -6 3 83.03 3.24
 6 0 3 86.71 6.31
 -6 6 3 73.41 7.65
 6 0 3 85.64 3.61
 6 0 6 719.37 16.37
 6 0 6 735.4 16.33
 6 0 6 726.41 16.18
 6 0 6 707.09 16.43
 -6 6 6 721.09 16.84
 0 -6 6 744.95 16.99
 6 0 6 769.04 24.44
 6 0 9 26.52 2.55
 -6 6 9 26.51 3.26
 -6 6 9 27.81 2.49
 6 0 9 32.11 2.99
 6 1 -10 9.78 1.8
 6 1 -10 14 2.31
 1 -7 -10 10.91 2.24
 6 1 -7 316.7 9.68
 1 -7 -7 339.21 9.76
 6 1 -7 333.79 8.94
 6 1 -4 203.67 5.9
 1 -7 -4 188.97 5.7
 6 1 -4 201.13 9.64
 6 1 -1 247.28 10.66
 6 1 2 889.51 17.91
 6 1 2 875.61 23.77
 -7 6 2 878.01 25.32
 6 1 5 274.65 7.9
 -7 6 5 276.35 8.05
 -7 6 5 260.22 16.04
 6 1 5 272.2 7.46
 6 1 5 261.39 7.41
 6 1 5 278.75 13.12
 6 1 5 284.04 7.55
 1 -7 8 296.77 9.84
 6 1 8 312.99 8.62
 6 1 8 319.6 8.93
 6 1 8 312.66 9.25
 1 -7 8 315.5 8.56
 -7 6 8 305.99 9.64
 6 1 8 297.75 15.03
 2 -8 -8 49.89 3.8
 6 2 -8 46.49 3.36
 6 2 -8 54.99 3.72
 2 -8 -8 44.13 7.16
 6 2 -5 121.67 4.61
 2 -8 -5 118.47 4.78
 6 2 -2 94.87 7.04
 -8 6 1 190.53 9.75
 6 2 1 178.02 4.94
 2 -8 1 172.03 5
 6 2 1 178.54 9.52
 6 2 1 177.89 4.87
 -8 6 4 137.67 10.79
 6 2 4 123 5.12
 2 -8 4 125.3 4.93
 6 2 4 130.21 8.08
 -8 6 4 122.38 4.74
 6 2 4 130.99 4.93
 2 -8 7 578.71 14.9
 -8 6 7 569.54 14.54
 6 2 7 577.9 14.2
 6 2 7 571.69 14.03
 6 2 7 581.8 13.33
 2 -8 7 575.56 13.76
 6 2 7 579.97 13.92
 -8 6 10 36.81 3.06
 3 -9 -9 13.79 2.42
 6 3 -9 15.62 2.58
 6 3 -6 93.59 4.41
 3 -9 -6 94.49 4.64
 6 3 -6 87.33 4.14
 6 3 -3 30.78 4.94
 6 3 -3 29.93 2.44
 3 -9 0 221.81 5.93
 -9 6 0 208.86 9.4
 6 3 0 212.08 6.1
 6 3 0 204.53 10.85
 3 -9 3 205.48 6.29
 -9 6 3 212.94 12.93
 6 3 3 201 6.51
 6 3 3 199.09 6.63
 3 -9 3 202.58 6.32
 6 3 3 218.71 11.17
 6 3 6 48.3 3.58
 -9 6 6 51.22 3.73
 6 3 6 56.05 3.25
 -9 6 6 48.44 9.28
 6 3 6 46.13 3.12
 3 -9 6 57.48 3.59
 6 3 9 14.45 2.11
 -9 6 9 12.9 2.45
 6 4 -10 15.5 1.88
 6 4 -10 16.61 2.26
 6 4 -10 14.19 1.97
 4 -10 -7 242.08 8.03
 6 4 -7 261.6 8.49
 6 4 -4 172.04 5.94
 6 4 -4 167.06 5.93
 6 4 -4 164.23 10.07
 4 -10 -4 170.3 5.79
 6 4 -1 119.3 4.67
 6 4 -1 131.38 8.97
 -10 6 2 56.82 7.09
 6 4 2 65.37 3.53
 4 -10 2 67.38 3.61
 6 4 2 67.41 3.43
 6 4 2 67.11 3.67
 4 -10 2 65.3 3.44
 6 4 2 64.49 3.01
 6 4 2 70.83 7.1
 -10 6 5 133.68 5.27
 6 4 5 130.84 4.81
 4 -10 5 131.39 5.43
 -10 6 5 154.29 13.4
 4 -10 5 136.22 5.91
 4 -10 5 131.03 10.13
 6 4 5 136.4 5.69
 6 4 8 136.31 4.95
 6 4 8 144.78 5.47
 4 -10 8 136.96 4.81
 4 -10 8 132.7 6.14
 -10 6 8 141.61 5.71
 6 4 8 142.87 5.35
 5 -11 -8 5.28 2.07
 6 5 -8 3.9 2.08
 6 5 -8 5.91 2.09
 6 5 -5 545.06 13.68
 6 5 -5 538.22 13.05
 5 -11 -5 532.39 13.27
 6 5 -2 9.68 2.23
 6 5 -2 8.7 1.89
 6 5 -2 7.25 1.97
 5 -11 -2 12.21 2.03
 6 5 -2 10.87 4.45
 5 -11 1 593.73 13.58
 6 5 1 592.69 13.41
 6 5 1 568.43 13.72
 -11 6 1 588.29 20.46
 6 5 1 583.05 13.32
 6 5 1 565.09 20.85
 6 5 1 582.37 13.27
 5 -11 1 566.24 13.72
 6 5 4 178.88 6.61
 5 -11 4 189.45 12.82
 -11 6 4 182.19 6.04
 -11 6 4 191.33 14.14
 6 5 4 178.55 5.5
 5 -11 4 178.74 6.51
 6 5 4 179.17 6.73
 5 -11 4 189.07 6.82
 6 5 4 186.58 11.25
 5 -11 7 11.72 2.86
 6 5 7 11.87 2.41
 6 5 7 11.36 2.27
 -11 6 7 9.27 6.52
 -11 6 7 16.4 2.57
 5 -11 7 17.84 2.39
 6 6 -9 29.1 2.71
 6 6 -9 31.08 2.49
 6 6 -9 27.3 2.35
 6 6 -6 296.75 8.84
 6 -12 -6 284.77 8.72
 6 6 -6 307.87 9.37
 6 6 -6 304.9 9.7
 6 6 -3 98.98 4.93
 6 6 -3 99.95 4.72
 6 -12 -3 94.3 4.52
 6 6 -3 95.31 4.49
 6 -12 -3 96.94 4.32
 6 6 -3 100.02 4.1
 6 6 -3 84.03 8.6
 6 6 0 365 9.5
 6 6 0 378.1 16.97
 6 -12 0 372.55 9.84
 6 -12 0 372.73 10.09
 6 6 0 354.04 9.91
 6 6 0 373.75 9.9
 6 6 3 50.73 3.5
 6 -12 3 55.77 3.89
 6 -12 3 52.76 3.7
 6 6 3 51.51 3.72
 6 6 3 55.99 2.97
 -12 6 3 50.31 7.83
 6 6 3 61.11 7.34
 6 -12 6 21.93 2.74
 6 6 6 23.71 2.83
 -12 6 6 21.45 2.49
 6 6 6 19.18 2.22
 -12 6 6 28.36 7.98
 6 -12 9 8.87 1.66
 6 7 -7 195.15 6.87
 6 7 -7 200.74 6.53
 6 7 -7 194.79 6.97
 7 -13 -4 7.17 2.15
 7 -13 -4 4.36 1.93
 6 7 -4 3.49 2.49
 6 7 -4 4.84 1.92
 6 7 -4 7.02 4.46
 6 7 -1 169.43 6.39
 7 -13 -1 187.13 6.79
 6 7 -1 168.81 5.65
 6 7 -1 179.31 6.66
 7 -13 -1 184.67 6.43
 6 7 -1 161.45 11.62
 6 7 2 66.85 3.98
 7 -13 2 68.64 4.21
 6 7 2 76.82 4.26
 -13 6 2 64.56 8.37
 6 7 2 69.08 4.04
 6 7 2 73.73 3.84
 7 -13 5 194.49 7.37
 6 7 5 190.35 5.83
 6 7 5 191.42 7
 -13 6 5 176.69 15.01
 7 -13 5 186.31 6.9
 7 -13 5 174.15 13.3
 6 7 8 77.51 3.55
 7 -13 8 69.5 3.07
 5 7 -8 50.73 3.58
 5 7 -8 47.46 3.11
 5 7 -8 42.64 3.26
 7 -12 -8 39.49 3.08
 7 -12 -5 44.62 3.56
 5 7 -5 48.4 3.31
 5 7 -5 40.65 3.66
 5 7 -5 47.76 3.7
 7 -12 -2 224.96 7.44
 5 7 -2 235.48 6.7
 7 -12 -2 231.93 7.3
 5 7 -2 232.46 13.25
 5 7 -2 236.98 7.52
 5 7 1 744.84 17.22
 5 7 1 742.32 16.99
 5 7 1 767.93 17.02
 7 -12 1 759.99 17.46
 5 7 1 761.54 17.02
 7 -12 1 772.81 17.39
 5 7 1 749.89 25.5
 7 -12 4 21.45 4.62
 7 -12 4 30.27 3.29
 7 -12 4 23.68 7.07
 -12 5 4 19.77 6.8
 5 7 4 30.52 3.04
 7 -12 4 25.03 2.79
 5 7 4 18.5 4.86
 7 -12 7 156.35 5.44
 5 7 7 165.29 5.66
 5 7 7 162.01 6.06
 4 7 -9 11.14 1.91
 4 7 -9 11.58 2.39
 7 -11 -9 7.04 2.15
 4 7 -9 8.31 2.15
 4 7 -6 71.02 4.45
 7 -11 -6 74.74 8.89
 7 -11 -6 65.88 4.44
 4 7 -6 74.77 4.12
 7 -11 -3 22.33 2.74
 4 7 -3 21.59 2.4
 4 7 -3 22.21 5.76
 7 -11 -3 23.81 2.69
 4 7 -3 21.5 2.71
 4 7 -3 24.3 2.88
 4 7 -3 21.39 2.25
 4 7 -3 22.16 2.74
 4 7 -3 27.97 5.34
 4 7 0 605.78 13.59
 4 7 0 580.66 13.5
 4 7 0 605.45 13.88
 7 -11 0 573.14 13.95
 4 7 0 602.73 21.28
 7 -11 3 15.4 3.73
 7 -11 3 18.23 2.51
 4 7 3 17.01 2.48
 7 -11 3 17.48 5.83
 4 7 3 16.43 2.5
 7 -11 3 17.79 2.66
 4 7 3 15.91 2.37
 4 7 3 18.59 4.55
 7 -11 6 356.23 9.8
 4 7 6 368.45 10.35
 7 -11 6 358.18 11.14
 4 7 6 346.66 9.7
 -11 4 6 386.05 22.3
 7 -11 6 386.77 17.57
 4 7 9 75.33 3.48
 7 -11 9 77.6 3.57
 3 7 -10 16.23 1.88
 3 7 -10 10.28 1.99
 7 -10 -7 59.54 8.02
 7 -10 -7 62.32 4.46
 3 7 -4 148.16 5.87
 3 7 -4 142.07 5.35
 3 7 -4 150.97 5.17
 3 7 -4 146.84 9.23
 7 -10 -4 144.32 5.9
 3 7 -4 146.16 11.26
 3 7 -1 481.3 16.79
 7 -10 -1 477.32 11.66
 7 -10 -1 468.14 11.53
 3 7 -1 490.26 17.75
 7 -10 2 223.72 6.81
 3 7 2 226.77 11.7
 7 -10 2 208.95 6.89
 7 -10 2 214.96 9.42
 7 -10 5 696.55 16.86
 7 -10 5 653.51 25.2
 3 7 5 704.3 16.26
 7 -10 5 676.05 15.73
 7 -10 5 678.83 23.56
 3 7 8 3.77 1.82
 7 -10 8 3.52 2.58
 3 7 8 2.02 1.64
 3 7 8 3.39 2.08
 2 7 -8 71.8 4.5
 7 -9 -8 65.43 4.61
 2 7 -8 76.65 4.14
 7 -9 -5 169.8 11.32
 7 -9 -5 165.32 6.68
 2 7 -2 307.4 8.43
 2 7 -2 293.35 13.47
 7 -9 -2 307.57 8.51
 7 -9 1 82.25 3.75
 7 -9 1 87.48 3.35
 7 -9 1 76.01 4.74
 2 7 4 93.69 7.16
 2 7 4 92.15 4.29
 7 -9 4 94.37 8.99
 7 -9 4 104.83 4.82
 7 -9 4 98.87 4.18
 7 -9 4 96.95 7.61
 7 -9 7 41.39 6.74
 -9 2 7 36.04 8.63
 2 7 7 35.26 2.95
 2 7 7 28.04 2.56
 7 -9 7 33.3 3.5
 2 7 10 9.63 1.71
 7 -9 10 12.14 1.97
 1 7 -9 60.11 3.93
 7 -8 -9 60.38 4.29
 1 7 -9 62.75 3.57
 7 -8 -6 346.59 10.65
 1 7 -6 343.33 10.16
 1 7 -6 321.84 18.2
 1 7 -3 280.21 14.02
 1 7 -3 271.53 7.49
 7 -8 -3 260.06 7.92
 1 7 -3 268.9 13.36
 1 7 0 519.47 15.06
 1 7 0 530.3 16.13
 1 7 0 500.31 16.95
 7 -8 0 490.22 11.58
 7 -8 0 484.38 12.18
 7 -8 3 102.63 9.15
 7 -8 3 107.38 4.29
 1 7 3 92.77 8.01
 7 -8 3 115.07 7.27
 7 -8 6 90.34 4.68
 1 7 6 81.46 3.92
 7 -8 6 79.72 8.39
 1 7 6 78.71 3.97
 1 7 9 37.23 2.84
 0 7 -10 55.86 2.97
 0 7 -10 56.57 3.41
 -7 0 -10 50.56 3.25
 7 -7 -10 63.14 4.05
 7 -7 -7 660.52 25.47
 7 -7 -7 668.28 17.01
 0 7 -7 720.69 28.29
 0 7 -7 647.61 16.41
 0 7 -7 661.69 15.76
 7 -7 -4 37.03 2.47
 0 7 -4 28.62 6.12
 0 7 -4 36.8 2.86
 7 -7 -4 36.38 3.17
 0 7 -4 34.49 2.62
 0 7 -4 37.12 2.6
 7 -7 -4 39.98 5.39
 0 7 -1 292.49 12.85
 7 -7 -1 294.46 7.87
 0 7 -1 291.94 11.62
 7 -7 -1 300.41 10.02
 0 7 -1 301.65 10.27
 7 -7 2 168.18 10.5
 0 7 2 173.8 10.05
 7 -7 2 179.21 5.35
 7 -7 2 169.62 5.32
 0 7 2 175.06 7.86
 7 -7 2 171.78 8.06
 0 7 5 94.03 9.04
 0 7 5 94.9 4.1
 0 7 5 86.94 5.65
 7 -7 5 90.88 4.75
 0 7 5 101.16 4.09
 7 -7 5 91.8 8.05
 7 -7 8 46.71 7.25
 0 7 8 44.07 3.48
 0 7 8 41.37 3.47
 7 -7 8 42.54 3.73
 -7 0 8 36.05 3.2
 -7 0 8 51.95 8.84
 7 -6 -8 291.11 16.77
 -1 7 -8 314.96 9.82
 -1 7 -8 304.5 17.99
 7 -6 -8 328.9 10.72
 -1 7 -8 323.66 9.23
 7 -6 -5 294.62 7.52
 -1 7 -5 285.67 15.59
 7 -6 -5 278.04 8.74
 7 -6 -5 264.99 13.54
 -1 7 -5 280.58 14.46
 -1 7 -5 273.84 7.81
 7 -6 -2 882.62 17.75
 -1 7 -2 898.7 25.36
 7 -6 -2 860.56 18.22
 7 -6 -2 908.41 22.38
 -1 7 1 231.41 9.8
 -1 7 1 216.17 10.21
 7 -6 1 238.87 6.09
 7 -6 1 222.51 6.5
 7 -6 1 224.32 8.52
 7 -6 4 190.32 10.1
 7 -6 4 197.02 6.26
 7 -6 4 192.5 6.37
 7 -6 7 309.07 16.28
 7 -6 7 330.71 9.88
 -1 7 7 325.05 9.58
 -6 -1 7 334.69 9.33
 -1 7 10 11.53 2.07
 -1 7 10 15.05 2.34
 -2 7 -9 3.72 2.21
 -2 7 -9 3.52 2.3
 -2 7 -9 2.86 1.74
 -5 -2 -9 -0.79 2.17
 -2 7 -6 144.55 10.59
 -2 7 -6 162.83 12.42
 -2 7 -6 153.08 5.58
 -2 7 -3 330.2 14
 7 -5 -3 310.98 10.32
 7 -5 -3 314.63 12.32
 -2 7 -3 312.87 7.6
 7 -5 0 2565.74 47.93
 7 -5 0 2656.27 54.71
 7 -5 0 2547.86 50.8
 -2 7 3 320.02 10.22
 7 -5 3 324.86 8.3
 7 -5 3 331.59 14.3
 7 -5 3 320.82 8.05
 7 -5 3 328.63 8.49
 7 -5 3 331.8 12.59
 7 -5 6 75.08 4.06
 -2 7 6 73.11 4.04
 7 -5 6 73.95 4.05
 -2 7 6 79.24 8.8
 7 -5 6 78.6 7.81
 -2 7 9 162.06 6.17
 -2 7 9 176.62 6.65
 7 -5 9 165.4 6.34
 -3 7 -10 5.44 2.22
 7 -4 -10 11.31 2.8
 -3 7 -10 4.57 1.94
 -4 -3 -10 6.76 2.07
 -3 7 -7 137.07 5.17
 7 -4 -7 134.17 6.4
 -3 7 -7 132.65 11.93
 7 -4 -7 130.61 10.79
 7 -4 -4 254.86 11.82
 -3 7 -4 237.9 12.3
 7 -4 -4 223.83 6.47
 7 -4 -4 241.59 7.28
 7 -4 -1 1849.06 37.89
 7 -4 -1 1821.75 34.28
 7 -4 -1 1835.05 39.28
 7 -4 -1 1791.74 34.5
 7 -4 -1 1794.96 34.37
 7 -4 2 373.62 8.88
 7 -4 2 373.95 8.46
 7 -4 2 375.63 12.69
 7 -4 5 47.42 3.04
 7 -4 5 45.8 2.9
 -4 -3 5 40.46 2.69
 7 -4 5 41.81 5.93
 -3 7 5 51.62 7.1
 -3 7 5 49.82 3.2
 -3 7 8 181.47 6.7
 -3 7 8 185.93 7.1
 7 -4 8 182.97 12.64
 7 -4 8 197.5 7.12
 -3 7 11 86.86 3.56
 7 -4 11 87.58 3.29
 7 -3 -11 34.88 2.38
 -3 -4 -8 52.37 3.76
 7 -3 -8 56.55 4.54
 -4 7 -8 49.34 3.05
 -4 7 -8 41.75 7.69
 -4 7 -5 278.24 13.57
 -4 7 -5 276.9 7.44
 7 -3 -5 284.04 7.61
 7 -3 -5 269.09 8.27
 7 -3 -2 455.12 10.27
 7 -3 -2 453.3 10.49
 7 -3 1 367.42 8.55
 7 -3 1 372.35 8.79
 7 -3 1 373.36 8.54
 7 -3 1 386.4 12.25
 7 -3 4 67.52 3.4
 -3 -4 4 72.33 3.13
 7 -3 4 74.76 3.15
 -4 7 7 105.12 9.86
 7 -3 7 132.79 10.35
 -4 7 7 122.17 5.54
 7 -3 7 115.29 5.22
 -4 7 10 47.96 2.96
 -4 7 10 54.6 3.66
 7 -3 10 49.17 3.06
 -2 -5 -9 103.76 4.94
 7 -2 -9 106.64 5.49
 -5 7 -9 104.69 4.54
 -5 7 -6 118.61 9.12
 -5 7 -6 119.09 4.43
 7 -2 -6 127.34 5.66
 7 -2 -6 124.93 4.72
 -2 -5 -6 129.58 4.96
 7 -2 -3 301.08 8.03
 7 -2 -3 318.42 7.92
 7 -2 0 102.95 3.63
 7 -2 0 114.43 7.16
 7 -2 3 100.26 3.49
 7 -2 3 97.32 4.05
 7 -2 3 95.12 6.71
 7 -2 6 43.08 3.24
 -5 7 6 51.86 7.37
 7 -2 6 47.92 3.32
 7 -2 6 46.48 3.28
 -2 -5 6 46.33 3.34
 7 -2 6 52.22 6.72
 7 -2 9 90.36 4.65
 -5 7 9 86.15 4.14
 7 -2 9 84.96 4.26
 7 -1 -10 24.97 2.86
 7 -1 -10 25.21 2.56
 7 -1 -7 37.32 3.58
 -6 7 -7 37.97 7.08
 -1 -6 -7 44.36 3.32
 7 -1 -4 267.91 7.56
 7 -1 -1 348.9 13.02
 7 -1 2 464.27 10.25
 7 -1 2 488.63 10.85
 7 -1 2 475.55 10.3
 7 -1 2 491.96 16.18
 7 -1 2 477.12 15.58
 7 -1 5 233.87 6.7
 -6 7 5 231.78 7.36
 7 -1 5 239.36 6.88
 7 -1 5 230.32 6.97
 7 -1 5 237.07 7.23
 -1 -6 5 240.69 7.22
 7 -1 5 232.4 12.15
 7 -1 8 60.19 3.84
 -6 7 8 56.68 3.48
 -6 7 8 59.43 4.21
 7 -1 8 65.09 3.83
 7 -1 8 57.48 7.57
 0 -7 -8 30.73 6.23
 0 -7 -8 37.47 3.3
 7 0 -8 42.3 3.7
 7 0 -5 99.68 4.05
 0 -7 -5 105.48 4.16
 7 0 -5 87.71 4.32
 -7 7 -5 97.89 8.12
 7 0 -2 162.43 4.75
 7 0 -2 178.54 9.44
 -7 7 1 294.57 12.21
 7 0 1 298.47 12.27
 7 0 1 308.52 7.35
 7 0 1 301.92 7.44
 7 0 4 44.55 5.67
 7 0 4 35.71 4.81
 -7 7 4 31.07 6.67
 0 -7 4 37.37 2.65
 -7 7 4 34.85 2.73
 7 0 4 35.47 3.12
 7 0 4 35.35 2.65
 7 0 7 669.77 15.87
 -7 7 7 687.61 24.6
 7 0 7 656.35 15.41
 0 -7 7 654.53 16.26
 7 0 7 659.21 15.64
 -7 7 7 659.75 16.31
 7 0 7 714.05 24.51
 -7 7 10 64.11 3.8
 7 1 -9 23.68 2.65
 7 1 -9 27.02 2.63
 1 -8 -6 142.57 5.42
 7 1 -6 134.5 5.44
 7 1 -3 37.67 2.29
 7 1 -3 50.41 5.74
 7 1 0 895.68 25.12
 1 -8 3 61.15 3.14
 -8 7 3 65.77 7.9
 7 1 3 63.09 3.33
 7 1 3 60.85 6.25
 -8 7 6 295.8 9.27
 7 1 6 321 9.22
 7 1 6 300.49 8.51
 7 1 6 298.27 8.46
 7 1 6 315.24 8.61
 -8 7 6 297.47 18.76
 1 -8 6 317.44 9.37
 7 1 6 310.7 15.08
 -8 7 9 97.26 4.88
 7 1 9 95.16 4.29
 7 2 -10 75.68 3.48
 2 -9 -7 193.02 6.69
 7 2 -7 189.16 6.17
 7 2 -7 198.37 6.65
 7 2 -7 175.14 6.25
 7 2 -7 191.87 6.69
 7 2 -4 207.42 6.59
 7 2 -4 213.02 11.18
 7 2 -1 198.62 10.92
 7 2 2 81.95 3.15
 7 2 2 78.57 7.25
 -9 7 2 69.96 7.34
 7 2 2 81.88 3.45
 2 -9 5 215.52 7.26
 -9 7 5 222.21 7.27
 7 2 5 220.01 7.3
 7 2 5 218.97 6.53
 7 2 5 217.95 6.46
 -9 7 5 207.81 15.06
 7 2 5 211.48 10.76
 2 -9 8 96.54 5.19
 7 2 8 99.18 4.68
 2 -9 8 92.59 4.18
 -9 7 8 96.15 5.02
 7 2 8 97.88 3.82
 7 2 8 92.78 4.26
 7 3 -8 110.42 5.11
 7 3 -5 155.38 5.75
 7 3 -5 160.43 5.79
 7 3 -5 155.5 5.91
 7 3 -2 28.84 2.72
 7 3 -2 29.58 2.57
 7 3 -2 26.06 5.18
 7 3 1 119.69 9.09
 3 -10 1 133.75 4.62
 7 3 1 122.71 4.35
 7 3 1 124.44 5.01
 3 -10 1 131.82 4.82
 -10 7 1 123.58 8.54
 -10 7 4 175.06 6.08
 7 3 4 177.36 6.29
 3 -10 4 177.07 6.21
 7 3 4 193.46 11.01
 -10 7 4 179.99 13.46
 7 3 4 170.3 6.55
 3 -10 4 173.81 6.21
 7 3 4 174.9 5.46
 7 3 7 24.67 2.95
 7 3 7 24.6 2.53
 3 -10 7 25.98 2.73
 3 -10 7 23.57 3.31
 7 3 7 27.45 2.43
 -10 7 7 24.7 3.06
 -10 7 10 45.13 2.68
 7 4 -9 71.13 3.57
 7 4 -9 69.27 3.42
 7 4 -9 67.33 3.85
 7 4 -6 219.58 6.98
 7 4 -6 212.62 7.44
 7 4 -3 154.28 5.64
 7 4 -3 141.15 5.26
 7 4 -3 148.5 5.28
 7 4 -3 148.49 6.04
 7 4 -3 154.39 10.51
 7 4 0 72.07 3.36
 4 -11 0 79.6 3.81
 7 4 0 73.02 3.68
 7 4 0 71.41 3.93
 4 -11 0 67.95 3.43
 7 4 0 75.01 3.67
 7 4 0 69.17 7.59
 7 4 0 76.66 3.61
 4 -11 3 105.11 4.78
 7 4 3 105.37 4.89
 -11 7 3 85.74 9.19
 -11 7 3 105.52 4.45
 7 4 3 84.47 8.06
 7 4 3 105.98 4.84
 7 4 3 104.42 4.37
 -11 7 6 20.52 2.77
 7 4 6 19.02 2.19
 4 -11 6 20.93 2.67
 7 4 6 22.69 2.81
 -11 7 6 18.29 7.47
 -11 7 9 62.38 3.3
 7 5 -7 154.02 6.49
 7 5 -7 146.97 5.99
 7 5 -7 160.5 5.8
 7 5 -4 223.26 7.4
 7 5 -4 225.18 8.04
 7 5 -4 221.17 7.41
 7 5 -4 230.87 7.04
 7 5 -4 230.04 13.05
 7 5 -1 55.73 3.77
 5 -12 -1 54.12 3.26
 5 -12 -1 52.4 3.54
 7 5 -1 54.73 2.94
 7 5 -1 54.83 3.19
 7 5 -1 45.34 6.84
 5 -12 2 30.56 2.9
 7 5 2 27.25 2.63
 7 5 2 26.19 2.99
 -12 7 2 23.92 6.28
 7 5 2 30.07 2.43
 7 5 2 30.13 2.64
 5 -12 2 23.39 2.81
 7 5 2 27.8 2.86
 7 5 2 28.67 6
 5 -12 5 28.13 3.29
 7 5 5 28.54 3.13
 5 -12 5 33.3 3.2
 -12 7 5 25.86 7.79
 -12 7 5 19.83 2.57
 -12 7 8 139.79 4.99
 5 -12 8 139.94 5.8
 7 5 8 135.46 5.08
 7 6 -8 28.19 2.52
 7 6 -8 24.44 2.78
 7 6 -8 24.25 2.35
 7 6 -5 102.62 4.88
 7 6 -5 100.06 5.24
 7 6 -5 103.38 4.5
 7 6 -5 93.22 4.56
 7 6 -2 194.72 6.93
 7 6 -2 185.32 12.84
 6 -13 -2 194.31 6.85
 7 6 -2 198.74 7.18
 7 6 1 210.81 6.91
 7 6 1 201.65 7.2
 7 6 1 204.59 7.01
 7 6 1 215.44 6.85
 6 -13 1 203.66 7.34
 7 6 1 205.82 6.67
 6 -13 1 199.98 6.94
 7 6 1 221.01 13.55
 6 -13 4 20.19 3.13
 6 -13 4 19.1 6.28
 7 6 4 20.13 5.24
 6 -13 4 24.98 2.99
 -13 7 4 31.94 7.54
 6 -13 7 104 5.08
 6 -13 7 96.13 4.23
 7 6 7 100.48 4.6
 6 -13 7 88.07 3.74
 7 7 -6 214.86 7.47
 7 7 -6 218.44 6.74
 7 7 -3 0.87 2.23
 7 7 -3 -1.02 1.45
 7 -14 -3 0.95 2.03
 7 7 -3 1.43 4.63
 7 7 0 172.14 6.01
 7 -14 0 178.01 6.56
 7 -14 0 173.32 6.85
 7 7 0 161.47 6.44
 7 7 0 181.46 13
 7 -14 3 131.46 12.35
 7 -14 3 160.33 6.54
 7 7 3 160.07 11.95
 7 7 3 154.62 6.28
 7 7 3 150.29 6.25
 -14 7 3 137.77 12.27
 7 7 3 160.92 6.08
 7 -14 6 278.37 8.82
 7 7 6 274.7 8.47
 7 -14 6 271.39 8.23
 7 8 -7 85.73 3.46
 7 8 -7 83.06 3.8
 7 8 -7 87.52 3.82
 7 8 -4 52.82 3.88
 7 8 -4 53.41 3.03
 7 8 -1 85.48 4.63
 7 8 -1 91.66 3.91
 8 -15 -1 88.75 4.65
 7 8 -1 89.5 9.97
 8 -15 -1 89.65 4.9
 7 8 2 264.72 8.47
 8 -15 2 254.69 8.81
 7 8 2 269.91 8.41
 7 8 2 248.49 8.23
 8 -15 5 137.86 6.01
 7 8 5 150.82 6.04
 8 -15 5 153.2 6.07
 6 8 -8 35.9 2.34
 6 8 -8 30.09 2.54
 6 8 -5 343.27 10.01
 6 8 -5 346.51 9.37
 6 8 -2 125.02 11.04
 6 8 -2 123.18 5.44
 8 -14 -2 115.51 5.55
 8 -14 1 394.57 11.47
 6 8 1 407.22 10.94
 6 8 1 390.33 10.76
 6 8 1 402.54 10.91
 6 8 1 423.52 11.28
 8 -14 1 388.88 11.22
 6 8 1 433.42 19.86
 8 -14 4 241.89 8.51
 8 -14 4 246.27 16.35
 6 8 4 221.75 7.95
 -14 6 4 248.06 16.75
 8 -14 4 257.38 8.37
 6 8 4 220.53 13.55
 6 8 7 64.87 3.6
 5 8 -6 409.49 10.65
 5 8 -6 413.22 11.33
 5 8 -6 413.37 11.22
 5 8 -3 19 2.28
 8 -13 -3 17.89 2.84
 5 8 -3 18.39 5.39
 8 -13 -3 23.73 2.8
 5 8 -3 22.2 2.87
 5 8 0 581.04 14.46
 8 -13 0 597.96 14.86
 5 8 0 566.05 13.96
 5 8 0 607.44 14.03
 8 -13 0 608.73 14.58
 5 8 0 551.29 22.38
 5 8 3 62.93 3.87
 8 -13 3 67.53 9.58
 8 -13 3 60.47 3.97
 5 8 3 63.79 3.45
 5 8 3 66.35 4.05
 5 8 3 52.91 7.41
 5 8 6 212.24 7.23
 5 8 6 201.67 6.28
 8 -13 6 195.92 6.73
 8 -13 6 211.57 7.76
 8 -13 6 193.02 6.1
 4 8 -7 188.42 6.89
 8 -12 -7 181.04 6.8
 4 8 -7 184.5 6.49
 4 8 -7 190.29 7.08
 4 8 -4 43.47 3.61
 4 8 -4 36.15 3.5
 4 8 -4 48.44 3.21
 8 -12 -4 50.88 3.82
 4 8 -4 49.05 6.65
 8 -12 -1 268.18 8.51
 4 8 -1 278.1 7.66
 8 -12 -1 275.45 8.32
 4 8 -1 267.73 7.82
 4 8 -1 270.52 8.36
 4 8 -1 277.31 14.48
 4 8 2 77.88 4.17
 4 8 2 73.35 7.78
 4 8 2 85.38 4.12
 8 -12 2 82.96 4.63
 8 -12 2 76.78 4.3
 8 -12 5 205.49 14.37
 4 8 5 215.51 7.48
 8 -12 5 204.34 7.16
 8 -12 5 207.8 7.84
 -12 4 5 204.94 16.28
 8 -12 5 214.97 6.67
 8 -12 5 218.79 12.55
 8 -12 8 167.27 6.26
 4 8 8 164.44 5.43
 8 -12 8 160.08 5.42
 4 8 8 168.49 5.42
 3 8 -8 34.07 2.94
 8 -11 -8 31.17 3.23
 8 -11 -5 122.49 10.24
 3 8 -5 115.09 5.09
 3 8 -5 115.7 5.57
 8 -11 -5 124.46 5.8
 3 8 -5 104.09 11.03
 3 8 -2 180.24 5.87
 8 -11 -2 200.54 6.76
 3 8 -2 192.32 6.6
 3 8 -2 188.8 6.09
 8 -11 -2 177.49 6.55
 3 8 -2 186.14 11.28
 3 8 -2 195.02 11.51
 3 8 1 232.14 12.66
 3 8 1 227.57 7.3
 3 8 1 255.46 7.41
 8 -11 1 227.35 7.28
 8 -11 4 551.16 23.47
 8 -11 4 545.33 14.13
 8 -11 4 535.49 13.38
 3 8 4 548.05 13.66
 8 -11 4 554.75 12.8
 3 8 4 564.16 20.2
 8 -11 4 505.51 18.98
 3 8 7 197.48 6.68
 8 -11 7 199.94 6.76
 8 -11 7 188.27 7.23
 3 8 7 190.7 6.65
 2 8 -9 20.76 2.4
 2 8 -9 20.65 2.69
 8 -10 -9 21.08 2.82
 8 -10 -6 159.88 11.67
 8 -10 -6 140.27 6.42
 2 8 -3 69.44 7.58
 8 -10 -3 72.4 4.12
 2 8 -3 73.18 4.02
 2 8 -3 67.33 6.89
 2 8 -3 64.5 3.39
 2 8 -3 69.32 3.99
 8 -10 -3 57.1 3.8
 8 -10 0 274.93 9.34
 8 -10 0 302.21 8.47
 8 -10 0 283.76 8.25
 2 8 0 285.79 11.08
 8 -10 0 291.77 7.4
 2 8 3 285.77 13.41
 2 8 3 273.06 8.19
 8 -10 3 285.76 8.11
 8 -10 3 280.38 7.45
 8 -10 3 283.72 12.24
 8 -10 3 262.22 8.25
 8 -10 3 261.82 15.27
 8 -10 3 279.3 7.87
 8 -10 6 11.58 4.77
 8 -10 6 12.35 2.56
 8 -10 6 12.31 3.15
 8 -10 6 12.89 2.02
 2 8 6 11.8 2.18
 8 -10 9 39.84 2.94
 2 8 9 38.87 2.88
 2 8 9 38.95 2.59
 1 8 -10 18.86 2.22
 1 8 -10 13.78 1.8
 8 -9 -10 12.85 2.32
 8 -9 -7 157.11 12.2
 8 -9 -7 171.74 7.38
 1 8 -7 157.81 6.24
 1 8 -7 167.28 13.7
 1 8 -7 163.95 6.71
 8 -9 -4 103.52 8.38
 8 -9 -4 109.55 5.31
 1 8 -4 112 4.6
 1 8 -4 105.14 4.66
 1 8 -4 96.23 9.4
 1 8 -4 122.48 8.17
 8 -9 -1 223.48 9.09
 1 8 -1 234.21 12.28
 1 8 -1 246.08 11.29
 8 -9 -1 232.31 7.13
 1 8 2 243.65 7.21
 8 -9 2 252.55 13.99
 8 -9 2 251.57 6.99
 1 8 2 259.3 13.12
 8 -9 2 237.23 10.16
 1 8 5 92.39 4.43
 8 -9 5 86.44 3.94
 8 -9 5 95.54 8.4
 8 -9 8 34.48 3.29
 1 8 8 29.49 3
 1 8 8 29.65 2.56
 0 8 -8 114.1 11.62
 0 8 -8 123.31 5.22
 8 -8 -8 121.65 6.2
 0 8 -8 114.93 5.49
 8 -8 -5 326.62 15.72
 0 8 -5 326.11 9.21
 8 -8 -5 329.43 10.13
 0 8 -5 339.48 9.78
 8 -8 -2 83.74 6.11
 8 -8 -2 78.83 4.06
 0 8 -2 89.97 7.64
 0 8 1 637.59 19.64
 8 -8 1 624.29 16.9
 0 8 1 603.39 15.85
 8 -8 1 643.37 13.73
 0 8 1 635.19 20.22
 8 -8 4 473.38 11.86
 8 -8 4 454.77 19.61
 0 8 4 461.44 11.34
 8 -8 4 450.38 10.82
 0 8 4 451.53 19.55
 8 -8 4 443.12 17.24
 -8 0 7 128.1 13.25
 0 8 7 139.98 5.54
 0 8 7 149.36 5.31
 8 -8 7 143.2 6.07
 8 -8 7 140.04 11.03
 0 8 10 3.08 1.74
 0 8 10 2.14 1.64
 8 -8 10 2.55 1.68
 -1 8 -9 91.89 4.23
 -1 8 -9 98.85 4.84
 8 -7 -9 104.78 5.56
 -7 -1 -9 97.38 4.45
 8 -7 -6 339 17.02
 -1 8 -6 310.33 9.07
 8 -7 -6 310.53 10.18
 -1 8 -6 312.55 18.04
 -1 8 -6 323.38 9.62
 8 -7 -3 53.12 5.66
 8 -7 -3 58.89 3.1
 -1 8 -3 47.71 6.71
 -1 8 -3 55.95 3.08
 8 -7 -3 64.66 3.74
 -1 8 -3 61.32 7.14
 8 -7 0 819.05 18.75
 -1 8 0 847.2 24.23
 8 -7 0 841.64 24.7
 8 -7 0 840.44 17.91
 -1 8 0 871.69 22.99
 -1 8 3 30.21 3.2
 -1 8 3 42.81 6.22
 8 -7 3 40.45 5.1
 8 -7 3 42.05 2.89
 8 -7 3 33.73 2.91
 8 -7 3 37.72 6.31
 -1 8 6 146.83 11.78
 -1 8 6 152.41 5.44
 8 -7 6 150.27 5.98
 -1 8 6 154.45 5.78
 -1 8 9 22.41 2.68
 8 -7 9 23.54 2.86
 -1 8 9 22.09 2.61
 -2 8 -10 28.61 2.07
 -2 8 -10 33.32 2.65
 -2 8 -7 570.66 25.2
 -2 8 -7 596.64 14.3
 -2 8 -7 592.64 14.99
 8 -6 -4 126.03 4.59
 -2 8 -4 128.56 10.22
 -2 8 -4 126.18 4.65
 -2 8 -4 130.99 5.01
 -2 8 -4 125.94 4.48
 8 -6 -4 124.6 8.71
 8 -6 -1 191.67 7.79
 8 -6 -1 189 5.76
 8 -6 -1 182.22 9.68
 -2 8 -1 179.67 10.12
 -2 8 2 92.28 6.18
 8 -6 2 86.51 3.6
 8 -6 2 85.32 3.7
 8 -6 2 82.06 5.98
 -2 8 5 130.28 4.96
 8 -6 5 123.54 4.88
 -2 8 5 123.66 10.62
 8 -6 5 126.97 5.42
 -2 8 5 122.27 4.58
 -6 -2 8 39.39 8.06
 -2 8 8 47.16 3.59
 -5 -3 -8 36.11 3.21
 -3 8 -8 39.59 3.43
 8 -5 -8 36.98 4.02
 -3 8 -8 34.94 2.91
 8 -5 -5 75.47 7.54
 -3 8 -5 75.65 8.16
 -3 8 -5 79.59 3.73
 -3 8 -5 73.77 3.92
 8 -5 -5 67.16 4.49
 8 -5 -2 257.27 7.1
 -3 8 -2 287.56 13.26
 8 -5 -2 261.11 10.27
 8 -5 -2 253.83 7.39
 8 -5 -2 296.01 10.95
 8 -5 1 598.61 13.34
 8 -5 1 608.69 13.23
 8 -5 1 616.18 17.08
 8 -5 4 11.62 3.87
 8 -5 4 14.09 2.07
 8 -5 4 12.39 1.84
 8 -5 4 10.9 2.07
 8 -5 4 14.69 2.46
 -3 8 7 241.94 15
 -3 8 7 243.2 8.17
 -3 8 10 82.67 3.77
 -3 8 10 81.37 4.09
 8 -5 10 87.8 3.92
 -4 8 -9 13.83 1.91
 -4 8 -9 17.8 2.53
 8 -4 -9 11.14 2.71
 -4 8 -6 222.65 13.19
 -4 8 -6 224.49 14.61
 -4 8 -6 220.34 6.81
 -4 8 -6 229.95 7.33
 8 -4 -6 228.23 8.09
 8 -4 -3 281.95 12.2
 -4 8 -3 317.99 14.5
 8 -4 -3 310.75 8.47
 8 -4 -3 307.53 8.04
 8 -4 0 1190 23.8
 8 -4 0 1198.77 23.68
 8 -4 3 190.24 5.63
 8 -4 3 189.04 5.01
 8 -4 3 191.05 6.17
 8 -4 3 203.93 10.05
 -4 8 6 47.12 3.5
 8 -4 6 48.67 3.19
 8 -4 6 44.79 3.33
 8 -4 6 47.07 3.47
 -4 -4 6 46.04 3.2
 -4 8 6 44.67 7.24
 -4 8 9 77.84 4.1
 -4 8 9 84.48 4.54
 8 -4 9 76.87 4.21
 -5 8 -10 21.76 2.58
 8 -3 -10 21.34 2.51
 8 -3 -10 23.54 2.9
 8 -3 -7 157.74 6.84
 -5 8 -7 168.08 6.07
 -5 8 -7 165.24 13.44
 -3 -5 -7 155.5 5.81
 -5 8 -7 157.33 5.5
 -5 8 -4 341.64 15.48
 8 -3 -4 331.12 9.21
 8 -3 -4 323.48 8.63
 8 -3 -1 40.34 2.62
 8 -3 -1 47.74 5.58
 8 -3 2 439.54 9.69
 8 -3 2 458.83 15.36
 -3 -5 5 55.2 3.13
 -5 8 5 53.35 3.46
 8 -3 5 50.13 3.26
 8 -3 5 54.49 3.53
 8 -3 5 50.61 3.08
 -5 8 8 171.5 6.2
 8 -3 8 169.12 6.37
 8 -3 8 154.32 11.53
 -6 8 -8 3.89 4.92
 -6 8 -8 10.4 2.03
 8 -2 -8 12.67 3.03
 8 -2 -5 426.96 10.42
 -6 8 -5 406.22 17.72
 8 -2 -5 416.27 11.18
 8 -2 -5 418.41 10.65
 -6 8 -5 428.34 10.1
 8 -2 -2 665.13 14.29
 8 -2 -2 641.55 14.38
 8 -2 -2 682.17 20.99
 8 -2 1 1170.5 23.07
 8 -2 1 1176.82 23.11
 8 -2 1 1130.02 30.12
 8 -2 4 346.4 9.26
 8 -2 4 348.4 9.38
 8 -2 4 352.37 9.09
 8 -2 4 354.72 9.73
 8 -2 7 45.41 3.41
 8 -2 7 51.08 3.54
 -2 -6 7 43.51 3.55
 8 -2 7 47.58 3.4
 -6 8 7 46.07 7.27
 8 -2 7 40.72 6.9
 8 -2 10 2.86 1.54
 8 -1 -9 46.64 3.36
 8 -1 -9 43.5 3.53
 -7 8 -6 65.72 7.55
 8 -1 -6 75.51 4.46
 8 -1 -6 76.82 4.03
 8 -1 -6 79.59 3.76
 8 -1 -3 107.9 4.23
 8 -1 -3 107.11 7.94
 8 -1 0 489.88 10.96
 8 -1 0 512.69 11.35
 8 -1 0 510.06 17.65
 8 -1 3 267.46 7.67
 8 -1 3 271.74 12.6
 -7 8 6 353.46 10.12
 8 -1 6 344.04 9.4
 8 -1 6 341.85 9.52
 -1 -7 6 348.9 9.93
 8 -1 6 334.21 9.87
 8 -1 6 342.39 16.39
 -7 8 9 58.42 4.05
 8 -1 9 63.45 3.36
 -7 8 9 59.46 3.07
 -1 -7 9 49.26 2.79
 8 0 -10 2.54 1.62
 8 0 -10 2.68 1.5
 8 0 -10 1.53 1.81
 8 0 -7 137.28 5.81
 8 0 -7 132.33 5.28
 8 0 -7 140.92 5.93
 8 0 -4 465.86 11.37
 8 0 -4 477.58 11.75
 8 0 -4 471.59 11.38
 8 0 -4 472.57 17.62
 8 0 -1 605.52 12.74
 8 0 -1 625.94 20.4
 8 0 2 86.73 3.28
 8 0 2 86.46 3.38
 8 0 2 93.73 3.9
 8 0 5 322.22 8.45
 8 0 5 331.8 9.47
 8 0 5 328.9 8.89
 -8 8 5 323.18 9.55
 8 0 5 308.66 15.05
 8 0 8 120.16 4.84
 -8 8 8 117.16 4.42
 0 -8 8 116.38 5.56
 8 0 8 118.02 4.95
 0 -8 8 120.27 4.94
 -8 8 8 116.15 5.58
 8 1 -8 79.14 3.98
 8 1 -8 89.28 4.36
 8 1 -5 366.47 10.1
 8 1 -5 355.73 9.43
 8 1 -2 174.11 5.68
 8 1 -2 195.46 10.95
 8 1 1 36.71 5.67
 8 1 1 35.2 2.52
 8 1 1 39.91 2.53
 8 1 4 90.66 4.58
 -9 8 4 88.25 4.32
 8 1 4 92.66 4.45
 1 -9 4 93.81 4.17
 8 1 4 95.64 4.84
 8 1 4 86.62 3.97
 8 1 4 79.37 7.58
 -9 8 4 98.46 10.47
 8 1 7 97.01 4.28
 -9 8 7 88.55 9.01
 1 -9 7 103.48 5.36
 8 1 7 95.66 4.9
 1 -9 7 99.03 4.71
 8 1 7 99.54 4.41
 -9 8 7 98.24 5.24
 -9 8 10 29.28 2.52
 8 2 -9 41.87 2.94
 8 2 -6 85 4.23
 8 2 -6 79.67 4.31
 8 2 -6 82.24 4.43
 8 2 -3 170.35 6.13
 8 2 -3 188.13 6.63
 8 2 -3 171.96 5.95
 8 2 -3 186.12 11.33
 8 2 0 41.63 2.44
 8 2 0 42.56 2.86
 8 2 0 44.76 3.14
 2 -10 0 39.16 2.39
 8 2 0 37.59 6.26
 8 2 3 72.54 4.06
 -10 8 3 76.48 8.5
 8 2 3 68.63 3.56
 8 2 3 73.97 3.55
 2 -10 3 81.9 3.77
 8 2 3 71.68 4.14
 8 2 3 77.96 3.41
 8 2 3 77.46 7.73
 2 -10 3 71.74 3.83
 -10 8 6 32.72 3.27
 2 -10 6 30.35 2.93
 8 2 6 28.4 3.19
 8 2 6 34.23 2.74
 2 -10 6 36.51 3.51
 -10 8 9 40.49 3.14
 8 3 -7 177.34 5.89
 8 3 -7 184.06 6.57
 8 3 -7 173.18 6.01
 8 3 -7 191.15 6.59
 8 3 -4 363.67 10.11
 8 3 -4 377.59 9.9
 8 3 -4 366.56 10.67
 8 3 -4 342.06 9.46
 8 3 -4 354.01 16.26
 8 3 -1 122.85 4.92
 3 -11 -1 117.71 4.68
 8 3 -1 119.5 5.17
 3 -11 -1 118.86 4.28
 8 3 -1 127.8 9.78
 -11 8 2 198.63 12.19
 8 3 2 189.86 5.91
 8 3 2 188.72 6.33
 3 -11 2 185.59 6.36
 8 3 2 175.73 6.65
 8 3 2 178.55 5.71
 8 3 2 197.57 5.7
 8 3 2 180.23 11.73
 8 3 2 182.56 6.42
 3 -11 5 104.72 5.09
 -11 8 5 115.49 5.19
 3 -11 5 116.67 5.32
 8 3 5 113.58 5.39
 -11 8 5 106.41 11.81
 8 3 5 112.4 4.35
 8 3 8 94.8 4.38
 3 -11 8 89.67 4.78
 -11 8 8 93.5 4.49
 3 -11 8 83.15 3.84
 8 4 -8 79.03 3.88
 8 4 -8 82.76 3.85
 8 4 -8 85.87 4.56
 8 4 -5 401.5 10.51
 8 4 -5 416.1 11.89
 8 4 -5 393.48 10.75
 8 4 -5 410.22 10.87
 4 -12 -2 254.44 7.59
 8 4 -2 257.52 8.23
 4 -12 -2 256.13 7.22
 8 4 -2 245.87 7.82
 8 4 -2 236.84 13.96
 4 -12 1 81.29 4.23
 8 4 1 87.4 4.1
 8 4 1 81.87 4.5
 4 -12 1 76.52 3.91
 8 4 1 83.1 4.04
 8 4 1 84.58 4.21
 8 4 1 87.56 4.14
 8 4 1 86.01 8.63
 -12 8 4 73.88 4.09
 4 -12 4 75.64 4.47
 8 4 4 76.69 4.66
 4 -12 4 79.94 4.44
 -12 8 4 70.66 9.87
 8 4 4 78.73 8.2
 4 -12 7 120.93 5.7
 4 -12 7 130.81 5.32
 -12 8 7 134.42 5.36
 8 4 7 135.2 5.61
 8 5 -6 136.94 5.22
 8 5 -6 140.57 5.31
 8 5 -6 134.77 5.44
 8 5 -6 133.65 6
 8 5 -3 61.58 3.13
 8 5 -3 66.72 4.06
 8 5 -3 60.68 4.23
 5 -13 -3 58.04 3.59
 8 5 0 53.11 3.39
 8 5 0 52.48 3.16
 5 -13 0 47.87 3.62
 8 5 0 51.11 3.81
 5 -13 0 52.82 3.37
 8 5 0 47.58 3.41
 8 5 0 55.71 7.58
 8 5 3 63.8 8.1
 5 -13 3 61.67 3.99
 -13 8 3 65.31 3.56
 8 5 3 66.64 4.08
 8 5 3 59.55 4.31
 -13 8 3 69.89 8.85
 8 5 3 62.59 3.62
 5 -13 6 416.78 11.2
 8 5 6 410.48 11.35
 -13 8 6 401.79 10.51
 8 6 -7 37.67 2.6
 8 6 -7 42.03 3.31
 8 6 -7 34.78 2.8
 8 6 -4 123.32 4.64
 8 6 -4 114.56 5.34
 8 6 -4 133.42 5.9
 8 6 -4 118.54 10.43
 8 6 -1 209.12 6.79
 6 -14 -1 225.66 7.73
 8 6 -1 219.04 6.52
 8 6 -1 228.85 7.85
 6 -14 -1 231.14 7.29
 8 6 -1 211.05 14.16
 8 6 2 1.11 1.97
 6 -14 2 1.79 2.31
 8 6 2 2.13 2.3
 8 6 2 1.82 2.03
 8 6 2 4.47 4.88
 6 -14 5 262.71 8.46
 8 6 5 281.27 8.65
 8 6 8 24.42 2.13
 6 -14 8 18.03 2.39
 8 7 -5 5.34 1.61
 8 7 -5 6.41 2.47
 8 7 -2 110.57 5.45
 7 -15 -2 125.74 5.53
 7 -15 -2 120.87 5.11
 8 7 1 34.24 3.21
 7 -15 1 33.96 3.53
 8 7 1 31.4 2.96
 8 7 1 33.06 3.37
 7 -15 1 32.62 3.19
 8 7 1 40.72 7.73
 7 -15 4 118.92 5.58
 7 -15 4 123.34 5.6
 8 7 7 94.62 3.89
 7 -15 7 80.84 3.97
 8 8 -6 37.6 2.83
 8 8 -6 41.64 3
 8 -16 -3 7.32 2.26
 8 8 -3 8.93 2.45
 8 -16 -3 8.9 2.13
 8 8 0 127.01 5.55
 8 8 0 114.83 4.7
 8 -16 0 112.26 5.62
 8 8 0 118.47 5.41
 8 -16 0 120.8 5.36
 8 8 0 120.06 11.11
 8 -16 3 140.29 5.93
 8 8 3 138.21 5.67
 8 -16 6 29.38 2.54
 8 8 6 30.11 2.65
 8 -16 6 25.49 2.71
 8 9 -4 4.35 1.98
 9 -17 -1 116.85 5.48
 8 9 -1 109.27 5.11
 8 9 -1 115.71 4.97
 9 -17 -1 106.62 4.85
 9 -17 2 53.36 3.81
 9 -17 2 49.61 3.9
 8 9 2 46.97 3.28
 8 9 2 45.32 3.29
 9 -17 5 71.81 3.67
 7 9 -5 56.97 3.43
 9 -16 -2 5.32 2.24
 9 -16 -2 8.36 2.5
 7 9 -2 4.4 2.15
 7 9 -2 6.74 4.74
 7 9 1 119.78 5.29
 9 -16 1 116.03 5.72
 7 9 1 112.79 4.94
 7 9 1 103.39 4.86
 9 -16 1 106.35 5.31
 7 9 1 113.85 10.99
 9 -16 4 33.14 3.28
 9 -16 4 32.21 3.18
 7 9 7 62.86 2.96
 6 9 -6 90.64 3.87
 6 9 -6 91.15 4.22
 9 -15 -3 129.5 5.65
 6 9 -3 130.55 5.48
 6 9 -3 121.33 10.85
 6 9 0 137.51 6.02
 9 -15 0 153.94 6.64
 6 9 0 140.03 5.65
 6 9 0 153.33 5.63
 9 -15 0 137.85 6
 6 9 0 144.58 11.84
 9 -15 3 175.73 14.45
 9 -15 3 195.39 7.39
 9 -15 3 190.25 7.29
 6 9 3 192.46 7.09
 6 9 3 195.46 6.22
 6 9 3 183.92 12.98
 6 9 6 18.66 2.52
 9 -15 6 16.09 2.51
 9 -15 6 15.83 2.3
 5 9 -7 134.59 4.87
 5 9 -7 129.42 4.95
 9 -14 -4 2.93 3.8
 5 9 -4 6.23 1.82
 5 9 -4 3.6 2.08
 9 -14 -4 2.56 2.09
 5 9 -4 2.58 4.28
 5 9 -1 84.23 9.06
 5 9 -1 83.8 4
 5 9 -1 94.26 4.95
 9 -14 -1 90.77 4.68
 9 -14 -1 86.36 4.92
 5 9 -1 88.68 4.41
 5 9 2 155.27 6.23
 9 -14 2 164.94 14.05
 5 9 2 167.3 6.07
 9 -14 2 158.69 6.67
 5 9 2 159.37 6.34
 5 9 2 170.31 12.1
 5 9 5 274.48 8.69
 9 -14 5 267.45 8.37
 9 -14 5 265.61 9
 5 9 5 264.69 7.2
 5 9 8 20.85 1.91
 9 -14 8 21.2 2.33
 9 -13 -8 23.01 2.34
 4 9 -8 21.12 2.27
 4 9 -8 29.06 2.35
 9 -13 -5 81.7 8.88
 4 9 -5 86.86 4.46
 4 9 -5 85.04 4.55
 9 -13 -5 91.76 4.86
 9 -13 -2 74.39 6.74
 4 9 -2 78.44 3.62
 9 -13 -2 88.78 4.82
 4 9 -2 84.15 4.26
 9 -13 -2 84.04 4.64
 4 9 -2 81.57 8.71
 4 9 1 64.64 3.84
 4 9 1 62.46 3.86
 4 9 1 46.46 3.76
 9 -13 1 63.14 4.14
 4 9 1 52.83 7.36
 9 -13 4 2.72 2.63
 9 -13 4 6.88 5.16
 4 9 4 3.28 2.17
 9 -13 4 5.57 2.25
 4 9 4 3.29 1.67
 4 9 4 0.61 3.86
 4 9 7 117.7 4.84
 9 -13 7 124.44 5.37
 4 9 7 112.44 4.39
 9 -13 7 112.28 4.33
 3 9 -9 35.75 2.39
 3 9 -9 28.04 2.14
 9 -12 -6 109.43 9.96
 3 9 -6 125.43 5.28
 9 -12 -6 124.03 5.84
 3 9 -6 111.97 5.64
 3 9 -6 115.26 5.36
 9 -12 -3 116.84 8.61
 3 9 -3 98.58 9.63
 3 9 -3 104.19 4.61
 9 -12 -3 105.34 5.19
 9 -12 -3 107.19 5.3
 3 9 -3 106.01 4.67
 3 9 -3 111.41 5.33
 3 9 -3 99.73 9.28
 3 9 0 455.33 10.9
 3 9 0 465.16 11.57
 9 -12 0 453.07 12.16
 3 9 0 458.26 11.96
 9 -12 0 465.98 12.03
 3 9 0 469.44 19.38
 9 -12 3 367.63 19.69
 3 9 3 374.46 10.64
 9 -12 3 368.28 10.51
 3 9 3 389.7 17.28
 9 -12 3 368.05 10.82
 9 -12 6 85.86 5.09
 3 9 6 81.67 4.37
 9 -12 6 80.47 3.96
 -12 3 6 62.5 10.59
 9 -12 6 76.14 3.97
 9 -12 6 75.89 4.58
 9 -12 6 65.46 7.67
 3 9 9 11.04 1.65
 9 -12 9 11.46 1.73
 9 -11 -7 9.72 2.88
 9 -11 -4 603.15 21.5
 2 9 -4 556 23.54
 2 9 -4 574 13.86
 9 -11 -4 608.83 14.94
 2 9 -4 603.21 21.22
 9 -11 -1 75.07 5.42
 2 9 -1 76.85 6.92
 9 -11 -1 74.38 4.35
 9 -11 -1 73.7 4.19
 2 9 2 507.69 12.63
 9 -11 2 538.13 23.03
 9 -11 2 497.25 12.65
 2 9 2 519.88 19.94
 9 -11 2 503.28 12.78
 9 -11 2 502.81 12.01
 9 -11 5 35.36 5.72
 2 9 5 37.88 3.37
 9 -11 5 42.76 3.17
 9 -11 5 37.89 3.05
 9 -11 5 39.02 3.84
 2 9 8 53.85 3.34
 2 9 8 53.79 2.91
 9 -11 8 51.58 3.63
 9 -11 8 53.49 3.32
 1 9 -8 62.52 3.65
 1 9 -8 61.47 4.08
 9 -10 -8 58.56 4.3
 9 -10 -5 780.13 18.8
 1 9 -5 748.14 18.31
 9 -10 -5 748.8 26.18
 9 -10 -2 64.37 5.81
 1 9 -2 86.27 8.8
 1 9 -2 88.35 8.11
 1 9 -2 75.54 3.6
 9 -10 -2 70.64 4.07
 9 -10 -2 80.05 4.39
 1 9 -2 73.35 3.91
 9 -10 1 306.13 8.76
 1 9 1 312.31 8.61
 9 -10 1 321.45 8.32
 9 -10 4 4.04 3.64
 9 -10 4 3.5 1.93
 9 -10 4 3.69 1.81
 9 -10 4 5.36 5.46
 1 9 4 5.16 2.03
 1 9 4 0.99 3.48
 9 -10 7 16.54 5.38
 9 -10 7 17.07 2.7
 9 -10 7 16.24 2.83
 1 9 7 20.87 2.41
 -10 1 7 16.35 7.78
 0 9 -9 17.8 2.26
 9 -9 -9 19.64 2.99
 0 9 -9 18.29 2.58
 9 -9 -6 322.79 16.75
 0 9 -6 316 9.33
 9 -9 -6 313.77 10.44
 0 9 -6 323.16 10
 9 -9 -3 34.23 5.23
 0 9 -3 43.81 7.47
 0 9 -3 40.66 2.8
 0 9 -3 32.83 6.05
 9 -9 -3 32.14 3.3
 0 9 -3 36.57 2.9
 0 9 -3 38.1 3.08
 0 9 0 119.67 7.89
 0 9 0 117.86 8.73
 9 -9 0 121.17 9.77
 0 9 0 123.13 7.18
 9 -9 0 129.15 5
 9 -9 0 120.21 5.13
 9 -9 3 23.42 4.41
 9 -9 3 25.67 2.36
 0 9 3 20.63 5.47
 9 -9 3 23.12 2.35
 9 -9 3 24.82 2.75
 9 -9 3 29.34 2.85
 9 -9 3 18.48 6.21
 0 9 6 151.84 5.41
 9 -9 6 150.23 6.12
 0 9 6 148.96 5.7
 9 -9 6 151.44 6
 9 -9 6 149.5 6.63
 9 -9 6 133.33 10.54
 9 -9 9 40.97 3.08
 9 -8 -10 27.77 2.83
 -1 9 -10 28.99 2.38
 9 -8 -7 101.81 9.81
 -1 9 -7 94.08 5.14
 -1 9 -7 104.22 4.9
 9 -8 -7 111.37 5.92
 -1 9 -7 88.26 10.99
 9 -8 -4 104.45 8.35
 9 -8 -4 102.91 4.36
 -1 9 -4 92.33 9.4
 -1 9 -4 99.4 4.36
 9 -8 -4 97.25 5.05
 -1 9 -4 100.38 4.7
 -1 9 -4 97.66 4.38
 -1 9 -4 103.03 9.98
 9 -8 -4 94.64 3.95
 9 -8 -1 34.58 3.81
 -1 9 -1 33.84 4.2
 -1 9 -1 31.26 5.64
 9 -8 -1 36.69 5.84
 -1 9 -1 32.73 5.07
 9 -8 -1 35.49 3.01
 -1 9 2 191.9 5.89
 -1 9 2 189.49 9.36
 9 -8 2 176.43 5.82
 -1 9 2 191.29 11.15
 9 -8 2 169.59 5.93
 9 -8 2 167.33 8.87
 -1 9 5 369.59 9.75
 9 -8 5 354.69 9.79
 9 -8 5 355.6 10.43
 9 -8 5 345.26 16.11
 -1 9 5 353.92 9.4
 9 -8 8 86.69 4.63
 -1 9 8 87.88 4.53
 -1 9 8 89.47 4.37
 -2 9 -8 100.18 4.55
 -2 9 -8 94.38 4.31
 -2 9 -8 102.91 5.05
 9 -7 -8 92.07 5.5
 9 -7 -5 215.6 12.74
 9 -7 -5 217.04 6.71
 -2 9 -5 199.65 13.72
 -2 9 -5 214.48 6.9
 -2 9 -5 221.44 7.36
 9 -7 -5 203.61 7.72
 9 -7 -2 86.58 6.29
 9 -7 -2 82 3.91
 9 -7 -2 89.32 7.12
 9 -7 -2 84.83 4.18
 -2 9 1 194.31 10.36
 9 -7 1 198.49 11.51
 -2 9 1 205.83 11.05
 9 -7 1 206.78 6.57
 9 -7 1 198.72 6.08
 9 -7 1 207.32 9.01
 -2 9 4 208.65 6.33
 9 -7 4 208.21 6.87
 -2 9 4 219.02 13.56
 9 -7 4 198.59 6.47
 9 -7 4 194.44 7.04
 9 -7 4 214.32 11.56
 -2 9 7 191.72 14.24
 9 -7 7 193.84 6.96
 9 -7 7 193.86 7.2
 -2 9 7 200.87 6.99
 9 -7 7 207.84 13.46
 -2 9 10 70.1 3.21
 -2 9 10 74.9 3.38
 -3 9 -9 13.6 2.04
 -3 9 -9 8 1.98
 -3 9 -9 14.57 2.43
 -3 9 -6 36.5 7.73
 9 -6 -6 46.71 3.16
 9 -6 -6 51.03 7.63
 -3 9 -6 42.12 7.46
 -3 9 -6 54.41 3.41
 -3 9 -6 55.21 3.8
 9 -6 -3 210.18 6.46
 -3 9 -3 185.74 12.11
 9 -6 -3 195.13 8.56
 -3 9 -3 204.84 6.19
 9 -6 -3 204.3 10.31
 -3 9 0 221.34 11.25
 9 -6 0 204.86 6.38
 9 -6 0 215.69 11.31
 -3 9 3 21.66 3.6
 9 -6 3 24.5 2.32
 -3 9 3 22.28 5.13
 9 -6 3 22.09 2.32
 9 -6 3 26.34 2.35
 9 -6 3 27.8 2.82
 9 -6 3 18.75 4.04
 9 -6 6 92.16 4.36
 -3 9 6 81.61 9.44
 9 -6 6 82.73 4.43
 9 -6 6 79.1 8.54
 -3 9 6 86.98 4.54
 -3 9 9 18.98 2.55
 -3 9 9 14.86 2.52
 9 -5 -10 26.16 2.6
 -4 9 -10 17.58 1.94
 9 -5 -10 23.12 2.77
 9 -5 -7 222.78 6.93
 -4 9 -7 208.07 6.97
 -4 9 -7 219.56 7.52
 9 -5 -7 220.2 8.3
 9 -5 -4 246.35 12.44
 -4 9 -4 235.51 13.94
 9 -5 -4 235.77 7.77
 -4 9 -4 236.42 6.9
 -4 9 -4 239.84 7.17
 9 -5 -4 236.75 6.81
 9 -5 -1 108.13 4.36
 9 -5 -1 112.92 4.59
 9 -5 2 26 2.13
 9 -5 2 26.69 2.54
 9 -5 2 21.83 4.22
 9 -5 5 11.79 1.91
 -4 9 5 11.41 2.27
 9 -5 5 12.56 2.29
 -4 9 5 7.87 5.31
 9 -5 5 13.05 4.72
 9 -5 8 162.99 6.29
 -4 9 8 159 6.34
 9 -5 8 150.02 11.74
 -5 9 -8 13.19 5.65
 -5 9 -8 8.54 2.16
 9 -4 -8 10.84 2.83
 -5 9 -8 8.53 1.84
 -5 9 -5 212.7 13.45
 9 -4 -5 211.17 6.55
 9 -4 -5 206.25 7.57
 -5 9 -5 215.76 6.77
 9 -4 -5 214.24 6.85
 -5 9 -5 204.99 6.42
 9 -4 -2 37.49 2.85
 9 -4 -2 35.9 2.74
 9 -4 1 1960.98 37.7
 9 -4 4 119.59 4.82
 9 -4 4 117.77 5.07
 9 -4 4 126.7 4.66
 -5 9 4 112.88 4.76
 9 -4 4 115.74 8.69
 -5 9 7 35.52 7.11
 9 -4 7 44.35 3.5
 -5 9 7 37.15 3.55
 -5 9 10 8.5 1.64
 -5 9 10 8.85 2.18
 9 -4 10 9.21 1.82
 9 -3 -9 72.78 4.19
 9 -3 -9 72.97 4.35
 9 -3 -6 419.61 10.73
 -6 9 -6 415.93 19.01
 9 -3 -6 447.42 12.21
 -6 9 -6 438.7 10.77
 -6 9 -6 435.94 11.02
 9 -3 -6 421.69 11.18
 9 -3 -3 226.5 6.99
 9 -3 -3 219.73 6.81
 9 -3 -3 218.58 6.53
 9 -3 0 253.82 6.92
 9 -3 0 245.64 6.88
 9 -3 0 235.61 6.76
 9 -3 0 230.66 11.98
 9 -3 3 335.04 8.21
 9 -3 3 343.13 9.38
 9 -3 3 342.61 9.39
 9 -3 3 366.11 14.71
 -6 9 6 -1.53 4.72
 9 -3 6 0.66 2.11
 -3 -6 6 1.59 1.87
 9 -3 6 1.97 2.05
 -6 9 9 60.89 3.37
 9 -3 9 63.34 3.63
 9 -2 -10 10.81 1.77
 9 -2 -10 10.87 1.86
 9 -2 -10 10.02 1.94
 9 -2 -7 33.28 2.8
 -7 9 -7 28 7.56
 9 -2 -7 30.87 3.43
 9 -2 -4 89.59 4.05
 9 -2 -4 92.7 4.35
 9 -2 -4 94.73 4.42
 9 -2 -4 88.57 4.28
 -7 9 -4 96.5 3.93
 9 -2 -1 82.89 3.59
 9 -2 -1 86.63 7.93
 9 -2 2 301.03 7.86
 9 -2 2 311.14 8.3
 9 -2 2 315.4 14.33
 -7 9 5 158.5 6.22
 9 -2 5 166.31 6.4
 -2 -7 5 160.25 5.83
 9 -2 5 169.93 6.02
 -7 9 8 74.34 3.8
 9 -2 8 71.2 3.99
 -7 9 8 78.02 4.65
 9 -1 -8 24.36 2.42
 9 -1 -8 25.72 2.99
 9 -1 -8 31.26 3.22
 9 -1 -5 97.86 4.31
 -8 9 -5 86.87 8.86
 9 -1 -5 89.86 4.46
 9 -1 -5 91.83 4.73
 9 -1 -5 92.56 4.61
 9 -1 -2 250.79 7.18
 9 -1 -2 247.12 6.84
 9 -1 -2 254.3 7.41
 9 -1 -2 256.95 7.38
 9 -1 -2 246.73 7.31
 9 -1 -2 258.75 13.08
 9 -1 1 223.58 6.43
 9 -1 1 225.04 6.59
 9 -1 1 240.44 6.76
 9 -1 1 213.77 12.11
 9 -1 4 114.74 5.05
 -8 9 4 111.8 4.94
 9 -1 4 113.63 4.74
 9 -1 4 106.44 4.93
 9 -1 4 114.53 5.16
 -1 -8 7 170.58 6.67
 9 -1 7 175.68 6.67
 9 -1 7 163.46 6.11
 -8 9 7 151.95 12.16
 9 -1 7 185.22 12.32
 -8 9 7 174.53 6.93
 -8 9 10 20.45 2.42
 9 0 -9 43.93 2.91
 9 0 -9 53.09 3.49
 9 0 -9 44.39 2.98
 9 0 -6 149.79 5.79
 9 0 -6 161.17 6.28
 9 0 -6 157.91 6.2
 9 0 -3 25.52 5.31
 9 0 -3 25.31 2.5
 9 0 -3 25.6 2.18
 9 0 -3 24.91 2.86
 9 0 -3 22.1 2.66
 9 0 0 122.32 4.86
 9 0 0 125.21 4.66
 9 0 0 122.93 4.58
 9 0 3 37.67 6.11
 9 0 3 40.95 2.83
 9 0 3 43.19 3.11
 9 0 3 39.85 3.05
 -9 9 6 298.46 9.44
 0 -9 6 321.67 9.55
 9 0 6 313.44 8.9
 9 0 6 302.2 9.62
 -9 9 9 18.55 2.66
 9 1 -7 124.49 4.99
 9 1 -7 123.05 5.14
 9 1 -7 121.32 5.28
 9 1 -7 123.47 5.25
 9 1 -4 420.46 11.08
 9 1 -4 403.54 17.63
 9 1 -1 54.13 6.76
 9 1 -1 54.01 3.24
 9 1 -1 55.71 3.22
 9 1 2 506.89 12.55
 9 1 2 509.88 11.6
 9 1 2 495.98 12.27
 1 -10 2 513.34 12.31
 9 1 2 518.04 12.08
 9 1 2 511.62 12.88
 9 1 2 492.89 11.53
 9 1 2 487.04 11.97
 9 1 2 523.02 20.38
 1 -10 5 23.37 2.99
 -10 9 5 19.78 2.84
 9 1 5 20.32 2.45
 9 1 5 17.25 2.71
 9 1 8 42.21 3.22
 1 -10 8 44.13 3.56
 -10 9 8 36.45 3.31
 1 -10 8 39.14 2.93
 9 2 -8 53.8 3.18
 9 2 -8 47.98 2.96
 9 2 -5 445.31 11.66
 9 2 -5 424.38 10.94
 9 2 -5 434.89 11.47
 9 2 -2 216.01 7.28
 9 2 -2 206.79 6.96
 9 2 1 319.08 8.07
 9 2 1 322.29 9.11
 9 2 1 318.41 8.68
 2 -11 1 319.86 8.95
 9 2 1 307.57 8.25
 9 2 1 315.51 9.26
 9 2 1 324.25 8.6
 9 2 1 311.84 8.26
 9 2 1 297.61 15.63
 9 2 1 320.85 8.6
 9 2 4 85.06 4.02
 2 -11 4 78.6 4.13
 -11 9 4 76.82 4.26
 9 2 4 82.87 4.98
 -11 9 4 78.56 10.16
 9 2 4 78.98 8.4
 2 -11 7 58.66 4.05
 9 2 7 52.65 3.83
 2 -11 7 58.46 3.71
 9 2 7 53.11 2.85
 -11 9 7 56.71 3.95
 9 3 -9 134.75 4.34
 9 3 -6 320.4 9.03
 9 3 -6 313.54 8.87
 9 3 -6 330.86 10.14
 9 3 -6 304.77 8.85
 9 3 -6 310.88 9.51
 9 3 -3 167.89 6.36
 9 3 -3 168.44 6.78
 9 3 -3 170.07 12
 9 3 0 47.84 7.37
 9 3 0 44.44 3.29
 9 3 0 48.48 3.01
 3 -12 0 51.77 3.46
 9 3 0 53.97 3.4
 9 3 0 51.81 3.65
 9 3 3 21.46 5.55
 3 -12 3 31.39 2.78
 9 3 3 28.04 2.99
 9 3 3 33.92 3.26
 -12 9 3 32.56 2.96
 9 3 3 28.08 2.58
 3 -12 3 31.41 3.2
 9 3 3 27.43 3.34
 -12 9 3 26.34 6.87
 9 3 3 32.84 2.6
 3 -12 6 134.72 5.76
 9 3 6 128.02 5.85
 3 -12 6 127.65 5.91
 -12 9 6 127.95 5.56
 -12 9 9 101.94 3.79
 9 4 -7 98.74 4.09
 9 4 -7 95.18 4.13
 9 4 -7 95.93 4.98
 9 4 -7 96.96 4.45
 9 4 -4 556.82 13.76
 9 4 -4 527.26 12.54
 9 4 -4 540.97 14.23
 9 4 -4 566.88 22.47
 9 4 -1 646.69 15.15
 9 4 -1 623.1 15.36
 4 -13 -1 642.41 15.25
 9 4 -1 638.03 15.82
 9 4 2 12.31 5.42
 4 -13 2 12.75 2.38
 9 4 2 7.42 2.17
 9 4 2 13.87 2.59
 4 -13 2 11.9 2.49
 9 4 2 9.96 2.74
 9 4 2 9.75 2.02
 9 4 2 8.92 1.67
 -13 9 5 236.89 7.56
 9 4 5 234.6 8.03
 4 -13 5 224.08 7.92
 9 4 8 75.74 3.6
 4 -13 8 84 4.06
 -13 9 8 78.05 3.49
 9 5 -8 74.47 2.99
 9 5 -8 76.39 3.67
 9 5 -5 35.16 3.15
 9 5 -5 31.8 2.5
 9 5 -5 39.03 3.65
 9 5 -2 132.18 5.77
 5 -14 -2 111.96 5.21
 9 5 -2 126.58 5.83
 9 5 -2 123.65 5.03
 9 5 -2 133.32 11.53
 9 5 1 10.09 2.21
 5 -14 1 12.29 2.57
 9 5 1 9.19 2.54
 9 5 1 13.69 2.83
 9 5 1 11.77 2.09
 9 5 1 9.78 2.2
 9 5 1 11.52 5.32
 9 5 4 49.83 7.18
 -14 9 4 57.36 3.41
 5 -14 4 55.96 8.41
 5 -14 4 49.68 3.72
 -14 9 4 47.62 8.24
 5 -14 7 22.23 2.66
 9 5 7 25.85 2.66
 5 -14 7 23.63 2.44
 -14 9 7 19.91 2.07
 9 6 -6 0.55 1.32
 9 6 -6 0.43 2.1
 9 6 -6 0.42 1.88
 9 6 -3 61.41 8.32
 6 -15 -3 47.43 3.31
 9 6 -3 59.64 4.23
 9 6 0 68.9 3.86
 9 6 0 65.33 3.57
 6 -15 0 69.86 4.44
 9 6 0 67.32 3.97
 9 6 0 69.1 4.46
 6 -15 0 74.67 4.01
 9 6 0 64.6 9.07
 9 6 3 77.7 9.02
 6 -15 3 75.66 4.3
 9 6 3 84.08 4.49
 6 -15 3 76.52 4.53
 9 6 3 73.46 4.64
 6 -15 6 80.02 4.31
 9 6 6 77.89 4.16
 6 -15 6 74.97 4
 9 7 -7 73.34 3.32
 9 7 -4 39.35 3.39
 7 -16 -1 128.96 5.73
 9 7 -1 132.27 5.62
 9 7 -1 130.47 5.78
 7 -16 -1 130.91 5.26
 9 7 -1 123.82 11.44
 7 -16 2 69.96 4.17
 9 7 2 75.72 4.17
 7 -16 2 70.34 4.48
 9 7 2 68.2 4.3
 9 7 2 67.93 3.93
 7 -16 5 26.13 2.79
 9 8 -5 39.17 2.84
 9 8 -5 33.89 2.79
 8 -17 -2 26.26 2.83
 9 8 -2 31.26 3.07
 9 8 -2 24.82 2.89
 9 8 1 101.2 4.69
 8 -17 1 94.12 4.68
 9 8 1 97 4.3
 8 -17 1 100.65 5.15
 9 8 1 95.73 4.78
 8 -17 4 45.48 3.2
 9 8 4 48.07 3.29
 8 -17 4 54.8 3.67
 9 9 -3 22.54 2.38
 9 9 -3 21.27 2.53
 9 9 0 37.77 2.99
 9 -18 0 40.23 3.39
 9 9 0 35.63 2.93
 9 -18 3 27.59 2.59
 9 9 3 28.85 2.53
 9 10 -1 33.73 2.65
 10 -19 -1 25.46 2.52
 10 -19 2 10.8 1.99
 9 10 2 12.43 1.76
 10 -19 2 9.21 2.23
 8 10 -5 7.6 1.32
 8 10 -5 11.81 1.9
 8 10 -5 12.74 1.94
 10 -18 -2 11.4 2.21
 8 10 -2 11.47 1.98
 10 -18 -2 10.99 2.02
 10 -18 1 107.91 5.11
 10 -18 1 119.02 5.04
 8 10 1 109.06 4.32
 8 10 1 119.9 4.87
 8 10 4 187.52 5.78
 10 -18 4 169.67 5.7
 10 -18 4 188 6.02
 7 10 -6 2.24 1.27
 7 10 -3 8 2.07
 7 10 -3 8.76 2.35
 10 -17 -3 9.27 2.15
 7 10 0 75 3.6
 10 -17 0 75.21 4.56
 7 10 0 64.9 3.61
 10 -17 0 73.47 4.25
 7 10 3 57.48 3.62
 10 -17 3 50.29 3.71
 10 -17 3 55.12 3.9
 10 -17 6 85.01 3.68
 7 10 6 90.54 3.64
 6 10 -4 1.49 1.51
 6 10 -4 2.87 1.99
 10 -16 -4 4.67 1.99
 6 10 -1 37.93 2.61
 10 -16 -1 37.66 3.45
 10 -16 -1 32.59 3.55
 6 10 -1 33.86 3.39
 6 10 -1 33.36 2.9
 6 10 -1 39.47 7.14
 6 10 2 173.59 6.32
 6 10 2 157.15 5.82
 6 10 2 163.44 6.33
 6 10 5 52.36 3.49
 10 -16 5 64.6 3.64
 10 -16 5 54.15 3.71
 5 10 -5 117.88 4.77
 5 10 -2 45.97 2.93
 10 -15 -2 42.48 3.89
 5 10 -2 44.44 3.24
 10 -15 -2 46.07 3.72
 5 10 -2 49.13 7.55
 5 10 1 47.33 3.52
 10 -15 1 44 3.95
 5 10 1 45.89 3.54
 10 -15 1 42.92 3.87
 5 10 1 41.82 7.43
 5 10 4 22.28 2.89
 10 -15 4 20.64 2.93
 10 -15 4 25.75 3.33
 5 10 7 27.29 2.33
 10 -15 7 21.84 2.45
 10 -14 -6 77.62 4.18
 4 10 -6 75.77 3.87
 4 10 -6 79.19 3.9
 10 -14 -3 205.26 7.35
 4 10 -3 195.2 6.65
 4 10 -3 189.31 12.88
 10 -14 -3 204.97 7.58
 4 10 0 134.09 5.44
 4 10 0 132.12 5.85
 10 -14 0 125.72 6.02
 4 10 0 133.83 5.89
 10 -14 0 129.49 5.8
 4 10 0 115.23 10.89
 10 -14 3 6.4 6.13
 10 -14 3 2.35 2.47
 10 -14 3 3.6 2.45
 4 10 3 0.28 1.81
 4 10 3 0.68 4.01
 10 -14 6 76.16 4.24
 4 10 6 74.97 4.11
 4 10 6 77.33 3.43
 10 -14 6 76.82 3.68
 3 10 -7 91.21 4.2
 10 -13 -7 86.73 4.45
 3 10 -7 82.84 3.93
 10 -13 -4 128.86 9.88
 3 10 -4 140.37 5.57
 10 -13 -4 147.18 6.31
 3 10 -4 142.25 5.54
 3 10 -4 128.21 10.27
 3 10 -1 151.67 5.45
 3 10 -1 144.19 5.49
 10 -13 -1 152.21 6.37
 10 -13 -1 153.21 6.45
 3 10 -1 141.3 11.25
 10 -13 2 7.17 5.94
 3 10 2 9.29 2.48
 10 -13 2 7.95 2.54
 3 10 2 10.14 2.47
 3 10 2 11.41 2.35
 10 -13 2 9.6 2.84
 3 10 2 6.08 4.92
 3 10 5 64.94 4.09
 10 -13 5 56.45 3.67
 10 -13 5 61.56 4.35
 10 -13 5 56.56 3.21
 -13 3 5 60.87 9.98
 3 10 8 26.15 2.01
 3 10 8 30.69 2.19
 10 -13 8 28.28 2.56
 10 -13 8 30.93 2.11
 2 10 -8 43.34 2.91
 10 -12 -8 42.96 3.31
 10 -12 -8 46.18 2.7
 10 -12 -5 112.25 9.91
 2 10 -5 125.21 5.37
 2 10 -5 117.45 11.76
 10 -12 -5 123.26 6.04
 2 10 -5 124.42 5.22
 10 -12 -2 99.03 7.32
 10 -12 -2 113.54 5.56
 2 10 -2 111.88 9.41
 10 -12 -2 115.72 5.54
 2 10 -2 109.01 5.37
 2 10 -2 126.95 10.17
 2 10 1 585.48 14.45
 10 -12 1 575.5 14.74
 2 10 1 593.7 13.37
 10 -12 1 605.11 14.73
 2 10 1 613.89 22.87
 10 -12 4 249.21 16.47
 2 10 4 246.87 8.19
 10 -12 4 253.48 8.03
 10 -12 4 236.97 7.15
 2 10 4 234.08 13.16
 2 10 7 118.54 4.77
 10 -12 7 117.05 5.2
 2 10 7 121.75 4.88
 10 -12 7 126.26 4.88
 10 -11 -9 95.47 4.11
 10 -11 -9 89.09 3.46
 10 -11 -6 63.75 8.16
 1 10 -6 71.31 4.6
 1 10 -6 75.67 10.15
 10 -11 -6 82.7 5.11
 10 -11 -3 287.7 13.22
 10 -11 -3 255.45 14.18
 1 10 -3 271.15 15.14
 1 10 -3 277.41 8.16
 10 -11 -3 268.12 8.75
 10 -11 -3 274.5 9.11
 1 10 -3 277.17 8.63
 1 10 -3 292.24 14.71
 10 -11 0 274.2 15.64
 1 10 0 277.92 8.25
 10 -11 0 284.77 8.93
 10 -11 0 280.42 7.82
 1 10 0 276.63 7.84
 10 -11 3 815.78 30.25
 1 10 3 849.2 18.9
 10 -11 3 822.5 18.58
 10 -11 3 812.2 17.66
 1 10 3 817.82 26.71
 10 -11 3 812.77 18.42
 10 -11 3 811.47 24.07
 10 -11 6 136.2 5.83
 1 10 6 135.67 5.56
 10 -11 6 126.4 5.33
 10 -11 6 130.9 10.19
 1 10 9 32.81 2.39
 10 -11 9 31.78 2.35
 0 10 -7 76.58 4.26
 10 -10 -7 81.69 4.97
 0 10 -7 74.22 4.63
 10 -10 -4 333.87 15.32
 0 10 -4 335.55 17.8
 10 -10 -4 339.78 10.48
 0 10 -4 331.01 9.98
 0 10 -4 321.76 9.45
 0 10 -4 306.44 14.61
 10 -10 -4 330.01 8.78
 0 10 -1 305.69 15.93
 10 -10 -1 320.45 15.97
 10 -10 -1 311.8 9.32
 10 -10 -1 334.07 9.75
 0 10 -1 337.61 14.12
 0 10 -1 314.16 8.78
 0 10 2 476.35 11.94
 0 10 2 493.76 11.44
 10 -10 2 476.95 12.09
 10 -10 2 468.48 11.14
 0 10 2 470.39 19.51
 10 -10 2 470.54 12.29
 10 -10 2 492.25 12.05
 10 -10 2 464.1 15.77
 10 -10 5 196.92 7.45
 0 10 5 196.11 6.92
 10 -10 5 189.35 6.19
 10 -10 5 194.36 6.78
 10 -10 5 176.69 11.42
 0 10 8 76.61 3.99
 10 -10 8 77.95 4.03
 -1 10 -8 41.01 3.09
 10 -9 -8 47.29 4.01
 -1 10 -8 39.21 3.42
 10 -9 -5 21.51 5.59
 -1 10 -5 17.11 2.53
 -1 10 -5 23.47 7.17
 -1 10 -5 19.43 2.96
 10 -9 -5 21.4 3.54
 10 -9 -2 501.34 16.59
 -1 10 -2 495.04 19.5
 -1 10 -2 523.8 21.3
 10 -9 -2 520.63 19.42
 10 -9 -2 509.78 13.04
 10 -9 -2 492.06 11.62
 10 -9 -2 505.4 12.85
 -1 10 1 35.51 5.66
 -1 10 1 51.58 3.09
 -1 10 1 45.96 2.98
 -1 10 1 38.83 6.11
 10 -9 1 56.87 7.71
 10 -9 1 49.93 3.26
 10 -9 1 53.07 3.36
 10 -9 1 44.92 3.12
 10 -9 1 38.14 4.28
 -1 10 4 405.77 9.99
 10 -9 4 409.99 11.23
 -1 10 4 394.71 19.35
 10 -9 4 393.62 10.17
 10 -9 4 411.88 10.65
 10 -9 4 400.64 11.2
 10 -9 4 413.73 16.92
 -1 10 7 120.69 4.73
 10 -9 7 116.3 5.28
 10 -9 7 132.11 5.49
 -1 10 7 127.12 4.97
 10 -9 7 121.09 10.22
 10 -8 -9 38.36 3.47
 -2 10 -9 33.9 2.88
 10 -8 -6 33.46 6.45
 -2 10 -6 36.15 3.12
 10 -8 -6 33.73 4.1
 -2 10 -6 31.68 3.34
 10 -8 -3 73.25 6.59
 -2 10 -3 80.47 8.97
 10 -8 -3 72 3.94
 10 -8 -3 68.13 6.25
 -2 10 -3 73.58 8.44
 -2 10 -3 73.85 3.73
 10 -8 -3 72.5 4.51
 -2 10 -3 80.84 4.18
 -2 10 -3 78.45 3.84
 10 -8 -3 73.87 3.76
 -2 10 0 42.01 6.31
 10 -8 0 36.89 5.89
 -2 10 0 37.3 5.22
 10 -8 0 41.28 3.32
 -2 10 0 42.41 2.87
 10 -8 0 41.51 3.04
 -2 10 3 185.68 5.9
 -2 10 3 165.47 11.92
 10 -8 3 173 5.7
 -2 10 3 181.79 5.6
 10 -8 3 184.47 5.98
 10 -8 3 165.68 6.04
 10 -8 3 173.27 6.41
 10 -8 3 164.62 9.64
 10 -8 6 77.36 4.17
 -2 10 6 69.78 3.77
 -2 10 6 79.98 10.01
 10 -8 6 81.6 4.56
 -2 10 6 79.29 4.11
 10 -8 6 85.2 8.74
 -2 10 9 37.15 2.94
 -2 10 9 42.34 2.8
 10 -8 9 43.62 3.06
 -3 10 -10 46.07 2.13
 10 -7 -10 51.06 3.23
 -3 10 -7 30.66 7.61
 -3 10 -7 28.96 2.88
 -3 10 -7 24.34 2.97
 10 -7 -4 180.59 11.06
 10 -7 -4 171.14 6.09
 -3 10 -4 178.07 12.7
 -3 10 -4 171.98 6.01
 -3 10 -4 171.17 6.31
 10 -7 -4 170.17 5.76
 -3 10 -4 171.57 5.72
 -3 10 -1 115.85 9.64
 -3 10 -1 116.06 7.54
 10 -7 -1 128.58 4.98
 10 -7 -1 122.13 8.61
 10 -7 -1 110.06 4.71
 -3 10 2 22.34 4.59
 -3 10 2 30.01 2.59
 10 -7 2 27.28 2.37
 10 -7 2 31.19 2.51
 10 -7 2 27.83 2.66
 -3 10 2 33.51 6.27
 10 -7 2 23.79 4.26
 -3 10 5 158.86 5.88
 10 -7 5 152.95 6.21
 10 -7 5 163.51 5.56
 -3 10 5 144.06 5.46
 10 -7 5 161.04 6.01
 10 -7 5 151.41 10.78
 10 -7 8 106.24 4.99
 -3 10 8 109.22 4.93
 -4 10 -8 131.11 5.05
 10 -6 -8 139.78 6.52
 -4 10 -8 139.69 5.59
 10 -6 -5 130.95 5.32
 -4 10 -5 151.09 12.09
 -4 10 -5 133.6 5.28
 10 -6 -5 135.5 6.22
 -4 10 -5 134.37 5.5
 10 -6 -2 70.72 3.83
 10 -6 -2 73.23 3.59
 10 -6 -2 64.76 3.99
 10 -6 -2 69.86 3.55
 10 -6 1 121.02 4.74
 10 -6 4 166.42 5.14
 -4 10 4 177.26 12.52
 -4 10 4 175.71 6.04
 10 -6 4 172.95 6.07
 10 -6 4 159.36 5.86
 10 -6 4 165.46 6.57
 10 -6 4 187.36 10.96
 -4 10 7 255.01 16.28
 -4 10 7 269.19 8.58
 10 -6 7 248.56 14.84
 -4 10 10 17.61 1.95
 -4 10 10 17.05 2.07
 10 -6 10 20.86 2.02
 -5 10 -9 34.57 2.34
 10 -5 -9 35.08 3.39
 -5 10 -9 33.04 2.54
 10 -5 -9 36.05 3.11
 10 -5 -6 56.5 3.6
 10 -5 -6 48.66 3.26
 -5 10 -6 42.59 7.38
 -5 10 -6 52.7 3.34
 -5 10 -6 56.56 9.23
 10 -5 -6 53.65 4.27
 -5 10 -6 53.2 3.61
 10 -5 -3 42.14 3.13
 -5 10 -3 39.12 7.15
 10 -5 -3 44.17 3.46
 10 -5 -3 47.77 3.2
 10 -5 -3 43.98 3.17
 10 -5 -3 43.75 3.01
 -5 10 -3 46.98 3.01
 10 -5 0 808.2 17.69
 10 -5 0 826.97 17.87
 10 -5 3 164.07 5.55
 10 -5 3 157.63 5.29
 10 -5 3 161.17 5.61
 10 -5 3 167.98 6.19
 10 -5 3 175.12 10.24
 -5 10 6 146.69 6.11
 -5 10 6 143.88 12.09
 10 -5 6 144.49 10.98
 -5 10 9 13.86 2.23
 -5 10 9 13.88 2.52
 10 -5 9 13.73 2.28
 10 -4 -10 24.52 2.32
 10 -4 -7 225.19 7.35
 -6 10 -7 221.73 15.85
 10 -4 -7 224.67 8.25
 -6 10 -7 214.83 7.05
 -6 10 -4 787.42 27.6
 10 -4 -4 765.93 17.77
 -6 10 -4 758.03 16.72
 10 -4 -4 763.74 17.04
 10 -4 -4 760.75 17.34
 10 -4 -1 32.81 2.81
 10 -4 2 213.05 5.76
 10 -4 2 209.19 6.65
 10 -4 2 213.47 6.54
 10 -4 2 209.31 5.67
 10 -4 2 212.68 6.46
 -6 10 5 28.48 2.9
 10 -4 5 22.75 5.45
 10 -4 8 124.37 5.31
 -6 10 8 137.22 5.82
 10 -3 -8 3.77 1.96
 10 -3 -8 4.41 2.24
 10 -3 -8 3.58 2.45
 10 -3 -8 4.31 2.4
 10 -3 -5 684.78 15.68
 -7 10 -5 649.59 25.42
 -7 10 -5 693.54 15.52
 10 -3 -5 666.04 16.36
 10 -3 -5 684.92 16.4
 10 -3 -5 672.43 16.09
 -7 10 -2 228.5 6.64
 10 -3 -2 225.17 7.06
 10 -3 -2 217.41 6.8
 10 -3 -2 229.13 6.74
 10 -3 1 470.34 11.44
 -7 10 1 473.52 11.49
 10 -3 1 481.63 11.38
 10 -3 1 477.33 11.43
 10 -3 1 487.58 11.61
 -3 -7 4 147.99 5.07
 10 -3 4 142.09 5.89
 10 -3 4 149.32 5.61
 10 -3 4 141.95 5.68
 10 -3 4 140.41 6
 10 -3 7 53.31 3.71
 -7 10 7 48.97 7.94
 10 -3 7 56.14 7.83
 10 -3 10 12.11 1.59
 10 -2 -9 39.53 2.92
 10 -2 -9 34.11 2.82
 10 -2 -9 37.14 2.97
 -8 10 -6 13.22 5.16
 10 -2 -6 11.5 2.25
 10 -2 -6 6.98 2.38
 10 -2 -6 7.48 2.38
 10 -2 -6 12.91 2.43
 10 -2 -3 289.57 8.22
 -8 10 -3 270.97 7.66
 10 -2 -3 280.67 8.06
 10 -2 -3 283.97 8.37
 10 -2 -3 278.76 8.36
 10 -2 -3 283.68 8.42
 10 -2 0 287.79 7.91
 10 -2 0 287.03 7.74
 -8 10 0 289.89 7.92
 10 -2 0 290.92 8.19
 10 -2 0 288.99 8.05
 10 -2 0 272.63 7.62
 10 -2 0 284.64 14.37
 10 -2 3 69.97 3.91
 10 -2 3 70.37 3.95
 10 -2 3 66.17 3.72
 10 -2 3 73.81 4.19
 10 -2 3 69.74 4
 -8 10 6 149.98 6.24
 -8 10 6 133.81 11.98
 -2 -8 6 140.28 5.71
 10 -2 6 140.47 6.21
 10 -2 6 146.81 5.85
 10 -2 6 130.39 10.78
 -8 10 9 19.29 1.86
 -2 -8 9 21.8 2.1
 10 -2 9 22.86 2.22
 -8 10 9 20.94 2.72
 10 -1 -7 17.66 2.44
 10 -1 -7 17.16 2.49
 10 -1 -7 16.54 2.95
 10 -1 -7 18.15 2.93
 10 -1 -7 17.31 2.48
 10 -1 -4 5.06 1.98
 10 -1 -4 3.4 1.86
 10 -1 -4 5.36 2.23
 10 -1 -4 2.68 2.21
 10 -1 -4 5.8 2.15
 10 -1 -1 328.05 8.62
 -9 10 -1 318.77 8.29
 10 -1 -1 307.69 8
 10 -1 -1 313.03 8.83
 10 -1 -1 309.01 8.83
 10 -1 -1 318.76 8.89
 10 -1 -1 308.28 15.52
 10 -1 2 73.94 3.32
 10 -1 2 69.36 3.36
 10 -1 2 70.98 3.81
 10 -1 2 77.6 4.29
 10 -1 2 76.95 3.78
 10 -1 2 71.44 3.49
 10 -1 2 74.4 3.89
 10 -1 2 78.38 8.34
 -9 10 5 767.09 18.22
 10 -1 5 761.4 18.45
 10 -1 5 779.83 17.61
 -1 -9 5 780.8 17.62
 -1 -9 8 56.33 3.48
 10 -1 8 54.98 3.31
 -9 10 8 61.78 4.06
 10 0 -8 79.39 3.54
 10 0 -8 84.32 4.45
 10 0 -8 85.58 4.2
 -10 10 -5 183.87 13.25
 10 0 -5 200.4 7.56
 10 0 -5 187.98 6.93
 10 0 -5 199.25 7.29
 10 0 -2 505.59 12.76
 10 0 -2 501.72 12.63
 10 0 -2 488.35 20.57
 10 0 1 323.47 8.58
 10 0 1 335.96 9.33
 10 0 1 334.21 8.99
 10 0 1 331.34 8.69
 10 0 1 322.05 8.89
 0 -10 1 332.19 8.95
 10 0 1 339.63 8.97
 10 0 1 333.35 8.96
 10 0 1 339.12 16.5
 10 0 1 326.27 8.63
 -10 10 4 315.15 9.54
 10 0 4 324.77 9.16
 10 0 7 68.13 4.4
 0 -10 7 70.13 4.24
 0 -10 7 72.05 4.18
 10 0 7 66.6 3.69
 -10 10 7 81.93 4.64
 10 1 -9 133.27 4.67
 10 1 -9 108.6 3.58
 10 1 -6 395.41 10.87
 10 1 -6 402.34 10.19
 10 1 -6 407.2 11.72
 10 1 -6 404.55 11.07
 10 1 -6 407.7 11.28
 10 1 -3 164.38 6.29
 10 1 -3 170.15 6.37
 10 1 -3 157.75 11.73
 10 1 0 41.72 7.16
 10 1 0 46.94 2.88
 10 1 0 46.11 3.21
 1 -11 0 39.81 2.87
 10 1 0 39.52 3.31
 10 1 0 44.98 3.22
 10 1 0 42.59 2.89
 10 1 3 0.67 4.21
 10 1 3 0.67 2.23
 10 1 3 0.16 1.95
 1 -11 3 1.71 2.12
 10 1 3 1.82 2.54
 10 1 3 1.07 1.86
 10 1 3 1.59 1.89
 10 1 6 13.53 2.71
 1 -11 6 12.48 2.58
 1 -11 6 17.44 2.69
 -11 10 6 17.97 2.9
 10 1 6 14.26 2.24
 -11 10 9 178.02 5.61
 10 2 -7 24.45 2.45
 10 2 -7 28.62 2.71
 10 2 -7 27.07 2.76
 10 2 -4 112.06 5.36
 10 2 -4 111.16 5.24
 10 2 -4 129.58 5.73
 10 2 -4 110.45 10.3
 10 2 -1 179.28 6.45
 2 -12 -1 174.56 6.13
 10 2 -1 188.32 6.95
 10 2 -1 183.02 5.77
 10 2 -1 201.67 13.25
 10 2 2 126.21 4.54
 10 2 2 115.29 5.36
 10 2 2 122.81 5.27
 10 2 2 120.46 4.94
 2 -12 2 124.26 5.4
 10 2 2 118.85 5.77
 10 2 2 117.78 4.53
 10 2 2 116.93 4.73
 10 2 2 115.26 10.32
 10 2 5 27.83 3.29
 -12 10 5 27.47 3.08
 10 2 5 25 2.51
 2 -12 5 35.76 3.32
 2 -12 8 239.16 7.36
 -12 10 8 252.8 7.3
 2 -12 8 244.43 6.94
 10 3 -8 75.26 3.2
 10 3 -5 83.02 3.83
 10 3 -5 83.53 4.46
 10 3 -5 81.67 4.91
 10 3 -5 76.39 4.61
 10 3 -2 6.06 4.91
 3 -13 -2 5.25 2
 10 3 -2 8.44 2.69
 10 3 1 37.2 7.33
 10 3 1 45.56 3.15
 10 3 1 50.93 3.45
 10 3 1 47.04 3.68
 10 3 1 52.48 3.33
 10 3 1 48.65 3.15
 3 -13 1 49.7 3.71
 10 3 1 49.11 3.99
 -13 10 4 127.55 5.43
 10 3 4 124.73 4.73
 10 3 4 122.6 6.12
 3 -13 4 120.84 5.05
 10 3 4 116.27 10.52
 3 -13 7 195.48 6.82
 10 3 7 204.12 6.87
 3 -13 7 208.37 6.7
 -13 10 7 204.22 6.57
 10 4 -6 112.16 4.65
 10 4 -6 112.17 4.25
 10 4 -6 118.87 5.38
 10 4 -6 117.22 5.15
 10 4 -3 30.25 6.49
 10 4 -3 35.99 3.04
 10 4 -3 37.47 3.47
 10 4 -3 39.55 3.69
 10 4 0 89.17 4.7
 10 4 0 96.7 4.26
 10 4 0 99.77 4.9
 4 -14 0 94.57 4.78
 10 4 0 101.24 4.67
 10 4 0 95.61 5.27
 10 4 0 101.25 4.74
 10 4 0 89.88 9.98
 4 -14 3 294.96 8.69
 -14 10 3 301.83 8.82
 10 4 3 302.01 9.33
 4 -14 3 304.08 9.52
 10 4 3 302.2 9.78
 10 4 3 305.26 16.95
 4 -14 6 122.24 5.39
 10 4 6 128.08 5.43
 4 -14 6 128.41 5.37
 -14 10 6 118.13 4.79
 10 5 -7 6.28 2.02
 10 5 -7 5.61 1.8
 10 5 -4 88.15 4.91
 10 5 -4 80.04 4.33
 10 5 -1 127.84 5.26
 5 -15 -1 132.32 5.68
 10 5 -1 125.71 11.69
 10 5 -1 131.23 6.02
 10 5 2 25.2 6.61
 5 -15 2 35.96 3.05
 10 5 2 31.71 3.13
 -15 10 2 33.5 2.81
 5 -15 2 32.5 3.42
 10 5 2 30.5 3.5
 10 5 2 33.28 2.83
 5 -15 5 5.74 2.18
 -15 10 5 11.09 1.96
 10 6 -5 36.07 3.11
 10 6 -5 34.51 3.08
 6 -16 -2 92.73 4.56
 10 6 -2 94.56 4.99
 10 6 1 108.87 4.8
 6 -16 1 110.94 4.88
 10 6 1 109.09 4.75
 6 -16 1 113.76 5.45
 10 6 1 114.54 5.55
 10 6 1 103.68 4.38
 10 6 1 94.02 10.5
 6 -16 4 65.1 3.67
 10 6 4 66.7 4
 10 7 -6 115.13 4.2
 10 7 -3 76.43 4.19
 10 7 -3 70.89 4.11
 10 7 0 108.56 4.72
 7 -17 0 103.38 5.05
 10 7 0 95.76 4.9
 10 7 0 105.38 4.45
 7 -17 3 51.05 3.3
 10 7 3 55.52 3.5
 7 -17 3 56.67 3.86
 10 7 6 55.07 2.95
 7 -17 6 47.49 2.93
 7 -17 6 51.93 2.8
 10 8 -4 48.78 2.99
 10 8 -4 45.6 2.94
 10 8 -1 94.93 4.31
 8 -18 -1 91.26 4.37
 10 8 -1 93.8 4.4
 10 8 -1 96.08 4.22
 8 -18 2 74.37 3.67
 10 8 2 75.77 3.59
 8 -18 2 77.75 4.18
 8 -18 5 24.46 2.29
 10 9 -2 27.43 2.37
 10 9 -2 27.01 2.27
 10 9 -2 30.12 2.35
 9 -19 1 36.23 2.88
 8 11 -3 41.6 2.65
 8 11 -3 43.85 2.68
 11 -19 0 95.41 4.16
 11 -19 0 93.15 4.34
 8 11 0 95.67 4.01
 8 11 3 140.21 4.49
 7 11 -4 13.29 2.1
 11 -18 -1 65.07 3.97
 11 -18 -1 65.8 3.75
 11 -18 2 45.93 3.28
 7 11 2 48.97 3.04
 6 11 -5 9.96 1.94
 11 -17 -5 9.8 1.74
 6 11 -2 88.44 4.63
 11 -17 -2 89.07 4.75
 11 -17 -2 101.78 4.71
 6 11 1 29.62 2.65
 11 -17 1 30.87 3.56
 11 -17 4 19.52 2.54
 11 -17 4 17.98 2.66
 11 -16 -6 22.85 2.12
 5 11 -6 26.46 2.17
 5 11 -3 20.23 2.12
 11 -16 -3 27.6 2.93
 11 -16 0 50.26 9.33
 5 11 0 62.61 4.11
 5 11 0 64.81 3.69
 11 -16 0 67.28 4.56
 5 11 0 58.63 4.08
 11 -16 0 61.15 4.23
 5 11 0 48.06 7.84
 11 -16 3 2.14 2.29
 5 11 3 2.47 2
 11 -16 3 8.23 2.52
 5 11 3 2.78 1.62
 5 11 6 51.22 2.99
 11 -16 6 39.97 2.88
 4 11 -7 119.35 4.24
 4 11 -4 32.82 2.89
 11 -15 -4 25.01 3.02
 11 -15 -1 20.4 7.1
 4 11 -1 16.24 2.01
 4 11 -1 21.5 2.42
 11 -15 -1 17.14 3.15
 4 11 -1 19.84 2.91
 4 11 -1 24.62 3.3
 11 -15 -1 20.01 3.1
 11 -15 2 255.35 17.34
 4 11 2 271.05 8.63
 11 -15 2 272.86 9.04
 4 11 2 267.55 8.42
 11 -15 2 271.69 9.12
 4 11 2 262.32 15.43
 4 11 2 281.35 8.89
 11 -15 5 147.94 6.28
 4 11 5 147.4 5.79
 11 -15 5 149.91 5.54
 11 -14 -5 30.94 3.25
 11 -14 -2 258.21 16.5
 3 11 -2 289.46 8.42
 3 11 -2 274.18 7.92
 11 -14 -2 286.43 9.46
 11 -14 -2 290.21 9.36
 3 11 -2 285.55 9.35
 3 11 -2 288.81 16.1
 3 11 1 128.47 5.72
 11 -14 1 111.79 12.18
 3 11 1 130.89 5.66
 3 11 1 128.04 5.63
 11 -14 1 125.7 6.02
 3 11 1 112.5 10.4
 11 -14 4 27.73 7.11
 11 -14 4 29.54 3.39
 3 11 4 28.64 3.13
 3 11 4 28.3 2.62
 11 -14 4 25.8 2.94
 3 11 4 25.3 5.24
 3 11 7 29.38 2.39
 11 -14 7 31.39 2.68
 3 11 7 25.22 2.05
 2 11 -6 51.97 3.47
 11 -13 -6 53.16 3.98
 11 -13 -3 232.2 14.68
 2 11 -3 238.23 14.75
 11 -13 -3 287.48 9.4
 2 11 -3 287.37 9.15
 2 11 -3 275.05 15.21
 2 11 0 123.18 4.85
 2 11 0 123.81 5.44
 2 11 0 117.29 5.18
 2 11 0 122.86 5.68
 11 -13 0 120.37 5.54
 2 11 0 139.49 11.3
 11 -13 3 0.91 6.03
 2 11 3 1.39 2.08
 11 -13 3 2.76 2.14
 2 11 3 1.32 4.52
 2 11 6 26.31 2.68
 11 -13 6 23.43 2.76
 11 -13 6 21.25 2.25
 11 -12 -7 72.14 4.48
 11 -12 -7 75.72 3.64
 11 -12 -4 266.5 13.8
 1 11 -4 273.93 8.32
 1 11 -4 245.11 15.57
 11 -12 -4 266.55 9.19
 1 11 -4 244.43 8.48
 1 11 -4 242.94 13.67
 11 -12 -4 269.16 7.62
 11 -12 -1 332.56 17.58
 1 11 -1 300.3 8.82
 11 -12 -1 300.78 9.58
 11 -12 -1 319.56 9.96
 1 11 -1 304.25 9.39
 11 -12 -1 309.09 8.55
 1 11 2 266.84 7.59
 11 -12 2 287 8.91
 1 11 2 297.66 15.38
 11 -12 2 273.32 8.22
 1 11 2 266.88 8.58
 1 11 5 16.36 2.71
 11 -12 5 14.16 2.23
 11 -12 5 17.99 2.38
 1 11 8 197.44 5.89
 11 -12 8 187.21 5.72
 11 -11 -8 314.71 9.19
 11 -11 -8 298.96 8.21
 11 -11 -5 85.84 8.74
 11 -11 -5 97.41 5.64
 0 11 -5 93.79 5.17
 11 -11 -5 87.83 4.38
 0 11 -5 87.73 10.31
 0 11 -2 160.95 12.83
 11 -11 -2 159.3 11.69
 0 11 -2 179.3 11.63
 11 -11 -2 188.03 7.15
 11 -11 -2 181 7.2
 0 11 -2 185.08 6.86
 0 11 1 635.75 15.2
 11 -11 1 633.52 25.82
 0 11 1 653.04 14.87
 11 -11 1 637.58 15.59
 11 -11 1 646.45 15.54
 11 -11 1 659.96 15.15
 11 -11 4 83.26 4.91
 0 11 4 82.63 4.53
 11 -11 4 83.95 4.27
 11 -11 4 86.78 4.21
 0 11 4 75.36 7.6
 11 -11 4 66.24 7.13
 0 11 7 126.85 4.79
 11 -11 7 122.47 5.12
 11 -11 7 128.85 5.15
 11 -10 -9 172.82 5.92
 11 -10 -9 169.47 5.34
 11 -10 -6 14.83 5.18
 -1 11 -6 14.6 2.6
 -1 11 -6 17.05 2.96
 -1 11 -6 24.89 7.49
 11 -10 -6 14.07 3.28
 11 -10 -3 0.47 3.17
 -1 11 -3 7.71 5.42
 11 -10 -3 3.17 3.47
 11 -10 -3 0.58 2.54
 11 -10 -3 0.13 1.75
 -1 11 -3 0.46 2.01
 11 -10 -3 0.67 1.97
 -1 11 0 45.01 7
 -1 11 0 42.54 3.09
 -1 11 0 39.88 2.88
 -1 11 0 37.31 5.51
 11 -10 0 38.49 3.24
 11 -10 0 41.18 7.26
 11 -10 0 48.55 3.83
 11 -10 0 43.52 3.13
 11 -10 3 167.69 12.89
 11 -10 3 163.07 6.05
 11 -10 3 166.99 5.81
 11 -10 3 176.32 6.52
 11 -10 3 162.1 6.43
 11 -10 3 171.3 10.13
 -1 11 3 172.75 12.3
 11 -10 6 397.62 10.71
 -1 11 6 409.57 10.73
 11 -10 6 395.88 10.91
 -1 11 6 399.56 9.99
 11 -10 6 393.72 18.05
 11 -10 9 123.83 4.41
 -2 11 -7 56.19 3.72
 11 -9 -7 62.62 4.6
 -2 11 -7 64.68 4.26
 11 -9 -4 78.49 8.07
 11 -9 -4 76.15 4.22
 -2 11 -4 77.76 9.74
 -2 11 -4 78.35 4.21
 -2 11 -4 79.25 9.48
 11 -9 -4 78.43 5.21
 -2 11 -4 79.18 4.56
 11 -9 -4 78.18 4.22
 -2 11 -4 86.47 4.27
 11 -9 -4 83.28 4.09
 -2 11 -1 311.22 16.06
 -2 11 -1 319.19 14.37
 11 -9 -1 336.76 15.92
 -2 11 -1 315.09 8.79
 11 -9 -1 296.4 9.07
 -2 11 -1 318.96 8.41
 11 -9 -1 314.74 9.51
 11 -9 -1 311.71 8.16
 -2 11 2 203.41 11.08
 -2 11 2 210.47 6.63
 11 -9 2 198.41 6.69
 11 -9 2 200.04 6.31
 -2 11 2 199.52 6.55
 11 -9 2 207.16 6.83
 -2 11 2 216.25 13.19
 11 -9 2 200.4 6.94
 11 -9 2 216.73 10.49
 -2 11 5 429.26 11.02
 11 -9 5 439.33 12.17
 11 -9 5 432.18 11.13
 -2 11 5 450.17 11.65
 11 -9 5 445.64 11.73
 11 -9 5 463.94 19.15
 -2 11 5 434.13 21.39
 -2 11 8 48.89 3.36
 -2 11 8 45.97 2.82
 11 -9 8 53.85 3.52
 -3 11 -8 96.25 4.56
 11 -8 -8 93.04 4.68
 11 -8 -5 100.43 4.78
 -3 11 -5 92.15 10.49
 -3 11 -5 110.46 4.99
 -3 11 -5 119.7 5.52
 -3 11 -5 98.12 11.14
 11 -8 -2 191.69 6.65
 11 -8 -2 194.09 10.79
 11 -8 -2 173.64 5.93
 11 -8 -2 186.25 6.23
 -3 11 1 108.24 8.91
 11 -8 1 102.55 9.61
 -3 11 1 112.97 4.62
 11 -8 1 113.79 4.83
 11 -8 1 111.32 4.33
 11 -8 1 116.91 4.6
 11 -8 1 105.15 4.8
 -3 11 1 113.12 4.4
 -3 11 1 111.8 9.29
 11 -8 4 380.66 10.44
 -3 11 4 371.49 9.8
 -3 11 4 376.87 18.98
 11 -8 4 375.43 9.37
 11 -8 4 352.3 10.01
 11 -8 4 361.41 10.73
 11 -8 4 365.36 16.23
 11 -8 7 181.69 6.74
 -3 11 7 181.24 6.41
 11 -8 7 179.77 12.49
 -4 11 -9 57.94 2.9
 11 -7 -9 60.42 3.81
 11 -7 -6 19.98 2.6
 -4 11 -6 15.45 5.82
 11 -7 -6 19.07 2.49
 -4 11 -6 20.05 6.95
 -4 11 -6 18 2.71
 11 -7 -6 22.62 3.47
 -4 11 -6 20.08 2.66
 11 -7 -3 110.61 5.02
 -4 11 -3 113.8 10.59
 11 -7 -3 95.71 5.2
 11 -7 -3 105.92 4.68
 11 -7 -3 107.21 4.6
 -4 11 0 73.12 7.99
 11 -7 0 69.95 3.47
 11 -7 0 73.22 4.19
 11 -7 0 74.25 3.59
 -4 11 3 127.47 8.4
 11 -7 3 149.69 5.53
 11 -7 3 144.81 5.06
 -4 11 3 144.82 11.32
 -4 11 3 149.82 5.37
 11 -7 3 148.31 5.51
 11 -7 3 136.6 5.27
 11 -7 3 147.57 6.12
 11 -7 3 151.53 9.99
 -4 11 6 216.49 7.3
 -4 11 6 227.21 15.53
 -4 11 6 204.05 6.53
 11 -7 6 220.47 7.61
 11 -7 6 227.37 13.61
 -4 11 9 72.48 3.5
 -4 11 9 62.81 3.39
 11 -6 -7 11.69 2.27
 11 -6 -7 12.33 2.01
 -5 11 -7 10.72 6.51
 -5 11 -7 12.29 2.37
 11 -6 -7 11.77 3.07
 11 -6 -4 179.03 6.48
 -5 11 -4 165.57 12.72
 11 -6 -4 180.02 6.96
 -5 11 -4 174.81 6.24
 11 -6 -4 176.27 6.63
 11 -6 -4 177.97 6.16
 -5 11 -1 549.99 22
 11 -6 -1 551.92 13.65
 -5 11 -1 572.29 13.42
 11 -6 -1 576.73 13.06
 11 -6 -1 571.47 13.33
 11 -6 -1 577.55 13.9
 11 -6 -1 559.83 13.22
 11 -6 2 9.69 1.93
 -5 11 2 7.56 1.99
 11 -6 2 9.51 2
 11 -6 2 10.39 2.13
 11 -6 2 9.66 1.8
 11 -6 2 7.45 2.24
 -5 11 5 535.43 13.63
 11 -6 5 549.14 13.7
 -5 11 8 2.51 2.23
 -6 11 -8 72.02 3.47
 11 -5 -8 65.28 4.32
 11 -5 -8 71.57 4.22
 11 -5 -5 182.42 6.75
 -6 11 -5 190.4 14.02
 11 -5 -5 182.1 6.4
 11 -5 -5 185.58 7.29
 -6 11 -5 186.91 6.39
 11 -5 -5 180.96 6.31
 11 -5 -2 225.38 7.51
 -6 11 -2 234.79 7.22
 11 -5 -2 250.16 7.78
 11 -5 -2 235.88 6.8
 11 -5 -2 232.84 7.3
 11 -5 -2 230.31 7.16
 11 -5 1 157.59 5.75
 -6 11 1 152.95 5.63
 11 -5 1 157.3 5.48
 11 -5 1 158.61 4.87
 11 -5 1 151.71 5.37
 11 -5 4 323.99 9.27
 11 -5 4 335.15 8.96
 -6 11 4 338.51 9.69
 11 -5 4 343.15 9.63
 11 -5 4 345.37 16.22
 -6 11 7 32.22 6.96
 11 -5 7 44.83 3.64
 -6 11 7 40.75 3.51
 11 -5 7 44.45 7.11
 11 -4 -9 72.75 3.81
 11 -4 -9 78.06 3.91
 11 -4 -6 334.76 9.46
 -7 11 -6 355.81 18.49
 -7 11 -6 343.31 9.51
 11 -4 -6 358.94 10.73
 11 -4 -6 350.95 9.88
 11 -4 -6 352.52 10.43
 -7 11 -3 15.92 2.33
 11 -4 -3 16.87 2.74
 11 -4 -3 17.61 2.32
 11 -4 -3 22.72 2.69
 11 -4 0 602.98 13.94
 -7 11 0 585.29 13.58
 11 -4 0 559.44 13.49
 11 -4 0 578.54 13.77
 11 -4 0 585.7 13.51
 11 -4 0 577.44 13.44
 11 -4 3 19.29 2.51
 11 -4 3 19.74 2.68
 11 -4 3 21.6 2.87
 11 -4 3 21 2.04
 11 -4 3 22.95 2.85
 -7 11 6 69.72 9.56
 -7 11 6 77.79 4.6
 11 -4 6 77.08 4.39
 11 -4 6 72.88 8.44
 -7 11 9 10.86 1.72
 -4 -7 9 9.3 1.81
 -7 11 9 11.16 2.3
 11 -4 9 11.53 2.01
 -8 11 -7 190.85 14.73
 11 -3 -7 193.24 7.12
 11 -3 -7 189.55 6.81
 11 -3 -7 201.17 7.26
 -8 11 -4 561.43 23.51
 11 -3 -4 522.48 13.24
 -8 11 -4 542.97 12.91
 11 -3 -4 516.35 13.37
 11 -3 -4 550.95 13.58
 11 -3 -4 531.83 13.76
 11 -3 -4 546.93 13.72
 11 -3 -1 239.59 7.36
 -8 11 -1 226.49 7.06
 11 -3 -1 229.08 7.03
 11 -3 -1 226.25 7.07
 11 -3 -1 244.09 7.34
 11 -3 -1 231.87 7.37
 11 -3 -1 236.07 7.12
 11 -3 2 183.37 5.54
 11 -3 2 163.41 6.2
 11 -3 2 184.79 6.31
 11 -3 2 185.37 6.54
 11 -3 2 177.49 5.67
 11 -3 2 189.39 6.55
 11 -3 5 111.22 5.65
 -3 -8 5 116.77 4.73
 11 -3 5 119.82 5.3
 -8 11 8 30.27 2.5
 11 -3 8 30.41 2.79
 11 -2 -8 62.14 3.6
 11 -2 -8 56.27 3.1
 11 -2 -8 53.77 3.55
 11 -2 -8 58.94 3.71
 11 -2 -5 34.43 3.18
 -9 11 -5 40.67 7.48
 11 -2 -5 37.54 3.19
 11 -2 -5 32.78 3.36
 11 -2 -5 40.54 3.52
 11 -2 -5 34.55 3.43
 11 -2 -2 504.54 12.15
 11 -2 -2 501.73 12.74
 11 -2 -2 510.84 12.84
 -9 11 -2 510.59 12.18
 11 -2 1 76.41 3.63
 11 -2 1 76.36 3.8
 -9 11 1 72.85 3.9
 11 -2 1 70.46 3.8
 11 -2 1 73.72 3.45
 11 -2 1 73.62 4.19
 11 -2 1 73.16 3.87
 11 -2 1 77.8 4.06
 11 -2 1 76.83 8.66
 11 -2 4 589.92 14.75
 -9 11 4 609.89 14.91
 11 -2 4 601.79 14.51
 11 -2 4 576.02 14.93
 -2 -9 7 11.82 2.25
 -9 11 7 13.03 2.66
 11 -2 7 11.85 2.34
 11 -1 -9 35.3 2.49
 11 -1 -9 30.01 2.32
 11 -1 -6 134.32 6.08
 11 -1 -6 133.63 5.88
 11 -1 -6 133.74 5.81
 11 -1 -3 843.55 18.76
 11 -1 -3 831.64 19.11
 11 -1 -3 819.02 19.08
 11 -1 -3 825.48 19.24
 11 -1 0 296.42 8.23
 11 -1 0 286.8 8.3
 -10 11 0 282.11 8.11
 11 -1 0 281.92 7.93
 11 -1 0 286.54 8.15
 -1 -10 0 273.33 7.92
 11 -1 0 279.82 8.64
 11 -1 0 288.35 8.48
 11 -1 0 293.42 8.35
 11 -1 0 268.64 15.76
 11 -1 3 259.56 8.52
 11 -1 3 280.65 8.31
 11 -1 3 264.18 8.9
 11 -1 3 276.52 8.6
 -10 11 6 78.08 4.72
 11 -1 6 81.17 4.86
 -1 -10 6 79.24 4.29
 11 -1 6 81.19 4.28
 -10 11 9 97.2 4.12
 11 0 -7 118.02 4.88
 11 0 -7 122.23 5.46
 11 0 -7 121.8 5.14
 11 0 -7 121.33 5.09
 11 0 -4 80.79 4.6
 11 0 -4 78.76 4.79
 11 0 -4 77.74 4.53
 11 0 -4 87.97 4.82
 -11 11 -1 643.63 14.65
 11 0 -1 647.84 15.38
 0 -11 -1 642.81 14.63
 11 0 -1 657.02 15.88
 11 0 -1 660.73 15.7
 11 0 -1 680.56 25.77
 11 0 -1 647.21 15.3
 11 0 2 177.06 6.73
 11 0 2 180.19 5.74
 11 0 2 180.67 6.65
 11 0 2 182.31 6.37
 0 -11 2 181.47 6.53
 11 0 2 177.29 5.93
 11 0 2 183.87 6.5
 11 0 2 200.08 13.38
 11 0 5 89.55 5.06
 11 0 5 90.23 4.48
 -11 11 5 89.23 5
 0 -11 8 302.71 8.27
 -11 11 8 319.28 8.79
 11 1 -8 49.08 2.41
 11 1 -8 54.44 3.33
 11 1 -8 57.88 2.88
 11 1 -5 41.02 3.52
 11 1 -5 37.99 3.74
 11 1 -5 37.75 3.43
 11 1 -5 43.72 3.71
 11 1 -2 289.51 9.06
 11 1 -2 295.45 16.8
 11 1 1 277.4 7.61
 11 1 1 269.97 8.52
 11 1 1 264.28 7.89
 11 1 1 258.58 8.05
 1 -12 1 260.17 8.1
 11 1 1 259.85 7.93
 11 1 1 253.69 7.73
 11 1 1 252.56 15.66
 11 1 4 30.9 2.86
 1 -12 4 28.74 3.09
 11 1 4 26.29 3.51
 -12 11 4 25.77 3.03
 11 1 7 235.41 7.68
 1 -12 7 229.96 7.37
 1 -12 7 246.31 7.5
 -12 11 7 240.38 7.62
 11 2 -6 27.65 2.78
 11 2 -6 24.24 2.82
 11 2 -3 140.51 5.99
 11 2 -3 122.86 11.51
 11 2 0 58.29 8.54
 11 2 0 52.51 3.31
 11 2 0 53.76 3.91
 11 2 0 61.58 3.79
 11 2 0 53.28 3.27
 2 -13 0 57.36 3.74
 11 2 0 57.19 4.2
 11 2 0 56.8 3.82
 11 2 3 64.32 8.46
 11 2 3 65.86 4.43
 11 2 3 61.72 4.06
 -13 11 3 60.7 3.93
 2 -13 3 69.29 4.34
 11 2 3 60.83 4.49
 -13 11 6 267.82 8.16
 2 -13 6 251.81 8.14
 2 -13 6 260.55 8.22
 11 2 6 275.16 8.56
 11 3 -7 53.02 3.16
 11 3 -4 13.96 2.77
 11 3 -4 16.22 3.06
 11 3 -4 12.52 2.74
 11 3 -1 223.92 7.51
 3 -14 -1 210.12 7.17
 11 3 -1 221.36 8.04
 11 3 -1 214.74 7.57
 11 3 -1 210.88 7.38
 11 3 -1 221.73 14.93
 11 3 2 19.3 5.91
 11 3 2 12.33 2.72
 11 3 2 11.35 2.37
 3 -14 2 16.93 2.89
 11 3 2 10.97 1.87
 11 3 2 13.76 3.13
 -14 11 2 15.44 2.58
 -14 11 5 55.14 3.61
 11 4 -5 87.48 4.72
 11 4 -5 89.43 4.33
 11 4 -5 89.24 4.67
 11 4 -2 85.51 4.34
 4 -15 -2 86.98 4.19
 11 4 -2 90.21 5.02
 11 4 -2 85.14 4.71
 11 4 1 8.24 5.46
 11 4 1 4.8 2.34
 11 4 1 2 1.83
 4 -15 1 2.05 2.17
 11 4 1 1.73 2.58
 11 4 1 2.37 1.75
 11 4 1 2.87 1.75
 11 4 4 0.65 2.08
 4 -15 4 0.17 2.26
 -15 11 4 -0.13 1.82
 11 4 7 6.32 1.82
 4 -15 7 5.39 1.81
 4 -15 7 9.57 1.8
 -15 11 7 6.55 1.43
 11 5 -6 31.09 2.74
 11 5 -6 28.77 2.63
 11 5 -3 107.46 4.34
 11 5 -3 116.45 5.44
 11 5 -3 122.27 5.47
 11 5 0 13.03 6.04
 11 5 0 14.38 2.5
 11 5 0 14.7 1.9
 5 -16 0 18.6 2.84
 11 5 0 16.89 2.97
 11 5 0 16.87 2.4
 11 5 0 20.55 2.59
 11 5 3 12.11 2.38
 5 -16 3 14.25 2.76
 11 5 3 13.03 2.9
 -16 11 3 12.27 2.03
 11 5 6 86.63 3.97
 5 -16 6 81.73 3.87
 5 -16 6 90.08 3.94
 11 6 -4 54.92 3.56
 11 6 -1 62.84 3.37
 11 6 -1 72.65 3.89
 6 -17 -1 70.15 4
 11 6 -1 71.26 4.27
 11 6 -1 72.37 3.97
 11 6 2 120.64 4.83
 6 -17 2 117.12 5.28
 11 6 2 109.98 5.22
 6 -17 5 174.65 5.79
 6 -17 5 170.67 5.77
 11 7 -2 82.51 3.79
 7 -18 -2 72.97 3.41
 11 7 -2 74.93 4
 11 7 -2 71.51 3.76
 7 -18 1 114.41 5
 11 7 1 118.78 5.01
 11 7 1 115.79 4.4
 11 7 4 72.99 3.45
 11 8 -3 3.28 1.69
 11 8 -3 3.99 1.58
 11 8 -3 4.91 1.68
 8 -19 0 150 5.25
 11 8 0 138.67 4.99
 11 8 0 153.28 4.85
 11 8 3 5.61 1.57
 8 -19 3 5.57 1.93
 7 12 -2 130.24 4.61
 12 -19 1 98.08 4.19
 12 -19 1 97.99 4.35
 6 12 -3 7.99 2.07
 12 -18 -3 4.06 1.8
 12 -18 0 64.73 4.05
 12 -18 0 68.73 3.92
 6 12 0 69.88 3.91
 6 12 3 68.67 3.43
 12 -18 3 73.99 3.85
 12 -18 3 65.93 3.79
 5 12 -4 5.28 2.01
 12 -17 -4 6.44 1.94
 5 12 -1 149.86 5.91
 12 -17 -1 137.49 6.02
 12 -17 -1 143.52 5.91
 12 -17 2 28.57 3.06
 5 12 2 29.87 2.8
 12 -17 2 24.34 2.97
 12 -17 5 28.73 2.44
 5 12 5 27.71 2.46
 12 -17 5 26.95 2.27
 4 12 -5 70.26 3.4
 12 -16 -5 74.95 3.73
 4 12 -2 165.32 6.35
 4 12 -2 159.36 5.3
 12 -16 -2 174.43 6.5
 4 12 1 77.38 4.17
 4 12 1 72.94 4.31
 12 -16 1 79.65 4.76
 4 12 1 86.19 4.62
 12 -16 4 56.84 3.96
 4 12 4 54.26 3.58
 12 -16 4 58.47 3.64
 12 -15 -6 79.27 3.9
 3 12 -6 87.28 3.85
 12 -15 -3 150.16 6.3
 3 12 -3 156.42 5.71
 12 -15 -3 149.14 5.33
 3 12 0 132.54 5.79
 3 12 0 133.97 5.44
 12 -15 0 123.31 6.09
 3 12 0 138.01 6.01
 12 -15 0 123.4 5.91
 3 12 0 132.61 11.35
 12 -15 3 73.88 4.79
 12 -15 3 88.07 4.78
 3 12 3 77 4.08
 3 12 6 5.75 1.88
 12 -15 6 3.89 1.81
 2 12 -7 151.84 5.15
 12 -14 -7 150.83 5.32
 2 12 -4 106.8 4.95
 12 -14 -4 100.08 5.44
 12 -14 -1 61.49 9.28
 2 12 -1 72.51 3.96
 2 12 -1 76.94 4.45
 2 12 -1 74.41 4.1
 12 -14 -1 80.35 5.08
 12 -14 -1 77.16 4.74
 2 12 -1 65.49 8.43
 2 12 2 73.13 4.27
 12 -14 2 77.67 4.72
 2 12 2 81.91 4.5
 2 12 2 69.47 4.43
 2 12 5 69.94 4.08
 12 -14 5 67.48 3.83
 12 -14 5 59.49 3.42
 1 12 -8 76.05 3.39
 12 -13 -5 12.05 2.89
 12 -13 -2 167.65 12.89
 12 -13 -2 182.5 7.34
 12 -13 -2 184.03 7.51
 1 12 -2 187.99 6.76
 1 12 -2 193.28 7.38
 1 12 -2 196.86 13.07
 1 12 -2 186.86 6.71
 1 12 1 179.78 6.76
 12 -13 1 175.24 14.22
 1 12 1 181.12 6.74
 12 -13 1 178.08 7.07
 1 12 1 180.37 6.05
 1 12 1 191.61 12.84
 12 -13 1 176.48 6.2
 1 12 4 4.95 2.36
 12 -13 4 8.6 2.29
 12 -13 4 6.68 2.54
 1 12 4 7.11 4.06
 12 -13 7 91.82 3.89
 1 12 7 97.29 3.94
 12 -13 7 87.73 3.63
 12 -12 -6 87.85 4.94
 12 -12 -6 78.02 3.81
 0 12 -3 207.02 13.39
 0 12 -3 189.51 7.09
 12 -12 -3 207.82 8.02
 0 12 -3 204.8 7.43
 0 12 -3 198.75 13.07
 12 -12 -3 194.45 6.71
 12 -12 0 307.52 17.71
 0 12 0 346.15 9.75
 12 -12 0 339.75 10.38
 0 12 0 345.53 9.56
 12 -12 0 339.55 9.52
 12 -12 3 118.45 5.82
 12 -12 3 125.66 12.25
 0 12 3 113.81 5.44
 12 -12 3 121.04 5.42
 12 -12 3 119.03 4.69
 0 12 3 110.86 9.83
 12 -12 3 127.46 5.75
 12 -12 3 114.95 5.34
 12 -12 6 254.67 7.78
 0 12 6 268.75 8.03
 12 -12 6 276.92 7.87
 12 -11 -7 233.14 8.15
 12 -11 -7 235.27 7.18
 -1 12 -4 20.87 6.38
 12 -11 -4 22.18 3.54
 12 -11 -4 22.25 2.65
 -1 12 -4 26.25 3.07
 12 -11 -4 25.28 2.61
 -1 12 -4 27.61 5.74
 -1 12 -1 248.9 15.16
 12 -11 -1 248.76 14.94
 -1 12 -1 240.11 12.69
 -1 12 -1 275.22 8.32
 -1 12 -1 260.73 7.94
 12 -11 -1 270.83 9.18
 -1 12 2 255.94 7.82
 12 -11 2 274.9 8.6
 -1 12 2 261.5 15.23
 12 -11 2 261.25 7.59
 12 -11 2 274.83 8.73
 12 -11 2 278.15 8.66
 12 -11 5 40.41 3.71
 12 -11 5 36.24 2.96
 -1 12 5 37.55 3.33
 12 -11 5 44.76 3.24
 12 -11 5 35.19 5.96
 -1 12 8 55.07 3.13
 12 -11 8 47.52 2.94
 -2 12 -8 246.24 7.25
 12 -10 -8 253.37 8.03
 12 -10 -8 245.49 7.24
 -2 12 -5 17.38 6.51
 12 -10 -5 29.32 3.69
 12 -10 -5 22.28 2.77
 -2 12 -2 117.31 11.06
 12 -10 -2 116.12 9.57
 -2 12 -2 114.62 10.05
 -2 12 -2 114.25 5.22
 12 -10 -2 118.31 5.97
 -2 12 -2 121.33 4.75
 -2 12 -2 119.26 5.26
 12 -10 -2 117.57 4.68
 -2 12 1 161.48 11.3
 12 -10 1 159.03 12.43
 -2 12 1 180.97 11.79
 12 -10 1 175.38 6.58
 -2 12 1 175.57 6.2
 12 -10 1 171.51 5.63
 12 -10 1 172.71 6.36
 12 -10 1 156.88 6.13
 -2 12 1 167.46 5.95
 -2 12 4 110.3 4.36
 12 -10 4 112.21 5.49
 -2 12 4 92.89 10.6
 -2 12 4 105.47 5.15
 12 -10 4 116.79 4.67
 12 -10 4 113.42 5.02
 12 -10 4 115.46 5.67
 12 -10 4 98.78 8.47
 -2 12 7 24.63 2.25
 12 -10 7 32.37 2.95
 -3 12 -9 104.22 3.69
 12 -9 -9 103.46 4.04
 -3 12 -6 114.08 11.99
 12 -9 -6 126.03 5.55
 12 -9 -3 26.77 2.99
 -3 12 -3 31.39 6.78
 -3 12 -3 30.79 3.06
 12 -9 -3 27.36 2.76
 -3 12 -3 27.27 2.85
 12 -9 -3 31.56 2.87
 -3 12 0 46.53 2.91
 -3 12 0 51.95 7.43
 -3 12 0 42.97 5.43
 -3 12 0 44.95 3.27
 -3 12 0 43.24 6.16
 12 -9 0 45.99 7.25
 12 -9 0 45.11 3.48
 12 -9 0 47.02 2.98
 12 -9 0 47.64 3.39
 12 -9 3 159.47 6.13
 -3 12 3 168.66 5.66
 12 -9 3 151.42 5.64
 12 -9 3 166.14 6.03
 12 -9 3 160.99 6.11
 -3 12 3 161.65 12.46
 12 -9 3 167.67 6.73
 12 -9 3 149.01 9.79
 -3 12 6 315.47 8.79
 12 -9 6 318.33 9.39
 -3 12 6 311.23 8.83
 12 -9 6 305.24 15.88
 -3 12 9 133.64 4.5
 12 -9 9 131.46 4.51
 12 -8 -7 117.07 4.41
 12 -8 -7 128.75 6.1
 12 -8 -7 124.82 5.52
 12 -8 -4 77.57 4.45
 -4 12 -4 60.61 9.22
 -4 12 -4 79.44 9.91
 12 -8 -4 77.71 4.94
 12 -8 -4 76.72 4.39
 -4 12 -4 77.41 3.93
 12 -8 -4 78.12 4.13
 -4 12 -1 87.71 9.3
 12 -8 -1 83.28 4.86
 12 -8 -1 78.51 3.91
 12 -8 -1 81.09 4.16
 -4 12 2 229.76 12.65
 12 -8 2 234.6 6.88
 -4 12 2 242.31 7.7
 -4 12 2 230.96 14.45
 12 -8 2 240.01 7.43
 12 -8 2 253.52 7.52
 12 -8 2 243.56 8.09
 -4 12 5 421.9 11.04
 -4 12 5 425.79 21.43
 12 -8 5 405.83 11.31
 -4 12 5 413.23 10.95
 12 -8 5 412.25 11.3
 12 -8 5 419.88 18.58
 12 -8 8 84.98 4.11
 -4 12 8 80.28 3.86
 -5 12 -8 139.48 5
 12 -7 -8 144.77 5.98
 12 -7 -5 33.33 3.26
 -5 12 -5 26.76 6.93
 -5 12 -5 26.06 7.21
 12 -7 -5 32.47 3.79
 12 -7 -5 34.2 3.33
 12 -7 -2 28.99 3.24
 12 -7 -2 27.29 3.13
 12 -7 -2 26.87 2.89
 -5 12 -2 30.41 2.92
 12 -7 -2 33.84 2.95
 -5 12 1 48.86 7.23
 -5 12 1 45.13 3.25
 12 -7 1 50.49 3.26
 12 -7 1 53.74 3.18
 12 -7 1 57.95 3.68
 12 -7 1 55.11 3.29
 12 -7 4 225.9 7.31
 -5 12 4 236.89 15.74
 -5 12 4 235.59 7.48
 12 -7 4 226.87 7.6
 12 -7 4 224.88 8.28
 12 -7 4 201.63 12.4
 12 -7 4 220.76 6.72
 12 -7 7 153.36 6.07
 -5 12 7 149.66 5.94
 12 -6 -9 9.13 1.4
 12 -6 -9 8.09 2.14
 12 -6 -9 10.41 2.11
 12 -6 -6 19.31 2.82
 -6 12 -6 24.21 6.36
 12 -6 -6 18.58 2.51
 -6 12 -6 21.99 6.92
 -6 12 -6 18.45 2.59
 12 -6 -6 21.86 3.24
 12 -6 -3 49.67 3.84
 -6 12 -3 58.34 8.77
 -6 12 -3 46.5 3.46
 12 -6 -3 56.71 4.14
 12 -6 -3 51.86 3.68
 12 -6 -3 46.99 3.44
 12 -6 0 362.12 10.25
 -6 12 0 349.11 9.78
 12 -6 0 368.51 9.64
 12 -6 0 345.99 10.11
 12 -6 0 365.18 9.72
 -6 12 3 91.06 8.07
 12 -6 3 97.12 4.15
 12 -6 3 100.74 4.53
 12 -6 3 98.16 4.68
 12 -6 3 100.11 5.2
 12 -6 3 100.91 4.28
 -6 12 6 315.71 9.3
 12 -6 6 275.07 8.87
 -6 12 6 275.25 17.39
 12 -6 6 293.28 15.75
 -6 12 9 23.6 2.08
 12 -6 9 28.01 2.41
 -6 12 9 31.82 2.49
 12 -5 -7 167.88 6.06
 -7 12 -7 153.89 5.47
 12 -5 -7 154.01 6.37
 12 -5 -7 151.91 5.36
 12 -5 -7 156.7 6.29
 12 -5 -7 160.13 5.35
 -7 12 -4 35.23 8.01
 12 -5 -4 27.62 3.21
 12 -5 -4 25.2 2.84
 -7 12 -4 28.1 2.88
 12 -5 -4 31.54 3.39
 12 -5 -4 23.54 2.63
 -7 12 -1 749.61 17.01
 12 -5 -1 742.08 17.3
 12 -5 -1 774.82 16.68
 12 -5 -1 723.86 17.09
 12 -5 2 227.84 6.62
 12 -5 2 224.08 7.21
 -7 12 2 226.34 7.48
 12 -5 2 229.93 7.31
 12 -5 2 225.33 7.4
 12 -5 2 233.3 6.96
 -7 12 5 50.08 3.7
 12 -5 5 42.37 7.13
 12 -5 8 46.32 3.28
 -7 12 8 47.1 3.42
 12 -4 -8 165.31 5.51
 12 -4 -8 159.52 5.36
 12 -4 -8 170.57 5.96
 12 -4 -8 158.38 5.99
 12 -4 -5 213.59 7.68
 12 -4 -5 207.67 7.08
 -8 12 -5 184.63 14.07
 -8 12 -5 204.92 6.86
 12 -4 -5 211.96 7.52
 12 -4 -5 204.41 7.07
 12 -4 -5 209.85 7.61
 -8 12 -2 73.98 3.95
 12 -4 -2 70.27 4.09
 12 -4 -2 78.52 4.05
 12 -4 -2 75.33 4.43
 12 -4 1 255.93 8.02
 12 -4 1 265.65 7.62
 -8 12 1 265.1 8.1
 12 -4 1 264.42 8.03
 12 -4 1 274.24 8.24
 12 -4 1 263.51 8.14
 12 -4 1 265.13 7.74
 12 -4 1 258.45 8.22
 12 -4 4 44.03 3.58
 -8 12 4 44.03 3.59
 12 -4 4 41.85 3.95
 12 -4 7 183.94 6.52
 -8 12 7 178.07 6.7
 12 -3 -9 10.18 1.89
 12 -3 -6 72.38 4.2
 12 -3 -6 77.2 4.34
 12 -3 -6 80.77 4.62
 12 -3 -6 76.89 4.02
 12 -3 -3 371.17 10.36
 12 -3 -3 365.74 10.14
 -9 12 -3 369.93 9.98
 12 -3 -3 382.34 10.47
 12 -3 -3 377.92 10.76
 12 -3 -3 363.32 10.82
 12 -3 0 457.58 11.81
 12 -3 0 460.83 11.48
 -9 12 0 457.6 11.63
 12 -3 0 445.96 11.67
 -3 -9 0 451.48 11
 12 -3 0 459.92 11.83
 12 -3 0 442.55 11.9
 12 -3 0 457.27 11.94
 12 -3 3 101.66 5.03
 12 -3 3 106.63 5.12
 12 -3 3 105.23 5.01
 12 -3 3 99.19 5.13
 12 -3 3 102.98 5.23
 -9 12 6 110.04 11.59
 12 -3 6 127.27 5.43
 -3 -9 9 33.56 2.15
 12 -3 9 31.94 2.13
 12 -2 -7 130.55 5.49
 12 -2 -7 118.76 4.99
 12 -2 -7 130.57 5.31
 12 -2 -7 126.89 5.48
 12 -2 -4 247.07 8.06
 -10 12 -4 255.21 16.35
 -10 12 -4 244.66 7.28
 12 -2 -4 237.64 7.43
 12 -2 -4 253.76 8.39
 12 -2 -4 244.8 8.33
 12 -2 -4 240.46 8.39
 12 -2 -1 623.89 14.86
 12 -2 -1 598.25 14.48
 -10 12 -1 595.9 14.29
 12 -2 -1 595.86 14.79
 12 -2 -1 613.33 15.05
 12 -2 2 114.28 5.32
 12 -2 2 98.84 5.04
 12 -2 2 114.94 5.14
 12 -2 2 113.3 5.53
 12 -2 2 118.54 5.31
 12 -2 2 118.06 4.47
 -10 12 5 133.34 5.93
 12 -2 5 128.86 6.16
 -2 -10 5 125.45 5.03
 12 -2 5 122.74 5.37
 -2 -10 8 45.62 3
 12 -2 8 39.85 2.63
 -10 12 8 43.79 3.2
 12 -1 -8 189.54 6.04
 12 -1 -8 185.93 5.34
 12 -1 -8 198.87 6.04
 12 -1 -8 191.82 5.97
 -11 12 -5 19.76 6.32
 12 -1 -5 15.58 2.81
 12 -1 -5 11.06 2.8
 12 -1 -5 12.73 2.75
 12 -1 -5 18.02 2.89
 -11 12 -2 267.45 7.89
 12 -1 -2 287.54 8.99
 12 -1 -2 269.43 16.05
 12 -1 1 304.21 8.69
 12 -1 1 313.07 9.46
 12 -1 1 290.68 8.81
 12 -1 1 302.66 8.45
 12 -1 1 308.64 9.12
 -1 -11 1 301.93 8.76
 12 -1 1 304.12 9.47
 12 -1 1 299.35 8.87
 12 -1 1 295.85 8.93
 12 -1 1 307.36 17.3
 12 -1 1 314.07 8.66
 -11 12 4 259.57 8.58
 -1 -11 4 261.11 8.43
 12 -1 4 267.39 8.28
 -1 -11 7 72.88 4.05
 12 -1 7 71.97 3.58
 -11 12 7 76.64 4.21
 12 0 -6 274.11 8.31
 12 0 -6 291.18 8.83
 12 0 -6 264.96 8.35
 12 0 -6 277.04 8.7
 12 0 -3 125.05 5.83
 12 0 -3 131.22 5.82
 12 0 -3 122.84 5.77
 12 0 0 346.25 9.71
 12 0 0 350.19 9.38
 12 0 0 349.77 9.73
 12 0 0 365.16 10.38
 0 -12 0 344.84 9.57
 12 0 0 339.1 10.42
 12 0 0 347.71 10.07
 12 0 0 346.96 9.63
 12 0 0 336 18.57
 12 0 3 194.11 7.32
 12 0 3 199.02 7.27
 -12 12 3 194.57 7.24
 12 0 3 198.54 6.89
 0 -12 3 186.55 7.01
 12 0 3 188.47 6.91
 -12 12 6 85.01 4.61
 12 0 6 82.62 4.77
 0 -12 6 77.18 4.08
 12 0 6 83.34 3.94
 0 -12 6 82.62 4.48
 12 1 -7 103.23 4.04
 12 1 -7 104.77 4.61
 12 1 -4 16.77 2.89
 12 1 -4 20.39 3.19
 12 1 -4 18.64 2.9
 12 1 -1 137.47 5.63
 12 1 -1 131.37 5.81
 12 1 -1 135.52 5.75
 1 -13 -1 134.98 5.25
 12 1 -1 134.85 5.95
 12 1 -1 135.21 5.14
 12 1 -1 119.41 11.51
 12 1 2 -2.44 4.73
 12 1 2 2.53 2.54
 12 1 2 2.75 2.11
 1 -13 2 5.26 2.27
 12 1 2 1.27 1.86
 -13 12 5 86.73 4.65
 1 -13 5 86.11 4.36
 12 1 5 82.76 3.98
 1 -13 8 121.71 4.13
 -13 12 8 132.9 4.39
 12 2 -5 36.52 3.44
 12 2 -5 37.92 3.2
 12 2 -2 27.19 6.91
 12 2 -2 25.74 3.08
 12 2 -2 29.08 3.2
 12 2 -2 31.05 3.23
 12 2 1 90.11 5.09
 12 2 1 90.86 4.54
 2 -14 1 103.42 5.04
 12 2 1 103.05 5.44
 12 2 1 104.3 4.65
 12 2 1 93.61 10.64
 -14 12 4 51.78 3.65
 12 2 4 49.74 3.8
 2 -14 4 48.7 3.8
 2 -14 7 128.74 4.57
 2 -14 7 137.28 4.84
 -14 12 7 133.68 4.69
 12 3 -6 35.6 2.58
 12 3 -6 33.91 2.86
 12 3 -3 53.7 3.55
 12 3 -3 57.64 3.86
 12 3 -3 50.54 4.05
 12 3 0 269.37 7.75
 12 3 0 264.25 7.57
 3 -15 0 268.2 8.42
 12 3 0 280.56 9.26
 12 3 0 279.19 8.52
 12 3 0 277.31 8.7
 12 3 0 272.37 16.98
 -15 12 3 25.69 2.79
 12 3 3 26.42 2.99
 3 -15 3 24.79 3.06
 12 3 3 19.66 3.16
 12 3 6 55.11 3.4
 3 -15 6 47.36 3.07
 3 -15 6 49.99 3.25
 -15 12 6 43.75 2.78
 12 4 -4 41.27 2.66
 12 4 -4 35.34 3.05
 12 4 -4 42.04 3.48
 12 4 -1 69.91 3.51
 12 4 -1 74.53 4.1
 12 4 -1 71.57 3.75
 4 -16 -1 71.79 3.93
 12 4 -1 75.89 4.62
 12 4 -1 69.74 4.11
 -16 12 2 79.76 3.97
 12 4 2 84.81 4.24
 4 -16 2 95.13 4.75
 12 4 2 85.25 4.94
 4 -16 5 94.97 4.19
 -16 12 5 92.83 3.69
 12 5 -5 18.93 2.17
 12 5 -5 23.14 2.48
 12 5 -5 20.73 2.38
 12 5 -2 78.55 3.62
 12 5 -2 86.67 3.98
 12 5 -2 89.54 4.6
 12 5 -2 81.95 4.24
 12 5 1 94.95 3.98
 5 -17 1 96.89 4.75
 12 5 1 95.24 4.93
 12 5 1 97.93 3.89
 12 5 4 35.37 2.83
 5 -17 4 35.72 2.98
 12 6 -3 76.67 3.49
 12 6 -3 80.98 3.96
 12 6 -3 82.99 3.92
 6 -18 0 57.48 3.4
 12 6 0 60.38 3.81
 12 6 0 56.14 2.99
 12 6 3 22.76 2.26
 6 -18 3 25.85 2.61
 7 -19 -1 134.41 4.48
 12 7 -1 144.48 5.05
 12 7 -1 144.77 4.48
 7 -19 2 41.19 2.83
 6 13 -1 158.05 5.16
 13 -19 -1 152.04 4.53
 13 -19 2 90.72 3.91
 6 13 2 86.73 3.41
 5 13 -2 44.5 2.97
 13 -18 -2 44.09 3.07
 13 -18 -2 38.52 2.4
 13 -18 1 97.3 4.69
 5 13 1 97.18 3.96
 13 -18 4 6.86 1.73
 13 -18 4 8.95 2.09
 4 13 -3 76.74 3.85
 13 -17 -3 79.58 4.06
 4 13 0 325.39 8.83
 13 -17 0 342.11 10.02
 4 13 0 348.13 9.76
 13 -17 0 345.65 9.82
 4 13 0 332.97 9.39
 4 13 3 26.07 2.68
 13 -17 3 23.88 2.78
 13 -17 3 25.19 2.9
 3 13 -4 92.09 4.13
 13 -16 -4 96.42 4.44
 3 13 -4 97.25 4.07
 3 13 -1 231.78 7.62
 3 13 -1 220.92 6.88
 13 -16 -1 237.89 8.27
 13 -16 -1 243.7 7.99
 13 -16 2 65.3 4.45
 3 13 2 72.16 4.08
 13 -16 2 67.55 4.3
 3 13 2 67.63 3.96
 13 -16 5 27.04 2.33
 3 13 5 35.8 2.73
 2 13 -5 55.87 3.38
 2 13 -5 61.34 3.26
 13 -15 -5 61.83 3.8
 2 13 -2 49.7 3.33
 2 13 -2 51.14 3.62
 2 13 -2 52.27 3.04
 2 13 -2 54.06 4.12
 13 -15 -2 50.31 3.92
 13 -15 1 109.71 11.68
 2 13 1 104.96 4.99
 13 -15 1 99.13 5.35
 2 13 1 111.87 5.28
 13 -15 1 102.05 5.44
 2 13 1 110.72 10.19
 2 13 1 104.88 5.06
 2 13 4 153.06 5.89
 13 -15 4 151.97 5.65
 2 13 4 137.24 5.13
 1 13 -6 143.37 5.21
 1 13 -6 127.31 4.31
 13 -14 -6 138.09 5.51
 1 13 -3 54.03 3.62
 1 13 -3 51.29 3.49
 13 -14 -3 58.88 4.43
 1 13 -3 55.23 4.09
 13 -14 -3 53 3.44
 1 13 0 134.8 5.68
 13 -14 0 134.97 12.46
 1 13 0 136.61 5.26
 1 13 0 130.23 5.56
 13 -14 3 2.6 2.58
 1 13 3 3.37 2.36
 13 -14 3 3.12 2.21
 1 13 3 6.9 2.3
 1 13 6 97.86 4.2
 13 -13 -7 96.88 4.5
 0 13 -4 6.52 2.52
 13 -13 -4 3.43 2.71
 13 -13 -4 4.93 1.85
 13 -13 -1 147.21 12.64
 0 13 -1 155.96 6.05
 0 13 -1 164.95 6.64
 13 -13 -1 155.04 5.86
 0 13 -1 161.88 6.17
 13 -13 2 278.65 17.76
 0 13 2 282.2 7.99
 13 -13 2 269.34 8.91
 0 13 2 282.45 15.85
 13 -13 2 277.61 9.16
 13 -13 2 283.21 8.6
 13 -13 5 90.84 4.82
 13 -13 5 83.13 3.88
 0 13 5 87.08 4.43
 13 -13 5 79.53 3.75
 -1 13 -8 127.81 4.35
 13 -12 -8 121.29 4.71
 13 -12 -5 79.99 4.89
 13 -12 -5 74.8 3.74
 13 -12 -2 0.67 4.33
 -1 13 -2 3.1 2.15
 13 -12 -2 2.33 2.74
 -1 13 -2 2.82 1.83
 -1 13 -2 2.29 2.39
 13 -12 -2 1.25 2.07
 13 -12 1 112.46 11.36
 -1 13 1 133.82 5.39
 13 -12 1 129.25 5.84
 13 -12 1 116.56 5.68
 13 -12 1 125.85 5.55
 -1 13 1 132.37 5.5
 -1 13 4 14.51 2.57
 13 -12 4 15.72 2.23
 13 -12 4 12.14 2.14
 13 -12 4 14.81 2.81
 -1 13 4 11.76 4.44
 -1 13 7 98.73 3.72
 13 -12 7 105.15 4.12
 -2 13 -6 261.87 8.2
 13 -11 -6 274.86 9.02
 13 -11 -6 253.38 7.76
 -2 13 -3 54.69 9.06
 -2 13 -3 63.29 8.41
 -2 13 -3 54.01 3.79
 -2 13 -3 54.12 3.24
 13 -11 -3 59.88 4.61
 13 -11 -3 56.69 3.37
 -2 13 -3 58.16 3.99
 13 -11 -3 59.62 3.74
 -2 13 0 54.96 3.42
 -2 13 0 59.21 8.2
 -2 13 0 59.77 3.74
 13 -11 0 53.8 4.02
 13 -11 0 43.06 7.67
 13 -11 0 53.11 3.85
 13 -11 0 58.63 3.93
 13 -11 3 134.61 5.9
 -2 13 3 132.57 11.69
 13 -11 3 125.3 5.33
 13 -11 3 123.77 5.07
 13 -11 3 124.84 5.69
 13 -11 3 124.3 5.84
 -2 13 6 22.62 2.49
 13 -11 6 23.37 2.61
 -3 13 -7 200.79 6.72
 13 -10 -7 213.44 6.77
 -3 13 -4 126.74 11.87
 -3 13 -4 125.84 5.61
 13 -10 -4 115.39 5.18
 -3 13 -4 125.18 5.31
 13 -10 -4 111.87 4.94
 -3 13 -1 53.52 8.11
 -3 13 -1 44.52 2.97
 -3 13 -1 44.69 6.43
 -3 13 -1 53.84 3.66
 13 -10 -1 45.13 4.26
 -3 13 2 7.36 2.3
 -3 13 2 2.21 4.82
 13 -10 2 6.1 2.25
 13 -10 2 10.47 2.18
 -3 13 2 6.78 1.77
 13 -10 2 5.7 2.37
 13 -10 2 7.69 2.6
 13 -10 5 76.18 4.5
 -3 13 5 78.83 9.9
 -3 13 5 78.08 4.26
 13 -10 5 83.67 4.4
 13 -10 5 91.04 8.68
 -3 13 5 80.11 3.82
 -3 13 8 71.49 3.43
 13 -10 8 69.92 3.4
 -4 13 -8 77.92 3.58
 13 -9 -8 78.45 4.22
 13 -9 -8 77.85 3.78
 -4 13 -5 234.49 16.06
 -4 13 -5 238.4 16.34
 -4 13 -5 219.95 7.71
 13 -9 -5 225.16 7.69
 -4 13 -2 13.56 5.99
 -4 13 -2 4.2 4.54
 13 -9 -2 13.52 2.43
 13 -9 -2 12.97 2.52
 -4 13 1 660.77 24.34
 -4 13 1 643.36 24.07
 13 -9 1 606.15 14.56
 13 -9 1 646.55 14.97
 13 -9 1 639.25 15.63
 -4 13 1 623.42 15.13
 -4 13 4 513.2 12.71
 13 -9 4 527.37 13.31
 -4 13 4 546.06 24.26
 13 -9 4 519.17 13.19
 13 -9 4 514.57 14.09
 13 -9 4 515.24 20.17
 13 -9 7 97.44 4.55
 -4 13 7 97.32 4.13
 13 -8 -6 397.24 10.47
 13 -8 -6 390.72 10.71
 -5 13 -6 397.78 10.91
 13 -8 -6 409.24 11.88
 13 -8 -6 425.6 11.3
 13 -8 -3 65.47 4.25
 -5 13 -3 46.68 8.7
 -5 13 -3 61.92 4.11
 13 -8 -3 62.16 4.46
 13 -8 -3 61.56 4.01
 -5 13 -3 62.31 3.66
 13 -8 -3 63.49 3.91
 -5 13 0 52.1 8.07
 -5 13 0 51.72 6.94
 13 -8 0 49.74 3.32
 13 -8 0 55.86 3.89
 -5 13 3 56.19 8.6
 -5 13 3 54.73 3.56
 13 -8 3 62.92 3.92
 13 -8 3 61.29 3.62
 13 -8 3 56.89 3.37
 13 -8 3 65.27 4.55
 13 -8 3 61.77 3.62
 -5 13 6 122.56 4.68
 13 -8 6 134.51 5.69
 -5 13 6 132.41 5.37
 13 -7 -7 90.71 3.79
 13 -7 -7 88.15 4.16
 -6 13 -7 94.7 4.24
 13 -7 -7 83.64 4.6
 -6 13 -4 25.01 7.26
 13 -7 -4 22.12 3.04
 -6 13 -4 20.64 2.74
 13 -7 -4 22.13 3.33
 13 -7 -4 19.86 2.85
 -6 13 -1 203.19 14.57
 13 -7 -1 187.71 7.36
 -6 13 -1 214.98 7.28
 13 -7 -1 220.35 7.8
 13 -7 -1 214.9 7.27
 -6 13 2 190.38 12.37
 13 -7 2 199.63 6.2
 -6 13 2 190.86 6.94
 13 -7 2 204.71 6.98
 13 -7 2 190.4 6.16
 13 -7 2 192.56 6.52
 13 -7 2 206.32 7.45
 13 -7 2 189.71 6.49
 -6 13 5 94.5 4.73
 -6 13 5 85.79 10.45
 13 -7 5 101.06 4.96
 -6 13 8 23.57 2.43
 13 -6 -8 79.65 4.05
 13 -6 -8 86.73 4.17
 13 -6 -5 190.34 7.19
 13 -6 -5 196.46 6.94
 -7 13 -5 179.42 14.48
 -7 13 -5 198.2 6.95
 13 -6 -5 208.89 7.73
 13 -6 -5 199.81 7.39
 13 -6 -2 72.68 4.42
 -7 13 -2 67.88 4.11
 13 -6 -2 64.31 4.4
 13 -6 -2 68.35 3.59
 13 -6 -2 66.02 4.12
 13 -6 -2 65.08 4.05
 13 -6 1 176.48 6.22
 -7 13 1 172.93 6.54
 13 -6 1 167.88 6.26
 13 -6 1 168.49 6.03
 13 -6 1 167.42 5.34
 13 -6 1 166.14 6.06
 -7 13 4 5.3 5.3
 -7 13 4 6.47 2.35
 13 -6 4 5.7 2.36
 -7 13 7 208.07 7.02
 13 -5 -6 197.28 6.67
 13 -5 -6 207.54 7.32
 -8 13 -6 195.55 6.47
 13 -5 -6 203.08 7.29
 13 -5 -6 199.34 6.38
 13 -5 -6 206.67 7.41
 13 -5 -3 62.75 4.34
 13 -5 -3 65.46 4.01
 -8 13 -3 57 3.73
 13 -5 -3 60.68 4.06
 13 -5 -3 57.14 3.54
 13 -5 -3 57.73 4.09
 13 -5 0 586.57 14.67
 13 -5 0 575.54 13.92
 -8 13 0 571.91 14.26
 13 -5 0 590.92 14.3
 13 -5 0 580.14 14.02
 13 -5 0 593.56 14.1
 13 -5 0 577.23 14.52
 13 -5 3 28.52 3.05
 13 -5 3 23.12 2.92
 13 -5 3 21.34 3.31
 13 -5 3 20.99 2.3
 -8 13 6 407.85 11.27
 13 -4 -7 111.04 4.92
 13 -4 -7 107.75 4.67
 13 -4 -7 121.47 4.57
 13 -4 -7 124.56 5.33
 -9 13 -4 3.51 5.4
 13 -4 -4 2.59 2.53
 13 -4 -4 5.2 2.26
 -9 13 -4 3.16 2.04
 13 -4 -4 4.44 2.28
 13 -4 -4 2.77 2.03
 13 -4 -4 3.45 2.58
 13 -4 -1 59.21 4.15
 13 -4 -1 56.46 3.76
 -9 13 -1 68.48 3.92
 13 -4 -1 62.32 3.89
 13 -4 2 82.94 3.84
 13 -4 2 86.17 4.69
 13 -4 2 81.19 4.55
 13 -4 2 84.19 4.75
 13 -4 2 82.56 3.97
 13 -4 2 92.55 4.91
 -9 13 5 88.19 10.77
 13 -4 5 93.38 4.88
 -9 13 8 25.15 1.97
 -4 -9 8 29.28 2.51
 13 -4 8 30.27 2.46
 13 -3 -8 30.94 2.45
 13 -3 -8 30.96 2.29
 13 -3 -8 31.96 2.71
 13 -3 -5 57.12 4.2
 -10 13 -5 59.36 8.93
 13 -3 -5 52.7 3.46
 13 -3 -5 55.89 3.83
 13 -3 -5 58.55 4.17
 13 -3 -5 60.08 3.89
 13 -3 -2 9.9 2.79
 -10 13 -2 7.82 2.17
 13 -3 -2 6.04 2.01
 13 -3 -2 10.35 2.51
 13 -3 -2 7.17 2.68
 13 -3 1 157.96 5.71
 13 -3 1 156.05 6.12
 13 -3 1 159.83 6.29
 13 -3 1 163.84 5.54
 -3 -10 1 155.35 5.81
 13 -3 1 158.51 6.34
 13 -3 1 158.04 6.4
 13 -3 4 139.77 6.15
 -10 13 4 135.8 6.03
 13 -3 4 142.86 5.95
 13 -3 4 151.06 6.54
 -3 -10 7 92.27 4.38
 13 -3 7 91.02 4.12
 13 -2 -6 30.57 3.26
 13 -2 -6 29.44 3.01
 13 -2 -6 25.14 2.82
 13 -2 -3 3.3 2.24
 -11 13 -3 3.15 1.87
 13 -2 -3 4.53 2.39
 13 -2 -3 5.32 2.5
 13 -2 -3 2.3 2.43
 13 -2 0 127.77 5.31
 13 -2 0 127.71 5.53
 13 -2 0 131.96 5.83
 13 -2 0 134.79 5.33
 -2 -11 0 128.21 5.05
 13 -2 0 132.43 5.79
 13 -2 0 127.06 5.65
 13 -2 0 127.55 5.55
 13 -2 3 279.24 9.04
 13 -2 3 264.54 8.84
 -11 13 3 276.59 8.92
 13 -2 3 272.8 8.6
 -2 -11 3 275.1 8.58
 13 -2 3 269.19 9.16
 13 -2 3 270.92 8.89
 -11 13 6 54.48 3.84
 13 -2 6 52.78 3.42
 13 -1 -7 104.61 4.58
 13 -1 -7 92.65 3.99
 13 -1 -7 101.12 4.33
 13 -1 -7 100.18 4.35
 -12 13 -4 7.62 5.36
 13 -1 -4 4.76 2.49
 13 -1 -4 8.09 2.63
 13 -1 -4 4.96 2.39
 13 -1 -4 4.94 2.59
 13 -1 -1 175.41 6.72
 13 -1 -1 181.51 7.07
 13 -1 -1 182.82 6.68
 13 -1 -1 175.05 7.06
 13 -1 -1 180.49 7.06
 13 -1 -1 191.59 6.72
 13 -1 -1 182.65 6.73
 13 -1 2 175.52 6.97
 13 -1 2 172.48 6.78
 13 -1 2 189 6.86
 -1 -12 2 180.71 6.65
 13 -1 2 175.13 7.15
 13 -1 2 193.15 6.97
 -1 -12 5 15.36 2.67
 -12 13 5 13.68 2.78
 13 -1 5 16.44 2.42
 -1 -12 8 85.3 3.41
 -12 13 8 81.25 3.66
 13 0 -5 90.57 4.53
 13 0 -5 82.78 4.58
 13 0 -5 83.57 4.65
 13 0 -2 271.99 8.8
 13 0 -2 281.5 8.83
 13 0 -2 277.84 9.21
 13 0 -2 276.37 9.04
 13 0 -2 275.06 8.17
 13 0 1 146.7 5.44
 13 0 1 159.37 6.57
 13 0 1 162.66 5.72
 13 0 1 148.91 5.88
 0 -13 1 160.24 6.11
 13 0 1 150.21 6.51
 13 0 1 159.28 5.96
 13 0 1 156.5 13.07
 13 0 4 4.33 2.36
 0 -13 4 6.22 2.28
 -13 13 4 7.84 2.52
 13 0 4 6.31 2.09
 0 -13 7 106.42 4.32
 -13 13 7 102.38 4.31
 13 1 -6 96.1 4.5
 13 1 -6 97.62 4.2
 13 1 -6 100.69 4.52
 13 1 -6 102.37 4.58
 13 1 -3 7.3 2.37
 13 1 -3 9.82 2.73
 13 1 0 442.89 11.31
 13 1 0 463.51 12.27
 13 1 0 450.77 11.6
 13 1 0 417.55 10.75
 1 -14 0 459.57 11.64
 13 1 0 437.14 11.8
 13 1 0 468.53 22.62
 13 1 3 12.18 2.86
 13 1 3 9.99 2.47
 1 -14 3 11.43 2.57
 13 1 3 12.58 3.03
 -14 13 3 8.22 2.36
 -14 13 6 32.71 2.77
 13 2 -4 40.19 3.09
 13 2 -4 38.88 3.21
 13 2 -4 35.58 3.33
 13 2 -1 113.75 4.88
 13 2 -1 102.12 5.1
 13 2 -1 107.95 5
 13 2 -1 106.08 4.22
 2 -15 -1 107.86 4.58
 13 2 -1 95.98 5.37
 13 2 -1 115.41 5.23
 13 2 -1 94.97 10.67
 13 2 2 97.46 5.11
 13 2 2 99.16 4.71
 -15 13 2 106.39 4.93
 2 -15 2 100.91 4.91
 13 2 2 102.32 5.54
 -15 13 5 63.14 3.5
 2 -15 5 60.38 3.36
 2 -15 5 63.59 3.75
 13 3 -5 139.05 5.04
 13 3 -5 136.09 5.16
 13 3 -2 162.26 5.84
 13 3 -2 182.09 6.36
 13 3 -2 175.03 6.12
 13 3 -2 163 5.53
 13 3 -2 183.15 6.88
 13 3 -2 173.37 6.53
 13 3 1 173.26 6.62
 13 3 1 191.64 6.06
 -16 13 1 184.18 6.29
 3 -16 1 196.12 6.73
 13 3 1 176.53 7.07
 -16 13 4 24.15 2.36
 13 3 4 27.24 2.75
 3 -16 4 23.89 2.74
 13 4 -3 93.29 4.01
 13 4 -3 90.14 3.69
 13 4 -3 100.57 3.93
 13 4 -3 103.1 4.76
 13 4 -3 103.29 4.61
 13 4 0 162.36 5.71
 -17 13 0 153.1 5.17
 4 -17 0 159.51 5.69
 13 4 0 151.7 6.18
 13 4 0 146.92 5.36
 -17 13 3 73.85 3.28
 13 4 3 76.96 3.78
 4 -17 3 83.99 4.18
 13 5 -4 52.82 2.53
 13 5 -4 60.66 3.24
 13 5 -4 59.02 3.16
 5 -18 -1 47.29 2.77
 13 5 -1 57.43 3.62
 13 5 -1 50.34 3.04
 5 -18 2 141.63 5.23
 13 5 2 144.54 5.48
 13 6 -2 53.96 3.08
 6 -19 1 52.43 2.92
 13 6 1 54.12 3.17
 14 -19 0 104.85 4.26
 14 -19 0 103.66 3.79
 14 -18 -1 213.85 6.67
 4 14 -1 211.58 6.38
 14 -18 -1 200.08 5.98
 14 -18 2 31.16 2.91
 4 14 2 29.32 2.42
 14 -18 2 33.05 2.84
 3 14 -2 122.89 4.76
 14 -17 -2 125.34 5.15
 14 -17 -2 117.62 4.4
 3 14 1 73.96 3.74
 14 -17 1 70.09 4.21
 3 14 1 66.91 3.89
 14 -17 1 80.58 4.29
 3 14 4 37.59 2.7
 2 14 -3 213.78 6.53
 2 14 -3 215.84 6.42
 14 -16 -3 214.38 7.05
 14 -16 -3 205.56 6.1
 2 14 0 121.2 4.93
 2 14 0 115.37 5.36
 14 -16 0 109.71 5.33
 2 14 0 115.79 5.05
 14 -16 3 64.11 3.76
 2 14 3 63.04 3.51
 1 14 -4 43.77 2.79
 1 14 -4 42.46 3.1
 14 -15 -4 40.12 3.51
 14 -15 -4 35.16 2.34
 1 14 -1 11.01 2.07
 1 14 -1 10.78 2.16
 1 14 -1 12.7 2.4
 1 14 -1 15.53 2.79
 14 -15 2 37.83 3.61
 1 14 2 33.06 3.23
 14 -15 2 31.63 3.24
 1 14 2 31.65 3.21
 14 -15 5 4.69 2.21
 1 14 5 5.95 1.94
 0 14 -5 50.15 3.35
 0 14 -5 43.24 2.51
 14 -14 -5 51.39 3.74
 0 14 -2 11.94 2.38
 0 14 -2 12.13 2.09
 0 14 -2 11.71 2.26
 0 14 -2 14.57 2.74
 14 -14 -2 13.08 2.45
 14 -14 1 256.07 16.79
 0 14 1 271.1 7.97
 0 14 1 282.07 8.86
 14 -14 1 284.75 9.23
 0 14 1 286.78 9.17
 0 14 1 260.86 15.54
 14 -14 1 299.92 9.3
 14 -14 4 32.67 3.3
 0 14 4 27.73 2.96
 14 -14 4 31.7 2.62
 0 14 4 29.49 2.8
 14 -13 -6 35.15 2.48
 14 -13 -6 41.31 3.39
 -1 14 -3 9.53 2.42
 14 -13 -3 10.55 3.03
 -1 14 -3 11.45 2.07
 -1 14 -3 13.66 2.69
 14 -13 -3 8.96 2.25
 14 -13 -3 10.23 2.28
 -1 14 0 443.97 11.6
 -1 14 0 468.87 12.45
 14 -13 0 448.54 12.22
 14 -13 0 435.48 11.68
 -1 14 0 431.74 11.44
 14 -13 3 4.75 2.47
 -1 14 3 7.1 2.46
 14 -13 3 7.87 2.31
 -1 14 6 95.26 3.98
 14 -13 6 92.84 3.73
 -2 14 -7 146.21 5.01
 14 -12 -7 140.24 5.48
 14 -12 -4 56.44 4.42
 14 -12 -4 47.36 3.02
 -2 14 -4 53.63 3.66
 14 -12 -4 49.75 3.25
 -2 14 -1 95.35 4.35
 -2 14 -1 85.02 10.01
 -2 14 -1 95.54 4.8
 -2 14 -1 89.1 5.01
 14 -12 -1 97.65 4.91
 14 -12 -1 98.45 4.85
 -2 14 2 25.05 2.8
 14 -12 2 24.5 2.46
 14 -12 2 31.73 3.36
 14 -12 2 24 3.15
 14 -12 5 40.72 3.5
 -2 14 5 44.13 3.3
 14 -12 5 39.73 2.96
 -3 14 -5 49.33 3.66
 14 -11 -5 47.95 4.14
 14 -11 -5 52.4 3.39
 -3 14 -2 7.93 5.85
 -3 14 -2 15.17 2.78
 14 -11 -2 17.14 3.34
 -3 14 -2 15.95 2.74
 14 -11 -2 14.43 2.74
 -3 14 1 199.87 13.29
 -3 14 1 215.57 7.33
 -3 14 1 206.48 13.27
 14 -11 1 212.66 6.69
 14 -11 1 218.05 7.46
 14 -11 1 214.18 7.72
 14 -11 4 11.32 2.51
 -3 14 4 14.8 6.15
 -3 14 4 11.78 2.56
 14 -11 4 13.26 2.35
 14 -11 7 62.68 3.32
 14 -10 -6 114.56 4.67
 -4 14 -6 120.31 5.17
 -4 14 -3 281.82 16.77
 -4 14 -3 292.01 9
 14 -10 -3 284.16 8.54
 -4 14 -3 285.02 8.64
 14 -10 -3 279.04 8.72
 -4 14 0 82.51 9.61
 -4 14 0 97.5 4.91
 14 -10 0 97.73 4.75
 14 -10 0 92.58 5.02
 14 -10 3 42.71 3.4
 -4 14 3 35.99 2.84
 -4 14 3 41.54 7.71
 14 -10 3 36.47 3.09
 14 -10 3 37.8 3.76
 -4 14 6 107.66 4.34
 14 -10 6 122.27 5.05
 14 -9 -7 22.92 1.99
 -5 14 -7 22.78 2.4
 14 -9 -7 23.42 3.01
 14 -9 -7 22.22 2.66
 -5 14 -4 49.26 8.84
 -5 14 -4 44.84 8.16
 -5 14 -4 52.9 3.86
 14 -9 -4 55.74 4.33
 14 -9 -4 49.3 3.69
 -5 14 -4 50.82 3.31
 -5 14 -1 9.33 6.17
 -5 14 -1 8.87 4.7
 14 -9 -1 5.51 2.84
 14 -9 -1 11.45 2.64
 14 -9 2 121.33 5.05
 14 -9 2 122.04 4.74
 -5 14 2 118.38 5.62
 -5 14 2 110.07 10.87
 -5 14 2 132.42 5.22
 14 -9 2 124.52 5.29
 14 -9 2 123.57 5.17
 14 -9 2 123.61 5.95
 14 -9 2 123.19 5.23
 -5 14 5 33.82 2.9
 -5 14 5 33.41 2.96
 14 -9 5 37.84 3.18
 -5 14 8 76.64 3.36
 14 -9 8 75.42 3.4
 -6 14 -8 21.06 1.8
 14 -8 -8 19.84 2.48
 14 -8 -8 23.45 2.38
 -6 14 -5 244.95 16.37
 14 -8 -5 243.4 8.23
 14 -8 -5 246.67 7.92
 -6 14 -5 247.14 16.49
 -6 14 -5 251.14 8.08
 14 -8 -5 253.81 8.79
 14 -8 -5 248.13 8.22
 -6 14 -2 6.24 6.05
 14 -8 -2 4.96 2.68
 -6 14 -2 3.67 2.13
 14 -8 -2 3.99 2.59
 14 -8 -2 4.06 2.35
 14 -8 -2 2.26 2.21
 -6 14 1 205.16 14.1
 14 -8 1 215.77 6.96
 -6 14 1 230.52 14.33
 14 -8 1 214.82 7.22
 14 -8 1 203.84 6.68
 14 -8 1 215.35 7.86
 14 -8 1 214.75 7.26
 -6 14 4 118.52 5.21
 -6 14 4 106.41 11.26
 14 -8 4 117.58 5.38
 14 -8 4 120.93 4.6
 14 -8 4 114.02 5.96
 14 -8 7 34.18 2.92
 -6 14 7 33.67 2.72
 14 -7 -6 270.77 7.84
 14 -7 -6 265.99 8.28
 -7 14 -6 263.13 7.87
 14 -7 -6 264.77 8.67
 14 -7 -6 264.02 8.35
 -7 14 -3 131.2 13.12
 14 -7 -3 158.4 6.72
 -7 14 -3 160.34 6.24
 14 -7 -3 146.49 6.48
 14 -7 -3 152.15 6.29
 -7 14 -3 142.04 5.35
 -7 14 0 167.15 6.43
 14 -7 0 157.8 6.13
 14 -7 0 167.87 5.6
 14 -7 0 177.34 6.92
 14 -7 0 168.7 6.33
 14 -7 3 1.31 2.02
 -7 14 3 -0.86 5.25
 14 -7 3 4.55 2.15
 -7 14 3 1.94 2.07
 14 -7 3 -0.6 2.67
 14 -7 3 0.78 1.8
 -7 14 6 202.78 6.96
 14 -7 6 207.31 7.06
 14 -6 -7 66.66 3.66
 -8 14 -7 70.07 3.14
 14 -6 -7 69.08 3.84
 14 -6 -4 255.01 8.65
 -8 14 -4 234.96 16.44
 14 -6 -4 230.3 7.97
 -8 14 -4 232.43 7.73
 14 -6 -4 254.77 8.51
 14 -6 -4 239.3 7.13
 14 -6 -4 257.66 8.42
 -8 14 -1 369.96 20.13
 -8 14 -1 383.42 10.84
 14 -6 -1 385.97 10.14
 -8 14 2 118.43 10.77
 14 -6 2 120.09 4.66
 14 -6 2 119.29 5.21
 14 -6 2 120.24 5.42
 14 -6 2 114.93 5.19
 14 -6 2 118.35 4.98
 -8 14 5 354.42 10.14
 14 -6 5 327.64 9.77
 -8 14 8 28.04 2.13
 -6 -8 8 30.83 2.47
 14 -6 8 36.52 2.52
 -8 14 8 33.01 2.57
 14 -5 -8 19.39 1.9
 14 -5 -8 17.62 2.18
 14 -5 -5 263.96 8.21
 14 -5 -5 262.97 8.7
 -9 14 -5 262.51 7.82
 14 -5 -5 268.05 8.41
 14 -5 -5 254.85 7.63
 -9 14 -2 168.14 6.36
 14 -5 -2 158.16 6.42
 14 -5 -2 169.34 6.2
 14 -5 -2 179.84 6.91
 14 -5 1 85.52 4.28
 14 -5 1 92.47 4.84
 -9 14 1 89.65 4.86
 14 -5 1 85.78 3.86
 14 -5 1 92.59 4.86
 14 -5 1 93.87 4.76
 14 -5 1 88.03 4.51
 14 -5 1 96.74 5.19
 -9 14 4 5.71 2.45
 14 -5 4 6.18 2.64
 14 -5 7 139.58 5.14
 -9 14 7 137.28 5.3
 14 -4 -6 80.32 4.46
 14 -4 -6 72.45 3.67
 14 -4 -6 80.93 4.45
 -10 14 -3 5.41 5.77
 14 -4 -3 6.33 2.39
 -10 14 -3 1.91 2.06
 14 -4 -3 1.37 1.98
 14 -4 -3 4.09 2.19
 14 -4 0 130.59 5.48
 14 -4 0 122.12 5.7
 14 -4 0 130.75 5.83
 -10 14 0 125.93 5.6
 14 -4 0 140.44 5.32
 14 -4 0 128.42 5.7
 14 -4 0 128.54 5.89
 14 -4 3 200.45 7.36
 14 -4 3 203.65 7.75
 14 -4 6 81.05 4.2
 14 -3 -7 33.88 2.82
 14 -3 -7 28.5 2.52
 14 -3 -7 28.98 2.69
 14 -3 -4 32.37 3.56
 -11 14 -4 25.11 7.31
 -11 14 -4 26.36 2.54
 14 -3 -4 31.37 3.11
 14 -3 -4 30.17 3.27
 14 -3 -4 28.92 3.14
 14 -3 -1 121.32 5.4
 14 -3 -1 133.84 5.94
 -11 14 -1 120.15 5.31
 14 -3 -1 129.26 5.39
 14 -3 -1 115.96 5.54
 14 -3 -1 126.52 5.63
 14 -3 2 297.17 9.38
 -3 -11 2 300.06 8.96
 14 -3 2 287.1 9.41
 14 -3 2 298.62 9.46
 -11 14 5 32.96 3.24
 14 -3 5 32.4 3.1
 -3 -11 5 33.35 3.26
 14 -2 -5 66.86 4.25
 14 -2 -5 67.49 4.09
 14 -2 -5 69.63 4.06
 14 -2 -5 69.55 4.24
 14 -2 -2 72.08 4.54
 14 -2 -2 68.28 4.24
 14 -2 -2 79.06 4.56
 14 -2 -2 70 4.63
 14 -2 -2 69.74 4.17
 14 -2 -2 69.23 4.34
 14 -2 1 72.01 3.73
 -2 -12 1 78.51 4.13
 14 -2 1 71.29 4.69
 14 -2 1 73.82 4.38
 -12 14 4 110.58 5.38
 14 -2 4 111.11 5.06
 -2 -12 4 103.8 5.02
 14 -2 7 151.1 4.74
 -2 -12 7 161.29 5.33
 -12 14 7 156.33 5.44
 14 -1 -6 88.78 4.39
 14 -1 -6 92.23 4.15
 14 -1 -6 97.07 4.24
 14 -1 -3 4.18 2.44
 14 -1 -3 3.14 2.36
 14 -1 0 132.1 5.53
 14 -1 0 131.41 5.94
 14 -1 0 142.97 5.5
 -1 -13 0 127.59 5.14
 14 -1 0 123.3 5.9
 14 -1 0 139.97 5.62
 14 -1 3 41.92 3.62
 -13 14 3 53.36 3.85
 -1 -13 3 49.61 3.56
 14 -1 3 51.81 4.1
 -13 14 6 138.99 5.29
 14 -1 6 132.53 4.64
 14 0 -4 30.32 3.06
 14 0 -4 33.65 3.18
 14 0 -4 31.01 3.17
 14 0 -4 37.73 3.34
 14 0 -1 279.92 8.59
 14 0 -1 292.34 9.09
 14 0 -1 294.9 8.73
 14 0 -1 293.47 9.37
 14 0 -1 274.68 8.95
 14 0 -1 268.78 8.01
 14 0 2 12.42 2.9
 14 0 2 14.2 2.5
 0 -14 2 13.44 2.61
 -14 14 2 12.26 2.62
 14 0 2 11.78 2.2
 -14 14 5 51.66 3.52
 0 -14 5 49.43 3.46
 14 1 -5 67.81 3.71
 14 1 -5 64.56 3.28
 14 1 -5 65.79 3.54
 14 1 -5 68.88 3.77
 14 1 -5 63.22 3.77
 14 1 -2 0.74 1.95
 14 1 -2 3.05 2.3
 14 1 -2 3.26 2.11
 14 1 -2 4.87 2.59
 14 1 -2 0.85 2.03
 14 1 1 81.54 4.64
 1 -15 1 81.52 4.23
 -15 14 4 59.52 3.6
 14 1 4 57.8 3.75
 1 -15 4 62.12 3.75
 14 2 -3 31.15 2.78
 14 2 -3 38.68 2.87
 14 2 -3 31.77 3.07
 14 2 0 231.01 7.48
 2 -16 0 226.17 7
 14 2 0 225.47 7.92
 -16 14 3 152.6 5.49
 14 2 3 157.78 5.6
 2 -16 3 160.65 5.84
 14 3 -4 36.9 2.56
 14 3 -4 34.35 2.11
 14 3 -1 109.52 4.56
 14 3 -1 101.35 4.52
 -17 14 2 395.93 9.78
 3 -17 2 414.43 10.4
 14 3 2 402.19 10.89
 14 4 -2 68.43 3
 14 4 -2 77.21 3.9
 14 4 -2 76.82 3.59
 4 -18 1 299.75 8.07
 14 4 1 315.19 8.77
 5 -19 0 112.26 3.71
 14 5 0 129.37 4.67
 3 15 -3 94.61 3.29
 15 -18 0 22.93 2.62
 15 -18 0 23.21 2.29
 3 15 3 3.68 1.55
 15 -17 -4 109.99 4.15
 2 15 -4 104.6 3.38
 15 -17 -1 78.24 4.14
 2 15 -1 67.73 3.47
 15 -17 -1 71.53 3.57
 15 -17 2 20.29 2.63
 2 15 2 15.67 2.22
 2 15 2 19.47 2.34
 1 15 -5 80.21 3.27
 15 -16 -5 76.93 3.46
 1 15 -2 42.94 2.85
 1 15 -2 44.35 2.86
 1 15 -2 49.57 3.49
 15 -16 -2 43.07 3.29
 15 -16 -2 45.27 3.03
 1 15 1 84.97 4.17
 1 15 1 93.01 4.57
 15 -16 4 2.86 1.97
 1 15 4 2.52 1.72
 0 15 -3 5.22 1.93
 0 15 -3 3.04 1.65
 15 -15 -3 2.93 1.77
 0 15 0 95.13 4.16
 0 15 0 99.35 4.65
 15 -15 0 98.36 5.01
 15 -15 3 24.32 2.9
 0 15 3 30.58 2.91
 0 15 3 23.76 2.7
 -1 15 -4 64.67 3.69
 15 -14 -4 67.68 4.29
 -1 15 -1 75.73 4.14
 -1 15 -1 82.11 4.58
 15 -14 -1 86.38 4.71
 15 -14 -1 82.2 4.11
 -1 15 -1 80.67 3.95
 15 -14 -1 82.11 4.43
 15 -14 2 2.64 2.23
 -1 15 2 2.95 2.35
 15 -14 2 3.98 2.36
 15 -14 2 0.97 1.92
 -1 15 5 61.2 3.34
 -1 15 5 57.82 2.98
 15 -14 5 53.07 2.75
 15 -13 -5 63.17 4.1
 -2 15 -2 92.83 4.79
 -2 15 -2 111.14 5.18
 15 -13 -2 100.33 4.75
 15 -13 -2 98.69 4.75
 -2 15 -2 100.07 4.12
 -2 15 1 106.03 4.86
 15 -13 1 107.92 5.31
 15 -13 1 112.61 5.25
 15 -13 4 40.04 3.38
 -2 15 4 35.26 3.19
 15 -13 4 33.06 2.55
 15 -12 -6 42.65 2.64
 -3 15 -6 47.75 3.12
 15 -12 -6 49.63 3.66
 15 -12 -3 24.11 3.5
 -3 15 -3 27.99 2.98
 15 -12 -3 25.33 2.81
 -3 15 0 254.59 15.81
 -3 15 0 270.14 8.52
 15 -12 0 279.19 8.7
 15 -12 0 268.38 8.72
 15 -12 0 272.06 8.63
 15 -12 3 54.2 3.75
 -3 15 3 59.28 3.98
 15 -12 3 52.52 3.25
 15 -12 3 50.71 3.92
 -3 15 6 31.26 2.31
 15 -12 6 32.71 2.5
 -4 15 -7 5.93 1.74
 15 -11 -7 3.88 1.6
 -4 15 -4 0.16 2.04
 15 -11 -4 -0.4 1.86
 -4 15 -4 1.21 1.88
 -4 15 -1 1.68 5.12
 -4 15 -1 3.69 2.26
 15 -11 -1 4.16 2.25
 15 -11 -1 1.77 2.26
 15 -11 -1 5.88 2.26
 15 -11 2 83.02 4.39
 -4 15 2 78.04 9.22
 15 -11 2 84.18 4.11
 15 -11 2 78.51 4.37
 15 -11 2 76.86 4.84
 15 -11 2 80.99 4.44
 -4 15 5 87.52 4.23
 15 -11 5 90.24 4.21
 15 -10 -5 9.08 2.26
 -5 15 -5 7.58 2.23
 15 -10 -5 11.83 2.82
 15 -10 -5 10.68 2.3
 -5 15 -2 26.9 7.36
 -5 15 -2 33.18 3.42
 15 -10 -2 35.58 3.93
 -5 15 -2 32.81 3.17
 15 -10 -2 29.2 3.12
 -5 15 1 117.26 5.56
 15 -10 1 126.41 5.17
 15 -10 1 129.83 5.3
 15 -10 1 125.6 5.95
 15 -10 1 119.22 5.36
 -5 15 4 80.89 3.84
 15 -10 4 76.12 3.92
 15 -10 4 86.92 4.36
 15 -10 4 82.45 3.85
 15 -10 7 7.3 1.83
 15 -9 -6 74.32 3.65
 -6 15 -6 66.65 3.73
 15 -9 -6 72.13 4.3
 15 -9 -6 76.26 4.01
 -6 15 -3 77.13 9.57
 -6 15 -3 81.44 4.6
 15 -9 -3 79.88 5.02
 15 -9 -3 70.92 4.2
 -6 15 -3 74.79 3.94
 15 -9 -3 73.28 4.35
 -6 15 0 73.13 9.37
 15 -9 0 66.85 3.73
 15 -9 0 71.64 3.85
 15 -9 0 64.28 4.43
 15 -9 0 63.15 4.14
 -6 15 3 48.43 3.36
 -6 15 3 40.39 7.69
 15 -9 3 45.6 3.57
 15 -9 3 51.27 3.35
 15 -9 3 47.66 4.16
 -6 15 6 0.11 1.75
 15 -9 6 1.64 1.97
 -7 15 -7 86.38 3.49
 15 -8 -7 82.45 4.03
 15 -8 -7 87.88 4.02
 -7 15 -4 103.68 11.65
 15 -8 -4 114.65 5.64
 15 -8 -4 122.79 5.47
 -7 15 -4 125.74 5.48
 15 -8 -4 122.76 5.84
 15 -8 -4 122.38 5.55
 -7 15 -1 32.01 3.34
 15 -8 -1 32.49 2.73
 15 -8 -1 34.42 3.52
 15 -8 2 114.29 4.59
 15 -8 2 125.42 5.08
 -7 15 2 104.08 10.93
 15 -8 2 121.6 5.39
 15 -8 2 115.23 5.03
 15 -8 2 121.01 5.88
 -7 15 5 4.03 1.74
 -7 15 5 6.45 2.12
 15 -8 5 6.27 2.31
 15 -7 -5 140.2 5.62
 15 -7 -5 146.29 6.04
 -8 15 -5 141.26 5.5
 15 -7 -5 143.66 6.01
 15 -7 -5 146.89 5.99
 -8 15 -2 267.37 17.31
 15 -7 -2 259.76 9.08
 -8 15 -2 257.59 8.4
 15 -7 -2 270.58 8.94
 15 -7 1 92.49 4.39
 -8 15 1 81.91 9.92
 15 -7 1 90.49 4.61
 -8 15 1 96.28 5.03
 -8 15 1 69.48 8.97
 15 -7 1 86.51 4.73
 15 -7 1 79.86 4.06
 15 -7 1 90.89 4.59
 -8 15 4 53.12 3.79
 -8 15 4 56.06 8.88
 15 -7 4 52.01 3.75
 -8 15 7 83.6 3.72
 15 -6 -6 18.25 2.63
 15 -6 -6 18.07 2.25
 -9 15 -6 16.62 2.02
 15 -6 -6 15.12 2.33
 15 -6 -3 198.68 7.15
 15 -6 -3 201.05 7.61
 -9 15 -3 197.13 6.9
 15 -6 -3 193.89 7.17
 15 -6 -3 206 6.39
 15 -6 -3 194.81 7.25
 -9 15 0 148.54 12.8
 15 -6 0 146.03 5.73
 15 -6 0 148.81 6.1
 -9 15 0 151.53 6.2
 15 -6 0 147.49 5.65
 15 -6 0 145.02 5.9
 15 -6 0 132 6.11
 15 -6 3 130.21 5.62
 -9 15 3 135.15 12.48
 -9 15 3 144.47 5.97
 15 -6 3 133.45 5.83
 15 -6 3 127.82 6.24
 -9 15 6 91.09 4.37
 15 -5 -7 17.41 2.21
 15 -5 -7 21.6 2.2
 15 -5 -7 18.01 2.38
 15 -5 -4 25.02 3.02
 15 -5 -4 21.52 3.22
 -10 15 -4 24.69 2.65
 15 -5 -4 26.32 2.6
 15 -5 -4 23.79 2.72
 15 -5 -1 41.5 3.5
 15 -5 -1 46.92 3.97
 -10 15 -1 40.5 8.28
 -10 15 -1 44.91 3.55
 15 -5 -1 42.49 3.37
 15 -5 -1 40.04 3.72
 15 -5 2 45.29 2.92
 15 -5 2 42.82 3.63
 15 -5 2 36.03 3.39
 15 -5 2 35.28 3.62
 -10 15 5 123.23 5.43
 15 -4 -5 159.75 6.23
 15 -4 -5 143.02 5.74
 15 -4 -5 144.53 5.31
 15 -4 -5 157.75 6.09
 15 -4 -2 274.04 8.58
 -11 15 -2 253.66 17.05
 15 -4 -2 283.46 9.15
 -11 15 -2 275.31 8.39
 15 -4 -2 258.77 8.39
 15 -4 -2 280.75 8.87
 15 -4 1 20.57 2.45
 15 -4 1 20.56 3.08
 15 -4 1 18.71 2.12
 -4 -11 1 19.76 2.49
 15 -4 1 19.88 2.98
 15 -4 1 19.17 2.99
 15 -4 4 30.79 3.09
 -4 -11 4 33.15 3.08
 15 -4 7 121.28 4.22
 15 -3 -6 3.01 2.13
 15 -3 -6 2.98 1.92
 15 -3 -6 3.4 1.67
 15 -3 -3 79.04 4.79
 -12 15 -3 77.49 3.81
 15 -3 -3 79.15 4.45
 15 -3 -3 84.9 4.49
 15 -3 -3 86.16 4.67
 15 -3 0 120.25 5.52
 15 -3 0 126.62 5.06
 15 -3 0 116.23 5.59
 15 -3 0 130.16 5.76
 15 -3 0 125.27 5.3
 15 -3 3 153.04 6.35
 -12 15 3 162.69 6.43
 15 -3 3 162.68 6.24
 -3 -12 3 161.63 6.11
 15 -3 3 149.65 6.4
 -12 15 6 88.95 4.15
 15 -3 6 79.49 3.66
 -3 -12 6 89.33 4.09
 15 -2 -4 147.06 5.75
 15 -2 -1 104.64 5.14
 15 -2 -1 103.6 5.27
 15 -2 -1 95.56 4.61
 15 -2 -1 99.86 5.14
 15 -2 -1 93.83 4.69
 -2 -13 2 50.71 3.49
 15 -2 2 44.83 3.83
 15 -2 2 54.27 3.78
 -13 15 5 63.52 3.78
 -2 -13 5 62.56 3.68
 15 -1 -5 4.92 2.02
 15 -1 -5 3.28 1.96
 15 -1 -5 4.37 2.05
 15 -1 -2 33.95 3.19
 15 -1 -2 33.34 3.25
 15 -1 -2 35.61 3.16
 15 -1 -2 35.47 3.36
 15 -1 -2 34.31 2.79
 15 -1 1 13.23 2.76
 -1 -14 1 11.5 2.16
 15 -1 1 10.58 2.7
 15 -1 1 9.36 2.19
 -14 15 4 45.27 3.35
 -1 -14 4 42.45 3.24
 15 0 -3 19.72 2.61
 15 0 -3 26.63 2.91
 15 0 -3 29.22 2.76
 15 0 -3 28.43 3.03
 15 0 0 97.98 4.24
 15 0 0 103.37 5.04
 0 -15 0 94.35 4.08
 15 0 0 99.81 5.14
 0 -15 3 2.93 2.06
 -15 15 3 2.58 2.08
 15 1 -4 28.29 2.53
 15 1 -4 33.44 2.54
 15 1 -4 34.99 2.65
 15 1 -4 32.51 2.8
 15 1 -1 18.75 2.65
 -16 15 2 59.24 3.5
 1 -16 2 54.17 3.31
 1 -16 5 90.54 3.69
 -16 15 5 83.12 3.4
 15 2 -2 75.93 3.61
 15 2 1 104.06 4.56
 -17 15 1 107.23 4.23
 2 -17 1 111.84 4.31
 15 2 1 114.15 5.06
 2 -17 4 6.04 1.8
 -17 15 4 4.99 1.48
 15 3 -3 57.74 2.32
 15 3 -3 60.47 3.21
 -18 15 0 72.77 3
 15 3 0 82.88 4.05
 3 -18 3 30.63 2.29
 16 -18 1 16.38 2.18
 2 16 1 15.78 1.77
 16 -18 1 14.38 1.99
 16 -17 -3 39.6 2.77
 1 16 0 48.39 2.79
 16 -17 0 51.72 3.08
 16 -17 3 14.51 2.14
 16 -17 3 14.69 1.92
 0 16 -4 53.6 2.75
 0 16 -1 24.97 2.17
 0 16 -1 23.72 2.2
 0 16 -1 24.83 2.77
 16 -16 -1 27.16 2.9
 16 -16 -1 23.79 2.52
 16 -16 2 26.4 2.75
 0 16 2 26.15 2.64
 0 16 2 28.85 2.68
 16 -15 -5 76.55 3.09
 -1 16 -5 82.28 3.37
 -1 16 -2 50.32 3.2
 -1 16 -2 52.72 3
 -1 16 -2 52.75 3.6
 16 -15 -2 55.46 3.64
 16 -15 -2 56.18 3.37
 16 -15 1 21.27 2.73
 -1 16 1 17.76 2.42
 16 -15 1 19.4 2.72
 16 -15 4 27.2 2.58
 -1 16 4 30.89 2.54
 -1 16 4 26.22 2.33
 16 -15 4 32.93 2.36
 -2 16 -3 155.95 5.64
 -2 16 -3 153.97 5.7
 16 -14 -3 153.62 5.82
 16 -14 -3 155.27 5.37
 16 -14 -3 153.32 5.28
 -2 16 0 227.51 7.12
 -2 16 0 232.44 7.71
 16 -14 0 220.5 7.5
 16 -14 0 216.87 7.16
 16 -14 0 230.96 7.43
 16 -14 3 31.6 2.94
 -2 16 3 33.41 2.93
 -2 16 3 33.92 3.01
 16 -14 3 28.93 2.68
 16 -13 -4 28.29 3.23
 16 -13 -4 32.16 2.78
 -3 16 -1 173.71 6.45
 -3 16 -1 184.79 6.68
 16 -13 -1 192.76 6.77
 16 -13 -1 175.98 6.53
 16 -13 -1 181.9 6.56
 16 -13 2 160.2 6
 -3 16 2 156.37 6.28
 16 -13 2 167.14 6.37
 16 -13 2 170.16 6.08
 -3 16 5 133.39 4.69
 16 -13 5 126.27 4.21
 16 -12 -5 95.94 4.08
 -4 16 -5 96.15 4.27
 -4 16 -2 84.81 4.58
 -4 16 -2 85.12 4.45
 16 -12 -2 80.94 4.38
 16 -12 -2 89.24 4.57
 16 -12 -2 81.51 4.57
 16 -12 1 62.86 3.74
 -4 16 1 69.5 4.1
 16 -12 1 71.98 4.08
 16 -12 1 70.48 4.42
 16 -12 1 72.23 4.17
 16 -12 4 35.84 2.79
 -4 16 4 37.62 2.96
 16 -12 4 42.31 2.86
 16 -12 4 40.15 2.71
 16 -11 -6 84.37 3.36
 -5 16 -6 86.04 3.75
 16 -11 -6 83.03 4.17
 -5 16 -3 16 2.61
 16 -11 -3 14.01 2.91
 -5 16 -3 14.91 2.41
 16 -11 -3 11.98 2.5
 -5 16 0 18.7 2.83
 16 -11 0 19.48 2.61
 16 -11 0 18.03 3.03
 16 -11 3 111.11 4.53
 16 -11 3 118.13 4.87
 16 -11 3 115.31 4.74
 16 -11 3 109.22 5.49
 -5 16 6 21.26 1.75
 16 -11 6 29.08 2.34
 16 -10 -4 61.23 3.8
 -6 16 -4 60.9 3.88
 16 -10 -4 66.91 4.39
 16 -10 -4 59.96 3.66
 16 -10 -1 111.03 4.65
 16 -10 -1 108.74 4.76
 16 -10 -1 104.93 5.11
 16 -10 -1 116.12 5.63
 16 -10 2 86.64 3.89
 -6 16 2 84.72 4.08
 16 -10 2 86.5 4.44
 16 -10 2 87.87 4.36
 16 -10 2 91.25 5.18
 -6 16 5 25.96 2.41
 16 -10 5 33.09 2.78
 16 -9 -5 22.31 2.51
 -7 16 -5 27.35 2.72
 16 -9 -5 23.77 3.06
 16 -9 -5 22.97 2.66
 -7 16 -2 61.83 9.55
 -7 16 -2 74.08 4.34
 -7 16 -2 73.33 3.99
 16 -9 -2 64.7 3.62
 16 -9 -2 72.23 4.31
 16 -9 -2 72.99 4.55
 -7 16 1 121.11 11.08
 16 -9 1 124.68 5.07
 16 -9 1 119.99 4.92
 16 -9 1 126.41 5.38
 16 -9 1 125.96 6.05
 -7 16 4 44.27 3.11
 16 -9 4 40.24 3.28
 16 -9 7 83 3.38
 -8 16 -6 29.23 2.33
 16 -8 -6 27.46 2.72
 16 -8 -6 27.99 2.76
 16 -8 -6 30.71 2.39
 16 -8 -3 131.99 5.7
 -8 16 -3 135.49 5.59
 16 -8 -3 136.67 6.08
 -8 16 0 114.36 11.9
 16 -8 0 116.1 5.17
 16 -8 0 122.77 5.23
 -8 16 0 117.77 5.62
 16 -8 0 120.11 5.37
 16 -8 0 122.54 5.88
 -8 16 3 7.6 2.37
 16 -8 3 11.53 2.54
 16 -8 3 8.07 2.85
 16 -8 3 7.81 1.93
 16 -8 6 38.32 2.83
 -8 16 6 35.45 2.62
 16 -7 -7 54.08 2.81
 16 -7 -4 29.53 3.05
 16 -7 -4 30.11 3.29
 -9 16 -4 32.14 2.88
 16 -7 -4 25.99 2.95
 16 -7 -4 28.74 3.08
 -9 16 -1 106.77 11.52
 16 -7 -1 99.34 4.91
 16 -7 -1 116.49 5.23
 -9 16 -1 108.48 5.29
 16 -7 2 3.6 1.51
 16 -7 2 6.52 2.3
 -9 16 2 -1.6 4.93
 16 -7 2 3.48 2.34
 -9 16 2 3.69 2.3
 -9 16 5 63.49 3.66
 16 -7 5 59.42 3.67
 16 -6 -5 60.06 3.89
 -10 16 -5 53.32 3.01
 16 -6 -5 56.71 3.46
 16 -6 -2 160.72 6.3
 -10 16 -2 159.51 6.18
 16 -6 -2 161.2 5.55
 16 -6 -2 160.62 6.62
 16 -6 1 40.53 3.01
 -10 16 1 34.29 7.16
 16 -6 1 32.01 3.23
 -6 -10 1 39.89 2.83
 16 -6 1 35.37 3.07
 16 -6 1 38.47 3.76
 -10 16 4 5.09 2.28
 16 -6 4 3.14 2.17
 16 -5 -6 42.19 3.04
 16 -5 -6 46.2 2.92
 16 -5 -3 6.02 2.46
 -11 16 -3 6.19 2.09
 16 -5 -3 3 1.77
 16 -5 0 62.59 3.7
 -11 16 0 51.23 8.6
 16 -5 0 61.21 4.06
 16 -5 0 58.26 3.31
 16 -5 0 57.95 3.8
 16 -5 0 61.77 4.19
 16 -5 3 23.84 2.89
 -5 -11 3 22.58 2.7
 -11 16 3 20.85 2.79
 16 -5 3 22.23 3.16
 16 -5 6 25.04 2.34
 -5 -11 6 29.47 2.54
 -11 16 6 28.38 2.6
 16 -4 -4 53.5 3.19
 16 -4 -1 83.69 4.69
 16 -4 -1 80.86 4.1
 16 -4 -1 80.13 4.36
 16 -4 -1 77.7 4.53
 16 -4 -1 76.13 4.21
 16 -4 2 157.3 6.23
 -4 -12 2 168.57 5.91
 16 -4 2 149.47 6.11
 16 -4 2 159.03 6.43
 16 -4 5 72.02 3.68
 -4 -12 5 76.17 3.84
 16 -3 -5 33.27 2.93
 16 -3 -5 35.18 2.79
 16 -3 -5 33.92 2.42
 16 -3 -5 27.78 2.42
 16 -3 -2 62.66 4.16
 16 -3 -2 83.81 4.58
 16 -3 -2 69.44 3.95
 16 -3 -2 76.68 4.2
 16 -3 -2 70.66 3.98
 -3 -13 1 236.12 7.12
 16 -3 1 243.2 7.99
 16 -3 1 239.68 7.88
 -13 16 4 102.92 4.71
 -3 -13 4 100.43 4.46
 16 -2 -3 62.6 3.86
 16 -2 -3 70.85 3.94
 16 -2 -3 60.79 3.62
 16 -2 -3 62.9 3.7
 16 -2 -3 60.12 3.33
 16 -2 0 111.95 5.24
 16 -2 0 111.51 4.44
 16 -2 0 121.97 5.38
 16 -2 0 105.54 4.71
 -14 16 3 198.99 6.82
 -2 -14 3 226.04 6.87
 16 -1 -4 0.82 1.86
 16 -1 -4 2.11 1.83
 16 -1 -4 2.81 1.81
 16 -1 -1 91.35 4.6
 16 -1 -1 98.7 4.17
 16 -1 -1 100.68 4.81
 16 -1 2 44.58 3.5
 -15 16 2 42.9 3.25
 -1 -15 2 45.98 3.02
 16 -1 2 50.11 3.74
 -15 16 5 75.8 3.39
 -1 -15 5 77.29 3.46
 16 0 -2 22.09 2.34
 16 0 -2 27.95 2.73
 16 0 -2 30.62 2.56
 16 0 -2 25.75 2.8
 16 0 1 22.14 2.73
 0 -16 1 20.58 2.1
 16 0 1 26.78 2.95
 -16 16 1 22.56 2.52
 -16 16 4 48.4 2.86
 0 -16 4 62.45 3.07
 16 1 -3 26.78 2.19
 16 1 -3 29.95 2.48
 16 1 0 50.49 3.12
 -17 16 0 45.66 2.88
 1 -17 3 19.84 2.04
 -17 16 3 16.66 1.87
 16 2 -1 120.11 4.1
 -18 16 -1 117.82 3.76
 17 -17 -2 28.34 2.02
 0 17 1 108.83 3.98
 0 17 1 111 4.25
 17 -17 1 117.08 4.17
 -1 17 -3 17.01 1.89
 17 -16 -3 12.31 2
 17 -16 0 45.75 3.04
 -1 17 0 49.35 2.91
 -1 17 0 49.01 3.2
 17 -16 0 49.77 3.26
 17 -16 0 51.85 3.09
 -1 17 3 28.91 2.35
 17 -16 3 31.91 2.24
 -2 17 -4 5.12 1.7
 17 -15 -4 3.95 1.76
 -2 17 -1 104.22 4.3
 -2 17 -1 116.04 4.45
 -2 17 -1 114.27 4.83
 17 -15 -1 117.92 4.86
 17 -15 -1 119.57 4.67
 17 -15 2 73.46 3.64
 -2 17 2 77.51 3.95
 17 -15 2 86.35 3.86
 -3 17 -2 418.69 10.47
 -3 17 -2 398.66 10.5
 17 -14 -2 404.64 10.46
 17 -14 -2 415.19 10.34
 17 -14 -2 403.43 10.17
 17 -14 1 96.41 4.24
 -3 17 1 112.43 4.96
 17 -14 1 107.72 4.65
 17 -14 1 105.76 4.59
 -3 17 4 39.76 2.67
 -3 17 4 36.64 2.6
 17 -14 4 35.38 2.25
 -4 17 -3 76 3.7
 17 -13 -3 75.7 3.85
 17 -13 -3 79.46 3.9
 17 -13 0 144.9 5.23
 -4 17 0 158.21 5.79
 -4 17 0 156.14 6
 17 -13 0 151 5.62
 17 -13 0 153.37 5.95
 -4 17 3 111.12 4.68
 17 -13 3 101.55 4.17
 17 -12 -4 33.94 2.79
 -5 17 -4 36.97 2.93
 17 -12 -4 35.16 2.74
 17 -12 -4 35.19 2.85
 -5 17 -1 96.92 4.63
 -5 17 -1 93.53 4.61
 17 -12 -1 90.85 4.35
 17 -12 -1 100.76 4.61
 17 -12 -1 94.84 4.82
 17 -12 2 81.46 4.08
 17 -12 2 83.85 4.66
 -5 17 5 18.44 1.89
 17 -12 5 20.02 2
 17 -11 -5 154.66 5.14
 -6 17 -5 166.81 5.42
 17 -11 -5 166.32 5.6
 -6 17 -2 121.91 5.14
 -6 17 -2 122.96 4.87
 17 -11 -2 122.18 5.12
 17 -11 -2 118.37 4.6
 17 -11 -2 119.22 5.32
 17 -11 1 67.85 3.59
 17 -11 1 67.7 3.47
 17 -11 1 68.52 3.96
 17 -11 1 77.31 4.56
 -6 17 4 51.39 3.19
 17 -11 4 52.27 3.08
 -7 17 -6 49.69 2.62
 17 -10 -6 48.63 2.45
 17 -10 -3 57.87 3.69
 -7 17 -3 60.55 3.77
 17 -10 -3 53.3 3.06
 17 -10 -3 57.6 3.88
 17 -10 0 99.29 4.58
 17 -10 0 95.28 4.04
 17 -10 0 106.36 4.82
 17 -10 0 101.97 5.18
 -7 17 3 76.19 3.61
 17 -10 3 69.69 3.8
 17 -10 3 79.45 3.61
 17 -10 3 74.56 4.53
 17 -10 6 114.66 4.03
 17 -9 -4 51.2 3.31
 -8 17 -4 44.27 3.13
 17 -9 -1 95.71 4.61
 17 -9 -1 97.16 4.45
 -8 17 -1 96.59 4.81
 17 -9 -1 89 4.9
 17 -9 2 26.68 2.4
 -8 17 2 29.17 2.83
 17 -9 2 27.26 2.64
 17 -9 2 30.87 3.4
 -8 17 5 26.68 2.03
 -8 17 5 31.57 2.38
 17 -8 -5 65.66 3.44
 -9 17 -5 65.76 3.21
 17 -8 -2 44.12 3.44
 17 -8 -2 50.91 3.52
 -9 17 -2 47.27 3.5
 17 -8 1 113.16 4.55
 17 -8 1 114.29 4.86
 -9 17 4 2.54 1.83
 17 -8 4 6.48 2.13
 17 -7 -6 91.11 3.66
 -10 17 -3 55.25 3.48
 17 -7 -3 57.56 3.86
 17 -7 0 75.2 3.9
 17 -7 0 73.41 4.16
 17 -7 0 76.02 3.36
 17 -7 0 73.22 4.58
 -7 -10 3 11.05 2.15
 -10 17 3 7.8 2.24
 17 -7 3 7.64 2.38
 17 -7 3 11.56 2.7
 -7 -10 6 3.9 1.72
 -10 17 6 2.65 1.59
 17 -6 -4 17.03 2.47
 -11 17 -4 15.04 1.99
 17 -6 -4 15.33 2.33
 17 -6 -4 16.57 2.5
 17 -6 -1 30.66 2.92
 17 -6 -1 29.55 3.09
 17 -6 -1 28.22 2.56
 17 -6 -1 31.96 3.25
 17 -6 2 95.9 4.52
 -11 17 2 87.17 4.55
 -6 -11 2 90.39 3.99
 17 -6 2 88.95 4.8
 -6 -11 5 11.28 2
 -11 17 5 8.77 2.01
 17 -5 -5 32.28 2.81
 17 -5 -5 28.5 2.4
 17 -5 -2 32.68 3.13
 17 -5 -2 35.22 2.84
 17 -5 -2 29.68 3.06
 17 -5 -2 29.35 2.92
 17 -5 1 144.87 5.75
 17 -5 1 129.94 5.21
 17 -5 1 136.11 5.79
 -5 -12 4 6.64 1.95
 17 -4 -3 25.58 2.84
 17 -4 -3 23.84 2.78
 17 -4 -3 23.43 2.51
 17 -4 -3 19.18 2.1
 17 -4 -3 21.9 2.44
 17 -4 0 336.52 8.67
 17 -4 0 326.5 8.26
 17 -4 0 333.3 8.59
 -4 -13 3 76.85 3.7
 17 -3 -4 34.61 2.81
 17 -3 -4 31.97 2.64
 17 -3 -1 73.97 4.09
 17 -3 -1 72.11 3.42
 17 -3 -1 68.89 3.82
 17 -3 -1 64.44 3.56
 17 -3 2 117.89 5.01
 -14 17 2 122.57 5.01
 -3 -14 2 119.17 4.43
 17 -2 -2 22.69 2.57
 17 -2 -2 19.49 2.17
 17 -2 -2 22.32 2.53
 17 -2 1 67.13 3.9
 -15 17 1 73.08 3.78
 17 -2 1 66.9 3.8
 -15 17 4 119.29 4.33
 -2 -15 4 121.71 4.23
 17 -1 -3 15.96 2.06
 17 -1 -3 13.84 1.88
 17 -1 -3 14.99 2.02
 17 -1 0 51.65 3.31
 17 -1 0 56.79 3.42
 -16 17 3 36.12 2.55
 -1 -16 3 39.91 2.36
 17 0 -1 119.49 4.28
 17 0 -1 116.04 4.44
 -17 17 2 33.21 2.31
 0 -17 2 28.5 1.88
 -2 18 1 122.86 4.25
 18 -15 -3 32.24 2.35
 -3 18 -3 31.28 2.26
 -3 18 0 80.51 3.62
 -3 18 0 79.16 3.86
 18 -15 0 76.13 3.56
 18 -15 0 88.65 3.77
 -3 18 3 65.5 3.12
 18 -15 3 71.26 2.87
 -4 18 -1 292.53 7.95
 -4 18 -1 275.77 7.86
 -4 18 -1 312.56 8.25
 18 -14 -1 301.23 8.05
 18 -14 -1 300.14 7.91
 18 -14 -1 295.75 7.98
 -4 18 2 83.25 3.84
 18 -14 2 74.29 3.43
 -5 18 -2 141.92 5.17
 -5 18 -2 146.18 5.05
 18 -13 -2 138.35 4.81
 18 -13 -2 147.33 5.31
 18 -13 1 53.3 2.85
 -5 18 1 52.41 3.44
 18 -13 1 55.58 3.28
 18 -13 1 54.2 3.45
 -5 18 4 55.81 2.85
 -5 18 4 58.22 3.03
 18 -12 -3 24.38 2.54
 -6 18 -3 24.36 2.55
 18 -12 -3 26.28 2.59
 18 -12 0 56.07 3.19
 -6 18 0 57.09 3.53
 18 -12 0 54.31 3.64
 -6 18 3 69.78 3.58
 18 -12 3 75.79 3.2
 18 -11 -4 69.81 3.38
 -7 18 -4 61.54 3.31
 18 -11 -4 67.07 3.51
 18 -11 -1 115.15 4.69
 -7 18 -1 112.6 4.62
 18 -11 -1 112.21 5.16
 18 -11 2 74.22 3.58
 18 -11 2 80.81 4.44
 18 -10 -5 21.94 1.88
 -8 18 -5 19.89 1.97
 18 -10 -5 22.41 2
 18 -10 -2 81.43 3.96
 18 -10 -2 69.87 3.48
 -8 18 -2 74.41 3.98
 18 -10 -2 78.6 4.26
 18 -10 1 91.59 3.78
 -8 18 1 89.14 3.88
 18 -10 1 97.87 4.99
 -8 18 4 37.28 2.47
 18 -9 -3 32.56 2.62
 -9 18 -3 32.5 2.77
 18 -9 -3 27.55 2.83
 18 -9 0 39.42 2.8
 18 -9 0 36.73 2.77
 18 -9 0 33.43 3.44
 -9 -9 3 18.85 2.07
 -9 18 3 17.67 2.15
 18 -9 3 22.19 2.89
 18 -8 -4 190.32 5.73
 -10 18 -4 176.43 5.37
 18 -8 -4 173.85 5.55
 18 -8 -4 179.03 5.64
 18 -8 -1 112.39 4.52
 18 -8 -1 108.86 4.47
 18 -8 2 12.07 2.06
 -10 18 2 11.63 2.17
 -8 -10 5 8.5 1.69
 -10 18 5 11.07 1.62
 18 -7 -2 50.76 3.32
 18 -7 -2 48.09 2.93
 18 -7 -2 43.63 3.3
 18 -7 -2 48.75 3.19
 18 -7 1 60.2 3.56
 -11 18 1 65.88 3.72
 18 -7 1 61.13 4.09
 -7 -11 4 13.19 1.83
 -11 18 4 11.78 1.97
 18 -6 -3 69.74 3.61
 18 -6 -3 70.37 3.36
 18 -6 -3 71.52 3.74
 18 -6 0 67.77 3.79
 18 -6 0 64.18 3.94
 -6 -12 3 8.09 1.68
 -12 18 3 12.37 2.21
 18 -5 -4 7.51 1.7
 18 -5 -1 96.88 4.21
 18 -5 -1 95.25 4.2
 18 -5 2 43.51 3.04
 -5 -13 2 42.15 2.39
 18 -5 2 46.57 3.22
 18 -4 -2 33.32 2.3
 18 -4 -2 23.64 2.36
 18 -4 1 205.91 6.49
 -14 18 1 208.84 6.44
 18 -4 1 192.52 6.12
 18 -3 -3 3.77 1.72
 18 -3 -3 3.39 1.49
 18 -3 0 21.75 2.29
 -15 18 3 101.81 3.84
 -3 -15 3 92.03 3.25
 18 -2 -1 17.53 2.19
 18 -2 -1 18.67 1.99
 19 -14 0 119.31 3.85
 -5 19 0 122.74 4.35
 19 -13 -1 52.65 2.79
 19 -13 -1 47.57 3.03
 -6 19 2 39.53 2.67
 -6 19 2 48.37 2.8
 19 -12 -2 42.65 2.68
 -7 19 -2 48.99 2.94
 19 -12 -2 41.34 2.93
 -7 19 1 149.54 5.15
 19 -12 1 146.65 5.4
 -8 19 -3 4.21 1.74
 19 -11 -3 5.2 1.43
 19 -11 -3 7.74 1.94
 19 -11 0 146.9 4.69
 -8 19 0 149.13 5.04
 19 -11 0 144.37 5.52
 -8 19 3 2.43 1.52
 19 -10 -1 37.73 2.62
 19 -10 -1 40.43 3.19
 19 -10 2 30.45 2.92
 19 -9 -2 10.96 1.9
 19 -9 -2 12.86 1.88
 -10 19 1 28.54 2.32
 19 -8 -3 136.99 4.48
 19 -8 -3 136.01 4.25
 19 -8 -3 139.33 4.85
 19 -8 0 91.68 3.78
 -11 19 0 92.29 3.91
 19 -8 0 100 4.5
 -11 19 3 41.01 2.38
 -11 19 3 21.22 1.91
 19 -7 -1 104.36 4.09
 19 -7 -1 92.75 4.23
 -12 19 2 127.76 4.51
 19 -6 -2 93.6 3.8
 19 -6 1 159.07 5.07
 -13 19 1 167.44 5.25
 19 -5 0 102.6 4.01

_iucr_refine_fcf_details
;
data_TCJ00101_manS
_computing_structure_refinement   'olex2.refine 1.5 (Bourhis et al., 2015)'
_shelx_refln_list_code            4
loop_
  _space_group_symop_id
  _space_group_symop_operation_xyz
  1  x,y,z
  2  -y,x-y,z
  3  -x+y,-x,z
  4  x+1/3,y+2/3,z+2/3
  5  -y+1/3,x-y+2/3,z+2/3
  6  -x+y+1/3,-x+2/3,z+2/3
  7  x+2/3,y+1/3,z+1/3
  8  -y+2/3,x-y+1/3,z+1/3
  9  -x+y+2/3,-x+1/3,z+1/3

_space_group_crystal_system       trigonal
_space_group_IT_number            146
_space_group_name_H-M_alt         'R 3 :H'
_space_group_name_Hall            ' R 3'
_symmetry_space_group_name_H-M    'R 3 :H'
_symmetry_space_group_name_Hall   ' R 3'
_symmetry_Int_Tables_number       146
_cell_length_a                    16.7252(3)
_cell_length_b                    16.7252(3)
_cell_length_c                    9.8790(2)
_cell_angle_alpha                 90
_cell_angle_beta                  90
_cell_angle_gamma                 120
_cell_volume                      2393.24(8)
loop_
  _refln_index_h
  _refln_index_k
  _refln_index_l
  _refln_F_squared_calc
  _refln_F_squared_meas
  _refln_F_squared_sigma
  _refln_F_squared_weight
  _refln_observed_status
-16 -2 1 834.459 817.207 28.269 24.959 o
-16 -1 -3 110.837 96.174 14.903 92.320 o
-16 -1 0 330.085 337.018 9.474 223.788 o
-16 -1 3 205.270 214.151 11.364 185.373 o
-15 -3 -3 212.490 212.827 10.920 182.440 o
-15 -3 0 591.123 569.102 15.499 85.270 o
-15 -3 3 484.735 482.094 20.198 56.669 o
-15 -2 -4 26.407 28.341 7.623 343.112 o
-15 -2 -1 790.084 817.806 14.833 81.143 o
-15 -2 2 553.438 535.192 23.319 39.531 o
-15 -1 -5 575.752 531.646 19.215 54.978 o
-15 -1 -2 383.643 371.658 10.377 189.623 o
-15 -1 1 139.430 149.476 11.589 220.759 o
-15 -1 4 195.872 189.998 9.640 213.996 o
-14 -5 0 909.449 844.768 20.154 46.972 o
-14 -4 -1 2045.580 2016.380 25.287 18.075 o
-14 -4 2 512.860 539.312 30.771 24.465 o
-14 -3 -2 2718.270 2784.690 31.681 10.730 o
-14 -3 1 742.425 733.114 19.072 55.049 o
-14 -3 4 270.792 261.617 10.113 224.065 o
-14 -2 -3 1058.830 1054.380 16.948 51.022 o
-14 -2 0 1631.530 1586.550 23.188 26.362 o
-14 -2 3 214.096 220.957 9.971 229.984 o
-14 -1 -4 432.888 461.560 19.569 60.627 o
-14 -1 -1 574.809 562.682 12.118 122.792 o
-14 -1 2 12.595 19.161 8.244 427.962 o
-14 -1 5 422.142 385.440 14.187 102.629 o
-13 -6 -1 338.330 339.721 17.105 74.883 o
-13 -6 2 330.238 300.358 30.046 25.833 o
-13 -5 -2 961.728 955.579 16.917 52.351 o
-13 -5 1 345.774 366.019 10.955 169.120 o
-13 -5 4 448.537 412.974 15.050 104.870 o
-13 -4 -3 523.665 509.863 14.572 87.840 o
-13 -4 0 1061.530 1037.630 17.339 49.426 o
-13 -4 3 726.219 763.929 34.485 20.887 o
-13 -3 -4 222.053 229.638 15.795 112.087 o
-13 -3 -1 1204.730 1221.840 19.817 36.732 o
-13 -3 2 1111.140 1097.740 20.717 36.768 o
-13 -3 5 908.179 880.353 24.193 33.104 o
-13 -2 -5 429.217 437.137 28.372 29.466 o
-13 -2 -2 679.708 702.824 14.646 86.074 o
-13 -2 1 767.875 755.434 20.560 47.868 o
-13 -2 4 273.904 245.271 12.044 154.896 o
-13 -1 -6 253.001 278.465 22.854 53.054 o
-13 -1 -3 90.139 85.381 7.722 523.949 o
-13 -1 0 3017.480 3046.360 36.280 8.556 o
-13 -1 3 49.934 54.749 11.437 264.655 o
-13 -1 6 653.240 637.871 18.471 57.790 o
-12 -7 -2 336.018 327.297 16.406 96.998 o
-12 -7 1 982.116 1016.730 25.572 29.695 o
-12 -6 -3 181.299 188.883 11.155 225.373 o
-12 -6 0 389.087 376.083 13.351 114.984 o
-12 -6 3 535.089 517.342 21.226 51.684 o
-12 -5 -4 227.225 241.850 9.675 235.552 o
-12 -5 -1 658.249 654.482 14.103 89.837 o
-12 -5 2 556.925 566.070 21.059 48.909 o
-12 -5 5 145.069 130.553 9.332 262.735 o
-12 -4 -5 618.844 644.839 19.806 50.760 o
-12 -4 -2 557.212 579.916 13.855 99.508 o
-12 -4 1 452.140 451.760 11.908 124.753 o
-12 -4 4 308.943 289.788 10.457 226.597 o
-12 -3 -6 305.281 297.100 13.102 114.400 o
-12 -3 -3 198.447 192.050 13.015 159.044 o
-12 -3 0 1843.870 1817.980 27.927 17.360 o
-12 -3 3 391.883 377.656 12.864 131.666 o
-12 -3 6 240.444 224.084 11.902 167.900 o
-12 -2 -7 945.257 984.191 25.351 30.489 o
-12 -2 -4 345.974 341.762 12.514 130.731 o
-12 -2 -1 624.256 617.575 13.555 88.019 o
-12 -2 2 171.784 163.729 9.504 211.753 o
-12 -2 5 292.027 305.758 13.737 137.386 o
-12 -1 -8 858.756 851.197 22.218 38.934 o
-12 -1 -5 521.266 503.907 19.492 52.281 o
-12 -1 -2 25.143 19.696 8.452 569.835 o
-12 -1 1 946.450 894.314 21.229 42.831 o
-12 -1 4 103.045 101.320 8.275 375.230 o
-12 -1 7 716.217 681.976 21.523 42.458 o
-11 -8 -3 44.855 46.912 7.849 551.147 o
-11 -8 0 970.194 987.410 19.588 43.044 o
-11 -8 3 16.390 14.698 9.194 222.382 o
-11 -7 -4 434.883 438.174 14.195 96.749 o
-11 -7 -1 817.346 799.326 19.560 52.127 o
-11 -7 2 552.666 544.009 23.294 43.402 o
-11 -6 -5 1110.180 1089.050 25.347 27.476 o
-11 -6 -2 862.469 859.589 15.868 69.683 o
-11 -6 1 494.865 494.043 13.556 115.084 o
-11 -6 4 394.504 379.356 16.212 95.691 o
-11 -5 -6 542.868 552.766 14.024 89.499 o
-11 -5 -3 99.949 100.627 9.060 300.911 o
-11 -5 0 136.227 147.612 12.709 191.834 o
-11 -5 3 810.827 796.776 17.067 63.532 o
-11 -5 6 207.004 170.419 27.032 33.341 o
-11 -4 -7 33.066 26.422 6.316 369.145 o
-11 -4 -4 0.523 1.340 4.574 417.541 o
-11 -4 -1 25.189 33.643 10.140 422.549 o
-11 -4 2 576.922 548.920 13.090 105.673 o
-11 -4 5 649.605 640.073 21.483 50.300 o
-11 -3 -5 339.334 338.906 14.379 103.682 o
-11 -3 -2 105.106 117.430 10.830 260.234 o
-11 -3 1 1435.650 1413.250 22.431 26.931 o
-11 -3 4 85.609 75.064 8.385 262.594 o
-11 -3 7 416.094 426.967 22.615 44.155 o
-11 -2 -6 1747.560 1781.470 35.486 13.413 o
-11 -2 -3 381.289 361.897 9.355 187.630 o
-11 -2 0 365.250 357.831 10.661 156.128 o
-11 -2 3 871.803 826.262 15.800 59.185 o
-11 -2 6 176.193 166.565 13.057 153.959 o
-11 -1 -7 1643.970 1621.600 37.280 13.474 o
-11 -1 -4 182.257 150.662 8.521 255.517 o
-11 -1 -1 1828.510 1841.860 38.338 12.499 o
-11 -1 2 1788.750 1770.470 24.223 20.301 o
-11 -1 5 265.520 268.043 10.712 186.950 o
-11 -1 8 349.765 337.955 24.851 34.967 o
-10 -9 -1 257.349 266.681 13.893 118.599 o
-10 -9 2 178.322 193.134 18.521 59.340 o
-10 -8 -5 144.173 132.087 6.917 380.896 o
-10 -8 -2 519.724 538.242 16.136 84.774 o
-10 -8 1 690.267 648.334 16.731 71.663 o
-10 -8 4 354.774 274.857 18.211 80.018 o
-10 -7 -6 357.512 349.743 12.739 142.478 o
-10 -7 -3 401.922 418.764 13.047 140.585 o
-10 -7 0 699.012 686.234 15.727 73.790 o
-10 -7 3 521.106 503.466 12.827 110.459 o
-10 -7 6 791.639 792.618 27.858 27.964 o
-10 -6 -4 404.006 417.840 13.158 116.466 o
-10 -6 -1 820.813 790.695 17.946 61.787 o
-10 -6 2 584.456 586.169 13.028 103.179 o
-10 -6 5 255.453 214.154 25.925 39.881 o
-10 -5 -5 73.236 72.004 8.692 361.680 o
-10 -5 -2 230.325 224.380 11.414 178.992 o
-10 -5 1 842.591 826.962 16.259 60.424 o
-10 -5 4 581.181 570.501 13.917 101.505 o
-10 -5 7 55.410 51.490 12.908 153.057 o
-10 -4 -6 827.896 794.271 23.483 35.748 o
-10 -4 -3 1939.420 1908.050 28.269 16.406 o
-10 -4 0 637.034 620.801 18.967 51.510 o
-10 -4 3 279.703 284.905 11.723 189.247 o
-10 -4 6 848.286 823.708 52.633 9.248 o
-10 -3 -7 1438.620 1418.570 43.291 10.903 o
-10 -3 -4 828.140 778.565 19.998 42.829 o
-10 -3 -1 361.339 359.388 15.728 107.386 o
-10 -3 2 44.915 41.362 5.025 652.575 o
-10 -3 5 542.114 538.076 13.449 100.933 o
-10 -3 8 475.773 463.282 15.822 76.998 o
-10 -2 -8 1690.010 1732.620 30.163 18.121 o
-10 -2 -5 160.647 150.103 20.520 44.957 o
-10 -2 -2 804.582 812.524 14.687 75.710 o
-10 -2 1 1145.440 1107.050 15.765 47.750 o
-10 -2 4 760.730 729.196 15.633 65.794 o
-10 -2 7 195.945 205.465 28.415 34.049 o
-10 -1 -9 1170.000 1180.600 27.378 25.154 o
-10 -1 -6 122.585 123.663 12.097 207.318 o
-10 -1 -3 0.743 2.241 1.679 618.504 o
-10 -1 0 316.230 312.802 9.884 248.294 o
-10 -1 3 1143.030 1136.800 19.012 41.130 o
-10 -1 6 2808.020 2762.270 35.000 9.806 o
-10 -1 9 784.061 813.222 28.962 23.546 o
-9 -10 -2 89.890 86.043 9.585 283.875 o
-9 -10 1 174.662 179.893 14.623 93.289 o
-9 -9 -3 192.955 214.999 10.901 195.304 o
-9 -9 0 278.023 258.756 11.932 162.280 o
-9 -9 3 118.822 118.786 8.177 282.969 o
-9 -8 -4 323.294 332.824 24.130 41.573 o
-9 -8 -1 684.380 671.689 16.572 73.558 o
-9 -8 2 179.603 198.305 9.675 256.224 o
-9 -8 5 261.368 209.225 17.675 83.396 o
-9 -7 -5 161.698 154.024 8.649 264.034 o
-9 -7 -2 529.683 518.453 13.275 124.255 o
-9 -7 1 885.792 848.417 17.669 55.215 o
-9 -7 4 290.320 299.287 15.908 95.624 o
-9 -7 7 545.136 562.053 22.888 41.111 o
-9 -6 -6 516.114 497.585 13.392 109.416 o
-9 -6 -3 531.484 528.015 13.348 111.108 o
-9 -6 0 442.807 451.089 13.161 112.609 o
-9 -6 3 339.328 310.126 11.202 149.019 o
-9 -6 6 2.803 8.326 13.128 300.298 o
-9 -5 -7 159.508 159.871 8.507 329.506 o
-9 -5 -4 334.059 330.839 11.475 141.452 o
-9 -5 -1 66.756 62.264 11.740 173.386 o
-9 -5 2 888.039 876.782 13.002 87.447 o
-9 -5 5 235.521 234.425 11.631 159.957 o
-9 -5 8 482.798 495.132 15.561 77.603 o
-9 -4 -8 558.473 564.314 16.003 87.451 o
-9 -4 -5 1628.460 1606.440 35.067 15.762 o
-9 -4 -2 75.448 84.711 11.481 186.656 o
-9 -4 1 4285.610 4274.850 47.899 4.440 o
-9 -4 4 3526.460 3492.610 41.034 6.264 o
-9 -4 7 695.820 690.592 21.688 47.097 o
-9 -3 -9 726.813 731.105 19.176 56.057 o
-9 -3 -6 907.311 875.619 42.162 13.409 o
-9 -3 -3 188.952 185.284 8.156 291.549 o
-9 -3 0 324.334 305.444 8.599 248.454 o
-9 -3 3 1085.780 1057.400 15.314 51.948 o
-9 -3 6 2214.890 2186.320 34.355 12.626 o
-9 -3 9 940.652 905.763 21.766 39.050 o
-9 -2 -7 416.515 449.518 17.871 80.342 o
-9 -2 -4 554.782 541.166 10.612 144.819 o
-9 -2 -1 2244.930 2192.880 25.041 17.495 o
-9 -2 2 1407.480 1354.060 16.652 38.186 o
-9 -2 5 3109.630 3051.800 33.563 9.190 o
-9 -2 8 336.758 323.855 12.724 123.710 o
-9 -1 -8 311.031 308.019 15.927 101.748 o
-9 -1 -5 118.864 122.987 9.959 201.650 o
-9 -1 -2 3434.350 3424.410 38.892 6.899 o
-9 -1 1 371.293 332.893 15.294 98.099 o
-9 -1 4 2903.340 2852.620 31.364 10.914 o
-9 -1 7 887.467 877.015 17.739 58.234 o
-8 -11 -3 927.043 934.309 17.705 52.374 o
-8 -11 0 662.206 655.966 16.870 69.997 o
-8 -11 3 271.177 214.586 65.955 5.238 o
-8 -10 -4 1212.580 1225.630 20.474 36.104 o
-8 -10 -1 809.269 791.455 22.737 42.277 o
-8 -10 2 75.133 74.171 9.339 227.911 o
-8 -10 5 70.102 60.675 7.791 307.602 o
-8 -9 -5 455.606 442.237 15.794 82.362 o
-8 -9 -2 360.045 343.302 14.533 115.663 o
-8 -9 1 792.701 815.489 23.825 39.349 o
-8 -9 4 27.999 36.740 16.546 132.379 o
-8 -8 -6 206.707 207.606 9.033 296.253 o
-8 -8 -3 964.543 966.821 23.952 36.504 o
-8 -8 0 829.551 836.785 16.660 64.414 o
-8 -8 3 44.692 49.968 6.621 369.513 o
-8 -8 6 233.171 242.568 12.662 131.591 o
-8 -7 -7 593.708 599.838 15.436 85.004 o
-8 -7 -4 839.794 848.416 17.254 60.964 o
-8 -7 -1 215.908 213.647 11.772 148.447 o
-8 -7 2 754.479 780.520 16.872 58.520 o
-8 -7 5 35.833 29.019 6.176 378.667 o
-8 -6 -8 160.424 158.767 9.179 317.280 o
-8 -6 -5 1702.390 1714.300 24.231 23.065 o
-8 -6 -2 20.666 27.144 7.221 473.103 o
-8 -6 1 1466.880 1445.930 20.703 30.451 o
-8 -6 4 772.730 769.303 16.616 58.822 o
-8 -6 7 243.151 218.357 12.816 123.026 o
-8 -5 -6 2794.520 2798.130 36.657 9.425 o
-8 -5 -3 405.152 413.272 10.741 158.258 o
-8 -5 0 362.347 368.916 16.035 91.460 o
-8 -5 3 374.457 381.475 9.505 182.671 o
-8 -5 6 923.716 882.096 24.440 32.728 o
-8 -4 -7 910.413 860.903 23.402 37.514 o
-8 -4 -4 516.862 511.681 12.362 115.634 o
-8 -4 -1 584.189 568.192 16.634 76.014 o
-8 -4 2 1660.060 1634.990 21.413 26.112 o
-8 -4 5 2852.480 2864.390 35.777 9.391 o
-8 -4 8 559.690 561.541 19.140 56.966 o
-8 -3 -8 640.888 656.102 22.624 42.534 o
-8 -3 -5 775.693 736.970 32.453 20.781 o
-8 -3 -2 1338.860 1322.850 30.142 22.016 o
-8 -3 1 706.666 725.594 11.456 100.915 o
-8 -3 4 2539.980 2544.440 29.089 12.869 o
-8 -3 7 1265.560 1253.280 30.103 21.081 o
-8 -2 -9 280.317 242.847 15.104 98.325 o
-8 -2 -6 230.234 232.765 13.017 134.885 o
-8 -2 -3 549.374 547.824 10.814 165.163 o
-8 -2 0 313.724 310.366 11.770 189.454 o
-8 -2 3 1265.550 1253.840 21.201 36.510 o
-8 -2 6 542.110 516.664 13.149 104.624 o
-8 -2 9 282.620 276.781 12.047 146.836 o
-8 -1 -10 194.241 193.598 12.374 148.958 o
-8 -1 -7 681.320 726.407 23.851 40.175 o
-8 -1 -4 702.955 712.561 12.333 114.408 o
-8 -1 -1 202.876 207.270 10.378 162.255 o
-8 -1 2 1262.930 1220.670 29.927 20.470 o
-8 -1 5 2497.860 2435.740 32.007 11.781 o
-8 -1 8 635.713 629.939 18.606 63.857 o
-7 -12 -1 676.793 692.911 40.592 14.582 o
-7 -12 2 861.868 895.728 31.620 22.476 o
-7 -11 -2 317.869 327.241 10.824 178.604 o
-7 -11 1 387.340 399.100 13.900 96.023 o
-7 -11 4 77.575 76.995 8.209 281.863 o
-7 -10 -6 579.222 616.778 24.777 35.107 o
-7 -10 -3 349.346 369.615 16.966 71.787 o
-7 -10 0 541.361 546.881 14.357 108.253 o
-7 -10 3 55.620 61.529 7.378 371.224 o
-7 -10 6 12.994 17.093 6.140 376.751 o
-7 -9 -7 430.975 378.774 19.681 60.725 o
-7 -9 -4 206.948 212.457 9.810 258.847 o
-7 -9 -1 754.374 749.889 19.916 50.568 o
-7 -9 2 24.027 20.765 5.512 533.312 o
-7 -9 5 415.583 425.743 17.932 70.279 o
-7 -8 -5 976.245 978.161 17.734 50.777 o
-7 -8 -2 1798.870 1809.090 33.509 14.720 o
-7 -8 1 620.332 620.155 17.373 69.457 o
-7 -8 4 398.526 388.041 18.738 73.528 o
-7 -8 7 551.173 547.533 24.364 34.295 o
-7 -7 -6 1848.660 1816.290 25.006 20.396 o
-7 -7 -3 1067.820 1064.940 26.949 28.153 o
-7 -7 0 1155.930 1181.370 19.666 42.028 o
-7 -7 3 9.873 10.723 6.754 606.335 o
-7 -7 6 1373.640 1352.560 32.696 16.283 o
-7 -6 -7 655.560 634.632 14.736 89.948 o
-7 -6 -4 142.846 148.493 10.127 235.635 o
-7 -6 -1 1468.160 1480.990 35.121 16.166 o
-7 -6 2 1340.600 1347.990 16.922 41.947 o
-7 -6 5 605.098 628.340 26.763 27.911 o
-7 -6 8 162.188 156.702 16.155 85.676 o
-7 -5 -8 995.776 997.894 27.012 28.589 o
-7 -5 -5 210.990 248.591 14.047 145.108 o
-7 -5 -2 198.984 222.095 10.072 264.189 o
-7 -5 1 349.394 349.942 11.100 159.859 o
-7 -5 4 1534.660 1548.790 21.577 28.411 o
-7 -5 7 1067.740 1058.340 29.659 23.566 o
-7 -4 -9 393.908 404.246 15.845 87.551 o
-7 -4 -6 153.720 144.542 8.670 352.726 o
-7 -4 -3 760.693 765.685 17.526 66.889 o
-7 -4 0 457.475 463.326 13.243 100.227 o
-7 -4 3 976.948 962.887 13.698 66.040 o
-7 -4 6 1489.860 1479.470 29.066 20.180 o
-7 -4 9 477.735 471.909 33.635 21.294 o
-7 -3 -10 351.702 327.681 17.142 77.494 o
-7 -3 -7 179.101 185.910 13.631 125.501 o
-7 -3 -4 1183.940 1167.480 17.249 45.185 o
-7 -3 -1 809.558 775.989 18.275 49.876 o
-7 -3 2 172.300 179.921 8.101 287.222 o
-7 -3 5 1108.170 1106.520 18.501 47.688 o
-7 -3 8 795.282 752.465 24.487 35.844 o
-7 -2 -8 650.000 653.605 16.077 70.295 o
-7 -2 -5 1425.470 1434.180 22.356 27.746 o
-7 -2 -2 614.671 621.561 17.947 72.246 o
-7 -2 1 1419.850 1456.540 24.322 28.759 o
-7 -2 4 1414.100 1407.580 24.521 26.241 o
-7 -2 7 1275.370 1315.510 25.097 25.465 o
-7 -2 10 533.192 512.841 16.987 77.155 o
-7 -1 -9 674.870 685.571 16.499 73.094 o
-7 -1 -6 2096.620 2190.840 34.942 12.533 o
-7 -1 -3 390.301 367.492 13.165 103.056 o
-7 -1 0 5768.350 5752.740 64.582 2.503 o
-7 -1 3 232.714 229.207 11.204 144.483 o
-7 -1 6 996.010 1063.230 22.236 37.874 o
-7 -1 9 135.256 137.124 9.475 203.060 o
-6 -13 -2 615.635 652.686 26.498 32.610 o
-6 -13 1 1095.450 1120.870 28.740 23.656 o
-6 -12 -3 474.732 482.323 14.055 102.452 o
-6 -12 0 445.869 445.772 18.422 62.890 o
-6 -12 3 58.165 79.658 16.882 111.972 o
-6 -11 -4 111.688 101.444 7.313 377.494 o
-6 -11 -1 216.773 211.044 10.288 225.200 o
-6 -11 2 571.675 588.107 14.366 82.789 o
-6 -11 5 85.715 75.815 10.550 253.224 o
-6 -10 -5 363.497 376.309 13.119 118.458 o
-6 -10 -2 1113.600 1109.470 21.159 37.792 o
-6 -10 1 238.030 246.331 9.031 242.941 o
-6 -10 4 26.357 27.852 10.702 207.835 o
-6 -9 -6 123.854 118.222 7.906 381.696 o
-6 -9 -3 1324.060 1369.110 19.800 35.560 o
-6 -9 0 1019.860 1011.440 16.549 56.069 o
-6 -9 3 945.990 967.270 20.680 46.284 o
-6 -9 6 618.246 607.751 29.157 25.097 o
-6 -8 -7 500.218 490.511 14.440 105.066 o
-6 -8 -4 1720.370 1732.480 30.835 18.045 o
-6 -8 -1 2691.940 2596.210 47.101 7.000 o
-6 -8 2 811.557 806.355 15.085 70.976 o
-6 -8 5 2219.330 2301.280 90.348 2.604 o
-6 -8 8 229.238 205.271 9.861 200.651 o
-6 -7 -8 556.891 585.665 24.908 37.827 o
-6 -7 -5 1338.850 1371.330 21.861 31.891 o
-6 -7 -2 452.263 454.611 11.237 146.065 o
-6 -7 1 1167.300 1154.060 16.761 47.376 o
-6 -7 4 40.858 38.632 10.327 203.175 o
-6 -7 7 1424.290 1448.740 48.879 9.149 o
-6 -6 -9 77.472 68.959 7.626 482.433 o
-6 -6 -6 129.481 126.208 8.432 284.509 o
-6 -6 -3 369.026 336.021 11.786 142.572 o
-6 -6 0 2522.820 2511.490 30.984 12.638 o
-6 -6 3 662.557 685.523 13.609 95.528 o
-6 -6 6 2091.930 2039.750 59.248 5.895 o
-6 -6 9 179.205 177.459 12.845 123.794 o
-6 -5 -7 66.316 68.348 6.576 378.765 o
-6 -5 -4 1200.270 1166.790 18.614 38.703 o
-6 -5 -1 3934.450 3891.650 36.465 6.301 o
-6 -5 2 76.942 75.643 6.695 754.639 o
-6 -5 5 3775.500 3814.810 67.966 3.654 o
-6 -5 8 21.267 16.733 14.867 103.339 o
-6 -4 -8 895.699 898.435 21.417 37.870 o
-6 -4 -5 893.437 878.782 17.660 49.820 o
-6 -4 -2 502.688 519.017 13.821 121.261 o
-6 -4 1 901.649 855.374 33.502 20.535 o
-6 -4 4 1246.850 1204.590 21.761 35.972 o
-6 -4 7 1707.610 1753.120 45.086 9.091 o
-6 -4 10 105.524 123.716 7.700 368.503 o
-6 -3 -9 69.249 71.626 10.494 153.662 o
-6 -3 -6 334.621 336.131 17.430 69.951 o
-6 -3 -3 1441.950 1435.090 24.961 26.634 o
-6 -3 0 1476.910 1438.830 35.054 15.225 o
-6 -3 3 168.972 158.107 7.019 402.935 o
-6 -3 6 569.780 553.107 15.186 74.264 o
-6 -3 9 111.641 130.563 15.686 120.026 o
-6 -2 -10 199.218 200.879 15.477 90.233 o
-6 -2 -7 4069.780 4103.070 66.408 3.472 o
-6 -2 -4 894.254 899.807 15.598 68.873 o
-6 -2 -1 1269.930 1318.330 27.179 25.246 o
-6 -2 2 543.227 547.910 14.044 84.341 o
-6 -2 5 836.641 858.585 16.434 62.254 o
-6 -2 8 326.797 300.716 25.367 33.206 o
-6 -1 -8 2142.970 2182.740 41.282 9.822 o
-6 -1 -5 1918.160 1960.380 28.070 17.835 o
-6 -1 -2 6045.540 6115.170 70.100 2.252 o
-6 -1 1 1445.160 1496.290 23.538 24.372 o
-6 -1 4 1285.800 1276.460 26.855 22.463 o
-6 -1 7 2204.400 2223.750 35.513 11.463 o
-6 -1 10 76.353 83.877 11.092 164.591 o
-5 -14 0 716.272 715.129 27.950 28.877 o
-5 -13 -4 67.460 58.292 13.195 177.180 o
-5 -13 -1 650.414 677.464 20.968 50.064 o
-5 -13 2 326.838 320.461 11.891 174.020 o
-5 -12 -5 195.586 205.909 12.882 138.510 o
-5 -12 -2 226.343 240.489 11.205 216.376 o
-5 -12 1 906.032 910.817 24.483 31.062 o
-5 -12 4 30.929 35.405 10.398 134.971 o
-5 -11 -6 269.400 282.602 13.414 108.533 o
-5 -11 -3 31.459 41.782 10.097 365.988 o
-5 -11 0 387.382 386.229 10.667 154.337 o
-5 -11 3 138.535 136.703 8.754 239.859 o
-5 -11 6 193.467 203.133 10.559 236.223 o
-5 -10 -7 142.982 121.651 8.243 289.375 o
-5 -10 -4 181.907 185.874 9.528 306.187 o
-5 -10 -1 319.577 312.268 11.470 182.506 o
-5 -10 2 318.298 281.210 16.696 82.882 o
-5 -10 5 828.107 845.235 37.244 16.116 o
-5 -9 -8 121.695 113.479 8.707 243.153 o
-5 -9 -5 1864.220 1830.340 25.365 20.806 o
-5 -9 -2 1144.000 1161.960 22.730 33.248 o
-5 -9 1 635.652 640.248 11.529 130.191 o
-5 -9 4 29.728 36.724 11.110 159.176 o
-5 -9 7 951.675 945.898 25.204 30.655 o
-5 -8 -6 1369.870 1367.490 19.102 35.412 o
-5 -8 -3 406.980 405.888 10.863 162.086 o
-5 -8 0 4005.780 3998.950 36.984 6.086 o
-5 -8 3 157.114 181.944 11.282 233.540 o
-5 -8 6 2782.080 2813.440 77.743 3.343 o
-5 -7 -7 1081.380 1064.700 15.928 53.138 o
-5 -7 -4 169.623 181.157 9.455 239.808 o
-5 -7 -1 5261.120 5161.790 58.677 3.094 o
-5 -7 2 1533.360 1512.390 19.352 29.988 o
-5 -7 5 361.315 362.652 28.737 33.718 o
-5 -7 8 364.212 341.571 17.316 85.790 o
-5 -6 -8 486.611 495.848 16.101 86.105 o
-5 -6 -5 1253.950 1207.410 18.970 36.345 o
-5 -6 -2 1615.330 1614.480 20.416 28.826 o
-5 -6 1 1045.290 1045.710 16.187 52.591 o
-5 -6 4 2395.330 2380.800 31.910 13.236 o
-5 -6 7 312.183 291.088 16.265 87.716 o
-5 -5 -9 267.298 253.539 10.105 244.472 o
-5 -5 -6 373.653 376.082 11.001 182.685 o
-5 -5 -3 313.808 316.828 8.971 266.702 o
-5 -5 0 5710.900 5513.120 84.773 1.887 o
-5 -5 3 1139.680 1110.040 18.451 43.251 o
-5 -5 6 1044.070 1006.420 33.712 18.694 o
-5 -5 9 103.660 108.691 10.595 278.705 o
-5 -4 -10 174.157 160.812 16.965 94.766 o
-5 -4 -7 1484.840 1477.490 25.033 24.067 o
-5 -4 -4 1666.590 1640.700 22.973 25.063 o
-5 -4 -1 735.983 706.314 20.215 42.495 o
-5 -4 2 169.596 183.859 10.849 212.874 o
-5 -4 5 80.194 88.742 8.788 374.535 o
-5 -4 8 1119.100 1107.030 28.926 23.752 o
-5 -3 -8 253.957 253.733 11.466 172.309 o
-5 -3 -5 525.827 506.039 14.464 93.088 o
-5 -3 -2 1845.990 1899.590 55.125 7.284 o
-5 -3 1 4218.770 4208.070 57.093 4.016 o
-5 -3 4 78.075 76.791 5.959 497.253 o
-5 -3 7 1694.380 1653.150 48.828 8.368 o
-5 -3 10 555.479 560.873 15.099 82.102 o
-5 -2 -9 18.916 20.143 8.907 480.999 o
-5 -2 -6 1007.600 1014.550 30.424 20.703 o
-5 -2 -3 2204.760 2127.150 34.450 11.941 o
-5 -2 0 17696.400 17865.300 210.593 0.256 o
-5 -2 3 2422.010 2313.310 27.986 15.191 o
-5 -2 6 518.864 539.187 15.657 92.140 o
-5 -2 9 1131.130 1102.640 26.371 24.622 o
-5 -1 -10 867.440 870.368 17.101 54.175 o
-5 -1 -7 4259.150 4324.960 81.390 2.478 o
-5 -1 -4 509.022 519.853 15.604 98.864 o
-5 -1 -1 7646.400 7555.560 88.814 1.430 o
-5 -1 2 5316.260 5100.580 53.376 3.240 o
-5 -1 5 160.503 154.009 10.426 189.215 o
-5 -1 8 1362.280 1368.270 22.834 26.984 o
-5 -1 11 71.984 67.657 12.239 157.799 o
-4 -14 -2 234.446 215.144 35.391 21.796 o
-4 -14 1 1422.330 1388.970 32.216 17.777 o
-4 -13 -3 197.847 170.246 8.409 383.270 o
-4 -13 0 2296.500 2260.990 33.426 12.109 o
-4 -13 3 508.735 506.991 24.410 35.069 o
-4 -12 -4 350.484 355.726 21.211 48.340 o
-4 -12 -1 536.758 541.268 13.253 106.404 o
-4 -12 2 1070.240 1072.540 20.771 37.777 o
-4 -12 5 532.418 539.822 19.365 64.758 o
-4 -11 -5 992.043 1011.820 29.000 23.048 o
-4 -11 -2 1944.090 1941.780 28.814 17.933 o
-4 -11 1 135.883 134.162 7.255 428.188 o
-4 -11 4 218.230 239.571 16.323 104.766 o
-4 -11 7 799.546 815.338 28.370 25.515 o
-4 -10 -6 484.268 508.934 17.722 62.895 o
-4 -10 -3 16.409 32.431 9.831 464.492 o
-4 -10 0 933.653 940.969 15.422 70.736 o
-4 -10 3 1450.790 1430.590 37.800 14.577 o
-4 -10 6 524.103 557.430 28.886 27.595 o
-4 -9 -7 796.650 797.950 26.977 29.107 o
-4 -9 -4 22.005 26.166 6.617 621.680 o
-4 -9 -1 431.169 431.514 15.223 95.304 o
-4 -9 2 585.130 592.214 12.546 117.679 o
-4 -9 5 604.062 623.035 29.927 24.363 o
-4 -9 8 201.337 209.395 11.438 209.979 o
-4 -8 -8 1125.610 1120.370 19.483 41.235 o
-4 -8 -5 1352.090 1367.030 19.155 33.393 o
-4 -8 -2 479.351 476.099 13.139 99.661 o
-4 -8 1 1767.010 1762.490 18.885 26.451 o
-4 -8 4 318.731 309.291 15.198 105.516 o
-4 -8 7 1264.530 1277.080 32.945 18.956 o
-4 -7 -9 536.625 528.075 19.104 61.235 o
-4 -7 -6 2360.340 2326.120 28.958 13.208 o
-4 -7 -3 119.372 125.867 9.039 285.245 o
-4 -7 0 3899.390 3934.140 37.606 6.015 o
-4 -7 3 130.086 126.700 6.852 380.390 o
-4 -7 6 541.615 561.086 20.870 57.352 o
-4 -7 9 81.609 83.809 7.541 544.476 o
-4 -6 -10 187.880 183.889 17.399 93.746 o
-4 -6 -7 1463.760 1489.350 28.117 20.352 o
-4 -6 -4 5207.670 5207.120 55.949 3.158 o
-4 -6 -1 247.987 231.462 19.823 63.549 o
-4 -6 2 1438.670 1440.380 18.800 34.476 o
-4 -6 5 219.390 209.960 21.935 61.648 o
-4 -6 8 874.953 887.797 43.702 11.681 o
-4 -5 -8 84.003 76.232 9.905 338.563 o
-4 -5 -5 1443.630 1437.530 20.234 31.964 o
-4 -5 -2 301.074 276.827 14.907 123.943 o
-4 -5 1 13509.700 13476.200 259.081 0.251 o
-4 -5 4 836.732 811.677 15.801 65.788 o
-4 -5 7 275.577 261.080 18.589 59.523 o
-4 -5 10 40.776 50.003 6.018 450.570 o
-4 -4 -9 128.889 112.653 13.593 161.428 o
-4 -4 -6 1598.090 1574.530 27.208 21.747 o
-4 -4 -3 2246.030 2176.830 43.378 9.676 o
-4 -4 0 8286.050 8211.530 115.406 0.994 o
-4 -4 3 1288.430 1274.010 20.302 33.464 o
-4 -4 6 332.723 341.089 10.655 207.895 o
-4 -4 9 534.619 552.401 17.114 72.690 o
-4 -3 -10 35.149 42.172 7.423 337.632 o
-4 -3 -7 926.107 951.859 25.323 32.569 o
-4 -3 -4 1594.940 1662.370 39.528 12.840 o
-4 -3 -1 12648.400 12649.200 111.740 0.646 o
-4 -3 2 2573.620 2572.220 37.924 9.647 o
-4 -3 5 337.455 319.014 10.836 184.561 o
-4 -3 8 1261.290 1250.820 25.525 25.073 o
-4 -3 11 598.860 579.034 16.035 72.021 o
-4 -2 -11 283.495 280.572 16.478 73.123 o
-4 -2 -8 1540.530 1608.450 64.435 5.611 o
-4 -2 -5 1421.920 1401.490 46.603 10.154 o
-4 -2 -2 1254.770 1266.730 24.102 31.113 o
-4 -2 1 3246.120 3354.870 91.733 2.220 o
-4 -2 4 288.746 274.679 9.501 222.895 o
-4 -2 7 1267.810 1235.210 23.874 27.976 o
-4 -2 10 207.504 216.633 11.460 178.758 o
-4 -1 -9 894.602 903.287 20.020 44.697 o
-4 -1 -6 5423.160 5536.370 106.304 1.478 o
-4 -1 -3 52.754 34.616 11.543 212.672 o
-4 -1 0 118.569 108.204 9.935 235.087 o
-4 -1 3 4945.470 4837.410 49.536 3.778 o
-4 -1 6 1442.100 1468.410 25.878 24.797 o
-4 -1 9 261.721 265.523 10.635 174.403 o
-3 -15 -3 10.665 16.879 5.330 404.919 o
-3 -15 0 147.766 139.936 14.733 96.495 o
-3 -15 3 655.196 649.153 32.945 20.201 o
-3 -14 -4 237.900 222.829 12.890 131.835 o
-3 -14 -1 503.154 493.274 13.052 121.410 o
-3 -14 2 795.603 794.734 18.347 51.395 o
-3 -13 -5 204.470 207.175 8.720 251.150 o
-3 -13 -2 499.201 519.732 21.789 50.746 o
-3 -13 1 1669.150 1632.580 30.049 17.693 o
-3 -13 4 685.481 711.689 22.680 42.515 o
-3 -12 -6 20.277 20.386 7.025 436.466 o
-3 -12 -3 588.789 591.016 14.320 104.065 o
-3 -12 0 795.554 807.491 15.817 61.537 o
-3 -12 3 1091.040 1086.840 19.362 42.658 o
-3 -12 6 552.575 580.815 20.986 48.039 o
-3 -11 -7 217.663 222.138 11.776 186.754 o
-3 -11 -4 198.154 207.845 9.518 263.935 o
-3 -11 -1 905.027 885.695 17.065 61.482 o
-3 -11 2 1976.320 2038.340 32.015 14.555 o
-3 -11 5 239.985 244.213 13.707 143.562 o
-3 -10 -8 234.689 234.989 10.710 235.210 o
-3 -10 -5 377.923 373.834 11.210 149.562 o
-3 -10 -2 53.330 51.724 6.624 450.923 o
-3 -10 1 1123.690 1126.500 16.114 55.608 o
-3 -10 4 1040.380 982.626 21.257 39.424 o
-3 -10 7 634.269 657.252 21.530 49.848 o
-3 -9 -9 55.965 58.109 10.789 143.259 o
-3 -9 -6 469.689 490.085 13.662 93.724 o
-3 -9 -3 2485.180 2483.890 28.389 12.654 o
-3 -9 0 3131.410 3138.760 28.453 10.176 o
-3 -9 3 735.630 716.551 15.841 73.362 o
-3 -9 6 878.545 901.746 62.387 6.705 o
-3 -9 9 222.514 217.439 10.043 208.091 o
-3 -8 -7 1222.130 1296.310 26.198 24.348 o
-3 -8 -4 3604.200 3629.440 37.362 6.664 o
-3 -8 -1 1564.020 1598.400 18.612 32.103 o
-3 -8 2 1230.080 1202.980 20.068 35.236 o
-3 -8 5 861.133 841.300 21.655 45.754 o
-3 -8 8 207.562 191.563 11.759 141.457 o
-3 -7 -8 36.752 33.101 9.223 410.144 o
-3 -7 -5 4506.290 4560.110 46.280 4.235 o
-3 -7 -2 1547.860 1567.150 23.676 26.072 o
-3 -7 1 3211.170 3256.850 34.939 8.171 o
-3 -7 4 1050.530 1042.810 18.107 52.610 o
-3 -7 7 327.488 333.212 19.356 51.453 o
-3 -7 10 115.741 93.645 12.295 200.786 o
-3 -6 -9 506.574 528.855 21.901 51.791 o
-3 -6 -6 2933.930 2973.110 33.309 9.668 o
-3 -6 -3 1475.940 1503.350 26.525 22.270 o
-3 -6 0 1628.880 1612.430 31.689 15.683 o
-3 -6 3 2367.270 2346.720 33.329 11.920 o
-3 -6 6 10.969 8.833 9.412 407.772 o
-3 -6 9 447.429 446.771 17.783 76.391 o
-3 -5 -10 158.551 160.413 11.078 212.774 o
-3 -5 -7 1149.500 1117.070 20.439 39.833 o
-3 -5 -4 2210.020 2225.790 39.435 9.973 o
-3 -5 -1 285.879 313.451 27.698 36.866 o
-3 -5 2 3099.910 3034.150 65.733 4.070 o
-3 -5 5 341.009 350.168 9.729 198.673 o
-3 -5 8 1156.050 1149.310 28.706 22.982 o
-3 -4 -11 216.353 226.274 15.440 87.848 o
-3 -4 -8 375.769 371.850 18.619 72.808 o
-3 -4 -5 1864.010 1892.600 29.000 16.936 o
-3 -4 -2 3305.000 3211.830 51.890 5.787 o
-3 -4 1 2580.790 2540.200 31.389 11.551 o
-3 -4 4 479.351 483.196 12.501 119.838 o
-3 -4 7 802.570 794.627 33.326 18.894 o
-3 -4 10 337.809 334.505 12.252 135.272 o
-3 -3 -9 84.525 90.830 10.144 254.613 o
-3 -3 -6 2031.520 1980.030 32.998 13.694 o
-3 -3 -3 9235.520 8997.340 102.535 1.022 o
-3 -3 0 6519.230 6534.720 159.373 0.787 o
-3 -3 3 2442.880 2393.380 36.833 10.388 o
-3 -3 6 1537.590 1567.470 21.063 26.569 o
-3 -3 9 1055.110 1059.660 29.537 22.230 o
-3 -2 -10 623.433 610.921 16.504 69.665 o
-3 -2 -7 1114.370 1183.300 59.525 6.830 o
-3 -2 -4 734.062 706.672 19.667 48.458 o
-3 -2 -1 4671.760 4713.140 80.557 2.533 o
-3 -2 2 5480.390 5436.750 97.853 1.695 o
-3 -2 5 2003.150 1927.540 37.270 11.976 o
-3 -2 8 987.379 1007.130 21.088 35.956 o
-3 -2 11 433.270 424.064 15.237 90.834 o
-3 -1 -11 867.577 864.350 19.130 45.234 o
-3 -1 -8 516.950 489.754 25.498 32.965 o
-3 -1 -5 1554.780 1431.410 34.300 16.702 o
-3 -1 -2 7582.950 7341.100 199.059 0.514 o
-3 -1 1 2727.310 2662.040 53.108 5.830 o
-3 -1 4 2255.610 2191.340 25.737 16.429 o
-3 -1 7 320.538 319.516 11.881 180.504 o
-3 -1 10 172.103 181.807 11.778 191.568 o
-2 -16 -1 123.509 134.888 10.932 231.854 o
-2 -15 -2 124.375 144.219 9.356 259.015 o
-2 -15 1 465.733 449.117 14.334 90.201 o
-2 -15 4 806.731 820.810 20.604 44.807 o
-2 -14 -3 437.454 443.802 11.503 154.046 o
-2 -14 0 755.006 746.659 17.116 58.831 o
-2 -14 3 1399.820 1423.460 90.269 2.703 o
-2 -13 -4 1022.070 1008.850 39.446 14.025 o
-2 -13 -1 646.588 644.518 14.369 78.951 o
-2 -13 2 298.884 317.395 14.639 89.170 o
-2 -13 5 429.049 437.736 18.312 67.781 o
-2 -12 -5 463.276 467.837 14.214 101.295 o
-2 -12 -2 466.102 471.244 11.861 126.880 o
-2 -12 1 470.963 476.146 13.462 97.613 o
-2 -12 4 740.084 770.094 21.089 48.271 o
-2 -12 7 1066.500 1084.470 20.643 40.506 o
-2 -11 -6 187.511 201.918 12.405 163.340 o
-2 -11 -3 12.838 16.532 4.521 507.935 o
-2 -11 0 919.749 935.236 13.992 79.710 o
-2 -11 3 1841.110 1851.560 22.723 22.115 o
-2 -11 6 380.168 378.893 18.072 73.513 o
-2 -10 -7 886.252 912.362 19.123 53.816 o
-2 -10 -4 1656.740 1628.140 21.128 25.536 o
-2 -10 -1 4075.610 4202.160 45.591 5.112 o
-2 -10 2 744.277 765.013 14.032 80.829 o
-2 -10 5 928.504 902.938 19.753 48.974 o
-2 -10 8 270.921 269.467 10.567 164.095 o
-2 -9 -8 416.790 412.539 12.370 144.672 o
-2 -9 -5 236.017 238.232 9.582 219.391 o
-2 -9 -2 3395.160 3449.270 42.407 6.433 o
-2 -9 1 480.248 482.919 8.658 192.063 o
-2 -9 4 4039.490 4093.180 50.831 4.620 o
-2 -9 7 69.981 69.428 7.892 264.690 o
-2 -8 -9 248.350 245.900 11.134 169.532 o
-2 -8 -6 59.779 58.635 6.964 321.080 o
-2 -8 -3 1918.000 1927.540 22.866 21.482 o
-2 -8 0 1856.540 1894.590 20.839 22.454 o
-2 -8 3 492.729 509.321 12.853 132.610 o
-2 -8 6 1022.100 1020.570 20.108 45.579 o
-2 -8 9 160.368 160.599 8.214 413.203 o
-2 -7 -10 74.343 73.268 7.392 442.019 o
-2 -7 -7 194.333 198.480 12.904 113.975 o
-2 -7 -4 609.571 595.986 12.074 103.680 o
-2 -7 -1 656.135 613.009 23.996 43.037 o
-2 -7 2 2145.550 2149.110 37.089 11.823 o
-2 -7 5 1155.590 1148.000 21.395 37.414 o
-2 -7 8 502.228 511.352 16.302 79.241 o
-2 -6 -8 68.567 68.440 14.159 114.676 o
-2 -6 -5 2856.660 2806.320 33.700 9.291 o
-2 -6 -2 4578.870 4474.430 74.448 2.658 o
-2 -6 1 7886.640 8021.260 98.911 1.218 o
-2 -6 4 2574.330 2478.050 33.081 11.962 o
-2 -6 7 366.282 344.016 12.088 166.994 o
-2 -6 10 16.258 15.055 8.107 216.613 o
-2 -5 -9 683.731 687.122 18.698 51.735 o
-2 -5 -6 843.194 856.619 16.234 63.944 o
-2 -5 -3 2184.120 2122.790 59.348 5.620 o
-2 -5 0 784.773 775.986 42.219 14.775 o
-2 -5 3 645.381 631.584 15.769 66.928 o
-2 -5 6 310.831 303.479 10.168 182.866 o
-2 -5 9 558.886 567.127 16.309 68.782 o
-2 -4 -10 29.588 24.612 7.531 361.839 o
-2 -4 -7 993.534 1005.020 22.894 38.123 o
-2 -4 -4 6213.810 6191.230 80.428 1.888 o
-2 -4 -1 7513.410 7871.560 186.719 0.543 o
-2 -4 2 889.875 948.985 34.160 16.409 o
-2 -4 5 16.074 21.914 7.581 254.695 o
-2 -4 8 695.715 686.437 17.362 57.772 o
-2 -4 11 443.645 456.911 22.672 45.471 o
-2 -3 -11 319.968 321.403 10.179 186.555 o
-2 -3 -8 4402.850 4402.350 71.825 2.966 o
-2 -3 -5 2939.980 2905.540 41.484 7.987 o
-2 -3 -2 4293.100 4373.690 81.794 2.602 o
-2 -3 1 1200.450 1222.270 33.889 15.570 o
-2 -3 4 4906.830 4662.660 78.929 2.378 o
-2 -3 7 645.985 618.895 15.596 69.016 o
-2 -3 10 339.669 337.646 16.581 80.499 o
-2 -2 -9 1402.540 1426.010 33.963 16.194 o
-2 -2 -6 524.057 474.293 36.949 19.769 o
-2 -2 -3 10773.700 10791.200 167.646 0.512 o
-2 -2 0 4044.070 3903.330 54.860 4.305 o
-2 -2 3 1478.710 1454.710 34.013 14.566 o
-2 -2 6 2493.100 2497.460 28.223 13.285 o
-2 -2 9 746.852 759.071 19.287 50.170 o
-2 -1 -10 674.282 724.211 19.084 50.201 o
-2 -1 -7 228.176 198.394 19.479 50.038 o
-2 -1 -4 1232.380 1274.730 29.154 19.904 o
-2 -1 -1 9550.090 9508.170 189.727 0.494 o
-2 -1 2 11000.900 10438.100 169.519 0.521 o
-2 -1 5 12820.200 12737.200 130.388 0.563 o
-2 -1 8 1111.760 1064.700 19.116 39.349 o
-2 -1 11 789.123 779.281 17.159 63.335 o
-1 -16 -3 84.012 88.347 6.778 382.628 o
-1 -16 0 375.174 385.976 18.282 72.733 o
-1 -16 3 277.466 262.799 13.018 133.590 o
-1 -15 -4 6.482 8.000 4.404 458.797 o
-1 -15 -1 701.761 699.265 18.722 61.914 o
-1 -15 2 290.029 298.841 10.912 164.405 o
-1 -15 5 539.240 534.573 16.913 75.258 o
-1 -14 -5 22.076 20.995 5.826 381.241 o
-1 -14 -2 225.438 235.516 9.547 239.763 o
-1 -14 1 57.577 62.265 6.704 350.895 o
-1 -14 4 273.976 295.555 15.694 90.056 o
-1 -13 -6 629.569 645.557 17.078 69.452 o
-1 -13 -3 23.318 23.803 11.059 178.504 o
-1 -13 0 847.866 867.689 17.050 53.142 o
-1 -13 3 310.103 311.530 13.013 110.924 o
-1 -13 6 894.786 904.151 23.291 34.000 o
-1 -12 -7 693.343 701.810 15.167 82.887 o
-1 -12 -4 33.958 36.361 7.593 340.574 o
-1 -12 -1 1166.680 1203.120 17.168 43.264 o
-1 -12 2 1195.730 1193.900 20.100 34.984 o
-1 -12 5 79.998 100.182 9.823 223.551 o
-1 -12 8 593.153 595.297 17.794 69.881 o
-1 -11 -8 1314.460 1339.470 20.388 35.944 o
-1 -11 -5 116.311 113.760 10.927 240.526 o
-1 -11 -2 1929.110 1918.210 43.249 10.052 o
-1 -11 1 2081.400 2056.170 18.825 22.339 o
-1 -11 4 1709.420 1767.620 32.723 14.919 o
-1 -11 7 534.429 514.886 15.814 84.995 o
-1 -10 -9 233.704 233.578 18.903 71.689 o
-1 -10 -6 951.190 949.243 24.233 35.172 o
-1 -10 -3 5700.880 5696.060 65.338 2.529 o
-1 -10 0 1932.520 1974.970 18.720 25.487 o
-1 -10 3 1823.570 1807.840 32.220 14.529 o
-1 -10 6 551.563 554.860 15.669 83.817 o
-1 -10 9 586.721 635.019 26.916 27.992 o
-1 -9 -7 129.263 115.372 7.804 356.920 o
-1 -9 -4 32.757 31.643 6.598 597.176 o
-1 -9 -1 2110.050 2164.410 23.378 18.814 o
-1 -9 2 538.751 535.552 9.965 186.472 o
-1 -9 5 5375.330 5326.620 61.916 2.867 o
-1 -9 8 369.357 364.336 13.119 106.855 o
-1 -8 -8 162.440 163.004 11.459 140.012 o
-1 -8 -5 686.639 670.467 15.803 82.279 o
-1 -8 -2 1721.660 1740.230 21.672 25.715 o
-1 -8 1 1611.260 1576.300 34.561 15.200 o
-1 -8 4 807.766 806.527 15.928 73.674 o
-1 -8 7 1187.620 1207.550 26.070 28.199 o
-1 -8 10 123.843 156.007 18.462 87.020 o
-1 -7 -9 288.196 306.103 16.481 82.497 o
-1 -7 -6 510.854 491.499 14.329 85.570 o
-1 -7 -3 696.036 716.455 24.829 32.618 o
-1 -7 0 3522.810 3503.810 50.179 5.507 o
-1 -7 3 1937.760 1915.210 46.710 9.366 o
-1 -7 6 2449.210 2406.390 29.468 13.677 o
-1 -7 9 399.833 375.310 16.386 74.972 o
-1 -6 -10 166.198 163.284 12.407 137.307 o
-1 -6 -7 311.390 300.264 17.469 85.714 o
-1 -6 -4 1970.030 1821.690 51.405 7.326 o
-1 -6 -1 2417.080 2382.030 88.891 2.709 o
-1 -6 2 3170.540 3185.080 35.440 7.873 o
-1 -6 5 1609.520 1635.480 19.455 30.797 o
-1 -6 8 408.707 422.457 12.979 128.982 o
-1 -5 -11 247.237 222.095 11.750 158.289 o
-1 -5 -8 1805.200 1820.310 48.094 8.475 o
-1 -5 -5 325.625 345.967 11.944 145.099 o
-1 -5 -2 1799.730 1701.630 67.539 4.384 o
-1 -5 1 2349.980 2505.800 57.537 5.333 o
-1 -5 4 818.889 780.392 28.939 28.351 o
-1 -5 7 2770.980 2749.870 31.073 11.201 o
-1 -5 10 4.346 11.034 8.226 427.714 o
-1 -4 -9 810.577 823.022 28.386 26.189 o
-1 -4 -6 447.099 484.508 18.417 60.543 o
-1 -4 -3 1058.430 1053.820 57.810 7.617 o
-1 -4 0 5800.510 5832.650 140.790 0.963 o
-1 -4 3 3884.390 3989.980 59.776 3.760 o
-1 -4 6 4304.900 4299.360 39.372 5.214 o
-1 -4 9 366.629 371.551 10.749 164.692 o
-1 -3 -10 339.237 334.888 16.113 97.580 o
-1 -3 -7 17.878 5.000 10.385 123.184 o
-1 -3 -4 5786.610 5934.650 81.477 1.899 o
-1 -3 -1 66735.700 67358.900 1227.550 0.011 o
-1 -3 2 3826.380 3822.130 59.632 4.087 o
-1 -3 5 2871.910 2888.580 39.307 8.911 o
-1 -3 8 1210.500 1217.450 24.631 27.761 o
-1 -3 11 268.908 276.550 19.443 62.647 o
-1 -2 -11 332.560 340.097 13.673 107.807 o
-1 -2 -8 2695.320 2478.510 55.137 5.723 o
-1 -2 -5 163.507 146.029 13.742 149.311 o
-1 -2 -2 22147.300 22947.600 432.296 0.090 o
-1 -2 1 17929.900 19119.900 259.334 0.196 o
-1 -2 4 2324.790 2349.670 60.463 5.618 o
-1 -2 7 42.883 46.221 4.892 582.317 o
-1 -2 10 194.121 215.304 15.168 109.701 o
-1 -1 -9 173.798 201.522 23.130 35.992 o
-1 -1 -6 86.042 89.385 11.160 136.281 o
-1 -1 -3 11085.200 11159.500 101.823 0.790 o
-1 -1 0 13924.600 14364.500 154.223 0.432 o
-1 -1 3 1612.760 1509.230 64.768 5.537 o
-1 -1 6 1576.430 1581.680 23.679 25.605 o
-1 -1 9 195.322 206.376 9.968 185.512 o
0 -17 -1 817.213 828.500 21.662 43.859 o
0 -17 2 222.774 223.483 17.227 90.219 o
0 -16 -2 196.897 195.812 11.323 204.269 o
0 -16 1 143.660 145.500 8.042 309.306 o
0 -16 4 383.561 393.947 49.577 10.313 o
0 -15 -3 184.481 189.813 12.501 165.552 o
0 -15 0 618.450 637.402 14.746 76.701 o
0 -15 3 18.626 15.928 8.460 239.776 o
0 -14 -4 202.120 213.626 10.223 190.357 o
0 -14 -1 1868.750 1877.380 28.283 16.420 o
0 -14 2 71.196 81.685 7.210 393.039 o
0 -14 5 317.102 327.270 15.975 79.223 o
0 -13 -5 557.966 561.880 17.330 62.678 o
0 -13 -2 1780.180 1830.050 26.010 18.712 o
0 -13 1 1087.480 1074.280 15.424 57.212 o
0 -13 4 34.220 45.153 8.406 388.519 o
0 -13 7 685.097 738.273 21.569 47.064 o
0 -12 -6 1815.090 1887.210 29.116 17.081 o
0 -12 -3 905.506 908.298 24.080 37.151 o
0 -12 0 2411.680 2424.000 23.799 16.390 o
0 -12 3 1275.050 1286.230 19.260 35.585 o
0 -12 6 515.658 548.284 12.969 107.479 o
0 -11 -7 840.379 831.199 17.656 57.154 o
0 -11 -4 527.904 537.369 15.453 78.707 o
0 -11 -1 4581.460 4542.200 42.160 4.823 o
0 -11 2 1192.710 1235.990 16.053 48.350 o
0 -11 5 607.749 620.992 19.281 56.893 o
0 -11 8 1992.140 2075.760 55.349 6.152 o
0 -10 -8 580.549 586.004 16.388 79.698 o
0 -10 -5 1397.070 1376.530 28.376 22.942 o
0 -10 -2 3422.760 3496.930 57.395 4.780 o
0 -10 1 2203.230 2256.690 19.856 19.911 o
0 -10 4 2158.190 2143.970 44.237 8.491 o
0 -10 7 456.296 455.472 13.153 100.695 o
0 -9 -9 318.364 340.275 19.871 65.841 o
0 -9 -6 1078.850 1084.380 24.379 31.606 o
0 -9 -3 152.425 148.893 7.357 321.936 o
0 -9 0 809.351 816.204 17.913 52.392 o
0 -9 3 303.533 307.063 12.413 169.677 o
0 -9 6 2184.500 2138.200 34.370 12.602 o
0 -9 9 137.925 134.635 19.306 72.059 o
0 -8 -10 14.059 13.358 5.493 580.638 o
0 -8 -7 921.035 905.548 21.632 37.359 o
0 -8 -4 3329.420 3301.440 43.470 6.827 o
0 -8 -1 4491.250 4216.610 74.526 2.806 o
0 -8 2 636.784 630.702 15.359 86.324 o
0 -8 5 2266.560 2224.360 29.676 14.093 o
0 -8 8 827.809 827.231 14.288 79.768 o
0 -7 -8 279.496 264.150 20.678 54.223 o
0 -7 -5 667.127 668.268 19.174 53.844 o
0 -7 -2 1271.880 1187.360 57.637 7.363 o
0 -7 1 1979.400 2045.550 30.214 14.956 o
0 -7 4 258.481 254.739 8.945 280.144 o
0 -7 7 4542.550 4591.890 45.324 4.485 o
0 -7 10 378.537 440.930 26.135 34.292 o
0 -6 -9 239.428 235.009 17.506 87.503 o
0 -6 -6 821.030 854.279 19.794 45.776 o
0 -6 -3 6128.860 6007.950 96.949 1.568 o
0 -6 0 4192.080 4337.830 124.314 1.353 o
0 -6 3 558.783 573.412 15.721 80.576 o
0 -6 6 5116.430 5026.490 44.817 3.923 o
0 -6 9 196.528 188.636 9.240 249.874 o
0 -5 -10 69.013 62.243 10.534 301.105 o
0 -5 -7 1002.200 1054.770 28.241 25.436 o
0 -5 -4 5730.480 5486.790 91.845 1.801 o
0 -5 -1 2512.820 2532.700 80.205 3.095 o
0 -5 2 2059.550 2094.030 54.789 6.095 o
0 -5 5 1521.420 1531.850 29.985 19.315 o
0 -5 8 1381.230 1412.330 19.742 36.614 o
0 -5 11 305.998 315.673 19.418 70.291 o
0 -4 -11 496.785 452.361 13.427 119.270 o
0 -4 -8 3622.410 3687.440 62.276 4.046 o
0 -4 -5 1171.780 1198.020 37.688 14.130 o
0 -4 -2 846.895 762.153 37.331 14.671 o
0 -4 1 2155.930 2249.980 39.493 9.516 o
0 -4 4 2626.070 2521.880 63.393 4.853 o
0 -4 7 2454.690 2402.380 24.151 16.396 o
0 -4 10 349.522 365.375 16.658 80.398 o
0 -3 -9 2180.730 2260.970 50.998 7.162 o
0 -3 -6 2154.920 2190.610 44.945 8.077 o
0 -3 -3 5756.970 5712.570 78.817 2.010 o
0 -3 0 2301.530 2254.740 42.030 8.509 o
0 -3 3 2113.290 2234.090 46.500 7.728 o
0 -3 6 1206.970 1197.750 16.118 48.201 o
0 -3 9 110.866 124.370 10.534 244.207 o
0 -2 -10 263.088 295.566 18.902 61.666 o
0 -2 -7 1302.390 1333.630 32.615 18.162 o
0 -2 -4 3096.280 3148.510 68.014 3.759 o
0 -2 -1 10996.100 11030.200 152.054 0.546 o
0 -2 2 9440.020 9018.290 384.039 0.145 o
0 -2 5 986.290 1046.080 24.908 34.651 o
0 -2 8 458.172 424.500 11.489 167.171 o
0 -2 11 273.713 319.021 15.970 106.530 o
0 -1 -11 772.865 787.510 36.586 18.625 o
0 -1 -8 1072.070 1158.640 39.310 13.570 o
0 -1 -5 2208.300 2231.860 47.497 7.359 o
0 -1 -2 763.519 780.469 12.633 108.713 o
0 -1 1 25477.000 25647.700 463.362 0.076 o
0 -1 4 1506.420 1491.870 25.696 21.826 o
0 -1 7 7068.060 7042.040 63.808 1.968 o
0 -1 10 713.826 745.595 19.891 45.835 o
0 0 -9 3543.210 3786.410 102.437 1.967 o
0 0 -6 997.377 958.070 38.615 13.157 o
0 0 -3 1669.060 1743.430 58.053 6.631 o
0 0 3 1564.730 1666.330 51.236 7.550 o
0 0 6 1138.130 1235.890 73.107 4.808 o
0 0 9 3424.730 3366.060 57.827 4.498 o
0 1 -10 798.981 815.357 29.345 27.303 o
0 1 -7 7136.620 7338.770 101.224 1.303 o
0 1 -4 1652.310 1679.530 34.479 15.860 o
0 1 -1 25241.800 26449.400 484.499 0.070 o
0 1 2 633.663 645.087 19.764 45.286 o
0 1 5 2414.730 2523.970 33.306 12.413 o
0 1 8 1103.250 1101.150 22.689 34.716 o
0 1 11 677.438 730.312 18.587 51.149 o
0 2 -11 218.405 224.835 11.867 134.274 o
0 2 -8 386.674 366.659 21.571 42.955 o
0 2 -5 844.776 847.285 24.922 28.835 o
0 2 -2 9854.340 9750.870 203.493 0.438 o
0 2 1 11459.200 11372.600 211.937 0.377 o
0 2 4 3239.940 3214.720 44.388 6.826 o
0 2 7 1287.400 1270.230 20.760 34.307 o
0 2 10 283.317 287.695 13.768 126.430 o
0 3 -9 93.020 93.309 13.114 120.492 o
0 3 -6 1224.840 1268.630 29.707 21.609 o
0 3 -3 2303.460 2300.640 79.959 3.565 o
0 3 0 2545.300 2543.730 44.385 8.643 o
0 3 3 6035.510 5980.490 82.304 1.981 o
0 3 6 2355.910 2260.770 29.685 14.714 o
0 3 9 2167.340 2162.270 28.553 15.239 o
0 4 -10 353.940 360.058 12.607 136.093 o
0 4 -7 2301.170 2419.770 53.818 6.060 o
0 4 -4 2543.280 2443.890 63.385 4.675 o
0 4 -1 2386.090 2348.620 61.081 5.629 o
0 4 2 948.433 963.028 24.716 34.781 o
0 4 5 1229.470 1245.490 35.405 16.729 o
0 4 8 3574.630 3621.050 45.211 5.775 o
0 4 11 452.304 455.042 22.122 42.869 o
0 5 -11 257.101 251.100 8.231 266.921 o
0 5 -8 1269.570 1296.630 74.579 3.876 o
0 5 -5 1483.190 1577.080 38.119 12.978 o
0 5 -2 2244.690 2230.920 130.860 1.442 o
0 5 1 2659.450 2628.260 43.577 8.312 o
0 5 4 5621.740 5431.520 113.811 1.325 o
0 5 7 981.680 994.059 20.581 40.894 o
0 5 10 42.706 55.692 9.135 186.276 o
0 6 -9 210.776 212.964 13.000 144.968 o
0 6 -6 5054.190 5090.140 88.089 2.006 o
0 6 -3 562.063 575.379 13.283 106.277 o
0 6 0 4048.530 4089.840 44.727 5.015 o
0 6 3 6123.580 6124.730 111.502 1.304 o
0 6 6 869.397 865.266 16.146 65.976 o
0 6 9 200.938 186.396 13.817 105.977 o
0 7 -10 376.333 384.517 13.132 122.979 o
0 7 -7 4491.120 4544.250 57.757 3.605 o
0 7 -4 242.466 243.097 7.770 328.346 o
0 7 -1 2061.060 2066.990 31.479 14.825 o
0 7 2 1140.670 1139.910 18.877 38.927 o
0 7 5 684.459 656.026 14.692 85.109 o
0 7 8 284.670 288.872 12.499 144.818 o
0 8 -8 786.320 804.244 20.911 43.023 o
0 8 -5 2281.350 2277.390 36.240 11.255 o
0 8 -2 579.328 542.100 20.413 47.752 o
0 8 1 4433.950 4294.630 51.133 4.162 o
0 8 4 3165.640 3079.840 37.580 7.700 o
0 8 7 1002.000 1016.740 21.464 41.267 o
0 8 10 20.237 20.156 7.599 542.409 o
0 9 -9 119.000 118.997 9.537 229.535 o
0 9 -6 2144.450 2167.670 36.816 11.296 o
0 9 -3 241.021 231.844 8.733 232.588 o
0 9 0 887.599 875.800 19.208 52.370 o
0 9 3 206.034 192.300 8.979 345.218 o
0 9 6 1045.650 1013.450 17.428 49.329 o
0 9 9 273.878 264.063 19.852 52.593 o
0 10 -7 545.470 567.858 19.460 64.605 o
0 10 -4 2293.200 2311.570 29.848 14.473 o
0 10 -1 2241.070 2214.830 31.570 13.555 o
0 10 2 3281.540 3225.950 30.258 8.819 o
0 10 5 1292.780 1280.310 21.636 30.743 o
0 10 8 534.285 512.614 18.808 56.678 o
0 11 -8 2127.890 2155.450 55.444 6.672 o
0 11 -5 594.507 622.266 17.956 62.266 o
0 11 -2 1208.180 1245.850 28.047 23.744 o
0 11 1 4396.920 4359.910 44.538 4.573 o
0 11 4 579.772 587.089 15.905 84.412 o
0 11 7 833.766 862.798 19.793 47.362 o
0 12 -6 550.918 577.107 34.607 20.408 o
0 12 -3 1379.860 1409.500 23.962 28.939 o
0 12 0 2327.570 2303.920 31.901 12.409 o
0 12 3 803.716 777.191 13.768 74.964 o
0 12 6 1843.230 1843.170 39.083 11.769 o
0 13 -7 634.558 644.353 29.930 23.634 o
0 13 -4 28.834 31.867 8.345 300.507 o
0 13 -1 1067.480 1080.180 20.384 39.553 o
0 13 2 1944.780 1979.660 28.786 17.837 o
0 13 5 625.736 606.136 15.794 84.713 o
0 14 -5 364.828 342.331 18.779 72.114 o
0 14 -2 85.320 92.640 7.738 453.660 o
0 14 1 2041.240 2000.560 34.678 13.834 o
0 14 4 236.777 221.967 10.525 228.255 o
0 15 -3 27.392 28.871 8.046 489.931 o
0 15 0 710.905 704.929 19.077 60.358 o
0 15 3 161.368 171.701 13.693 112.877 o
0 16 -4 356.864 357.162 18.325 64.009 o
0 16 -1 169.728 181.083 8.043 394.479 o
0 16 2 166.459 173.924 9.930 203.677 o
0 17 -2 188.086 181.171 12.913 121.863 o
0 17 1 768.086 751.577 15.950 65.896 o
1 1 -9 249.490 250.843 19.941 71.101 o
1 1 -6 1531.450 1542.920 32.356 16.519 o
1 1 -3 1510.120 1454.890 27.096 20.912 o
1 1 0 13918.800 14365.900 266.742 0.234 o
1 1 3 11150.000 10973.300 208.173 0.383 o
1 1 6 126.760 122.129 6.718 667.200 o
1 1 9 224.243 263.979 12.889 166.506 o
1 2 -10 177.305 172.033 12.887 131.350 o
1 2 -7 76.216 78.946 17.133 120.445 o
1 2 -4 2171.230 2134.990 44.640 8.316 o
1 2 -1 18233.600 19252.300 371.488 0.126 o
1 2 2 22146.800 22600.700 423.437 0.093 o
1 2 5 129.275 132.012 9.685 205.153 o
1 2 8 2748.940 2667.470 34.481 10.253 o
1 2 11 370.840 376.131 22.791 48.556 o
1 3 -11 265.671 256.329 9.557 233.679 o
1 3 -8 1255.350 1301.580 31.654 19.682 o
1 3 -5 2644.220 2714.500 58.218 4.972 o
1 3 -2 3809.100 3790.680 107.056 1.745 o
1 3 1 67029.800 68006.800 705.586 0.020 o
1 3 4 6109.340 6100.220 64.146 2.476 o
1 3 7 33.585 39.000 6.859 773.221 o
1 3 10 291.594 299.857 20.360 49.781 o
1 4 -9 397.233 374.601 25.559 37.987 o
1 4 -6 4388.440 4497.130 78.376 2.632 o
1 4 -3 4167.020 4238.940 57.199 4.165 o
1 4 0 5745.120 5649.740 64.085 2.546 o
1 4 3 924.255 919.823 18.881 43.666 o
1 4 6 485.746 492.714 13.526 116.358 o
1 4 9 821.835 815.769 17.852 57.122 o
1 5 -10 3.411 4.506 5.616 623.899 o
1 5 -7 2689.910 2772.660 61.431 4.747 o
1 5 -4 718.497 708.604 21.195 40.776 o
1 5 -1 2545.950 2614.840 56.446 6.042 o
1 5 2 1996.090 1924.150 59.201 6.333 o
1 5 5 341.035 340.346 14.752 106.081 o
1 5 8 1811.820 1789.330 46.826 8.912 o
1 5 11 258.782 281.101 14.530 112.645 o
1 6 -8 385.782 428.134 18.386 63.430 o
1 6 -5 1559.370 1597.640 45.834 9.423 o
1 6 -2 3404.790 3442.810 50.263 5.773 o
1 6 1 2447.790 2430.210 27.879 13.968 o
1 6 4 2015.300 1973.110 75.329 3.894 o
1 6 7 263.232 269.803 9.882 192.671 o
1 6 10 189.154 186.256 13.102 150.592 o
1 7 -9 448.783 439.405 16.139 90.310 o
1 7 -6 2337.500 2301.900 45.899 7.798 o
1 7 -3 1754.850 1767.360 31.248 15.064 o
1 7 0 3384.520 3386.480 51.592 5.172 o
1 7 3 751.567 752.380 27.602 30.080 o
1 7 6 601.376 604.385 16.920 79.264 o
1 7 9 297.812 258.788 19.741 61.639 o
1 8 -10 92.548 93.293 10.913 156.054 o
1 8 -7 1097.890 1087.190 23.750 29.894 o
1 8 -4 716.770 712.712 19.056 49.106 o
1 8 -1 1586.470 1587.800 31.709 16.878 o
1 8 2 1686.310 1685.890 27.710 19.326 o
1 8 5 601.535 584.056 18.049 56.542 o
1 8 8 215.098 235.688 12.740 174.405 o
1 9 -8 443.690 449.185 16.901 87.361 o
1 9 -5 5313.260 5197.910 80.098 2.189 o
1 9 -2 459.346 483.667 17.417 62.502 o
1 9 1 2112.030 2153.310 33.914 12.833 o
1 9 4 29.714 25.048 6.567 516.584 o
1 9 7 140.292 129.958 10.168 242.293 o
1 10 -9 660.914 659.674 22.912 44.483 o
1 10 -6 536.006 510.138 22.823 41.771 o
1 10 -3 1950.180 1939.530 26.028 19.683 o
1 10 0 1884.390 1897.710 26.863 18.193 o
1 10 3 5701.610 5637.100 54.131 2.954 o
1 10 6 874.265 878.240 20.306 42.042 o
1 10 9 210.274 212.192 11.010 172.731 o
1 11 -7 509.695 500.429 19.018 57.725 o
1 11 -4 1796.560 1832.970 33.334 15.299 o
1 11 -1 2150.220 2141.400 28.948 15.614 o
1 11 2 1862.570 1859.710 35.517 12.880 o
1 11 5 89.922 99.713 8.572 259.115 o
1 11 8 1248.250 1292.330 34.373 16.101 o
1 12 -8 536.638 500.854 22.326 41.032 o
1 12 -5 90.583 86.716 20.797 61.362 o
1 12 -2 1322.340 1331.440 21.448 35.035 o
1 12 1 1271.580 1274.500 19.811 39.400 o
1 12 4 43.212 52.073 9.799 300.091 o
1 12 7 644.386 614.037 15.591 73.867 o
1 13 -6 957.064 953.307 31.242 22.671 o
1 13 -3 376.997 399.813 12.415 157.180 o
1 13 0 963.302 966.113 22.138 41.581 o
1 13 3 26.400 29.009 8.460 371.310 o
1 13 6 609.662 662.883 28.450 26.998 o
1 14 -4 286.539 279.832 11.138 182.658 o
1 14 -1 91.010 99.288 9.281 379.109 o
1 14 2 228.991 231.217 11.430 175.971 o
1 14 5 42.389 45.510 12.361 241.344 o
1 15 -5 515.425 530.252 16.013 77.635 o
1 15 -2 327.800 322.958 9.890 230.842 o
1 15 1 618.355 578.318 26.180 29.259 o
1 15 4 17.056 24.396 11.801 306.074 o
1 16 -3 276.666 271.414 18.985 64.778 o
1 16 0 341.776 329.893 13.658 109.313 o
1 16 3 117.461 113.061 11.059 247.250 o
2 1 -11 756.132 734.484 15.492 70.537 o
2 1 -8 1242.230 1258.810 32.908 19.716 o
2 1 -5 12552.600 12348.400 157.808 0.473 o
2 1 -2 10603.900 10027.400 146.097 0.602 o
2 1 1 9107.450 9144.510 182.831 0.496 o
2 1 4 1386.530 1382.500 23.715 30.264 o
2 1 7 295.678 291.378 9.261 293.133 o
2 1 10 749.356 773.696 18.296 61.289 o
2 2 -9 783.757 793.274 35.473 18.491 o
2 2 -6 2510.410 2612.230 51.566 6.550 o
2 2 -3 1661.110 1753.030 137.478 1.366 o
2 2 0 4049.000 4016.570 93.365 2.129 o
2 2 3 10822.100 10761.600 114.982 0.753 o
2 2 6 435.479 412.146 11.600 125.991 o
2 2 9 1422.200 1454.600 25.216 25.206 o
2 3 -10 349.754 366.395 19.567 61.389 o
2 3 -7 750.889 788.629 23.927 40.645 o
2 3 -4 4998.360 4955.720 70.588 2.718 o
2 3 -1 1378.010 1271.050 53.882 8.410 o
2 3 2 4050.760 3921.160 112.464 1.512 o
2 3 5 2832.910 2849.600 57.134 5.130 o
2 3 8 4294.800 4274.790 71.779 2.910 o
2 3 11 350.708 374.597 38.464 17.317 o
2 4 -11 428.777 440.602 11.047 154.330 o
2 4 -8 783.825 808.174 36.160 18.811 o
2 4 -5 27.602 24.430 15.613 142.727 o
2 4 -2 1033.950 1045.910 28.129 28.054 o
2 4 1 7560.990 7449.760 179.267 0.588 o
2 4 4 6253.680 6374.530 70.597 2.125 o
2 4 7 897.936 912.148 20.779 39.448 o
2 4 10 35.893 50.121 10.301 263.002 o
2 5 -9 633.091 612.649 26.558 34.612 o
2 5 -6 353.835 338.689 15.507 102.663 o
2 5 -3 759.546 779.658 18.500 62.503 o
2 5 0 652.430 688.474 16.319 61.248 o
2 5 3 2197.400 2216.030 38.535 10.680 o
2 5 6 836.850 854.126 17.178 58.545 o
2 5 9 765.793 788.410 31.070 24.843 o
2 6 -10 28.661 28.979 8.222 521.346 o
2 6 -7 302.945 282.274 17.675 63.145 o
2 6 -4 2382.500 2315.040 37.494 9.818 o
2 6 -1 7802.920 7986.710 106.666 1.118 o
2 6 2 4704.820 4523.830 69.135 2.979 o
2 6 5 3078.220 3013.390 38.520 8.527 o
2 6 8 72.723 73.378 8.277 365.309 o
2 7 -8 498.171 492.366 18.390 63.556 o
2 7 -5 1095.240 1117.980 38.629 13.708 o
2 7 -2 2042.760 2053.390 36.814 11.412 o
2 7 1 549.302 531.202 18.952 51.192 o
2 7 4 710.408 709.981 16.111 79.523 o
2 7 7 247.423 246.286 14.603 129.626 o
2 7 10 73.038 73.944 8.799 304.793 o
2 8 -9 121.704 126.824 9.209 218.519 o
2 8 -6 922.693 956.039 64.515 5.170 o
2 8 -3 420.806 433.349 10.477 152.386 o
2 8 0 2024.430 2049.510 27.516 18.083 o
2 8 3 1921.470 1902.640 22.221 22.191 o
2 8 6 95.762 99.471 9.298 380.226 o
2 8 9 268.523 277.246 11.395 181.291 o
2 9 -7 105.856 77.091 22.842 61.795 o
2 9 -4 4009.640 4039.630 64.811 3.519 o
2 9 -1 549.387 538.967 17.797 73.409 o
2 9 2 3467.950 3505.600 39.967 6.887 o
2 9 5 262.935 280.766 11.404 185.428 o
2 9 8 375.922 350.557 10.750 161.618 o
2 10 -8 333.880 329.471 12.602 159.973 o
2 10 -5 852.014 814.875 19.435 45.789 o
2 10 -2 777.871 783.124 18.885 54.972 o
2 10 1 3958.040 4017.880 46.243 5.008 o
2 10 4 1792.110 1729.370 29.017 19.002 o
2 10 7 779.019 787.758 16.020 61.044 o
2 11 -6 351.222 348.744 17.377 70.468 o
2 11 -3 1890.370 1904.510 72.661 4.213 o
2 11 0 807.737 796.000 15.120 65.078 o
2 11 3 29.802 15.952 12.232 270.172 o
2 11 6 169.888 155.243 9.632 229.596 o
2 12 -7 1030.690 1024.390 25.044 29.441 o
2 12 -4 678.149 687.706 24.241 33.971 o
2 12 -1 550.587 545.732 15.077 98.557 o
2 12 2 512.908 538.829 17.451 74.693 o
2 12 5 467.325 449.611 20.501 53.560 o
2 13 -5 416.159 404.597 13.533 112.000 o
2 13 -2 364.676 380.397 11.708 176.235 o
2 13 1 738.808 760.288 16.114 76.469 o
2 13 4 1022.680 1008.680 33.689 18.569 o
2 14 -3 1498.710 1495.220 22.898 28.674 o
2 14 0 818.313 820.493 18.258 58.187 o
2 14 3 414.614 426.666 17.228 71.222 o
2 15 -4 822.325 738.511 18.633 54.587 o
2 15 -1 532.837 520.943 18.892 66.635 o
2 15 2 129.704 128.837 9.581 264.620 o
2 16 1 100.045 97.476 7.097 389.629 o
3 1 -10 145.089 159.214 14.769 94.601 o
3 1 -7 257.331 255.144 13.509 103.945 o
3 1 -4 2248.680 2212.850 37.431 10.889 o
3 1 -1 2843.220 2717.090 63.751 4.679 o
3 1 2 7247.960 7255.990 112.050 1.104 o
3 1 5 1425.090 1381.950 32.226 16.535 o
3 1 8 555.773 556.604 14.899 93.998 o
3 1 11 969.225 947.770 33.440 20.766 o
3 2 -11 441.751 433.699 11.735 145.297 o
3 2 -8 1121.460 1155.250 31.734 21.934 o
3 2 -5 1995.150 2020.910 35.904 12.409 o
3 2 -2 5399.980 5275.240 127.355 1.144 o
3 2 1 4366.160 4497.080 111.354 1.471 o
3 2 4 785.903 754.754 18.733 56.845 o
3 2 7 1034.650 1058.590 16.768 49.692 o
3 2 10 652.377 647.355 18.489 61.033 o
3 3 -9 1097.770 1101.870 30.529 22.113 o
3 3 -6 1711.020 1775.810 39.118 13.010 o
3 3 -3 2459.670 2413.970 46.895 7.667 o
3 3 0 6112.710 6426.540 152.683 0.776 o
3 3 3 8990.540 8988.780 111.125 0.928 o
3 3 6 2055.530 2044.260 26.506 17.583 o
3 3 9 75.065 82.155 11.732 158.333 o
3 4 -10 363.395 360.803 14.176 115.192 o
3 4 -7 856.591 828.013 25.724 32.698 o
3 4 -4 503.993 488.674 30.908 25.277 o
3 4 -1 2635.090 2661.800 83.057 3.061 o
3 4 2 3059.290 3001.990 83.449 2.683 o
3 4 5 1889.400 1935.540 41.112 10.720 o
3 4 8 327.092 342.377 14.552 93.891 o
3 4 11 247.753 257.250 16.548 94.478 o
3 5 -8 1172.620 1165.170 33.943 17.795 o
3 5 -5 370.087 346.504 22.788 47.699 o
3 5 -2 3153.140 3202.750 43.678 6.916 o
3 5 1 225.954 231.083 15.393 80.698 o
3 5 4 2293.340 2354.080 37.301 11.003 o
3 5 7 1099.320 1146.130 21.644 34.782 o
3 5 10 137.391 143.731 15.130 92.594 o
3 6 -9 394.542 406.053 17.993 62.388 o
3 6 -6 5.964 19.120 9.454 152.181 o
3 6 -3 2382.920 2427.050 33.155 11.943 o
3 6 0 1781.740 1868.560 51.009 8.271 o
3 6 3 1516.550 1556.920 25.627 23.806 o
3 6 6 2900.420 2966.180 38.696 8.296 o
3 6 9 437.169 413.030 13.240 104.283 o
3 7 -10 82.969 83.501 17.642 57.870 o
3 7 -7 405.624 458.406 28.966 32.695 o
3 7 -4 925.149 954.287 16.826 51.185 o
3 7 -1 3270.360 3295.400 47.028 6.192 o
3 7 2 1493.690 1472.010 27.342 21.225 o
3 7 5 4745.330 4807.060 57.717 3.581 o
3 7 8 21.225 16.507 5.174 541.075 o
3 8 -8 252.696 242.428 16.060 104.629 o
3 8 -5 749.478 762.401 19.280 46.445 o
3 8 -2 1326.450 1328.870 18.916 39.777 o
3 8 1 1570.620 1627.650 41.682 11.297 o
3 8 4 3739.920 3790.790 40.814 6.279 o
3 8 7 1309.310 1370.160 24.030 29.494 o
3 9 -9 241.472 226.212 27.305 34.172 o
3 9 -6 762.697 768.831 20.458 41.878 o
3 9 -3 714.211 723.155 13.937 84.971 o
3 9 0 3076.450 3135.760 34.407 8.684 o
3 9 3 2654.270 2620.290 39.139 9.537 o
3 9 6 557.549 575.891 19.928 61.359 o
3 9 9 84.395 89.094 9.461 355.773 o
3 10 -7 564.805 568.371 15.777 73.043 o
3 10 -4 1023.370 958.595 22.232 36.301 o
3 10 -1 1028.820 989.661 18.840 43.036 o
3 10 2 66.788 70.562 8.062 435.073 o
3 10 5 418.669 424.613 13.166 129.533 o
3 10 8 182.833 179.497 6.755 383.078 o
3 11 -5 194.236 194.115 20.390 47.957 o
3 11 -2 1957.440 1939.170 25.545 18.856 o
3 11 1 824.829 837.014 18.421 49.697 o
3 11 4 183.826 185.341 9.350 244.915 o
3 11 7 185.126 181.736 10.903 169.953 o
3 12 -6 569.210 579.832 27.805 29.972 o
3 12 -3 1088.120 1041.490 22.714 34.324 o
3 12 0 902.219 941.674 18.309 56.472 o
3 12 3 503.837 513.073 25.733 30.187 o
3 12 6 23.301 34.812 9.434 301.938 o
3 13 -4 650.672 640.132 16.309 69.412 o
3 13 -1 1695.590 1607.310 28.792 19.117 o
3 13 2 450.162 449.703 13.761 99.975 o
3 13 5 244.585 230.064 32.153 26.554 o
3 14 -2 865.124 862.164 19.401 51.840 o
3 14 1 467.411 486.058 16.859 71.052 o
3 14 4 252.376 263.958 18.959 68.473 o
3 15 -3 685.655 660.873 22.981 41.594 o
3 15 0 172.471 168.010 12.546 167.822 o
3 15 3 22.722 32.009 13.482 213.833 o
4 1 -9 298.757 304.393 22.325 52.185 o
4 1 -6 1375.250 1425.860 32.844 16.699 o
4 1 -3 4964.670 5001.020 95.674 1.840 o
4 1 0 121.650 123.242 14.849 110.790 o
4 1 3 42.538 42.203 6.079 541.374 o
4 1 6 5509.710 5505.630 44.354 3.543 o
4 1 9 914.155 914.287 18.600 51.047 o
4 2 -10 201.511 179.560 14.086 115.567 o
4 2 -7 1338.980 1305.360 34.221 17.317 o
4 2 -4 306.603 296.841 11.417 174.507 o
4 2 -1 3533.820 3650.480 104.457 1.989 o
4 2 2 1136.980 1055.830 27.349 23.525 o
4 2 5 1338.690 1312.360 26.917 22.751 o
4 2 8 1438.280 1455.440 21.448 28.605 o
4 2 11 339.453 337.833 25.959 40.023 o
4 3 -11 649.958 608.529 23.446 41.887 o
4 3 -8 1356.840 1342.240 33.427 18.097 o
4 3 -5 324.234 325.255 13.851 112.111 o
4 3 -2 2561.190 2581.640 53.638 6.099 o
4 3 1 12189.200 12361.200 175.843 0.424 o
4 3 4 1488.520 1505.780 29.623 18.427 o
4 3 7 864.954 833.700 13.673 74.801 o
4 3 10 47.363 44.245 8.541 410.012 o
4 4 -9 519.544 472.831 19.341 56.924 o
4 4 -6 282.161 279.453 13.875 102.659 o
4 4 -3 1387.410 1363.240 40.195 13.311 o
4 4 0 8246.330 8597.720 149.746 0.713 o
4 4 3 2046.630 1891.290 77.221 3.392 o
4 4 6 1527.920 1494.950 23.612 25.020 o
4 4 9 94.809 88.170 8.583 246.815 o
4 5 -10 62.568 56.855 10.568 290.483 o
4 5 -7 321.622 304.983 17.826 81.467 o
4 5 -4 854.874 871.661 18.020 55.256 o
4 5 -1 13458.300 13641.200 158.721 0.439 o
4 5 2 232.373 213.450 23.238 35.336 o
4 5 5 1464.620 1470.660 23.354 27.312 o
4 5 8 52.103 47.251 5.777 463.149 o
4 6 -8 894.313 894.444 35.175 18.004 o
4 6 -5 162.161 161.884 9.531 195.648 o
4 6 -2 1466.370 1457.050 19.048 34.503 o
4 6 1 230.947 259.683 10.258 199.209 o
4 6 4 5302.160 5379.840 73.674 2.440 o
4 6 7 1535.480 1545.570 24.031 26.070 o
4 6 10 147.719 130.033 13.127 112.236 o
4 7 -9 56.113 57.517 6.188 447.206 o
4 7 -6 450.687 452.594 15.281 77.755 o
4 7 -3 173.230 172.054 7.270 516.604 o
4 7 0 4040.990 4124.650 46.926 5.077 o
4 7 3 120.680 117.536 7.069 466.680 o
4 7 6 2518.060 2539.830 42.066 9.059 o
4 7 9 509.826 513.857 16.749 71.859 o
4 8 -7 1179.450 1240.640 22.695 30.497 o
4 8 -4 289.265 300.963 15.241 90.756 o
4 8 -1 1893.050 1920.740 24.808 21.179 o
4 8 2 570.363 589.120 15.192 96.808 o
4 8 5 1495.220 1505.100 23.635 28.278 o
4 8 8 1128.720 1133.360 19.237 41.931 o
4 9 -8 158.410 153.526 14.185 96.098 o
4 9 -5 633.147 610.352 17.834 65.755 o
4 9 -2 557.186 554.729 13.294 102.386 o
4 9 1 414.253 401.337 21.276 48.813 o
4 9 4 18.797 23.321 6.369 522.276 o
4 9 7 796.764 796.633 17.254 60.324 o
4 10 -6 521.071 530.830 15.716 82.548 o
4 10 -3 1336.970 1329.620 26.122 23.274 o
4 10 0 811.385 844.835 16.308 57.245 o
4 10 3 5.437 8.111 4.472 372.326 o
4 10 6 536.791 545.860 13.648 112.070 o
4 11 -7 841.103 835.374 29.677 25.294 o
4 11 -4 172.723 183.901 24.253 33.421 o
4 11 -1 138.650 136.539 7.490 415.415 o
4 11 2 1777.800 1796.090 24.660 19.957 o
4 11 5 1049.030 1041.460 23.673 34.209 o
4 12 -5 454.064 465.288 16.134 71.961 o
4 12 -2 1117.890 1155.860 25.243 29.613 o
4 12 1 550.485 547.650 15.525 85.050 o
4 12 4 378.665 399.775 15.170 101.029 o
4 13 -3 560.030 556.246 19.894 58.354 o
4 13 0 2339.940 2339.080 29.478 13.941 o
4 13 3 152.325 153.943 9.851 191.675 o
4 14 -1 1420.540 1427.600 27.796 21.922 o
4 14 2 198.153 198.558 9.954 199.307 o
5 1 -11 73.635 75.495 21.048 55.510 o
5 1 -8 1508.310 1494.500 38.907 13.906 o
5 1 -5 186.688 182.870 11.745 189.102 o
5 1 -2 5438.050 5231.380 137.916 1.039 o
5 1 1 7406.740 7585.810 128.512 0.921 o
5 1 4 412.593 389.597 14.588 84.571 o
5 1 7 4343.120 4332.020 35.906 5.636 o
5 1 10 947.960 990.924 27.794 28.071 o
5 2 -9 1258.190 1232.110 26.209 27.900 o
5 2 -6 455.433 451.820 35.336 16.945 o
5 2 -3 2207.160 2129.240 43.524 8.400 o
5 2 0 17407.600 17986.500 303.411 0.168 o
5 2 3 2296.470 2257.450 38.282 10.790 o
5 2 6 1095.440 1072.110 15.643 58.996 o
5 2 9 9.219 21.919 7.928 191.320 o
5 3 -10 595.341 629.223 21.247 49.943 o
5 3 -7 1729.580 1700.810 38.964 12.294 o
5 3 -4 108.472 87.488 13.614 163.936 o
5 3 -1 4104.780 4124.400 66.980 3.268 o
5 3 2 1660.400 1707.290 29.986 16.343 o
5 3 5 543.439 558.292 13.560 106.639 o
5 3 8 250.509 257.194 10.041 215.209 o
5 4 -8 1091.120 1094.790 29.482 22.293 o
5 4 -5 61.674 64.781 8.706 252.652 o
5 4 -2 153.715 169.603 36.217 16.971 o
5 4 1 871.125 877.380 20.541 50.319 o
5 4 4 1643.870 1609.480 20.589 27.880 o
5 4 7 1523.390 1511.990 20.625 30.790 o
5 4 10 145.440 137.642 9.582 218.694 o
5 5 -9 70.442 73.513 7.792 278.777 o
5 5 -6 1028.600 1065.050 27.865 25.091 o
5 5 -3 1167.950 1159.140 19.663 40.580 o
5 5 0 5963.610 5925.520 102.186 1.544 o
5 5 3 289.364 291.116 9.209 229.928 o
5 5 6 335.637 340.402 11.201 153.875 o
5 5 9 223.271 151.519 71.071 4.115 o
5 6 -7 306.834 297.709 13.851 115.373 o
5 6 -4 2203.970 2238.540 26.741 14.918 o
5 6 -1 1103.910 1113.060 17.186 50.998 o
5 6 2 1608.610 1604.400 22.583 25.898 o
5 6 5 1395.070 1388.040 26.825 25.361 o
5 6 8 450.679 426.646 13.523 105.831 o
5 7 -8 307.535 288.567 14.819 89.623 o
5 7 -5 289.114 285.239 11.071 147.170 o
5 7 -2 1665.090 1647.660 24.668 24.394 o
5 7 1 5193.780 5172.770 46.166 3.674 o
5 7 4 184.349 189.837 13.524 136.926 o
5 7 7 1120.850 1121.390 22.915 34.098 o
5 8 -6 2745.140 2811.570 43.560 7.609 o
5 8 -3 112.447 122.319 7.651 297.190 o
5 8 0 3997.920 4041.710 59.154 3.945 o
5 8 3 422.188 439.085 12.620 131.727 o
5 8 6 1402.490 1399.220 24.399 26.927 o
5 9 -7 962.513 910.505 23.928 33.998 o
5 9 -4 37.887 29.671 7.974 453.903 o
5 9 -1 581.579 584.352 13.133 98.793 o
5 9 2 1135.270 1103.310 20.427 38.575 o
5 9 5 1785.180 1805.730 27.725 18.081 o
5 9 8 161.081 159.565 11.228 227.984 o
5 10 -5 828.951 809.195 32.744 20.484 o
5 10 -2 315.557 308.900 11.278 167.841 o
5 10 1 276.789 291.340 11.620 145.172 o
5 10 4 138.997 139.559 10.697 163.270 o
5 10 7 173.794 184.574 20.117 68.358 o
5 11 -6 160.691 157.052 11.456 152.941 o
5 11 -3 182.062 176.690 27.944 37.600 o
5 11 0 450.828 450.760 16.369 90.199 o
5 11 3 16.009 18.577 5.964 354.831 o
5 11 6 321.710 338.063 41.267 16.081 o
5 12 -4 53.233 48.579 11.494 262.949 o
5 12 -1 975.368 1015.970 24.241 34.304 o
5 12 2 176.704 172.024 10.467 170.931 o
5 12 5 198.897 191.855 9.513 253.392 o
5 13 -2 274.617 267.582 12.215 129.687 o
5 13 1 606.366 648.432 20.178 48.647 o
5 13 4 47.794 46.267 7.858 287.734 o
5 14 0 688.300 703.549 19.121 52.786 o
6 1 -10 93.386 85.165 8.873 351.450 o
6 1 -7 2274.870 2294.940 42.526 9.335 o
6 1 -4 1426.160 1407.510 31.542 19.802 o
6 1 -1 1622.310 1773.840 76.469 4.196 o
6 1 2 5923.250 6009.320 84.762 1.837 o
6 1 5 1848.510 1849.190 21.948 22.604 o
6 1 8 2144.430 2131.920 24.759 17.801 o
6 2 -8 368.609 359.270 15.009 107.438 o
6 2 -5 843.439 827.090 22.842 38.280 o
6 2 -2 653.546 697.841 51.785 10.097 o
6 2 1 1190.040 1185.560 17.570 42.584 o
6 2 4 824.430 839.654 15.275 65.542 o
6 2 7 3957.340 3912.250 36.091 6.166 o
6 2 10 221.311 263.028 21.865 53.880 o
6 3 -9 83.902 89.164 10.704 163.293 o
6 3 -6 675.729 670.612 18.516 66.025 o
6 3 -3 193.336 217.445 15.804 104.634 o
6 3 0 1489.880 1477.680 25.390 24.255 o
6 3 3 1341.560 1359.690 20.032 32.720 o
6 3 6 365.234 368.899 12.369 148.096 o
6 3 9 102.596 109.012 12.600 198.856 o
6 4 -10 114.773 109.140 8.261 367.342 o
6 4 -7 1829.830 1774.080 68.799 4.848 o
6 4 -4 1139.350 1119.500 21.293 33.925 o
6 4 -1 835.512 812.092 40.180 13.178 o
6 4 2 408.269 414.589 8.466 204.690 o
6 4 5 1005.570 962.556 16.561 60.984 o
6 4 8 987.872 992.854 15.566 64.928 o
6 5 -8 22.831 35.475 8.471 355.869 o
6 5 -5 3543.130 3600.930 51.450 4.873 o
6 5 -2 45.431 52.804 5.294 523.437 o
6 5 1 3939.400 3988.050 35.399 6.366 o
6 5 4 1323.710 1296.000 17.308 44.893 o
6 5 7 100.557 112.696 10.896 268.731 o
6 6 -9 211.529 213.142 10.561 230.801 o
6 6 -6 2024.930 2019.510 30.924 14.518 o
6 6 -3 645.986 659.717 12.177 109.131 o
6 6 0 2393.990 2474.710 28.622 13.067 o
6 6 3 397.446 380.374 10.632 185.695 o
6 6 6 153.493 158.203 9.161 313.291 o
6 6 9 62.206 55.450 10.377 185.534 o
6 7 -7 1372.370 1332.300 26.470 23.444 o
6 7 -4 46.566 37.898 7.333 494.536 o
6 7 -1 1194.390 1223.030 26.538 26.198 o
6 7 2 473.209 495.165 12.386 131.242 o
6 7 5 1303.560 1283.730 21.539 32.084 o
6 7 8 522.215 488.972 26.774 30.249 o
6 8 -8 269.970 244.439 21.206 59.438 o
6 8 -5 2313.850 2406.460 47.715 7.880 o
6 8 -2 831.103 832.391 25.384 32.573 o
6 8 1 2776.340 2800.130 36.855 9.454 o
6 8 4 1575.370 1586.530 35.505 13.508 o
6 8 7 452.672 427.270 23.712 37.516 o
6 9 -6 662.455 640.562 20.105 53.856 o
6 9 -3 834.074 840.908 24.090 31.410 o
6 9 0 987.857 980.232 18.526 47.031 o
6 9 3 1314.340 1314.580 22.363 30.769 o
6 9 6 120.177 114.490 9.538 253.353 o
6 10 -4 26.876 19.807 7.119 484.119 o
6 10 -1 265.658 255.083 9.780 246.480 o
6 10 2 1093.900 1121.300 28.235 23.962 o
6 10 5 387.033 403.981 25.756 36.916 o
6 11 -5 68.932 61.758 8.103 303.033 o
6 11 -2 656.313 676.058 30.244 27.263 o
6 11 1 202.419 200.723 14.186 110.121 o
6 11 4 132.968 137.898 13.462 149.881 o
6 12 -3 39.133 35.274 11.298 132.886 o
6 12 0 465.345 473.940 15.948 86.281 o
6 12 3 478.622 478.969 14.608 97.137 o
6 13 -1 1093.210 1060.750 23.340 32.835 o
6 13 2 590.922 597.315 17.346 65.364 o
7 1 -9 180.611 194.187 14.231 143.552 o
7 1 -6 949.105 933.158 27.153 26.374 o
7 1 -3 301.144 301.049 48.054 12.588 o
7 1 0 5828.160 6171.160 173.075 0.683 o
7 1 3 479.848 461.138 15.348 103.767 o
7 1 6 2057.920 2096.430 23.598 18.977 o
7 1 9 634.861 643.201 21.568 43.336 o
7 2 -10 492.252 502.668 23.114 39.483 o
7 2 -7 1362.490 1333.950 20.772 34.902 o
7 2 -4 1406.020 1430.110 38.866 13.117 o
7 2 -1 1253.020 1294.330 71.162 4.099 o
7 2 2 512.406 513.478 14.039 86.562 o
7 2 5 1509.820 1529.690 20.506 31.816 o
7 2 8 690.987 673.438 12.760 106.042 o
7 3 -8 760.799 744.258 34.443 18.254 o
7 3 -5 1017.020 1041.220 22.246 33.866 o
7 3 -2 212.317 214.423 13.035 159.515 o
7 3 1 916.576 917.357 16.151 66.883 o
7 3 4 1216.500 1220.550 16.588 47.813 o
7 3 7 181.080 175.270 7.840 366.035 o
7 3 10 350.561 309.272 18.366 67.847 o
7 4 -9 461.377 469.366 14.065 101.021 o
7 4 -6 1480.620 1481.060 34.843 15.322 o
7 4 -3 1063.870 1052.770 18.961 47.628 o
7 4 0 541.210 537.750 9.865 189.663 o
7 4 3 662.660 670.692 17.273 58.252 o
7 4 6 127.710 130.544 8.038 307.728 o
7 4 9 393.259 427.757 22.629 44.861 o
7 5 -7 1019.980 1038.620 23.620 31.966 o
7 5 -4 1534.000 1548.410 24.566 24.443 o
7 5 -1 374.381 381.026 10.179 201.519 o
7 5 2 158.583 175.466 6.261 457.642 o
7 5 5 158.485 166.626 10.183 175.053 o
7 5 8 931.693 923.833 20.264 41.582 o
7 6 -8 175.276 182.161 10.338 229.494 o
7 6 -5 690.376 720.970 17.207 71.165 o
7 6 -2 1329.960 1333.570 26.308 24.510 o
7 6 1 1361.950 1376.430 17.233 37.836 o
7 6 4 137.267 156.095 13.921 118.880 o
7 6 7 606.639 639.647 19.461 51.526 o
7 7 -6 1512.410 1544.340 35.638 15.815 o
7 7 -3 8.266 1.599 6.480 496.507 o
7 7 0 1078.220 1147.170 20.859 36.136 o
7 7 3 989.817 1029.750 24.040 30.662 o
7 7 6 1868.830 1892.980 33.805 14.214 o
7 8 -7 617.246 612.675 15.235 89.825 o
7 8 -4 333.345 338.623 15.204 83.516 o
7 8 -1 585.474 597.915 14.627 85.333 o
7 8 2 1787.160 1777.330 31.067 16.220 o
7 8 5 993.047 1019.330 30.299 22.678 o
7 9 -5 406.869 387.613 23.337 41.690 o
7 9 -2 37.348 48.798 10.154 317.925 o
7 9 1 733.866 758.176 15.433 72.176 o
7 9 4 181.570 212.348 14.841 95.996 o
7 9 7 408.984 422.298 19.886 54.805 o
7 10 -6 22.951 18.576 10.532 318.489 o
7 10 -3 68.058 64.285 9.317 321.554 o
7 10 0 456.636 459.946 13.673 94.922 o
7 10 3 389.181 389.802 15.437 99.989 o
7 10 6 599.049 611.145 19.226 57.936 o
7 11 -4 101.129 100.506 15.881 115.800 o
7 11 -1 460.147 479.330 19.963 63.509 o
7 11 2 322.438 328.567 15.386 96.407 o
7 12 -2 815.754 874.023 30.937 21.617 o
7 12 1 644.952 659.749 20.308 48.365 o
8 1 -8 570.940 551.849 33.287 19.101 o
8 1 -5 2542.330 2493.160 47.628 7.416 o
8 1 -2 1307.180 1245.460 74.249 4.300 o
8 1 1 274.952 288.092 13.046 164.909 o
8 1 4 617.973 590.764 11.126 118.067 o
8 1 7 620.049 649.015 12.561 100.719 o
8 1 10 199.143 202.900 17.463 79.244 o
8 2 -9 297.855 293.271 20.593 57.527 o
8 2 -6 578.846 580.041 17.562 70.144 o
8 2 -3 1159.970 1174.820 30.528 19.543 o
8 2 0 242.261 255.214 7.980 263.398 o
8 2 3 465.513 477.494 8.775 186.539 o
8 2 6 232.331 224.382 9.526 245.382 o
8 2 9 289.525 281.394 21.822 50.707 o
8 3 -7 1241.260 1232.940 24.264 28.403 o
8 3 -4 2507.500 2468.540 34.232 10.953 o
8 3 -1 810.041 868.392 16.609 69.209 o
8 3 2 1196.380 1221.140 15.059 47.595 o
8 3 5 789.723 776.710 15.245 73.712 o
8 3 8 625.676 611.655 15.185 80.892 o
8 4 -8 571.954 569.651 16.223 77.810 o
8 4 -5 2805.840 2760.180 37.387 8.952 o
8 4 -2 1713.390 1754.250 25.752 21.581 o
8 4 1 555.236 560.442 10.377 146.739 o
8 4 4 559.872 540.742 14.703 96.754 o
8 4 7 854.268 874.323 18.357 50.195 o
8 5 -6 934.973 942.667 18.854 48.983 o
8 5 -3 450.137 453.568 13.511 128.821 o
8 5 0 338.904 341.956 9.227 220.448 o
8 5 3 441.745 451.749 11.827 150.297 o
8 5 6 2725.870 2781.540 43.151 7.676 o
8 6 -7 283.229 275.954 12.909 151.406 o
8 6 -4 869.755 884.666 24.501 36.550 o
8 6 -1 1510.470 1539.110 24.027 25.955 o
8 6 2 20.135 13.356 7.084 471.794 o
8 6 5 1676.350 1855.630 63.286 5.316 o
8 6 8 131.700 139.272 20.173 49.995 o
8 7 -5 62.083 47.326 11.127 281.355 o
8 7 -2 837.324 852.869 28.015 29.120 o
8 7 1 246.452 240.476 10.264 232.656 o
8 7 4 797.102 814.045 26.557 28.632 o
8 7 7 564.565 594.444 46.326 10.563 o
8 8 -6 257.702 282.460 14.682 115.135 o
8 8 -3 69.116 67.430 10.459 297.497 o
8 8 0 789.809 798.655 15.578 67.383 o
8 8 3 857.441 910.016 26.789 26.070 o
8 8 6 186.099 187.556 9.981 210.848 o
8 9 -4 15.120 22.294 10.147 131.056 o
8 9 -1 706.283 733.013 16.642 61.066 o
8 9 2 315.068 315.537 11.479 146.458 o
8 9 5 478.071 502.132 25.663 36.054 o
8 10 -5 93.303 79.419 11.704 215.580 o
8 10 -2 93.588 84.041 8.869 356.304 o
8 10 1 726.223 747.976 20.794 42.570 o
8 10 4 1234.580 1256.780 39.081 13.800 o
8 11 -3 291.251 301.555 13.294 134.025 o
8 11 0 638.824 641.317 16.258 71.023 o
8 11 3 946.697 970.103 31.066 22.095 o
9 1 -7 819.439 817.905 17.141 56.244 o
9 1 -4 2705.500 2772.530 62.552 4.458 o
9 1 -1 356.264 369.837 14.602 99.849 o
9 1 2 3528.230 3503.860 29.096 8.620 o
9 1 5 144.924 149.790 10.070 267.616 o
9 1 8 263.925 259.448 10.351 178.240 o
9 2 -8 372.926 362.910 20.769 57.721 o
9 2 -5 3034.980 2953.100 44.506 6.867 o
9 2 -2 1529.120 1497.230 35.648 15.671 o
9 2 1 2139.330 2133.510 19.011 21.034 o
9 2 4 576.617 562.412 14.227 97.547 o
9 2 7 341.985 351.151 10.124 168.103 o
9 3 -9 950.688 928.525 29.906 23.480 o
9 3 -6 2134.090 2133.950 27.943 15.415 o
9 3 -3 1219.060 1208.070 31.038 21.965 o
9 3 0 355.187 355.481 10.409 201.396 o
9 3 3 223.051 223.386 7.494 426.869 o
9 3 6 844.414 864.088 19.211 46.858 o
9 3 9 681.003 681.259 25.328 32.010 o
9 4 -7 639.010 641.475 14.489 81.591 o
9 4 -4 3720.560 3811.350 56.103 4.637 o
9 4 -1 4452.210 4442.280 53.595 4.087 o
9 4 2 73.186 72.640 5.590 735.257 o
9 4 5 1473.830 1528.980 29.772 17.846 o
9 4 8 486.823 512.224 14.102 90.419 o
9 5 -8 548.123 542.033 16.698 81.450 o
9 5 -5 249.739 243.354 12.789 145.998 o
9 5 -2 812.005 820.326 21.478 39.493 o
9 5 1 67.399 77.131 6.547 558.378 o
9 5 4 391.881 389.734 16.041 96.773 o
9 5 7 151.366 152.830 8.123 332.639 o
9 6 -6 0.575 1.293 2.596 557.012 o
9 6 -3 394.695 389.828 34.223 22.692 o
9 6 0 467.761 483.682 11.308 153.694 o
9 6 3 512.796 525.290 14.719 90.358 o
9 6 6 514.443 531.486 16.423 76.916 o
9 7 -7 563.360 509.804 23.078 42.740 o
9 7 -4 270.933 262.537 22.618 43.727 o
9 7 -1 890.117 895.980 18.654 50.851 o
9 7 2 447.202 450.754 12.003 118.774 o
9 7 5 193.261 191.758 20.475 65.096 o
9 8 -5 227.990 237.799 17.118 71.622 o
9 8 -2 168.613 184.238 12.180 150.021 o
9 8 1 631.784 648.901 13.950 86.909 o
9 8 4 311.387 333.190 16.801 78.582 o
9 9 -3 152.289 165.137 13.035 167.123 o
9 9 0 266.028 254.449 12.004 150.400 o
9 9 3 190.153 192.707 12.346 151.039 o
9 10 -1 213.570 221.699 30.591 29.821 o
9 10 2 80.094 73.407 7.426 392.088 o
10 1 -9 872.452 850.394 88.195 3.326 o
10 1 -6 2766.240 2750.690 33.525 10.100 o
10 1 -3 1179.370 1154.080 29.050 23.237 o
10 1 0 256.753 273.146 7.699 287.855 o
10 1 3 5.829 11.687 8.678 753.995 o
10 1 6 87.382 90.142 6.862 371.782 o
10 1 9 1151.800 1213.900 38.254 14.162 o
10 2 -7 163.710 169.697 9.659 212.889 o
10 2 -4 848.675 837.304 30.884 24.600 o
10 2 -1 1295.670 1311.660 26.497 27.192 o
10 2 2 797.170 822.802 11.947 96.623 o
10 2 5 211.279 219.137 14.498 135.879 o
10 2 8 1615.650 1654.850 27.983 19.197 o
10 3 -8 532.286 539.192 22.926 46.109 o
10 3 -5 575.079 572.009 15.434 86.804 o
10 3 -2 67.998 51.853 12.102 219.910 o
10 3 1 285.059 302.844 7.982 255.016 o
10 3 4 943.338 891.171 18.405 55.865 o
10 3 7 1447.830 1397.990 23.172 27.923 o
10 4 -6 746.716 746.439 15.611 65.085 o
10 4 -3 225.085 231.587 11.652 139.606 o
10 4 0 719.748 696.529 12.668 109.290 o
10 4 3 2057.660 2114.380 28.077 16.991 o
10 4 6 854.154 861.294 18.143 55.263 o
10 5 -7 51.625 39.506 8.960 283.329 o
10 5 -4 552.392 563.214 27.259 29.275 o
10 5 -1 902.637 916.304 22.064 41.117 o
10 5 2 222.853 222.963 8.392 300.143 o
10 5 5 61.413 59.676 17.049 71.688 o
10 6 -5 219.217 227.273 14.090 103.159 o
10 6 -2 613.476 654.383 23.541 40.658 o
10 6 1 728.452 713.455 12.884 87.250 o
10 6 4 422.660 459.861 18.887 64.692 o
10 7 -6 776.964 784.105 28.605 25.993 o
10 7 -3 556.164 518.798 20.651 53.644 o
10 7 0 704.144 713.507 16.392 69.491 o
10 7 3 335.286 344.956 12.965 111.287 o
10 7 6 325.081 341.055 12.186 134.627 o
10 8 -4 292.967 298.904 13.271 108.245 o
10 8 -1 648.601 629.570 14.463 83.229 o
10 8 2 476.264 502.155 14.481 90.851 o
10 8 5 186.068 184.353 17.259 96.210 o
10 9 -2 215.008 207.818 9.898 264.447 o
10 9 1 257.317 248.590 19.761 60.343 o
11 1 -8 386.985 380.950 16.559 87.697 o
11 1 -5 273.790 279.217 12.477 147.532 o
11 1 -2 1962.270 2068.660 56.713 6.723 o
11 1 1 1734.620 1768.430 19.851 26.019 o
11 1 4 230.880 211.790 11.597 202.039 o
11 1 7 1609.350 1620.010 25.648 21.985 o
11 2 -6 152.642 168.614 12.799 127.972 o
11 2 -3 986.248 986.502 63.486 6.350 o
11 2 0 430.483 408.947 10.028 211.171 o
11 2 3 458.664 468.741 13.588 126.726 o
11 2 6 1797.630 1830.750 30.666 16.788 o
11 3 -7 423.759 366.449 21.840 48.748 o
11 3 -4 114.889 108.813 12.548 187.882 o
11 3 -1 1568.640 1536.330 23.292 27.621 o
11 3 2 74.236 79.840 5.913 496.262 o
11 3 5 354.149 384.762 25.190 38.142 o
11 4 -5 573.045 578.382 17.165 62.606 o
11 4 -2 593.414 602.619 15.720 81.092 o
11 4 1 9.104 11.855 3.257 785.492 o
11 4 4 1.397 1.962 10.700 374.643 o
11 4 7 56.307 59.313 6.927 714.149 o
11 5 -6 203.097 203.796 12.921 137.241 o
11 5 -3 768.452 768.447 26.610 28.809 o
11 5 0 93.498 97.552 5.736 504.125 o
11 5 3 94.975 86.050 8.216 337.194 o
11 5 6 610.975 619.142 16.275 81.211 o
11 6 -4 332.872 350.995 22.752 39.143 o
11 6 -1 457.104 462.057 11.479 136.579 o
11 6 2 786.866 768.831 19.453 46.986 o
11 6 5 1175.560 1211.680 28.679 24.046 o
11 7 -2 511.846 502.604 13.671 99.233 o
11 7 1 762.770 775.954 18.399 52.657 o
11 7 4 475.608 518.504 24.508 40.544 o
11 8 -3 21.927 30.971 7.257 566.929 o
11 8 0 1022.120 1033.830 28.046 26.308 o
11 8 3 27.035 30.409 6.621 345.526 o
12 1 -7 758.351 729.086 21.320 46.357 o
12 1 -4 92.324 121.994 11.300 170.902 o
12 1 -1 892.763 900.999 14.935 65.234 o
12 1 2 10.647 10.349 4.672 466.067 o
12 1 5 581.224 608.350 17.779 70.573 o
12 1 8 873.448 878.765 38.650 15.153 o
12 2 -5 241.680 236.252 14.847 89.813 o
12 2 -2 213.626 212.906 13.158 157.658 o
12 2 1 711.204 709.396 19.456 58.019 o
12 2 4 368.325 352.653 15.216 100.448 o
12 2 7 947.292 914.519 18.620 49.502 o
12 3 -6 227.254 233.817 12.848 133.142 o
12 3 -3 375.922 365.671 14.816 96.659 o
12 3 0 1955.350 1913.590 23.361 21.831 o
12 3 3 163.872 155.584 9.466 219.535 o
12 3 6 355.017 354.580 14.674 115.085 o
12 4 -4 252.271 250.408 12.197 128.192 o
12 4 -1 511.836 518.269 11.634 149.153 o
12 4 2 554.970 588.651 16.968 70.915 o
12 4 5 653.025 657.160 19.406 56.542 o
12 5 -5 148.743 144.765 9.332 272.400 o
12 5 -2 557.231 575.174 15.563 82.372 o
12 5 1 658.524 661.177 14.812 83.389 o
12 5 4 228.219 244.269 14.105 116.841 o
12 6 -3 496.701 532.665 14.494 90.290 o
12 6 0 408.405 403.635 13.528 119.713 o
12 6 3 139.864 148.432 10.487 170.937 o
12 7 -1 982.191 968.514 22.155 37.422 o
12 7 2 278.568 261.206 17.946 61.852 o
13 1 -6 671.385 687.866 15.407 79.238 o
13 1 -3 29.194 45.840 9.574 160.145 o
13 1 0 3040.980 3068.210 39.753 7.860 o
13 1 3 60.886 62.552 6.761 368.250 o
13 1 6 205.151 205.390 17.393 65.506 o
13 2 -4 273.469 263.508 12.691 139.749 o
13 2 -1 744.872 726.321 14.674 77.604 o
13 2 2 648.917 682.271 15.113 77.851 o
13 2 5 420.138 423.798 13.849 107.772 o
13 3 -5 930.347 953.361 24.977 32.146 o
13 3 -2 1175.360 1210.060 22.665 34.014 o
13 3 1 1269.160 1296.450 27.251 24.981 o
13 3 4 174.803 155.363 9.288 217.102 o
13 4 -3 638.793 634.584 16.928 61.692 o
13 4 0 1083.430 1070.400 17.296 50.288 o
13 4 3 572.149 551.688 18.193 67.656 o
13 5 -4 388.256 367.913 15.127 85.007 o
13 5 -1 354.484 354.150 17.815 73.056 o
13 5 2 1032.340 1008.910 26.688 28.949 o
13 6 -2 338.073 373.707 21.331 51.908 o
13 6 1 354.430 371.899 15.008 101.866 o
14 1 -5 438.580 459.942 11.210 157.785 o
14 1 -2 9.807 14.873 5.964 548.854 o
14 1 1 564.334 555.334 21.293 47.247 o
14 1 4 412.154 402.664 14.363 99.595 o
14 2 -3 209.479 232.944 16.042 89.735 o
14 2 0 1532.640 1522.560 28.730 19.061 o
14 2 3 1072.180 1082.120 22.446 35.297 o
14 3 -4 252.783 236.384 10.865 178.782 o
14 3 -1 714.889 713.380 27.607 27.770 o
14 3 2 2759.090 2788.830 41.152 8.317 o
14 4 -2 511.597 503.873 19.544 56.937 o
14 4 1 2091.070 2125.120 53.435 6.886 o
14 5 0 867.272 804.180 57.588 6.785 o
15 1 -4 229.607 236.351 9.560 272.588 o
15 1 -1 101.764 112.145 15.850 72.677 o
15 1 2 370.505 383.495 17.153 74.209 o
15 1 5 609.202 608.097 26.026 34.285 o
15 2 -2 576.242 529.349 25.167 36.490 o
15 2 1 708.845 716.765 14.791 73.463 o
15 2 4 33.092 40.758 8.530 392.216 o
15 3 -3 458.414 393.827 12.614 121.593 o
15 3 0 560.695 514.895 33.953 19.304 o
15 3 3 225.099 214.967 16.072 95.070 o
16 1 -3 194.462 189.697 11.020 181.678 o
16 1 0 331.482 329.940 16.599 82.769 o
16 1 3 133.678 134.365 11.706 199.080 o
16 2 -1 900.761 840.316 19.589 50.340 o
;
_iucr_refine_instructions_details
;
TITL tcj00101_mans_a.res in R3
REM Old TITL TCJ00101_manS in R3
REM SHELXT solution in R3: R1 0.074, Rweak 0.052, Alpha 0.004
REM <I/s> 0.000 for 0 systematic absences, Orientation as input
REM Flack x = 0.400 ( 0.008 ) from 920 Parsons' quotients
REM Formula found by SHELXT: C36 O P
CELL 1.54184 16.7252 16.7252 9.879 90 90 120
ZERR 3 0.0003 0.0003 0.0002 0 0 0
LATT -3
SYMM -Y,+X-Y,+Z
SYMM +Y-X,-X,+Z
SFAC C H O P
UNIT 108 153 3 3
SADI C13 H13 C14 H14 C13 H13 C15 H15
SADI C171 H17d C171 H17e C171 H17d C171 H17f
SADI C172 H17a C172 H17b C172 H17a C172 H17c
SADI C181 H18d C181 H18e C181 H18d C181 H18f
SADI C182 H18a C182 H18b C182 H18a C182 H18c
SIMU C13 H13
SIMU C14 H14
SIMU C15 H15
RIGU C13 H13
RIGU C14 H14
RIGU C15 H15
SIMU C17 H17
RIGU C17 H17
SIMU C171 H17d H17e H17f
RIGU C171 H17d H17e H17f
SIMU C172 H17a H17b H17c
RIGU C172 H17a H17b H17c
SIMU C18 H18
RIGU C18 H18
SIMU C181 H18d H18e H18f
RIGU C181 H18d H18e H18f
SIMU C182 H18a H18b H18c
RIGU C182 H18a H18b H18c

L.S. 14
PLAN  4
SIZE 0.04 0.06 0.1
TEMP -173
CONF
BOND 
list 4
fmap 2
ACTA 
MORE -1
BOND $H
BASF 0.397834
TWIN -1 0 0 0 -1 0 0 0 -1 2
WGHT 0.012773 0
FVAR 0.381752
REM <olex2.extras>
REM <HklSrc "%.\\TCJ00101_manS.hkl">
REM </olex2.extras>

P1    4     0.33333  0.66667  0.43752  10.33333  0.01125  0.01125  0.01095 =
 -0.00000 -0.00000  0.00563 
O1    3     0.33333  0.66667  0.28713  10.33333  0.01524  0.01524  0.01016 =
 -0.00000 -0.00000  0.00762 
C12   1     0.47595  0.81859  0.59253  11.00000  0.01819  0.01554  0.01955 =
 -0.00536 -0.00400  0.00662 
C11   1     0.45261  0.75130  0.49002  11.00000  0.01333  0.01258  0.01533 =
 -0.00125 -0.00007  0.00561 
C15   1     0.61173  0.83434  0.41223  11.00000  0.01437  0.02385  0.02844 =
 0.00311  0.00178  0.00598 
H15   2     0.66429  0.83767  0.34660  11.00000  0.02421  0.05302  0.03429 =
 0.00478  0.00960  0.01901 
C16   1     0.52311  0.75738  0.40218  11.00000  0.01374  0.01880  0.01741 =
 0.00095  0.00072  0.00772 
C17   1     0.41148  0.81085  0.70677  11.00000  0.02578  0.02426  0.01883 =
 -0.00888 -0.00475  0.01433 
H17   2     0.34758  0.74508  0.69689  11.00000  0.02479  0.02671  0.02457 =
 -0.01263  0.00013  0.01075 
C14   1     0.63283  0.90355  0.50645  11.00000  0.01813  0.01888  0.03675 =
 -0.00065 -0.00179  0.00126 
H14   2     0.70316  0.96430  0.51347  11.00000  0.02042  0.02814  0.09060 =
 -0.00283 -0.00436 -0.00433 
C18   1     0.51075  0.68441  0.29834  11.00000  0.01829  0.03127  0.01948 =
 -0.00428  0.00082  0.01507 
H18   2     0.44358  0.62351  0.31122  11.00000  0.02954  0.03450  0.03158 =
 -0.00888  0.00507  0.01535 
C182  1     0.58198  0.65326  0.31847  11.00000  0.03005  0.04629  0.03408 =
 -0.01254 -0.00434  0.02828 
H18a  2     0.65338  0.70828  0.29653  11.00000  0.03939  0.06343  0.07554 =
 -0.00640 -0.00110  0.03311 
H18b  2     0.56750  0.59596  0.24906  11.00000  0.06532  0.06501  0.04860 =
 -0.02306 -0.01003  0.04670 
H18c  2     0.57798  0.62685  0.42024  11.00000  0.07291  0.05557  0.04091 =
 -0.01013 -0.00402  0.04864 
C13   1     0.56557  0.89457  0.59700  11.00000  0.02300  0.01704  0.03250 =
 -0.00691 -0.00476  0.00470 
H13   2     0.58306  0.94760  0.67713  11.00000  0.04203  0.03196  0.05122 =
 -0.02393 -0.00371  0.00457 
C181  1     0.51636  0.72029  0.15388  11.00000  0.02402  0.06233  0.01871 =
 -0.00034  0.00324  0.02359 
H18d  2     0.46035  0.73403  0.13734  11.00000  0.03523  0.07999  0.02348 =
 0.01037  0.00874  0.03459 
H18e  2     0.51106  0.66820  0.07986  11.00000  0.05879  0.08893  0.04148 =
 -0.01605 -0.00409  0.04518 
H18f  2     0.58231  0.78501  0.13848  11.00000  0.03615  0.07878  0.03362 =
 0.00297  0.00382  0.02691 
C172  1     0.45452  0.81233  0.84497  11.00000  0.03456  0.04280  0.02025 =
 -0.01122 -0.00730  0.02112 
H17a  2     0.48145  0.76513  0.84797  11.00000  0.05842  0.06089  0.04767 =
 -0.00725 -0.00341  0.03855 
H17b  2     0.40305  0.79229  0.92323  11.00000  0.05840  0.08028  0.04573 =
 -0.00430  0.00774  0.03911 
H17c  2     0.51407  0.88170  0.86623  11.00000  0.05245  0.05796  0.05534 =
 -0.01576 -0.01194  0.02493 
C171  1     0.38455  0.88579  0.70155  11.00000  0.03918  0.03140  0.03654 =
 -0.01589 -0.00892  0.02389 
H17d  2     0.44510  0.95470  0.69607  11.00000  0.05730  0.04022  0.06781 =
 -0.01627 -0.00713  0.02240 
H17e  2     0.34095  0.87860  0.79050  11.00000  0.06332  0.05639  0.04735 =
 -0.01497  0.00034  0.03797 
H17f  2     0.34311  0.87852  0.61247  11.00000  0.05468  0.04866  0.04009 =
 -0.01328 -0.00875  0.03127 
HKLF 4

END
Q1 1 0.46 0.78 0.7 11 0.05 0.09
Q2 1 0.32 0.62 0.466667 11 0.05 0.07
Q3 1 0.486667 0.653333 0.433333 11 0.05 0.07
Q4 1 0.506667 0.533333 0.5 11 0.05 0.06

  REM The information below was added by Olex2.
  REM
  REM R1 = 0.0133 for 1872 Fo > 4sig(Fo) and 0.0136 for all 1894 data
  REM 269 parameters refined using 210 restraints
  REM Highest difference peak 0.0935, deepest hole -0.0513
  REM Mean Shift 0.0000, Max Shift -0.0007.

  REM +++ Tabular Listing of Refinement Information +++
  REM R1_all = 0.0136
  REM R1_gt = 0.0133
  REM wR_ref = 0.0291
  REM GOOF = 1.0849
  REM Shift_max = -0.0007
  REM Shift_mean = 0.0000
  REM Reflections_all = 1894
  REM Reflections_gt = 1872
  REM Parameters = 269
  REM Hole = -0.0513
  REM Peak = 0.0935
  REM Flack = -0.01(4)

  
;
_olex2_submission_special_instructions  'No special instructions were received'
_oxdiff_exptl_absorpt_empirical_details
;
Empirical correction (ABSPACK) includes:
- Absorption correction using spherical harmonics
- Frame scaling
- Detector area scaling
;
_oxdiff_exptl_absorpt_empirical_full_max  1.373
_oxdiff_exptl_absorpt_empirical_full_min  0.826
loop_
  _restr_equal_distance_atom_site_label_1
  _restr_equal_distance_atom_site_label_2
  _restr_equal_distance_site_symmetry_2
  _restr_equal_distance_class_id
 C15 H15 1 1
 C14 H14 1 1
 C182 H18a 1 5
 C182 H18a 1 5
 C182 H18b 1 5
 C182 H18c 1 5
 C13 H13 1 1
 C13 H13 1 1
 C181 H18d 1 4
 C181 H18d 1 4
 C181 H18e 1 4
 C181 H18f 1 4
 C172 H17a 1 3
 C172 H17a 1 3
 C172 H17b 1 3
 C172 H17c 1 3
 C171 H17d 1 2
 C171 H17d 1 2
 C171 H17e 1 2
 C171 H17f 1 2

loop_
  _restr_equal_distance_class_class_id
  _restr_equal_distance_class_target_weight_param
  _restr_equal_distance_class_average
  _restr_equal_distance_class_esd
  _restr_equal_distance_class_diff_max
 1 0.0200 1.1011 0.0176 0.0302
 2 0.0200 1.0949 0.0084 0.0145
 3 0.0200 1.0902 0.0107 0.0174
 4 0.0200 1.0939 0.0111 0.0125
 5 0.0200 1.0997 0.0076 0.0130

loop_
  _restr_RIGU_atom_site_label_1
  _restr_RIGU_atom_site_label_2
  _restr_RIGU_target_weight_param
  _restr_RIGU_U13_diff
  _restr_RIGU_U23_diff
  _restr_RIGU_U33_diff
 C15 H15 0.004000 -0.001871 0.001184 0.002324
 C17 H17 0.004000 -0.001428 0.001146 0.001651
 C14 H14 0.004000 0.001074 0.000663 0.000659
 C18 H18 0.004000 0.004244 -0.000106 -0.005818
 C182 H18a 0.004000 0.002187 -0.001710 -0.009757
 C182 H18b 0.004000 0.000388 -0.003406 -0.004453
 C182 H18c 0.004000 0.004651 -0.000074 -0.004015
 H18a H18b 0.004000 0.013610 -0.025778 -0.000202
 H18a H18c 0.004000 0.012079 0.028244 0.003798
 H18b H18c 0.004000 0.006469 -0.008278 0.001529
 C13 H13 0.004000 0.001530 0.001867 0.000062
 C181 H18d 0.004000 -0.001382 -0.002232 -0.005077
 C181 H18e 0.004000 0.000273 -0.000707 -0.006401
 C181 H18f 0.004000 0.001974 0.001600 -0.011127
 H18d H18e 0.004000 -0.001084 0.017305 -0.001701
 H18d H18f 0.004000 -0.010034 -0.004289 -0.002701
 H18e H18f 0.004000 0.010752 0.019814 0.001968
 C172 H17a 0.004000 0.000371 -0.000320 -0.006484
 C172 H17b 0.004000 -0.003431 -0.001125 -0.008906
 C172 H17c 0.004000 0.000232 -0.000799 -0.012182
 H17a H17b 0.004000 0.017953 0.001490 -0.001404
 H17a H17c 0.004000 0.016753 -0.003757 -0.003111
 H17b H17c 0.004000 -0.013669 -0.022363 0.001003
 C171 H17d 0.004000 -0.002713 -0.000580 -0.007074
 C171 H17e 0.004000 -0.000122 0.003539 -0.005276
 C171 H17f 0.004000 0.001546 -0.005713 -0.007082
 H17d H17e 0.004000 -0.012469 0.017830 0.001506
 H17d H17f 0.004000 -0.011383 -0.013203 0.003673
 H17e H17f 0.004000 -0.009377 0.006896 0.006775

loop_
  _restr_U_similar_atom_site_label_1
  _restr_U_similar_atom_site_label_2
  _restr_U_similar_weight_param
 C15 H15 0.0800
 C17 H17 0.0800
 C14 H14 0.0800
 C18 H18 0.0800
 C182 H18a 0.0800
 C182 H18b 0.0800
 C182 H18c 0.0800
 C13 H13 0.0800
 C181 H18d 0.0800
 C181 H18e 0.0800
 C181 H18f 0.0800
 C172 H17a 0.0800
 C172 H17b 0.0800
 C172 H17c 0.0800
 C171 H17d 0.0800
 C171 H17e 0.0800
 C171 H17f 0.0800

loop_
  _twin_individual_id
  _twin_individual_mass_fraction_refined
 1 0.602(9)
 2 0.398(9)

#===END
