# Supplementary material for: Isolation, bonding and reactivity of a monomeric stibine oxide
Source: Nat Chem. 2023 Mar 23;15(5):633–40. doi: 10.1038/s41557-023-01160-x (PMC10159848; doi:10.1038/s41557-023-01160-x)
Supplement: Supplementary file 16 — Crystallographic information file for compound 3. [file 41557_2023_1160_MOESM16_ESM.cif]

data_3
_audit_creation_date               2021-10-17
_audit_creation_method
;
Olex2 1.5
(compiled 2021.08.20 svn.r13c46975 for OlexSys, GUI svn.r6405)
;
_audit_contact_author_address      ?
_audit_contact_author_email        ?
_audit_contact_author_name         ''
_audit_contact_author_phone        ?
_publ_contact_author_id_orcid      ?
_publ_section_references
;
Bourhis, L.J., Dolomanov, O.V., Gildea, R.J., Howard, J.A.K., Puschmann, H.
 (2015). Acta Cryst. A71, 59-75.

Dolomanov, O.V., Bourhis, L.J., Gildea, R.J, Howard, J.A.K. & Puschmann, H.
 (2009), J. Appl. Cryst. 42, 339-341.

Kleemiss, F., Dolomanov, O.V., Bodensteiner, M., Peyerimhoff, N., Midgley, M.,
Bourhis, L.J., Genoni, A., Malaspina, L.A., Jayatilaka, D., Spencer, J.L.,
White, F., Grundkoetter-Stock, B, Steinhauer, S., Lentz, D., Puschmann, H.,
Grabowsky, S. (2021), Chem. Sci., 12, 1675-1692.
;
_chemical_formula_moiety           'C36 H51 O Sb, C6 H6 F N'
_chemical_formula_sum              'C42 H57 F N O Sb'
_chemical_formula_weight           732.685
_chemical_oxdiff_formula           'Sb C42 H57 N O F'
loop_
  _atom_type_symbol
  _atom_type_scat_dispersion_real
  _atom_type_scat_dispersion_imag
  _atom_type_scat_source
  _atom_type_scat_dispersion_source
 C 0.00347 0.00161 'NoSpherA2: Chem.Sci. 2021, DOI:10.1039/D0SC05526C'
 'Henke, Gullikson and Davis, At. Data and Nucl. Data Tables, 1993, 54, 2'
 F 0.01794 0.01033 'NoSpherA2: Chem.Sci. 2021, DOI:10.1039/D0SC05526C'
 'Henke, Gullikson and Davis, At. Data and Nucl. Data Tables, 1993, 54, 2'
 H 0.00000 0.00000 'NoSpherA2: Chem.Sci. 2021, DOI:10.1039/D0SC05526C'
 'Henke, Gullikson and Davis, At. Data and Nucl. Data Tables, 1993, 54, 2'
 N 0.00653 0.00323 'NoSpherA2: Chem.Sci. 2021, DOI:10.1039/D0SC05526C'
 'Henke, Gullikson and Davis, At. Data and Nucl. Data Tables, 1993, 54, 2'
 O 0.01158 0.00611 'NoSpherA2: Chem.Sci. 2021, DOI:10.1039/D0SC05526C'
 'Henke, Gullikson and Davis, At. Data and Nucl. Data Tables, 1993, 54, 2'
 Sb -0.60640 1.48759 'NoSpherA2: Chem.Sci. 2021, DOI:10.1039/D0SC05526C'
 'Henke, Gullikson and Davis, At. Data and Nucl. Data Tables, 1993, 54, 2'

_space_group_crystal_system        'monoclinic'
_space_group_IT_number             15
_space_group_name_H-M_alt          'C 1 2/c 1'
_space_group_name_Hall             '-C 2yc'
loop_
  _space_group_symop_id
  _space_group_symop_operation_xyz
 1 x,y,z
 2 -x,y,-z+1/2
 3 -x,-y,-z
 4 x,-y,z-1/2
 5 x+1/2,y+1/2,z
 6 -x+1/2,y+1/2,-z+1/2
 7 -x+1/2,-y+1/2,-z
 8 x+1/2,-y+1/2,z-1/2

_symmetry_Int_Tables_number        15
_cell_length_a                     21.5840(4)
_cell_length_b                     16.9212(2)
_cell_length_c                     22.4080(4)
_cell_angle_alpha                  90
_cell_angle_beta                   109.562(2)
_cell_angle_gamma                  90
_cell_volume                       7711.6(2)
_cell_formula_units_Z              8
_cell_measurement_reflns_used      54758
_cell_measurement_temperature      100.00(11)
_cell_measurement_theta_max        33.9810
_cell_measurement_theta_min        2.2960
_exptl_absorpt_coefficient_mu      0.751
_exptl_absorpt_correction_T_max    1.000
_exptl_absorpt_correction_T_min    0.567
_exptl_absorpt_correction_type     gaussian
_exptl_absorpt_process_details
;
CrysAlisPro 1.171.41.100a (Rigaku Oxford Diffraction, 2021)
Numerical absorption correction based on gaussian integration over
a multifaceted crystal model
Empirical absorption correction using spherical harmonics,
implemented in SCALE3 ABSPACK scaling algorithm.
;
_exptl_crystal_density_diffrn      1.262
_exptl_crystal_description         block
_exptl_crystal_F_000               3068.406
_atom_sites_solution_primary	   dual
loop_
  _exptl_crystal_face_index_h
  _exptl_crystal_face_index_k
  _exptl_crystal_face_index_l
  _exptl_crystal_face_perp_dist
 1 1 0 0.0557
 -1 -1 0 0.0312
 2 1 -2 0.1565
 -1 0 2 0.1521
 1 0 -2 0.2027
 1 0 2 0.1430
 -2 1 -1 0.0742
 1 -1 0 0.0442
 1 -2 -2 0.1338
 -1 2 2 0.1203
 -1 1 0 0.0287
 1 0 0 0.0350
 -1 0 0 0.0173

_exptl_crystal_size_max            0.371
_exptl_crystal_size_mid            0.104
_exptl_crystal_size_min            0.052
loop_
  _exptl_oxdiff_crystal_face_indexfrac_h
  _exptl_oxdiff_crystal_face_indexfrac_k
  _exptl_oxdiff_crystal_face_indexfrac_l
  _exptl_oxdiff_crystal_face_x
  _exptl_oxdiff_crystal_face_y
  _exptl_oxdiff_crystal_face_z
 1.0000 1.0015 -0.0000 -0.0181 -0.0425 -0.0290
 -1.0000 -1.0015 0.0000 0.0181 0.0425 0.0290
 2.0001 1.0022 -2.0024 -0.0330 -0.0805 0.0210
 -1.0001 -0.0007 2.0024 0.0149 0.0380 -0.0500
 1.0001 0.0007 -2.0024 -0.0149 -0.0380 0.0500
 1.0014 0.0003 2.0022 0.0476 -0.0210 -0.0679
 -2.0026 1.0001 -1.0008 -0.0828 0.0418 0.0273
 1.0015 -1.0005 -0.0002 0.0508 -0.0165 0.0112
 1.0016 -2.0012 -2.0026 0.0540 -0.0120 0.0902
 -1.0016 2.0012 2.0026 -0.0540 0.0120 -0.0902
 -1.0015 1.0005 0.0002 -0.0508 0.0165 -0.0112
 1.0008 0.0005 -0.0001 0.0163 -0.0295 -0.0089
 -1.0008 -0.0005 0.0001 -0.0163 0.0295 0.0089

_diffrn_reflns_av_R_equivalents    0.0439
_diffrn_reflns_av_unetI/netI       0.0243
_diffrn_reflns_Laue_measured_fraction_full  0.9993
_diffrn_reflns_Laue_measured_fraction_max  0.9996
_diffrn_reflns_limit_h_max         30
_diffrn_reflns_limit_h_min         -30
_diffrn_reflns_limit_k_max         24
_diffrn_reflns_limit_k_min         -24
_diffrn_reflns_limit_l_max         32
_diffrn_reflns_limit_l_min         -31
_diffrn_reflns_number              81207
_diffrn_reflns_point_group_measured_fraction_full  0.9993
_diffrn_reflns_point_group_measured_fraction_max  0.9996
_diffrn_reflns_theta_full          25.2417
_diffrn_reflns_theta_max           30.51
_diffrn_reflns_theta_min           2.21
_diffrn_ambient_environment        N~2~
_diffrn_ambient_temperature        100.00(11)
_diffrn_detector                   'Hybrid Pixel Array Detector'
_diffrn_detector_area_resol_mean   10.0000
_diffrn_detector_type              HyPix
_diffrn_measured_fraction_theta_full  0.9993
_diffrn_measured_fraction_theta_max  0.9996
_diffrn_measurement_details
;
List of Runs (angles in degrees, time in seconds):

  # Type    Start    End  Width  t~exp~   \w     \q     \k     \f   Frames
--------------------------------------------------------------------------
  1  \w    -24.00  12.00   0.50   24.13    --  -13.43  84.00 -99.00   72
  2  \w    -37.00  13.00   0.50   24.13    --  -13.43 -84.00 140.00  100
  3  \w    -42.00  29.00   0.50   24.13    --   13.43 -84.00 140.00  142
  4  \w    -25.00   4.00   0.50   24.13    --  -13.43 -77.00-180.00   58
  5  \w    -59.00  -5.00   0.50   24.13    --  -13.43 -57.00 -60.00  108
  6  \w    -58.00  -1.00   0.50   24.13    --  -13.43 -57.00   0.00  114
  7  \w    -25.00  36.00   0.50   24.13    --   13.43 -77.00  90.00  122
  8  \w     10.00  36.00   0.50   24.13    --   13.43 -77.00-150.00   52
  9  \w     53.00  80.00   0.50   24.13    --   13.43-178.00 150.00   54
 10  \w      6.00  59.00   0.50   24.13    --   13.43  57.00 -90.00  106
 11  \w     -6.00  20.00   0.50   24.13    --   13.43  77.00 -30.00   52
 12  \w    -43.00 -12.00   0.50   24.13    --   13.43 -19.00 150.00   62
 13  \w     -8.00  18.00   0.50   24.13    --   13.43  77.00   0.00   52
 14  \w     -9.00  16.00   0.50   24.13    --   13.43  77.00-150.00   50
 15  \w     -9.00  16.00   0.50   24.13    --   13.43  77.00  90.00   50
 16  \w     54.00  84.00   0.50   24.13    --   13.43-178.00  60.00   60
;
_diffrn_measurement_device         'four-circle diffractometer'
_diffrn_measurement_device_type    'XtaLAB Synergy, Dualflex, HyPix'
_diffrn_measurement_method         '\w scans'
_diffrn_orient_matrix_type        
 'CrysAlisPro convention (1999,Acta A55,543-557)'
_diffrn_orient_matrix_UB_11        0.0163552000
_diffrn_orient_matrix_UB_12        -0.0344233000
_diffrn_orient_matrix_UB_13        0.0155925000
_diffrn_orient_matrix_UB_21        -0.0294797000
_diffrn_orient_matrix_UB_22        -0.0130023000
_diffrn_orient_matrix_UB_23        0.0042538000
_diffrn_orient_matrix_UB_31        -0.0089249000
_diffrn_orient_matrix_UB_32        -0.0200900000
_diffrn_orient_matrix_UB_33        -0.0294494000
_diffrn_radiation_monochromator    mirror
_diffrn_radiation_probe            x-ray
_diffrn_radiation_type             'Mo K\a'
_diffrn_radiation_wavelength       0.71073
_diffrn_source                     'micro-focus sealed X-ray tube'
_diffrn_source_type                'PhotonJet (Mo) X-ray Source'
_reflns_Friedel_coverage           0.0
_reflns_limit_h_max                29
_reflns_limit_h_min                -30
_reflns_limit_k_max                24
_reflns_limit_k_min                0
_reflns_limit_l_max                32
_reflns_limit_l_min                0
_reflns_number_gt                  10397
_reflns_number_total               11781
_reflns_threshold_expression       I>=2u(I)
_computing_cell_refinement         'CrysAlisPro 1.171.41.100a (Rigaku OD, 2021)'
_computing_data_collection         'CrysAlisPro 1.171.41.100a (Rigaku OD, 2021)'
_computing_data_reduction          'CrysAlisPro 1.171.41.100a (Rigaku OD, 2021)'
_computing_molecular_graphics      'Olex2 1.5 (Dolomanov et al., 2009)'
_computing_publication_material    'Olex2 1.5 (Dolomanov et al., 2009)'
_computing_structure_refinement    'olex2.refine 1.5 (Bourhis et al., 2015)'
_refine_diff_density_max           1.0454
_refine_diff_density_min           -0.5570
_refine_diff_density_rms           0.0739
_refine_ls_d_res_high              0.7000
_refine_ls_d_res_low               9.2201
_refine_ls_goodness_of_fit_ref     1.0253
_refine_ls_hydrogen_treatment      mixed
_refine_ls_matrix_type             full
_refine_ls_number_constraints      0
_refine_ls_number_parameters       928
_refine_ls_number_reflns           11781
_refine_ls_number_restraints       0
_refine_ls_R_factor_all            0.0240
_refine_ls_R_factor_gt             0.0189
_refine_ls_restrained_S_all        1.0253
_refine_ls_shift/su_max            0.0004
_refine_ls_shift/su_mean           0.0000
_refine_ls_structure_factor_coef   Fsqd
_refine_ls_weighting_details      
 'w=1/[\s^2^(Fo^2^)+(0.0213P)^2^+0.9315P] where P=(Fo^2^+2Fc^2^)/3'
_refine_ls_weighting_scheme        calc
_refine_ls_wR_factor_gt            0.0407
_refine_ls_wR_factor_ref           0.0422
_refine_special_details
;
Refinement using NoSpherA2, an implementation of
NOn-SPHERical Atom-form-factors in Olex2.
Please cite:
F. Kleemiss et al. Chem. Sci. DOI 10.1039/D0SC05526C - 2021
NoSpherA2 implementation of HAR makes use of
tailor-made aspherical atomic form factors calculated
on-the-fly from a Hirshfeld-partitioned electron density (ED) - not from
spherical-atom form factors.

The ED is calculated from a gaussian basis set single determinant SCF
wavefunction - either Hartree-Fock or DFT using selected funtionals
 - for a fragment of the crystal.
This fragment can be embedded in an electrostatic crystal field by employing cluster charges 
or modelled using implicit solvation models, depending on the software used.
The following options were used:
   SOFTWARE:       ORCA 5.0
   PARTITIONING:   NoSpherA2
   INT ACCURACY:   High
   METHOD:         PBE0
   BASIS SET:      x2c-TZVPP
   CHARGE:         0
   MULTIPLICITY:   1
   RELATIVISTIC:   DKH2
   DATE:           2021-10-17_08-55-01
;
_olex2_refinement_description
;
1. Fixed Uiso
 At 1.2 times of:
  All C(H) groups
 At 1.5 times of:
  All C(H,H,H) groups
;
loop_
  _atom_site_label
  _atom_site_type_symbol
  _atom_site_fract_x
  _atom_site_fract_y
  _atom_site_fract_z
  _atom_site_U_iso_or_equiv
  _atom_site_adp_type
  _atom_site_occupancy
  _atom_site_refinement_flags_posn
 Sb1 Sb 0.739292(3) 0.479151(3) 0.644813(2) 0.01418(2) Uani 1.000000 .
 O1 O 0.70127(3) 0.38159(4) 0.62074(3) 0.02084(13) Uani 1.000000 .
 F1 F 0.46631(4) 0.09262(4) 0.49018(3) 0.04436(17) Uani 1.000000 .
 N1 N 0.69739(5) 0.25773(6) 0.53283(5) 0.03029(19) Uani 1.000000 .
 C11 C 0.82638(4) 0.45527(5) 0.72534(4) 0.01525(15) Uani 1.000000 .
 C32 C 0.71288(5) 0.51385(5) 0.50381(4) 0.02167(18) Uani 1.000000 .
 C16 C 0.84334(4) 0.50244(5) 0.78037(4) 0.01746(16) Uani 1.000000 .
 C12 C 0.86169(4) 0.38535(5) 0.72362(4) 0.01611(16) Uani 1.000000 .
 C26 C 0.65822(5) 0.63342(5) 0.64413(4) 0.02207(18) Uani 1.000000 .
 C21 C 0.66447(4) 0.55265(5) 0.66166(4) 0.01896(17) Uani 1.000000 .
 C31 C 0.75975(5) 0.52783(5) 0.56462(4) 0.01784(16) Uani 1.000000 .
 C13 C 0.91122(5) 0.36250(6) 0.77939(4) 0.02173(18) Uani 1.000000 .
 H13 H 0.9386(6) 0.3080(7) 0.7788(6) 0.044(4) Uani 1.000000 .
 C17 C 0.85024(4) 0.33171(5) 0.66627(4) 0.01767(16) Uani 1.000000 .
 H17 H 0.8181(6) 0.3625(7) 0.6232(5) 0.036(3) Uani 1.000000 .
 C18 C 0.81044(5) 0.58044(5) 0.78450(4) 0.01968(17) Uani 1.000000 .
 H18 H 0.7785(6) 0.5976(7) 0.7355(6) 0.037(3) Uani 1.000000 .
 C172 C 0.91428(5) 0.31010(6) 0.65463(5) 0.02517(19) Uani 1.000000 .
 H17a H 0.9434(7) 0.3617(9) 0.6539(8) 0.064(5) Uani 1.000000 .
 H17b H 0.9023(8) 0.2782(8) 0.6093(7) 0.052(4) Uani 1.000000 .
 H17c H 0.9454(8) 0.2714(9) 0.6931(6) 0.059(5) Uani 1.000000 .
 C35 C 0.83090(6) 0.59364(6) 0.51687(5) 0.0262(2) Uani 1.000000 .
 H35 H 0.8768(7) 0.6247(9) 0.5217(7) 0.058(4) Uani 1.000000 .
 C282 C 0.73210(6) 0.75217(6) 0.67620(5) 0.0280(2) Uani 1.000000 .
 H28a H 0.7740(8) 0.7850(8) 0.6687(8) 0.060(5) Uani 1.000000 .
 H28b H 0.7480(8) 0.7332(8) 0.7253(6) 0.049(4) Uani 1.000000 .
 H28c H 0.6923(7) 0.7944(8) 0.6695(7) 0.060(4) Uani 1.000000 .
 C22 C 0.61567(5) 0.51478(5) 0.68069(4) 0.02192(18) Uani 1.000000 .
 C28 C 0.71116(5) 0.68200(5) 0.63028(4) 0.02361(19) Uani 1.000000 .
 H28 H 0.7553(6) 0.6443(7) 0.6377(5) 0.035(3) Uani 1.000000 .
 C15 C 0.89266(5) 0.47599(5) 0.83502(4) 0.02204(18) Uani 1.000000 .
 H15 H 0.9053(8) 0.5119(8) 0.8779(7) 0.049(4) Uani 1.000000 .
 C33 C 0.72777(6) 0.54041(6) 0.45096(5) 0.0283(2) Uani 1.000000 .
 H33 H 0.6919(8) 0.5309(9) 0.4039(6) 0.062(5) Uani 1.000000 .
 C46 C 0.63618(5) 0.13431(6) 0.50843(4) 0.02489(19) Uani 1.000000 .
 H46 H 0.6795(8) 0.1041(9) 0.5064(8) 0.063(5) Uani 1.000000 .
 C14 C 0.92594(5) 0.40602(6) 0.83464(4) 0.02428(19) Uani 1.000000 .
 H14 H 0.9647(6) 0.3862(8) 0.8778(6) 0.053(4) Uani 1.000000 .
 C38 C 0.86918(5) 0.59239(5) 0.63476(5) 0.02262(18) Uani 1.000000 .
 H38 H 0.8477(6) 0.5810(8) 0.6729(6) 0.042(3) Uani 1.000000 .
 C25 C 0.60051(5) 0.67329(6) 0.64172(5) 0.0302(2) Uani 1.000000 .
 H25 H 0.5947(7) 0.7357(7) 0.6270(8) 0.059(4) Uani 1.000000 .
 C45 C 0.57786(6) 0.09290(6) 0.49729(5) 0.0285(2) Uani 1.000000 .
 H45 H 0.5742(10) 0.0286(7) 0.4872(8) 0.071(6) Uani 1.000000 .
 C41 C 0.64038(5) 0.21487(5) 0.52363(4) 0.02187(18) Uani 1.000000 .
 C181 C 0.76586(6) 0.57080(7) 0.82444(5) 0.0289(2) Uani 1.000000 .
 H18a H 0.7308(9) 0.5228(9) 0.8059(8) 0.069(5) Uani 1.000000 .
 H18b H 0.7379(9) 0.6236(10) 0.8228(8) 0.077(5) Uani 1.000000 .
 H18c H 0.7951(8) 0.5564(10) 0.8728(7) 0.064(5) Uani 1.000000 .
 C171 C 0.81620(5) 0.25550(6) 0.67510(5) 0.02422(19) Uani 1.000000 .
 H17d H 0.8456(8) 0.2259(7) 0.7188(6) 0.055(4) Uani 1.000000 .
 H17e H 0.8117(7) 0.2140(7) 0.6360(6) 0.050(4) Uani 1.000000 .
 H17f H 0.7651(7) 0.2691(8) 0.6754(7) 0.046(4) Uani 1.000000 .
 C381 C 0.93147(6) 0.54234(7) 0.64856(6) 0.0329(2) Uani 1.000000 .
 H38a H 0.9207(9) 0.4792(7) 0.6460(9) 0.070(6) Uani 1.000000 .
 H38b H 0.9666(8) 0.5555(11) 0.6955(7) 0.069(5) Uani 1.000000 .
 H38c H 0.9575(8) 0.5553(9) 0.6143(7) 0.058(4) Uani 1.000000 .
 C36 C 0.81829(5) 0.56993(5) 0.57143(4) 0.01962(17) Uani 1.000000 .
 C23 C 0.55945(5) 0.55782(7) 0.67811(5) 0.0311(2) Uani 1.000000 .
 H23 H 0.5214(8) 0.5282(8) 0.6920(9) 0.063(5) Uani 1.000000 .
 C27 C 0.61973(5) 0.43004(6) 0.70448(5) 0.0267(2) Uani 1.000000 .
 H27 H 0.6690(7) 0.4044(9) 0.7080(7) 0.056(4) Uani 1.000000 .
 C37 C 0.64627(5) 0.47442(6) 0.49163(5) 0.0284(2) Uani 1.000000 .
 H37 H 0.6480(7) 0.4399(10) 0.5343(7) 0.065(5) Uani 1.000000 .
 C42 C 0.58413(5) 0.25316(6) 0.52689(5) 0.0259(2) Uani 1.000000 .
 H42 H 0.5872(8) 0.3156(7) 0.5397(7) 0.059(4) Uani 1.000000 .
 C34 C 0.78637(6) 0.57848(6) 0.45718(5) 0.0303(2) Uani 1.000000 .
 H34 H 0.7977(8) 0.5968(8) 0.4148(6) 0.058(4) Uani 1.000000 .
 C182 C 0.86039(6) 0.64695(6) 0.81042(5) 0.0303(2) Uani 1.000000 .
 H18d H 0.8930(7) 0.6352(9) 0.8599(7) 0.062(5) Uani 1.000000 .
 H18e H 0.8358(8) 0.7052(8) 0.8111(8) 0.068(5) Uani 1.000000 .
 H18f H 0.8926(8) 0.6545(10) 0.7815(7) 0.066(5) Uani 1.000000 .
 C44 C 0.52371(5) 0.13283(6) 0.50124(5) 0.0288(2) Uani 1.000000 .
 C382 C 0.88672(7) 0.68052(7) 0.63831(6) 0.0339(2) Uani 1.000000 .
 H38d H 0.9179(9) 0.6974(10) 0.6860(7) 0.075(6) Uani 1.000000 .
 H38e H 0.8425(8) 0.7190(8) 0.6259(9) 0.066(5) Uani 1.000000 .
 H38f H 0.9133(9) 0.6968(9) 0.6067(8) 0.067(5) Uani 1.000000 .
 C24 C 0.55120(5) 0.63579(7) 0.65768(6) 0.0357(3) Uani 1.000000 .
 H24 H 0.5060(7) 0.6681(9) 0.6537(8) 0.069(5) Uani 1.000000 .
 C43 C 0.52550(5) 0.21249(6) 0.51573(5) 0.0296(2) Uani 1.000000 .
 H43 H 0.4807(8) 0.2431(10) 0.5189(8) 0.071(5) Uani 1.000000 .
 C371 C 0.63018(7) 0.41485(8) 0.43705(6) 0.0392(3) Uani 1.000000 .
 H37a H 0.6201(9) 0.4444(10) 0.3916(7) 0.074(5) Uani 1.000000 .
 H37b H 0.5860(8) 0.3793(10) 0.4342(8) 0.069(5) Uani 1.000000 .
 H37c H 0.6711(8) 0.3726(10) 0.4440(9) 0.086(6) Uani 1.000000 .
 C281 C 0.68994(7) 0.71172(7) 0.56179(5) 0.0345(3) Uani 1.000000 .
 H28d H 0.6460(8) 0.7501(8) 0.5509(7) 0.065(5) Uani 1.000000 .
 H28e H 0.6784(9) 0.6631(9) 0.5270(6) 0.069(5) Uani 1.000000 .
 H28f H 0.7293(9) 0.7473(9) 0.5543(8) 0.068(5) Uani 1.000000 .
 C271 C 0.56746(7) 0.37837(7) 0.65789(6) 0.0355(2) Uani 1.000000 .
 H27a H 0.5184(7) 0.3969(9) 0.6552(8) 0.063(5) Uani 1.000000 .
 H27b H 0.5731(9) 0.3150(9) 0.6731(9) 0.080(6) Uani 1.000000 .
 H27c H 0.5720(9) 0.3824(10) 0.6110(8) 0.078(6) Uani 1.000000 .
 C272 C 0.61227(7) 0.42542(10) 0.77015(6) 0.0459(3) Uani 1.000000 .
 H27d H 0.6458(11) 0.4646(14) 0.8035(8) 0.112(9) Uani 1.000000 .
 H27e H 0.6203(10) 0.3629(12) 0.7877(8) 0.098(7) Uani 1.000000 .
 H27f H 0.5612(8) 0.4404(12) 0.7677(9) 0.076(5) Uani 1.000000 .
 C372 C 0.59090(7) 0.53529(10) 0.47845(8) 0.0464(3) Uani 1.000000 .
 H37d H 0.5953(9) 0.5746(11) 0.5193(9) 0.093(7) Uani 1.000000 .
 H37e H 0.5424(8) 0.5067(12) 0.4671(11) 0.101(8) Uani 1.000000 .
 H37f H 0.5916(10) 0.5725(11) 0.4375(9) 0.083(6) Uani 1.000000 .
 H1a H 0.7382(8) 0.2230(10) 0.5401(9) 0.066(6) Uani 1.000000 .
 H1b H 0.7038(8) 0.3059(10) 0.5633(8) 0.060(5) Uani 1.000000 .

loop_
  _atom_site_aniso_label
  _atom_site_aniso_U_11
  _atom_site_aniso_U_22
  _atom_site_aniso_U_33
  _atom_site_aniso_U_12
  _atom_site_aniso_U_13
  _atom_site_aniso_U_23
 Sb1 0.01368(3) 0.01648(3) 0.01085(3) 0.001137(19) 0.00206(2) 0.000126(18)
 O1 0.0183(3) 0.0206(3) 0.0212(3) -0.0027(2) 0.0033(3) -0.0034(2)
 F1 0.0410(4) 0.0541(4) 0.0413(4) -0.0227(3) 0.0182(3) -0.0062(3)
 N1 0.0233(4) 0.0361(5) 0.0299(5) -0.0036(4) 0.0068(4) -0.0085(4)
 C11 0.0147(4) 0.0173(4) 0.0123(4) 0.0004(3) 0.0027(3) 0.0003(3)
 C32 0.0253(5) 0.0253(4) 0.0120(4) 0.0030(3) 0.0031(4) 0.0008(3)
 C16 0.0171(4) 0.0201(4) 0.0130(4) 0.0010(3) 0.0023(3) -0.0013(3)
 C12 0.0146(4) 0.0183(4) 0.0140(4) 0.0011(3) 0.0028(3) 0.0002(3)
 C26 0.0213(4) 0.0222(4) 0.0191(4) 0.0051(3) 0.0019(3) -0.0029(3)
 C21 0.0170(4) 0.0226(4) 0.0156(4) 0.0029(3) 0.0032(3) -0.0014(3)
 C31 0.0228(4) 0.0181(4) 0.0113(4) 0.0015(3) 0.0040(3) 0.0012(3)
 C13 0.0191(4) 0.0244(4) 0.0176(4) 0.0063(3) 0.0008(3) 0.0004(3)
 H13 0.053(9) 0.033(7) 0.043(8) 0.032(6) 0.012(7) -0.003(6)
 C17 0.0176(4) 0.0183(4) 0.0160(4) 0.0017(3) 0.0041(3) 0.0002(3)
 H17 0.038(8) 0.046(8) 0.021(7) 0.022(6) 0.005(6) 0.003(6)
 C18 0.0224(4) 0.0196(4) 0.0139(4) 0.0014(3) 0.0018(3) -0.0026(3)
 H18 0.038(8) 0.040(7) 0.029(7) 0.007(6) 0.007(6) 0.005(6)
 C172 0.0237(5) 0.0290(5) 0.0245(5) 0.0045(4) 0.0102(4) -0.0007(4)
 H17a 0.052(10) 0.055(10) 0.100(14) -0.020(8) 0.049(10) -0.011(9)
 H17b 0.073(11) 0.054(9) 0.036(8) 0.007(8) 0.026(8) -0.014(7)
 H17c 0.066(11) 0.073(10) 0.033(8) 0.046(9) 0.012(8) 0.026(8)
 C35 0.0351(6) 0.0250(4) 0.0224(5) -0.0014(4) 0.0151(4) 0.0031(4)
 H35 0.058(10) 0.064(10) 0.062(10) -0.019(8) 0.031(9) -0.002(8)
 C282 0.0338(6) 0.0228(5) 0.0272(5) 0.0017(4) 0.0099(5) -0.0026(4)
 H28a 0.068(11) 0.039(9) 0.083(12) -0.025(8) 0.040(10) -0.011(8)
 H28b 0.076(12) 0.048(9) 0.017(7) -0.003(8) 0.005(7) -0.003(6)
 H28c 0.048(10) 0.051(9) 0.078(12) 0.019(8) 0.015(9) -0.012(8)
 C22 0.0157(4) 0.0292(5) 0.0196(4) 0.0015(3) 0.0043(3) -0.0032(3)
 C28 0.0300(5) 0.0202(4) 0.0195(4) 0.0061(4) 0.0068(4) 0.0011(3)
 H28 0.033(7) 0.025(7) 0.040(8) 0.016(6) 0.003(6) 0.002(5)
 C15 0.0208(4) 0.0275(5) 0.0132(4) 0.0033(3) -0.0004(3) -0.0029(3)
 H15 0.055(10) 0.043(8) 0.036(9) 0.010(7) -0.001(8) -0.014(6)
 C33 0.0391(6) 0.0315(5) 0.0123(4) 0.0026(4) 0.0060(4) 0.0021(3)
 H33 0.062(11) 0.089(12) 0.015(7) -0.021(9) -0.013(7) -0.007(7)
 C46 0.0296(5) 0.0244(4) 0.0197(4) 0.0030(4) 0.0071(4) -0.0012(3)
 H46 0.064(11) 0.054(9) 0.073(12) 0.020(8) 0.024(9) -0.010(8)
 C14 0.0214(4) 0.0308(5) 0.0149(4) 0.0071(4) -0.0016(4) 0.0004(3)
 H14 0.040(8) 0.073(10) 0.029(7) 0.022(7) -0.013(6) 0.006(7)
 C38 0.0245(5) 0.0235(4) 0.0204(4) -0.0033(4) 0.0082(4) 0.0011(3)
 H38 0.039(8) 0.056(9) 0.030(8) -0.022(7) 0.012(7) -0.005(6)
 C25 0.0243(5) 0.0245(5) 0.0366(6) 0.0077(4) 0.0032(4) -0.0062(4)
 H25 0.063(11) 0.025(7) 0.079(12) -0.007(7) 0.011(9) -0.001(7)
 C45 0.0391(6) 0.0245(5) 0.0225(4) -0.0054(4) 0.0110(4) -0.0028(4)
 H45 0.120(17) 0.017(7) 0.070(12) -0.011(8) 0.023(12) -0.014(7)
 C41 0.0224(4) 0.0253(4) 0.0165(4) 0.0000(4) 0.0047(3) -0.0026(3)
 C181 0.0303(5) 0.0319(5) 0.0262(5) 0.0066(4) 0.0116(4) -0.0018(4)
 H18a 0.057(12) 0.086(13) 0.068(12) -0.047(10) 0.026(10) -0.031(9)
 H18b 0.101(14) 0.067(11) 0.080(13) 0.046(11) 0.053(11) 0.015(10)
 H18c 0.068(12) 0.085(12) 0.029(9) 0.005(10) 0.004(8) 0.015(8)
 C171 0.0266(5) 0.0203(4) 0.0237(5) -0.0019(4) 0.0057(4) -0.0001(4)
 H17d 0.083(12) 0.034(8) 0.039(9) 0.013(8) 0.009(8) 0.029(7)
 H17e 0.067(11) 0.036(8) 0.042(9) 0.000(7) 0.013(8) -0.024(7)
 H17f 0.027(8) 0.053(9) 0.063(10) -0.001(7) 0.023(8) 0.002(8)
 C381 0.0241(5) 0.0388(6) 0.0336(6) 0.0005(4) 0.0067(5) 0.0048(5)
 H38a 0.071(13) 0.021(8) 0.118(17) 0.006(7) 0.032(12) 0.021(8)
 H38b 0.051(11) 0.108(14) 0.034(9) -0.011(10) -0.004(8) 0.003(9)
 H38c 0.055(10) 0.069(11) 0.067(11) -0.011(9) 0.041(9) 0.010(9)
 C36 0.0242(4) 0.0180(4) 0.0180(4) 0.0003(3) 0.0089(4) 0.0017(3)
 C23 0.0181(5) 0.0349(5) 0.0403(6) 0.0019(4) 0.0099(4) -0.0104(5)
 H23 0.043(10) 0.066(11) 0.098(15) -0.021(8) 0.049(10) -0.009(9)
 C27 0.0199(5) 0.0365(5) 0.0254(5) 0.0022(4) 0.0097(4) 0.0056(4)
 H27 0.030(8) 0.064(10) 0.077(11) 0.015(7) 0.024(8) 0.021(8)
 C37 0.0251(5) 0.0391(6) 0.0148(4) 0.0003(4) -0.0015(4) 0.0007(4)
 H37 0.042(10) 0.098(13) 0.042(9) -0.025(9) -0.004(8) 0.034(9)
 C42 0.0270(5) 0.0241(5) 0.0285(5) -0.0004(4) 0.0118(4) -0.0046(4)
 H42 0.079(12) 0.025(7) 0.083(12) -0.006(7) 0.040(10) -0.027(7)
 C34 0.0457(6) 0.0306(5) 0.0183(5) 0.0008(4) 0.0158(5) 0.0039(4)
 H34 0.090(12) 0.065(10) 0.031(8) -0.010(9) 0.038(8) 0.008(7)
 C182 0.0358(6) 0.0240(5) 0.0253(5) -0.0062(4) 0.0025(5) -0.0039(4)
 H18d 0.054(10) 0.064(10) 0.041(9) -0.006(8) -0.019(8) 0.010(8)
 H18e 0.088(13) 0.025(8) 0.078(12) 0.001(8) 0.012(10) -0.002(8)
 H18f 0.070(12) 0.083(12) 0.061(11) -0.035(10) 0.043(10) -0.009(9)
 C44 0.0307(5) 0.0339(5) 0.0222(5) -0.0092(4) 0.0095(4) -0.0020(4)
 C382 0.0423(7) 0.0268(5) 0.0351(6) -0.0116(5) 0.0163(6) -0.0040(4)
 H38d 0.074(13) 0.084(13) 0.048(11) -0.034(10) -0.004(10) -0.017(9)
 H38e 0.062(11) 0.026(8) 0.109(15) 0.016(8) 0.028(10) -0.007(8)
 H38f 0.092(14) 0.062(11) 0.069(12) -0.030(10) 0.055(11) 0.003(9)
 C24 0.0193(5) 0.0341(5) 0.0497(7) 0.0066(4) 0.0063(5) -0.0126(5)
 H24 0.032(8) 0.058(9) 0.116(14) 0.017(7) 0.023(9) -0.014(9)
 C43 0.0251(5) 0.0344(5) 0.0319(5) -0.0001(4) 0.0128(4) -0.0010(4)
 H43 0.047(10) 0.086(12) 0.086(13) 0.013(9) 0.031(10) -0.014(10)
 C371 0.0426(7) 0.0381(6) 0.0278(6) -0.0038(6) -0.0003(5) -0.0049(5)
 H37a 0.106(15) 0.073(11) 0.029(9) -0.006(11) 0.005(9) 0.002(8)
 H37b 0.058(11) 0.076(12) 0.059(11) -0.033(10) -0.000(9) -0.017(9)
 H37c 0.060(12) 0.069(12) 0.114(16) 0.032(10) 0.007(11) -0.023(11)
 C281 0.0523(8) 0.0263(5) 0.0224(5) 0.0107(5) 0.0091(5) 0.0041(4)
 H28d 0.074(12) 0.046(9) 0.067(11) 0.034(9) 0.013(10) 0.013(8)
 H28e 0.109(15) 0.059(10) 0.023(8) 0.002(10) 0.001(9) -0.016(7)
 H28f 0.093(14) 0.048(10) 0.076(12) -0.028(10) 0.042(11) 0.011(9)
 C271 0.0408(7) 0.0311(6) 0.0377(6) -0.0036(5) 0.0174(6) -0.0046(5)
 H27a 0.029(9) 0.077(11) 0.079(12) 0.007(8) 0.011(9) -0.013(9)
 H27b 0.082(13) 0.042(10) 0.119(16) -0.015(9) 0.039(12) 0.013(10)
 H27c 0.102(15) 0.097(14) 0.052(11) -0.043(12) 0.048(11) -0.041(10)
 C272 0.0362(7) 0.0759(10) 0.0252(6) -0.0150(7) 0.0097(5) 0.0075(6)
 H27d 0.111(18) 0.18(2) 0.041(12) -0.094(17) 0.017(12) -0.016(12)
 H27e 0.105(16) 0.122(16) 0.079(14) -0.000(14) 0.049(12) 0.072(13)
 H27f 0.036(10) 0.117(15) 0.086(14) -0.007(10) 0.035(10) 0.007(12)
 C372 0.0273(6) 0.0609(8) 0.0420(8) 0.0084(6) -0.0003(6) -0.0121(7)
 H37d 0.099(16) 0.092(14) 0.089(15) 0.024(12) 0.033(12) -0.049(12)
 H37e 0.017(10) 0.128(16) 0.13(2) -0.001(10) -0.018(11) -0.014(14)
 H37f 0.079(15) 0.093(15) 0.069(13) 0.005(12) 0.015(11) 0.013(11)
 H1a 0.053(11) 0.059(11) 0.083(14) 0.039(9) 0.020(10) 0.001(9)
 H1b 0.058(12) 0.057(11) 0.064(13) -0.022(9) 0.018(10) -0.022(9)

loop_
  _geom_bond_atom_site_label_1
  _geom_bond_atom_site_label_2
  _geom_bond_distance
  _geom_bond_site_symmetry_2
  _geom_bond_publ_flag
 Sb1 O1 1.8422(6) . ?
 Sb1 C11 2.1636(8) . ?
 Sb1 C21 2.1692(9) . ?
 Sb1 C31 2.1526(9) . ?
 F1 C44 1.3616(12) . ?
 N1 C41 1.3831(13) . ?
 C11 C16 1.4106(12) . ?
 C11 C12 1.4148(12) . ?
 C32 C31 1.4189(12) . ?
 C32 C33 1.4008(14) . ?
 C32 C37 1.5245(15) . ?
 C16 C18 1.5161(12) . ?
 C16 C15 1.4001(12) . ?
 C12 C13 1.3998(12) . ?
 C12 C17 1.5246(12) . ?
 C26 C21 1.4159(12) . ?
 C26 C28 1.5216(14) . ?
 C26 C25 1.4015(14) . ?
 C21 C22 1.4152(13) . ?
 C31 C36 1.4137(13) . ?
 C13 C14 1.3829(13) . ?
 C17 C172 1.5340(13) . ?
 C17 C171 1.5295(13) . ?
 C18 C181 1.5263(14) . ?
 C18 C182 1.5319(13) . ?
 C35 C36 1.3974(13) . ?
 C35 C34 1.3846(15) . ?
 C282 C28 1.5367(13) . ?
 C22 C23 1.3999(14) . ?
 C22 C27 1.5220(14) . ?
 C28 C281 1.5321(14) . ?
 C15 C14 1.3863(13) . ?
 C33 C34 1.3842(16) . ?
 C46 C45 1.3885(15) . ?
 C46 C41 1.4007(13) . ?
 C38 C381 1.5305(15) . ?
 C38 C36 1.5233(13) . ?
 C38 C382 1.5342(14) . ?
 C25 C24 1.3850(17) . ?
 C45 C44 1.3784(16) . ?
 C41 C42 1.3994(14) . ?
 C23 C24 1.3882(16) . ?
 C27 C271 1.5292(16) . ?
 C27 C272 1.5350(16) . ?
 C37 C371 1.5323(15) . ?
 C37 C372 1.5297(17) . ?
 C42 C43 1.3876(15) . ?
 C44 C43 1.3840(15) . ?

loop_
  _geom_angle_atom_site_label_1
  _geom_angle_atom_site_label_2
  _geom_angle_atom_site_label_3
  _geom_angle
  _geom_angle_site_symmetry_1
  _geom_angle_site_symmetry_3
  _geom_angle_publ_flag
 C11 Sb1 O1 104.73(3) . . ?
 C21 Sb1 O1 106.27(3) . . ?
 C21 Sb1 C11 116.84(3) . . ?
 C31 Sb1 O1 107.11(3) . . ?
 C31 Sb1 C11 113.82(3) . . ?
 C31 Sb1 C21 107.38(3) . . ?
 C16 C11 Sb1 121.47(6) . . ?
 C12 C11 Sb1 117.32(6) . . ?
 C12 C11 C16 120.83(8) . . ?
 C33 C32 C31 117.83(9) . . ?
 C37 C32 C31 124.84(9) . . ?
 C37 C32 C33 117.30(9) . . ?
 C18 C16 C11 123.80(8) . . ?
 C15 C16 C11 118.84(8) . . ?
 C15 C16 C18 117.35(8) . . ?
 C13 C12 C11 117.65(8) . . ?
 C17 C12 C11 125.74(7) . . ?
 C17 C12 C13 116.61(8) . . ?
 C28 C26 C21 124.73(8) . . ?
 C25 C26 C21 118.44(9) . . ?
 C25 C26 C28 116.77(9) . . ?
 C26 C21 Sb1 120.83(7) . . ?
 C22 C21 Sb1 117.74(6) . . ?
 C22 C21 C26 120.61(8) . . ?
 C32 C31 Sb1 117.28(7) . . ?
 C36 C31 Sb1 121.91(6) . . ?
 C36 C31 C32 120.78(8) . . ?
 C14 C13 C12 122.01(8) . . ?
 C172 C17 C12 112.60(7) . . ?
 C171 C17 C12 110.01(8) . . ?
 C171 C17 C172 108.68(8) . . ?
 C181 C18 C16 110.05(8) . . ?
 C182 C18 C16 112.22(8) . . ?
 C182 C18 C181 110.98(8) . . ?
 C34 C35 C36 121.09(10) . . ?
 C23 C22 C21 118.32(9) . . ?
 C27 C22 C21 124.80(8) . . ?
 C27 C22 C23 116.88(9) . . ?
 C282 C28 C26 110.71(8) . . ?
 C281 C28 C26 112.87(9) . . ?
 C281 C28 C282 109.83(8) . . ?
 C14 C15 C16 120.78(8) . . ?
 C34 C33 C32 121.65(9) . . ?
 C41 C46 C45 121.05(10) . . ?
 C15 C14 C13 119.73(8) . . ?
 C36 C38 C381 111.15(8) . . ?
 C382 C38 C381 110.03(9) . . ?
 C382 C38 C36 112.29(8) . . ?
 C24 C25 C26 121.29(10) . . ?
 C44 C45 C46 118.58(9) . . ?
 C46 C41 N1 121.89(9) . . ?
 C42 C41 N1 119.58(9) . . ?
 C42 C41 C46 118.48(9) . . ?
 C35 C36 C31 118.62(9) . . ?
 C38 C36 C31 124.46(8) . . ?
 C38 C36 C35 116.91(9) . . ?
 C24 C23 C22 121.45(11) . . ?
 C271 C27 C22 110.91(9) . . ?
 C272 C27 C22 111.81(10) . . ?
 C272 C27 C271 109.57(10) . . ?
 C371 C37 C32 112.26(10) . . ?
 C372 C37 C32 111.65(10) . . ?
 C372 C37 C371 109.59(10) . . ?
 C43 C42 C41 121.04(9) . . ?
 C33 C34 C35 119.92(9) . . ?
 C45 C44 F1 118.87(9) . . ?
 C43 C44 F1 118.80(10) . . ?
 C43 C44 C45 122.33(10) . . ?
 C23 C24 C25 119.72(10) . . ?
 C44 C43 C42 118.52(10) . . ?

loop_
  _geom_torsion_atom_site_label_1
  _geom_torsion_atom_site_label_2
  _geom_torsion_atom_site_label_3
  _geom_torsion_atom_site_label_4
  _geom_torsion
  _geom_torsion_site_symmetry_1
  _geom_torsion_site_symmetry_2
  _geom_torsion_site_symmetry_3
  _geom_torsion_site_symmetry_4
  _geom_torsion_publ_flag
 Sb1 C11 C16 C18 -10.90(8) . . . . ?
 Sb1 C11 C16 C15 168.14(7) . . . . ?
 Sb1 C11 C12 C13 -169.45(6) . . . . ?
 Sb1 C11 C12 C17 9.95(8) . . . . ?
 Sb1 C21 C26 C28 -17.96(8) . . . . ?
 Sb1 C21 C26 C25 164.90(7) . . . . ?
 Sb1 C21 C22 C23 -165.98(7) . . . . ?
 Sb1 C21 C22 C27 14.47(8) . . . . ?
 Sb1 C31 C32 C33 -175.61(7) . . . . ?
 Sb1 C31 C32 C37 6.56(8) . . . . ?
 Sb1 C31 C36 C35 174.33(7) . . . . ?
 Sb1 C31 C36 C38 -6.25(8) . . . . ?
 F1 C44 C45 C46 179.81(9) . . . . ?
 F1 C44 C43 C42 -179.94(10) . . . . ?
 N1 C41 C46 C45 -177.82(9) . . . . ?
 N1 C41 C42 C43 177.75(9) . . . . ?
 C11 C16 C18 C181 107.24(10) . . . . ?
 C11 C16 C18 C182 -128.65(10) . . . . ?
 C11 C16 C15 C14 2.19(11) . . . . ?
 C11 C12 C13 C14 -0.14(10) . . . . ?
 C11 C12 C17 C172 132.23(9) . . . . ?
 C11 C12 C17 C171 -106.39(9) . . . . ?
 C32 C31 C36 C35 -3.61(10) . . . . ?
 C32 C31 C36 C38 175.82(8) . . . . ?
 C32 C33 C34 C35 -2.33(12) . . . . ?
 C16 C15 C14 C13 1.25(12) . . . . ?
 C12 C13 C14 C15 -2.30(12) . . . . ?
 C26 C21 C22 C23 3.72(10) . . . . ?
 C26 C21 C22 C27 -175.83(8) . . . . ?
 C26 C25 C24 C23 1.73(12) . . . . ?
 C21 C22 C23 C24 -0.18(11) . . . . ?
 C21 C22 C27 C271 -113.27(11) . . . . ?
 C21 C22 C27 C272 124.10(11) . . . . ?
 C31 C36 C35 C34 1.84(10) . . . . ?
 C31 C36 C38 C381 107.55(10) . . . . ?
 C31 C36 C38 C382 -128.71(10) . . . . ?
 C35 C36 C38 C381 -73.02(9) . . . . ?
 C35 C36 C38 C382 50.72(10) . . . . ?
 C22 C23 C24 C25 -2.54(12) . . . . ?
 C46 C45 C44 C43 0.14(12) . . . . ?
 C46 C41 C42 C43 0.37(11) . . . . ?
 C45 C44 C43 C42 -0.27(12) . . . . ?
 C41 C42 C43 C44 0.01(11) . . . . ?

loop_
  _diffrn_refln_index_h
  _diffrn_refln_index_k
  _diffrn_refln_index_l
  _diffrn_refln_intensity_net
  _diffrn_refln_intensity_u
  _diffrn_refln_scale_group_code
 -30 0 4 217.631 15.5841 7
 -30 0 4 246.198 16.8082 3
 -30 0 5 -3.11555 6.99418 7
 -30 0 5 -5.27873 6.74619 3
 -30 0 6 166.13 13.0803 7
 -30 0 6 150.61 13.059 3
 -30 0 7 -0.719 6.45595 7
 -30 0 7 5.78643 6.42795 3
 -30 0 8 884.367 33.714 7
 -30 0 8 940.236 35.6573 3
 -30 0 9 -0.66802 6.84637 7
 -30 0 9 13.5131 6.55811 3
 -30 0 10 73.4111 9.07777 7
 -30 0 10 102.167 10.2567 3
 -30 0 11 -3.11081 5.61574 7
 -30 0 11 10.936 6.11651 3
 -30 0 12 190.606 12.4895 7
 -30 0 12 179.034 13.2602 3
 -30 0 13 0.58569 5.39465 7
 -30 0 13 7.02048 5.80793 3
 -30 0 14 48.1132 7.32381 7
 -30 0 14 49.5495 8.29592 3
 -30 0 14 34.7909 6.87619 13
 -30 0 15 3.17319 5.90582 3
 -30 0 15 -2.69772 5.73137 13
 -30 0 16 103.677 10.4679 13
 -30 0 17 0.79582 6.2734 13
 -30 -2 4 291.862 17.9752 7
 -30 2 4 278.43 18.1581 3
 -30 -2 5 0.81887 6.87749 7
 -30 2 5 -2.6348 7.6775 3
 -30 -2 6 55.3898 8.89638 7
 -30 2 6 33.1172 8.6018 3
 -30 -2 7 153.512 12.8172 7
 -30 2 7 154.241 12.9075 3
 -30 -2 8 588.258 25.6058 7
 -30 2 8 580.134 26.1737 3
 -30 -2 9 73.4282 9.55202 7
 -30 2 9 82.3938 9.79232 3
 -30 -2 10 83.6499 9.54554 7
 -30 2 10 90.8156 10.0481 3
 -30 -2 11 -0.67245 6.16229 7
 -30 2 11 -2.33305 6.72322 3
 -30 -2 12 138.493 11.1569 7
 -30 2 12 144.473 12.0623 3
 -30 -2 13 35.3839 7.30524 7
 -30 2 13 48.1584 8.52465 3
 -30 2 13 44.4748 6.84911 13
 -30 -2 14 95.4948 9.65963 7
 -30 2 14 88.3358 10.2068 3
 -30 2 14 87.7582 8.9604 13
 -30 -2 15 -0.62266 6.14576 7
 -30 2 15 -6.30692 6.77732 3
 -30 -2 15 -0.69198 5.45514 13
 -30 2 15 -2.68316 6.08546 13
 -30 -2 16 67.5402 8.56704 7
 -30 2 16 60.9969 8.58895 13
 -30 -2 16 50.8253 8.76914 13
 -30 -4 6 73.2669 10.3111 7
 -30 -4 6 67.6041 10.3544 3
 -30 4 6 66.1736 10.209 3
 -30 -4 7 80.6404 10.3512 7
 -30 -4 7 79.6863 10.6696 3
 -30 4 7 81.4292 10.4412 3
 -30 -4 8 189.909 13.7022 7
 -30 -4 8 166.125 13.3736 3
 -30 4 8 156.637 13.0846 3
 -30 -4 9 91.1979 10.5249 7
 -30 4 9 105.62 11.0343 3
 -30 -4 9 105.788 11.0574 3
 -30 -4 10 34.0654 7.67084 7
 -30 4 10 13.9946 7.18487 3
 -30 -4 10 21.1907 7.60068 3
 -30 -4 11 8.68918 6.70699 7
 -30 -4 11 12.4802 6.9354 3
 -30 4 11 10.0474 6.72452 3
 -30 -4 12 295.156 16.4254 7
 -30 4 12 256.584 16.3045 3
 -30 -4 12 254.371 16.1203 3
 -30 -4 13 19.6226 7.03655 7
 -30 -4 13 32.5618 7.84268 3
 -30 4 13 19.9759 7.0009 3
 -30 4 13 28.7177 6.21795 13
 -30 -4 14 114.304 10.8281 7
 -30 4 14 125.222 11.7561 3
 -30 -4 14 103.803 10.9909 3
 -30 4 14 90.5603 9.11552 13
 -30 -4 15 0.68094 6.11707 7
 -30 -4 15 8.65421 7.42531 3
 -30 4 15 9.35359 7.18118 3
 -30 4 15 12.8243 6.28041 13
 -29 1 0 115.188 13.1322 7
 -29 -1 0 113.329 12.8303 7
 -29 1 0 132.342 13.6277 3
 -29 -1 1 22.5503 8.42589 7
 -29 1 1 30.1787 8.79852 7
 -29 1 1 38.0008 8.78404 3
 -29 1 2 198.979 14.9336 7
 -29 -1 2 198.142 15.2509 7
 -29 1 2 225.583 16.0272 3
 -29 1 3 19.0104 8.13416 7
 -29 -1 3 25.7977 8.33723 7
 -29 1 3 18.8761 7.6142 3
 -29 -1 4 135.892 12.3568 7
 -29 1 4 139.145 12.1294 7
 -29 1 4 130.247 12.8788 3
 -29 1 5 50.3419 8.72938 7
 -29 -1 5 67.5019 9.65991 7
 -29 1 5 82.0048 10.3426 3
 -29 -1 6 351.011 18.5987 7
 -29 1 6 378.144 18.7248 7
 -29 1 6 342.139 19.1271 3
 -29 1 7 12.0204 5.90775 7
 -29 -1 7 8.53851 6.3611 7
 -29 1 7 10.2675 5.93044 3
 -29 1 8 8.33471 6.39126 7
 -29 -1 8 17.8068 6.47068 7
 -29 1 8 13.1628 6.85109 3
 -29 1 9 24.641 6.72684 7
 -29 -1 9 34.3947 7.00937 7
 -29 1 9 32.8417 7.44977 3
 -29 -1 10 427.31 19.6884 7
 -29 1 10 416.227 19.148 7
 -29 1 10 425.449 20.8659 3
 -29 -1 11 66.3659 8.26362 7
 -29 1 11 66.2573 7.86359 7
 -29 1 11 66.4014 8.77334 3
 -29 1 11 46.0927 6.27195 13
 -29 -1 12 13.3388 6.05703 7
 -29 1 12 18.7916 5.73054 7
 -29 1 12 34.8188 7.52017 3
 -29 1 12 16.3663 5.16819 13
 -29 -1 12 20.4192 5.36708 13
 -29 -1 13 -1.18885 5.41984 7
 -29 1 13 -2.67713 5.00369 7
 -29 1 13 6.86053 6.16929 3
 -29 -1 13 -1.77509 5.05745 13
 -29 1 13 -0.58813 5.14123 13
 -29 1 14 276.879 14.0406 7
 -29 -1 14 269.721 14.5396 7
 -29 1 14 277.596 16.3752 3
 -29 -1 14 238.03 14.5565 13
 -29 1 14 240.837 14.473 13
 -29 -1 15 23.0059 6.41155 7
 -29 1 15 12.7704 6.48993 13
 -29 -1 15 24.049 6.598 13
 -29 -1 16 178.935 11.4281 7
 -29 -1 16 160.199 13.0576 13
 -29 1 16 134.26 11.9533 13
 -29 -1 17 2.82363 5.45225 7
 -29 1 17 -1.65163 7.64287 13
 -29 -1 18 47.1667 7.25947 7
 -29 1 18 38.9263 9.1013 13
 -29 -1 19 7.87311 5.55052 7
 -29 1 19 -8.45512 7.84323 13
 -29 -1 20 384.893 17.2479 7
 -29 1 20 300.752 20.5964 13
 -29 -3 1 17.8526 8.36648 7
 -29 3 1 26.3025 8.44001 3
 -29 -3 1 19.6148 7.803 3
 -29 -3 2 77.6906 10.9178 7
 -29 3 2 95.2387 11.3327 3
 -29 -3 2 94.0391 11.2134 3
 -29 -3 3 -0.86926 7.21336 7
 -29 3 3 -1.79847 7.73026 3
 -29 -3 3 -2.71759 8.00541 3
 -29 -3 4 31.8207 8.34787 7
 -29 3 4 28.5988 8.70886 3
 -29 -3 4 41.9157 8.9909 3
 -29 -3 5 147.795 12.8655 7
 -29 3 5 148.858 12.991 3
 -29 -3 5 144.013 12.7983 3
 -29 -3 6 289.319 16.9451 7
 -29 3 6 262.747 16.4322 3
 -29 -3 6 255.649 16.611 3
 -29 -3 7 3.76813 6.40439 7
 -29 -3 7 1.58646 6.62235 3
 -29 3 7 -2.36277 6.57525 3
 -29 -3 8 18.9219 7.13143 7
 -29 3 8 14.6705 6.76117 3
 -29 -3 8 11.6605 6.84404 3
 -29 -3 9 39.5949 7.66297 7
 -29 -3 9 29.8889 7.64815 3
 -29 3 9 31.9426 7.52636 3
 -29 -3 10 164.99 13.1685 3
 -29 3 10 194.744 13.7298 3
 -29 -3 11 38.4337 7.69631 7
 -29 -3 11 31.0289 7.89828 3
 -29 3 11 33.8117 7.31049 3
 -29 -3 12 35.7432 7.25263 7
 -29 3 12 43.5369 8.00797 3
 -29 -3 12 40.0716 8.03545 3
 -29 3 12 21.1762 5.64975 13
 -29 -3 13 1.30196 5.81447 7
 -29 3 13 6.04458 6.15416 3
 -29 -3 13 -6.08839 6.42985 3
 -29 -3 13 -0.61071 5.25002 13
 -29 3 13 5.96526 5.24331 13
 -29 -3 14 183.245 12.3463 7
 -29 3 14 173.574 13.0179 3
 -29 -3 14 168.004 13.0684 3
 -29 3 14 158.229 11.7887 13
 -29 -3 15 12.0642 6.11542 7
 -29 3 15 18.3332 6.37619 13
 -29 -3 16 149.919 11.1846 7
 -29 3 16 153.108 12.7651 13
 -29 -3 17 44.6019 7.83667 7
 -29 3 17 34.7778 8.21988 13
 -29 -3 18 84.8365 9.17194 7
 -29 3 18 82.7186 10.6758 13
 -29 -3 19 75.4513 8.89047 7
 -29 3 19 69.2748 10.8675 13
 -29 -5 2 65.9823 10.2241 3
 -29 5 2 41.0457 9.21276 3
 -29 -5 2 38.616 9.6537 7
 -29 5 3 -1.79542 7.53981 3
 -29 -5 3 7.26879 7.25881 3
 -29 -5 3 2.72847 7.40795 7
 -29 -5 4 150.9 13.5419 3
 -29 5 4 130.494 12.9986 3
 -29 -5 4 157.252 13.4145 7
 -29 5 5 183.21 14.4009 3
 -29 -5 5 164.923 13.8867 3
 -29 -5 5 200.256 14.8718 7
 -29 5 6 244.095 16.4572 3
 -29 -5 6 237.01 16.1675 3
 -29 -5 6 259.721 16.4352 7
 -29 5 7 -3.14024 7.81505 3
 -29 -5 7 -5.55655 7.09022 3
 -29 -5 7 0.79738 6.28603 7
 -29 5 8 71.3674 9.92999 3
 -29 -5 8 68.2747 9.35771 3
 -29 -5 8 79.0603 9.77123 7
 -29 5 9 24.9073 7.58153 3
 -29 -5 9 24.4401 7.24398 3
 -29 -5 9 36.31 7.78576 7
 -29 5 10 143.164 12.4423 3
 -29 -5 10 146.365 12.3826 3
 -29 -5 10 170.498 12.8708 7
 -29 5 11 245.205 15.4183 3
 -29 -5 11 215.018 14.5962 3
 -29 -5 11 240.19 15.0055 7
 -29 -5 12 34.4045 7.59712 7
 -29 -5 12 41.2962 7.98334 3
 -29 5 12 25.2339 7.59363 3
 -29 -5 13 10.5853 6.24406 7
 -29 5 13 14.1472 7.06491 3
 -29 -5 13 5.27037 6.36864 3
 -29 5 13 17.1877 5.93463 13
 -29 -5 14 306.902 16.7006 7
 -29 -5 14 275.501 16.8536 3
 -29 5 14 325.624 17.7452 3
 -29 5 14 282.53 15.7268 13
 -29 -5 15 36.7489 7.7039 7
 -29 -5 15 31.5033 7.60428 3
 -29 5 15 35.7159 7.92972 3
 -29 5 15 33.3223 7.29048 13
 -29 -5 16 167.207 12.2988 7
 -29 5 16 131.822 12.062 13
 -29 -5 17 -5.52343 6.42137 7
 -29 5 17 2.41606 6.80431 13
 -29 -5 18 18.6332 6.7062 7
 -29 5 18 12.7883 7.82407 13
 -29 7 5 175.72 14.2972 3
 -29 -7 5 197.771 14.8492 3
 -29 -7 5 199.867 15.0881 7
 -29 7 6 91.3671 11.2625 3
 -29 -7 6 105.04 11.2967 3
 -29 -7 6 110.107 11.9529 7
 -29 -7 7 72.3276 10.0264 3
 -29 7 7 66.574 9.83304 3
 -29 -7 7 73.4138 10.2227 7
 -29 7 8 11.4427 7.27114 3
 -29 -7 8 6.98001 6.86051 3
 -29 -7 8 18.1306 8.03366 7
 -29 7 9 110.043 11.0275 3
 -29 -7 9 94.2961 10.4515 3
 -29 -7 9 104.216 11.3546 7
 -29 7 10 53.186 8.76708 3
 -29 -7 10 72.734 9.65826 3
 -29 -7 10 61.1135 9.53778 7
 -29 -7 11 181.049 13.4018 3
 -29 7 11 161.445 12.8944 3
 -29 -7 11 177.395 13.5169 7
 -29 -7 12 0.76886 6.30206 7
 -29 -7 12 -2.22305 7.02439 3
 -29 7 12 -5.10776 7.13958 3
 -29 -7 13 10.658 7.28675 7
 -29 7 13 0.73073 7.05842 3
 -29 -7 13 16.2966 7.28277 3
 -29 -7 14 134.52 11.7871 7
 -29 -7 14 132.133 11.953 3
 -29 7 14 126.402 11.5885 3
 -29 -7 15 301.902 17.5414 7
 -29 -7 15 327.509 17.8315 3
 -29 7 15 333.721 18.0481 3
 -29 7 15 288.39 16.86 13
 -28 0 -2 514.573 26.4342 7
 -28 0 -2 563.478 27.8037 3
 -28 0 -1 -8.32635 8.68725 7
 -28 0 -1 7.14123 7.11978 3
 -28 0 0 66.4409 10.3223 7
 -28 0 0 52.5622 9.97449 3
 -28 0 1 -7.6485 7.26473 7
 -28 0 1 -1.85879 6.31723 3
 -28 0 2 312.577 18.6164 7
 -28 0 2 352.192 19.8066 3
 -28 0 3 12.5116 7.02178 7
 -28 0 3 -1.71665 6.39076 3
 -28 0 4 340.188 17.9648 7
 -28 0 4 291.504 17.7971 3
 -28 0 5 5.00617 6.28754 7
 -28 0 5 5.57469 5.70151 3
 -28 0 6 296.336 16.4984 7
 -28 0 6 315.634 17.5097 3
 -28 0 7 -5.27177 5.7608 7
 -28 0 7 1.51308 5.7172 3
 -28 0 8 699.16 27.6759 7
 -28 0 8 742.414 29.434 3
 -28 0 9 -3.65656 5.74974 7
 -28 0 9 4.42796 5.65816 3
 -28 0 9 1.45429 3.72496 13
 -28 0 10 27.0653 6.34986 7
 -28 0 10 26.4414 6.81253 3
 -28 0 10 9.08493 4.27517 13
 -28 0 11 -7.41512 5.65421 7
 -28 0 11 3.67164 5.34157 3
 -28 0 11 -0.99424 4.71275 13
 -28 0 12 466.032 19.6272 7
 -28 0 12 467.273 21.7546 3
 -28 0 12 421.995 19.167 13
 -28 0 13 4.35432 4.73432 7
 -28 0 13 13.433 6.15677 3
 -28 0 13 2.51058 5.1467 13
 -28 0 14 100.118 8.68542 7
 -28 0 14 83.2105 9.22019 13
 -28 0 15 -1.05372 5.08694 7
 -28 0 15 -3.78758 6.28622 13
 -28 0 16 104.947 8.79805 7
 -28 0 16 88.4495 10.5025 13
 -28 0 17 4.66991 4.4874 7
 -28 0 18 259.279 13.4994 7
 -28 0 19 0.5197 4.80981 7
 -28 0 20 38.7397 6.5339 7
 -28 -2 -2 264.029 18.7251 7
 -28 2 -2 310.414 19.2655 7
 -28 2 -2 325.412 20.2882 3
 -28 -2 -1 -0.95883 8.42842 7
 -28 2 -1 4.46682 7.76728 7
 -28 2 -1 9.17224 7.29498 3
 -28 2 0 16.1923 8.23428 7
 -28 -2 0 6.45107 7.88375 7
 -28 2 0 14.5812 7.66971 3
 -28 2 1 13.0332 7.59074 7
 -28 -2 1 13.2932 7.50243 7
 -28 2 1 29.6545 8.07042 3
 -28 -2 2 102.122 11.4137 7
 -28 2 2 106.47 11.4488 7
 -28 2 2 90.1505 11.0403 3
 -28 -2 3 72.5777 9.72792 7
 -28 2 3 63.7668 9.53229 7
 -28 2 3 82.2856 10.4749 3
 -28 2 4 201.342 13.5032 7
 -28 -2 4 169.432 13.0835 7
 -28 2 4 169.81 13.5804 3
 -28 -2 5 24.8855 7.5577 7
 -28 2 5 16.2498 6.81813 7
 -28 2 5 21.4615 7.44783 3
 -28 2 6 173.747 12.3098 7
 -28 -2 6 196.962 13.2836 7
 -28 2 6 186.854 13.5412 3
 -28 2 7 97.4131 9.71425 7
 -28 -2 7 97.1843 9.91509 7
 -28 2 7 83.7386 9.83623 3
 -28 -2 8 374.308 18.5593 7
 -28 2 8 350.556 17.3044 7
 -28 2 8 359.66 18.9508 3
 -28 -2 9 20.2691 6.61153 7
 -28 2 9 22.6218 6.0442 7
 -28 2 9 16.1677 6.72103 3
 -28 -2 10 1.91133 5.53918 7
 -28 2 10 4.3231 5.21773 7
 -28 2 10 -5.1166 5.9539 3
 -28 2 10 8.57261 4.51089 13
 -28 -2 10 2.9658 4.12785 13
 -28 -2 11 106.707 9.85666 7
 -28 2 11 118.239 9.40416 7
 -28 2 11 128.549 11.1571 3
 -28 -2 11 86.4743 8.10408 13
 -28 2 11 99.221 8.46729 13
 -28 -2 12 474.953 20.5098 7
 -28 2 12 460.967 18.8931 7
 -28 2 12 485.014 21.8362 3
 -28 -2 12 417.362 19.2805 13
 -28 2 12 413.617 19.1487 13
 -28 -2 13 78.7826 8.49048 7
 -28 2 13 62.1284 7.03783 7
 -28 2 13 77.8628 9.4686 3
 -28 -2 13 47.9513 7.60574 13
 -28 2 13 62.3603 7.72418 13
 -28 2 14 58.2298 7.03193 7
 -28 -2 14 48.0732 7.40854 7
 -28 2 14 39.4953 7.22943 13
 -28 -2 15 -1.76697 5.4777 7
 -28 2 15 1.47619 6.1248 13
 -28 -2 16 181.349 11.9544 7
 -28 2 16 184.81 13.975 13
 -28 -2 17 87.2387 8.65895 7
 -28 2 17 88.4803 10.8517 13
 -28 -2 18 364.823 17.2009 7
 -28 2 18 323.226 19.7274 13
 -28 -2 19 39.5709 6.74006 7
 -28 2 19 29.7467 9.27137 13
 -28 -2 20 74.9972 8.63099 7
 -28 2 20 77.7854 11.6967 13
 -28 2 21 3.18218 8.85591 13
 -28 2 22 253.886 19.2689 13
 -28 -2 22 270.979 16.108 11
 -28 -4 -1 24.8756 8.92343 7
 -28 4 -1 34.6539 9.51297 3
 -28 -4 -1 32.9362 9.55945 3
 -28 -4 0 17.2381 8.83633 7
 -28 -4 0 23.5853 7.81776 3
 -28 4 0 20.3986 8.22454 3
 -28 -4 1 130.805 12.8513 7
 -28 -4 1 142.494 13.2318 3
 -28 4 1 113.29 11.8074 3
 -28 -4 2 200.464 15.5552 7
 -28 4 2 238.678 15.9468 3
 -28 -4 2 233.017 16.1087 3
 -28 -4 3 49.5735 9.25113 7
 -28 4 3 60.6707 9.51052 3
 -28 -4 3 34.5213 8.498 3
 -28 -4 4 86.4208 10.5227 7
 -28 -4 4 70.8053 10.0827 3
 -28 4 4 81.6381 10.4331 3
 -28 -4 5 7.93229 6.50158 7
 -28 -4 5 3.20854 6.85617 3
 -28 4 5 -7.94945 6.91087 3
 -28 4 6 97.7981 10.4318 3
 -28 -4 6 111.872 11.3312 3
 -28 -4 7 234.885 14.8893 7
 -28 -4 7 214.524 14.6348 3
 -28 4 7 232.773 15.064 3
 -28 -4 8 256.12 15.3171 7
 -28 4 8 216.788 14.6173 3
 -28 -4 8 240.487 15.3222 3
 -28 -4 9 -7.74214 6.05107 7
 -28 4 9 -4.36608 6.866 3
 -28 -4 9 2.20518 6.28348 3
 -28 -4 10 -2.75853 6.09492 7
 -28 4 10 -7.25451 6.97276 3
 -28 -4 10 1.46374 6.46816 3
 -28 -4 11 109.158 10.0124 7
 -28 -4 11 121.285 11.0036 3
 -28 4 11 118.731 10.9295 3
 -28 -4 11 87.4752 8.39704 13
 -28 4 11 92.7486 8.27932 13
 -28 -4 12 339.084 17.64 7
 -28 4 12 338.149 18.3057 3
 -28 -4 12 364.879 18.7063 3
 -28 4 12 339.315 16.5412 13
 -28 -4 13 115.989 10.5609 7
 -28 4 13 134.215 11.7424 3
 -28 -4 13 122.957 11.3133 3
 -28 4 13 122.446 10.2882 13
 -28 -4 14 51.5106 8.09531 7
 -28 4 14 35.5253 7.51896 13
 -28 -4 15 55.1893 7.9981 7
 -28 4 15 43.3145 7.77822 13
 -28 -4 16 157.629 11.5174 7
 -28 4 16 160.79 13.0527 13
 -28 -4 17 210.752 13.2424 7
 -28 4 17 196 14.6683 13
 -28 -4 18 329.367 16.554 7
 -28 4 18 253.442 17.8162 13
 -28 -4 19 19.0255 6.51073 7
 -28 4 19 2.79122 7.91316 13
 -28 4 20 44.0299 10.2883 13
 -28 4 21 18.4576 9.11272 13
 -28 -4 21 49.7685 7.78728 11
 -28 -6 0 -2.96402 7.9455 3
 -28 6 0 12.6797 7.68954 3
 -28 -6 0 4.96479 7.66796 7
 -28 6 1 4.65612 7.39208 3
 -28 -6 1 6.60864 7.0304 3
 -28 -6 1 7.6803 7.203 7
 -28 6 2 185.342 14.5371 3
 -28 -6 2 195.064 14.8056 3
 -28 -6 2 156.532 14.1898 7
 -28 6 3 214.482 15.8193 3
 -28 -6 3 259.003 16.7695 3
 -28 -6 3 229.658 16.482 7
 -28 -6 4 95.3579 11.0694 3
 -28 -6 4 98.5163 11.1732 7
 -28 6 5 3.18031 7.74758 3
 -28 -6 5 4.0313 6.93378 3
 -28 -6 5 16.7206 7.54804 7
 -28 6 6 174.456 13.4838 3
 -28 -6 6 151.168 12.5641 3
 -28 -6 6 155.782 12.8547 7
 -28 -6 7 54.6382 8.74418 3
 -28 6 7 49.4013 8.62719 3
 -28 -6 7 37.0916 8.27339 7
 -28 6 8 249.323 15.609 3
 -28 -6 8 254.076 15.6589 3
 -28 -6 8 254.373 15.9722 7
 -28 -6 9 266.049 15.8541 3
 -28 6 9 249.933 15.6829 3
 -28 -6 9 271.271 16.2242 7
 -28 -6 10 20.8064 7.24827 7
 -28 6 10 8.6056 6.61506 3
 -28 -6 10 14.5408 6.2965 3
 -28 -6 11 50.3912 8.3226 7
 -28 6 11 42.1599 8.12125 3
 -28 -6 11 53.6151 8.15086 3
 -28 -6 12 214.162 14.1532 7
 -28 -6 12 198.626 13.6798 3
 -28 6 12 199.527 13.9153 3
 -28 -6 13 204.534 13.7987 7
 -28 -6 13 200.844 13.8873 3
 -28 6 13 198.737 13.8791 3
 -28 6 13 213.382 13.2748 13
 -28 -6 14 102.197 10.4474 7
 -28 -6 14 113.611 10.8754 3
 -28 6 14 88.7569 10.5671 3
 -28 6 14 104.793 10.2317 13
 -28 -6 15 3.5445 6.39854 7
 -28 6 15 2.95462 6.16728 13
 -28 -6 16 150.578 12.0448 7
 -28 6 16 152.19 12.6696 13
 -28 -6 17 188.943 13.0566 7
 -28 6 17 153.557 13.7211 13
 -28 -6 18 122.626 11.0494 7
 -28 6 18 103.285 12.2423 13
 -28 -6 19 131.436 11.6276 7
 -28 6 19 91.8609 12.0024 13
 -28 -8 2 34.5579 8.88716 3
 -28 8 2 23.2768 8.19357 3
 -28 -8 2 24.1772 8.39056 7
 -28 -8 3 298.383 18.1312 3
 -28 8 3 301.978 18.0911 3
 -28 -8 3 300.059 16.8325 9
 -28 -8 3 286.381 18.4502 7
 -28 8 4 3.30536 7.54086 3
 -28 -8 4 8.39117 7.422 3
 -28 -8 4 26.3142 8.19532 7
 -28 8 5 -7.97005 7.93509 3
 -28 -8 5 -5.68307 7.94487 3
 -28 -8 5 -3.52554 6.80726 7
 -28 -8 6 70.4588 9.74477 3
 -28 8 6 50.8384 9.22195 3
 -28 -8 6 73.7113 10.4079 7
 -28 8 7 157.348 12.9288 3
 -28 -8 7 168.458 13.0198 3
 -28 -8 7 167.683 13.7351 7
 -28 8 8 60.4108 9.29473 3
 -28 -8 8 53.994 8.38398 3
 -28 -8 8 80.5605 10.2422 7
 -28 8 9 271.495 16.2551 3
 -28 -8 9 258.755 15.9077 3
 -28 -8 9 285.143 16.987 7
 -28 -8 10 7.18577 6.58488 3
 -28 8 10 -7.06263 6.84936 3
 -28 -8 10 3.97608 6.67881 7
 -28 8 11 94.1976 10.3572 3
 -28 -8 11 111.531 10.7225 3
 -28 -8 11 122.171 11.5432 7
 -28 -8 12 150.495 12.4926 7
 -28 8 12 138.954 12.1114 3
 -28 -8 12 161.883 12.4592 3
 -28 -8 13 235.432 15.1552 7
 -28 8 13 210.263 14.4364 3
 -28 -8 13 206.086 14.0976 3
 -28 -8 14 -0.7666 6.66447 7
 -28 8 14 3.5471 6.91059 3
 -28 -8 14 -0.72186 6.71345 3
 -28 -8 15 -2.29671 6.83784 7
 -28 8 15 -1.43503 6.73749 3
 -28 -8 15 2.18884 6.44773 3
 -28 8 15 -0.75263 6.35866 13
 -28 -8 16 50.4837 9.15149 7
 -28 8 16 34.8833 8.22876 13
 -28 -8 17 339.457 18.2594 7
 -28 8 17 265.982 17.4905 13
 -28 -10 8 4.42582 7.50213 3
 -28 10 8 13.7543 7.1505 3
 -28 -10 8 16.5797 8.00156 7
 -28 10 9 380.531 19.0393 3
 -28 -10 9 389.548 20.5593 7
 -28 10 10 30.604 7.64113 3
 -28 -10 10 12.7535 7.16247 3
 -28 -10 10 19.4576 7.80978 7
 -28 10 11 312.747 16.8237 3
 -28 -10 11 305.373 18.053 7
 -27 -1 -5 2.15147 8.92662 7
 -27 1 -5 4.20172 9.02988 7
 -27 1 -5 -7.15093 10.5324 3
 -27 -1 -4 564.612 28.5237 7
 -27 1 -4 642.409 29.3484 7
 -27 1 -4 561.112 29.0983 3
 -27 1 -3 16.3376 8.85991 7
 -27 -1 -3 17.813 8.56488 7
 -27 1 -3 11.859 8.21642 3
 -27 -1 -3 16.2093 8.69889 3
 -27 -1 -2 5.695 7.63251 7
 -27 1 -2 -4.58825 7.93324 7
 -27 1 -2 6.13543 6.94954 3
 -27 -1 -2 -1.02499 7.80229 3
 -27 1 -1 0.87733 6.96272 7
 -27 -1 -1 -1.81576 8.19398 7
 -27 -1 -1 13.6291 8.02904 3
 -27 1 -1 -0.97136 7.12119 3
 -27 1 0 626.357 27.6967 7
 -27 -1 0 616.203 27.8476 7
 -27 1 0 671.65 29.0719 3
 -27 -1 0 577.102 27.8092 3
 -27 1 1 5.59321 5.96066 7
 -27 -1 1 17.5253 7.26502 7
 -27 -1 1 22.1709 7.71909 3
 -27 1 1 16.8137 6.02604 3
 -27 1 2 156.754 12.4145 7
 -27 -1 2 125.976 11.7335 7
 -27 1 2 135.398 12.4397 3
 -27 -1 2 117.035 11.741 3
 -27 1 3 14.5938 6.62024 7
 -27 -1 3 4.57736 6.29267 7
 -27 -1 3 -3.26599 7.36976 3
 -27 1 3 0.81416 6.50493 3
 -27 1 4 574.86 23.8019 7
 -27 -1 4 536.458 23.7037 7
 -27 -1 4 480.133 23.6776 3
 -27 1 4 524.17 24.2568 3
 -27 -1 5 32.9409 7.53013 7
 -27 1 5 44.4477 7.80569 7
 -27 -1 5 51.5682 8.65071 3
 -27 1 5 56.7154 8.42957 3
 -27 -1 6 782.084 28.7428 7
 -27 1 6 746.616 28.1365 7
 -27 1 6 721.228 29.036 3
 -27 1 7 30.346 6.44694 7
 -27 -1 7 23.9118 6.35657 7
 -27 -1 7 13.0472 6.99683 3
 -27 1 7 31.0807 7.071 3
 -27 1 8 -4.06017 5.07039 7
 -27 -1 8 -0.62302 5.35576 7
 -27 -1 8 3.58303 6.40054 3
 -27 1 8 0.71466 5.43996 3
 -27 -1 8 2.58251 3.06002 13
 -27 -1 9 -1.20532 5.49504 7
 -27 1 9 5.57283 4.70836 7
 -27 1 9 7.79477 5.84431 3
 -27 1 9 -3.70317 4.06115 13
 -27 -1 9 3.96322 3.80922 13
 -27 1 10 468.857 19.2333 7
 -27 -1 10 456.943 19.7445 7
 -27 1 10 468.559 21.1488 3
 -27 -1 10 402.418 20.4068 3
 -27 -1 10 443.105 18.0578 13
 -27 1 10 394.242 17.5005 13
 -27 1 11 6.23533 4.85934 7
 -27 -1 11 2.29069 5.25103 7
 -27 1 11 12.8197 6.15979 3
 -27 -1 11 1.60998 4.61696 13
 -27 1 11 14.4415 4.97778 13
 -27 -1 12 -3.93286 5.30084 7
 -27 1 12 0.50563 4.63363 7
 -27 1 12 2.87631 5.85691 3
 -27 -1 12 0.60817 5.16837 13
 -27 1 12 -4.76088 5.05743 13
 -27 1 13 1.48552 4.30484 7
 -27 -1 13 4.41311 5.05513 7
 -27 1 13 -3.93827 5.44675 13
 -27 -1 13 1.35485 5.48258 13
 -27 1 14 479.828 19.1479 7
 -27 -1 14 445.921 19.4619 7
 -27 1 14 440.751 21.1924 13
 -27 1 15 7.66806 4.64845 7
 -27 -1 15 2.16988 4.66391 7
 -27 1 15 -3.12046 6.06643 13
 -27 -1 16 356.39 16.3064 7
 -27 1 16 340.063 15.2102 7
 -27 -1 17 10.8378 5.233 7
 -27 1 17 -0.94694 4.40485 7
 -27 1 17 7.17875 7.07464 13
 -27 1 18 94.632 8.07749 7
 -27 -1 18 82.4294 8.23032 7
 -27 -1 19 4.4095 5.41666 7
 -27 1 19 -0.47813 4.55356 7
 -27 1 20 331.397 15.31 7
 -27 -1 21 3.77002 6.25758 11
 -27 -1 22 16.6633 7.02587 11
 -27 -1 23 1.6641 6.86222 11
 -27 1 23 -0.84621 7.06464 11
 -27 -3 -4 293.529 19.9641 7
 -27 3 -4 282.942 20.2125 3
 -27 -3 -4 308.932 20.7361 3
 -27 -3 -3 58.0655 10.7463 7
 -27 3 -3 48.5174 10.2319 3
 -27 -3 -3 64.1157 11.2319 3
 -27 -3 -2 14.7055 8.61728 7
 -27 3 -2 -2.67289 8.28647 7
 -27 3 -2 6.14121 7.62023 3
 -27 -3 -2 -1.03061 7.43675 3
 -27 3 -1 0.84752 7.32695 7
 -27 -3 -1 0.93955 7.35634 7
 -27 3 -1 -2.91427 7.34079 3
 -27 -3 -1 8.80706 7.22978 3
 -27 3 0 337.297 18.6483 7
 -27 -3 0 304.48 18.7215 7
 -27 3 0 319.134 19.104 3
 -27 -3 0 273.189 17.973 3
 -27 -3 1 38.1429 8.44731 7
 -27 3 1 30.5928 7.73067 7
 -27 -3 1 52.5325 8.71042 3
 -27 3 1 58.3135 9.16007 3
 -27 3 2 61.1317 8.84751 7
 -27 -3 2 54.1684 9.12629 7
 -27 -3 2 60.5401 9.68538 3
 -27 3 2 51.6438 8.90327 3
 -27 -3 3 4.79818 6.43185 7
 -27 3 3 13.1714 6.84322 7
 -27 -3 3 -2.46066 7.01196 3
 -27 3 3 7.32452 7.0763 3
 -27 -3 4 163.442 12.5491 7
 -27 3 4 136.076 11.0454 7
 -27 -3 4 148.839 12.4578 3
 -27 3 4 136.779 12.0369 3
 -27 3 5 101.97 9.73693 7
 -27 -3 5 123.415 10.9731 7
 -27 -3 5 89.0151 10.2597 3
 -27 3 5 123.054 11.3213 3
 -27 -3 6 448.752 20.5323 7
 -27 3 6 414.244 18.895 7
 -27 3 6 402.531 20.217 3
 -27 -3 6 394.419 20.267 3
 -27 3 7 2.26435 5.26472 7
 -27 -3 7 8.95054 6.08444 7
 -27 -3 7 1.44934 6.19404 3
 -27 3 7 -5.7551 6.52603 3
 -27 -3 8 100.301 9.56126 7
 -27 3 8 119.95 9.30036 7
 -27 3 8 102.013 10.1524 3
 -27 -3 8 92.7896 10.034 3
 -27 -3 8 86.7617 6.40207 13
 -27 3 9 98.4411 8.62844 7
 -27 -3 9 89.9864 9.2452 7
 -27 -3 9 105.857 10.0673 3
 -27 3 9 86.7105 9.39062 3
 -27 -3 9 69.4828 6.62389 13
 -27 3 10 318.63 14.9374 7
 -27 -3 10 330.71 16.7069 7
 -27 3 10 363.183 17.8446 3
 -27 -3 10 311.937 17.1266 3
 -27 3 10 325.49 14.9529 13
 -27 -3 10 274.348 14.1169 13
 -27 -3 11 11.2581 5.59926 7
 -27 3 11 17.822 5.22463 7
 -27 3 11 14.8359 6.32141 3
 -27 -3 11 19.9265 6.9428 3
 -27 3 11 10.9029 4.98502 13
 -27 -3 12 14.7946 5.81073 7
 -27 3 12 20.6936 4.8868 7
 -27 3 12 29.8964 7.16358 3
 -27 -3 12 22.9512 7.24758 3
 -27 3 12 13.1838 5.65003 13
 -27 3 13 23.9308 5.16222 7
 -27 -3 13 22.5872 6.16202 7
 -27 3 13 27.4291 6.07857 13
 -27 3 14 556.979 20.512 7
 -27 -3 14 572.019 22.9069 7
 -27 -3 15 168.041 11.1376 7
 -27 3 15 131.672 11.7403 13
 -27 -3 16 182.037 12.0197 7
 -27 3 16 181.664 13.765 13
 -27 -3 17 61.4115 7.94281 7
 -27 3 17 50.3645 9.56657 13
 -27 -3 18 130.468 10.4672 7
 -27 3 18 127.921 12.8253 13
 -27 -3 19 44.4058 7.25858 11
 -27 3 19 53.5483 9.97337 13
 -27 -3 20 392.999 19.3034 11
 -27 3 20 392.805 22.5822 13
 -27 3 21 14.9915 9.57208 13
 -27 -3 21 14.6253 6.9748 11
 -27 3 22 21.2391 9.67886 13
 -27 -3 22 20.1181 7.35441 11
 -27 3 23 43.0274 10.7194 13
 -27 -3 23 44.8326 8.56285 11
 -27 -5 -3 70.5504 11.3006 7
 -27 -5 -3 80.8603 12.4176 3
 -27 5 -3 103.624 13.119 3
 -27 -5 -2 -4.06316 8.32569 7
 -27 5 -2 1.02805 7.9381 3
 -27 -5 -2 3.1135 7.89995 3
 -27 -5 -1 12.6756 7.85059 7
 -27 -5 -1 11.8315 7.29521 3
 -27 5 -1 21.4296 7.79181 3
 -27 -5 0 163.258 14.4678 7
 -27 -5 0 161.477 13.6872 3
 -27 5 0 177.308 14.0995 3
 -27 -5 1 248.361 16.7246 7
 -27 -5 1 248.501 16.4579 3
 -27 5 1 249.283 16.3446 3
 -27 -5 2 123.619 12.2406 7
 -27 -5 2 128.34 10.1833 9
 -27 -5 2 133.273 12.1265 3
 -27 5 2 121.197 11.8397 3
 -27 -5 3 3.3448 6.31956 7
 -27 -5 3 2.4739 6.84355 3
 -27 5 3 4.88697 7.15966 3
 -27 -5 4 132.537 11.9801 7
 -27 -5 4 142.636 12.2288 3
 -27 5 4 128.38 11.5709 3
 -27 -5 5 55.3038 8.63284 7
 -27 5 5 73.9483 9.74672 3
 -27 -5 5 77.8665 9.45133 3
 -27 -5 6 128.561 11.3817 7
 -27 5 6 118.664 11.3193 3
 -27 -5 6 148.261 11.9942 3
 -27 -5 7 80.135 9.29484 7
 -27 -5 7 57.9613 8.59359 3
 -27 5 7 57.9921 8.59672 3
 -27 -5 8 27.3021 7.35569 7
 -27 -5 8 42.8077 7.86851 3
 -27 5 8 32.4112 7.33029 3
 -27 -5 9 177.316 13.083 7
 -27 5 9 218.146 13.8238 3
 -27 -5 9 194.589 13.4926 3
 -27 -5 10 291.342 16.1643 7
 -27 5 10 300.243 16.4721 3
 -27 -5 10 272.811 15.8441 3
 -27 -5 11 63.2172 8.52384 7
 -27 5 11 59.2285 8.44575 3
 -27 -5 11 64.8261 8.63451 3
 -27 5 11 53.2044 6.92021 13
 -27 -5 12 -6.73337 5.72255 7
 -27 -5 12 -0.71045 6.17668 3
 -27 5 12 -2.80716 6.39919 3
 -27 5 12 -1.22764 4.60476 13
 -27 -5 13 8.01566 5.71872 7
 -27 -5 13 7.91786 6.36942 3
 -27 5 13 13.5178 6.68865 3
 -27 5 13 21.8212 6.50629 13
 -27 -5 14 95.8694 9.33025 7
 -27 5 14 71.775 8.98371 13
 -27 -5 15 241.581 14.4006 7
 -27 5 15 217.912 14.5012 13
 -27 -5 16 172.003 12.0199 7
 -27 5 16 132.383 12.2533 13
 -27 -5 17 5.35846 5.82573 7
 -27 5 17 9.38428 7.5817 13
 -27 5 18 240.399 16.5864 13
 -27 -5 18 251.847 13.6956 11
 -27 5 19 92.9416 11.399 13
 -27 -5 19 103.494 9.19844 11
 -27 5 20 127.97 13.5871 13
 -27 -5 20 110.727 10.1749 11
 -27 5 21 18.6613 8.68156 13
 -27 -5 21 30.3508 7.08802 11
 -27 -5 22 19.5093 6.61299 11
 -27 5 22 16.2026 9.24524 13
 -27 -7 -2 7.34521 8.6005 7
 -27 7 -2 -7.22179 8.6648 3
 -27 -7 -2 2.09426 8.08542 3
 -27 -7 -1 41.5061 9.91752 7
 -27 -7 -1 52.789 10.1363 3
 -27 7 -1 29.4003 8.81632 3
 -27 -7 0 91.8174 11.7466 7
 -27 7 0 101.614 11.5572 3
 -27 -7 0 99.3633 11.7232 3
 -27 -7 1 147.223 14.0009 7
 -27 7 1 203.545 14.634 3
 -27 -7 1 185.967 14.5135 3
 -27 -7 1 176.562 12.9599 9
 -27 -7 2 94.9436 10.6446 3
 -27 7 2 93.4863 10.4306 3
 -27 -7 2 70.7134 8.86491 9
 -27 -7 2 90.9584 10.9096 7
 -27 7 3 25.2994 7.85084 3
 -27 -7 3 28.9905 8.00292 3
 -27 -7 3 40.4533 8.41495 7
 -27 7 4 79.3551 10.0164 3
 -27 -7 4 90.2508 10.6119 3
 -27 -7 4 84.9036 10.2088 7
 -27 -7 5 161.246 12.9225 3
 -27 7 5 159.631 12.9598 3
 -27 -7 5 177.375 13.5907 7
 -27 -7 6 190.218 13.5923 3
 -27 7 6 178.606 13.1967 3
 -27 -7 6 189.681 14.0134 7
 -27 7 7 84.7427 9.77624 3
 -27 -7 7 84.638 9.74449 3
 -27 -7 7 82.4395 9.97994 7
 -27 7 8 39.1188 7.71831 3
 -27 -7 8 33.3821 7.51461 3
 -27 -7 8 40.7987 8.13399 7
 -27 7 9 45.5376 8.05856 3
 -27 -7 9 37.8656 7.93103 3
 -27 -7 9 51.4108 8.39631 7
 -27 7 10 57.6333 8.68002 3
 -27 -7 10 54.3527 8.38488 3
 -27 -7 10 57.9202 8.62815 7
 -27 7 11 217.775 13.9835 3
 -27 -7 11 210.236 14.0438 3
 -27 -7 11 249.852 15.0557 7
 -27 -7 12 -1.39836 6.0104 3
 -27 7 12 6.88425 6.27691 3
 -27 -7 12 -3.63931 5.96577 7
 -27 7 13 0.6798 5.64108 13
 -27 -7 13 2.11736 5.89229 3
 -27 7 13 -0.69531 6.43499 3
 -27 -7 13 -2.17337 5.97484 7
 -27 7 14 112.593 10.9203 13
 -27 -7 14 133.06 11.4496 7
 -27 7 15 282.291 16.4774 13
 -27 -7 15 258.94 15.7772 7
 -27 7 16 25.8412 7.64566 13
 -27 -7 16 23.2191 6.74579 7
 -27 7 17 0.85242 6.72015 13
 -27 -7 17 5.84165 6.34867 7
 -27 7 18 111.923 12.4071 13
 -27 -7 18 149.561 10.1758 11
 -27 -7 19 84.393 8.46954 11
 -27 7 19 87.1752 11.5186 13
 -27 -7 20 175.345 11.9214 11
 -27 7 20 153.553 14.8629 13
 -27 -7 21 93.1378 9.73078 11
 -27 7 21 117.121 13.2362 13
 -27 -9 1 190.96 15.7602 7
 -27 9 1 178.736 14.9015 3
 -27 -9 1 183.799 14.6788 3
 -27 -9 1 167.636 13.5055 9
 -27 9 2 27.3564 8.23444 3
 -27 -9 2 18.264 7.74628 3
 -27 -9 2 13.8246 7.63238 9
 -27 -9 2 25.6921 8.73689 7
 -27 -9 3 117.517 11.5395 3
 -27 9 3 93.2641 10.9101 3
 -27 -9 3 108.866 12.1884 7
 -27 9 4 25.9801 7.92585 3
 -27 -9 4 17.6148 7.3618 3
 -27 -9 4 25.9836 7.94083 7
 -27 9 5 463.843 22.2034 3
 -27 -9 5 431.715 21.761 3
 -27 -9 5 445.039 22.7085 7
 -27 9 6 9.5196 6.19342 3
 -27 -9 6 11.188 6.56218 3
 -27 -9 6 12.7879 7.16595 7
 -27 9 7 42.6117 7.69137 3
 -27 -9 7 61.382 8.69183 3
 -27 -9 7 61.0212 9.54809 7
 -27 -9 8 2.11676 6.03103 3
 -27 9 8 6.23024 5.74451 3
 -27 -9 8 -4.11322 6.57203 7
 -27 -9 9 156.937 12.536 3
 -27 9 9 196.781 13.0195 3
 -27 -9 9 200.072 13.9546 7
 -27 -9 10 28.6783 7.54775 7
 -27 9 10 21.5651 6.54317 3
 -27 -9 10 30.163 7.196 3
 -27 -9 11 215.581 14.928 7
 -27 9 11 212.811 13.7245 3
 -27 -9 11 241.354 14.4846 3
 -27 -9 12 17.2381 7.1996 7
 -27 9 12 32.8912 7.50177 3
 -27 -9 12 13.6827 6.1011 3
 -27 -9 13 123.132 11.6715 7
 -27 9 13 133.025 11.0479 3
 -27 -9 13 134.809 11.0194 3
 -27 -9 14 25.7076 7.48656 7
 -27 -9 14 47.947 7.73337 3
 -27 9 14 42.2977 8.06893 3
 -27 -9 15 183.334 13.5534 7
 -27 -9 16 14.071 7.31685 7
 -27 9 16 17.1942 7.47663 13
 -27 -9 17 8.65274 6.56824 7
 -27 9 17 0.85709 6.61915 13
 -27 9 18 32.2357 8.91598 13
 -27 11 5 508.249 24.109 3
 -27 -11 5 521.325 24.4066 3
 -27 -11 5 555.696 26.2339 7
 -27 11 6 -5.87069 7.02123 3
 -27 -11 6 -1.49997 7.27378 3
 -27 -11 6 -0.90109 8.00622 7
 -27 11 7 62.4674 9.03257 3
 -27 -11 7 54.2722 8.93684 3
 -27 -11 7 45.1475 9.56734 7
 -27 11 8 22.0143 7.22372 3
 -27 -11 8 16.1612 6.91371 3
 -27 -11 8 2.61702 7.20282 7
 -27 -11 9 196.908 13.6072 3
 -27 11 9 227.309 14.2076 3
 -27 -11 9 199.11 15.0499 7
 -27 -11 10 0.67491 6.54531 3
 -27 11 10 11.2383 6.6638 3
 -27 -11 10 -6.78881 7.69827 7
 -27 11 11 150.51 11.6756 3
 -27 -11 11 144.49 11.9244 3
 -27 -11 11 131.308 12.5948 7
 -27 -11 12 4.66586 6.69117 3
 -27 11 12 -1.95776 5.95024 3
 -27 -11 12 -6.68919 7.34944 7
 -27 -11 13 105.153 10.5968 3
 -27 11 13 113.031 10.4858 3
 -27 -11 13 107.339 11.6644 7
 -27 11 14 51.8554 7.94712 3
 -27 -11 14 61.0225 8.65388 3
 -27 -11 14 49.0687 8.9679 7
 -26 0 -7 -4.49671 9.82716 7
 -26 0 -7 2.53691 8.54172 3
 -26 0 -6 395.076 23.0998 7
 -26 0 -6 397.138 24.1473 3
 -26 0 -5 -8.2431 8.12384 7
 -26 0 -5 -3.44031 8.47368 3
 -26 0 -4 66.9065 11.1471 7
 -26 0 -4 84.8938 11.5867 3
 -26 0 -3 1.88056 7.15796 7
 -26 0 -3 5.14999 7.25051 3
 -26 0 -2 968.308 38.4746 7
 -26 0 -2 1017.42 39.8409 3
 -26 0 -1 6.86153 7.07766 7
 -26 0 -1 11.1012 6.89115 3
 -26 0 0 27.8695 7.69901 7
 -26 0 0 30.7974 7.43047 3
 -26 0 1 1.56094 6.06972 7
 -26 0 1 -10.9419 6.68059 3
 -26 0 2 456.348 21.8326 7
 -26 0 2 465.32 22.5132 3
 -26 0 3 1.42259 5.53125 7
 -26 0 3 4.62882 6.59442 3
 -26 0 4 547.006 23.4413 7
 -26 0 4 509.262 23.5712 3
 -26 0 5 -0.64927 5.32161 7
 -26 0 5 2.15916 5.1932 3
 -26 0 6 150.388 10.9903 7
 -26 0 6 146.978 11.668 3
 -26 0 7 -2.37489 5.133 7
 -26 0 7 0.69082 5.18193 3
 -26 0 7 -2.43168 3.13938 13
 -26 0 8 141.533 10.1766 7
 -26 0 8 147.442 11.1181 3
 -26 0 8 130.198 8.09844 13
 -26 0 9 -3.30411 4.97006 7
 -26 0 9 -1.3678 5.46351 3
 -26 0 9 1.74485 3.46182 13
 -26 0 10 18.1806 5.43274 7
 -26 0 10 20.6117 6.12234 3
 -26 0 10 16.0284 4.85873 13
 -26 0 11 0.52243 4.59195 7
 -26 0 11 5.54513 5.78673 3
 -26 0 11 -2.26652 4.92598 13
 -26 0 12 680.88 24.9149 7
 -26 0 12 637.307 26.0356 13
 -26 0 13 -2.51653 4.63568 7
 -26 0 13 -2.79733 5.94338 13
 -26 0 14 17.9538 5.3309 7
 -26 0 15 1.48779 4.33542 7
 -26 0 16 117.129 8.72242 7
 -26 0 17 -2.99477 4.88419 7
 -26 0 18 274.618 13.9086 7
 -26 0 20 114.644 10.7093 11
 -26 0 21 3.94607 5.74126 11
 -26 0 22 90.2802 10.5653 11
 -26 0 23 -0.86696 6.69428 11
 -26 0 24 -4.51408 7.021 11
 -26 0 25 -0.93973 7.10117 11
 -26 -2 -6 356.162 22.3329 7
 -26 2 -6 382.798 23.4563 3
 -26 -2 -5 10.5426 8.31516 7
 -26 2 -5 10.2951 8.32463 3
 -26 2 -4 62.566 10.5461 7
 -26 -2 -4 48.5008 10.0017 7
 -26 2 -4 63.0104 10.5975 3
 -26 2 -3 5.49852 7.12723 7
 -26 -2 -3 3.87272 7.73587 7
 -26 2 -3 7.21863 8.2395 3
 -26 2 -2 654.319 28.4186 7
 -26 -2 -2 622.076 28.562 7
 -26 2 -2 583.724 28.4934 3
 -26 -2 -1 61.2256 9.8075 7
 -26 2 -1 68.8616 10.0323 7
 -26 2 -1 66.5678 9.92122 3
 -26 2 0 20.5212 7.24557 7
 -26 -2 0 18.6946 7.56201 7
 -26 2 0 10.5302 7.06941 3
 -26 2 1 13.4943 6.66515 7
 -26 -2 1 13.0167 6.71407 7
 -26 2 1 2.52372 6.26757 3
 -26 -2 2 340.708 18.6643 7
 -26 2 2 369.456 18.7105 7
 -26 -2 2 353.299 15.3568 9
 -26 2 2 344.08 18.9809 3
 -26 2 3 62.4 8.41609 7
 -26 -2 3 77.484 8.98234 7
 -26 2 3 53.9107 8.51884 3
 -26 2 4 297.395 15.7217 7
 -26 -2 4 287.446 16.1995 7
 -26 2 4 275.443 16.308 3
 -26 2 5 41.1031 6.95758 7
 -26 -2 5 34.918 7.16856 7
 -26 2 5 38.0473 7.68055 3
 -26 2 6 270.205 14.2744 7
 -26 -2 6 269.447 15.0035 7
 -26 2 6 241.797 15.0349 3
 -26 -2 7 14.6044 5.74133 7
 -26 2 7 12.791 5.15868 7
 -26 2 7 11.7051 6.02897 3
 -26 -2 7 13.4596 3.6415 13
 -26 2 8 454.354 18.2755 7
 -26 -2 8 411.182 18.7978 7
 -26 2 8 437.727 19.9482 3
 -26 2 8 356.221 15.4818 13
 -26 -2 8 364.533 15.1494 13
 -26 2 9 11.6651 5.07965 7
 -26 -2 9 1.20072 5.22863 7
 -26 2 9 21.0921 5.98852 3
 -26 2 9 16.6819 4.55555 13
 -26 -2 9 11.7675 4.4584 13
 -26 -2 10 56.4015 7.48874 7
 -26 2 10 69.0358 7.02896 7
 -26 2 10 51.9575 7.88777 3
 -26 2 10 48.2531 6.34803 13
 -26 -2 10 55.5694 6.68057 13
 -26 -2 11 36.1981 6.51406 7
 -26 2 11 50.6718 6.57118 7
 -26 2 11 50.9941 8.02551 3
 -26 2 11 44.6048 6.54961 13
 -26 2 12 808.508 27.3665 7
 -26 -2 12 801.253 28.8349 7
 -26 2 13 21.3661 4.96452 7
 -26 -2 13 20.7679 5.8042 7
 -26 2 13 27.1758 6.46745 13
 -26 2 14 124.381 8.56903 7
 -26 -2 14 130.443 9.61078 7
 -26 2 14 106.28 10.83 13
 -26 -2 15 21.7934 5.85658 7
 -26 2 15 21.9769 4.98482 7
 -26 -2 16 473.013 20.1467 7
 -26 2 16 497.467 18.9461 7
 -26 2 16 442.181 23.0479 13
 -26 2 17 61.2868 6.45123 7
 -26 -2 17 69.7274 7.39708 7
 -26 2 17 64.5961 9.62132 13
 -26 2 18 330.689 14.4776 7
 -26 -2 18 293.475 15.9702 11
 -26 2 19 20.9526 4.9795 7
 -26 -2 19 21.9352 6.21191 11
 -26 2 20 39.4627 6.16149 7
 -26 -2 20 43.0381 8.12023 11
 -26 -2 21 6.1671 6.03782 11
 -26 -2 22 469.036 22.6626 11
 -26 2 22 443.964 22.5172 11
 -26 2 23 0.87554 6.61744 11
 -26 -2 23 10.2532 7.17735 11
 -26 -2 24 4.47407 7.14984 11
 -26 2 24 6.38392 7.4294 11
 -26 -2 25 87.5894 11.2199 11
 -26 2 25 104.904 12.0445 11
 -26 -4 -6 155.474 15.7806 7
 -26 -4 -6 174.983 16.8569 3
 -26 4 -6 165.896 16.4318 3
 -26 -4 -5 60.6853 11.5304 7
 -26 -4 -5 49.7238 11.0936 3
 -26 4 -5 44.5864 10.1375 3
 -26 -4 -4 48.9403 10.5744 7
 -26 4 -4 66.1869 10.5032 3
 -26 -4 -4 68.053 11.1338 3
 -26 -4 -3 65.9643 10.9388 7
 -26 4 -3 86.5375 11.4995 3
 -26 -4 -3 73.9625 11.266 3
 -26 -4 -2 329.555 20.3308 7
 -26 -4 -2 374.445 21.4736 3
 -26 4 -2 378.318 21.0849 3
 -26 -4 -1 11.9593 7.59265 7
 -26 4 -1 1.60197 6.19158 7
 -26 4 -1 16.651 7.14868 3
 -26 -4 -1 17.7634 7.47443 3
 -26 4 0 57.7018 8.79015 7
 -26 -4 0 59.0849 9.46456 7
 -26 -4 0 74.6423 9.87625 3
 -26 4 0 61.5779 9.30322 3
 -26 -4 1 6.4138 4.92479 9
 -26 -4 1 2.53947 6.5839 7
 -26 4 1 10.051 6.7432 7
 -26 4 1 3.35952 6.01316 3
 -26 -4 1 7.64159 6.12846 3
 -26 4 2 214.989 13.9864 7
 -26 -4 2 252.822 15.7333 7
 -26 4 2 220.654 15.1005 3
 -26 -4 2 231.193 15.51 3
 -26 -4 3 191.674 13.741 7
 -26 4 3 191.948 12.6545 7
 -26 -4 3 203.241 13.8997 3
 -26 4 3 177.417 13.4746 3
 -26 -4 4 147.253 12.0215 7
 -26 4 4 144.742 10.9709 7
 -26 -4 4 123.432 11.141 3
 -26 4 4 119.992 11.0002 3
 -26 4 5 8.03058 5.25938 7
 -26 -4 5 12.3145 6.22952 7
 -26 4 5 5.73211 5.76428 3
 -26 -4 5 2.17253 5.27022 3
 -26 4 6 101.003 8.93991 7
 -26 -4 6 100.731 10.1139 7
 -26 -4 6 107.264 10.0312 3
 -26 4 6 104.812 10.1034 3
 -26 -4 7 34.0331 6.69222 7
 -26 4 7 37.0813 6.40949 7
 -26 -4 7 49.9259 7.43752 3
 -26 4 7 41.8433 7.2783 3
 -26 -4 7 44.8897 4.55833 13
 -26 4 8 380.949 16.5904 7
 -26 -4 8 412.711 18.9622 7
 -26 -4 8 414.674 19.1001 3
 -26 4 8 381.862 18.6179 3
 -26 -4 8 334.177 14.7202 13
 -26 -4 9 3.25711 5.34027 7
 -26 4 9 0.92241 4.70743 7
 -26 -4 9 4.08774 4.91698 3
 -26 4 9 12.1499 6.09289 3
 -26 -4 10 4.46578 5.35819 7
 -26 4 10 -3.94419 4.41764 7
 -26 -4 10 13.6607 5.9709 3
 -26 4 10 -2.02897 5.11079 3
 -26 4 10 1.57793 4.03273 13
 -26 -4 11 131.59 10.238 7
 -26 4 11 144.326 8.88399 7
 -26 -4 11 118.396 10.2943 3
 -26 4 11 120.036 10.3429 3
 -26 4 11 119.284 9.55536 13
 -26 4 12 371.856 15.164 7
 -26 -4 12 368.963 17.6224 7
 -26 4 12 327.06 17.1344 13
 -26 4 13 70.6033 6.51896 7
 -26 4 13 56.3644 8.03821 13
 -26 4 14 38.6345 5.27212 7
 -26 -4 14 37.1353 6.7782 7
 -26 4 14 30.6605 7.35958 13
 -26 -4 15 62.1558 8.03635 7
 -26 4 15 60.8709 8.84921 13
 -26 -4 16 281.798 15.0822 7
 -26 4 16 251.762 16.5046 13
 -26 4 17 206.45 15.3244 13
 -26 -4 17 192.835 11.8389 11
 -26 4 18 224.925 16.3969 13
 -26 -4 18 220.383 13.1699 11
 -26 -4 19 17.8787 6.32466 11
 -26 4 19 19.6623 9.06689 13
 -26 -4 20 193.305 13.1193 11
 -26 4 20 175.334 15.6381 13
 -26 -4 21 64.7736 8.93162 11
 -26 4 21 56.0897 11.0804 13
 -26 4 22 388.476 23.6357 13
 -26 -4 22 376.184 19.9881 11
 -26 -4 23 43.66 8.99061 11
 -26 4 23 26.8168 10.2927 13
 -26 -4 24 -0.88128 7.08707 11
 -26 4 24 -7.24654 10.3827 13
 -26 6 -5 32.0167 10.6408 3
 -26 -6 -5 49.9316 11.0631 3
 -26 -6 -5 45.7027 10.8674 7
 -26 -6 -4 12.1492 8.03722 3
 -26 6 -4 9.79788 8.87044 3
 -26 -6 -4 6.45196 8.06966 7
 -26 6 -3 68.2712 11.0962 3
 -26 -6 -3 92.4857 11.9078 3
 -26 -6 -3 83.8777 11.8148 7
 -26 6 -2 230.24 16.6468 3
 -26 -6 -2 214.007 16.4316 3
 -26 -6 -2 210.858 16.2169 7
 -26 -6 -1 94.7832 9.97506 9
 -26 -6 -1 110.792 12.2136 7
 -26 6 -1 121.855 12.4188 3
 -26 -6 -1 95.2694 11.3025 3
 -26 -6 0 0.91929 7.09834 7
 -26 -6 0 -4.50549 5.98604 9
 -26 6 0 1.76828 6.82692 3
 -26 -6 0 -0.89719 6.15256 3
 -26 -6 1 18.8537 6.69355 9
 -26 -6 1 32.7309 8.65732 7
 -26 -6 1 39.2786 7.98476 3
 -26 6 1 42.0773 8.20363 3
 -26 -6 2 110.716 11.2164 7
 -26 6 2 112.935 11.7138 3
 -26 -6 2 104.697 11.135 3
 -26 -6 3 140.461 12.335 7
 -26 6 3 138.392 12.0408 3
 -26 -6 3 156.329 12.6118 3
 -26 -6 4 172.109 13.2994 7
 -26 6 4 179.005 13.0418 3
 -26 -6 4 159.7 12.8208 3
 -26 -6 5 -6.13726 6.32824 7
 -26 6 5 -5.01645 6.1266 3
 -26 -6 5 -2.90587 6.79011 3
 -26 -6 6 233.238 14.6534 7
 -26 -6 6 213.209 14.0587 3
 -26 6 6 216.31 13.9445 3
 -26 -6 7 205.999 13.594 7
 -26 -6 7 176.341 12.6984 3
 -26 6 7 172.359 12.2977 3
 -26 -6 7 154.952 8.45091 13
 -26 6 8 122.122 10.6502 3
 -26 -6 8 106.891 10.3891 3
 -26 -6 8 122.533 10.6676 7
 -26 -6 9 121.942 10.6989 3
 -26 6 9 140.222 11.0813 3
 -26 -6 9 146.696 11.3566 7
 -26 -6 10 6.92494 5.98668 7
 -26 6 10 -2.66496 5.75971 3
 -26 -6 10 0.67513 5.86928 3
 -26 -6 11 163.653 11.8973 7
 -26 6 11 147.506 11.3485 3
 -26 -6 11 146.83 11.6882 3
 -26 6 11 138.176 10.4501 13
 -26 -6 12 358.542 17.1857 7
 -26 6 12 329.035 16.8477 3
 -26 -6 12 299.177 16.4589 3
 -26 -6 13 150.74 11.5425 7
 -26 6 13 149.194 11.3778 13
 -26 -6 14 8.82683 6.47549 7
 -26 6 14 18.3459 6.96475 13
 -26 -6 15 17.024 6.19724 7
 -26 6 15 21.0983 6.88614 13
 -26 -6 16 192.022 12.8495 7
 -26 6 16 164.508 13.5 13
 -26 -6 17 220.134 12.481 11
 -26 6 17 254.512 16.5067 13
 -26 -6 18 148.846 10.5422 11
 -26 6 18 137.356 13.281 13
 -26 6 19 8.64261 7.67258 13
 -26 -6 19 3.16713 5.19332 11
 -26 -6 20 49.893 7.8205 11
 -26 6 20 58.2908 10.5519 13
 -26 6 21 187.185 15.8953 13
 -26 -6 21 168.071 12.8701 11
 -26 6 22 167.462 16.0613 13
 -26 -6 22 197.454 13.8418 11
 -26 -6 23 82.0364 10.4446 11
 -26 6 23 67.6523 11.9482 13
 -26 -8 -3 212.117 17.1075 7
 -26 -8 -3 207.823 16.4806 3
 -26 8 -3 201.117 16.5024 3
 -26 -8 -2 201.099 16.2009 7
 -26 -8 -2 160.866 14.8328 3
 -26 8 -2 174.099 15.4381 3
 -26 -8 -2 183.956 13.6384 9
 -26 -8 -1 80.531 11.1963 7
 -26 -8 -1 75.3043 10.9642 3
 -26 8 -1 87.2197 11.7136 3
 -26 -8 -1 96.6942 10.679 9
 -26 -8 0 10.8633 7.60744 3
 -26 8 0 9.79068 6.87737 3
 -26 -8 0 8.63424 7.76849 7
 -26 -8 0 9.64801 7.03956 9
 -26 8 1 45.7814 8.75923 3
 -26 -8 1 50.8909 9.15129 3
 -26 -8 1 32.3439 8.45898 7
 -26 -8 1 44.1899 8.07318 9
 -26 8 2 161.866 12.8853 3
 -26 -8 2 160.582 12.9582 3
 -26 -8 2 153.894 13.4626 7
 -26 -8 2 135.088 11.5006 9
 -26 -8 3 317.853 18.3453 3
 -26 8 3 331.19 18.4396 3
 -26 -8 3 332.028 18.9922 7
 -26 8 4 80.6174 10.0295 3
 -26 -8 4 113.95 10.8621 3
 -26 -8 4 112.414 11.3209 7
 -26 8 5 -2.87204 6.44711 3
 -26 -8 5 -2.9227 6.66253 3
 -26 -8 5 -2.44946 6.52311 7
 -26 8 6 27.7842 7.01074 3
 -26 -8 6 33.2063 7.30392 3
 -26 -8 6 22.3574 7.24326 7
 -26 8 7 165.116 12.3252 3
 -26 -8 7 180.389 12.6696 3
 -26 -8 7 170.407 12.9483 7
 -26 -8 8 119.011 10.6443 3
 -26 8 8 93.7059 9.66428 3
 -26 -8 8 115.979 11.002 7
 -26 -8 9 66.3813 8.50452 3
 -26 8 9 57.2519 8.13231 3
 -26 -8 9 70.9401 9.0956 7
 -26 8 10 43.8559 7.54561 3
 -26 -8 10 25.9748 6.93655 3
 -26 -8 10 34.376 7.46174 7
 -26 8 11 53.0969 8.06759 3
 -26 -8 11 54.6668 7.82744 3
 -26 -8 11 67.3831 8.92482 7
 -26 -8 12 139.926 11.2709 3
 -26 8 12 143.357 11.2388 3
 -26 -8 12 146.682 11.7972 7
 -26 8 13 315.843 17.3987 13
 -26 -8 13 350.298 17.806 3
 -26 8 13 341.192 17.6512 3
 -26 -8 13 353.9 18.4016 7
 -26 8 14 3.73472 6.08527 13
 -26 -8 14 6.6328 6.33673 7
 -26 8 15 93.8195 10.4437 13
 -26 -8 15 112.336 10.8125 7
 -26 -8 16 48.6496 5.87346 11
 -26 8 16 49.7547 9.27159 13
 -26 8 17 99.2539 11.2528 13
 -26 -8 17 93.8128 8.2014 11
 -26 8 18 86.6852 11.5702 13
 -26 -8 18 104.214 8.8526 11
 -26 -8 19 56.4005 7.6367 11
 -26 8 19 52.4023 10.321 13
 -26 8 20 90.2525 11.6876 13
 -26 -8 20 85.5651 9.13047 11
 -26 8 21 244.919 17.8294 13
 -26 -8 21 213.709 14.3264 11
 -26 -10 -1 179.3 15.5992 7
 -26 10 -1 169.473 14.3008 3
 -26 -10 -1 155.099 14.1214 3
 -26 -10 -1 145.059 13.2751 9
 -26 -10 0 3.66079 7.16902 3
 -26 10 0 12.5837 8.11528 3
 -26 -10 0 8.01685 7.68633 7
 -26 -10 0 11.7913 7.83614 9
 -26 -10 1 258.642 17.0363 3
 -26 10 1 243.6 16.5295 3
 -26 -10 1 287.627 18.4152 7
 -26 -10 1 228.269 15.825 9
 -26 -10 2 37.3908 8.21437 3
 -26 10 2 30.1735 8.09846 3
 -26 -10 2 31.9038 8.81474 7
 -26 -10 2 36.6596 8.0169 9
 -26 10 3 266.585 16.3105 3
 -26 -10 3 270.165 16.4885 3
 -26 -10 3 263.354 17.487 7
 -26 10 4 -2.99559 7.64317 3
 -26 -10 4 -7.62589 7.05899 3
 -26 -10 4 -5.32253 6.85099 7
 -26 10 5 7.21533 6.3427 3
 -26 -10 5 2.94566 6.64703 3
 -26 -10 5 0.86584 7.18554 7
 -26 10 6 13.9128 6.57348 3
 -26 -10 6 19.8674 6.82945 3
 -26 -10 6 8.48411 6.7431 7
 -26 10 7 232.731 14.498 3
 -26 -10 7 228.138 14.3906 3
 -26 -10 7 265.371 16.2938 7
 -26 -10 8 8.18502 6.71914 7
 -26 -10 8 20.796 6.28031 3
 -26 10 8 13.1555 5.97885 3
 -26 -10 9 57.3695 9.19667 7
 -26 -10 9 58.7439 7.94156 3
 -26 10 9 58.2616 8.19081 3
 -26 -10 10 9.60667 6.65431 7
 -26 10 10 8.95883 5.96385 3
 -26 -10 10 26.1321 6.4316 3
 -26 -10 11 277.366 16.4668 7
 -26 -10 11 253.464 14.7505 3
 -26 10 11 246.318 14.5519 3
 -26 -10 12 4.75088 6.2853 7
 -26 -10 12 6.52735 5.48378 3
 -26 10 12 3.84262 6.01523 3
 -26 -10 13 220.928 14.6348 7
 -26 -10 13 183.26 12.8534 3
 -26 10 13 179.686 12.6417 3
 -26 -10 14 -0.79137 6.32501 7
 -26 10 14 13.7396 6.48799 3
 -26 -10 14 9.33884 6.35546 3
 -26 -10 15 73.8235 9.7624 7
 -26 -10 16 12.7789 7.28326 7
 -26 10 16 -1.68296 6.63447 13
 -26 10 17 179.913 14.2185 13
 -26 10 18 5.48843 7.11417 13
 -26 10 19 6.65303 7.59478 13
 -26 -12 3 494.625 23.0244 3
 -26 12 3 448.488 22.1942 3
 -26 -12 3 435.312 22.9871 9
 -26 -12 3 454.911 24.006 7
 -26 -12 4 82.7653 9.94499 3
 -26 12 4 97.5879 10.2262 3
 -26 -12 4 78.5057 11.4292 7
 -26 -12 5 7.38426 6.81473 3
 -26 -12 5 12.8044 8.13773 7
 -26 12 6 46.7185 8.33337 3
 -26 -12 6 44.1394 8.35367 3
 -26 -12 6 35.9287 9.30724 7
 -26 12 7 375.666 19.2332 3
 -26 -12 7 376.045 19.2802 3
 -26 -12 7 427.131 21.9599 7
 -26 -12 8 2.0002 6.29119 3
 -26 12 8 -7.1816 7.07959 3
 -26 -12 8 -6.0898 7.64729 7
 -26 -12 9 208.944 13.5191 3
 -26 12 9 192.517 13.1025 3
 -26 -12 9 208.799 15.4645 7
 -26 -12 10 14.7331 6.64451 3
 -26 12 10 4.38527 6.21321 3
 -26 -12 10 5.11352 7.28759 7
 -26 12 11 226.507 13.9584 3
 -26 -12 11 242.043 14.3693 3
 -26 -12 11 225.217 15.6623 7
 -26 -12 12 45.5865 8.00761 3
 -26 12 12 35.2848 7.27872 3
 -26 -12 12 44.6577 8.90354 7
 -26 -12 13 350.952 17.7812 3
 -26 12 13 363.732 17.9939 3
 -26 -12 13 366.288 19.855 7
 -26 -12 14 -0.63834 6.05103 3
 -26 12 14 -1.87357 6.05679 3
 -26 -12 14 -3.3691 7.03193 7
 -26 12 15 59.409 8.56052 3
 -26 -12 15 61.422 8.81073 3
 -26 -12 15 59.9544 9.73247 7
 -25 -1 -8 203.751 17.5468 7
 -25 -1 -8 194.251 18.0173 3
 -25 1 -8 200.126 18.1618 3
 -25 -1 -7 6.60295 8.85064 7
 -25 -1 -7 1.22718 10.1845 3
 -25 1 -7 11.0116 9.11002 3
 -25 1 -6 108.536 13.3169 7
 -25 -1 -6 122.057 13.5075 7
 -25 -1 -6 125.511 14.4542 3
 -25 1 -6 138.97 14.4843 3
 -25 1 -5 27.5624 8.68517 7
 -25 -1 -5 20.1075 8.32613 7
 -25 -1 -5 37.4174 10.1633 3
 -25 1 -5 34.0042 9.45969 3
 -25 -1 -4 341.774 20.3263 7
 -25 1 -4 339.264 20.3033 7
 -25 -1 -4 330.514 20.7393 3
 -25 1 -4 346.113 20.7741 3
 -25 1 -3 6.25298 6.70312 7
 -25 -1 -3 3.66451 7.22432 7
 -25 -1 -3 7.86491 7.59353 3
 -25 1 -3 11.759 7.2422 3
 -25 -1 -2 87.5471 10.5749 7
 -25 1 -2 96.0878 11.0824 7
 -25 1 -2 87.9387 10.6903 3
 -25 -1 -2 90.0735 11.1527 3
 -25 -1 -1 1.67362 6.04269 7
 -25 1 -1 7.28572 6.92338 7
 -25 -1 -1 17.594 7.52286 3
 -25 1 -1 13.1539 6.82285 3
 -25 1 0 786.036 31.3287 7
 -25 -1 0 842.923 32.202 7
 -25 1 0 782.979 32.0873 3
 -25 -1 0 718.688 31.3813 3
 -25 -1 1 46.8539 5.57784 9
 -25 -1 1 50.9159 8.18361 7
 -25 1 1 50.4315 7.96292 7
 -25 1 1 42.8937 8.00148 3
 -25 -1 1 41.4017 8.53427 3
 -25 1 2 77.9877 9.02516 7
 -25 -1 2 67.4062 8.91982 7
 -25 -1 2 73.2448 9.60023 3
 -25 1 2 73.7922 9.15828 3
 -25 1 3 -5.28365 5.67796 7
 -25 -1 3 0.69149 5.37731 7
 -25 1 3 -2.18417 5.25379 3
 -25 -1 3 -3.65122 5.98571 3
 -25 1 4 730.58 27.6195 7
 -25 -1 4 745.11 28.1265 7
 -25 -1 4 656.642 27.8132 3
 -25 1 4 665.205 27.7512 3
 -25 1 5 4.77664 5.16177 7
 -25 -1 5 4.41817 5.20546 7
 -25 1 5 -3.91088 4.67702 8
 -25 1 5 -7.50845 5.76685 3
 -25 -1 5 9.58475 6.33614 3
 -25 -1 6 387.194 17.8142 7
 -25 1 6 397.485 17.6152 7
 -25 1 6 381.057 17.028 8
 -25 -1 6 316.809 17.6022 3
 -25 1 6 417.567 19.0442 3
 -25 -1 6 346.065 13.2289 13
 -25 1 7 -2.15933 5.14095 8
 -25 -1 7 0.58162 4.70717 7
 -25 1 7 1.08602 4.69433 7
 -25 1 7 3.97142 5.3569 3
 -25 -1 7 3.31671 6.01758 3
 -25 1 7 0.34668 2.92897 13
 -25 -1 7 -1.62815 3.04308 13
 -25 1 8 124.653 9.13302 7
 -25 1 8 113.749 9.73078 8
 -25 -1 8 131.235 9.66226 7
 -25 1 8 118.427 10.3408 3
 -25 -1 8 109.533 10.4032 3
 -25 -1 8 122.72 7.95968 13
 -25 1 8 126.531 8.17083 13
 -25 -1 9 17.5302 4.9406 7
 -25 1 9 15.4346 6.09981 8
 -25 1 9 14.9995 5.04055 7
 -25 1 9 18.4537 5.99684 3
 -25 -1 9 20.4885 6.65084 3
 -25 1 9 18.7666 4.77149 13
 -25 -1 9 18.7295 4.68418 13
 -25 1 10 424.284 17.2469 7
 -25 -1 10 420.57 17.8253 7
 -25 -1 10 351.609 18.4151 3
 -25 1 10 393.178 19.0833 3
 -25 1 10 365.437 17.0775 13
 -25 -1 10 388.29 17.5026 13
 -25 -1 11 -1.57362 4.40544 7
 -25 1 11 -3.30459 4.3691 7
 -25 -1 11 -2.44788 5.2607 13
 -25 1 11 8.2699 4.36416 13
 -25 1 12 13.3812 4.73649 7
 -25 -1 12 8.30153 4.83424 7
 -25 1 12 11.7779 5.30369 13
 -25 1 13 34.571 5.61691 7
 -25 -1 13 30.8184 5.58517 7
 -25 1 13 22.2019 6.70716 13
 -25 1 14 836.381 28.5637 7
 -25 -1 14 874.823 29.6745 7
 -25 1 15 12.6112 4.36667 7
 -25 -1 15 18.5609 5.01596 7
 -25 -1 16 228.339 12.7205 7
 -25 1 16 251.651 12.3988 7
 -25 1 17 7.29449 4.26484 7
 -25 -1 18 215.231 13.5695 11
 -25 -1 19 9.38818 5.81241 11
 -25 1 19 9.60253 5.62815 11
 -25 -1 20 479.871 22.3922 11
 -25 1 20 451.87 22.068 11
 -25 1 21 63.9347 9.05847 11
 -25 -1 21 56.4228 9.154 11
 -25 -1 22 5.08348 6.40448 11
 -25 1 22 7.71189 6.52466 11
 -25 -1 23 8.88015 6.76746 11
 -25 1 23 16.9883 7.60536 11
 -25 -1 24 193.393 15.5935 11
 -25 1 24 238.518 16.5244 11
 -25 1 25 4.83408 7.03305 11
 -25 -1 25 3.85571 7.12246 11
 -25 -1 26 99.971 12.0897 11
 -25 1 26 111.347 12.4722 11
 -25 -3 -8 189.493 17.464 3
 -25 3 -8 159.362 16.6901 3
 -25 3 -7 14.629 9.67774 3
 -25 -3 -7 3.6953 9.51417 3
 -25 -3 -7 11.2184 8.48079 7
 -25 3 -6 83.3074 12.0932 3
 -25 -3 -6 68.914 11.6276 3
 -25 -3 -6 93.5638 12.0994 7
 -25 -3 -5 84.1539 11.6953 3
 -25 3 -5 80.1049 12.0213 3
 -25 -3 -5 64.0565 11.2987 7
 -25 -3 -4 598.874 28.6253 3
 -25 3 -4 556.165 27.8148 3
 -25 -3 -4 578.093 27.8016 7
 -25 -3 -3 9.9036 7.9125 3
 -25 3 -3 -1.96294 6.96752 3
 -25 3 -3 8.7267 7.28636 7
 -25 -3 -3 1.89287 7.51174 7
 -25 3 -2 64.8649 9.77199 3
 -25 -3 -2 68.1962 10.1067 3
 -25 3 -2 50.4429 9.10319 7
 -25 -3 -2 58.0352 9.78235 7
 -25 -3 -1 46.9607 6.6195 9
 -25 -3 -1 39.8386 8.78836 3
 -25 3 -1 57.944 9.08042 3
 -25 -3 -1 51.043 8.9505 7
 -25 3 -1 42.3081 8.55559 7
 -25 -3 0 324.681 15.1614 9
 -25 -3 0 343.255 18.8911 7
 -25 3 0 335.323 18.0358 7
 -25 3 0 354.287 19.0391 3
 -25 -3 0 295.039 18.1148 3
 -25 -3 1 147.888 12.2293 7
 -25 3 1 154.395 11.6549 7
 -25 -3 1 126.344 9.08463 9
 -25 3 1 129.585 11.6676 3
 -25 3 2 155.297 11.8089 7
 -25 -3 2 151.452 12.12 7
 -25 3 2 148.452 12.0974 3
 -25 -3 3 0.7251 5.47939 7
 -25 3 3 5.66313 5.64976 7
 -25 3 3 -1.45649 5.70187 3
 -25 -3 4 720.022 29.2342 7
 -25 3 4 768.159 28.5558 7
 -25 3 4 783.31 30.1106 3
 -25 3 5 26.0988 6.38832 8
 -25 -3 5 30.8051 6.84685 7
 -25 3 5 50.7173 6.8994 7
 -25 3 5 42.1816 7.3611 3
 -25 3 6 542.215 21.1315 7
 -25 -3 6 560.894 22.7661 7
 -25 3 6 529.523 22.6541 3
 -25 -3 6 471.541 16.7214 13
 -25 -3 7 7.53416 5.30518 7
 -25 3 7 1.5153 4.55956 7
 -25 3 7 1.97617 5.43349 3
 -25 -3 7 3.54538 3.23674 13
 -25 -3 8 23.2651 5.98512 7
 -25 3 8 38.342 5.8751 7
 -25 3 8 24.1664 6.40688 3
 -25 3 8 29.4149 4.86478 13
 -25 -3 8 27.4415 4.92276 13
 -25 -3 9 28.1131 5.97725 7
 -25 3 9 28.3042 5.39462 7
 -25 3 9 28.1245 6.33174 3
 -25 3 9 30.4876 5.28305 13
 -25 -3 10 835.016 30.2811 7
 -25 3 10 867.366 28.5985 7
 -25 3 10 810.728 31.1427 3
 -25 3 10 790.682 29.2932 13
 -25 3 11 11.2929 4.27378 7
 -25 -3 11 6.38327 4.6106 7
 -25 3 11 7.08677 4.84552 13
 -25 3 12 -0.80903 3.95784 7
 -25 -3 12 1.15088 4.83294 7
 -25 3 12 -0.64426 5.11289 13
 -25 3 13 69.3758 6.36471 7
 -25 -3 13 71.1864 7.74971 7
 -25 3 13 67.1644 8.45904 13
 -25 3 14 544.98 19.7244 7
 -25 -3 14 522.335 21.849 7
 -25 3 14 503.798 23.5573 13
 -25 3 15 54.3141 5.79969 7
 -25 -3 15 57.7989 7.35655 7
 -25 3 15 43.6738 8.46753 13
 -25 3 16 296.617 18.3349 13
 -25 -3 16 310.18 15.6232 11
 -25 3 17 14.5535 4.26723 7
 -25 3 17 5.50676 7.19301 13
 -25 -3 17 12.2295 5.44214 11
 -25 3 18 308.476 13.4439 7
 -25 -3 18 303.826 16.2294 11
 -25 3 18 286.354 19.0153 13
 -25 3 19 22.4269 4.57403 7
 -25 -3 19 26.0168 6.84717 11
 -25 -3 20 501.263 23.0154 11
 -25 -3 21 2.3757 6.11495 11
 -25 3 22 -0.86519 6.34286 11
 -25 -3 22 5.01263 6.63024 11
 -25 3 23 93.5783 10.6958 11
 -25 -3 23 76.3844 10.2287 11
 -25 -3 24 172.642 14.4772 11
 -25 3 24 178.017 14.6661 11
 -25 -3 25 36.4119 9.3037 11
 -25 3 25 38.7653 9.28198 11
 -25 -5 -7 -11.1395 10.6415 3
 -25 5 -7 -8.52454 9.53653 3
 -25 -5 -7 -1.14871 8.42326 7
 -25 -5 -6 207.589 17.8262 3
 -25 5 -6 194.438 17.4203 3
 -25 -5 -6 213.055 17.5606 7
 -25 5 -5 129.542 13.9499 3
 -25 -5 -5 122.427 13.6836 3
 -25 -5 -5 116.798 13.447 7
 -25 5 -4 313.075 19.8667 3
 -25 -5 -4 348.966 20.7526 3
 -25 -5 -4 293.861 19.3991 7
 -25 5 -3 8.86685 7.55387 3
 -25 -5 -3 2.00049 6.92058 3
 -25 -5 -3 -0.97942 7.29185 7
 -25 -5 -2 1.83838 5.50204 9
 -25 -5 -2 -1.88489 7.12169 3
 -25 5 -2 6.51122 6.76561 3
 -25 -5 -2 -2.81354 7.24158 7
 -25 -5 -1 196.576 12.4697 9
 -25 -5 -1 188.522 14.4883 3
 -25 5 -1 194.95 14.3945 3
 -25 -5 -1 176.898 14.2706 7
 -25 -5 0 218.039 12.8535 9
 -25 -5 0 200.912 15.2079 7
 -25 5 0 217.986 14.2763 7
 -25 5 0 228.881 15.212 3
 -25 -5 0 234.133 15.2294 3
 -25 -5 1 233.259 15.2087 7
 -25 5 1 219.52 13.8236 7
 -25 -5 1 228.892 12.8904 9
 -25 5 1 230.309 15.1101 3
 -25 -5 1 193.394 14.093 3
 -25 5 2 25.203 6.25638 7
 -25 -5 2 25.3885 7.08229 7
 -25 -5 2 30.1306 7.32127 3
 -25 5 2 24.3977 6.87985 3
 -25 5 3 59.8191 7.56098 7
 -25 -5 3 50.3281 8.09705 7
 -25 -5 3 51.006 7.85733 3
 -25 5 3 58.3751 8.4226 3
 -25 -5 4 127.391 11.0255 7
 -25 5 4 113.942 9.36477 7
 -25 5 4 107.254 10.319 3
 -25 -5 4 112.245 10.4457 3
 -25 -5 5 193.729 12.9229 7
 -25 5 5 197.273 11.2752 7
 -25 -5 5 185.53 12.623 3
 -25 5 5 157.483 11.751 3
 -25 -5 5 138.069 5.70104 13
 -25 5 6 419.441 17.7406 7
 -25 -5 6 449.387 20.2886 7
 -25 -5 6 413.266 19.633 3
 -25 5 6 420.518 19.6712 3
 -25 -5 6 379.927 14.1069 13
 -25 -5 7 110.897 10.1261 3
 -25 5 7 110.808 10.2408 3
 -25 -5 7 130.629 10.6502 7
 -25 5 7 134.143 9.08838 7
 -25 -5 8 27.1543 6.44271 7
 -25 5 8 25.5755 5.08618 7
 -25 5 8 27.8261 6.35285 3
 -25 -5 8 45.8878 7.30125 3
 -25 -5 9 222.948 13.5114 7
 -25 5 9 217.79 11.3807 7
 -25 5 9 217.614 13.6078 3
 -25 -5 9 236.095 13.9316 3
 -25 -5 10 270.233 14.9434 7
 -25 5 10 289.568 12.6509 7
 -25 5 10 260.795 15.1092 3
 -25 -5 10 271.941 15.2687 3
 -25 5 10 238.561 13.5568 13
 -25 -5 11 12.0698 5.95368 7
 -25 5 11 21.1033 4.4712 7
 -25 5 11 8.54452 5.50575 3
 -25 -5 11 21.2913 6.0833 3
 -25 5 11 21.1056 5.78679 13
 -25 5 12 26.0625 6.57561 13
 -25 -5 12 22.8042 6.07041 7
 -25 5 12 27.2606 4.48969 7
 -25 5 13 95.2561 9.64168 13
 -25 -5 13 109.539 9.39864 7
 -25 5 13 97.0439 6.69571 7
 -25 5 14 77.1379 9.64762 13
 -25 -5 14 92.0975 9.06874 7
 -25 5 15 219.729 15.1493 13
 -25 -5 15 282.294 14.8878 7
 -25 5 16 82.8537 10.5839 13
 -25 -5 16 88.5729 7.86378 11
 -25 5 17 -3.57096 6.9897 13
 -25 -5 17 1.16395 4.39777 11
 -25 -5 18 294.77 15.7505 11
 -25 5 18 298.391 18.7883 13
 -25 -5 19 190.789 13.1484 11
 -25 5 19 197.865 15.6896 13
 -25 -5 20 190.469 13.1954 11
 -25 5 20 166.833 15.2218 13
 -25 5 21 23.7802 9.30893 13
 -25 -5 21 20.1705 6.73026 11
 -25 -5 22 11.5069 7.31067 11
 -25 5 22 15.7507 8.75495 13
 -25 -5 23 121.127 12.2754 11
 -25 5 23 108.484 14.1447 13
 -25 5 24 279.912 20.3696 13
 -25 -5 24 241.773 17.3708 11
 -25 -5 25 77.1031 11.0948 11
 -25 5 25 86.0962 11.2 11
 -25 5 25 51.0265 12.166 13
 -25 -7 -6 159.5 15.6709 7
 -25 -7 -6 180.307 16.7014 3
 -25 7 -6 157.587 16.0238 3
 -25 -7 -5 299.299 20.7451 7
 -25 -7 -5 360.293 22.1212 3
 -25 7 -5 327.468 21.0757 3
 -25 -7 -4 435.073 24.5434 7
 -25 -7 -4 435.706 24.3751 3
 -25 7 -4 437.45 24.0994 3
 -25 -7 -3 30.408 9.22717 7
 -25 7 -3 22.8053 8.98188 3
 -25 -7 -3 48.4363 9.81637 3
 -25 -7 -3 22.1678 7.39572 9
 -25 -7 -2 -4.86378 7.87269 7
 -25 7 -2 3.74813 6.92283 3
 -25 -7 -2 0.95453 6.88742 3
 -25 -7 -2 1.43185 5.94083 9
 -25 -7 -1 138.459 12.8709 7
 -25 -7 -1 147.969 12.9885 3
 -25 7 -1 142.914 12.7436 3
 -25 -7 -1 132.777 11.3472 9
 -25 -7 0 194.562 14.654 7
 -25 -7 0 191.773 14.3795 3
 -25 7 0 183.463 13.7156 3
 -25 -7 0 178.526 12.7473 9
 -25 7 1 266.564 16.3825 3
 -25 -7 1 263.99 16.301 3
 -25 -7 1 283.213 17.1455 7
 -25 -7 1 250.45 14.6827 9
 -25 -7 2 69.9857 9.31879 3
 -25 7 2 88.8374 9.90588 3
 -25 -7 2 59.2758 9.11949 7
 -25 7 3 69.7357 9.24088 3
 -25 -7 3 84.3612 9.82853 3
 -25 -7 3 87.0719 10.0774 7
 -25 -7 4 93.6519 10.0275 3
 -25 7 4 113.286 10.514 3
 -25 -7 4 114.877 10.8914 7
 -25 7 5 354.099 18.3763 3
 -25 -7 5 370.299 18.6378 3
 -25 -7 5 394.316 19.6531 7
 -25 -7 6 197.154 13.1773 3
 -25 7 6 186.068 12.7279 3
 -25 -7 6 204.732 13.8319 7
 -25 7 7 13.5995 5.70315 3
 -25 -7 7 11.8439 5.79435 3
 -25 -7 7 15.2784 6.08431 7
 -25 -7 8 47.5174 7.44899 3
 -25 7 8 57.0637 7.64044 3
 -25 -7 8 47.0206 7.72837 7
 -25 7 9 287.46 15.9493 3
 -25 -7 9 314.067 16.4111 3
 -25 -7 9 310.901 16.6378 7
 -25 7 10 233.917 14.1809 3
 -25 -7 10 260.902 14.8252 3
 -25 -7 10 270.461 15.3263 7
 -25 -7 11 90.82 9.31577 3
 -25 7 11 108.66 9.92405 3
 -25 -7 11 100.309 9.73906 7
 -25 7 12 8.68487 5.41 13
 -25 -7 12 5.51171 5.39745 7
 -25 7 13 189.889 13.1914 13
 -25 -7 13 223.163 13.8681 7
 -25 7 14 18.8423 6.83944 13
 -25 -7 14 36.0583 7.11173 7
 -25 -7 15 344.939 15.1342 11
 -25 7 15 346.719 19.1587 13
 -25 -7 16 0.99482 4.05141 11
 -25 7 16 -4.21471 6.73409 13
 -25 -7 17 66.1661 7.4175 11
 -25 7 17 71.7166 10.4172 13
 -25 7 18 115.183 12.3653 13
 -25 -7 18 117.918 9.76818 11
 -25 7 19 233.828 17.1867 13
 -25 -7 19 241.407 14.3791 11
 -25 7 20 81.9345 11.5185 13
 -25 -7 20 82.1364 9.22307 11
 -25 -7 21 43.1622 8.02422 11
 -25 7 21 44.2183 10.1832 13
 -25 -7 22 105.675 11.1594 11
 -25 7 22 103.628 13.3961 13
 -25 7 23 229.274 18.6242 13
 -25 -7 23 300.357 17.8695 11
 -25 7 24 150.426 15.4418 13
 -25 -7 24 151.774 13.852 11
 -25 -9 -4 108.148 13.4224 7
 -25 -9 -4 80.081 11.9438 3
 -25 9 -4 80.6252 12.258 3
 -25 -9 -4 72.2212 10.773 9
 -25 -9 -3 129.286 13.5709 7
 -25 9 -3 100.627 12.3328 3
 -25 -9 -3 89.2598 12.0525 3
 -25 -9 -3 112.949 11.922 9
 -25 -9 -2 -6.0809 8.2029 7
 -25 -9 -2 -6.74904 7.70298 3
 -25 9 -2 2.84196 7.31539 3
 -25 -9 -2 -4.09296 6.87582 9
 -25 -9 -1 165.18 14.5166 7
 -25 9 -1 171.11 14.4866 3
 -25 -9 -1 165.526 13.7754 3
 -25 -9 -1 175.161 13.6505 9
 -25 -9 0 135.456 13.0497 7
 -25 -9 0 124.629 12.0785 3
 -25 9 0 130.009 12.3514 3
 -25 -9 0 122.751 11.7472 9
 -25 -9 1 313.459 18.1738 3
 -25 9 1 327.193 18.4005 3
 -25 -9 1 331.31 19.2563 7
 -25 -9 1 318.104 17.7888 9
 -25 9 2 6.92891 6.1098 3
 -25 -9 2 7.06114 5.97216 3
 -25 -9 2 -8.80178 7.34823 7
 -25 9 3 127.562 11.1674 3
 -25 -9 3 112.63 11.3123 3
 -25 -9 3 141.561 12.3822 7
 -25 -9 4 70.8141 9.34547 3
 -25 9 4 76.4897 9.41683 3
 -25 -9 4 68.8847 9.65632 7
 -25 9 5 247.717 15.2041 3
 -25 -9 5 261.566 15.5328 3
 -25 -9 5 270.706 16.4771 7
 -25 9 6 50.6831 7.78929 3
 -25 -9 6 57.6892 8.26064 3
 -25 -9 6 42.0535 8.17081 7
 -25 9 7 27.5852 6.69554 3
 -25 -9 7 26.1429 6.66006 3
 -25 -9 7 35.7975 7.58634 7
 -25 -9 8 70.1284 8.38972 3
 -25 9 8 72.5986 8.36128 3
 -25 -9 8 75.8456 9.16441 7
 -25 -9 9 426.498 19.675 3
 -25 9 9 418.266 19.3901 3
 -25 -9 9 414.533 20.5491 7
 -25 -9 10 52.2069 7.92453 3
 -25 9 10 61.8179 8.22916 3
 -25 9 11 140.771 10.9631 3
 -25 -9 11 146.011 11.283 3
 -25 -9 11 162.993 12.1922 7
 -25 -9 12 -3.86432 5.84275 3
 -25 9 12 -5.05816 6.13186 3
 -25 -9 12 5.21423 5.79217 7
 -25 -9 13 7.20553 6.18379 3
 -25 -9 13 8.96507 6.12705 7
 -25 9 14 27.7447 7.54174 13
 -25 -9 14 26.9941 7.43546 7
 -25 9 15 421.782 21.3551 13
 -25 -9 15 420.893 16.6449 11
 -25 9 16 3.39255 6.68583 13
 -25 -9 16 -1.8168 4.05681 11
 -25 9 17 4.4362 6.70501 13
 -25 -9 17 2.56872 4.61341 11
 -25 9 18 62.9486 10.5704 13
 -25 -9 18 56.2051 7.32992 11
 -25 -9 19 69.177 8.14939 11
 -25 9 19 101.34 12.0785 13
 -25 -9 20 10.2482 6.14095 11
 -25 9 20 12.028 8.22037 13
 -25 -9 21 43.4669 7.91998 11
 -25 -9 21 34.8057 8.71045 4
 -25 9 21 47.7876 10.134 13
 -25 -9 22 12.5838 6.6894 11
 -25 -9 22 9.4507 8.22063 4
 -25 9 22 8.60102 8.36445 13
 -25 -11 -2 6.33584 8.49286 7
 -25 11 -2 2.85375 8.17899 3
 -25 -11 -2 6.79286 8.5773 3
 -25 -11 -2 10.1489 7.97787 9
 -25 -11 -1 135.615 14.2714 7
 -25 -11 -1 146.065 13.9777 3
 -25 11 -1 180.205 14.7786 3
 -25 -11 -1 148.749 13.6842 9
 -25 -11 0 49.1328 8.90104 3
 -25 11 0 36.9224 8.49784 3
 -25 -11 0 35.4856 8.86137 7
 -25 -11 0 32.4641 8.41612 9
 -25 11 1 304.571 17.7814 3
 -25 -11 1 292.073 17.7514 3
 -25 -11 1 254.898 17.1744 9
 -25 -11 1 301.534 18.7028 7
 -25 11 2 4.66345 6.60531 3
 -25 -11 2 -0.79263 6.49687 3
 -25 -11 2 2.77734 7.29809 7
 -25 -11 2 2.48273 7.15467 9
 -25 11 3 236.569 14.8016 3
 -25 -11 3 214.271 14.4963 3
 -25 -11 3 197.856 15.6339 7
 -25 11 4 27.7678 7.31246 3
 -25 -11 4 11.6115 6.76854 3
 -25 -11 4 20.2177 7.53068 7
 -25 -11 5 315.586 17.2293 3
 -25 11 5 304.046 16.8048 3
 -25 -11 5 316.014 18.5323 7
 -25 -11 6 16.925 7.6549 7
 -25 11 6 25.0537 6.58312 3
 -25 -11 6 16.1488 6.5166 3
 -25 -11 7 7.46949 7.17541 7
 -25 -11 7 3.91059 5.9132 3
 -25 11 7 0.63899 5.36738 3
 -25 -11 8 19.6468 7.15314 7
 -25 -11 8 29.9021 6.58397 3
 -25 11 8 31.7735 6.67253 3
 -25 -11 9 516.61 23.7538 7
 -25 -11 9 474.129 21.1994 3
 -25 11 9 478.877 21.0976 3
 -25 -11 10 -0.80457 6.59784 7
 -25 -11 10 9.33157 5.90071 3
 -25 11 10 15.2087 5.87713 3
 -25 -11 11 186.706 14.1396 7
 -25 11 11 207.52 12.7502 3
 -25 -11 11 217.56 13.2099 3
 -25 -11 12 5.59044 6.75277 7
 -25 -11 12 8.08773 5.84817 3
 -25 11 12 15.8369 5.67135 3
 -25 -11 13 266.786 16.368 7
 -25 -11 13 269.96 15.1963 3
 -25 11 13 275.194 15.0355 3
 -25 -11 14 2.41101 6.46324 7
 -25 -11 14 7.02375 6.32993 3
 -25 11 14 2.50164 5.9843 3
 -25 11 17 19.7422 7.90452 13
 -25 11 18 5.58371 7.72375 13
 -25 11 19 229.861 16.9685 13
 -25 13 2 22.7251 7.93317 3
 -25 -13 2 21.6011 8.16407 3
 -25 -13 2 34.2519 8.9275 9
 -25 -13 2 36.0149 8.90547 7
 -25 13 3 130.019 12.047 3
 -25 -13 3 151.918 12.8851 3
 -25 -13 3 135.647 13.4086 7
 -25 -13 3 163.383 14.1571 9
 -25 -13 4 8.73985 6.43686 3
 -25 13 4 3.57184 6.21093 3
 -25 -13 4 -3.71188 8.11243 7
 -25 13 5 324.519 17.3725 3
 -25 -13 5 336.528 17.9804 3
 -25 -13 5 346.067 19.8889 7
 -25 -13 6 4.48361 7.3956 7
 -25 -13 6 -1.35221 6.73022 3
 -25 13 6 0.65961 6.89176 3
 -25 -13 7 29.9497 8.71855 7
 -25 -13 7 29.3523 6.89853 3
 -25 13 7 17.8766 6.67722 3
 -25 -13 8 32.1835 8.42763 7
 -25 -13 8 25.2515 6.63381 3
 -25 13 8 25.3121 6.96502 3
 -25 -13 9 718.068 30.2109 7
 -25 -13 9 681.478 26.8937 3
 -25 13 9 686.008 26.9032 3
 -25 -13 10 16.2269 7.98877 7
 -25 13 10 11.2504 6.24376 3
 -25 -13 10 13.3248 5.91019 3
 -25 -13 11 199.943 14.7505 7
 -25 -13 11 221.052 12.9576 3
 -25 13 11 178.799 12.2339 3
 -25 -13 12 -11.9041 7.86995 7
 -25 13 12 1.75695 5.97691 3
 -25 -13 12 1.19712 5.83143 3
 -25 -13 13 119.098 12.2185 7
 -25 13 13 122.49 10.5012 3
 -25 -13 13 141.602 11.0037 3
 -25 -13 14 1.70597 7.45679 7
 -25 13 14 0.59186 6.20797 3
 -25 -13 14 1.21037 5.9733 3
 -25 13 14 11.4798 9.27781 5
 -25 -13 15 681.344 30.0556 7
 -25 -13 15 673.028 26.941 3
 -25 13 15 713.823 27.2179 3
 -25 13 15 727.818 34.8923 5
 -24 0 -10 146.98 16.2842 3
 -24 0 -9 -1.32117 9.60958 3
 -24 0 -8 525.349 28.6468 3
 -24 0 -8 494.424 26.7567 7
 -24 0 -7 5.8927 7.9373 3
 -24 0 -7 4.22291 7.74064 7
 -24 0 -6 375.654 22.4273 3
 -24 0 -6 336.215 20.8899 7
 -24 0 -5 -1.05191 7.08395 3
 -24 0 -5 -4.7916 7.75628 7
 -24 0 -4 228.403 16.433 3
 -24 0 -4 216.075 15.8244 7
 -24 0 -3 0.93404 6.11354 3
 -24 0 -3 -8.67612 7.06743 7
 -24 0 -2 1227.28 44.3406 3
 -24 0 -2 1162.7 43.0704 7
 -24 0 -1 -0.83056 5.84666 3
 -24 0 -1 -4.71607 6.48297 7
 -24 0 0 18.1368 4.25923 9
 -24 0 0 16.4107 6.32273 7
 -24 0 0 27.7242 7.52583 3
 -24 0 1 0.32522 3.20985 9
 -24 0 1 -2.12549 5.95045 7
 -24 0 1 0.75309 5.60651 3
 -24 0 2 921.608 23.777 7
 -24 0 2 900.49 24.3088 3
 -24 0 3 1.17352 2.58496 8
 -24 0 3 -1.27803 5.33487 7
 -24 0 3 -6.1977 5.20376 3
 -24 0 4 351.052 17.1382 7
 -24 0 4 353.609 15.1213 8
 -24 0 4 356.609 17.727 3
 -24 0 5 -3.55426 4.38491 8
 -24 0 5 4.05286 4.37512 7
 -24 0 5 1.29945 4.53435 3
 -24 0 6 94.7944 7.87829 8
 -24 0 6 98.8235 8.30241 7
 -24 0 6 81.3318 8.48536 3
 -24 0 6 99.7692 6.2861 13
 -24 0 7 -1.49957 4.67134 8
 -24 0 7 -3.18243 4.53363 7
 -24 0 7 -3.80092 4.45906 3
 -24 0 7 2.54572 3.19664 13
 -24 0 8 249.118 12.8585 7
 -24 0 8 214.639 12.7138 8
 -24 0 8 240.244 13.9601 3
 -24 0 8 245.725 11.856 13
 -24 0 9 -0.49647 4.06922 7
 -24 0 9 -3.34913 5.3403 8
 -24 0 9 3.18313 4.40447 3
 -24 0 9 -0.49357 3.70217 13
 -24 0 10 92.7803 9.2733 8
 -24 0 10 105.721 8.11717 7
 -24 0 10 106.823 8.79261 13
 -24 0 11 3.09261 4.80945 8
 -24 0 11 -2.85228 4.13274 7
 -24 0 11 0.62817 4.95185 13
 -24 0 12 343.903 15.3814 7
 -24 0 13 0.46767 3.73611 7
 -24 0 14 32.7345 5.43792 7
 -24 0 15 -0.47074 3.9536 7
 -24 0 17 -2.00453 4.97462 11
 -24 0 18 73.9118 8.71069 11
 -24 0 19 -0.75163 5.63785 11
 -24 0 20 152.13 12.3289 11
 -24 0 21 5.83534 6.43861 11
 -24 0 22 304.219 18.3658 11
 -24 0 23 2.74153 6.90592 11
 -24 0 24 5.71285 7.14342 11
 -24 0 25 3.9558 7.36312 11
 -24 0 26 566.661 27.9159 11
 -24 0 27 3.18403 8.13766 11
 -24 2 -10 146.545 16.3371 3
 -24 -2 -10 101.712 14.2494 7
 -24 2 -9 -1.31582 9.02349 3
 -24 -2 -9 -3.52119 8.86967 7
 -24 2 -8 297.69 21.5149 3
 -24 -2 -8 276.556 19.3051 7
 -24 2 -7 87.0659 12.5674 3
 -24 -2 -7 56.9175 10.6648 7
 -24 2 -6 170.167 15.4305 3
 -24 -2 -6 215.466 16.6994 7
 -24 2 -5 -1.04941 7.44898 3
 -24 2 -5 -3.77061 7.67786 7
 -24 -2 -5 1.96027 7.29682 7
 -24 2 -4 204.003 15.8246 3
 -24 2 -4 195.835 14.9885 7
 -24 -2 -4 196.446 15.3601 7
 -24 2 -3 68.0144 9.92407 3
 -24 -2 -3 62.5434 9.73827 7
 -24 2 -3 66.9715 9.41753 7
 -24 -2 -2 806.254 28.3264 9
 -24 2 -2 855.254 34.0668 3
 -24 2 -2 830.636 33.0306 7
 -24 -2 -2 839.002 33.673 7
 -24 -2 -1 21.7557 5.15238 9
 -24 2 -1 27.3733 6.97839 7
 -24 -2 -1 40.5906 8.05167 7
 -24 2 -1 44.8352 8.01938 3
 -24 2 0 11.5071 6.49123 7
 -24 -2 0 0.42748 3.9762 9
 -24 -2 0 -0.77221 6.16935 7
 -24 2 0 3.95545 5.79984 3
 -24 -2 1 117.885 10.4837 7
 -24 -2 1 109.728 7.81172 9
 -24 2 1 100.31 10.0656 7
 -24 2 1 109.801 10.4603 3
 -24 2 2 755.211 29.032 7
 -24 2 2 732.056 23.2291 9
 -24 -2 2 803.84 30.1046 7
 -24 2 2 751.298 29.8115 3
 -24 -2 3 146.197 11.1761 7
 -24 2 3 146.643 10.727 7
 -24 2 3 127.182 10.6725 3
 -24 2 4 466.175 19.3379 8
 -24 2 4 499.463 20.7535 7
 -24 -2 4 463.04 20.8778 7
 -24 2 4 472.824 21.3913 3
 -24 2 5 24.0619 5.53593 7
 -24 2 5 22.7082 5.91001 8
 -24 -2 5 14.7659 5.34317 7
 -24 2 5 26.5373 6.24157 3
 -24 -2 5 17.3034 2.8261 13
 -24 -2 6 384.263 17.5456 7
 -24 2 6 352.133 16.5031 8
 -24 2 6 365.346 16.3005 7
 -24 2 6 325.42 17.3207 3
 -24 -2 6 341.683 13.257 13
 -24 -2 7 148.833 10.436 7
 -24 2 7 146.381 11.1058 8
 -24 2 7 165.944 10.0755 7
 -24 2 7 142.217 10.9479 3
 -24 -2 7 135.025 8.26122 13
 -24 2 7 155.262 8.73664 13
 -24 -2 8 433.411 18.5653 7
 -24 2 8 422.909 18.8324 8
 -24 2 8 414.06 17.2884 7
 -24 2 8 411.458 19.1623 3
 -24 2 8 364.837 16.351 13
 -24 -2 8 414.086 16.838 13
 -24 -2 9 8.19473 4.7366 7
 -24 2 9 15.7231 4.29325 7
 -24 2 9 13.0073 5.88228 8
 -24 2 9 11.4228 5.70913 3
 -24 2 9 18.8646 4.80638 13
 -24 2 10 44.626 5.62356 7
 -24 -2 10 53.1965 6.65389 7
 -24 2 10 36.9928 5.97177 13
 -24 2 11 0.42191 3.58549 7
 -24 -2 11 0.53129 4.13113 7
 -24 2 11 0.60969 4.57323 13
 -24 2 12 817.109 27.2699 7
 -24 -2 12 811.308 28.8191 7
 -24 2 12 747.836 29.9743 13
 -24 -2 13 19.0048 5.00449 7
 -24 2 13 19.5289 4.4539 7
 -24 2 13 16.0374 6.17805 13
 -24 -2 14 62.0853 7.01097 7
 -24 2 14 56.9094 5.91859 7
 -24 2 14 55.0809 8.29983 13
 -24 2 15 13.7368 4.07177 7
 -24 2 16 428.675 16.7642 7
 -24 -2 16 383.68 18.2774 11
 -24 2 17 19.8813 4.73924 7
 -24 -2 17 20.0561 5.98124 11
 -24 -2 18 200.715 13.3066 11
 -24 -2 19 13.2741 6.34315 11
 -24 2 19 4.5918 5.52638 11
 -24 2 20 93.3497 10.5716 11
 -24 -2 20 113.193 10.715 11
 -24 -2 21 14.8384 7.09201 11
 -24 2 21 7.58474 6.13614 11
 -24 -2 22 244.587 16.2571 11
 -24 2 22 252.107 16.5985 11
 -24 -2 23 12.715 7.68815 11
 -24 2 23 23.8489 7.62678 11
 -24 2 24 23.86 8.26795 11
 -24 -2 24 17.0917 7.70317 11
 -24 2 25 3.96022 7.14559 11
 -24 -2 25 8.90244 8.00707 11
 -24 -2 26 299.857 19.8605 11
 -24 2 26 305.288 19.6196 11
 -24 -2 27 1.06372 8.09776 11
 -24 2 27 8.47268 8.46148 11
 -24 4 -9 -5.23994 10.9367 3
 -24 -4 -9 -5.32363 10.7715 3
 -24 -4 -9 1.19599 9.55476 7
 -24 4 -8 306.466 20.945 3
 -24 -4 -8 270.458 20.8533 3
 -24 -4 -8 252.163 19.3183 7
 -24 4 -7 120.911 14.008 3
 -24 -4 -7 102.431 13.3832 3
 -24 -4 -7 115.35 13.6422 7
 -24 4 -6 133.331 13.6853 3
 -24 -4 -6 124.888 13.6167 3
 -24 -4 -6 105.109 12.8793 7
 -24 4 -5 -3.15022 7.26504 3
 -24 -4 -5 1.06254 7.47916 3
 -24 -4 -5 -3.02245 7.83402 7
 -24 -4 -4 136.621 13.2214 3
 -24 4 -4 115.269 12.6028 3
 -24 -4 -4 117.588 12.7486 7
 -24 -4 -3 51.1055 7.19564 9
 -24 4 -3 55.1984 9.22021 3
 -24 -4 -3 57.6517 8.77294 3
 -24 -4 -3 49.917 9.15189 7
 -24 -4 -2 393.189 17.9514 9
 -24 -4 -2 402.171 21.3327 7
 -24 4 -2 377.175 20.2711 7
 -24 -4 -2 425.798 21.7865 3
 -24 4 -2 429.702 21.9244 3
 -24 4 -1 39.1239 7.6743 7
 -24 -4 -1 55.3472 7.13759 9
 -24 -4 -1 28.6028 7.5566 7
 -24 -4 -1 40.4353 7.95068 3
 -24 4 -1 46.6379 7.86202 3
 -24 4 0 12.5258 6.19618 7
 -24 -4 0 13.0501 5.01098 9
 -24 -4 0 16.115 6.23512 7
 -24 -4 0 19.9956 6.64974 3
 -24 4 0 18.9823 6.7728 3
 -24 4 1 77.9825 8.82364 7
 -24 -4 1 77.773 9.49778 7
 -24 4 1 72.1521 8.96743 3
 -24 -4 1 60.7593 8.73084 3
 -24 -4 2 509.277 22.9884 7
 -24 4 2 524.648 21.9555 7
 -24 4 2 478.053 22.4371 3
 -24 -4 2 494.672 22.6398 3
 -24 4 3 231.59 13.2744 7
 -24 -4 3 236.036 14.4261 7
 -24 -4 3 225.049 14.0499 3
 -24 4 3 217.265 14.0184 3
 -24 -4 4 352.99 17.6469 7
 -24 4 4 345.658 16.1212 7
 -24 -4 4 304.9 16.7889 3
 -24 4 4 314.165 16.8088 3
 -24 -4 5 1.97168 5.00405 7
 -24 4 5 6.15574 4.60719 7
 -24 -4 5 5.87238 4.93187 3
 -24 4 5 6.44555 5.38228 3
 -24 -4 5 3.69619 2.20449 13
 -24 4 6 48.7977 6.37243 7
 -24 -4 6 63.2109 8.00635 7
 -24 4 6 56.9036 7.58422 3
 -24 -4 6 40.2546 6.70775 3
 -24 -4 6 51.06 4.92472 13
 -24 -4 7 123.452 10.021 7
 -24 4 7 126.316 8.72591 7
 -24 -4 7 139.31 10.3732 3
 -24 4 7 124.048 10.0148 3
 -24 -4 8 461.538 19.9146 7
 -24 4 8 448.936 17.6561 7
 -24 -4 8 418.173 19.5273 3
 -24 4 8 424.978 19.6765 3
 -24 4 8 424.847 17.7208 13
 -24 -4 9 87.9617 8.39035 7
 -24 4 9 79.9862 6.73708 7
 -24 -4 9 87.6102 8.71569 3
 -24 4 9 87.9384 8.80001 3
 -24 4 9 69.7055 7.00792 13
 -24 -4 10 10.6305 5.23127 7
 -24 4 10 11.9471 4.11885 7
 -24 4 10 11.4348 5.77393 3
 -24 -4 10 15.3947 5.82988 3
 -24 4 10 19.1262 5.06337 13
 -24 4 11 37.9953 6.48789 13
 -24 -4 11 31.7415 6.18123 7
 -24 4 11 32.3269 4.78296 7
 -24 4 12 323.258 17.3081 13
 -24 -4 12 386.262 17.454 7
 -24 4 12 354.748 14.3959 7
 -24 4 13 118.631 10.5991 13
 -24 -4 13 116.341 9.44084 7
 -24 4 13 127.032 7.71581 7
 -24 4 14 32.933 7.659 13
 -24 4 14 37.7955 4.91645 7
 -24 -4 14 44.4225 6.68053 7
 -24 4 15 -8.18998 6.83744 13
 -24 -4 15 1.58486 3.68685 11
 -24 4 15 2.33274 3.50855 7
 -24 4 16 259.832 17.0214 13
 -24 -4 16 298.131 14.8776 11
 -24 4 16 274.826 11.9677 7
 -24 -4 17 123.216 9.94671 11
 -24 4 17 131.122 12.2953 13
 -24 4 17 132.095 7.7297 7
 -24 -4 18 196.74 12.8761 11
 -24 4 18 194.7 15.2807 13
 -24 4 18 207.262 10.002 7
 -24 4 19 48.0431 10.1292 13
 -24 -4 19 43.9228 7.5202 11
 -24 4 19 52.9987 5.56524 7
 -24 4 20 211.047 17.1829 13
 -24 -4 20 207.903 14.3755 11
 -24 -4 21 5.69889 5.87965 11
 -24 4 21 14.4387 6.69989 11
 -24 -4 22 191.355 14.5097 11
 -24 4 22 189.42 14.511 11
 -24 -4 23 71.2869 10.264 11
 -24 4 23 57.1321 9.28496 11
 -24 -4 24 22.7138 8.38793 11
 -24 4 24 25.7846 8.09347 11
 -24 -4 25 3.95147 7.68533 11
 -24 4 25 15.8231 8.05868 11
 -24 -4 26 462.416 25.0791 11
 -24 4 26 429.901 23.8436 11
 -24 -6 -9 -2.65115 10.5917 3
 -24 6 -9 9.09964 9.96878 3
 -24 -6 -9 19.5322 10.3762 7
 -24 6 -8 38.456 11.3421 3
 -24 -6 -8 75.5898 12.9847 3
 -24 -6 -8 52.749 11.2011 7
 -24 -6 -7 213.936 18.0598 3
 -24 6 -7 225.328 18.1171 3
 -24 -6 -7 178.407 16.3535 7
 -24 -6 -6 245.326 18.3839 3
 -24 6 -6 203.651 17.3047 3
 -24 -6 -6 232.084 17.7708 7
 -24 -6 -5 22.278 7.43593 9
 -24 -6 -5 13.9237 8.39863 3
 -24 6 -5 20.0172 8.75466 3
 -24 -6 -5 13.5246 8.1586 7
 -24 -6 -4 50.2321 8.14321 9
 -24 -6 -4 45.556 9.86207 3
 -24 6 -4 55.8069 10.0069 3
 -24 -6 -4 48.9024 9.41895 7
 -24 -6 -3 167.197 12.6285 9
 -24 6 -3 173.376 14.0587 3
 -24 -6 -3 179.171 14.643 3
 -24 -6 -3 194.932 15.1991 7
 -24 -6 -2 30.0278 6.58159 9
 -24 6 -2 33.6943 7.92442 3
 -24 -6 -2 38.7306 8.42054 3
 -24 -6 -2 30.2301 7.55713 7
 -24 -6 -1 156.643 11.5155 9
 -24 -6 -1 148.328 13.0789 7
 -24 6 -1 167.834 12.9575 3
 -24 -6 -1 156.662 12.9172 3
 -24 -6 0 0.84151 5.66678 7
 -24 -6 0 3.6905 5.31754 9
 -24 -6 0 1.6128 5.43035 3
 -24 6 0 -0.7929 5.72131 3
 -24 -6 1 163.961 12.9542 7
 -24 -6 1 193.679 13.4713 3
 -24 6 1 201.389 13.7942 3
 -24 6 2 185.81 12.1917 7
 -24 -6 2 204.081 13.9681 7
 -24 -6 2 185.077 13.1926 3
 -24 -6 3 234.929 14.6061 7
 -24 6 3 207.286 12.0858 7
 -24 6 3 213.238 13.6277 3
 -24 -6 3 196.893 13.4238 3
 -24 6 4 53.4247 6.85609 7
 -24 -6 4 52.1562 7.93849 7
 -24 6 4 56.3859 7.51871 3
 -24 -6 4 65.9863 8.15788 3
 -24 6 5 -4.20578 5.10334 7
 -24 -6 5 -2.11416 5.2069 7
 -24 -6 5 -5.2196 5.4474 3
 -24 6 5 0.64294 4.96485 3
 -24 -6 5 -1.91411 2.84511 13
 -24 6 6 104.421 9.27667 3
 -24 -6 6 109.863 9.60468 3
 -24 -6 6 111.571 9.81809 7
 -24 6 6 105.275 8.09303 7
 -24 6 7 447.13 20.1119 3
 -24 -6 7 447.679 20.1737 3
 -24 -6 7 457.578 20.7791 7
 -24 6 7 450.559 17.7205 7
 -24 -6 8 221.163 13.5242 7
 -24 6 8 219.984 13.0537 3
 -24 -6 8 216.344 13.0983 3
 -24 6 8 203.12 10.5714 7
 -24 -6 9 15.6365 5.83853 7
 -24 6 9 20.6628 4.47219 7
 -24 -6 9 11.281 5.52904 3
 -24 6 9 23.4755 5.765 3
 -24 -6 10 20.685 5.86418 7
 -24 6 10 23.1923 4.53909 7
 -24 6 10 26.8251 6.15921 3
 -24 -6 10 20.8623 5.93777 3
 -24 6 10 21.5818 5.63743 13
 -24 6 11 310.997 16.4147 13
 -24 -6 11 329.646 16.8918 7
 -24 6 11 331.649 13.1683 7
 -24 6 12 301.897 16.7372 13
 -24 -6 12 349.217 17.1397 7
 -24 6 12 337.484 13.0732 7
 -24 6 13 267.175 15.8034 13
 -24 -6 13 280.02 15.3449 7
 -24 -6 14 17.2017 4.44232 11
 -24 6 14 6.88822 6.24421 13
 -24 -6 15 202.423 11.4373 11
 -24 6 15 212.489 14.5083 13
 -24 6 16 112.095 11.1591 13
 -24 -6 16 101.702 8.83177 11
 -24 6 17 294.371 18.2732 13
 -24 -6 17 300.63 15.4923 11
 -24 6 18 241.534 16.6519 13
 -24 -6 18 213.772 13.3777 11
 -24 6 19 -0.99254 7.21926 13
 -24 -6 19 -1.40807 5.62446 11
 -24 -6 20 52.7559 8.28202 11
 -24 6 20 65.3039 10.342 13
 -24 6 21 328.643 21.0939 13
 -24 -6 21 356.558 19.2339 11
 -24 -6 22 111.366 11.6329 11
 -24 6 22 110.129 13.4662 13
 -24 -6 23 45.6894 9.2966 11
 -24 6 23 23.2637 9.51792 13
 -24 -6 24 4.70244 7.41555 11
 -24 6 24 8.42092 9.09193 13
 -24 -6 25 240.963 17.6417 11
 -24 6 25 251.579 19.8899 13
 -24 6 25 271.435 17.9602 11
 -24 -8 -7 451.3 25.8862 7
 -24 8 -7 433.029 25.9377 3
 -24 -8 -7 436.43 25.6236 3
 -24 -8 -6 138.726 14.5763 7
 -24 -8 -6 126.156 14.6848 3
 -24 8 -6 118.195 14.6022 3
 -24 -8 -6 136.559 13.3685 9
 -24 -8 -5 16.1537 8.5634 7
 -24 -8 -5 21.5449 9.3284 3
 -24 8 -5 16.8904 8.77645 3
 -24 -8 -5 26.6029 8.00818 9
 -24 -8 -4 42.3629 9.62789 7
 -24 -8 -4 44.9265 9.4698 3
 -24 8 -4 37.0539 9.42558 3
 -24 -8 -4 45.795 8.99632 9
 -24 -8 -3 202.296 15.9787 7
 -24 -8 -3 166.411 14.4765 3
 -24 8 -3 180.293 14.7256 3
 -24 -8 -3 188.382 13.8825 9
 -24 -8 -2 343.144 20.1426 7
 -24 8 -2 309.718 18.6863 3
 -24 -8 -2 320.498 19.1709 3
 -24 -8 -2 300.931 17.4913 9
 -24 -8 -1 341.269 19.7038 7
 -24 -8 -1 373.275 19.8769 3
 -24 8 -1 333.579 18.9683 3
 -24 -8 -1 312.067 17.5646 9
 -24 8 0 2.40568 6.10415 3
 -24 -8 0 0.81663 6.07969 3
 -24 -8 0 -0.88144 6.36017 7
 -24 -8 0 4.26095 5.89314 9
 -24 8 1 214.44 13.9717 3
 -24 -8 1 207.865 14.0298 3
 -24 -8 1 189.732 13.1485 9
 -24 -8 1 221.632 15.1675 7
 -24 -8 2 190.718 13.4608 3
 -24 8 2 186.62 13.3553 3
 -24 -8 2 190.305 13.7939 7
 -24 -8 3 343.756 18.373 3
 -24 8 3 392.907 19.1289 3
 -24 -8 3 388.229 19.8561 7
 -24 8 4 115.212 10.3262 3
 -24 -8 4 117.375 10.5581 3
 -24 -8 4 118.082 11.1116 7
 -24 -8 5 4.57894 5.56332 3
 -24 8 5 8.34634 5.36459 3
 -24 -8 5 13.5581 6.29228 7
 -24 8 6 87.5844 8.93216 3
 -24 -8 6 80.8781 8.8729 3
 -24 -8 6 101.939 9.85646 7
 -24 8 7 285.887 15.3234 3
 -24 -8 7 286.036 15.4519 3
 -24 -8 7 294.517 16.3208 7
 -24 8 8 133.076 10.3963 3
 -24 -8 8 149.213 10.7647 3
 -24 -8 8 137.671 11.258 7
 -24 8 9 43.6177 7.16719 3
 -24 -8 9 46.2675 6.91246 3
 -24 -8 9 47.3498 7.45295 7
 -24 8 10 46.8977 7.31695 3
 -24 -8 10 55.7977 7.55125 3
 -24 -8 10 51.9711 7.73403 7
 -24 8 11 307.473 16.0803 3
 -24 -8 11 285.276 15.632 3
 -24 -8 11 321.082 16.8721 7
 -24 -8 12 141.03 10.9722 7
 -24 8 12 119.701 10.5909 13
 -24 -8 13 322.427 16.9817 7
 -24 8 13 289.442 16.6658 13
 -24 8 14 10.0454 6.6813 13
 -24 -8 14 2.79741 3.89476 11
 -24 -8 15 202.156 11.0861 11
 -24 8 15 205.261 14.4773 13
 -24 8 16 30.006 8.21094 13
 -24 -8 16 34.8111 5.79933 11
 -24 -8 17 195.28 12.1171 11
 -24 8 17 204.864 15.4314 13
 -24 -8 18 14.5157 5.83687 11
 -24 8 18 30.022 7.46473 13
 -24 -8 19 3.43308 5.22651 11
 -24 8 19 -3.91612 7.28855 13
 -24 -8 20 35.4711 7.3556 11
 -24 8 20 37.6364 9.27684 13
 -24 -8 21 349.804 18.9315 11
 -24 8 21 342.417 21.2509 13
 -24 -8 22 28.5383 7.87083 11
 -24 8 22 19.6935 8.9909 13
 -24 -8 23 31.9255 8.1283 11
 -24 -8 23 22.0134 9.10013 4
 -24 8 23 44.0994 10.6502 13
 -24 -8 24 38.1864 9.42628 11
 -24 -8 24 24.6699 10.1071 4
 -24 8 24 32.6547 10.1175 13
 -24 -10 -5 17.7967 8.48767 7
 -24 -10 -5 32.4303 9.72423 3
 -24 10 -5 19.0754 8.92042 3
 -24 -10 -5 23.5645 9.24161 9
 -24 -10 -4 73.8708 11.7425 7
 -24 10 -4 65.3731 11.2006 3
 -24 -10 -4 63.6271 11.1093 3
 -24 -10 -4 67.4626 10.7473 9
 -24 -10 -3 321.418 20.2649 7
 -24 10 -3 322.801 19.9348 3
 -24 -10 -3 324.222 20.0347 3
 -24 -10 -3 334.912 19.4676 9
 -24 -10 -2 94.726 12.3241 7
 -24 -10 -2 102.655 11.9864 3
 -24 10 -2 89.6962 11.4857 3
 -24 -10 -2 81.6072 10.7451 9
 -24 -10 -1 527.504 25.4304 7
 -24 10 -1 486.263 23.9532 3
 -24 -10 -1 483.358 23.9827 3
 -24 -10 -1 480.37 23.4593 9
 -24 10 0 10.5453 6.96056 3
 -24 -10 0 21.5043 8.11566 3
 -24 -10 0 26.6935 7.6203 9
 -24 -10 0 41.7045 8.80627 7
 -24 10 1 190.03 13.9787 3
 -24 -10 1 219.023 14.5256 3
 -24 -10 1 212.724 14.4788 9
 -24 -10 1 220.701 15.6072 7
 -24 -10 2 84.4349 9.54867 3
 -24 10 2 70.9187 8.9599 3
 -24 -10 2 72.8012 9.60613 7
 -24 10 3 281.903 16.4241 3
 -24 -10 3 334.551 17.4355 3
 -24 -10 3 305.842 18.0336 7
 -24 -10 4 14.3985 6.23693 3
 -24 10 4 22.8316 6.67209 3
 -24 -10 4 15.6318 7.08744 7
 -24 10 5 -0.64459 5.44657 3
 -24 -10 5 -6.58125 6.12129 3
 -24 -10 5 -0.80531 6.43397 7
 -24 -10 6 112.539 9.77189 3
 -24 10 6 105.835 9.41384 3
 -24 -10 6 101.884 10.5651 7
 -24 -10 7 281.769 15.2614 3
 -24 10 7 281.712 15.205 3
 -24 -10 7 295.172 16.786 7
 -24 10 8 22.6929 6.01997 3
 -24 -10 8 18.9272 5.75952 3
 -24 -10 8 21.4975 6.43334 7
 -24 -10 9 33.3343 6.7525 3
 -24 10 9 36.7783 6.76639 3
 -24 -10 9 36.5105 7.40257 7
 -24 -10 10 1.208 5.36628 3
 -24 10 10 1.18257 4.87655 3
 -24 -10 10 -3.02553 5.41349 7
 -24 10 11 186.99 12.1824 3
 -24 -10 11 194.478 12.3997 3
 -24 -10 11 220.333 14.1522 7
 -24 10 12 163.598 11.2886 3
 -24 -10 12 162.405 11.4324 3
 -24 -10 12 151.336 12.1005 7
 -24 -10 13 430.275 20.9826 7
 -24 10 14 12.6589 6.44642 13
 -24 -10 14 4.88746 3.44991 11
 -24 10 15 33.1059 7.82914 13
 -24 -10 15 37.2864 5.13768 11
 -24 -10 16 -0.96713 4.40947 11
 -24 10 16 -6.05938 6.73108 13
 -24 -10 17 105.336 10.442 4
 -24 10 17 119.096 12.0631 13
 -24 -10 17 85.6507 8.36547 11
 -24 -10 18 6.67403 5.06958 11
 -24 -10 18 8.86995 6.57043 4
 -24 10 18 9.38408 7.45012 13
 -24 -10 19 12.6269 5.68947 11
 -24 -10 19 13.1843 7.35847 4
 -24 10 19 10.7219 7.42648 13
 -24 -10 20 -2.15858 6.46033 11
 -24 -10 20 3.2402 7.57007 4
 -24 10 20 1.01161 7.70033 13
 -24 -10 21 136.507 12.9824 4
 -24 10 21 145.415 14.6243 13
 -24 -10 21 139.129 12.3485 11
 -24 -10 22 0.82541 6.808 11
 -24 -10 22 4.36433 7.83756 4
 -24 10 22 6.48032 7.53805 13
 -24 -12 -3 364.042 22.5846 7
 -24 -12 -3 387.873 22.176 3
 -24 12 -3 396.816 22.0714 3
 -24 -12 -3 382.909 22.455 9
 -24 -12 -2 69.6199 11.5034 7
 -24 12 -2 47.3634 9.97534 3
 -24 -12 -2 82.7381 11.7636 3
 -24 -12 -2 55.734 10.9079 9
 -24 -12 -1 340.218 20.3941 7
 -24 12 -1 307.365 18.8904 3
 -24 -12 -1 331.088 19.527 3
 -24 -12 -1 312.901 19.6566 9
 -24 12 0 -3.28839 7.18647 3
 -24 -12 0 -0.84015 7.01403 3
 -24 -12 0 2.72902 7.12227 9
 -24 -12 0 0.97177 7.86467 7
 -24 -12 1 138.938 12.0283 3
 -24 12 1 105.874 11.4158 3
 -24 -12 1 117.482 12.1907 9
 -24 -12 1 113.079 12.3642 7
 -24 12 2 59.2626 9.04813 3
 -24 -12 2 58.9081 9.08924 3
 -24 -12 2 46.6228 9.25524 7
 -24 -12 2 58.2562 9.78925 9
 -24 -12 3 408.154 20.0599 3
 -24 12 3 396.078 19.5996 3
 -24 -12 3 411.139 21.5953 7
 -24 -12 4 13.8214 6.71274 3
 -24 12 4 17.5444 5.71362 3
 -24 -12 4 10.4753 7.07513 7
 -24 12 5 41.5083 7.44207 3
 -24 -12 5 49.7507 7.98668 3
 -24 -12 5 41.0837 8.30723 7
 -24 12 6 4.99239 5.48576 3
 -24 -12 6 -2.55231 6.16096 3
 -24 -12 6 9.24694 6.39941 7
 -24 -12 7 324.472 16.9957 3
 -24 12 7 379.175 17.747 3
 -24 -12 7 364.65 19.4531 7
 -24 12 8 6.47067 5.36536 3
 -24 -12 8 3.00722 5.48568 3
 -24 -12 8 8.20378 6.72555 7
 -24 -12 9 24.8608 6.64525 3
 -24 12 9 18.5246 6.02835 3
 -24 -12 9 21.9663 7.47674 7
 -24 12 10 13.1886 8.521 5
 -24 12 10 16.0401 5.74224 3
 -24 -12 10 13.5302 5.92045 3
 -24 -12 10 22.6674 7.46754 7
 -24 12 11 532.331 21.5602 3
 -24 -12 11 486.084 21.1692 3
 -24 -12 11 485.329 23.3397 7
 -24 -12 12 35.9877 6.94224 3
 -24 12 12 32.8722 6.66348 3
 -24 -12 12 15.366 7.03106 7
 -24 -12 13 447.767 20.0365 3
 -24 12 13 443.136 19.6895 3
 -24 -12 13 454.923 22.2921 7
 -24 12 14 6.10764 8.9573 5
 -24 -12 14 6.07603 5.86966 3
 -24 12 14 14.8698 6.3127 3
 -24 -12 14 3.26352 6.34727 7
 -24 12 15 128.583 15.2663 5
 -24 12 16 -1.22833 9.35002 5
 -24 12 17 360.707 23.5996 5
 -24 12 18 32.0422 10.5617 5
 -24 12 18 27.4575 8.49149 13
 -24 12 19 -2.4682 8.53815 5
 -24 12 19 4.89081 7.44584 13
 -24 14 2 2.2503 6.59306 3
 -24 -14 2 -3.05776 6.86362 3
 -24 -14 2 -1.91415 7.07095 9
 -24 -14 2 -0.96157 7.21263 7
 -24 -14 3 206.273 14.0254 3
 -24 14 3 181.49 13.1678 3
 -24 -14 3 218.232 15.8708 7
 -24 14 4 48.8439 7.9908 3
 -24 -14 4 51.269 8.03206 3
 -24 -14 4 45.2005 8.79641 7
 -24 -14 5 -5.43597 7.78922 7
 -24 -14 5 -1.99023 5.50643 3
 -24 14 5 -6.4832 6.31661 3
 -24 -14 6 -1.78478 7.08206 7
 -24 -14 6 5.10024 5.60362 3
 -24 14 6 -2.49587 6.23749 3
 -24 14 6 -7.285 8.90105 5
 -24 -14 7 352.108 20.0829 7
 -24 14 7 376.12 17.7772 3
 -24 -14 7 349.279 17.5058 3
 -24 14 7 367.634 23.7245 5
 -24 -14 8 19.1258 7.77833 7
 -24 -14 8 16.1052 5.87959 3
 -24 14 8 20.9721 5.9383 3
 -24 14 8 9.87798 9.20368 5
 -24 -14 9 56.0446 9.45534 7
 -24 -14 9 60.9534 7.64036 3
 -24 14 9 72.4928 7.95178 3
 -24 14 9 48.4734 11.5607 5
 -24 -14 10 -2.57529 7.12484 7
 -24 -14 10 6.2709 5.4058 3
 -24 14 10 8.34424 5.49225 3
 -24 14 10 11.2617 8.58204 5
 -24 -14 11 119.2 12.1411 7
 -24 -14 11 132.637 9.8794 3
 -24 14 11 121.693 9.77052 3
 -24 14 11 129.58 14.9525 5
 -24 -14 12 1.71131 6.92722 7
 -24 14 12 6.04907 5.61427 3
 -24 -14 12 10.7116 5.39659 3
 -24 -14 13 189.234 14.5457 7
 -24 14 13 190.572 12.0124 3
 -24 -14 13 205.441 12.3849 3
 -24 -14 14 24.1677 8.16997 7
 -24 -14 14 22.2304 6.66048 3
 -24 14 14 27.8289 6.74074 3
 -24 14 14 26.771 9.79605 5
 -24 14 15 91.0406 9.23789 3
 -24 -14 15 95.0414 9.55572 3
 -24 14 15 88.296 13.6883 5
 -23 1 -12 62.5944 14.0244 3
 -23 -1 -11 14.2285 10.0199 3
 -23 1 -11 9.91396 8.71166 3
 -23 -1 -10 428.34 27.6819 3
 -23 1 -10 485.939 28.3578 3
 -23 1 -9 21.6509 9.63094 3
 -23 -1 -9 17.8917 9.80505 3
 -23 -1 -9 4.52492 8.74248 7
 -23 1 -8 156.385 15.022 3
 -23 -1 -8 193.251 17.3793 3
 -23 -1 -8 185.487 15.9966 7
 -23 1 -7 12.4589 8.49664 3
 -23 -1 -7 -1.13681 8.65435 3
 -23 1 -7 3.03779 7.6529 7
 -23 -1 -7 8.2174 7.41276 7
 -23 1 -6 242.22 17.6539 3
 -23 -1 -6 234.731 16.5121 7
 -23 1 -6 226.046 16.3199 7
 -23 1 -5 47.2252 8.90776 3
 -23 -1 -5 27.2219 8.39626 3
 -23 1 -5 16.4238 7.6504 7
 -23 -1 -5 22.3356 7.70804 7
 -23 1 -4 425.868 22.1775 3
 -23 -1 -4 371.61 21.2388 3
 -23 1 -4 377.819 20.9618 7
 -23 -1 -4 382.831 21.0769 7
 -23 -1 -3 -0.78098 4.46949 9
 -23 -1 -3 -0.88767 6.35328 3
 -23 1 -3 7.96193 6.27959 3
 -23 1 -3 10.6695 6.38182 7
 -23 -1 -3 -4.20842 6.54476 7
 -23 -1 -2 180.917 9.94455 9
 -23 -1 -2 194.585 14.0941 3
 -23 1 -2 208.245 13.9996 3
 -23 -1 -2 166.59 7.66634 8
 -23 -1 -2 177.777 13.3411 7
 -23 1 -2 201.588 14.1745 7
 -23 -1 -1 33.0435 4.9886 9
 -23 1 -1 23.3051 3.91402 9
 -23 1 -1 40.8829 7.45888 3
 -23 -1 -1 26.0136 6.93537 3
 -23 1 -1 41.9598 7.4616 7
 -23 -1 -1 29.4584 3.76788 8
 -23 -1 -1 29.6499 6.87083 7
 -23 -1 0 793.275 26.5095 9
 -23 1 0 789.367 24.9454 9
 -23 1 0 857.611 31.5136 7
 -23 -1 0 771.547 24.6603 8
 -23 -1 0 855.062 31.6245 7
 -23 1 0 853.504 32.0402 3
 -23 1 1 47.9771 4.63574 9
 -23 -1 1 47.1298 4.89125 8
 -23 1 1 63.9792 7.97025 7
 -23 -1 1 48.654 7.36421 7
 -23 1 1 67.3895 8.20249 3
 -23 -1 1 44.8324 7.49782 3
 -23 1 2 33.0348 6.50112 7
 -23 -1 2 30.6048 6.06832 7
 -23 -1 2 18.9751 6.06278 3
 -23 1 2 26.3433 6.58919 3
 -23 1 3 0.5899 4.45772 7
 -23 1 3 3.41346 4.10089 8
 -23 -1 3 -3.08449 4.79684 7
 -23 1 3 -1.94668 4.86729 3
 -23 -1 3 -3.90611 5.40226 3
 -23 1 4 724.71 25.5528 8
 -23 -1 4 708.588 24.3762 8
 -23 1 4 743.248 27.1215 7
 -23 -1 4 747.126 27.6181 7
 -23 -1 4 650.338 27.1965 3
 -23 1 4 744.282 28.0273 3
 -23 1 5 7.1566 4.82911 8
 -23 -1 5 -2.00099 2.74436 8
 -23 1 5 -0.52891 4.22534 7
 -23 -1 5 1.12552 4.49574 7
 -23 -1 5 -3.08442 4.86286 3
 -23 1 5 -4.30745 4.91588 3
 -23 -1 5 1.72254 2.35428 13
 -23 -1 6 312.052 13.6941 7
 -23 1 6 288.478 12.7935 7
 -23 1 6 293.977 12.9764 8
 -23 -1 6 275.242 13.9288 3
 -23 1 6 286.571 13.9358 3
 -23 -1 6 254.534 9.96488 13
 -23 1 6 254.598 10.243 13
 -23 -1 7 2.09026 4.41493 7
 -23 1 7 -1.58771 4.80104 8
 -23 -1 7 2.29926 4.43968 8
 -23 1 7 -0.47974 3.8826 7
 -23 1 7 0.60576 4.64434 3
 -23 -1 7 -4.86062 5.01092 3
 -23 1 7 0.78861 3.2116 13
 -23 -1 7 -2.32959 3.33768 13
 -23 1 8 611.871 22.2257 7
 -23 -1 8 583.625 22.5556 7
 -23 1 8 576.077 23.0956 8
 -23 -1 8 575.998 22.5176 8
 -23 -1 8 539.391 23.3291 3
 -23 1 8 606.543 24.1158 3
 -23 1 8 579.63 21.842 13
 -23 -1 8 571.702 21.9076 13
 -23 1 9 65.602 6.3956 7
 -23 -1 9 80.268 7.24 7
 -23 1 9 55.2657 7.5644 8
 -23 1 9 59.6436 6.81558 13
 -23 1 10 540.291 20.7894 7
 -23 1 10 555.209 23.124 8
 -23 -1 10 581.198 21.8109 7
 -23 1 10 563.664 22.8062 13
 -23 1 11 -0.63881 5.16998 8
 -23 1 11 -1.28161 3.75492 7
 -23 -1 11 0.48238 3.87888 7
 -23 1 11 3.20108 4.14844 13
 -23 -1 12 8.16468 4.29283 7
 -23 1 12 4.64113 3.98408 7
 -23 1 13 24.3982 4.57939 7
 -23 -1 13 18.3485 4.61141 7
 -23 1 14 538.093 20.2488 7
 -23 1 15 20.9597 4.44866 7
 -23 -1 15 18.8362 5.11593 11
 -23 1 16 46.321 7.06394 11
 -23 -1 16 51.3451 7.06387 11
 -23 -1 17 4.06291 5.12264 11
 -23 1 17 15.2411 5.57592 11
 -23 -1 18 575.577 24.6741 11
 -23 1 18 553.386 24.524 11
 -23 1 19 21.7102 6.95028 11
 -23 -1 19 22.9832 6.38443 11
 -23 1 20 302.925 17.7227 11
 -23 -1 20 299.841 17.4689 11
 -23 -1 21 -4.25343 6.4754 11
 -23 1 21 3.43108 6.03768 11
 -23 1 22 305.384 18.1183 11
 -23 -1 22 265.809 17.3725 11
 -23 1 23 30.8825 8.42686 11
 -23 -1 23 18.6684 7.91204 11
 -23 1 24 518.412 25.9801 11
 -23 -1 24 522.155 26.0359 11
 -23 1 25 41.4378 9.41552 11
 -23 -1 25 40.5081 9.57008 11
 -23 1 26 77.4647 11.04 11
 -23 -1 26 58.8842 10.6176 11
 -23 -1 27 -2.17773 8.04457 11
 -23 1 27 2.16301 7.67673 11
 -23 1 28 224.385 18.42 11
 -23 -1 28 244.181 18.4645 11
 -23 -3 -11 29.9395 10.4848 3
 -23 3 -11 36.5619 10.4225 3
 -23 -3 -11 28.7695 9.96156 7
 -23 -3 -10 230.045 20.1608 3
 -23 3 -10 206.028 18.6661 3
 -23 -3 -10 219.371 17.8545 7
 -23 -3 -9 33.3446 10.9318 3
 -23 3 -9 27.9815 10.3942 3
 -23 -3 -9 35.5612 10.0088 7
 -23 3 -8 59.8972 10.8732 3
 -23 -3 -8 67.8745 11.4383 3
 -23 -3 -8 54.7915 10.9322 7
 -23 3 -7 7.91659 8.16545 3
 -23 -3 -7 7.99313 8.24429 3
 -23 -3 -7 17.7998 8.31442 7
 -23 3 -6 199.438 16.4733 3
 -23 -3 -6 203.564 16.619 3
 -23 -3 -6 208.908 16.1086 7
 -23 -3 -5 98.3178 11.8911 3
 -23 3 -5 115.464 12.2431 3
 -23 -3 -5 103.108 11.9004 7
 -23 -3 -4 346.486 16.4632 9
 -23 3 -4 391.226 21.1003 3
 -23 -3 -4 332.549 19.6421 7
 -23 3 -4 358.707 19.804 7
 -23 -3 -3 3.03244 4.83549 9
 -23 3 -3 6.20189 5.85476 3
 -23 3 -3 -3.21819 6.46959 7
 -23 -3 -3 -0.86894 6.21921 7
 -23 -3 -2 67.0072 7.1151 9
 -23 3 -2 75.8405 9.12713 3
 -23 -3 -2 54.6205 8.60991 7
 -23 3 -2 57.6542 8.62185 7
 -23 -3 -1 120.947 8.7744 9
 -23 -3 -1 129.707 11.2873 7
 -23 3 -1 135.138 11.3717 7
 -23 3 -1 142.305 11.6061 3
 -23 -3 0 390.204 19.4811 7
 -23 -3 0 376.947 16.3442 9
 -23 3 0 386.014 19.0076 7
 -23 3 0 397.668 19.9464 3
 -23 -3 1 227.251 14.0413 7
 -23 3 1 215.961 13.3198 7
 -23 3 1 220.82 14.1023 3
 -23 -3 2 8.86569 5.80926 7
 -23 3 2 12.5722 5.58213 7
 -23 3 2 16.9531 2.71977 9
 -23 3 2 16.2175 5.55287 3
 -23 3 3 0.56278 4.72658 7
 -23 -3 3 -1.3016 4.98964 7
 -23 3 3 1.94369 5.00273 3
 -23 -3 4 637.689 23.9814 7
 -23 3 4 613.614 22.4878 7
 -23 3 4 601.07 23.6925 3
 -23 -3 5 -2.4079 5.08671 7
 -23 3 5 3.48255 3.92299 7
 -23 3 5 6.13407 4.73739 3
 -23 -3 5 5.6359 2.54798 13
 -23 3 6 393.435 16.7862 7
 -23 -3 6 390.003 17.9641 7
 -23 3 6 387.347 17.7339 8
 -23 3 6 402.807 18.5016 3
 -23 -3 6 384.9 14.8712 13
 -23 -3 7 1.13948 4.52146 7
 -23 3 7 -0.44334 4.04229 7
 -23 3 7 2.91963 5.04806 8
 -23 3 7 0.60146 4.67674 3
 -23 3 7 -1.24915 3.41281 13
 -23 3 8 330.432 16.7069 8
 -23 -3 8 362.533 16.2322 7
 -23 3 8 316.72 14.1453 7
 -23 3 8 334.297 16.4836 3
 -23 3 8 296.642 14.3811 13
 -23 -3 9 77.838 7.7849 7
 -23 3 9 83.5983 6.66142 7
 -23 3 9 74.5096 8.10731 3
 -23 3 9 78.9104 7.40318 13
 -23 -3 10 693.065 25.722 7
 -23 3 10 701.975 23.5852 7
 -23 3 11 52.6321 7.14632 13
 -23 -3 11 66.2889 7.03113 7
 -23 3 11 63.9355 5.86514 7
 -23 3 12 7.49312 5.4786 13
 -23 -3 12 -1.6214 4.5674 7
 -23 3 12 7.61457 3.48657 7
 -23 3 13 38.3734 7.65035 13
 -23 3 13 46.8765 4.95897 7
 -23 -3 13 44.595 6.52643 7
 -23 -3 14 494.598 20.8159 11
 -23 3 14 542.354 24.6695 13
 -23 3 14 556.853 19.4453 7
 -23 -3 15 11.3239 4.79159 11
 -23 3 15 5.9378 5.71888 13
 -23 3 15 12.1431 3.77046 7
 -23 -3 16 60.1284 7.45264 11
 -23 3 16 76.4208 6.12617 7
 -23 -3 17 17.1683 5.75817 11
 -23 3 18 488.821 22.5738 11
 -23 -3 18 501.878 22.636 11
 -23 3 19 24.3738 6.70586 11
 -23 -3 19 18.8221 6.88821 11
 -23 3 20 373.383 19.8276 11
 -23 -3 20 341.355 18.8832 11
 -23 3 21 -2.58969 6.12754 11
 -23 -3 21 -0.84376 6.08837 11
 -23 3 22 184.31 14.5052 11
 -23 -3 22 170.734 13.9883 11
 -23 -3 23 58.7414 9.67929 11
 -23 3 23 59.9347 9.52922 11
 -23 -3 24 257.699 17.8405 11
 -23 3 24 291.974 18.6262 11
 -23 -3 25 149.461 14.1263 11
 -23 3 25 150.319 14.0861 11
 -23 -3 26 -1.05849 8.45612 11
 -23 3 26 5.21215 7.70164 11
 -23 -3 27 3.28674 9.09269 11
 -23 3 27 8.6143 8.19809 11
 -23 -5 -11 88.0631 14.3215 3
 -23 5 -11 103.372 14.6069 3
 -23 -5 -11 109.399 15.1125 7
 -23 5 -10 217.929 19.9536 3
 -23 -5 -10 254.212 20.796 3
 -23 -5 -10 219.607 18.7438 7
 -23 5 -9 206.204 18.0766 3
 -23 -5 -9 202.287 18.1574 3
 -23 -5 -9 162.684 16.0949 7
 -23 5 -8 11.9617 8.20847 3
 -23 -5 -8 18.2404 8.41866 3
 -23 -5 -8 5.60322 7.96048 7
 -23 5 -7 15.8057 7.60852 3
 -23 -5 -7 13.7949 8.30034 3
 -23 -5 -7 4.29112 8.28901 7
 -23 5 -6 97.0398 12.3222 3
 -23 -5 -6 97.521 12.4332 3
 -23 -5 -6 100.726 12.4077 7
 -23 -5 -5 156.14 11.8625 9
 -23 -5 -5 152.205 13.9509 3
 -23 5 -5 159.814 13.9304 3
 -23 -5 -5 154.56 13.8759 7
 -23 -5 -4 330.215 16.9617 9
 -23 5 -4 308.276 19.0274 3
 -23 -5 -4 376.489 20.8649 3
 -23 -5 -4 332.254 19.6831 7
 -23 -5 -3 68.3099 7.9783 9
 -23 -5 -3 74.0825 9.77351 3
 -23 5 -3 80.0867 9.76926 3
 -23 -5 -3 71.8455 9.85601 7
 -23 -5 -2 62.0711 7.54026 9
 -23 5 -2 73.707 9.04422 3
 -23 -5 -2 87.5126 9.93068 3
 -23 -5 -2 66.0766 9.22349 7
 -23 -5 -1 180.072 11.5529 9
 -23 5 -1 209.07 13.2726 7
 -23 -5 -1 191.135 13.6652 7
 -23 -5 -1 171.446 13.1835 3
 -23 5 -1 172.225 12.8836 3
 -23 -5 0 146.342 10.3506 9
 -23 -5 0 183.935 13.1253 7
 -23 5 0 156.432 11.5659 7
 -23 5 0 146.668 11.6346 3
 -23 -5 0 145.829 12.0522 3
 -23 -5 1 180.618 12.7287 7
 -23 5 1 158.276 11.0639 7
 -23 -5 1 170.547 12.3964 3
 -23 5 1 144.611 11.5236 3
 -23 5 2 13.6409 5.14085 7
 -23 -5 2 5.7471 5.19461 7
 -23 5 2 14.9207 5.83998 3
 -23 -5 2 19.2549 5.98789 3
 -23 5 3 7.97094 4.74988 7
 -23 -5 3 4.14181 5.18115 7
 -23 5 3 11.0358 5.25708 3
 -23 -5 3 5.26139 4.86244 3
 -23 5 4 396.579 16.8645 7
 -23 -5 4 398.27 18.5921 7
 -23 5 4 400.7 18.262 3
 -23 -5 4 378.467 18.1709 3
 -23 -5 4 353.529 11.8266 13
 -23 -5 5 200.916 12.5694 3
 -23 5 5 189.143 12.244 3
 -23 -5 5 217.338 13.1123 7
 -23 5 5 193.461 11.0448 7
 -23 5 6 177.4 11.8703 3
 -23 -5 6 205.979 12.4944 3
 -23 -5 6 214.079 12.8861 7
 -23 5 6 208.325 10.9696 7
 -23 -5 7 35.2413 6.3622 7
 -23 5 7 38.0213 5.15257 7
 -23 5 7 39.2843 6.27482 3
 -23 -5 7 39.1945 6.30649 3
 -23 -5 8 112.073 9.48256 7
 -23 5 8 110.581 7.48471 7
 -23 -5 8 99.0662 9.06322 3
 -23 5 8 103.706 9.26578 3
 -23 5 8 120.599 8.59891 13
 -23 -5 9 221.158 13.267 7
 -23 5 9 252.527 11.28 7
 -23 5 9 215.558 13.1201 3
 -23 -5 9 230.312 13.3717 3
 -23 5 9 243.841 13.0995 13
 -23 5 10 443.916 20.0615 13
 -23 -5 10 483.282 20.7982 7
 -23 5 10 504.626 17.803 7
 -23 5 11 122.61 10.023 13
 -23 -5 11 134.99 10.0503 7
 -23 5 11 115.426 7.10549 7
 -23 5 12 0.67991 4.9453 13
 -23 -5 12 -0.59849 4.35313 7
 -23 5 12 -0.90505 3.25937 7
 -23 5 13 73.4473 8.70253 13
 -23 -5 13 77.1722 6.63226 11
 -23 5 13 81.167 5.76454 7
 -23 -5 14 418.9 17.5814 11
 -23 5 14 399.536 20.58 13
 -23 5 14 424.147 15.2661 7
 -23 -5 15 93.6389 8.18311 11
 -23 5 15 87.4939 10.3152 13
 -23 5 15 115.897 6.64312 7
 -23 5 16 71.7855 9.9718 13
 -23 -5 16 88.9213 8.4287 11
 -23 5 16 104.892 6.30846 7
 -23 5 17 1.85229 6.68272 13
 -23 -5 17 0.64313 5.13792 11
 -23 5 17 1.72929 3.02312 7
 -23 -5 18 177.408 12.454 11
 -23 5 18 208.497 15.5567 13
 -23 5 18 166.566 8.56299 7
 -23 5 19 122.535 12.9413 13
 -23 -5 19 126.261 10.9574 11
 -23 5 20 261.515 18.3786 13
 -23 -5 20 250.884 15.7991 11
 -23 -5 21 -4.19495 6.52373 11
 -23 5 21 7.79959 6.30337 11
 -23 5 21 -1.11227 7.82902 13
 -23 -5 22 15.9353 7.3643 11
 -23 5 22 26.1619 7.45801 11
 -23 5 22 16.1878 8.22356 13
 -23 5 23 185.745 16.7754 13
 -23 -5 23 186.157 15.0677 11
 -23 5 23 220.35 15.6921 11
 -23 -5 24 284.451 18.5391 11
 -23 5 24 246.499 17.17 11
 -23 -5 25 68.244 11.4285 11
 -23 5 25 55.2013 9.73367 11
 -23 -5 26 6.35432 7.82436 11
 -23 5 26 -3.10536 7.46897 11
 -23 -5 27 37.3966 10.0117 11
 -23 5 27 26.5945 8.81184 11
 -23 -7 -10 49.8879 11.7327 7
 -23 7 -10 50.1433 11.9239 3
 -23 -7 -10 53.7279 12.3206 3
 -23 -7 -9 304.025 20.9586 7
 -23 7 -9 320.701 22.3237 3
 -23 -7 -9 280.458 21.5601 3
 -23 -7 -8 28.7599 10.0374 7
 -23 7 -8 37.1726 10.2259 3
 -23 -7 -8 31.705 10.5173 3
 -23 -7 -7 28.7905 9.19612 7
 -23 7 -7 2.26473 8.62741 3
 -23 -7 -7 12.6714 9.27027 3
 -23 -7 -6 134.839 14.065 7
 -23 7 -6 142.254 14.263 3
 -23 -7 -6 158.946 15.0722 3
 -23 -7 -6 140.099 12.708 9
 -23 -7 -5 305.42 19.536 7
 -23 7 -5 346.44 20.3979 3
 -23 -7 -5 297.652 19.521 3
 -23 -7 -5 287.101 17.2315 9
 -23 -7 -4 261.041 17.6746 7
 -23 7 -4 294.422 18.2288 3
 -23 -7 -4 254.449 17.4956 3
 -23 -7 -4 257.067 15.7629 9
 -23 -7 -3 71.9024 9.91589 7
 -23 7 -3 80.9121 10.3127 3
 -23 -7 -3 67.8338 9.70498 3
 -23 -7 -3 79.0936 9.55361 9
 -23 -7 -2 44.7455 8.99809 7
 -23 -7 -2 56.6499 8.24684 9
 -23 -7 -2 74.8359 9.54631 3
 -23 7 -2 55.7736 9.05745 3
 -23 -7 -1 244.294 16.0971 7
 -23 7 -1 268.068 15.9442 3
 -23 -7 -1 241.883 15.5651 3
 -23 -7 -1 240.877 14.4412 9
 -23 -7 0 194.955 13.733 3
 -23 7 0 205.533 13.6141 3
 -23 -7 0 182.52 13.6475 7
 -23 -7 0 211.231 13.1225 9
 -23 7 1 285.444 16.202 3
 -23 -7 1 282.57 16.4444 3
 -23 -7 1 300.518 16.9291 7
 -23 7 2 9.56937 5.67729 3
 -23 -7 2 13.9269 6.05865 3
 -23 -7 2 5.32362 5.53705 7
 -23 -7 3 69.6498 8.17721 3
 -23 7 3 63.8927 8.17614 3
 -23 -7 3 75.1049 8.80482 7
 -23 7 4 167.239 11.6465 3
 -23 -7 4 167.691 11.7531 3
 -23 -7 4 171.81 12.5109 7
 -23 -7 5 566.109 23.7165 3
 -23 7 5 589.908 23.7894 3
 -23 -7 5 591.071 24.8841 7
 -23 7 5 578.725 21.3406 7
 -23 -7 6 95.1909 8.97748 3
 -23 7 6 92.2343 8.82574 3
 -23 7 6 108.655 7.55693 7
 -23 -7 6 108.475 9.8697 7
 -23 -7 7 16.1127 5.60881 7
 -23 -7 7 6.58686 5.03355 3
 -23 7 7 7.06191 5.06322 3
 -23 7 7 5.7928 3.80455 7
 -23 -7 8 103.784 9.40749 7
 -23 -7 8 113.25 9.51576 3
 -23 7 8 98.5411 8.95298 3
 -23 7 8 121.328 7.24392 7
 -23 -7 9 515.551 22.0531 7
 -23 7 9 485.621 17.4044 7
 -23 -7 9 523.185 21.6475 3
 -23 7 9 495.618 21.3662 3
 -23 -7 10 273.316 15.2267 7
 -23 7 10 290.197 11.2928 7
 -23 7 10 264.113 14.4962 3
 -23 -7 10 278.107 14.985 3
 -23 7 10 262.015 14.4441 13
 -23 7 11 101.941 9.50226 13
 -23 -7 11 139.984 10.4445 7
 -23 7 11 128.174 6.76222 7
 -23 -7 12 5.90738 5.34708 7
 -23 7 12 2.07279 5.02648 13
 -23 7 13 454.979 21.0705 13
 -23 -7 13 408.737 16.75 11
 -23 -7 14 135.072 8.84972 11
 -23 7 14 125.363 11.2699 13
 -23 7 15 545.874 25.1293 13
 -23 -7 15 550.77 21.6851 11
 -23 7 16 46.8052 8.26021 13
 -23 -7 16 42.7688 6.65059 11
 -23 7 17 85.3766 10.648 13
 -23 -7 17 98.7991 9.02925 11
 -23 -7 18 21.7644 6.19822 11
 -23 7 18 23.82 8.2582 13
 -23 7 19 434.474 23.9058 13
 -23 -7 19 447.317 21.3069 11
 -23 -7 20 41.5014 8.00911 11
 -23 7 20 47.7043 10.1676 13
 -23 -7 21 14.1536 6.8777 11
 -23 7 21 16.1726 8.4507 13
 -23 -7 22 53.7707 9.56938 11
 -23 7 22 59.2886 10.7551 13
 -23 -7 23 381.088 21.5306 11
 -23 7 23 377.166 23.2135 13
 -23 -7 24 125.322 13.7522 11
 -23 7 24 139.748 14.7679 13
 -23 -7 25 74.6159 11.7197 11
 -23 7 25 72.5248 12.7018 13
 -23 7 25 78.6003 10.7805 11
 -23 -7 25 77.9768 13.171 4
 -23 7 26 8.84865 9.82968 13
 -23 7 26 -1.02483 7.57216 11
 -23 -7 26 7.11084 10.1883 4
 -23 -9 -8 13.0442 9.34815 7
 -23 9 -8 -1.19083 10.8031 3
 -23 -9 -8 -2.42633 10.1893 3
 -23 -9 -7 -11.4055 9.23295 7
 -23 -9 -7 -2.3071 9.63268 3
 -23 9 -7 -12.4769 10.344 3
 -23 -9 -7 -5.58004 8.04257 9
 -23 -9 -6 156.126 15.1186 7
 -23 9 -6 139.634 14.8278 3
 -23 -9 -6 154.264 15.0161 3
 -23 -9 -6 165.62 14.2652 9
 -23 -9 -5 363.945 21.9841 7
 -23 -9 -5 362.184 22.0152 3
 -23 9 -5 362.616 21.8451 3
 -23 -9 -5 361.798 20.3864 9
 -23 -9 -4 254.993 17.9065 7
 -23 -9 -4 218.357 16.6516 3
 -23 9 -4 256.399 17.3012 3
 -23 -9 -4 280.279 17.1798 9
 -23 -9 -3 44.7094 9.55705 7
 -23 -9 -3 78.7155 10.5125 3
 -23 9 -3 74.4269 10.2746 3
 -23 -9 -3 49.7357 8.72797 9
 -23 -9 -2 3.16826 6.4523 9
 -23 -9 -2 9.3454 6.79832 7
 -23 9 -2 -0.85787 6.33901 3
 -23 -9 -2 6.98505 6.64722 3
 -23 -9 -1 354.845 19.8057 7
 -23 9 -1 351.116 19.0311 3
 -23 -9 -1 331.624 18.5732 3
 -23 -9 -1 307.069 17.678 9
 -23 -9 0 153.272 12.3884 3
 -23 9 0 173.97 12.8806 3
 -23 -9 0 165.569 12.6138 9
 -23 -9 0 158.217 12.9964 7
 -23 -9 1 309.082 16.9186 3
 -23 9 1 298.301 16.67 3
 -23 -9 1 296.824 17.6322 7
 -23 9 2 -4.82141 6.18442 3
 -23 -9 2 0.70183 5.7885 3
 -23 -9 2 -0.80758 5.82735 7
 -23 -9 3 84.6533 9.19243 3
 -23 9 3 88.8245 9.1734 3
 -23 -9 3 79.1949 9.21557 7
 -23 -9 4 113.085 9.98067 3
 -23 9 4 79.9803 8.73551 3
 -23 -9 4 110.117 10.6193 7
 -23 9 5 435.037 19.8936 3
 -23 -9 5 441.443 20.022 3
 -23 -9 5 474.576 21.7495 7
 -23 -9 6 38.5712 6.51714 3
 -23 9 6 40.1671 6.4826 3
 -23 -9 6 55.7672 8.09328 7
 -23 9 7 13.3393 5.37921 3
 -23 -9 7 17.1721 5.30062 3
 -23 -9 7 9.39934 5.63313 7
 -23 9 8 89.2057 8.59126 3
 -23 -9 8 102.759 8.86732 3
 -23 -9 8 79.4746 8.99996 7
 -23 -9 9 425.616 19.1274 3
 -23 9 9 428.302 19.1229 3
 -23 -9 9 450.797 20.8794 7
 -23 -9 10 185.4 11.6852 3
 -23 9 10 154.515 10.8968 3
 -23 -9 10 174.23 12.3066 7
 -23 -9 11 84.4283 8.38218 3
 -23 9 11 65.7671 7.85064 3
 -23 -9 11 71.0101 8.67653 7
 -23 -9 12 6.40857 5.7642 7
 -23 9 12 10.7059 5.62765 13
 -23 -9 12 2.59536 3.00397 11
 -23 9 13 307.201 17.1322 13
 -23 -9 13 300.603 12.9677 11
 -23 9 14 48.182 8.32958 13
 -23 -9 14 27.5453 5.01801 11
 -23 9 15 616.081 27.9568 13
 -23 -9 15 695.435 24.8005 11
 -23 -9 16 -3.29066 4.41071 11
 -23 9 16 -1.73669 6.00805 13
 -23 -9 17 40.0725 6.62811 11
 -23 9 17 30.0046 8.2608 13
 -23 -9 18 25.2236 6.44106 11
 -23 9 18 23.6942 7.89123 13
 -23 9 19 323.697 19.9135 13
 -23 -9 19 321.736 17.4155 11
 -23 -9 20 11.6053 6.46491 11
 -23 -9 20 4.42569 7.07638 4
 -23 9 20 16.3804 8.23682 13
 -23 -9 21 46.3239 8.37936 11
 -23 -9 21 68.8251 10.9189 4
 -23 9 21 44.5431 10.0032 13
 -23 -9 22 1.89761 7.32621 4
 -23 9 22 -1.09402 8.02024 13
 -23 -9 23 172.358 15.3155 4
 -23 9 23 185.254 16.4807 13
 -23 -9 24 57.443 10.5777 4
 -23 9 24 46.4485 10.7812 13
 -23 -11 -6 35.2255 10.2469 7
 -23 11 -6 35.549 10.5368 3
 -23 -11 -6 32.875 10.2851 3
 -23 -11 -6 41.6874 10.5021 9
 -23 -11 -5 575.448 28.7601 7
 -23 -11 -5 601.67 29.0021 3
 -23 11 -5 565.12 28.2926 3
 -23 -11 -5 559.508 27.631 9
 -23 -11 -4 24.2638 8.7778 7
 -23 11 -4 27.0439 9.22063 3
 -23 -11 -4 19.6881 8.24363 3
 -23 -11 -4 28.5573 9.37663 9
 -23 -11 -3 83.2891 11.529 7
 -23 11 -3 71.3469 10.6836 3
 -23 -11 -3 64.4703 10.1391 3
 -23 -11 -3 81.9687 11.1769 9
 -23 -11 -2 37.1531 8.87015 7
 -23 -11 -2 34.9463 8.77522 9
 -23 11 -2 32.9181 8.26084 3
 -23 -11 -2 32.705 8.61963 3
 -23 -11 -1 312.197 18.866 7
 -23 -11 -1 343.599 18.7363 3
 -23 11 -1 286.877 17.6333 3
 -23 -11 -1 279.501 17.8198 9
 -23 -11 0 12.623 6.46777 3
 -23 11 0 1.54682 5.8028 3
 -23 -11 0 1.67881 6.70715 9
 -23 -11 0 5.45769 7.02489 7
 -23 -11 1 441.077 20.9578 3
 -23 11 1 422.816 20.6638 3
 -23 -11 1 408.905 21.1596 9
 -23 -11 1 445.978 22.4685 7
 -23 11 2 3.4725 5.58599 3
 -23 -11 2 7.0988 5.44404 3
 -23 -11 2 3.41807 6.21658 7
 -23 11 3 163.423 12.0932 3
 -23 -11 3 151.3 11.9834 3
 -23 -11 3 192.987 14.2125 7
 -23 11 4 34.277 6.84168 3
 -23 -11 4 33.8075 7.20457 3
 -23 -11 4 33.4924 7.90149 7
 -23 -11 5 449.544 20.2255 3
 -23 11 5 430.046 19.7455 3
 -23 -11 5 456.633 21.9725 7
 -23 -11 6 22.7815 7.22005 7
 -23 11 6 17.0498 5.65204 3
 -23 -11 6 24.6488 6.13503 3
 -23 -11 7 -0.77723 5.47084 7
 -23 -11 7 -0.58619 5.01045 3
 -23 11 7 -1.7174 4.97678 3
 -23 -11 8 5.38446 5.55052 7
 -23 11 8 5.07303 5.1137 3
 -23 -11 8 -2.3088 4.93385 3
 -23 -11 9 572.784 24.9964 7
 -23 -11 9 537.244 22.5677 3
 -23 11 9 581.494 22.9118 3
 -23 11 9 559.302 28.6957 5
 -23 -11 10 41.8793 7.80954 7
 -23 -11 10 43.5035 6.7788 3
 -23 11 10 35.7823 6.23718 3
 -23 -11 11 199.37 13.6617 7
 -23 -11 11 162.056 11.2642 3
 -23 11 11 170.964 11.3476 3
 -23 -11 12 17.6173 6.65984 7
 -23 11 12 19.4507 5.76765 3
 -23 -11 12 10.5122 5.43251 3
 -23 -11 12 -0.76942 2.41938 4
 -23 11 13 180.521 16.4977 5
 -23 -11 13 155.794 9.89988 4
 -23 -11 13 171.023 8.57173 11
 -23 -11 14 -2.41828 5.11138 4
 -23 11 14 8.13352 8.65019 5
 -23 -11 14 1.53065 3.66108 11
 -23 -11 15 469.449 19.6922 4
 -23 11 15 514.069 27.0266 5
 -23 11 15 443.199 22.6923 13
 -23 -11 15 453.025 18.5151 11
 -23 -11 16 0.52038 4.29273 11
 -23 11 16 11.6934 8.50566 5
 -23 -11 16 0.57401 5.18134 4
 -23 11 16 12.3229 7.39315 13
 -23 -11 17 11.6857 5.12349 11
 -23 11 17 14.0637 8.32863 5
 -23 -11 17 14.8509 6.42798 4
 -23 11 17 25.6491 7.79501 13
 -23 -11 18 24.5094 6.40272 11
 -23 11 18 31.7424 9.83895 5
 -23 -11 18 29.0203 7.03002 4
 -23 11 18 20.9026 8.28834 13
 -23 -11 19 371.861 18.7102 11
 -23 11 19 361.363 22.6793 5
 -23 11 19 351.231 21.062 13
 -23 -11 20 19.9919 7.63327 4
 -23 11 20 27.1 9.79052 5
 -23 11 20 13.2254 8.1431 13
 -23 -11 21 56.7412 9.8834 4
 -23 11 21 49.4812 10.9323 5
 -23 11 21 46.2363 10.0965 13
 -23 -11 22 -2.43775 7.80976 4
 -23 11 22 5.41497 7.93944 13
 -23 -13 -3 109.183 13.3336 7
 -23 -13 -3 113.433 12.9078 3
 -23 13 -3 105.853 12.4871 3
 -23 -13 -3 100.634 12.9697 9
 -23 -13 -2 29.6436 9.06966 7
 -23 13 -2 47.9961 9.16676 3
 -23 -13 -2 67.5948 9.75693 3
 -23 -13 -2 46.0136 10.0341 9
 -23 -13 -1 76.7742 10.4019 3
 -23 13 -1 98.5543 10.9822 3
 -23 -13 -1 104.982 12.1517 7
 -23 -13 -1 97.1598 11.9968 9
 -23 13 0 24.3819 7.70155 3
 -23 -13 0 31.2438 7.63423 3
 -23 -13 0 46.1233 9.40269 9
 -23 -13 0 21.9946 8.21122 7
 -23 13 1 200.644 13.9595 3
 -23 -13 1 232.822 14.6387 3
 -23 -13 1 188.623 14.9538 7
 -23 -13 1 201.349 15.2511 9
 -23 13 2 4.22648 5.95498 3
 -23 -13 2 11.4972 6.4887 3
 -23 -13 2 5.3175 6.44956 9
 -23 -13 2 12.6836 7.24062 7
 -23 13 3 99.0172 9.81695 3
 -23 -13 3 93.6842 9.83976 3
 -23 -13 3 121.283 11.7022 7
 -23 -13 4 0.86799 6.88963 7
 -23 13 4 7.03095 5.58901 3
 -23 -13 4 6.54175 5.65691 3
 -23 -13 5 254.047 16.0765 7
 -23 13 5 237.019 18.4228 5
 -23 13 5 226.348 13.9401 3
 -23 -13 5 229.041 13.9359 3
 -23 13 6 1.16221 8.11094 5
 -23 13 6 7.07505 5.42978 3
 -23 -13 6 -6.03396 5.92958 3
 -23 -13 6 -2.51256 6.04316 7
 -23 13 7 3.51285 7.43767 5
 -23 -13 7 8.1419 5.2807 3
 -23 13 7 12.5051 5.51722 3
 -23 -13 7 8.27418 6.52649 7
 -23 13 8 56.6699 11.2658 5
 -23 -13 8 60.0176 7.59424 3
 -23 13 8 54.7803 7.30455 3
 -23 -13 8 28.6919 7.69662 7
 -23 13 9 310.195 21.212 5
 -23 13 9 290.914 14.8696 3
 -23 -13 9 290.561 15.0362 3
 -23 -13 9 293.746 17.3402 7
 -23 13 10 -5.97981 8.48916 5
 -23 -13 10 -0.55209 5.00838 3
 -23 13 10 1.61478 5.07827 3
 -23 -13 10 4.07027 6.28571 7
 -23 13 11 76.0183 7.91933 3
 -23 -13 11 69.5394 7.88873 3
 -23 -13 11 62.7511 9.41977 7
 -23 13 12 7.59535 5.64707 3
 -23 -13 12 2.22292 5.1689 3
 -23 -13 12 -1.63393 6.30862 7
 -23 13 13 305.989 21.8294 5
 -23 13 13 351.987 16.3709 3
 -23 -13 13 359.252 16.5236 3
 -23 -13 13 282.492 17.8097 7
 -23 13 14 18.2962 9.7667 5
 -23 -13 14 19.5401 6.24427 3
 -23 13 14 35.4071 6.86446 3
 -23 13 15 235.185 18.7935 5
 -23 13 16 30.683 9.70842 5
 -23 13 17 140.23 15.4017 5
 -23 13 18 9.86159 8.4572 5
 -23 13 19 460.887 26.9629 5
 -23 13 19 499.178 25.1461 13
 -23 -15 1 152.654 14.5165 9
 -23 -15 1 180.036 13.4046 3
 -23 -15 2 7.90522 7.73868 9
 -23 -15 2 2.17978 6.21287 3
 -23 15 2 16.2287 9.56187 5
 -23 -15 3 62.5222 10.3452 9
 -23 -15 3 75.1862 9.05553 3
 -23 15 3 83.1387 9.44705 3
 -23 15 3 67.0411 12.2499 5
 -23 -15 4 8.24136 7.41112 7
 -23 -15 4 -0.65705 5.83774 3
 -23 15 4 0.6418 6.14044 3
 -23 15 4 1.18938 8.44256 5
 -23 -15 5 97.3972 11.7925 7
 -23 15 5 80.8261 9.00165 3
 -23 -15 5 80.7565 8.82665 3
 -23 15 5 64.9691 11.7572 5
 -23 -15 6 45.2249 9.1716 7
 -23 15 6 55.7345 7.6873 3
 -23 -15 6 42.26 7.70861 3
 -23 15 6 46.1777 11.8517 5
 -23 -15 7 21.0449 7.58316 7
 -23 15 7 5.66887 6.10573 3
 -23 -15 7 1.16098 6.27468 3
 -23 15 7 9.81254 8.48827 5
 -23 -15 8 32.1996 8.24789 7
 -23 -15 8 25.239 6.52804 3
 -23 15 8 25.692 6.42372 3
 -23 -15 9 208.252 15.0496 7
 -23 15 9 209.014 12.2852 3
 -23 -15 9 180.657 11.9151 3
 -23 15 9 201.67 18.0668 5
 -23 -15 10 9.48333 6.88957 7
 -23 15 10 9.87148 5.34721 3
 -23 -15 10 0.53309 5.76221 3
 -23 15 10 13.7953 9.61684 5
 -23 -15 11 26.7084 8.01868 7
 -23 15 11 6.67406 5.53534 3
 -23 -15 11 12.1288 5.56069 3
 -23 15 11 6.30798 9.03471 5
 -23 -15 12 1.72878 6.76852 7
 -23 -15 12 6.3114 5.10172 3
 -23 15 12 3.06555 5.44096 3
 -23 -15 13 213.461 15.4758 7
 -23 15 13 228.239 12.7545 3
 -23 -15 13 226.21 12.7511 3
 -23 -15 14 45.3154 7.22327 3
 -23 15 14 54.9882 12.1866 5
 -23 -15 15 160.574 10.9335 3
 -23 15 15 139.902 16.2941 5
 -22 0 -13 1.53387 10.6121 3
 -22 0 -12 543.781 31.343 3
 -22 0 -11 4.14835 9.22558 3
 -22 0 -10 52.4252 10.9627 3
 -22 0 -9 -1.23664 8.48138 3
 -22 0 -9 -8.70325 7.9766 7
 -22 0 -8 752.627 34.2934 3
 -22 0 -8 681.684 31.9821 7
 -22 0 -7 -4.35872 6.62368 3
 -22 0 -7 7.85195 7.63181 7
 -22 0 -6 181.016 15.0788 3
 -22 0 -6 175.146 14.1311 7
 -22 0 -5 0.96007 6.28291 3
 -22 0 -5 0.88347 6.21861 7
 -22 0 -4 664.609 29.3669 3
 -22 0 -4 666.081 28.7226 7
 -22 0 -3 1.6782 5.04231 3
 -22 0 -3 -4.75449 6.65534 7
 -22 0 -2 790.944 26.4171 9
 -22 0 -2 878.724 32.94 3
 -22 0 -2 824.374 32.143 7
 -22 0 -1 -3.46694 3.40536 9
 -22 0 -1 2.13337 5.21337 7
 -22 0 -1 0.74327 5.18733 3
 -22 0 0 22.1713 4.06069 9
 -22 0 0 21.4918 5.79728 7
 -22 0 0 14.7919 5.38734 3
 -22 0 1 0.6719 3.31573 8
 -22 0 1 -1.26646 5.02533 7
 -22 0 1 -2.67016 5.11799 3
 -22 0 2 1475.61 46.7934 7
 -22 0 2 1399.97 43.0078 8
 -22 0 2 1410.64 46.9983 3
 -22 0 3 0.38524 2.68879 8
 -22 0 3 2.83505 4.40901 7
 -22 0 3 2.45076 4.86244 3
 -22 0 4 97.2491 7.9163 7
 -22 0 4 88.3374 7.99043 3
 -22 0 5 3.92471 3.52931 8
 -22 0 5 2.55665 4.11171 7
 -22 0 5 -2.34605 4.49678 3
 -22 0 5 -0.84944 2.68403 13
 -22 0 6 1099.25 34.9849 8
 -22 0 6 1092.43 35.4302 7
 -22 0 6 1068.68 36.4188 3
 -22 0 6 997.571 32.9363 13
 -22 0 7 -2.35874 3.81811 7
 -22 0 7 4.8992 4.64411 8
 -22 0 7 2.33093 4.46791 3
 -22 0 7 2.05403 3.61097 13
 -22 0 8 354.69 16.0685 8
 -22 0 8 368.96 15.5538 7
 -22 0 8 319.503 16.1407 3
 -22 0 8 323.211 15.1753 13
 -22 0 9 3.27233 4.15188 13
 -22 0 9 0.892 3.87771 7
 -22 0 9 3.28693 4.8675 8
 -22 0 10 202.449 11.0875 7
 -22 0 10 239.512 13.2545 8
 -22 0 11 0.87029 3.65536 7
 -22 0 11 6.6746 5.12693 8
 -22 0 12 1200.42 38.0726 7
 -22 0 12 1166.5 40.477 8
 -22 0 13 -0.4376 3.44959 7
 -22 0 14 0.57311 4.23417 11
 -22 0 15 -0.61674 4.41407 11
 -22 0 16 579.426 24.2718 11
 -22 0 17 -1.40488 4.90239 11
 -22 0 18 245.016 15.0763 11
 -22 0 19 -0.78726 5.63452 11
 -22 0 20 666.364 28.6313 11
 -22 0 21 -2.61355 5.86688 11
 -22 0 22 374.936 20.9982 11
 -22 0 23 1.90742 6.54025 11
 -22 0 24 2.98215 7.51205 11
 -22 0 25 3.09951 7.57459 11
 -22 0 26 935.283 39.2835 11
 -22 0 27 3.32617 8.25451 11
 -22 0 28 40.0627 10.0065 11
 -22 2 -13 -10.6672 10.8205 3
 -22 2 -12 365.581 24.8435 3
 -22 2 -11 16.5071 9.6909 3
 -22 -2 -11 14.5035 8.58854 7
 -22 2 -10 28.6587 9.94351 3
 -22 -2 -10 27.7079 10.4459 7
 -22 2 -9 4.92485 8.95671 3
 -22 -2 -9 7.70131 8.25396 7
 -22 2 -8 227.017 18.2799 3
 -22 -2 -8 254.703 18.0844 7
 -22 2 -7 27.1869 9.17034 3
 -22 -2 -7 34.8851 8.55891 7
 -22 2 -6 147.089 13.35 3
 -22 2 -6 130.633 12.9655 7
 -22 -2 -6 116.809 12.1061 7
 -22 2 -5 15.3357 7.14744 3
 -22 -2 -5 24.3781 7.81643 7
 -22 2 -5 8.70082 7.1877 7
 -22 -2 -4 466.152 18.6799 9
 -22 2 -4 456.35 23.1292 3
 -22 2 -4 463.707 22.7011 7
 -22 -2 -4 458.624 22.8664 7
 -22 -2 -3 24.8926 5.36694 9
 -22 2 -3 14.2508 6.77264 3
 -22 2 -3 27.1491 6.81251 7
 -22 -2 -3 36.7134 7.83301 7
 -22 -2 -2 309.541 14.179 9
 -22 2 -2 345.462 18.3705 3
 -22 -2 -2 321.068 17.7912 7
 -22 2 -2 326.229 17.5007 7
 -22 2 -1 1.25836 2.46583 9
 -22 2 -1 2.22821 4.6663 3
 -22 -2 -1 4.40128 5.25023 7
 -22 2 -1 -4.13093 6.08443 7
 -22 -2 -1 4.16493 3.85483 9
 -22 2 0 88.3166 5.17733 9
 -22 -2 0 92.3286 7.0483 9
 -22 2 0 100.676 9.10946 7
 -22 -2 0 111.332 9.83732 7
 -22 2 0 97.1528 9.49615 3
 -22 2 1 9.76912 5.28013 7
 -22 -2 1 4.62713 5.28244 7
 -22 2 1 5.98377 2.58677 9
 -22 2 1 0.66711 4.89247 3
 -22 -2 2 1360.61 45.0542 7
 -22 2 2 1396.59 44.572 7
 -22 2 2 1306.19 44.907 3
 -22 -2 3 1.19476 4.54742 7
 -22 2 3 1.08142 4.51433 7
 -22 2 3 2.44564 4.91659 3
 -22 2 4 230.44 11.9598 7
 -22 -2 4 212.595 12.3122 7
 -22 2 4 210.001 12.5234 3
 -22 -2 4 189.831 7.97688 13
 -22 2 5 90.067 8.05287 8
 -22 -2 5 97.8659 8.46497 7
 -22 2 5 88.3055 7.55671 7
 -22 2 5 95.2141 8.45921 3
 -22 -2 5 86.9142 5.70066 13
 -22 2 6 1056.21 35.5327 8
 -22 2 6 1076.13 34.7116 7
 -22 -2 6 1073 35.8147 7
 -22 2 6 1102.64 36.7655 3
 -22 2 6 1035.78 33.2904 13
 -22 -2 6 1006.12 32.8969 13
 -22 2 7 115.841 8.11795 7
 -22 -2 7 123.049 8.86818 7
 -22 2 7 118.516 9.48511 8
 -22 2 7 118.098 9.35841 3
 -22 2 7 102.428 7.71506 13
 -22 -2 8 636.579 23.9424 7
 -22 2 8 635.991 24.8174 8
 -22 2 8 631.003 22.6176 7
 -22 2 8 645.433 24.894 3
 -22 2 8 598.487 23.04 13
 -22 2 9 6.36774 4.40377 13
 -22 -2 9 4.47584 4.10199 7
 -22 2 9 -1.80717 5.49282 8
 -22 2 9 0.39694 3.61973 7
 -22 2 10 189.945 11.4966 13
 -22 -2 10 147.629 10.0209 7
 -22 2 10 168.877 9.37422 7
 -22 2 10 184.424 11.9609 8
 -22 2 11 50.6629 7.19066 13
 -22 2 11 59.78 5.63912 7
 -22 -2 11 55.7149 6.31456 7
 -22 2 11 51.206 7.58151 8
 -22 2 12 1053.3 38.6982 13
 -22 -2 12 1082.06 36.3697 7
 -22 2 12 1120.84 34.6355 7
 -22 -2 13 58.5534 6.19556 11
 -22 2 13 55.3135 5.62735 7
 -22 -2 14 38.5439 6.16659 11
 -22 2 14 56.532 5.61757 7
 -22 -2 15 -1.19343 4.20028 11
 -22 2 16 674.118 26.9889 11
 -22 -2 16 648.933 26.2084 11
 -22 -2 17 2.06816 5.28791 11
 -22 2 17 10.7413 5.64715 11
 -22 -2 18 252.53 15.179 11
 -22 2 18 236.53 14.9168 11
 -22 -2 19 -3.90054 6.14959 11
 -22 2 19 3.18092 5.69159 11
 -22 -2 20 270.455 16.7916 11
 -22 2 20 277.73 16.9737 11
 -22 2 21 113.79 11.3456 11
 -22 -2 21 99.0767 10.8103 11
 -22 2 22 216.71 15.8376 11
 -22 -2 22 251.017 16.8216 11
 -22 2 23 98.0784 11.277 11
 -22 -2 23 101.503 11.7375 11
 -22 2 24 72.3685 10.9525 11
 -22 -2 24 71.9219 10.8807 11
 -22 2 25 -5.13907 6.98507 11
 -22 -2 25 4.15685 7.61849 11
 -22 -2 26 471.913 25.4972 11
 -22 2 26 442.182 24.7694 11
 -22 -2 26 465.444 25.4137 10
 -22 2 27 61.4762 11.0587 11
 -22 -2 27 68.2924 11.3194 11
 -22 -2 27 64.0942 10.8297 10
 -22 2 28 6.7817 7.95732 11
 -22 -2 28 1.15607 8.41008 11
 -22 -2 28 9.3186 7.54934 10
 -22 -4 -12 433.419 26.8424 7
 -22 -4 -12 460.332 28.3043 3
 -22 4 -12 399 26.8488 3
 -22 -4 -11 63.672 12.2505 7
 -22 -4 -11 63.5758 12.7738 3
 -22 4 -11 62.6703 12.595 3
 -22 -4 -10 26.9394 9.81572 7
 -22 -4 -10 35.435 10.924 3
 -22 4 -10 36.2593 10.582 3
 -22 -4 -9 14.5623 8.53964 7
 -22 -4 -9 8.69211 8.82652 3
 -22 4 -9 31.9076 9.28545 3
 -22 -4 -8 228.92 17.4094 7
 -22 4 -8 233.113 18.1771 3
 -22 -4 -8 272.86 19.5945 3
 -22 -4 -7 312.804 19.775 7
 -22 -4 -7 302.78 19.918 3
 -22 4 -7 249.943 18.6356 3
 -22 -4 -6 213.373 15.8856 7
 -22 -4 -6 222.624 16.5661 3
 -22 4 -6 221.728 16.6131 3
 -22 -4 -5 -6.4992 7.51448 7
 -22 -4 -5 -4.86286 6.5496 3
 -22 4 -5 2.87752 6.75177 3
 -22 -4 -5 -1.18505 5.15156 9
 -22 -4 -4 133.817 12.4869 7
 -22 4 -4 121.646 11.8769 3
 -22 -4 -4 146.493 12.716 3
 -22 -4 -4 111.7 9.45413 9
 -22 -4 -3 135.705 9.9192 4
 -22 -4 -3 141.593 9.92565 9
 -22 -4 -3 122.665 11.575 3
 -22 4 -3 152.363 12.3525 3
 -22 4 -3 151.79 12.2776 7
 -22 -4 -3 155.869 12.4586 7
 -22 -4 -2 291.167 14.463 9
 -22 4 -2 278.774 16.4307 3
 -22 -4 -2 278.244 16.7377 3
 -22 -4 -2 279.78 16.6114 7
 -22 4 -2 296.551 16.3529 7
 -22 -4 -1 29.3667 6.36201 3
 -22 4 -1 24.5668 6.68521 3
 -22 -4 -1 29.7874 6.63917 7
 -22 -4 -1 31.0542 5.64088 9
 -22 4 -1 17.4618 5.87959 7
 -22 -4 0 15.6647 5.70243 3
 -22 4 0 16.8964 6.20101 3
 -22 -4 0 8.72126 5.08795 7
 -22 4 0 23.2526 6.29508 7
 -22 4 1 161.827 11.7903 3
 -22 -4 1 170.5 12.1512 3
 -22 -4 1 143.567 11.3493 7
 -22 4 1 166.165 11.1026 7
 -22 4 2 869.469 29.2243 7
 -22 -4 2 864.855 30.7898 7
 -22 4 2 839.865 30.1612 3
 -22 -4 2 839.83 30.297 3
 -22 -4 3 129.083 10.1653 7
 -22 4 3 132.482 9.5099 7
 -22 -4 3 127.882 10.1979 3
 -22 4 3 145.936 10.4142 3
 -22 -4 4 325.594 16.3031 7
 -22 4 4 352.091 15.2379 7
 -22 4 4 327.387 16.0482 3
 -22 -4 4 339.31 16.4727 3
 -22 -4 4 299.02 11.1057 13
 -22 -4 5 43.4449 6.58003 7
 -22 4 5 45.9354 5.76263 7
 -22 4 5 39.5303 6.16183 3
 -22 -4 5 48.8162 6.5939 3
 -22 -4 6 224.427 12.7561 7
 -22 4 6 216.356 11.0607 7
 -22 -4 6 220.914 12.852 3
 -22 4 6 212.629 12.6465 3
 -22 -4 7 178.253 11.043 7
 -22 4 7 150.886 8.91926 7
 -22 4 7 146.762 10.2935 3
 -22 -4 7 161.736 10.7511 3
 -22 4 7 144.414 9.39837 13
 -22 -4 8 528.211 21.1971 7
 -22 4 8 524.264 18.8317 7
 -22 -4 8 473.272 20.8865 3
 -22 4 8 523.163 21.4791 3
 -22 4 8 480.616 19.9078 13
 -22 4 9 26.4522 5.19047 13
 -22 -4 9 30.3773 5.5442 7
 -22 4 9 25.8833 4.19105 7
 -22 4 10 49.4694 6.53615 13
 -22 -4 10 56.567 6.61057 7
 -22 4 10 44.702 4.86933 7
 -22 4 11 138.745 10.6156 13
 -22 -4 11 132.075 9.55966 7
 -22 4 11 148.984 8.02663 7
 -22 -4 12 566.184 21.4948 11
 -22 4 12 553.695 24.4746 13
 -22 4 12 620.206 20.4359 7
 -22 4 13 98.9057 10.0403 13
 -22 -4 13 110.288 8.1883 11
 -22 4 13 121.714 7.05751 7
 -22 -4 14 2.11084 3.71467 11
 -22 4 14 2.39118 5.65782 13
 -22 4 14 0.92121 2.99152 7
 -22 -4 15 75.0662 7.71084 11
 -22 4 15 82.3888 9.87662 13
 -22 4 15 89.6409 6.11696 7
 -22 4 16 342.689 20.1678 13
 -22 -4 16 390.632 18.1517 11
 -22 4 16 382.573 14.5852 7
 -22 -4 17 39.9056 6.78573 11
 -22 -4 18 328 17.1896 11
 -22 4 18 274.052 16.4962 11
 -22 4 19 21.6956 6.55543 11
 -22 -4 19 7.74326 6.11541 11
 -22 -4 20 177.516 13.7639 11
 -22 4 20 198.938 14.0726 11
 -22 -4 21 109.36 11.2273 11
 -22 4 21 102.789 10.9492 11
 -22 4 22 99.7123 10.6688 11
 -22 -4 22 80.4845 10.6336 11
 -22 4 23 82.7523 10.5803 11
 -22 -4 23 84.3263 10.6918 11
 -22 4 24 48.3814 9.6166 11
 -22 -4 24 48.0864 9.49194 11
 -22 4 25 24.5308 8.35691 11
 -22 -4 25 32.4337 9.22488 11
 -22 -4 25 27.1034 8.37515 10
 -22 4 26 320.669 20.2601 11
 -22 -4 26 285.228 20.4106 10
 -22 -4 26 326.664 20.9523 11
 -22 4 27 68.6345 11.0781 11
 -22 -4 27 57.9038 11.2883 10
 -22 -4 27 76.8248 12.3767 11
 -22 4 28 5.58956 8.1312 11
 -22 -4 28 1.1688 8.83223 11
 -22 -4 28 -1.20787 7.82675 10
 -22 6 -12 279.139 19.8778 12
 -22 -6 -12 232.699 20.4891 7
 -22 6 -12 238.489 20.644 3
 -22 -6 -12 254.209 21.3405 3
 -22 -6 -11 198.295 17.9744 7
 -22 6 -11 220.477 18.9146 3
 -22 -6 -11 213.392 19.429 3
 -22 -6 -10 8.37311 9.04178 7
 -22 -6 -10 13.0785 9.9579 3
 -22 6 -10 5.14196 9.49998 3
 -22 -6 -9 19.4601 9.0346 7
 -22 6 -9 9.75652 8.88157 3
 -22 -6 -9 22.3569 9.39615 3
 -22 -6 -8 190.728 16.3637 7
 -22 -6 -8 194.623 17.1631 3
 -22 6 -8 192.671 16.9792 3
 -22 -6 -7 518.485 26.8492 7
 -22 6 -7 542.713 27.4663 3
 -22 -6 -7 518.823 27.4326 3
 -22 -6 -6 125.63 13.3387 7
 -22 -6 -6 177.045 15.3092 3
 -22 6 -6 167.829 14.5586 3
 -22 -6 -6 172.213 12.5408 9
 -22 -6 -5 8.64104 6.77086 7
 -22 6 -5 16.3816 7.65865 3
 -22 -6 -5 15.6669 8.08637 3
 -22 -6 -5 23.1506 6.96612 9
 -22 -6 -4 207.977 15.4242 7
 -22 6 -4 204.924 14.8712 3
 -22 -6 -4 197.181 14.8441 3
 -22 -6 -4 188.024 12.7788 9
 -22 -6 -3 209.991 15.0412 7
 -22 6 -3 184.821 13.8914 3
 -22 -6 -3 202.85 14.6089 3
 -22 -6 -3 203.212 12.9585 9
 -22 -6 -2 202.922 11.3841 4
 -22 -6 -2 207.217 14.7367 7
 -22 -6 -2 251.818 15.4913 3
 -22 6 -2 209.302 14.2889 3
 -22 -6 -2 208.718 12.8752 9
 -22 -6 -1 355.756 15.194 4
 -22 -6 -1 369.492 19.3462 7
 -22 -6 -1 358.946 17.2102 9
 -22 6 -1 330.294 18.0304 3
 -22 -6 -1 377.234 18.9654 3
 -22 -6 0 63.3615 8.3271 7
 -22 6 0 47.4229 7.40373 3
 -22 -6 0 45.497 7.28339 3
 -22 -6 1 176.35 12.4915 7
 -22 -6 1 171.016 12.099 3
 -22 6 1 166.847 11.8792 3
 -22 -6 2 394.495 19.2589 7
 -22 6 2 407.2 17.727 7
 -22 -6 2 364.01 18.2611 3
 -22 6 2 398.464 18.7794 3
 -22 6 3 586.675 20.6693 7
 -22 -6 3 571.076 22.9383 7
 -22 6 3 593.662 22.3866 3
 -22 -6 3 533.2 21.8466 3
 -22 -6 4 38.2392 6.73226 7
 -22 -6 4 25.7845 5.9086 3
 -22 6 4 29.5077 6.08749 3
 -22 6 4 41.8688 5.63731 7
 -22 -6 5 32.1449 6.37502 7
 -22 6 5 42.0794 6.46614 3
 -22 -6 5 46.3329 6.9186 3
 -22 6 5 38.6521 5.33633 7
 -22 -6 6 325.937 16.1317 3
 -22 6 6 317.987 15.9612 3
 -22 -6 6 342.481 16.8325 7
 -22 6 6 335.006 14.2489 7
 -22 -6 7 357.367 17.2216 7
 -22 6 7 338.838 14.0805 7
 -22 6 7 363.693 16.7736 3
 -22 -6 7 337.739 16.5597 3
 -22 -6 8 368.859 17.8054 7
 -22 6 8 386.937 14.7864 7
 -22 6 8 373.467 17.4919 3
 -22 -6 8 388.614 17.8061 3
 -22 6 8 367.919 16.665 13
 -22 -6 9 84.9594 8.42188 7
 -22 6 9 93.0088 6.37228 7
 -22 -6 9 96.8538 8.94563 3
 -22 6 9 97.7623 8.73186 3
 -22 6 9 93.73 8.30316 13
 -22 6 10 96.6253 8.81479 13
 -22 -6 10 105.436 9.25098 7
 -22 6 10 99.953 6.32457 7
 -22 6 11 284.88 15.2894 13
 -22 -6 11 260.171 14.5719 7
 -22 6 11 273.157 11.0144 7
 -22 6 12 444.255 21.3643 13
 -22 -6 12 485.431 18.2092 11
 -22 6 12 488.421 16.4694 7
 -22 6 13 298.224 17.0339 13
 -22 -6 13 308.28 14.2694 11
 -22 6 13 326.019 11.9152 7
 -22 6 14 -1.56919 5.61542 13
 -22 -6 14 -0.50463 3.78515 11
 -22 6 14 0.23132 2.75567 7
 -22 6 15 94.1035 10.7149 13
 -22 -6 15 125.116 9.25085 11
 -22 6 15 113.598 6.26459 7
 -22 6 16 213.351 9.05664 7
 -22 6 16 211.742 15.1102 13
 -22 -6 16 231.435 13.0911 11
 -22 6 17 311.737 11.7827 7
 -22 6 17 291.615 18.5843 13
 -22 -6 17 315.965 16.3709 11
 -22 6 18 293.081 11.2255 7
 -22 6 18 263.269 18.3308 13
 -22 -6 18 279.058 16.1452 11
 -22 -6 19 0.76906 5.72646 11
 -22 6 19 -10.1781 7.57807 13
 -22 -6 20 27.7854 7.81313 11
 -22 6 20 24.4358 8.68086 13
 -22 -6 21 105.904 11.3014 11
 -22 6 21 116.177 11.3063 11
 -22 6 21 88.4436 12.0426 13
 -22 -6 22 133.985 12.9306 11
 -22 6 22 123.911 13.9934 13
 -22 6 22 140.91 12.6476 11
 -22 6 23 24.9246 10.0548 13
 -22 6 23 75.8859 10.1851 11
 -22 6 24 -1.2264 8.84942 13
 -22 6 24 -3.93415 6.86442 11
 -22 -6 25 173.311 16.2768 10
 -22 6 25 162.995 16.467 13
 -22 6 25 193.738 15.1951 11
 -22 -6 26 47.4737 10.486 10
 -22 6 26 41.549 11.4619 13
 -22 6 26 34.4938 9.19913 11
 -22 -6 27 42.5161 10.0044 10
 -22 6 27 39.9455 11.7443 13
 -22 6 27 38.7206 9.65642 11
 -22 -6 27 27.8218 10.3467 4
 -22 -8 -10 -3.67256 8.83389 7
 -22 8 -10 -2.5529 10.4628 3
 -22 -8 -10 -6.49518 10.5139 3
 -22 -8 -9 3.52753 9.20891 7
 -22 8 -9 14.553 9.62697 3
 -22 -8 -9 8.65355 9.48058 3
 -22 -8 -8 123.199 14.3982 7
 -22 -8 -8 167.037 16.4974 3
 -22 8 -8 146.456 15.5571 3
 -22 -8 -7 391.716 22.9771 7
 -22 8 -7 408.353 23.5331 3
 -22 -8 -7 371.859 20.9645 9
 -22 -8 -6 138.351 14.0635 7
 -22 -8 -6 176.867 15.0551 3
 -22 8 -6 141.755 14.0294 3
 -22 -8 -6 171.943 13.8071 9
 -22 -8 -5 6.96503 6.94848 7
 -22 -8 -5 13.8255 7.46656 3
 -22 8 -5 8.71776 7.37744 3
 -22 -8 -5 8.89104 6.95267 9
 -22 -8 -4 77.032 10.5752 7
 -22 -8 -4 82.7383 10.4839 3
 -22 8 -4 76.6033 10.1191 3
 -22 -8 -4 48.1736 8.43575 9
 -22 -8 -3 249.216 16.8292 7
 -22 8 -3 235.636 15.8357 3
 -22 -8 -3 242.594 15.9411 3
 -22 -8 -3 226.088 15.0435 9
 -22 -8 -2 289.226 17.4371 7
 -22 -8 -2 281.926 16.9016 3
 -22 8 -2 275.526 16.4947 3
 -22 -8 -2 245.987 15.343 9
 -22 -8 -1 649.341 27.4034 3
 -22 8 -1 676.186 27.5186 3
 -22 -8 -1 631.297 26.315 9
 -22 -8 -1 610.818 27.5259 7
 -22 8 0 5.00361 5.7129 3
 -22 -8 0 14.5878 5.8294 3
 -22 -8 0 4.69224 5.73198 9
 -22 -8 0 1.60646 5.89091 7
 -22 8 1 300.168 16.0463 3
 -22 -8 1 272.841 15.6397 3
 -22 -8 1 273.299 16.32 7
 -22 -8 2 105.516 9.49838 3
 -22 8 2 99.444 9.39164 3
 -22 -8 2 104.04 10.0701 7
 -22 -8 3 431.219 19.5308 3
 -22 8 3 417.097 19.347 3
 -22 -8 3 444.51 20.8627 7
 -22 8 4 3.54453 4.75071 3
 -22 -8 4 -2.41021 5.18008 3
 -22 -8 4 7.10561 5.52542 7
 -22 -8 5 2.92333 4.48384 3
 -22 8 5 3.44043 4.70098 3
 -22 -8 5 6.2325 5.1565 7
 -22 -8 6 112.965 9.29695 3
 -22 8 6 109.028 8.98262 3
 -22 -8 6 100.761 9.49431 7
 -22 8 7 406.521 18.629 3
 -22 -8 7 451.229 19.2453 3
 -22 -8 7 443.38 20.2039 7
 -22 8 8 143.255 10.1733 3
 -22 -8 8 160.712 10.6585 3
 -22 -8 8 153.686 11.2089 7
 -22 8 9 49.7849 6.94208 3
 -22 -8 9 56.4271 6.83274 3
 -22 -8 9 52.9169 7.52934 7
 -22 -8 10 67.5471 7.80797 7
 -22 8 10 67.4548 7.99294 13
 -22 -8 11 431.357 19.7676 7
 -22 -8 11 406.938 15.1731 11
 -22 8 11 439.296 20.0024 13
 -22 8 12 112.682 10.1043 13
 -22 -8 12 117.791 7.42308 11
 -22 8 13 518.825 23.9146 13
 -22 -8 13 544.203 20.2372 11
 -22 -8 14 7.69438 4.39044 11
 -22 8 14 10.2925 6.45245 13
 -22 8 15 201.63 14.359 13
 -22 -8 15 179.851 11.1575 11
 -22 -8 16 64.0729 7.73868 11
 -22 8 16 68.1792 9.66653 13
 -22 8 17 273.86 17.7177 13
 -22 -8 17 277.245 15.3281 11
 -22 -8 18 76.7389 8.82923 11
 -22 8 18 69.7871 10.2501 13
 -22 -8 19 -0.7658 6.50789 11
 -22 8 19 -0.9967 6.6493 13
 -22 8 20 94.3811 11.8636 13
 -22 8 21 319.061 20.733 13
 -22 -8 22 96.1135 12.2253 4
 -22 8 22 62.3213 11.3577 13
 -22 -8 23 71.6924 11.3545 4
 -22 8 23 40.2315 9.98232 13
 -22 -8 24 2.30714 7.76822 10
 -22 -8 24 2.13696 8.4229 4
 -22 8 24 1.18469 9.01794 13
 -22 -8 25 214.64 18.0905 10
 -22 8 25 243.818 19.1683 13
 -22 -8 25 246.752 18.6819 4
 -22 8 26 47.4869 11.5091 13
 -22 8 26 42.289 9.0403 11
 -22 -8 26 42.6306 10.9404 4
 -22 10 -9 122.623 14.401 12
 -22 -10 -9 139.283 15.5618 7
 -22 -10 -9 126.315 15.5051 3
 -22 10 -9 136.154 15.0865 3
 -22 -10 -8 23.3371 9.80564 7
 -22 10 -8 2.29483 9.35143 3
 -22 -10 -8 14.02 9.52167 3
 -22 -10 -7 542.538 28.0958 7
 -22 -10 -7 528.872 28.0244 3
 -22 -10 -7 496.974 26.2168 9
 -22 -10 -6 8.60732 8.37044 7
 -22 -10 -6 5.26323 8.63211 3
 -22 10 -6 10.342 8.32063 3
 -22 -10 -6 18.0728 8.31954 9
 -22 -10 -5 69.2468 10.9867 7
 -22 10 -5 67.2141 10.8234 3
 -22 -10 -5 63.579 10.374 3
 -22 -10 -5 72.2709 10.3543 9
 -22 -10 -4 3.9692 7.92733 7
 -22 -10 -4 3.75494 7.14572 3
 -22 10 -4 -5.5226 7.86735 3
 -22 -10 -4 -5.29623 7.28007 9
 -22 -10 -3 674.516 30.498 7
 -22 -10 -3 703.203 30.1094 3
 -22 10 -3 707.648 30.0611 3
 -22 -10 -3 665.397 29.2572 9
 -22 -10 -2 18.9854 7.73358 9
 -22 -10 -2 15.5496 7.42309 7
 -22 -10 -2 20.0561 7.20473 3
 -22 10 -2 30.3511 8.00957 3
 -22 -10 -1 678.099 28.876 7
 -22 10 -1 641.168 27.1625 3
 -22 -10 -1 624.215 27.095 3
 -22 -10 -1 619.326 27.3271 9
 -22 -10 0 42.2286 7.7284 3
 -22 10 0 25.419 6.71006 3
 -22 -10 0 28.4275 7.05742 9
 -22 -10 0 37.3864 7.6769 7
 -22 -10 1 344.17 17.8366 3
 -22 10 1 353.004 17.8943 3
 -22 -10 1 362.493 19.4094 7
 -22 -10 2 57.3712 7.98899 3
 -22 10 2 75.0484 8.73057 3
 -22 -10 2 63.7674 8.89969 7
 -22 10 3 370.923 17.8442 3
 -22 -10 3 336.802 17.24 3
 -22 -10 3 356.019 18.8397 7
 -22 -10 4 2.2808 5.57486 7
 -22 -10 4 4.85956 5.01133 3
 -22 10 4 6.53709 5.05176 3
 -22 -10 5 37.9017 7.27474 7
 -22 -10 5 34.508 6.46288 3
 -22 10 5 40.5932 6.55554 3
 -22 -10 6 54.1837 7.79312 7
 -22 -10 6 63.7375 7.37703 3
 -22 10 6 51.7675 7.07674 3
 -22 -10 7 563.468 23.8749 7
 -22 10 7 503.943 21.1797 3
 -22 -10 7 509.484 21.3503 3
 -22 -10 8 61.1496 8.14713 7
 -22 10 8 57.533 7.10499 3
 -22 -10 8 66.0391 7.25673 3
 -22 10 8 52.2878 9.66068 5
 -22 -10 9 7.75711 4.76692 3
 -22 10 9 4.88365 5.05018 3
 -22 -10 9 9.29989 5.12362 7
 -22 -10 10 -3.92333 4.7907 3
 -22 10 10 2.19631 4.72018 3
 -22 -10 10 8.60154 5.72639 7
 -22 -10 11 318.038 11.9163 11
 -22 -10 11 345.146 17.7745 7
 -22 -10 11 344.168 16.2407 3
 -22 10 11 304.513 15.4879 3
 -22 10 12 114.626 12.6231 5
 -22 -10 12 71.354 5.78184 11
 -22 10 13 359.351 19.0743 13
 -22 -10 13 357.877 15.0262 11
 -22 10 14 19.8036 8.37879 5
 -22 -10 14 8.18672 4.43821 11
 -22 10 14 8.06434 6.27604 13
 -22 -10 15 95.6981 9.39625 4
 -22 10 15 100.516 12.573 5
 -22 10 15 111.276 11.1283 13
 -22 -10 15 108.119 8.47998 11
 -22 -10 16 26.7411 6.17519 11
 -22 10 16 36.5701 9.3434 5
 -22 -10 16 29.9354 6.75564 4
 -22 10 16 36.9478 8.14307 13
 -22 -10 17 279.774 15.1148 11
 -22 -10 17 259.981 15.5302 4
 -22 10 17 250.067 18.7426 5
 -22 10 17 275.078 17.5856 13
 -22 -10 18 42.255 8.33435 4
 -22 10 18 64.6358 11.0724 5
 -22 10 18 44.8922 9.4319 13
 -22 -10 19 5.44561 6.13634 4
 -22 10 19 5.58504 7.66298 5
 -22 10 19 15.8636 7.81876 13
 -22 10 20 12.3098 8.51983 5
 -22 -10 20 4.895 7.13354 4
 -22 10 20 3.08273 7.29572 13
 -22 -10 21 437.78 22.3883 4
 -22 10 21 446.852 24.9546 5
 -22 10 21 427.069 24.1659 13
 -22 -10 22 -1.76644 7.10263 4
 -22 10 22 9.86073 8.03256 13
 -22 10 23 74.3881 11.8025 13
 -22 -10 24 0.94861 7.42863 4
 -22 10 24 -10.4314 8.69506 13
 -22 12 -7 447.192 26.6799 12
 -22 -12 -7 454.692 25.7233 9
 -22 12 -7 476.485 25.8591 3
 -22 -12 -7 468.524 26.12 3
 -22 -12 -7 524.083 27.3992 7
 -22 -12 -6 -4.24924 8.97496 9
 -22 -12 -6 -8.40771 9.82146 3
 -22 12 -6 8.25133 8.76506 3
 -22 -12 -6 4.46439 7.98801 7
 -22 -12 -5 13.3277 8.51442 9
 -22 12 -5 10.7753 8.71006 3
 -22 -12 -5 6.99049 8.03774 3
 -22 -12 -5 24.6957 9.44395 7
 -22 -12 -4 69.3711 11.1153 9
 -22 12 -4 55.685 10.4231 3
 -22 -12 -4 55.7243 10.0223 3
 -22 -12 -4 52.8825 9.99131 7
 -22 -12 -3 481.591 25.2187 9
 -22 12 -3 523.293 24.9726 3
 -22 -12 -3 506.578 25.0213 3
 -22 -12 -3 547.573 26.3992 7
 -22 12 -2 9.12246 7.16958 3
 -22 -12 -2 -5.06875 7.09528 3
 -22 -12 -2 -0.96087 7.09904 7
 -22 -12 -2 6.51543 7.1871 9
 -22 -12 -1 326.846 19.1862 9
 -22 -12 -1 306.87 18.8633 7
 -22 12 -1 305.076 17.5854 3
 -22 -12 -1 323.061 18.1529 3
 -22 -12 0 4.4865 6.20904 7
 -22 -12 0 16.5305 7.13196 9
 -22 -12 0 3.01409 5.81951 3
 -22 12 0 -2.21704 6.09602 3
 -22 -12 1 342.797 19.0847 9
 -22 -12 1 330.733 19.4197 7
 -22 12 1 342.643 17.9533 3
 -22 -12 1 369.995 18.3357 3
 -22 -12 2 -2.54111 6.72284 7
 -22 -12 2 6.06626 5.1687 3
 -22 12 2 6.59611 5.57365 3
 -22 -12 3 531.471 24.6743 7
 -22 12 3 513.383 22.1931 3
 -22 -12 3 519.124 22.4689 3
 -22 -12 4 54.4273 8.63903 7
 -22 -12 4 55.2813 7.60262 3
 -22 12 4 53.4484 7.37785 3
 -22 12 4 54.1804 10.971 5
 -22 -12 5 43.733 7.79715 7
 -22 -12 5 28.8182 5.97123 3
 -22 12 5 28.1467 6.2922 3
 -22 12 5 47.0313 9.6551 5
 -22 -12 6 1.56965 5.66822 7
 -22 12 6 12.1829 5.6104 3
 -22 -12 6 10.7633 5.42524 3
 -22 12 6 22.0796 8.93806 5
 -22 -12 7 480.215 22.1745 7
 -22 12 7 438.425 19.2053 3
 -22 -12 7 441.841 19.3702 3
 -22 12 7 445.262 24.9241 5
 -22 -12 8 6.94341 5.92095 7
 -22 12 8 11.112 5.53504 3
 -22 -12 8 10.8445 5.04981 3
 -22 12 8 12.3373 8.29049 5
 -22 -12 9 34.5564 7.1672 7
 -22 12 9 37.3456 6.35256 3
 -22 -12 9 33.9511 6.11886 3
 -22 12 9 35.0097 9.64191 5
 -22 -12 10 -0.53828 4.52137 3
 -22 12 10 6.3061 4.66939 3
 -22 -12 10 2.30906 6.10861 7
 -22 12 11 314.127 15.5874 3
 -22 -12 11 357.855 16.3698 3
 -22 -12 11 319.881 17.9149 7
 -22 12 12 2.15979 5.022 3
 -22 -12 12 8.83169 5.20811 3
 -22 -12 12 0.52214 2.99827 11
 -22 -12 13 263.982 9.59635 11
 -22 12 13 250.493 17.8298 5
 -22 -12 14 6.39561 4.5197 4
 -22 12 14 1.15902 8.16016 5
 -22 -12 14 8.89851 4.14995 11
 -22 -12 15 162.278 10.3348 11
 -22 -12 15 135.193 9.52436 4
 -22 12 15 180.357 15.8547 5
 -22 12 16 51.8991 8.60938 13
 -22 -12 16 46.1555 6.58439 4
 -22 12 16 40.884 10.0023 5
 -22 12 17 347.84 20.5953 13
 -22 -12 17 360.27 17.1155 4
 -22 12 18 -0.9611 6.87866 13
 -22 -12 18 0.59979 5.44112 4
 -22 12 18 2.35195 8.06425 5
 -22 12 19 8.93576 7.61326 13
 -22 12 19 15.2949 8.69317 5
 -22 -12 19 -1.28813 6.16321 4
 -22 12 20 -3.0734 7.85457 13
 -22 12 20 1.17899 7.79091 5
 -22 -12 20 5.48939 6.50433 4
 -22 12 21 370.089 22.0971 13
 -22 12 21 381.416 23.4832 5
 -22 -12 21 353.817 19.0481 4
 -22 12 22 -2.16754 8.25047 13
 -22 12 22 10.62 8.78547 5
 -22 -12 22 7.64765 7.31762 4
 -22 14 -4 50.0093 9.95115 3
 -22 -14 -4 45.3052 10.0645 3
 -22 -14 -4 59.4062 11.2154 9
 -22 -14 -3 198.255 15.0657 3
 -22 14 -3 199.719 15.261 3
 -22 -14 -3 163.204 15.4049 9
 -22 -14 -2 29.0478 9.57323 9
 -22 -14 -2 16.9754 7.02625 3
 -22 14 -2 27.4728 8.71933 3
 -22 -14 -1 26.1515 8.54213 9
 -22 14 -1 37.1175 8.13769 3
 -22 -14 -1 35.4556 8.36688 3
 -22 -14 0 7.79369 7.2527 9
 -22 14 0 -2.99149 6.50166 3
 -22 -14 0 0.76272 6.05305 3
 -22 -14 1 286.983 18.193 9
 -22 -14 1 261.105 17.8596 7
 -22 -14 1 275.909 16.2406 3
 -22 14 1 307.287 16.7224 3
 -22 14 1 298.881 20.1893 5
 -22 -14 2 8.23816 7.12182 9
 -22 -14 2 22.417 8.26165 7
 -22 14 2 7.35681 5.91555 3
 -22 -14 2 6.82406 5.66814 3
 -22 14 2 7.77939 8.82313 5
 -22 -14 3 268.758 16.9665 7
 -22 -14 3 268.23 14.6035 3
 -22 14 3 239.875 14.2818 3
 -22 14 3 213.745 17.9289 5
 -22 -14 4 0.86258 6.61482 7
 -22 14 4 1.80839 5.12455 3
 -22 -14 4 10.4902 5.02791 3
 -22 14 4 9.11267 8.41674 5
 -22 -14 5 28.7878 8.10426 7
 -22 14 5 34.0697 7.26253 3
 -22 -14 5 31.3022 6.27111 3
 -22 14 5 27.6158 9.81219 5
 -22 -14 6 16.7405 6.70494 7
 -22 14 6 18.3052 6.01321 3
 -22 -14 6 21.619 5.61252 3
 -22 14 6 16.2811 8.73694 5
 -22 -14 7 388.867 20.331 7
 -22 14 7 371.546 17.2866 3
 -22 -14 7 370.55 17.2182 3
 -22 14 7 405.917 23.9205 5
 -22 -14 8 16.4499 7.09161 7
 -22 -14 8 25.5332 5.58478 3
 -22 14 8 18.6385 5.71956 3
 -22 14 8 21.2635 10.1697 5
 -22 -14 9 2.46146 6.33722 7
 -22 -14 9 13.0292 4.96556 3
 -22 14 9 1.01695 5.29441 3
 -22 14 9 4.75944 7.86415 5
 -22 -14 10 49.1462 8.3665 7
 -22 14 10 48.2947 6.6261 3
 -22 -14 10 54.7607 6.68074 3
 -22 14 10 55.0673 11.1613 5
 -22 -14 11 268.45 16.7485 7
 -22 -14 11 274.26 13.9162 3
 -22 14 11 269.391 13.9599 3
 -22 -14 12 34.6659 7.97116 7
 -22 -14 12 31.6682 6.1054 3
 -22 14 12 25.3465 5.87291 3
 -22 -14 13 96.6223 8.65806 3
 -22 14 13 108.651 9.26678 3
 -22 14 13 79.1311 12.7347 5
 -22 -14 14 6.46951 5.22912 3
 -22 14 14 2.63465 4.94862 3
 -22 14 14 -3.66887 8.89554 5
 -22 14 15 260.244 19.805 5
 -22 14 16 14.7837 9.03994 5
 -22 14 17 337.267 22.8195 5
 -22 14 18 9.90523 8.26418 5
 -22 14 19 16.1285 9.24593 5
 -22 -16 1 204.695 16.8586 9
 -22 -16 1 208.44 13.9834 3
 -22 16 1 197.207 17.2038 5
 -22 -16 2 74.3894 11.0441 9
 -22 -16 2 71.4397 8.91385 3
 -22 16 2 61.6893 12.1598 5
 -22 -16 3 165.565 14.8165 9
 -22 16 3 178.499 16.5343 5
 -22 -16 3 189.866 12.64 3
 -22 16 4 7.17355 8.76841 5
 -22 -16 4 10.5257 5.79153 3
 -22 16 5 13.3033 9.6616 5
 -22 -16 5 -5.3121 5.87556 3
 -22 16 6 57.3898 12.3623 5
 -22 -16 6 40.0881 6.64559 3
 -22 16 7 553.341 29.0334 5
 -22 -16 7 505.407 21.194 3
 -22 16 8 91.9604 13.4742 5
 -22 -16 8 111.932 8.88662 3
 -22 16 9 35.0268 9.97121 5
 -22 -16 9 35.5916 5.96677 3
 -22 16 10 79.3192 12.7378 5
 -22 -16 10 55.5581 6.5587 3
 -22 16 11 120.249 15.3588 5
 -22 -16 11 119.268 8.82491 3
 -22 -16 12 238.755 12.7853 3
 -22 -16 12 255.573 16.8421 7
 -22 -16 13 127 9.45102 3
 -22 -16 13 134.524 12.9341 7
 -22 -16 14 7.90518 5.30338 3
 -22 16 14 7.71234 8.65818 5
 -21 1 -14 546.506 32.5193 3
 -21 -1 -14 607.375 26.8464 12
 -21 1 -14 547.766 27.1299 12
 -21 -1 -13 37.5933 11.5656 3
 -21 1 -13 32.9565 10.222 3
 -21 -1 -12 5.70116 11.083 3
 -21 1 -12 -8.51702 10.5681 3
 -21 -1 -11 10.7795 9.32237 3
 -21 1 -11 -2.68583 9.20926 3
 -21 1 -10 547.973 29.9431 3
 -21 -1 -10 574.442 30.8868 3
 -21 -1 -10 560.151 28.6777 7
 -21 1 -9 33.3291 9.27945 3
 -21 -1 -9 26.2982 9.31858 3
 -21 -1 -9 17.9395 8.40097 7
 -21 -1 -8 105.32 12.43 3
 -21 1 -8 111.611 13.0432 3
 -21 -1 -8 125.224 12.5776 7
 -21 1 -8 115.145 11.9957 7
 -21 1 -7 3.13418 6.70161 3
 -21 -1 -7 8.38213 7.37509 3
 -21 1 -7 -2.81752 6.20622 7
 -21 -1 -7 -0.94986 6.85383 7
 -21 1 -6 685.385 30.7522 3
 -21 -1 -6 654.555 30.5493 3
 -21 -1 -6 719.596 30.6189 7
 -21 1 -6 695.624 30.0396 7
 -21 1 -5 2.73691 6.20208 3
 -21 -1 -5 6.41072 6.71574 3
 -21 1 -5 8.38326 6.14784 7
 -21 -1 -5 6.83375 5.96365 7
 -21 -1 -4 433.74 17.6242 9
 -21 1 -4 518.333 23.8675 3
 -21 -1 -4 458.007 22.9831 3
 -21 1 -4 495.283 22.7766 7
 -21 -1 -4 450.177 22.5155 7
 -21 -1 -3 37.8069 5.09887 9
 -21 1 -3 43.6863 7.69223 3
 -21 -1 -3 32.6826 7.2928 3
 -21 -1 -3 35.9628 7.17863 7
 -21 1 -3 29.1425 6.94626 7
 -21 1 -2 77.1268 5.29227 9
 -21 -1 -2 87.866 6.54001 9
 -21 1 -2 76.5367 8.68104 3
 -21 -1 -2 64.882 8.41081 3
 -21 -1 -2 78.8233 8.74144 7
 -21 1 -2 59.8002 7.9357 7
 -21 1 -1 5.0819 2.82371 9
 -21 -1 -1 5.62042 5.34811 3
 -21 1 -1 -5.60429 5.77786 3
 -21 1 -1 5.29352 5.00047 7
 -21 -1 -1 4.28153 3.39833 9
 -21 -1 -1 -1.3666 4.76903 7
 -21 -1 -1 0.96554 2.96 8
 -21 1 0 721.084 23.0582 9
 -21 -1 0 728.533 28.2802 7
 -21 1 0 740.272 28.2519 7
 -21 -1 0 713.21 23.062 8
 -21 -1 0 722.974 28.3507 3
 -21 1 0 764.091 28.7663 3
 -21 -1 1 0.60918 4.35998 7
 -21 -1 1 -0.28671 2.99564 8
 -21 1 1 2.34574 4.55992 7
 -21 -1 1 -3.13869 5.27218 3
 -21 1 1 0.626 4.62492 3
 -21 -1 2 160.795 10.8031 7
 -21 1 2 184.616 11.2192 7
 -21 -1 2 147.535 10.7894 3
 -21 1 2 158.98 11.0061 3
 -21 1 3 4.66879 4.1185 7
 -21 -1 3 3.82261 4.30636 7
 -21 -1 3 8.6829 4.77549 3
 -21 1 3 1.7316 4.06448 3
 -21 -1 4 798.416 26.3326 8
 -21 -1 4 832.858 28.8535 7
 -21 1 4 819.65 27.3986 8
 -21 1 4 832.321 28.3116 7
 -21 1 4 844.304 29.5272 3
 -21 -1 4 762.169 28.8157 3
 -21 -1 4 736.323 24.223 13
 -21 -1 5 5.97872 4.16401 7
 -21 1 5 7.74712 4.1175 8
 -21 1 5 8.78079 4.15397 7
 -21 -1 5 10.6049 3.84788 8
 -21 -1 5 8.36947 4.82754 3
 -21 1 5 7.79056 4.39091 3
 -21 -1 5 4.18021 2.81046 13
 -21 1 5 8.47937 3.13221 13
 -21 1 6 372.61 13.298 8
 -21 1 6 374.898 12.8282 7
 -21 -1 6 377.576 13.3867 7
 -21 1 6 390.705 14.4219 3
 -21 -1 6 316.339 13.4533 3
 -21 -1 6 350.414 11.4613 13
 -21 1 6 344.793 11.3379 13
 -21 -1 7 13.5232 4.28069 7
 -21 -1 7 2.72069 3.28165 8
 -21 1 7 11.2474 5.18085 8
 -21 1 7 10.13 4.13752 7
 -21 -1 7 6.7021 4.83497 3
 -21 1 7 15.0436 4.71408 3
 -21 1 7 13.3339 4.02759 13
 -21 1 8 1615.75 51.9488 13
 -21 -1 8 1722.49 51.7268 7
 -21 1 8 1748.25 53.0671 8
 -21 -1 8 1654.54 51.8878 8
 -21 1 8 1721.57 51.0403 7
 -21 1 9 12.1953 4.8514 13
 -21 -1 9 8.0715 4.03293 7
 -21 1 9 3.96737 3.47602 7
 -21 1 9 13.0059 5.41507 8
 -21 -1 9 13.8693 5.11868 8
 -21 1 10 1282.17 39.2359 7
 -21 -1 10 1246.39 40.013 7
 -21 1 10 1236.12 41.9247 8
 -21 1 11 0.38764 3.13847 7
 -21 -1 11 3.12317 3.68078 7
 -21 1 12 -3.11217 3.52946 7
 -21 1 12 1.30461 5.38007 8
 -21 1 13 0.68207 5.76282 8
 -21 -1 13 3.202 3.82003 11
 -21 -1 14 655.759 25.4012 11
 -21 1 14 658.921 25.6338 11
 -21 -1 15 6.22221 4.563 11
 -21 1 15 2.55518 4.79293 11
 -21 -1 16 94.1465 8.87916 11
 -21 1 16 78.1839 8.52184 11
 -21 -1 17 -2.84685 4.83701 11
 -21 1 17 -0.72339 5.04865 11
 -21 -1 18 619.721 26.9181 11
 -21 1 18 658.753 27.3812 11
 -21 -1 19 45.6737 8.01095 11
 -21 1 19 51.5627 8.05357 11
 -21 1 20 548.512 25.0946 11
 -21 -1 20 490.981 24.2223 11
 -21 -1 21 6.22876 6.67496 11
 -21 1 21 0.88832 5.98252 11
 -21 -1 22 323.943 19.3137 11
 -21 1 22 313.098 19.0492 11
 -21 -1 23 2.92706 6.5097 11
 -21 1 23 3.87997 6.71144 11
 -21 -1 24 421.748 23.2959 10
 -21 -1 24 415.465 23.2964 11
 -21 1 24 442.755 23.5825 11
 -21 -1 25 29.6133 8.64751 11
 -21 -1 25 21.4363 8.0752 10
 -21 1 25 36.6876 8.67822 11
 -21 -1 26 20.8185 8.46211 10
 -21 -1 26 -1.09805 8.11406 11
 -21 1 26 2.1719 7.24655 11
 -21 1 27 10.7135 8.27344 10
 -21 1 27 8.98449 8.16959 11
 -21 -1 27 7.86347 6.90672 10
 -21 -1 27 -6.81585 8.52175 11
 -21 -1 28 294.326 19.8582 10
 -21 1 28 306.295 20.1563 10
 -21 1 28 307.313 21.1301 11
 -21 -1 28 264.169 20.073 11
 -21 -1 29 9.68732 8.30386 11
 -21 1 29 -2.23281 7.5178 10
 -21 -1 29 -1.1716 7.04018 10
 -21 1 29 -2.38756 8.75156 11
 -21 -3 -14 489.377 30.4544 3
 -21 3 -14 477.731 29.8028 3
 -21 3 -14 467.733 25.3326 12
 -21 3 -13 13.3172 10.253 3
 -21 -3 -13 31.4299 11.0721 3
 -21 -3 -12 15.6454 10.5966 3
 -21 3 -12 15.4708 9.82403 3
 -21 -3 -12 16.0582 9.41172 7
 -21 3 -11 121.091 14.2659 3
 -21 -3 -11 165.738 16.3183 3
 -21 -3 -11 134.325 14.7778 7
 -21 -3 -10 276.503 21.3052 3
 -21 3 -10 299.627 21.5519 3
 -21 -3 -10 305.88 20.2042 7
 -21 -3 -9 58.8589 11.279 3
 -21 3 -9 68.8481 11.8682 3
 -21 -3 -9 52.4223 10.0704 7
 -21 3 -8 167.068 14.9399 3
 -21 -3 -8 114.023 12.7124 7
 -21 3 -7 155.382 13.938 3
 -21 -3 -7 119.149 12.2329 7
 -21 3 -6 336.096 20.0722 3
 -21 -3 -6 337.056 19.735 7
 -21 -3 -5 291.148 14.8517 9
 -21 3 -5 324.588 18.9325 3
 -21 -3 -5 273.268 17.6092 7
 -21 3 -5 305.46 17.807 7
 -21 -3 -4 538.101 21.6914 9
 -21 3 -4 546.252 25.5918 3
 -21 3 -4 596.024 25.49 7
 -21 -3 -4 560.063 25.4448 7
 -21 -3 -3 83.101 7.49447 9
 -21 3 -3 92.9887 9.79319 3
 -21 -3 -3 90.7238 9.72476 7
 -21 3 -3 83.5977 9.20206 7
 -21 3 -2 70.6667 8.42646 3
 -21 -3 -2 58.9317 8.53187 7
 -21 3 -2 77.818 8.55903 7
 -21 -3 -2 65.2718 6.52636 9
 -21 3 -1 287.65 15.9328 3
 -21 3 -1 281.319 15.4953 7
 -21 -3 -1 284.966 16.0751 7
 -21 -3 -1 284.094 13.388 9
 -21 3 0 737.956 22.0925 9
 -21 3 0 828.135 30.1997 3
 -21 -3 0 828.417 30.2276 7
 -21 3 0 809.205 29.2434 7
 -21 3 1 72.1682 4.14664 9
 -21 -3 1 66.446 7.83982 7
 -21 3 1 87.6865 8.18729 7
 -21 3 1 85.1891 8.48992 3
 -21 3 2 173.211 10.8774 7
 -21 -3 2 183.096 11.6976 7
 -21 3 2 170.692 11.2753 3
 -21 -3 3 24.413 5.72198 7
 -21 3 3 26.7229 5.10912 7
 -21 3 3 20.7183 5.31131 3
 -21 -3 3 23.9672 2.42069 13
 -21 -3 4 463.875 19.326 7
 -21 3 4 479.15 18.4523 7
 -21 3 4 449.941 19.2477 3
 -21 -3 4 405.184 14.7502 13
 -21 -3 5 92.844 8.1131 7
 -21 3 5 107.865 7.72777 7
 -21 3 5 110.534 8.8282 3
 -21 -3 6 303.911 14.6791 7
 -21 3 6 305.125 13.4275 7
 -21 3 6 304.913 14.9371 3
 -21 3 6 276.19 12.8109 13
 -21 -3 7 1.02944 3.97571 7
 -21 3 7 2.2904 3.46446 7
 -21 3 7 8.84581 4.6994 3
 -21 3 7 5.30484 3.86578 13
 -21 3 8 541.667 21.4048 13
 -21 -3 8 559.744 21.7181 7
 -21 3 8 554.773 19.9086 7
 -21 3 8 545.925 22.6076 8
 -21 3 9 21.8039 4.86962 13
 -21 -3 9 14.087 4.61536 7
 -21 3 9 17.8682 6.12844 8
 -21 3 9 22.2577 3.96194 7
 -21 3 10 1020.21 36.3873 13
 -21 -3 10 1023.08 35.136 7
 -21 3 10 1095.98 33.1752 7
 -21 3 10 1061.56 37.3967 8
 -21 3 11 99.6504 9.38847 13
 -21 3 11 99.5828 6.6817 7
 -21 -3 11 101.581 8.09242 7
 -21 3 12 48.3561 7.47274 13
 -21 -3 12 55.0643 6.00612 11
 -21 3 12 52.7641 4.97157 7
 -21 -3 13 19.9122 4.60169 11
 -21 3 13 16.1093 6.22128 13
 -21 3 13 12.1041 3.61964 7
 -21 -3 14 500.159 20.972 11
 -21 3 14 515.374 18.3328 7
 -21 -3 15 7.89446 4.45668 11
 -21 -3 16 235.346 14.0258 11
 -21 3 16 240.126 14.3264 11
 -21 -3 17 33.038 6.60465 11
 -21 3 17 38.9187 7.08794 11
 -21 3 18 536.968 25.0823 11
 -21 -3 18 612.951 25.7583 11
 -21 3 19 9.73986 5.90521 11
 -21 -3 19 1.59874 5.72287 11
 -21 -3 20 92.936 10.6024 11
 -21 3 20 116.626 11.0142 11
 -21 3 21 14.2368 6.77555 11
 -21 -3 21 0.89149 6.11609 11
 -21 -3 22 254.753 17.3949 11
 -21 3 22 271.016 17.5123 11
 -21 3 23 146.773 13.2586 11
 -21 -3 23 132.367 13.2039 11
 -21 -3 23 157.188 14.1259 10
 -21 3 24 564.746 27.3692 11
 -21 -3 24 548.573 27.7849 10
 -21 -3 24 566.32 27.8734 11
 -21 3 25 7.28344 7.38838 11
 -21 -3 25 5.34636 8.02298 11
 -21 -3 25 10.0157 7.21386 10
 -21 3 26 5.37375 7.1024 11
 -21 -3 26 1.14234 7.17694 10
 -21 -3 26 2.22691 7.56742 11
 -21 3 27 3.32709 8.1303 11
 -21 -3 27 -4.62002 8.98095 11
 -21 -3 27 3.50454 7.64482 10
 -21 3 28 196.492 16.8054 11
 -21 -3 28 218.749 18.0814 11
 -21 -3 28 192.589 17.2431 10
 -21 3 29 106.731 13.5588 11
 -21 -3 29 121.922 14.633 10
 -21 -3 29 123.341 14.7094 11
 -21 5 -13 55.0522 11.1002 12
 -21 -5 -13 66.6583 12.5134 7
 -21 -5 -13 90.3322 14.9689 3
 -21 5 -13 65.7027 13.9511 3
 -21 -5 -12 5.00519 9.73343 7
 -21 -5 -12 14.1174 10.2718 3
 -21 5 -12 12.5189 10.7439 3
 -21 -5 -11 223.756 18.1909 7
 -21 -5 -11 204.621 18.1031 3
 -21 5 -11 200.449 18.1176 3
 -21 -5 -10 375.476 23.0208 7
 -21 5 -10 415.183 24.7981 3
 -21 -5 -10 377.014 24.3429 3
 -21 -5 -9 283.223 19.5452 7
 -21 -5 -9 266.53 20.0511 3
 -21 5 -9 294.841 20.5714 3
 -21 -5 -8 64.7046 10.8528 7
 -21 5 -8 71.1501 11.1287 3
 -21 -5 -8 76.6884 11.094 3
 -21 -5 -7 70.6383 10.7828 7
 -21 -5 -7 107.926 12.3823 3
 -21 5 -7 100.105 11.7134 3
 -21 -5 -6 131.995 12.9224 7
 -21 -5 -6 146.042 13.3777 3
 -21 5 -6 142.756 13.3645 3
 -21 -5 -6 147.538 11.1159 9
 -21 -5 -5 340.54 16.0284 4
 -21 -5 -5 330.916 19.4306 7
 -21 5 -5 355.447 19.7973 3
 -21 -5 -5 328.709 19.4154 3
 -21 -5 -5 305.918 16.3945 9
 -21 -5 -4 356.72 16.4786 4
 -21 -5 -4 322.958 19.1902 7
 -21 -5 -4 418.492 21.0427 3
 -21 5 -4 375.762 20.1629 3
 -21 -5 -4 383.137 17.6832 9
 -21 -5 -3 122.867 9.17608 4
 -21 -5 -3 162.663 12.453 7
 -21 5 -3 137.545 11.5273 3
 -21 -5 -3 137.303 12.0205 3
 -21 -5 -3 141.911 10.2547 9
 -21 -5 -2 142.945 9.25022 4
 -21 -5 -2 149.776 10.3932 9
 -21 -5 -2 161.077 12.5572 7
 -21 5 -2 167.758 12.3277 3
 -21 -5 -2 159.692 12.222 3
 -21 -5 -1 501.856 20.5027 9
 -21 -5 -1 488.459 22.5558 7
 -21 5 -1 473.812 21.1631 7
 -21 5 -1 476.09 21.9385 3
 -21 -5 -1 512.303 22.4692 3
 -21 -5 0 573.337 24.6307 7
 -21 5 0 594.102 23.4123 7
 -21 -5 0 596.024 24.4876 3
 -21 5 0 516.874 23.4711 3
 -21 -5 1 263.565 15.2516 7
 -21 5 1 315.651 15.0985 7
 -21 5 1 290.18 15.4919 3
 -21 -5 1 299.716 15.8985 3
 -21 5 2 114.149 8.98864 7
 -21 -5 2 134.462 10.4879 7
 -21 5 2 132.778 10.1492 3
 -21 -5 2 137.222 10.1652 3
 -21 -5 3 19.3601 5.31193 7
 -21 5 3 20.1535 4.91664 7
 -21 -5 3 20.9929 5.32557 3
 -21 5 3 24.71 5.40529 3
 -21 -5 3 25.7452 2.78624 13
 -21 -5 4 302.004 15.1384 3
 -21 5 4 306.588 15.0934 3
 -21 -5 4 301.232 15.5857 7
 -21 5 4 295.726 13.6931 7
 -21 -5 5 140.159 9.70848 3
 -21 5 5 132.148 9.57565 3
 -21 -5 5 115.845 9.31805 7
 -21 5 5 136.631 8.50515 7
 -21 -5 6 62.1933 6.97623 7
 -21 5 6 57.7859 5.5879 7
 -21 5 6 47.856 6.47284 3
 -21 -5 6 56.2631 6.7715 3
 -21 -5 7 -2.83206 3.95305 7
 -21 5 7 1.03651 3.19777 7
 -21 -5 7 8.8453 4.50286 3
 -21 5 7 -1.0902 4.20909 3
 -21 5 7 2.34883 3.52377 13
 -21 -5 8 240.415 13.4175 7
 -21 5 8 259.093 11.1732 7
 -21 5 8 251.111 13.4069 3
 -21 -5 8 254.376 13.6551 3
 -21 5 8 243.682 13.0235 13
 -21 5 9 475.305 20.2439 13
 -21 -5 9 479.284 20.2601 7
 -21 5 9 491.467 17.3233 7
 -21 5 10 408.071 18.8358 13
 -21 -5 10 427.02 18.7068 7
 -21 5 10 425.49 15.3698 7
 -21 5 11 87.7703 8.62529 13
 -21 -5 11 87.7064 6.70353 11
 -21 5 11 97.9366 6.00568 7
 -21 5 12 127.279 10.7646 13
 -21 -5 12 132.748 8.67665 11
 -21 5 12 132.58 7.00104 7
 -21 5 13 147.386 11.7509 13
 -21 -5 13 131.071 9.2721 11
 -21 5 13 151.631 7.43551 7
 -21 5 14 665.894 21.0412 7
 -21 5 14 605.427 27.3872 13
 -21 -5 14 624.755 24.5177 11
 -21 5 15 86.3418 5.63061 7
 -21 5 15 69.6134 9.43964 13
 -21 -5 15 93.2494 8.30485 11
 -21 -5 16 65.9793 7.6976 11
 -21 5 16 72.5229 5.27807 7
 -21 5 16 67.4126 9.46289 13
 -21 -5 17 9.06171 5.53633 11
 -21 5 17 7.57815 7.002 13
 -21 5 18 246.844 17.5385 13
 -21 -5 18 293.515 16.3478 11
 -21 5 18 249.617 15.71 11
 -21 -5 19 133.12 11.5167 11
 -21 5 19 125.113 11.4996 11
 -21 -5 20 24.6414 7.25478 11
 -21 5 20 29.0934 7.95025 11
 -21 -5 21 51.167 8.6735 11
 -21 5 21 41.8971 8.05393 11
 -21 -5 22 147.057 13.661 10
 -21 5 22 109.586 11.792 11
 -21 -5 23 114.146 12.8314 10
 -21 5 23 124.176 12.4946 11
 -21 -5 24 418.575 23.5862 10
 -21 5 24 363.208 21.7425 11
 -21 -5 25 111.617 12.9852 10
 -21 5 25 82.5427 11.5809 11
 -21 -5 26 8.24773 7.71515 10
 -21 5 26 11.7243 7.69513 11
 -21 -5 27 108.399 13.4285 10
 -21 5 27 114.132 13.1299 11
 -21 -5 28 130.788 14.443 10
 -21 5 28 116.234 13.6003 11
 -21 -5 28 152.086 16.9771 4
 -21 7 -12 6.92504 7.77349 12
 -21 -7 -12 -8.93077 9.642 7
 -21 7 -12 20.5978 10.5291 3
 -21 -7 -12 13.9604 8.86439 3
 -21 -7 -11 73.0613 13.5614 3
 -21 7 -11 65.353 13.0778 3
 -21 -7 -10 242.545 18.7404 7
 -21 -7 -10 231.782 19.176 3
 -21 7 -10 246.892 19.2567 3
 -21 -7 -9 196.15 16.3719 7
 -21 -7 -9 200.979 17.5061 3
 -21 7 -9 190.253 16.9422 3
 -21 -7 -8 35.4351 9.78249 7
 -21 -7 -8 27.1544 9.0834 3
 -21 7 -8 41.0538 9.63431 3
 -21 -7 -7 10.274 7.82073 7
 -21 7 -7 1.04537 7.29577 3
 -21 -7 -7 8.51234 7.48979 3
 -21 -7 -7 -4.00402 7.1903 9
 -21 -7 -6 211.157 15.6576 7
 -21 -7 -6 189.975 15.2942 3
 -21 7 -6 174.746 14.581 3
 -21 -7 -6 176.867 13.1457 9
 -21 -7 -5 286.468 17.9076 7
 -21 7 -5 270.24 17.1264 3
 -21 -7 -5 233.89 16.6091 3
 -21 -7 -5 243.904 15.3261 9
 -21 -7 -4 201.01 15.192 7
 -21 7 -4 206.897 14.7653 3
 -21 -7 -4 200.438 13.5577 9
 -21 -7 -3 151.484 9.40475 4
 -21 -7 -3 191.85 13.8875 7
 -21 7 -3 156.183 12.5452 3
 -21 -7 -3 162.368 12.6833 3
 -21 -7 -3 167.565 12.1929 9
 -21 -7 -2 246.148 11.6237 4
 -21 -7 -2 260.342 15.9613 7
 -21 7 -2 229.179 14.9441 3
 -21 -7 -2 263.811 15.7046 3
 -21 -7 -2 221.865 13.8045 9
 -21 -7 -1 389.518 15.3182 4
 -21 -7 -1 385.879 19.2401 3
 -21 7 -1 365.12 18.638 3
 -21 -7 -1 370.505 18.0124 9
 -21 -7 -1 379.741 19.5633 7
 -21 -7 0 226.755 10.4733 4
 -21 -7 0 213.169 14.0221 7
 -21 -7 0 214.342 13.568 3
 -21 7 0 210.114 13.2289 3
 -21 -7 1 523.172 23.4219 7
 -21 7 1 528.697 22.6947 3
 -21 -7 1 538.708 22.8864 3
 -21 -7 2 4.14462 5.33431 7
 -21 -7 2 2.72852 0.93728 13
 -21 7 2 7.22959 4.96932 3
 -21 -7 2 1.8432 5.0048 3
 -21 -7 3 -0.67003 4.7956 7
 -21 -7 3 4.10623 4.36722 3
 -21 7 3 0.57553 4.68778 3
 -21 -7 4 443.614 18.8147 7
 -21 7 4 441.921 17.7146 3
 -21 -7 4 445.905 17.9456 3
 -21 -7 5 434.201 20.1059 7
 -21 7 5 434.899 16.791 7
 -21 7 5 439.964 18.9397 3
 -21 -7 5 458.549 19.372 3
 -21 7 5 444.621 14.6097 9
 -21 -7 6 25.0769 6.04166 7
 -21 7 6 17.715 5.17838 3
 -21 -7 6 16.9378 5.00149 3
 -21 7 6 13.4735 3.65136 7
 -21 -7 7 30.326 6.20506 7
 -21 7 7 46.0023 6.52062 3
 -21 -7 7 37.041 6.12943 3
 -21 7 7 48.0693 4.68236 7
 -21 -7 8 108.018 9.26702 7
 -21 7 8 116.944 6.58515 7
 -21 -7 8 108.528 8.75368 3
 -21 7 8 120.748 9.17437 3
 -21 7 9 392.29 18.1446 13
 -21 -7 9 410.284 18.8402 7
 -21 7 9 410.255 14.3056 7
 -21 7 10 177.404 11.6412 13
 -21 -7 10 171.622 8.40167 11
 -21 -7 10 177.757 11.5533 7
 -21 7 10 188.045 7.99208 7
 -21 7 11 188.019 7.83627 7
 -21 7 11 179.848 12.2005 13
 -21 -7 11 185.064 9.43841 11
 -21 7 12 110.302 5.48368 7
 -21 -7 12 96.5557 7.37141 11
 -21 7 12 116.632 10.2817 13
 -21 7 13 168.023 7.11021 7
 -21 -7 13 182.978 10.4498 11
 -21 7 13 177.184 12.8791 13
 -21 7 14 273.051 9.75111 7
 -21 -7 14 297.117 14.2787 11
 -21 7 15 274.945 9.78109 7
 -21 -7 15 278.332 14.5186 11
 -21 7 15 241.757 16.2115 13
 -21 -7 16 24.2709 5.85262 11
 -21 7 16 23.0716 2.97159 7
 -21 7 16 14.112 6.8828 13
 -21 -7 17 58.9566 7.63922 11
 -21 7 17 50.8522 9.36098 13
 -21 7 17 56.7778 4.02182 7
 -21 7 18 153.955 13.6826 13
 -21 7 19 211.411 16.3186 13
 -21 7 20 35.8415 9.16182 13
 -21 7 21 1.09708 7.17959 13
 -21 7 22 35.2251 9.81731 13
 -21 7 22 38.8469 7.96657 11
 -21 7 23 366.688 22.7578 13
 -21 7 23 328.086 19.7842 11
 -21 7 24 111.564 13.7215 13
 -21 7 24 128.86 12.9792 11
 -21 -7 24 155.596 15.3907 4
 -21 7 25 83.6373 12.8271 13
 -21 7 25 84.7628 11.0565 11
 -21 -7 25 83.8217 12.7755 4
 -21 7 26 3.15611 6.88477 11
 -21 7 26 1.28151 9.46789 13
 -21 -7 26 -7.03443 9.54913 4
 -21 7 27 105.933 12.6785 11
 -21 7 27 91.9014 13.872 13
 -21 -7 27 74.3349 13.0339 4
 -21 9 -11 194.637 17.0593 12
 -21 -9 -11 207.631 19.1206 3
 -21 9 -11 233.999 19.6762 3
 -21 -9 -11 231.959 18.7494 7
 -21 9 -10 76.3556 11.7191 12
 -21 -9 -10 75.8888 12.6989 7
 -21 9 -10 78.7706 12.5698 3
 -21 -9 -10 76.4079 12.8381 3
 -21 -9 -9 415.804 24.4774 7
 -21 -9 -9 440.823 25.745 3
 -21 9 -9 489.875 26.5667 3
 -21 -9 -8 -1.10806 7.59863 7
 -21 9 -8 6.65 8.37534 3
 -21 -9 -8 7.90471 8.21364 3
 -21 -9 -8 -4.73381 8.36681 9
 -21 -9 -7 2.12782 8.15772 7
 -21 9 -7 9.43041 7.68242 3
 -21 -9 -7 6.4143 8.54113 3
 -21 -9 -7 0.91491 6.96518 9
 -21 -9 -6 76.3332 10.8758 7
 -21 -9 -6 85.4643 11.5853 3
 -21 9 -6 77.0692 11.21 3
 -21 -9 -6 78.537 10.7164 9
 -21 -9 -5 390.856 22.1026 7
 -21 9 -5 407.785 21.9973 3
 -21 -9 -5 409.161 22.381 3
 -21 -9 -5 399.482 21.0451 9
 -21 -9 -4 206.657 15.1641 7
 -21 9 -4 194.123 14.5624 3
 -21 -9 -4 157.623 13.5074 3
 -21 -9 -4 183.032 13.8844 9
 -21 -9 -3 74.9376 10.1448 7
 -21 -9 -3 91.3428 10.4221 3
 -21 9 -3 102.798 10.8578 3
 -21 -9 -3 106.106 10.5014 9
 -21 9 -2 20.0073 6.62219 3
 -21 -9 -2 14.9094 6.31751 3
 -21 -9 -2 3.02432 5.46428 9
 -21 -9 -2 12.8049 6.21676 7
 -21 9 -1 316.391 17.1745 3
 -21 -9 -1 341.228 17.6885 3
 -21 -9 -1 357.345 18.7997 7
 -21 -9 -1 290.519 16.9515 9
 -21 -9 0 113.298 6.01898 4
 -21 -9 0 112.029 9.84653 3
 -21 9 0 126.805 10.4787 3
 -21 -9 0 126.271 11.2964 7
 -21 -9 1 262.761 9.79843 4
 -21 -9 1 246.161 15.326 7
 -21 9 1 239.148 14.2696 3
 -21 -9 1 249.788 14.6204 3
 -21 -9 2 3.04508 2.60595 4
 -21 -9 2 4.0549 2.26171 13
 -21 -9 2 5.91841 5.33881 7
 -21 9 2 -1.82845 5.11966 3
 -21 -9 2 6.24365 5.11826 3
 -21 -9 3 202.069 13.1848 7
 -21 -9 3 174.312 11.6752 3
 -21 9 3 162.409 11.2031 3
 -21 -9 3 187.078 7.66856 4
 -21 -9 4 48.4908 7.16375 7
 -21 -9 4 34.112 6.23424 3
 -21 9 4 41.1207 6.38827 3
 -21 -9 5 366.438 18.0751 7
 -21 -9 5 352.802 16.5331 3
 -21 9 5 336.281 16.1508 3
 -21 -9 6 43.4307 7.03782 7
 -21 9 6 32.2503 5.75456 3
 -21 -9 6 51.8473 6.46934 3
 -21 -9 7 2.01779 4.8532 7
 -21 9 7 -3.66719 4.7038 3
 -21 -9 7 0.53527 4.21952 3
 -21 9 7 -1.99805 6.7894 5
 -21 -9 8 9.09243 4.75327 3
 -21 9 8 5.77229 4.63875 3
 -21 -9 8 -1.33582 5.01118 7
 -21 9 9 576.236 22.2481 3
 -21 -9 9 558.414 22.2749 3
 -21 -9 9 524.724 23.3861 7
 -21 -9 10 26.1342 5.93332 7
 -21 -9 10 27.6118 3.4199 11
 -21 9 11 18.4207 7.10328 5
 -21 -9 11 21.917 3.52552 11
 -21 9 11 24.0677 6.32739 13
 -21 9 12 6.17252 6.99204 5
 -21 -9 12 3.04822 3.20153 11
 -21 9 12 3.62639 5.14902 13
 -21 9 13 275.922 18.6179 5
 -21 9 13 306.918 17.1117 13
 -21 -9 13 285.908 13.6059 11
 -21 9 14 60.1885 9.54415 5
 -21 9 14 66.5639 8.79575 13
 -21 -9 14 78.2358 7.56093 11
 -21 -9 15 390.37 18.0565 11
 -21 9 15 427.258 23.3863 5
 -21 9 15 419.532 21.4135 13
 -21 9 16 12.5541 7.73098 5
 -21 9 16 2.64373 6.04546 13
 -21 9 17 242.454 17.3884 5
 -21 9 17 191.558 15.0722 13
 -21 9 18 15.7857 8.08115 5
 -21 9 18 18.2403 7.05232 13
 -21 -9 19 651.739 28.2662 4
 -21 9 19 636.68 30.2075 5
 -21 9 19 606.205 29.1338 13
 -21 -9 20 37.836 8.46601 4
 -21 9 20 45.4815 9.37479 5
 -21 9 20 57.945 10.0626 13
 -21 -9 21 20.0438 8.23899 4
 -21 9 21 26.4647 8.7459 5
 -21 9 21 13.9292 7.87202 13
 -21 -9 22 5.52404 7.43971 10
 -21 -9 22 -0.94451 7.34419 4
 -21 9 22 -2.21543 7.7306 13
 -21 -9 23 381.23 22.6811 10
 -21 -9 23 375.082 21.6709 4
 -21 9 23 331.518 21.9894 13
 -21 -9 24 64.1862 10.9869 10
 -21 -9 24 67.4319 11.6085 4
 -21 9 24 63.3888 11.3085 13
 -21 -9 25 221.817 18.2927 10
 -21 -9 25 215.481 17.1515 4
 -21 9 25 217.008 18.3835 13
 -21 -9 26 4.90662 7.86944 10
 -21 9 26 8.64631 9.47086 13
 -21 -9 26 1.06626 8.51895 4
 -21 11 -10 -5.07358 8.62012 12
 -21 11 -10 -3.65118 9.26431 3
 -21 -11 -10 3.70792 9.27093 3
 -21 -11 -10 -1.23688 9.41516 7
 -21 11 -9 393.735 24.4715 12
 -21 -11 -9 395.836 24.2449 7
 -21 -11 -9 410.152 24.8322 3
 -21 11 -9 416.832 24.6692 3
 -21 11 -8 12.0038 8.73307 12
 -21 -11 -8 7.44047 9.19103 9
 -21 11 -8 14.3292 9.25939 3
 -21 -11 -8 3.36389 9.19246 3
 -21 -11 -8 1.144 9.08082 7
 -21 -11 -7 31.9052 9.30553 9
 -21 -11 -7 44.7798 10.4892 3
 -21 11 -7 44.0408 10.0459 3
 -21 -11 -7 48.4901 10.4061 7
 -21 -11 -6 20.8624 8.65008 9
 -21 -11 -6 24.2622 8.65431 3
 -21 11 -6 5.96768 7.96049 3
 -21 -11 -6 27.4652 9.04202 7
 -21 -11 -5 660.195 29.811 9
 -21 -11 -5 688.594 30.2092 3
 -21 11 -5 658.016 29.8597 3
 -21 -11 -5 639.625 30.2083 7
 -21 -11 -4 24.8057 8.44195 9
 -21 -11 -4 21.4263 8.44256 7
 -21 11 -4 22.0577 7.69554 3
 -21 -11 -4 26.0787 7.44263 3
 -21 -11 -3 23.3819 7.70023 7
 -21 -11 -3 32.9588 8.23575 9
 -21 -11 -3 30.5125 8.39676 3
 -21 11 -3 24.9439 7.76687 3
 -21 -11 -2 -1.7159 6.85458 9
 -21 -11 -2 9.00354 6.44459 7
 -21 11 -2 1.56775 6.26287 3
 -21 -11 -2 7.19747 6.55539 3
 -21 -11 -1 495.475 24.0372 7
 -21 -11 -1 472.704 23.45 9
 -21 -11 -1 498.55 22.8279 3
 -21 11 -1 513.194 22.8914 3
 -21 -11 0 11.1398 6.28382 9
 -21 -11 0 9.1985 6.46797 7
 -21 -11 0 11.2802 5.64483 3
 -21 11 0 26.907 6.42751 3
 -21 -11 1 256.318 16.0495 7
 -21 -11 1 277.401 15.1203 3
 -21 11 1 245.946 14.5426 3
 -21 -11 2 16.5877 6.3608 7
 -21 -11 2 9.49046 5.35626 3
 -21 11 2 14.1645 5.92872 3
 -21 -11 3 200.722 13.5674 7
 -21 -11 3 170.665 11.7409 3
 -21 11 3 176.186 11.8414 3
 -21 11 3 189.653 15.2579 5
 -21 -11 4 -0.75426 5.61597 7
 -21 11 4 5.59975 5.05476 3
 -21 -11 4 0.57331 4.98496 3
 -21 11 4 13.3265 7.27705 5
 -21 -11 5 692.819 28.2135 7
 -21 11 5 660.199 25.5068 3
 -21 -11 5 671.324 25.7655 3
 -21 11 5 721.962 31.9838 5
 -21 -11 6 4.38982 5.15184 7
 -21 -11 6 4.81532 4.75573 3
 -21 11 6 6.78602 4.90372 3
 -21 11 6 6.26501 7.03283 5
 -21 -11 7 16.6825 5.922 7
 -21 11 7 10.7668 4.7628 3
 -21 -11 7 19.4387 5.33348 3
 -21 11 7 18.9455 7.96414 5
 -21 -11 8 2.1656 5.03782 7
 -21 11 8 -4.07693 4.62305 3
 -21 -11 8 -3.6532 4.80628 3
 -21 11 8 3.18033 7.13871 5
 -21 -11 8 0.85795 2.08012 4
 -21 -11 9 370.15 16.5689 3
 -21 11 9 352.199 16.3802 3
 -21 -11 9 352.708 18.3029 7
 -21 -11 10 28.1984 3.21883 11
 -21 11 10 37.1588 6.30677 3
 -21 -11 10 32.2156 6.05827 3
 -21 -11 10 29.6817 6.54853 7
 -21 -11 11 92.6184 5.76796 11
 -21 -11 12 1.76191 3.26175 11
 -21 11 12 6.5254 7.59021 5
 -21 -11 12 1.96819 2.31043 4
 -21 -11 13 205.084 10.8862 11
 -21 11 13 209.855 16.7578 5
 -21 -11 13 211.843 11.3795 4
 -21 11 14 1.09752 7.32225 5
 -21 -11 14 -2.97378 4.61004 4
 -21 -11 14 2.49046 4.20882 11
 -21 11 15 209.792 14.8007 13
 -21 -11 15 190.457 11.8909 4
 -21 11 15 228.277 16.9763 5
 -21 11 16 8.01573 6.92603 13
 -21 11 16 -1.10708 7.52441 5
 -21 11 17 88.7944 10.8767 13
 -21 11 17 89.9603 11.6629 5
 -21 11 18 0.95967 6.81226 13
 -21 -11 18 -5.39185 5.69455 4
 -21 11 18 -1.11345 7.70368 5
 -21 11 19 427.504 23.2361 13
 -21 -11 19 422.809 20.5996 4
 -21 11 19 421.263 24.561 5
 -21 11 20 1.03 7.12615 13
 -21 11 20 10.0612 8.69262 5
 -21 -11 20 -2.25797 6.47023 4
 -21 11 21 -8.50037 7.91042 13
 -21 -11 21 6.34391 7.00795 4
 -21 11 21 11.2061 7.68477 5
 -21 11 22 -1.09408 7.63595 13
 -21 11 22 -1.12086 8.34486 5
 -21 -11 22 -5.81297 7.01638 4
 -21 -11 22 -3.33323 6.98066 10
 -21 11 23 271.121 19.5783 13
 -21 11 23 280.185 19.9157 5
 -21 -11 23 266.949 17.4478 4
 -21 -11 23 278.764 19.6052 10
 -21 11 24 9.23144 8.84851 13
 -21 -11 24 3.52552 7.98804 10
 -21 11 24 5.595 8.26872 5
 -21 -11 24 6.34708 7.34001 4
 -21 13 -7 49.9198 10.6605 3
 -21 -13 -7 58.0723 10.6898 3
 -21 -13 -7 50.2886 11.5094 9
 -21 -13 -6 37.2058 9.38577 3
 -21 13 -6 20.7613 9.09453 3
 -21 -13 -6 34.2679 10.2615 9
 -21 13 -5 238.46 17.1057 3
 -21 -13 -5 266.151 17.833 3
 -21 -13 -5 232.692 18.1834 9
 -21 13 -4 5.33137 7.14685 3
 -21 -13 -4 9.95398 7.41862 3
 -21 -13 -4 3.09139 7.49679 9
 -21 13 -3 20.9488 7.733 3
 -21 -13 -3 16.2167 7.35382 3
 -21 -13 -3 19.9022 8.1713 9
 -21 13 -2 28.5067 7.57648 3
 -21 -13 -2 25.0384 7.21326 3
 -21 -13 -2 30.8923 8.33104 9
 -21 -13 -1 433.705 23.1761 9
 -21 -13 -1 456.536 23.2444 7
 -21 13 -1 452.04 21.4712 3
 -21 -13 -1 442.381 21.364 3
 -21 -13 0 53.9479 8.91712 7
 -21 -13 0 39.6421 8.45957 9
 -21 13 0 53.5535 8.09737 3
 -21 -13 0 46.0983 7.75699 3
 -21 13 0 27.7206 8.54716 5
 -21 -13 1 185.24 14.1085 9
 -21 -13 1 180.75 14.3118 7
 -21 13 1 206.009 12.943 3
 -21 -13 1 196.216 12.9428 3
 -21 13 1 190.965 16.1453 5
 -21 -13 2 4.20532 6.31028 7
 -21 13 2 5.00819 5.25971 3
 -21 -13 2 5.76001 5.53466 3
 -21 13 2 7.40197 7.56943 5
 -21 -13 3 170.513 13.2983 7
 -21 13 3 182.923 15.6641 5
 -21 13 3 183.055 11.6951 3
 -21 -13 3 183.298 11.9614 3
 -21 13 4 1.08383 7.43307 5
 -21 -13 4 -6.36679 5.88328 3
 -21 13 4 -7.35182 5.99985 3
 -21 -13 4 1.61207 6.0468 7
 -21 13 5 599.972 29.2724 5
 -21 13 5 524.1 22.1815 3
 -21 -13 5 566.517 22.7047 3
 -21 -13 5 595.859 25.74 7
 -21 13 6 2.20768 7.63756 5
 -21 13 6 8.30608 4.94488 3
 -21 -13 6 1.59757 4.97763 3
 -21 -13 6 2.35298 5.52169 7
 -21 13 7 42.2848 9.77999 5
 -21 -13 7 33.0574 5.75021 3
 -21 13 7 44.8343 6.45984 3
 -21 -13 7 37.3303 7.70953 7
 -21 13 8 1.12122 7.68873 5
 -21 13 8 0.98813 4.63929 3
 -21 -13 8 5.07104 4.89587 3
 -21 -13 8 -6.97502 6.10929 7
 -21 13 9 444.062 24.3472 5
 -21 -13 9 387.062 19.8686 7
 -21 -13 9 368.392 16.8175 3
 -21 13 9 387.168 17.0707 3
 -21 -13 10 3.87804 5.60408 7
 -21 13 10 10.8147 4.9638 3
 -21 -13 10 17.6171 5.14462 3
 -21 -13 11 135.863 9.53652 3
 -21 13 11 116.73 9.11223 3
 -21 -13 12 -0.31463 3.34995 11
 -21 13 12 -1.51829 4.75228 3
 -21 -13 12 3.10516 5.08574 3
 -21 13 12 -5.74752 8.15939 5
 -21 13 13 524.708 27.6639 5
 -21 -13 13 490.99 18.8285 11
 -21 13 14 -3.48329 8.31059 5
 -21 13 15 361.584 22.6246 5
 -21 -13 16 1.71775 4.43497 4
 -21 13 16 1.17112 7.66414 5
 -21 -13 17 43.0366 6.40433 4
 -21 13 17 51.7376 10.5758 5
 -21 13 17 53.5258 9.50828 13
 -21 -13 18 1.59839 5.28159 4
 -21 13 18 1.18013 8.2363 5
 -21 13 18 5.82067 6.94354 13
 -21 13 19 384.38 23.2571 5
 -21 -13 19 346.586 17.0904 4
 -21 13 19 366.881 21.3673 13
 -21 13 20 1.18496 7.90542 5
 -21 -13 20 -0.62346 5.82659 4
 -21 13 20 -7.20937 7.60921 13
 -21 -13 21 1.32933 6.12123 4
 -21 13 21 -3.55883 8.20723 5
 -21 13 21 -2.11704 7.19373 13
 -21 -13 22 5.62565 6.88034 4
 -21 13 22 1.18805 8.64126 5
 -21 13 22 -9.77453 8.84587 13
 -21 15 -4 56.7042 11.7949 12
 -21 -15 -4 78.65 11.699 7
 -21 -15 -4 64.6233 10.2269 3
 -21 -15 -4 69.6158 12.4116 9
 -21 15 -3 7.36976 7.79832 12
 -21 -15 -3 4.41375 8.63946 9
 -21 -15 -3 5.12585 8.08146 7
 -21 -15 -3 0.85391 7.25676 3
 -21 15 -3 -5.8666 8.62087 3
 -21 -15 -2 3.22147 8.96501 9
 -21 15 -2 1.59012 7.94797 3
 -21 -15 -2 1.61631 7.6607 3
 -21 -15 -1 429.604 23.588 9
 -21 15 -1 405.975 23.9957 5
 -21 15 -1 366.772 19.8265 3
 -21 -15 -1 435.243 21.1081 3
 -21 -15 0 173.154 14.7121 9
 -21 15 0 169.453 13.0603 3
 -21 -15 0 165.975 12.8594 3
 -21 15 0 215.115 17.1565 5
 -21 -15 1 245.146 17.5408 9
 -21 -15 1 283.895 15.8352 3
 -21 15 1 260.638 15.4802 3
 -21 15 1 301.038 20.3081 5
 -21 -15 2 8.50678 7.74819 9
 -21 15 2 7.62041 6.42891 3
 -21 -15 2 -0.64838 5.60681 3
 -21 15 2 12.2614 8.42415 5
 -21 -15 3 130.065 10.4077 3
 -21 15 3 131.334 10.576 3
 -21 15 3 117.518 13.7186 5
 -21 -15 4 20.9599 5.32 3
 -21 15 4 9.09754 5.4261 3
 -21 15 4 4.57424 8.19199 5
 -21 15 5 471.721 20.4459 3
 -21 -15 5 505.163 20.8225 3
 -21 15 5 536.072 27.9856 5
 -21 15 6 86.5929 8.54872 3
 -21 -15 6 102.474 8.6385 3
 -21 -15 7 5.12848 4.81569 3
 -21 15 7 -5.99889 5.55421 3
 -21 15 7 8.2281 7.54002 5
 -21 15 8 34.7226 6.11604 3
 -21 -15 8 28.2718 5.49831 3
 -21 15 8 34.3804 10.1089 5
 -21 -15 9 175.908 13.8535 7
 -21 -15 9 190.985 11.1236 3
 -21 15 9 199.39 11.482 3
 -21 15 9 208.896 17.449 5
 -21 -15 10 47.02 8.43463 7
 -21 15 10 42.8733 6.27385 3
 -21 -15 10 51.7977 6.39014 3
 -21 15 10 33.6728 10.2895 5
 -21 -15 11 31.4292 7.62451 7
 -21 15 11 25.64 5.7438 3
 -21 -15 11 37.8778 5.85484 3
 -21 15 12 14.9951 5.40162 3
 -21 -15 12 21.1926 5.28115 3
 -21 -15 13 308.927 14.8078 3
 -21 15 13 333.204 15.1325 3
 -21 15 13 319.228 21.9765 5
 -21 -15 14 74.4903 7.81839 3
 -21 15 14 89.2818 8.29523 3
 -21 15 14 63.9262 12.3071 5
 -21 15 15 185.205 17.2525 5
 -21 15 16 47.0896 10.481 5
 -21 15 17 85.8435 12.9444 5
 -21 15 18 101.065 13.5477 5
 -21 15 19 221.22 18.8809 5
 -21 -17 2 13.0886 8.08923 7
 -21 -17 2 14.7392 7.60393 9
 -21 -17 2 13.5712 6.16354 3
 -21 17 2 8.21216 8.93643 5
 -21 -17 3 53.2973 9.79713 7
 -21 -17 3 43.9569 9.9895 9
 -21 -17 3 64.9493 7.97162 3
 -21 17 3 74.9181 12.281 5
 -21 -17 4 59.7441 10.4514 7
 -21 -17 4 59.541 7.77029 3
 -21 17 4 66.1639 11.4627 5
 -21 -17 5 138.896 13.1307 7
 -21 17 5 114.264 14.5777 5
 -21 -17 5 158.463 10.6687 3
 -21 17 6 348.043 23.2477 5
 -21 -17 6 363.709 16.6971 3
 -21 -17 6 362.617 20.3739 7
 -21 17 7 23.559 9.92595 5
 -21 -17 7 30.2792 5.84747 3
 -21 -17 7 13.1138 7.95626 7
 -21 -17 8 11.1895 5.28232 3
 -21 17 8 8.75997 9.17839 5
 -21 -17 9 109.752 8.66152 3
 -21 17 9 109.752 14.633 5
 -21 -17 10 77.3184 7.50542 3
 -21 17 10 100.324 14.1782 5
 -21 -17 11 4.93602 4.72767 3
 -21 17 11 16.6184 10.0103 5
 -21 -17 12 0.89221 4.4595 3
 -21 -17 13 132.489 9.22763 3
 -20 0 -16 287.359 18.6922 12
 -20 0 -15 9.74014 11.1324 3
 -20 0 -15 0.92651 6.68568 12
 -20 0 -14 41.7504 12.1841 3
 -20 0 -14 58.2187 9.38643 12
 -20 0 -13 7.33994 9.2244 3
 -20 0 -12 588.252 32.0592 3
 -20 0 -11 9.15497 8.13205 3
 -20 0 -10 59.2448 10.7833 3
 -20 0 -9 -1.15288 8.18361 3
 -20 0 -9 -4.05431 7.01273 7
 -20 0 -8 612.435 29.7974 3
 -20 0 -8 615.401 28.4567 7
 -20 0 -7 1.00349 6.56707 3
 -20 0 -7 -1.8123 6.59087 7
 -20 0 -6 241.321 16.2728 3
 -20 0 -6 206.237 15.094 7
 -20 0 -5 -0.87075 6.02438 3
 -20 0 -5 4.8365 5.86316 7
 -20 0 -4 540.656 24.3809 3
 -20 0 -4 504.963 23.578 7
 -20 0 -3 -0.31872 3.4061 9
 -20 0 -3 3.00252 4.6143 3
 -20 0 -3 -4.30491 5.50091 7
 -20 0 -2 242.825 10.5843 9
 -20 0 -2 232.849 14.1006 7
 -20 0 -2 239.829 14.5283 3
 -20 0 -1 -1.79123 2.95939 9
 -20 0 -1 0.63439 4.50316 7
 -20 0 -1 -2.63093 4.74603 3
 -20 0 0 13.6922 4.85494 7
 -20 0 0 5.58612 4.48522 3
 -20 0 1 0.56079 3.88188 7
 -20 0 1 11.1646 4.69602 3
 -20 0 2 685.505 25.2496 7
 -20 0 2 647.61 25.3348 3
 -20 0 3 0.36431 3.37171 8
 -20 0 3 0.49668 3.75326 7
 -20 0 3 -3.26726 3.92923 3
 -20 0 4 13.6679 3.86446 8
 -20 0 4 22.0964 4.58204 7
 -20 0 4 21.9007 4.89162 3
 -20 0 4 15.8676 2.93543 13
 -20 0 5 0.41936 2.54911 8
 -20 0 5 -3.13764 3.69674 7
 -20 0 5 1.58602 3.93579 3
 -20 0 5 0.3209 2.72706 13
 -20 0 6 453.853 13.7483 7
 -20 0 6 458.998 15.265 3
 -20 0 6 457.451 13.0104 13
 -20 0 7 -3.16749 3.95646 13
 -20 0 7 -3.74909 3.76052 7
 -20 0 7 -2.36585 4.06838 8
 -20 0 8 334.576 14.3464 7
 -20 0 8 330.953 15.4443 8
 -20 0 9 0.40072 3.42516 7
 -20 0 9 1.06227 4.66846 8
 -20 0 10 1159.19 36.9354 7
 -20 0 10 1183.94 39.3802 8
 -20 0 11 -1.60513 3.35014 7
 -20 0 11 2.96064 5.03195 8
 -20 0 12 222.173 13.5489 8
 -20 0 12 224.384 12.2221 11
 -20 0 13 1.30449 5.54313 8
 -20 0 13 -3.89626 3.74863 11
 -20 0 14 54.5173 7.17502 11
 -20 0 15 -3.2129 4.20602 11
 -20 0 16 1523.03 50.412 11
 -20 0 17 3.65587 5.31904 11
 -20 0 18 49.5244 8.03417 11
 -20 0 19 0.81781 5.75641 11
 -20 0 20 426.88 21.9793 11
 -20 0 21 -5.43076 6.53251 11
 -20 0 22 755.21 32.6368 11
 -20 0 23 3.95873 6.28441 10
 -20 0 23 4.94989 6.3514 11
 -20 0 24 117.915 12.2077 10
 -20 0 24 114.405 12.6172 11
 -20 0 25 1.07139 7.08006 11
 -20 0 25 3.14082 6.43601 10
 -20 0 26 675.515 31.7515 10
 -20 0 26 697.533 32.6516 11
 -20 0 27 -1.15009 8.09617 11
 -20 0 27 -6.60893 6.92104 10
 -20 0 28 3.37856 6.76752 10
 -20 0 28 -8.31501 9.42701 11
 -20 0 29 -1.22436 8.24483 11
 -20 0 29 -1.15346 7.24649 10
 -20 2 -15 43.2483 12.8295 3
 -20 2 -15 25.3924 8.77988 12
 -20 -2 -15 39.8207 7.84438 12
 -20 2 -14 36.6382 11.8449 3
 -20 2 -14 49.1116 9.42617 12
 -20 2 -13 37.7598 12.0187 3
 -20 2 -12 728.924 36.1788 3
 -20 2 -11 68.8561 12.3288 3
 -20 -2 -11 66.8738 11.7486 7
 -20 2 -10 73.4717 12.0336 3
 -20 -2 -10 51.7032 9.89977 7
 -20 2 -9 22.9433 8.42655 3
 -20 -2 -9 19.4349 7.28003 7
 -20 -2 -9 19.9564 3.12981 8
 -20 2 -8 517.013 26.2375 3
 -20 -2 -8 450.097 14.7994 8
 -20 -2 -8 538.561 25.5414 7
 -20 2 -7 103.999 11.8982 3
 -20 -2 -7 102.915 10.958 7
 -20 2 -7 117.911 11.8623 7
 -20 2 -6 625.84 28.4079 3
 -20 -2 -6 601.57 27.2786 7
 -20 2 -6 599.318 27.0922 7
 -20 -2 -5 38.9461 5.76241 9
 -20 2 -5 32.1292 7.23622 3
 -20 2 -5 39.0901 7.94145 7
 -20 -2 -5 50.3076 8.24006 7
 -20 -2 -4 436.274 16.6231 9
 -20 2 -4 445.013 20.8509 3
 -20 -2 -4 393.26 19.7988 7
 -20 2 -4 407.885 19.6005 7
 -20 -2 -3 165.537 9.55693 9
 -20 2 -3 146.271 11.8248 3
 -20 -2 -3 144.167 5.76598 8
 -20 -2 -3 151.74 11.7914 7
 -20 2 -3 170.052 12.1757 7
 -20 -2 -2 472.179 17.2429 9
 -20 2 -2 444.31 20.3056 3
 -20 -2 -2 383.514 12.919 8
 -20 -2 -2 418.501 19.9641 7
 -20 2 -2 457.165 20.3437 7
 -20 2 -1 33.7784 3.19428 9
 -20 -2 -1 31.7498 4.83333 9
 -20 -2 -1 25.8985 2.95671 8
 -20 -2 -1 24.2721 5.81557 7
 -20 2 -1 24.0717 5.81766 7
 -20 2 -1 28.9036 6.03725 3
 -20 2 0 -1.15486 4.61355 7
 -20 -2 0 1.24026 4.17662 7
 -20 -2 0 0.38222 2.22343 8
 -20 2 0 6.11027 2.38379 9
 -20 2 0 11.785 5.39278 3
 -20 -2 1 6.18792 2.69947 8
 -20 -2 1 3.5176 4.26747 7
 -20 2 1 8.64866 4.51582 7
 -20 2 1 8.20895 4.68721 3
 -20 -2 2 564.282 19.5594 8
 -20 2 2 594.419 23.1079 7
 -20 2 2 618.433 23.8592 3
 -20 -2 3 7.6936 2.86995 8
 -20 -2 3 8.46515 4.17718 7
 -20 2 3 4.72219 3.87749 7
 -20 2 3 9.76793 4.48163 3
 -20 -2 3 10.9587 2.26418 13
 -20 -2 4 189.192 9.25577 8
 -20 -2 4 209.326 11.4586 7
 -20 2 4 196.244 10.6583 7
 -20 2 4 183.461 11.32 3
 -20 -2 4 183.712 8.43329 13
 -20 -2 5 34.8415 5.34799 7
 -20 2 5 34.4172 4.95169 7
 -20 2 5 34.7157 5.6826 3
 -20 2 5 26.5521 4.10465 13
 -20 2 6 1754.85 53.3765 8
 -20 2 6 1771.46 51.8921 7
 -20 -2 6 1734 53.068 7
 -20 2 6 1792.45 54.0876 3
 -20 2 6 1644.58 51.4911 13
 -20 2 7 36.0918 5.14712 13
 -20 -2 7 51.5811 5.98092 7
 -20 2 7 43.2415 6.147 8
 -20 2 7 45.8476 5.19478 7
 -20 2 8 249.41 12.9549 13
 -20 -2 8 227.873 12.0661 7
 -20 2 8 260.17 13.6231 8
 -20 2 8 250.282 11.4525 7
 -20 2 9 -2.24517 3.81454 13
 -20 -2 9 5.00994 3.80234 7
 -20 2 9 -0.69645 3.02728 7
 -20 2 9 -2.32319 4.79003 8
 -20 2 10 167.915 11.5329 13
 -20 2 10 178.466 9.18861 7
 -20 -2 10 190.285 10.4882 7
 -20 2 10 190.046 11.9849 8
 -20 -2 11 28.8898 4.83435 11
 -20 2 11 22.8081 3.90775 7
 -20 2 11 31.8878 6.67373 8
 -20 -2 12 1386.76 45.7094 11
 -20 2 12 1494.93 43.9565 7
 -20 2 12 1502.42 48.8667 8
 -20 -2 13 103.197 8.37775 11
 -20 -2 14 -0.58475 4.35331 11
 -20 2 14 2.46123 4.21951 11
 -20 2 15 36.7604 6.28915 11
 -20 -2 15 32.7972 6.29167 11
 -20 2 16 687.688 28.0417 11
 -20 -2 16 712.152 28.1035 11
 -20 2 17 4.43103 5.11024 11
 -20 -2 17 2.90149 5.23483 11
 -20 -2 18 289.877 16.7181 11
 -20 2 18 298.392 17.0228 11
 -20 2 19 -4.92658 5.97267 11
 -20 -2 19 -0.81791 5.65916 11
 -20 2 20 426.615 21.7329 11
 -20 -2 20 400.804 21.3338 11
 -20 2 21 26.1544 7.15084 11
 -20 -2 21 34.5294 8.15225 11
 -20 -2 21 28.201 7.38846 10
 -20 2 22 483.374 24.4811 11
 -20 -2 22 490.635 25.0783 10
 -20 -2 22 508.328 25.2915 11
 -20 2 23 8.84066 7.03611 11
 -20 -2 23 13.983 8.03639 11
 -20 -2 23 10.3383 6.96749 10
 -20 2 24 75.6199 10.7804 11
 -20 -2 24 57.3699 9.84534 10
 -20 -2 24 69.8898 10.8312 11
 -20 2 25 18.0066 8.26412 11
 -20 -2 25 35.9056 9.48334 11
 -20 2 25 26.7857 8.05771 10
 -20 -2 25 25.1864 8.48283 10
 -20 2 26 241.578 18.1575 11
 -20 -2 26 266.194 18.6005 10
 -20 -2 26 270.384 19.5322 11
 -20 2 26 258.389 17.8244 10
 -20 2 27 15.6481 7.40916 10
 -20 -2 27 1.16998 8.64751 11
 -20 -2 27 8.05607 7.68188 10
 -20 2 27 12.4634 8.62829 11
 -20 2 28 23.5146 8.09121 10
 -20 2 28 17.5445 8.31625 11
 -20 -2 28 18.152 8.95348 11
 -20 -2 28 14.1661 8.03721 10
 -20 2 29 17.4842 8.40362 10
 -20 -2 29 31.2199 10.3833 11
 -20 -2 29 26.5002 9.12584 10
 -20 2 29 27.6833 10.0698 11
 -20 4 -15 3.15113 11.188 3
 -20 -4 -15 20.7187 11.7787 3
 -20 4 -15 12.2011 8.50973 12
 -20 -4 -14 79.159 14.2522 3
 -20 4 -14 82.7995 15.0767 3
 -20 4 -14 83.4006 12.2704 12
 -20 4 -13 234.434 17.4801 12
 -20 -4 -13 267.729 20.273 7
 -20 -4 -13 265.321 21.5652 3
 -20 4 -13 287.811 21.6855 3
 -20 -4 -12 459.115 26.4442 7
 -20 4 -12 482.472 28.2966 3
 -20 -4 -12 484.615 28.426 3
 -20 -4 -11 11.4956 7.96302 7
 -20 -4 -11 19.5175 9.32095 3
 -20 4 -11 15.4245 9.13238 3
 -20 -4 -10 48.1374 10.2618 7
 -20 -4 -10 47.9442 10.4715 3
 -20 4 -10 56.9628 11.0194 3
 -20 -4 -9 146.741 13.6521 7
 -20 -4 -9 153.973 15.1703 3
 -20 4 -9 161.951 15.1785 3
 -20 -4 -8 626.026 29.8597 7
 -20 -4 -8 664.474 31.5752 3
 -20 4 -8 727.342 32.0759 3
 -20 -4 -7 247.74 16.9682 7
 -20 4 -7 274.756 18.1124 3
 -20 -4 -7 264.451 18.1662 3
 -20 -4 -6 363.363 17.1247 4
 -20 -4 -6 341.364 19.6854 7
 -20 -4 -6 358.453 20.6 3
 -20 4 -6 369.947 20.7561 3
 -20 -4 -6 345.386 17.0496 9
 -20 -4 -5 13.0151 5.114 4
 -20 -4 -5 16.992 6.89215 7
 -20 4 -5 19.1752 6.69915 3
 -20 -4 -5 27.3892 7.34674 3
 -20 -4 -5 18.2992 5.56585 9
 -20 -4 -4 28.3625 5.67227 4
 -20 -4 -4 22.5135 6.62884 7
 -20 4 -4 34.9224 6.84627 7
 -20 -4 -4 27.1029 6.89377 3
 -20 4 -4 26.6922 6.54322 3
 -20 -4 -4 24.4663 5.72539 9
 -20 -4 -3 409.488 17.2316 4
 -20 -4 -3 394.51 17.5989 9
 -20 4 -3 417.857 20.1842 3
 -20 -4 -3 409.397 20.3001 3
 -20 -4 -3 373.59 19.8232 7
 -20 4 -3 415.84 19.8823 7
 -20 -4 -2 956.546 33.0332 9
 -20 -4 -2 978.057 35.9305 3
 -20 4 -2 937.949 35.6987 3
 -20 -4 -2 1013.57 36.4708 7
 -20 4 -2 1017.51 35.4494 7
 -20 4 -1 139.451 10.8713 3
 -20 -4 -1 140.586 10.8927 3
 -20 -4 -1 127.962 10.5993 7
 -20 4 -1 129.201 10.1049 7
 -20 -4 -1 162.467 9.77776 9
 -20 4 0 61.6662 7.61771 3
 -20 -4 0 51.7268 7.14857 3
 -20 -4 0 62.4188 7.45426 7
 -20 4 0 56.7571 6.80701 7
 -20 4 1 213.872 7.30692 9
 -20 -4 1 269.78 14.2374 7
 -20 4 1 249.944 13.0392 7
 -20 4 1 260.847 13.7443 3
 -20 -4 1 268.973 13.8986 3
 -20 -4 2 447.019 19.5213 7
 -20 4 2 408.085 17.8087 7
 -20 -4 2 436.901 19.0545 3
 -20 4 2 449.396 19.2275 3
 -20 -4 3 55.3001 6.61599 7
 -20 4 3 49.8753 5.92225 7
 -20 4 3 51.3409 6.66653 3
 -20 -4 3 53.6841 6.60237 3
 -20 -4 3 56.1058 3.88388 13
 -20 4 4 147.352 8.92446 7
 -20 -4 4 147.28 9.97541 7
 -20 4 4 143.434 9.88531 3
 -20 -4 4 144.638 9.9752 3
 -20 -4 5 134.766 9.51552 7
 -20 4 5 145.545 8.5361 7
 -20 -4 5 135.124 9.56984 3
 -20 4 5 130.431 9.39007 3
 -20 -4 6 1115.12 36.0203 7
 -20 4 6 1070.42 33.4597 7
 -20 -4 6 1039.18 35.7542 3
 -20 4 6 1062.84 35.7888 3
 -20 4 6 1012.72 34.0515 13
 -20 -4 7 236.641 12.7429 7
 -20 4 7 249.734 10.9927 7
 -20 -4 7 242.426 13.0926 3
 -20 4 7 244.446 13.0071 3
 -20 4 7 228.891 11.9862 13
 -20 4 8 448.378 19.2715 13
 -20 -4 8 481.606 19.5308 7
 -20 4 8 474.907 17.0326 7
 -20 4 9 11.7031 4.44037 13
 -20 -4 9 18.8951 4.76589 7
 -20 4 9 10.7423 3.14282 7
 -20 4 10 215.497 12.9354 13
 -20 -4 10 228.464 10.6786 11
 -20 4 10 228.439 13.9505 8
 -20 4 10 209.282 9.62035 7
 -20 -4 11 233.684 11.4807 11
 -20 4 11 232.138 13.9354 13
 -20 4 11 230.656 10.0434 7
 -20 4 12 1232.36 36.0446 7
 -20 4 12 1131.75 41.5505 13
 -20 -4 12 1186.01 38.6571 11
 -20 4 13 198.701 8.79792 7
 -20 4 13 168.491 12.7787 13
 -20 -4 13 152.965 10.2866 11
 -20 4 14 77.9348 5.61603 7
 -20 -4 14 78.7704 7.63892 11
 -20 4 14 90.8209 9.74496 13
 -20 -4 15 138.118 10.3495 11
 -20 4 16 606.854 25.5224 11
 -20 -4 16 612.687 25.2852 11
 -20 -4 17 15.1867 5.62897 11
 -20 4 17 5.23884 5.09257 11
 -20 -4 18 331.5 18.0457 11
 -20 4 18 321.483 17.9478 11
 -20 -4 19 97.1461 10.4244 11
 -20 4 19 76.6435 9.39952 11
 -20 -4 20 692.799 30.3851 11
 -20 4 20 693.055 30.3651 11
 -20 -4 21 152.156 13.3613 10
 -20 4 21 111.717 11.402 11
 -20 -4 22 247.871 17.5673 10
 -20 4 22 224.392 15.968 11
 -20 -4 23 116.768 12.5236 10
 -20 4 23 93.7684 11.2623 11
 -20 -4 24 11.0183 7.28143 10
 -20 4 24 -2.02698 6.63303 11
 -20 -4 25 245.394 18.2717 10
 -20 4 25 243.243 17.8884 11
 -20 -4 26 472.216 26.0861 10
 -20 4 26 476.147 25.4615 11
 -20 -4 27 19.0892 8.42315 10
 -20 4 27 32.3921 9.62403 11
 -20 -4 28 19.5626 8.39647 10
 -20 -4 28 15.109 9.8409 4
 -20 4 28 16.0892 8.69591 11
 -20 4 29 19.4269 8.75136 10
 -20 -4 29 14.9786 8.57188 10
 -20 4 29 21.2533 9.12851 11
 -20 -4 29 12.5404 11.0673 4
 -20 6 -14 44.0632 10.306 12
 -20 -6 -14 37.4829 12.4899 3
 -20 6 -14 53.2782 12.6247 3
 -20 -6 -14 33.4405 11.3543 7
 -20 6 -13 107.672 13.1348 12
 -20 -6 -13 113.018 15.5392 3
 -20 6 -13 102.962 15.3817 3
 -20 -6 -13 99.9563 14.3637 7
 -20 6 -12 160.371 15.0651 12
 -20 6 -12 185.485 17.8241 3
 -20 -6 -12 194.916 17.9717 3
 -20 -6 -12 178.922 16.4413 7
 -20 -6 -11 11.6218 8.86214 3
 -20 6 -11 19.1104 9.77418 3
 -20 -6 -11 10.5305 8.58479 7
 -20 -6 -10 25.6701 9.18191 3
 -20 6 -10 24.0768 9.11005 3
 -20 -6 -10 10.0696 7.55006 7
 -20 -6 -9 68.2636 11.4093 3
 -20 6 -9 72.8179 11.3207 3
 -20 -6 -9 61.9385 10.7772 7
 -20 6 -8 242.356 17.7118 3
 -20 -6 -8 228.022 17.5299 3
 -20 -6 -8 242.276 17.0944 7
 -20 -6 -7 158.75 12.0831 9
 -20 -6 -7 124.99 13.0376 7
 -20 -6 -7 151.417 13.8157 3
 -20 6 -7 115.016 12.6528 3
 -20 -6 -6 32.5278 7.1942 9
 -20 -6 -6 44.6341 6.45482 4
 -20 -6 -6 24.038 7.87156 7
 -20 6 -6 47.7227 8.58735 3
 -20 -6 -6 35.2642 7.96862 3
 -20 -6 -5 74.0454 8.42924 9
 -20 -6 -5 62.0131 7.06923 4
 -20 -6 -5 70.2283 9.75781 7
 -20 -6 -5 87.27 10.192 3
 -20 6 -5 62.1019 8.7866 3
 -20 -6 -4 198.526 12.7011 9
 -20 -6 -4 187.146 10.962 4
 -20 -6 -4 211.227 14.7204 7
 -20 6 -4 215.858 14.3001 3
 -20 -6 -4 213.983 14.626 3
 -20 -6 -3 442.683 20.2632 9
 -20 -6 -3 513.961 18.8742 4
 -20 -6 -3 475.73 22.647 7
 -20 6 -3 474.442 22.2593 3
 -20 -6 -3 430.869 21.7559 3
 -20 -6 -2 221.244 13.0008 9
 -20 -6 -2 223.443 11.122 4
 -20 -6 -2 244.246 14.8044 3
 -20 6 -2 235.571 14.378 3
 -20 -6 -2 249.979 15.0777 7
 -20 -6 -1 108.701 7.21636 4
 -20 -6 -1 81.9891 9.26344 7
 -20 -6 -1 97.9686 8.5523 9
 -20 6 -1 96.3861 9.09731 3
 -20 -6 -1 84.0801 8.96956 3
 -20 -6 0 422.368 19.7725 7
 -20 -6 0 404.878 19.2068 3
 -20 6 0 415.774 19.1301 3
 -20 6 1 259.455 13.3426 7
 -20 -6 1 257.979 14.8676 7
 -20 -6 1 274.94 14.5509 3
 -20 6 1 274.604 14.5789 3
 -20 6 2 525.814 20.4351 7
 -20 -6 2 517.058 22.3516 7
 -20 -6 2 517.236 21.637 3
 -20 6 2 546.544 21.8589 3
 -20 -6 3 322.88 15.9639 7
 -20 6 3 331.634 14.1551 7
 -20 -6 3 321.693 15.4147 3
 -20 6 3 323.649 15.2408 3
 -20 6 3 283.178 9.31139 9
 -20 -6 4 7.16651 4.7723 7
 -20 -6 4 2.13701 4.40763 3
 -20 6 4 5.77274 4.35628 3
 -20 6 4 3.4699 3.42727 7
 -20 -6 5 177.549 11.2616 7
 -20 6 5 169.955 10.6169 3
 -20 -6 5 178.668 10.9902 3
 -20 6 5 170.893 9.12642 7
 -20 -6 6 973.811 35.0731 7
 -20 6 6 1034.06 31.9119 7
 -20 -6 6 1023.89 34.7589 3
 -20 6 6 1025.67 34.5312 3
 -20 -6 7 644.998 24.4197 7
 -20 6 7 599.373 20.4996 7
 -20 6 7 659.104 23.8408 3
 -20 -6 7 573.963 23.1913 3
 -20 6 7 582.304 22.7712 13
 -20 6 8 160.872 10.5627 13
 -20 -6 8 183.521 11.3946 7
 -20 6 8 179.798 8.43817 7
 -20 6 9 2.87069 4.37031 13
 -20 -6 9 0.56647 3.98726 7
 -20 6 9 -1.24197 2.60525 7
 -20 6 10 48.2103 6.65164 13
 -20 -6 10 48.3987 4.88571 11
 -20 6 10 47.25 4.0593 7
 -20 6 11 481.178 21.8074 13
 -20 -6 11 485.569 18.6018 11
 -20 6 11 507.897 16.509 7
 -20 -6 12 969.564 32.2339 11
 -20 6 12 901.191 35.0412 13
 -20 6 12 984.706 28.8034 7
 -20 -6 13 345.887 15.9637 11
 -20 6 13 316.562 17.8513 13
 -20 6 13 357.712 12.4132 7
 -20 6 14 233.645 9.15163 7
 -20 -6 14 223.594 12.6492 11
 -20 6 14 214.107 14.8077 13
 -20 6 15 348.759 12.2378 7
 -20 6 15 308.073 18.4513 13
 -20 -6 15 340.853 16.8952 11
 -20 -6 16 342.086 16.9783 11
 -20 6 16 327.512 19.197 13
 -20 6 16 311.24 11.7279 7
 -20 6 17 118.671 11.8356 13
 -20 6 18 259.513 16.0637 11
 -20 6 18 267.529 17.9195 13
 -20 6 19 84.448 9.53799 11
 -20 6 19 67.0884 10.5124 13
 -20 6 20 249.722 18.1831 13
 -20 6 20 272.599 16.7764 11
 -20 6 21 349.23 22.272 13
 -20 6 21 405.981 21.2094 11
 -20 6 22 222.909 15.7227 11
 -20 6 23 32.9865 7.99908 11
 -20 6 24 4.01829 6.88966 11
 -20 -6 25 167.136 15.5525 10
 -20 -6 25 177.812 16.4446 4
 -20 6 25 172.321 15.06 11
 -20 -6 26 80.3086 12.304 10
 -20 -6 26 74.3011 12.1439 4
 -20 6 26 79.1828 11.4505 11
 -20 -6 27 136.469 14.7429 10
 -20 -6 27 130.73 15.5186 4
 -20 6 27 124.552 13.8305 11
 -20 -6 28 2.51403 8.30644 10
 -20 -6 28 -1.2668 9.57271 4
 -20 8 -13 191.583 17.4562 12
 -20 8 -13 209.503 19.7547 3
 -20 -8 -13 177.398 18.3331 3
 -20 -8 -13 235.024 19.3177 7
 -20 8 -12 165.385 15.5526 12
 -20 -8 -12 169.275 17.0459 3
 -20 8 -12 151.267 16.8049 3
 -20 -8 -12 155.228 16.0802 7
 -20 8 -11 133.959 14.3114 12
 -20 -8 -11 123.444 14.3657 7
 -20 8 -11 146.328 16.4339 3
 -20 -8 -11 130.557 15.0141 3
 -20 -8 -10 -1.14958 8.42866 7
 -20 -8 -10 10.9035 9.02024 3
 -20 8 -10 8.36932 8.05235 3
 -20 -8 -9 42.5056 10.1358 3
 -20 8 -9 50.9127 10.3013 3
 -20 -8 -8 272.093 18.9229 7
 -20 8 -8 278.563 19.0932 3
 -20 -8 -8 282.598 19.124 3
 -20 -8 -8 268.379 17.5247 9
 -20 -8 -7 237.891 16.957 7
 -20 -8 -7 214.307 16.5605 3
 -20 8 -7 204.057 16.001 3
 -20 -8 -7 218.528 15.1418 9
 -20 -8 -6 97.6992 11.6129 7
 -20 8 -6 104.611 11.5968 3
 -20 -8 -6 103.451 11.5802 3
 -20 -8 -6 78.8923 10.0315 9
 -20 -8 -5 76.6309 9.93689 7
 -20 8 -5 91.7936 10.6625 3
 -20 -8 -5 97.1134 10.7595 3
 -20 -8 -5 80.8018 9.68508 9
 -20 -8 -4 29.6447 7.57732 7
 -20 -8 -4 29.4907 7.6048 3
 -20 8 -4 26.4455 7.42187 3
 -20 -8 -4 32.0408 7.07261 9
 -20 -8 -3 409.594 16.3387 4
 -20 -8 -3 472.964 22.5691 7
 -20 8 -3 481.944 21.93 3
 -20 -8 -3 451.041 21.6204 3
 -20 -8 -3 433.204 20.6647 9
 -20 -8 -2 166.855 8.72497 4
 -20 -8 -2 172.347 12.9909 7
 -20 8 -2 172.028 12.42 3
 -20 -8 -2 175.52 12.4421 3
 -20 -8 -2 154.301 11.7248 9
 -20 -8 -1 219.221 9.81298 4
 -20 8 -1 207.442 13.3067 3
 -20 -8 -1 231.097 13.8853 3
 -20 -8 -1 204.86 13.8509 7
 -20 -8 -1 215.616 13.111 9
 -20 -8 0 124.017 6.7538 4
 -20 -8 0 99.1006 10.1043 7
 -20 -8 0 124.371 10.0306 3
 -20 8 0 107.63 9.31512 3
 -20 -8 1 420.197 14.4119 4
 -20 -8 1 484.699 20.776 7
 -20 8 1 461.341 19.1887 3
 -20 -8 1 450.435 19.3656 3
 -20 -8 2 243.91 13.5723 3
 -20 8 2 250.659 13.7017 3
 -20 -8 2 252.11 14.6773 7
 -20 8 3 658.564 24.9596 3
 -20 -8 3 639.556 24.8913 3
 -20 -8 3 664.951 26.6029 7
 -20 -8 4 1.29437 4.70746 7
 -20 -8 4 -6.94039 4.66714 3
 -20 8 4 2.61272 4.20205 3
 -20 -8 5 92.8424 8.78425 7
 -20 8 5 101.571 8.33889 3
 -20 -8 5 94.2905 8.08255 3
 -20 8 5 98.0905 5.06338 9
 -20 -8 6 66.4329 7.81045 7
 -20 8 6 58.5367 6.60161 3
 -20 -8 6 68.0301 7.02467 3
 -20 8 6 67.4574 5.04075 9
 -20 8 7 585.545 27.6261 5
 -20 -8 7 592.876 24.1387 7
 -20 8 7 590.444 22.692 3
 -20 -8 7 553.972 22.3575 3
 -20 8 7 593.508 20.2253 9
 -20 -8 8 182.722 10.909 3
 -20 8 8 157.303 10.3103 3
 -20 -8 8 174.513 11.5395 7
 -20 -8 9 35.4745 3.64533 11
 -20 8 9 34.3311 6.1518 13
 -20 -8 9 50.9378 6.9494 7
 -20 -8 10 62.5725 5.01188 11
 -20 8 10 70.3895 8.09704 13
 -20 8 10 47.8079 9.16597 5
 -20 8 11 695.06 20.0287 7
 -20 -8 11 760.965 24.6346 11
 -20 8 11 706.258 28.0965 13
 -20 -8 12 9.51929 3.75213 11
 -20 8 12 3.86622 5.94884 5
 -20 8 12 15.7975 5.74393 13
 -20 8 12 11.5149 1.44504 7
 -20 8 13 458.17 23.0867 5
 -20 8 13 399.027 11.846 7
 -20 8 13 421.566 20.4338 13
 -20 -8 13 453.077 18.0386 11
 -20 -8 14 52.2094 6.63391 11
 -20 8 14 50.7641 8.57619 5
 -20 8 14 60.0964 8.55761 13
 -20 8 14 45.1288 2.58682 7
 -20 8 15 201.806 15.1948 5
 -20 8 15 184.328 13.744 13
 -20 8 15 169.351 5.94865 7
 -20 8 16 337.144 20.143 5
 -20 8 16 318.71 18.7988 13
 -20 8 17 547.682 26.7757 5
 -20 8 17 525.797 25.64 13
 -20 8 18 58.4145 9.51908 5
 -20 8 18 62.8151 9.62924 13
 -20 8 19 8.93403 7.10812 5
 -20 8 19 8.04729 6.83979 13
 -20 -8 20 71.2273 10.5793 10
 -20 8 20 63.6834 10.1665 5
 -20 8 20 55.4306 9.95979 13
 -20 -8 21 326.817 20.52 10
 -20 8 21 327.729 19.9046 5
 -20 -8 21 344.189 20.1553 4
 -20 8 21 307.194 20.5187 13
 -20 -8 22 123.616 13.1621 4
 -20 8 22 106.747 13.2943 13
 -20 8 22 126.534 12.1355 11
 -20 -8 23 93.951 12.5771 10
 -20 -8 23 100.883 12.8329 4
 -20 8 23 73.11 11.7831 13
 -20 -8 24 -2.32794 7.7656 10
 -20 8 24 -7.17267 8.76414 13
 -20 -8 24 1.05718 8.10571 4
 -20 8 25 282.786 20.7002 13
 -20 -8 25 252.305 19.1508 4
 -20 -8 26 50.2763 10.9632 4
 -20 10 -12 35.547 10.3929 12
 -20 -10 -12 33.01 11.7776 3
 -20 10 -12 46.8923 11.8625 3
 -20 -10 -12 44.8508 11.7306 7
 -20 10 -11 337.218 22.6229 12
 -20 -10 -11 372.185 24.5245 3
 -20 10 -11 415.445 25.4848 3
 -20 -10 -11 331.08 22.5675 7
 -20 10 -10 3.57714 7.8083 12
 -20 10 -10 14.2405 9.10278 3
 -20 -10 -10 30.0873 9.23139 3
 -20 -10 -10 1.18233 9.32448 7
 -20 10 -9 168.827 15.4801 12
 -20 -10 -9 124.835 14.5581 7
 -20 -10 -9 150.418 15.5182 3
 -20 10 -9 173.432 15.9275 3
 -20 -10 -8 42.4461 9.69156 7
 -20 10 -8 52.22 10.4514 3
 -20 -10 -8 70.3501 11.4145 3
 -20 -10 -8 78.5091 11.1502 9
 -20 -10 -7 512.197 25.8931 7
 -20 -10 -7 449.981 24.8365 3
 -20 10 -7 471.072 24.9289 3
 -20 -10 -7 483.784 24.8839 9
 -20 -10 -6 102.499 11.8144 7
 -20 10 -6 92.086 11.6237 3
 -20 -10 -6 109.891 12.0569 3
 -20 -10 -6 66.4146 10.4887 9
 -20 -10 -5 34.3117 8.52176 7
 -20 10 -5 43.6567 8.84527 3
 -20 -10 -5 25.3647 8.31485 3
 -20 -10 -5 43.3693 8.52169 9
 -20 -10 -4 0.91235 5.8526 7
 -20 -10 -4 0.85226 6.29672 3
 -20 10 -4 1.67211 6.41019 3
 -20 -10 -4 5.1003 6.28042 9
 -20 -10 -3 573.942 26.6842 7
 -20 10 -3 586.098 25.9057 3
 -20 -10 -3 616.161 26.652 3
 -20 -10 -3 599.742 26.4398 9
 -20 10 -2 -0.73349 5.50193 3
 -20 -10 -2 0.74949 5.53746 3
 -20 -10 -2 0.78678 5.34713 9
 -20 -10 -2 7.5325 6.03915 7
 -20 -10 -1 105.777 9.80522 3
 -20 10 -1 109.81 9.96716 3
 -20 -10 -1 113.197 10.5219 9
 -20 -10 -1 112.637 11.1666 7
 -20 10 0 6.43343 5.27307 3
 -20 -10 0 0.65791 4.59153 3
 -20 -10 0 -3.87958 5.17641 7
 -20 -10 1 419.463 13.8109 13
 -20 -10 1 395.363 20.2062 7
 -20 10 1 453.14 19.4326 3
 -20 -10 1 413.78 19.2282 3
 -20 -10 2 85.6672 9.32998 7
 -20 -10 2 75.9466 8.19198 3
 -20 10 2 93.765 8.61997 3
 -20 10 2 92.5394 11.0417 5
 -20 -10 3 585.711 24.6195 7
 -20 -10 3 558.904 22.6004 3
 -20 10 3 536.707 22.1809 3
 -20 10 3 556.224 26.9911 5
 -20 -10 4 4.19259 5.08331 7
 -20 -10 4 5.88436 4.43998 3
 -20 10 4 4.697 4.78334 3
 -20 10 4 -1.92851 6.37254 5
 -20 -10 5 94.8744 9.26327 7
 -20 10 5 79.4161 7.45524 3
 -20 -10 5 73.0242 7.37873 3
 -20 10 5 77.9117 10.619 5
 -20 -10 6 -2.7192 4.44887 7
 -20 10 6 1.486 4.3063 3
 -20 -10 6 -2.03213 4.41669 3
 -20 10 6 -1.96444 6.36459 5
 -20 -10 7 543.209 23.2458 7
 -20 10 7 517.86 20.9226 3
 -20 -10 7 525.41 21.1421 3
 -20 10 7 586.611 27.3363 5
 -20 -10 8 82.1328 7.57151 3
 -20 10 8 73.8491 7.14585 3
 -20 -10 8 87.7601 8.7625 7
 -20 -10 9 0.54989 2.20952 11
 -20 -10 9 3.56317 4.32586 3
 -20 10 9 6.47956 4.42843 3
 -20 -10 9 -2.70381 5.4707 7
 -20 -10 10 -1.60284 2.65954 11
 -20 -10 11 268.808 11.6695 11
 -20 10 11 253.388 17.8106 5
 -20 10 12 -0.74062 5.42943 13
 -20 10 12 3.06881 6.21794 5
 -20 -10 12 -0.83067 3.55003 11
 -20 10 13 154.531 12.0557 13
 -20 10 13 178.902 14.4604 5
 -20 -10 13 160.417 10.4519 4
 -20 10 14 -0.81352 5.82245 13
 -20 -10 14 1.15506 4.73361 4
 -20 10 14 -1.0333 6.35192 5
 -20 10 15 348.152 19.311 13
 -20 10 15 347.857 20.902 5
 -20 -10 15 327.262 16.6821 4
 -20 10 16 59.4632 9.07868 13
 -20 10 16 66.734 10.5687 5
 -20 -10 16 72.556 8.64046 4
 -20 10 17 431.823 22.7822 13
 -20 -10 17 440.734 20.552 4
 -20 10 17 429.362 23.7948 5
 -20 10 18 8.66217 6.55021 13
 -20 -10 18 16.2859 6.89347 4
 -20 10 18 15.7698 7.47062 5
 -20 10 19 6.9922 7.82367 13
 -20 -10 19 7.7669 6.24911 4
 -20 10 19 9.48003 6.96377 5
 -20 10 20 -3.10169 7.52005 13
 -20 10 20 1.05711 7.0523 5
 -20 -10 20 5.70009 6.46232 4
 -20 -10 20 -6.27686 7.54849 10
 -20 10 21 546.163 28.4519 13
 -20 10 21 596.664 29.054 5
 -20 10 22 16.4963 8.26299 13
 -20 10 22 12.7033 8.47053 5
 -20 -10 22 25.7715 8.27868 4
 -20 -10 22 17.8201 7.85413 10
 -20 10 23 -2.26668 8.6291 13
 -20 10 23 27.5514 9.00724 5
 -20 -10 23 -2.76867 7.51933 4
 -20 -10 23 19.4802 8.40275 10
 -20 10 24 4.65252 7.9047 13
 -20 -10 24 -4.77996 7.83566 4
 -20 10 24 5.2893 8.39526 5
 -20 -10 24 3.53515 7.7869 10
 -20 10 25 281.921 19.3924 5
 -20 -10 25 265.036 18.5834 4
 -20 -10 25 279.437 19.6147 10
 -20 -10 26 9.21865 8.50213 4
 -20 -10 26 6.21017 8.67039 10
 -20 12 -10 -2.5837 9.01613 12
 -20 12 -10 -7.00972 8.63182 3
 -20 -12 -10 -1.18218 8.17934 3
 -20 12 -9 90.215 12.716 12
 -20 12 -9 82.4055 13.0532 3
 -20 -12 -9 77.9505 12.487 3
 -20 12 -8 4.87287 7.89693 12
 -20 -12 -8 19.3675 8.4848 3
 -20 12 -8 8.46981 8.23539 3
 -20 -12 -8 3.33027 9.43633 9
 -20 12 -7 478.449 25.5252 3
 -20 -12 -7 545.782 26.8809 3
 -20 -12 -7 503.743 26.718 9
 -20 12 -6 -3.80533 7.60043 3
 -20 -12 -6 -2.90618 8.32792 3
 -20 -12 -6 -3.10274 8.15334 9
 -20 12 -5 25.1576 8.33243 3
 -20 -12 -5 16.4174 7.67874 3
 -20 -12 -5 19.8711 8.50894 9
 -20 12 -4 2.53248 7.00581 3
 -20 -12 -4 9.4704 6.74167 3
 -20 -12 -4 0.95683 6.90491 9
 -20 -12 -3 350.107 20.2197 9
 -20 -12 -3 334.023 19.7874 7
 -20 12 -3 346.593 18.7737 3
 -20 -12 -3 362.907 19.1762 3
 -20 -12 -2 0.88341 6.16547 7
 -20 -12 -2 7.13777 6.64253 9
 -20 12 -2 0.7469 5.96706 3
 -20 -12 -2 1.52256 5.96074 3
 -20 -12 -1 86.7696 10.1092 9
 -20 -12 -1 87.818 10.1577 7
 -20 12 -1 86.9678 9.29898 3
 -20 -12 -1 95.3426 9.51434 3
 -20 -12 0 0.82408 6.27289 7
 -20 -12 0 -3.30274 5.6622 9
 -20 12 0 -1.97017 4.92604 3
 -20 -12 0 -1.3412 5.25054 3
 -20 12 0 1.94552 7.01902 5
 -20 -12 1 565.001 25.5001 7
 -20 -12 1 548.731 23.3379 3
 -20 12 1 569.526 23.4723 3
 -20 12 1 595.658 27.923 5
 -20 -12 2 7.82726 6.17539 7
 -20 12 2 12.8111 5.1799 3
 -20 -12 2 12.538 5.31057 3
 -20 12 2 1.99831 6.67047 5
 -20 -12 3 325.871 17.6403 7
 -20 -12 3 303.257 15.2544 3
 -20 12 3 285.206 14.9722 3
 -20 12 3 295.744 19.2147 5
 -20 -12 4 15.0157 6.24076 7
 -20 12 4 12.6508 5.23754 3
 -20 -12 4 12.965 5.03724 3
 -20 12 4 17.3976 8.2373 5
 -20 -12 5 141.481 11.3736 7
 -20 12 5 105.841 8.73854 3
 -20 -12 5 124.646 9.19781 3
 -20 12 5 118.728 12.5582 5
 -20 -12 6 2.93032 5.45432 7
 -20 12 6 2.44018 4.29029 3
 -20 -12 6 2.50307 4.42467 3
 -20 12 6 5.20848 7.39454 5
 -20 -12 7 619.336 26.2654 7
 -20 12 7 613.321 23.2107 3
 -20 -12 7 611.124 23.3184 3
 -20 12 7 653.897 30.4116 5
 -20 -12 8 9.4566 5.85141 7
 -20 12 8 5.23162 4.25074 3
 -20 -12 8 5.85484 4.19703 3
 -20 12 8 2.11826 7.5195 5
 -20 -12 9 -0.35457 1.89467 11
 -20 -12 9 -2.18469 5.03824 7
 -20 12 9 1.90571 4.40932 3
 -20 -12 9 7.31824 4.26491 3
 -20 -12 10 12.0482 2.61831 4
 -20 -12 10 17.312 4.91371 3
 -20 12 10 11.1024 5.05411 3
 -20 -12 10 11.6611 3.0105 11
 -20 -12 11 223.252 9.43713 4
 -20 -12 11 239.791 10.5446 11
 -20 12 12 8.68826 7.45096 5
 -20 12 13 45.869 9.1724 5
 -20 -12 13 -1.10745 2.26941 4
 -20 12 14 1.09744 6.96742 5
 -20 -12 14 -0.84926 4.11808 4
 -20 -12 15 426.563 17.8846 4
 -20 12 15 463.969 24.9488 5
 -20 12 15 407.045 21.6995 13
 -20 -12 16 20.5561 5.6071 4
 -20 12 16 22.149 8.63507 5
 -20 12 16 33.3293 7.59265 13
 -20 12 17 255.81 18.3218 5
 -20 -12 17 235.173 13.5418 4
 -20 12 17 244.602 16.6678 13
 -20 12 18 3.34948 7.58793 5
 -20 -12 18 -3.72525 5.45753 4
 -20 12 18 15.4528 7.61358 13
 -20 -12 19 37.2473 7.40039 4
 -20 12 19 40.3649 9.64971 5
 -20 12 19 55.8701 9.95309 13
 -20 -12 20 1.41431 5.94021 4
 -20 12 20 7.87318 8.1815 5
 -20 12 20 6.1724 7.65934 13
 -20 -12 21 593.026 28.2863 10
 -20 12 21 577.672 28.7744 5
 -20 -12 21 512.996 23.9836 4
 -20 12 21 498.167 26.5615 13
 -20 -12 22 3.35437 7.02717 10
 -20 12 22 12.4022 8.45927 5
 -20 -12 22 3.14293 6.60205 4
 -20 12 22 17.4482 8.59866 13
 -20 -12 23 4.60926 7.75991 10
 -20 12 23 -2.25654 8.46323 5
 -20 -12 23 9.05323 7.11538 4
 -20 12 23 -1.12105 8.21864 13
 -20 -12 24 2.36674 8.53909 10
 -20 -12 24 -3.43078 7.03047 4
 -20 12 24 -4.51154 8.77051 5
 -20 12 24 -6.8805 8.40727 13
 -20 -14 -7 319.501 21.3897 7
 -20 -14 -7 336.683 20.8762 3
 -20 14 -7 325.731 20.3758 3
 -20 -14 -7 310.241 22.1618 9
 -20 14 -6 28.6936 9.5902 12
 -20 -14 -6 23.7852 8.99848 7
 -20 14 -6 30.2005 9.42039 3
 -20 -14 -6 22.9441 8.24764 3
 -20 -14 -6 28.7222 10.1768 9
 -20 -14 -5 -5.54028 8.12319 9
 -20 14 -5 2.68629 7.52049 3
 -20 -14 -5 -0.91058 7.60207 3
 -20 14 -5 -1.21432 7.78943 12
 -20 -14 -4 -3.20275 7.70319 9
 -20 -14 -4 -0.86326 7.54636 3
 -20 14 -4 1.69913 7.17761 3
 -20 -14 -3 234.848 17.4046 9
 -20 14 -3 241.879 15.8177 3
 -20 -14 -3 289.849 16.9444 3
 -20 -14 -2 54.0205 9.84829 9
 -20 14 -2 64.0929 9.19296 3
 -20 -14 -2 67.5479 9.21946 3
 -20 14 -2 73.5813 11.0646 5
 -20 -14 -1 104.29 11.8119 9
 -20 -14 -1 114.534 10.572 3
 -20 14 -1 99.4378 10.3929 3
 -20 14 -1 87.0491 11.8913 5
 -20 -14 0 -5.59287 6.50541 9
 -20 14 0 8.04068 6.2317 3
 -20 -14 0 2.05268 5.57305 3
 -20 14 0 1.02963 7.78058 5
 -20 -14 1 479.663 24.1384 9
 -20 -14 1 488.588 21.4829 3
 -20 14 1 506.531 21.6705 3
 -20 14 1 488.157 25.634 5
 -20 -14 2 3.63228 5.29205 3
 -20 14 2 -1.77778 5.12305 3
 -20 14 2 1.06025 7.71177 5
 -20 14 3 217.857 12.7375 3
 -20 -14 3 229.562 12.9767 3
 -20 14 3 221.124 17.0521 5
 -20 -14 4 -0.54607 4.55887 3
 -20 14 4 -0.52991 4.39727 3
 -20 14 4 3.25731 7.89731 5
 -20 14 5 76.6153 7.82617 3
 -20 -14 5 70.9562 7.55014 3
 -20 14 5 73.411 11.3469 5
 -20 14 6 71.4212 7.29384 3
 -20 -14 6 75.3566 7.31025 3
 -20 14 6 47.5665 10.591 5
 -20 -14 7 622.948 27.6777 7
 -20 -14 7 686.981 24.7425 3
 -20 14 7 662.933 24.61 3
 -20 -14 8 19.4346 7.00747 7
 -20 -14 8 24.0503 5.00371 3
 -20 14 8 22.0287 5.03238 3
 -20 14 8 37.1357 9.9106 5
 -20 -14 9 -3.89972 6.0646 7
 -20 14 9 -1.36324 4.46553 3
 -20 -14 9 5.60397 4.10472 3
 -20 14 9 -1.13362 7.70409 5
 -20 -14 10 0.7821 6.2069 7
 -20 14 10 -3.64037 4.5871 3
 -20 -14 10 7.94456 4.30401 3
 -20 -14 11 505.409 20.4026 3
 -20 14 11 548.793 20.6969 3
 -20 14 12 41.8851 6.30915 3
 -20 -14 12 40.9495 6.36381 3
 -20 14 13 250.065 18.7966 5
 -20 14 14 2.33846 8.43681 5
 -20 14 15 341.791 22.1013 5
 -20 14 16 14.1589 9.11823 5
 -20 14 17 375.312 23.4621 5
 -20 14 18 16.6381 8.92497 5
 -20 14 19 20.2604 8.33173 5
 -20 14 19 17.1141 7.95091 13
 -20 14 20 33.4739 10.463 5
 -20 14 20 57.9155 10.2347 13
 -20 14 21 314.711 21.4995 5
 -20 14 21 296.832 19.8629 13
 -20 16 -4 70.5444 12.3303 12
 -20 16 -4 73.9556 12.0119 5
 -20 -16 -4 73.2633 12.7481 9
 -20 -16 -4 81.6114 11.9211 7
 -20 -16 -4 87.354 10.4842 3
 -20 16 -3 326.632 21.6405 12
 -20 16 -3 267.504 19.1404 5
 -20 -16 -3 281.992 20.136 9
 -20 -16 -3 296.027 19.3818 7
 -20 -16 -3 290.975 17.5758 3
 -20 16 -2 125.112 14.4702 12
 -20 -16 -2 144.282 14.7657 9
 -20 -16 -2 116.416 13.0797 7
 -20 -16 -2 113.323 11.5006 3
 -20 16 -2 148.854 14.697 5
 -20 -16 -1 47.4627 9.47127 7
 -20 -16 -1 52.6708 10.2466 9
 -20 -16 -1 33.2943 7.22523 3
 -20 16 -1 38.5187 10.4789 5
 -20 -16 0 1.04071 7.38715 9
 -20 -16 0 -7.38615 7.80026 7
 -20 -16 0 2.73614 5.84668 3
 -20 16 0 3.26758 8.35075 5
 -20 -16 1 171.349 15.14 9
 -20 -16 1 215.194 15.5725 7
 -20 -16 1 211.713 13.1952 3
 -20 16 1 220.335 17.7751 5
 -20 -16 2 171.766 15.0387 9
 -20 -16 2 191.439 14.9647 7
 -20 -16 2 194.718 12.5613 3
 -20 16 2 195.419 16.8241 5
 -20 -16 3 262.736 16.9061 7
 -20 -16 3 232.669 13.758 3
 -20 16 4 50.6573 10.7336 5
 -20 -16 4 49.1582 6.80225 3
 -20 -16 4 48.5179 9.02104 7
 -20 16 5 34.9282 10.0261 5
 -20 -16 5 51.3961 6.61925 3
 -20 16 6 56.4316 11.0602 5
 -20 -16 6 66.2026 7.08637 3
 -20 16 7 312.139 20.9702 5
 -20 -16 7 241.052 12.8959 3
 -20 16 8 162.741 15.8379 5
 -20 -16 8 135.765 9.359 3
 -20 16 9 -1.20446 7.8046 5
 -20 -16 9 0.44772 4.87173 3
 -20 16 10 25.466 9.89741 5
 -20 -16 10 23.8087 5.18152 3
 -20 -16 11 424.528 17.4454 3
 -20 -16 12 184.542 10.7398 3
 -20 16 13 158.026 16.1112 5
 -20 -16 13 168.28 10.1484 3
 -20 16 14 3.72222 8.36113 5
 -20 -16 14 15.1737 5.03116 3
 -20 16 15 135.91 15.405 5
 -20 16 16 81.4071 12.4921 5
 -20 16 17 145.893 15.4226 5
 -20 16 18 16.4024 10.2856 5
 -20 18 3 39.6131 10.9443 5
 -20 18 3 44.8823 10.2829 12
 -20 -18 3 41.9629 9.26019 7
 -20 -18 3 40.01 9.21835 9
 -20 -18 4 98.0509 11.7738 7
 -20 18 4 77.8823 12.6839 5
 -20 -18 5 14.161 7.82638 7
 -20 18 5 6.15272 8.88337 5
 -20 -18 6 21.0455 8.25011 7
 -20 18 6 17.3967 10.0699 5
 -20 -18 7 141.068 12.9454 7
 -20 18 7 137.824 15.4569 5
 -20 -18 8 19.9633 7.6959 7
 -20 18 8 31.5882 10.8797 5
 -20 -18 9 10.4163 7.71401 7
 -20 18 9 2.54608 9.47894 5
 -20 -18 10 110.409 12.0491 7
 -20 18 10 138.507 16.0811 5
 -20 -18 11 147.449 13.0925 7
 -20 18 11 144.633 16.6335 5
 -19 1 -17 -1.71406 11.9637 3
 -19 1 -17 16.9433 7.91179 12
 -19 -1 -17 3.52118 6.55618 12
 -19 1 -16 169.061 18.8098 3
 -19 -1 -16 171.389 19.476 3
 -19 1 -16 159.852 14.2295 12
 -19 -1 -16 166.881 13.1954 12
 -19 1 -15 12.5447 11.1358 3
 -19 -1 -15 25.1968 12.3346 3
 -19 1 -15 12.2708 8.12125 12
 -19 -1 -15 10.2253 6.4006 12
 -19 1 -14 461.956 28.4806 3
 -19 -1 -14 428.369 28.3774 3
 -19 1 -14 402.066 21.9772 12
 -19 1 -13 19.9555 9.77835 3
 -19 -1 -13 11.4641 10.6716 3
 -19 -1 -13 8.05261 4.40448 8
 -19 1 -12 16.1354 9.94201 3
 -19 -1 -12 25.6629 10.6547 3
 -19 -1 -12 13.2676 4.29682 8
 -19 -1 -11 12.7291 8.41337 3
 -19 1 -11 1.26564 8.44534 3
 -19 1 -10 716.391 33.8518 3
 -19 -1 -10 691.769 33.8301 3
 -19 -1 -10 692.502 31.7854 7
 -19 -1 -9 45.7668 9.88451 3
 -19 1 -9 58.9075 10.5054 3
 -19 -1 -9 37.1629 8.39702 7
 -19 -1 -8 18.6759 7.73384 3
 -19 1 -8 13.4405 6.90818 3
 -19 1 -8 11.0299 6.85371 7
 -19 -1 -8 16.6442 7.09996 7
 -19 1 -7 60.5633 9.89765 3
 -19 -1 -7 69.5164 10.2873 3
 -19 1 -7 82.21 9.88745 7
 -19 -1 -7 96.918 10.6853 7
 -19 -1 -6 567.795 26.8494 3
 -19 1 -6 611.751 27.5956 3
 -19 -1 -6 583.583 26.2583 7
 -19 1 -6 580.639 26.2321 7
 -19 1 -5 9.90278 6.10279 3
 -19 -1 -5 11.5964 5.98281 3
 -19 1 -5 6.11117 5.60659 7
 -19 -1 -5 13.9878 5.96405 7
 -19 -1 -4 873.008 28.9049 9
 -19 -1 -4 834.559 33.4894 3
 -19 1 -4 937.293 34.3499 3
 -19 1 -4 896.895 33.3909 7
 -19 -1 -4 859.285 33.4613 7
 -19 -1 -3 13.0097 3.67146 9
 -19 1 -3 12.3083 3.13838 9
 -19 -1 -3 16.3327 6.00781 3
 -19 1 -3 9.20131 4.82058 3
 -19 -1 -3 11.718 5.10238 7
 -19 1 -3 10.0817 4.97571 7
 -19 1 -2 193.261 8.7128 9
 -19 -1 -2 201.109 9.88995 9
 -19 1 -2 208.49 12.8774 3
 -19 -1 -2 190.661 12.4497 3
 -19 -1 -2 184.169 12.3474 7
 -19 1 -2 212.99 12.8829 7
 -19 1 -1 210.607 8.78698 9
 -19 -1 -1 181.071 11.9965 7
 -19 -1 -1 191.906 9.53068 9
 -19 1 -1 197.702 12.0873 7
 -19 -1 -1 203.424 12.6268 3
 -19 1 -1 210.206 12.6831 3
 -19 -1 0 157.968 10.8157 7
 -19 1 0 182.675 11.2683 7
 -19 -1 0 181.045 11.5159 3
 -19 1 0 205.311 11.8556 3
 -19 -1 1 9.53435 2.92457 8
 -19 1 1 13.3562 4.37444 7
 -19 -1 1 7.50265 4.02945 7
 -19 -1 1 8.81084 4.23126 3
 -19 1 1 16.4684 4.508 3
 -19 1 2 18.7503 4.44195 7
 -19 -1 2 13.6771 3.31138 8
 -19 -1 2 11.6054 4.17666 7
 -19 -1 2 13.7262 4.5522 3
 -19 1 2 10.5263 4.16413 3
 -19 -1 3 108.678 7.92526 7
 -19 1 3 94.8351 7.52659 7
 -19 1 3 98.9388 7.99899 3
 -19 -1 3 96.1489 7.95089 3
 -19 -1 3 95.2173 5.23351 13
 -19 1 4 844.404 27.9281 7
 -19 -1 4 828.118 28.4038 7
 -19 -1 4 788.463 28.6134 3
 -19 1 4 806.822 28.6353 3
 -19 -1 4 788.239 25.4288 13
 -19 1 4 808.456 25.6581 13
 -19 1 5 114.336 7.26851 7
 -19 -1 5 94.6483 7.18424 7
 -19 1 5 102.335 7.84567 3
 -19 -1 5 101.682 8.01855 3
 -19 1 5 93.7486 6.32764 13
 -19 -1 5 93.8195 6.28828 13
 -19 -1 6 15.7304 3.77353 7
 -19 1 6 14.6463 4.39298 8
 -19 1 6 12.5973 3.48081 7
 -19 -1 6 13.4599 4.0062 8
 -19 1 6 14.6832 4.19057 3
 -19 -1 6 14.2148 4.548 3
 -19 1 6 9.95219 3.49768 13
 -19 1 7 1.38096 3.50398 13
 -19 -1 7 2.90433 3.22622 7
 -19 1 7 3.68053 3.09123 7
 -19 1 7 2.43336 4.27766 8
 -19 -1 7 -3.06744 3.13635 8
 -19 -1 8 287.206 10.9312 7
 -19 1 8 300.919 10.472 7
 -19 1 8 301.352 12.7225 8
 -19 -1 9 264.995 12.3812 7
 -19 1 9 268.381 11.9315 7
 -19 1 9 271.294 14.0868 8
 -19 -1 9 258.543 13.4142 8
 -19 1 10 1402.1 41.6265 7
 -19 -1 10 1299.93 43.7076 8
 -19 1 10 1383.46 44.6718 8
 -19 1 11 22.9277 5.90209 8
 -19 -1 11 19.2807 4.21268 11
 -19 1 12 828.243 30.4284 8
 -19 1 12 793.927 28.7591 11
 -19 -1 12 785.741 28.5377 11
 -19 1 13 -1.99324 5.61488 8
 -19 1 13 8.04869 4.24948 11
 -19 -1 13 7.27881 4.23307 11
 -19 1 14 224.547 14.0096 8
 -19 1 14 216.449 12.8093 11
 -19 -1 14 191.989 12.2707 11
 -19 1 15 241.608 14.0878 11
 -19 -1 15 233.356 13.7864 11
 -19 1 16 490.33 22.2028 11
 -19 -1 16 498.749 22.2711 11
 -19 1 17 73.7443 8.61363 11
 -19 -1 17 94.1716 9.32497 11
 -19 1 18 1248.02 44.6185 11
 -19 -1 18 1263.82 44.6999 11
 -19 1 19 4.98245 5.381 11
 -19 -1 19 -1.66667 5.81591 11
 -19 -1 20 217.939 15.5071 11
 -19 1 20 211.409 15.1559 11
 -19 -1 20 233.34 15.781 10
 -19 1 21 28.8478 7.31018 10
 -19 -1 21 8.31072 5.56754 11
 -19 -1 21 18.9699 6.63513 10
 -19 1 21 19.2337 6.8337 11
 -19 -1 22 60.9373 10.0374 11
 -19 1 22 75.7086 9.9373 10
 -19 -1 22 101.042 11.1952 10
 -19 1 22 75.7944 10.4517 11
 -19 -1 23 3.03725 7.06597 11
 -19 1 23 3.00241 6.73979 11
 -19 -1 23 2.02339 6.15011 10
 -19 1 23 3.85101 6.04884 10
 -19 1 24 621.26 29.81 11
 -19 -1 24 623.04 29.6197 10
 -19 -1 24 588.036 29.495 11
 -19 1 25 11.89 7.73665 11
 -19 1 25 6.12691 6.81293 10
 -19 -1 25 5.50572 7.68523 11
 -19 -1 25 -4.2906 6.66722 10
 -19 -1 26 28.5797 9.27347 11
 -19 1 26 20.9642 7.76984 10
 -19 1 26 23.5482 8.55888 11
 -19 -1 26 24.2378 8.88146 10
 -19 1 27 1.15902 7.94829 11
 -19 -1 27 -3.54862 8.11183 11
 -19 1 27 2.15172 6.61387 10
 -19 -1 27 13.5919 8.43253 10
 -19 1 28 157.896 15.7087 11
 -19 1 28 191.194 15.641 10
 -19 -1 28 184.363 15.8869 10
 -19 -1 28 182.165 16.9385 11
 -19 1 29 5.65968 7.5538 10
 -19 -1 29 14.2554 8.71086 10
 -19 -1 29 2.52206 8.09119 11
 -19 1 29 7.39719 9.11038 11
 -19 -1 30 132.319 15.4881 11
 -19 1 30 116.544 15.1856 11
 -19 1 30 115.475 13.9896 10
 -19 -1 30 140.908 14.886 10
 -19 -3 -16 391.648 27.8757 3
 -19 3 -16 398.504 27.2645 3
 -19 3 -16 398.987 23.1747 12
 -19 -3 -16 379.89 19.6695 12
 -19 3 -15 61.7225 13.7363 3
 -19 -3 -15 62.2252 14.4919 3
 -19 3 -15 69.2585 10.9264 12
 -19 -3 -15 59.8403 8.5839 12
 -19 3 -14 784.887 38.673 3
 -19 -3 -14 755.801 38.1886 3
 -19 3 -14 755.84 33.0914 12
 -19 3 -13 2.80337 9.35308 3
 -19 -3 -13 12.7317 10.0432 3
 -19 -3 -12 4.64119 7.44548 7
 -19 -3 -12 12.0618 9.27421 3
 -19 3 -12 7.97249 9.66665 3
 -19 -3 -11 197.2 16.186 7
 -19 3 -11 179.12 16.5784 3
 -19 -3 -10 738.091 33.5993 7
 -19 3 -10 794.49 35.6515 3
 -19 -3 -9 11.9003 6.74744 7
 -19 3 -9 13.2487 8.22581 3
 -19 -3 -8 296.593 18.5352 7
 -19 3 -8 290.041 19.2687 3
 -19 -3 -7 134.428 12.4934 7
 -19 3 -7 125.404 12.5954 3
 -19 -3 -6 892.26 30.9206 4
 -19 -3 -6 829.909 33.6182 7
 -19 3 -6 813.758 34.0824 3
 -19 -3 -6 808.806 29.6273 9
 -19 -3 -5 553.675 21.9866 4
 -19 -3 -5 554.399 25.0055 7
 -19 3 -5 564.589 24.7665 7
 -19 3 -5 582.75 25.7089 3
 -19 -3 -5 503.994 21.1793 9
 -19 -3 -4 831.238 27.9281 4
 -19 -3 -4 738.393 27.1806 9
 -19 3 -4 784.402 30.8886 3
 -19 -3 -4 743.902 30.3603 7
 -19 3 -4 734.032 29.849 7
 -19 -3 -3 3.66419 3.9828 9
 -19 3 -3 5.66926 4.94642 3
 -19 3 -3 2.65109 4.9349 7
 -19 -3 -3 1.41646 4.90064 7
 -19 -3 -2 175.436 9.94481 9
 -19 3 -2 180.211 11.9813 3
 -19 3 -2 168.048 11.6066 7
 -19 -3 -2 166.068 11.9101 7
 -19 3 -1 368.747 17.4239 3
 -19 3 -1 334.743 16.6836 7
 -19 -3 -1 341.491 17.1937 7
 -19 3 0 1557.39 44.3053 9
 -19 -3 0 1679.89 51.7433 7
 -19 3 0 1685.51 50.8548 7
 -19 3 0 1663.89 51.556 3
 -19 3 1 290.162 14.1428 7
 -19 -3 1 285.644 14.7337 7
 -19 3 1 279.32 14.4268 3
 -19 -3 2 52.2168 6.46594 7
 -19 3 2 56.3119 6.17279 7
 -19 3 2 55.6918 6.69287 3
 -19 -3 2 56.2119 3.04262 13
 -19 -3 3 343.582 15.4746 7
 -19 3 3 315.785 14.0086 7
 -19 3 3 302.967 14.8142 3
 -19 -3 3 308.44 11.36 13
 -19 3 4 796.3 26.8154 7
 -19 -3 4 753.521 27.8954 7
 -19 3 4 818.981 28.3567 3
 -19 -3 5 327.355 15.1174 7
 -19 3 5 334.806 13.8566 7
 -19 3 5 339.878 15.3749 3
 -19 3 5 316.38 13.5326 13
 -19 -3 6 466.788 19.1709 7
 -19 3 6 488.436 17.6753 7
 -19 3 6 501.682 19.8331 3
 -19 3 6 457.014 18.1637 13
 -19 3 7 35.4541 4.9206 13
 -19 -3 7 34.9714 5.41921 7
 -19 3 7 45.8239 4.61414 7
 -19 3 8 1059.29 35.5925 13
 -19 -3 8 1077.31 35.1094 7
 -19 3 8 1068.38 36.4049 8
 -19 3 8 1050.54 32.7789 7
 -19 3 9 100.133 8.34217 13
 -19 -3 9 79.4789 7.14667 7
 -19 3 9 92.6968 6.10957 7
 -19 3 9 79.0169 8.30752 8
 -19 -3 10 695.833 24.0454 11
 -19 3 10 695.841 22.6661 7
 -19 3 10 739.517 27.4429 8
 -19 -3 11 276.447 13.0085 11
 -19 3 11 258.45 15.0027 13
 -19 3 11 275.438 11.315 7
 -19 3 11 246.538 14.7594 8
 -19 -3 12 226.434 12.2806 11
 -19 3 12 239.714 10.5267 7
 -19 -3 13 221.904 12.5529 11
 -19 3 14 986.462 35.3904 11
 -19 -3 14 1013.11 35.2443 11
 -19 3 15 11.4083 5.30495 11
 -19 -3 15 19.3362 5.64833 11
 -19 3 16 35.5334 6.51384 11
 -19 -3 16 35.3447 6.75548 11
 -19 3 17 12.7723 5.97642 11
 -19 -3 17 18.5628 6.21237 11
 -19 3 18 747.676 30.9968 11
 -19 -3 18 801.359 31.6037 11
 -19 3 19 184.652 13.8056 11
 -19 -3 19 204.597 15.0374 10
 -19 -3 19 203.416 14.556 11
 -19 3 20 170.079 13.7523 11
 -19 -3 20 215.114 15.1875 10
 -19 3 21 9.12165 6.42537 11
 -19 -3 21 9.87508 6.77641 10
 -19 3 22 358.461 20.909 11
 -19 -3 22 410.029 22.2849 10
 -19 3 23 32.672 8.54575 11
 -19 -3 23 26.3387 8.11419 10
 -19 3 24 354.02 21.3942 11
 -19 3 24 353.586 20.0813 10
 -19 -3 24 374.375 21.9562 10
 -19 3 25 2.13289 6.97904 11
 -19 3 25 0.96003 5.76891 10
 -19 -3 25 -1.11828 6.95031 10
 -19 3 26 12.1362 7.96246 11
 -19 3 26 4.94999 6.15513 10
 -19 -3 26 3.44772 6.82701 10
 -19 3 27 101.571 13.2673 11
 -19 3 27 94.4336 11.4631 10
 -19 -3 27 122.703 13.4384 10
 -19 3 28 227.679 18.9317 11
 -19 -3 28 252.834 19.2818 10
 -19 3 28 293.911 18.7929 10
 -19 3 29 190.823 17.0365 11
 -19 -3 29 201.299 19.8469 4
 -19 -3 29 232.832 18.6753 10
 -19 3 29 203.29 16.3742 10
 -19 -3 30 74.0079 14.2823 4
 -19 -3 30 74.6982 12.3382 10
 -19 3 30 78.3677 11.554 10
 -19 3 30 83.0169 12.9077 11
 -19 5 -16 362.609 26.2308 3
 -19 -5 -16 335.522 25.9513 3
 -19 5 -16 297.312 21.0742 12
 -19 -5 -15 120.914 17.1 3
 -19 5 -15 119.75 17.1117 3
 -19 5 -15 136.098 14.6293 12
 -19 5 -14 375.214 22.3178 12
 -19 -5 -14 410.973 26.5533 3
 -19 5 -14 368.913 25.6286 3
 -19 -5 -14 345.229 23.7119 7
 -19 5 -13 11.5077 7.33725 12
 -19 -5 -13 30.6688 10.3249 3
 -19 5 -13 40.003 11.0439 3
 -19 -5 -13 48.123 10.8111 7
 -19 5 -12 57.6046 11.473 3
 -19 -5 -12 62.251 11.6049 3
 -19 -5 -12 47.0801 10.4459 7
 -19 5 -11 154.534 15.2707 3
 -19 -5 -11 136.43 14.5743 3
 -19 -5 -11 116.451 13.6055 7
 -19 5 -10 323.422 21.6619 3
 -19 -5 -10 355.613 22.483 3
 -19 -5 -10 343.12 21.0319 7
 -19 5 -9 70.3463 11.0997 3
 -19 -5 -9 78.849 11.6642 3
 -19 -5 -9 65.8037 10.1647 7
 -19 -5 -8 27.2215 6.35622 4
 -19 5 -8 21.5383 8.48558 3
 -19 -5 -8 31.2058 8.55231 3
 -19 -5 -8 22.1719 7.73057 7
 -19 -5 -7 149.702 11.5583 9
 -19 -5 -7 143.661 12.8983 7
 -19 -5 -7 138.843 13.1394 3
 -19 5 -7 181.721 14.5526 3
 -19 -5 -6 459.688 20.2186 9
 -19 -5 -6 452.438 18.917 4
 -19 -5 -6 415.995 22.1545 7
 -19 5 -6 413.228 22.0201 3
 -19 -5 -6 425.816 22.448 3
 -19 -5 -5 98.4535 8.81687 9
 -19 -5 -5 100.602 8.37475 4
 -19 -5 -5 69.867 9.2645 7
 -19 -5 -5 107.134 10.3918 3
 -19 5 -5 109.656 10.577 3
 -19 -5 -4 319.179 16.1097 9
 -19 -5 -4 323.213 18.0899 7
 -19 5 -4 328.033 18.0328 3
 -19 -5 -4 319.006 18.0156 3
 -19 -5 -3 34.6601 6.81642 7
 -19 -5 -3 43.0151 6.23285 9
 -19 -5 -3 34.1392 6.64943 3
 -19 5 -3 29.9682 6.1289 3
 -19 -5 -3 30.3609 4.97495 4
 -19 5 -2 432.132 20.0153 3
 -19 -5 -2 457.704 20.5415 3
 -19 -5 -2 435.812 18.6122 9
 -19 5 -2 413.376 19.2933 7
 -19 -5 -2 460.42 20.8917 7
 -19 -5 -1 558.875 24.0253 3
 -19 5 -1 583.286 24.0591 3
 -19 -5 -1 610.971 24.7102 7
 -19 5 -1 598.487 23.5629 7
 -19 5 0 1229.16 41.2195 3
 -19 -5 0 1222.17 41.2585 3
 -19 5 0 1228.42 40.3182 7
 -19 -5 0 1235.93 41.878 7
 -19 5 1 47.387 6.47043 3
 -19 -5 1 43.6883 6.30733 3
 -19 -5 1 51.7736 6.7386 7
 -19 5 1 49.0494 6.07657 7
 -19 -5 2 41.613 5.96654 3
 -19 5 2 35.1545 5.77207 3
 -19 5 2 38.8834 5.22016 7
 -19 -5 2 52.7752 6.44754 7
 -19 5 3 196.868 11.6219 3
 -19 -5 3 240.212 12.4523 3
 -19 -5 3 223.9 12.652 7
 -19 5 3 225.656 11.2714 7
 -19 5 4 603.552 22.9625 3
 -19 -5 4 626.104 23.2766 3
 -19 5 4 582.735 21.2445 7
 -19 -5 4 599.426 23.4739 7
 -19 -5 5 249.027 13.4634 7
 -19 5 5 264.757 11.7078 7
 -19 5 5 278.092 13.56 3
 -19 -5 5 275.619 13.6041 3
 -19 -5 6 326.544 15.4138 7
 -19 5 6 316.265 12.8588 7
 -19 5 6 336.963 15.0959 3
 -19 -5 6 329.857 15.1237 3
 -19 5 6 290.991 13.8974 13
 -19 5 7 64.4393 6.51263 13
 -19 -5 7 53.4321 6.42242 7
 -19 5 7 64.3759 5.04166 7
 -19 5 8 572.744 23.2898 13
 -19 -5 8 644.247 24.0093 7
 -19 5 8 626.649 20.3647 7
 -19 -5 9 655.023 22.2129 11
 -19 5 9 634.442 25.2971 13
 -19 5 9 683.249 21.4196 7
 -19 -5 10 499.765 18.845 11
 -19 5 10 487.794 21.6604 13
 -19 5 10 540.573 17.3881 7
 -19 5 11 18.6964 2.89417 7
 -19 5 11 25.2008 5.94676 13
 -19 -5 11 20.5162 4.25136 11
 -19 5 12 86.4096 5.24158 7
 -19 5 12 69.852 8.44637 13
 -19 -5 12 86.2555 7.29004 11
 -19 5 13 419.243 14.7286 7
 -19 -5 13 434.833 18.6749 11
 -19 5 13 449.627 21.4527 13
 -19 -5 14 1076.73 36.2927 11
 -19 5 14 971.819 38.2293 13
 -19 -5 15 410.784 18.726 11
 -19 5 15 345.93 20.0417 13
 -19 5 16 1.82426 5.73039 13
 -19 5 16 0.72054 4.71546 11
 -19 5 17 88.83 9.3669 11
 -19 5 18 273.052 16.3571 11
 -19 5 19 240.112 15.7358 11
 -19 -5 20 213.241 15.9613 10
 -19 5 20 215.299 15.2127 11
 -19 -5 21 -1.02199 5.99692 10
 -19 5 21 5.45856 6.18298 11
 -19 -5 22 369.89 22.3476 10
 -19 5 22 407.513 21.9983 11
 -19 -5 23 50.1466 9.87621 10
 -19 5 23 50.1178 9.32118 11
 -19 -5 24 221.518 17.3893 10
 -19 5 24 207.771 16.0388 11
 -19 -5 25 57.8712 11.0821 10
 -19 5 25 86.4789 11.3043 11
 -19 -5 26 2.37963 7.39583 10
 -19 -5 26 3.77256 8.77689 4
 -19 5 26 7.61546 7.7232 11
 -19 -5 27 206.342 17.5891 10
 -19 -5 27 193.54 18.5371 4
 -19 5 28 299.796 19.2799 10
 -19 -5 28 334.174 22.1011 10
 -19 -5 28 298.179 22.4557 4
 -19 5 29 66.3778 10.8994 10
 -19 -5 29 88.3951 13.1289 10
 -19 -5 29 86.4159 13.8291 4
 -19 7 -15 241.25 19.3201 12
 -19 -7 -15 289.663 23.463 3
 -19 7 -15 298.584 22.9647 3
 -19 -7 -15 274.28 21.5256 7
 -19 7 -14 98.8385 12.7552 12
 -19 7 -14 63.9283 13.237 3
 -19 -7 -14 87.683 14.6862 3
 -19 -7 -14 119.497 15.028 7
 -19 7 -13 7.95443 8.4608 12
 -19 7 -13 1.35647 10.0994 3
 -19 -7 -13 6.85752 9.81694 3
 -19 -7 -13 5.02684 8.69558 7
 -19 7 -12 26.3226 8.96644 12
 -19 -7 -12 22.8019 9.68101 7
 -19 -7 -12 41.8122 10.87 3
 -19 7 -12 29.686 9.49351 3
 -19 -7 -11 185.608 16.611 7
 -19 7 -11 225.237 18.5318 3
 -19 -7 -11 221.879 18.5374 3
 -19 -7 -10 327.553 21.0406 7
 -19 7 -10 335.854 21.3688 3
 -19 -7 -10 295.608 20.5888 3
 -19 -7 -9 94.9168 11.6036 7
 -19 -7 -9 73.1624 11.0756 3
 -19 7 -9 64.4465 10.109 3
 -19 -7 -8 -0.99334 6.56526 7
 -19 -7 -8 6.23895 6.806 3
 -19 7 -8 5.13154 6.91225 3
 -19 -7 -8 8.94079 6.49448 9
 -19 -7 -7 365.443 20.9379 7
 -19 7 -7 385.432 21.4539 3
 -19 -7 -7 391.043 21.8173 3
 -19 -7 -7 360.301 19.2951 9
 -19 -7 -6 356.702 15.5903 4
 -19 -7 -6 347.826 19.8712 7
 -19 -7 -6 333.397 19.4336 3
 -19 7 -6 339.719 19.4506 3
 -19 -7 -6 310.675 17.9002 9
 -19 -7 -5 686.785 24.5258 4
 -19 -7 -5 676.539 29.3329 7
 -19 -7 -5 704.892 29.7042 3
 -19 7 -5 690.234 29.3907 3
 -19 -7 -5 664.661 27.4851 9
 -19 -7 -4 147.76 8.75035 4
 -19 -7 -4 153.613 12.1633 7
 -19 7 -4 140.943 11.743 3
 -19 -7 -4 116.564 11.2078 3
 -19 -7 -4 127.838 10.5047 9
 -19 -7 -3 1.85249 3.62505 4
 -19 7 -3 -0.7227 5.08693 3
 -19 -7 -3 -3.68174 5.68572 3
 -19 -7 -3 1.29432 4.89035 9
 -19 -7 -3 -2.31645 5.24754 7
 -19 -7 -2 281.314 12.1763 4
 -19 -7 -2 268.997 15.575 3
 -19 7 -2 306.713 16.0161 3
 -19 -7 -2 268.429 15.8091 7
 -19 -7 -2 295.517 15.4432 9
 -19 -7 -1 978.468 31.4143 4
 -19 -7 -1 1015.13 36.0356 3
 -19 7 -1 1073.83 36.2646 3
 -19 -7 -1 1025.09 37.0047 7
 -19 -7 0 519.355 17.9351 4
 -19 -7 0 514.846 22.4929 7
 -19 7 0 510.795 21.5128 3
 -19 -7 0 487.505 21.4176 3
 -19 -7 1 529.904 21.1631 7
 -19 7 1 517.892 19.9307 3
 -19 -7 1 507.823 19.9022 3
 -19 -7 2 14.0035 4.72483 3
 -19 7 2 18.4639 5.24399 3
 -19 -7 2 13.1454 5.01636 7
 -19 -7 3 557.045 22.7734 7
 -19 -7 3 518.726 21.2271 3
 -19 7 3 540.928 21.3842 3
 -19 -7 4 367.348 17.2876 7
 -19 7 4 364.506 14.4298 7
 -19 -7 4 367.091 16.3355 3
 -19 7 4 350.733 15.9682 3
 -19 7 4 355.441 11.9062 9
 -19 -7 5 877.372 31.4743 7
 -19 7 5 882.99 27.6085 7
 -19 7 5 846.221 29.9461 3
 -19 -7 5 843.896 30.1343 3
 -19 7 5 879.504 26.6655 9
 -19 -7 6 87.6152 8.11744 7
 -19 7 6 95.1452 7.76575 3
 -19 -7 6 71.8835 7.08944 3
 -19 7 6 88.5264 5.76341 7
 -19 -7 7 45.8313 6.47451 7
 -19 7 7 42.596 3.98681 7
 -19 7 7 45.7846 5.82046 3
 -19 -7 7 50.1221 6.21531 3
 -19 7 8 174.117 11.1734 13
 -19 -7 8 180.438 11.4504 7
 -19 7 8 189.243 8.00019 7
 -19 -7 9 900.769 29.1586 11
 -19 7 9 943.551 33.6083 13
 -19 7 9 974.044 27.9384 7
 -19 7 10 143.968 12.2661 5
 -19 -7 10 153.269 8.26673 11
 -19 7 10 137.385 10.4977 13
 -19 7 10 139.802 6.25146 7
 -19 7 11 385.513 20.6454 5
 -19 7 11 378.885 12.2819 7
 -19 -7 11 376.887 15.6424 11
 -19 7 11 333.964 17.7416 13
 -19 -7 12 6.137 3.94297 11
 -19 7 12 9.93884 6.19712 5
 -19 7 12 3.53957 1.98988 7
 -19 7 12 5.0024 5.15781 13
 -19 -7 13 487.738 20.37 11
 -19 7 13 498.906 15.3694 7
 -19 7 13 493.145 22.7307 13
 -19 7 13 486.838 24.3156 5
 -19 7 14 277.194 9.65091 7
 -19 7 14 281.189 17.6642 5
 -19 7 14 287.432 16.7928 13
 -19 7 15 86.1769 10.3857 5
 -19 7 15 82.1168 4.4183 7
 -19 7 15 90.3679 10.0922 13
 -19 7 16 9.20497 6.25964 5
 -19 7 16 7.97748 2.22464 7
 -19 7 16 11.5526 6.25905 13
 -19 7 17 83.2047 10.3459 5
 -19 7 17 64.4366 9.56908 13
 -19 -7 18 214.882 15.5648 10
 -19 7 18 236.586 16.1098 5
 -19 -7 19 359.175 20.2026 10
 -19 7 19 303.284 18.9847 5
 -19 7 19 295.093 19.4469 13
 -19 7 19 306.081 18.0899 11
 -19 7 20 8.38955 7.04545 5
 -19 7 20 11.3173 6.33357 11
 -19 7 20 -3.19071 7.09677 13
 -19 7 21 26.5105 8.68415 13
 -19 7 21 32.6572 7.79344 11
 -19 7 22 24.4762 8.29362 11
 -19 7 22 18.3054 8.53602 13
 -19 -7 23 282.983 19.2612 4
 -19 7 23 263.564 19.4956 13
 -19 -7 24 202.687 16.691 4
 -19 7 24 169.51 16.4276 13
 -19 -7 25 33.923 9.70608 4
 -19 -7 26 19.7008 8.90003 4
 -19 -7 27 130.177 15.0639 4
 -19 -7 28 32.0903 10.4347 10
 -19 -7 28 43.5293 11.3422 4
 -19 9 -14 53.253 11.9318 12
 -19 9 -14 86.4361 14.9551 3
 -19 -9 -14 80.3167 14.665 3
 -19 -9 -14 66.894 13.2162 7
 -19 9 -13 119.599 14.5142 12
 -19 9 -13 151.877 16.6377 3
 -19 -9 -13 118.679 15.3631 3
 -19 -9 -13 130.914 15.0767 7
 -19 9 -12 3.57965 8.04285 12
 -19 9 -12 20.3581 10.5643 3
 -19 -9 -12 25.7182 9.50696 3
 -19 -9 -12 9.83383 9.15802 7
 -19 9 -11 304.337 20.4808 12
 -19 9 -11 343.659 22.3929 3
 -19 -9 -11 271.016 20.3366 3
 -19 -9 -11 281.24 20.3935 7
 -19 9 -10 207.382 16.8496 12
 -19 -9 -10 222.165 17.7147 3
 -19 9 -10 231.955 18.1961 3
 -19 -9 -10 248.842 18.2345 7
 -19 -9 -9 377.656 23.1187 3
 -19 9 -9 383.36 22.6477 3
 -19 -9 -9 408.853 23.3792 7
 -19 -9 -8 6.48667 7.82916 9
 -19 -9 -8 9.37326 7.69462 3
 -19 9 -8 -4.10481 8.51571 3
 -19 -9 -8 1.02894 7.11889 7
 -19 -9 -7 252.387 17.0853 9
 -19 9 -7 278.863 18.3049 3
 -19 -9 -7 258.274 17.5878 3
 -19 -9 -7 268.647 17.8028 7
 -19 -9 -6 17.0139 7.03768 9
 -19 9 -6 19.8325 7.36318 3
 -19 -9 -6 17.4538 7.59629 3
 -19 -9 -6 30.8434 7.72812 7
 -19 -9 -5 568.868 25.9086 9
 -19 9 -5 605.619 26.7109 3
 -19 -9 -5 610.025 26.7562 3
 -19 -9 -5 542.24 26.2012 7
 -19 -9 -4 47.6559 8.21761 9
 -19 9 -4 54.457 8.29924 3
 -19 -9 -4 41.7877 8.08542 3
 -19 -9 -4 71.4567 9.16306 7
 -19 -9 -3 90.5116 9.774 9
 -19 -9 -3 111.084 10.7977 7
 -19 -9 -3 106.763 10.1063 3
 -19 9 -3 89.8163 9.51151 3
 -19 -9 -2 215.627 14.3621 7
 -19 -9 -2 199.069 13.5423 9
 -19 9 -2 225.536 13.6546 3
 -19 -9 -2 207.597 13.4125 3
 -19 -9 -1 750.749 30.379 7
 -19 -9 -1 804.133 30.24 9
 -19 -9 -1 770.576 29.4373 3
 -19 9 -1 745.894 28.9405 3
 -19 -9 0 103.773 5.15816 4
 -19 -9 0 94.2549 4.53075 13
 -19 -9 0 100.37 9.72772 7
 -19 -9 0 109.678 9.2473 3
 -19 9 0 117.845 9.24339 3
 -19 -9 1 187.623 7.13549 4
 -19 -9 1 167.8 7.11581 13
 -19 -9 1 191.638 12.6808 7
 -19 9 1 176.836 11.2285 3
 -19 -9 1 173.492 11.466 3
 -19 -9 2 3.37242 4.82735 7
 -19 -9 2 -2.7295 4.77206 3
 -19 9 2 0.53326 4.14642 3
 -19 -9 2 -0.32366 2.25394 4
 -19 9 2 4.42353 5.73266 5
 -19 -9 3 380.27 18.3781 7
 -19 9 3 363.927 20.349 5
 -19 -9 3 363.002 16.5153 3
 -19 9 3 355.498 16.2193 3
 -19 9 4 321.526 18.7439 5
 -19 -9 4 277.219 15.579 7
 -19 -9 4 308.931 14.6038 3
 -19 9 4 305.19 14.4217 3
 -19 9 5 786.984 32.5433 5
 -19 -9 5 779.264 29.0888 7
 -19 -9 5 795.207 27.2881 3
 -19 9 5 780.003 27.0253 3
 -19 9 5 716.23 22.2612 9
 -19 9 6 0.91941 5.52476 5
 -19 -9 6 1.88693 4.46459 7
 -19 9 6 1.89168 3.80281 3
 -19 -9 6 -4.35716 4.09019 3
 -19 9 6 2.57235 2.70215 9
 -19 9 7 7.42527 6.70359 5
 -19 -9 7 8.77848 4.9516 7
 -19 -9 7 16.941 4.70327 3
 -19 9 7 14.6763 4.39137 3
 -19 9 7 8.0344 3.4938 9
 -19 -9 8 3.02701 2.01919 11
 -19 -9 8 3.1342 4.77187 7
 -19 -9 8 0.48995 3.83652 3
 -19 9 8 2.39788 3.83169 3
 -19 9 8 1.07589 3.68947 9
 -19 -9 9 1059.88 33.0859 11
 -19 9 9 1194.27 35.9821 9
 -19 9 10 102.385 9.24721 13
 -19 -9 10 94.394 6.47102 11
 -19 9 10 99.4648 11.2458 5
 -19 9 10 100.726 8.14582 9
 -19 -9 11 422.944 17.0173 11
 -19 9 11 444.047 20.7466 13
 -19 9 11 449.573 23.2393 5
 -19 9 12 86.0519 9.09563 13
 -19 9 12 84.3321 10.223 5
 -19 9 13 121.325 10.8744 13
 -19 9 13 123.322 12.3044 5
 -19 9 14 77.4805 9.58311 13
 -19 9 14 49.4252 8.80908 5
 -19 9 15 433.383 21.8803 13
 -19 9 15 422.833 22.885 5
 -19 9 16 15.9406 7.13098 13
 -19 9 16 12.7213 6.72093 5
 -19 9 17 104.575 11.5568 13
 -19 9 17 89.467 11.2383 5
 -19 -9 17 106.898 10.547 4
 -19 9 18 117.431 12.1583 13
 -19 9 18 141.088 12.9883 5
 -19 -9 18 113.853 10.8952 4
 -19 -9 18 116.419 11.9539 10
 -19 9 19 439.477 24.29 13
 -19 -9 19 479.843 22.925 4
 -19 9 19 443.231 24.1108 5
 -19 -9 19 482.9 24.6015 10
 -19 9 20 7.27703 6.60272 13
 -19 9 20 9.93233 6.81366 5
 -19 -9 20 1.73824 6.52181 4
 -19 -9 20 9.34027 5.94205 10
 -19 9 21 62.6599 9.67302 5
 -19 -9 21 69.6228 9.91495 4
 -19 -9 21 73.0044 10.8337 10
 -19 9 22 3.33274 7.95099 13
 -19 9 22 -5.97053 6.94471 5
 -19 -9 22 -7.4887 7.67252 4
 -19 -9 22 8.87968 7.04703 10
 -19 9 23 396.312 24.1967 13
 -19 -9 23 452.604 23.5352 4
 -19 9 23 431.011 23.0801 5
 -19 -9 23 395.727 23.8941 10
 -19 9 24 152.155 14.2245 5
 -19 -9 24 155.344 14.9829 10
 -19 9 25 223.422 16.6206 5
 -19 -9 25 202.137 16.4445 4
 -19 -9 25 193.877 17.0193 10
 -19 9 26 17.9205 8.53711 11
 -19 -9 26 8.5345 8.06751 4
 -19 -9 26 9.95097 7.82064 10
 -19 9 27 84.3631 12.2773 11
 -19 -9 27 84.4767 12.4484 4
 -19 -9 27 70.1237 12.0401 10
 -19 11 -12 25.7959 9.70649 12
 -19 -11 -12 40.483 10.9036 3
 -19 11 -12 25.0221 10.5371 3
 -19 11 -11 314.069 21.7429 12
 -19 -11 -11 299.42 21.6351 3
 -19 11 -11 326.814 21.8535 3
 -19 11 -10 20.6332 9.7724 12
 -19 -11 -10 21.8451 8.89171 3
 -19 11 -10 14.7806 8.85474 3
 -19 11 -9 655.52 32.0182 12
 -19 -11 -9 722.092 32.6081 3
 -19 11 -9 698.301 32.1075 3
 -19 -11 -9 656.959 31.6718 9
 -19 11 -8 10.2454 7.38387 12
 -19 11 -8 18.364 8.31624 3
 -19 -11 -8 14.4936 8.00065 3
 -19 -11 -8 8.35039 8.00962 9
 -19 11 -7 139.002 13.6213 3
 -19 -11 -7 158.838 14.1931 3
 -19 -11 -7 144.524 14.1195 9
 -19 -11 -6 16.6577 7.86721 3
 -19 11 -6 2.7392 7.34513 3
 -19 -11 -6 6.72797 7.47647 9
 -19 -11 -5 691.362 30.8666 7
 -19 11 -5 711.938 30.2256 3
 -19 -11 -5 714.056 30.4686 3
 -19 -11 -5 722.273 31.3227 9
 -19 -11 -4 48.2737 8.54855 7
 -19 11 -4 42.4018 7.80589 3
 -19 -11 -4 42.332 8.31662 3
 -19 -11 -4 38.966 8.35251 9
 -19 -11 -3 9.14262 5.67439 3
 -19 11 -3 13.5033 6.59585 3
 -19 -11 -3 3.42788 5.98299 7
 -19 -11 -3 0.85254 6.15375 9
 -19 11 -2 44.2337 7.77514 3
 -19 -11 -2 60.0123 8.27756 3
 -19 -11 -2 57.2556 8.23493 9
 -19 -11 -2 60.0745 8.65308 7
 -19 11 -1 498.751 25.0427 5
 -19 -11 -1 533.544 24.213 7
 -19 -11 -1 523.934 23.8373 9
 -19 -11 -1 516.861 22.4985 3
 -19 11 -1 516.351 22.2797 3
 -19 11 0 53.0225 9.28683 5
 -19 -11 0 49.5371 4.44416 13
 -19 -11 0 64.3156 8.56807 7
 -19 -11 0 58.6854 7.39769 3
 -19 11 0 56.8078 7.13504 3
 -19 -11 1 199.188 13.6562 7
 -19 11 1 202.667 12.1564 3
 -19 -11 1 215.275 12.419 3
 -19 11 1 213.295 15.3938 5
 -19 -11 2 -2.90101 5.14814 7
 -19 -11 2 1.66136 4.62352 3
 -19 11 2 1.62335 4.59866 3
 -19 11 2 8.46734 6.03511 5
 -19 -11 3 435.887 20.0749 7
 -19 11 3 375.866 17.226 3
 -19 -11 3 378.653 17.4005 3
 -19 11 3 440.335 22.6215 5
 -19 -11 4 61.3334 7.85233 7
 -19 11 4 61.1538 6.99609 3
 -19 -11 4 68.7704 7.00334 3
 -19 11 4 71.087 9.83286 5
 -19 -11 5 674.824 26.6676 7
 -19 11 5 638.961 23.7855 3
 -19 -11 5 622.923 23.7931 3
 -19 11 5 660.414 30.0091 5
 -19 -11 6 6.14042 5.00183 7
 -19 11 6 3.2315 4.01345 3
 -19 -11 6 -1.42413 4.28453 3
 -19 11 6 -0.97863 6.21324 5
 -19 -11 7 19.0418 6.17357 7
 -19 -11 7 25.3837 5.03043 3
 -19 11 7 31.6062 5.31787 3
 -19 11 7 21.696 7.37174 5
 -19 -11 8 -0.48808 1.78559 11
 -19 -11 8 -0.68007 5.17668 7
 -19 11 8 1.37889 3.99579 3
 -19 -11 8 0.94187 4.11676 3
 -19 -11 8 -0.80098 2.1475 4
 -19 -11 9 445.501 15.7938 4
 -19 -11 9 521.252 19.7055 3
 -19 11 9 476.239 19.1651 3
 -19 -11 9 494.46 16.0734 11
 -19 -11 10 22.3691 3.81184 11
 -19 11 11 47.7116 8.7174 5
 -19 -11 12 0.40194 2.4444 4
 -19 11 12 6.80293 5.32104 13
 -19 -11 13 292.175 13.5272 4
 -19 11 13 272.196 18.4502 5
 -19 11 13 273.863 16.5775 13
 -19 -11 14 69.7549 7.32179 4
 -19 11 14 81.6231 10.8321 5
 -19 11 14 65.9181 9.00145 13
 -19 11 15 192.115 15.6764 5
 -19 -11 15 205.147 12.2037 4
 -19 11 15 208.527 14.8152 13
 -19 -11 16 40.409 6.8665 4
 -19 11 16 42.7697 9.71557 5
 -19 11 16 41.9351 8.20773 13
 -19 11 17 239.881 17.2504 5
 -19 -11 17 228.084 13.87 4
 -19 11 17 246.69 16.6648 13
 -19 -11 18 3.91381 6.14965 10
 -19 -11 18 10.9014 6.0882 4
 -19 11 18 4.20864 6.9551 5
 -19 11 18 8.66464 7.16954 13
 -19 -11 19 459.03 23.968 10
 -19 11 19 459.316 24.9036 5
 -19 -11 19 438.582 21.0986 4
 -19 11 19 449.003 24.041 13
 -19 -11 20 6.31451 7.02106 10
 -19 -11 20 0.76463 6.02757 4
 -19 11 20 -1.06112 7.59458 5
 -19 11 20 -1.03167 7.38384 13
 -19 -11 21 1.08704 6.60784 10
 -19 -11 21 -1.61498 6.90209 4
 -19 11 21 9.57509 7.55194 5
 -19 11 21 1.06426 7.49131 13
 -19 -11 22 -3.36912 7.34967 10
 -19 11 22 -6.38757 8.33547 5
 -19 -11 22 -1.69641 6.82082 4
 -19 11 22 3.28466 7.90042 13
 -19 -11 23 533.555 27.5096 10
 -19 -11 23 478.519 24.3432 4
 -19 11 23 503.229 26.4404 5
 -19 -11 24 58.3546 10.9475 10
 -19 -11 24 48.7103 9.59284 4
 -19 11 24 53.2758 10.7864 5
 -19 -11 25 41.5757 10.1334 10
 -19 11 25 48.9168 10.2218 5
 -19 -11 25 25.7192 9.04134 4
 -19 13 -10 -5.26074 8.85656 12
 -19 -13 -10 -2.39906 9.06458 7
 -19 -13 -10 3.38966 8.90701 3
 -19 13 -10 -4.46135 9.36757 3
 -19 13 -9 332.162 22.86 12
 -19 -13 -9 369.426 22.6855 7
 -19 -13 -9 332.751 21.5489 3
 -19 13 -9 365.804 22.2214 3
 -19 -13 -9 329.098 23.0479 9
 -19 -13 -8 29.9178 9.3779 7
 -19 13 -8 18.2137 8.56675 3
 -19 -13 -8 19.4928 8.68532 3
 -19 -13 -8 17.4018 9.52477 9
 -19 13 -7 -2.88114 7.62158 3
 -19 -13 -7 3.88979 7.76863 3
 -19 -13 -7 -1.11959 8.46027 9
 -19 -13 -6 8.60135 8.01173 9
 -19 13 -6 15.4433 7.50013 3
 -19 -13 -6 7.37381 7.37157 3
 -19 13 -6 25.697 9.51989 12
 -19 -13 -5 251.41 17.9852 9
 -19 13 -5 233.678 16.0949 3
 -19 -13 -5 258.024 16.9266 3
 -19 -13 -4 -0.99467 7.17724 9
 -19 13 -4 8.09111 6.33515 3
 -19 -13 -4 -0.82057 7.25171 3
 -19 -13 -3 0.96146 6.41421 9
 -19 13 -3 -3.03282 6.59144 3
 -19 -13 -3 3.8539 5.90952 3
 -19 13 -3 -3.69053 7.12411 5
 -19 -13 -2 -2.77861 6.51934 9
 -19 13 -2 -0.71161 5.60957 3
 -19 -13 -2 2.17544 5.6385 3
 -19 13 -2 -0.94084 6.62239 5
 -19 -13 -1 454.309 23.854 9
 -19 -13 -1 528.33 22.7411 3
 -19 13 -1 527.739 22.502 3
 -19 13 -1 523.313 25.7761 5
 -19 -13 0 5.1297 6.07077 9
 -19 13 0 5.62344 5.31232 3
 -19 -13 0 7.02806 4.86611 3
 -19 13 0 6.8214 6.91899 5
 -19 13 1 96.0112 8.56309 3
 -19 -13 1 62.7665 7.57398 3
 -19 13 1 83.0234 10.6469 5
 -19 13 2 3.29442 4.4156 3
 -19 -13 2 2.24664 4.36774 3
 -19 13 2 1.00192 7.28774 5
 -19 -13 3 372.111 17.1766 3
 -19 13 3 378.456 16.8776 3
 -19 13 3 368.756 21.7144 5
 -19 13 4 4.94403 4.86111 3
 -19 -13 4 2.54082 5.08233 3
 -19 13 4 18.4293 7.73844 5
 -19 -13 5 555.622 24.9507 7
 -19 13 5 577.074 22.2169 3
 -19 -13 5 591.224 22.4559 3
 -19 13 5 615.78 29.0507 5
 -19 -13 6 42.5902 7.37444 7
 -19 -13 6 43.4098 6.3039 3
 -19 13 6 33.1558 5.71424 3
 -19 13 6 28.1942 8.06525 5
 -19 -13 7 114.752 10.3781 7
 -19 13 7 97.6789 7.9584 3
 -19 -13 7 92.7174 7.96555 3
 -19 13 7 120.209 12.2505 5
 -19 -13 8 34.4028 7.10737 7
 -19 13 8 29.5454 5.39911 3
 -19 -13 8 26.3008 5.48642 3
 -19 13 8 25.5154 8.01032 5
 -19 -13 9 659.878 20.3416 11
 -19 -13 9 690.738 27.6001 7
 -19 -13 9 630.924 23.8973 3
 -19 13 9 670.12 23.9633 3
 -19 13 10 -2.24102 4.16854 3
 -19 -13 10 -0.46019 4.34191 3
 -19 -13 11 14.6121 4.46363 3
 -19 13 12 16.3781 7.63218 5
 -19 13 13 868.012 37.2857 5
 -19 -13 14 6.65405 3.49582 4
 -19 13 14 33.1474 9.33851 5
 -19 -13 15 290.913 13.2637 4
 -19 13 15 294.401 19.6025 5
 -19 -13 16 10.5886 4.65 4
 -19 13 16 8.92988 8.3152 5
 -19 13 16 14.568 7.27971 13
 -19 -13 17 117.828 9.10739 4
 -19 13 17 134.627 14.1039 5
 -19 13 18 12.389 8.39562 5
 -19 -13 18 18.4779 5.68365 4
 -19 13 18 15.5402 7.9224 13
 -19 -13 19 513.496 26.0288 10
 -19 -13 19 492.904 21.5307 4
 -19 13 19 560.756 28.1085 5
 -19 13 19 493.835 25.7164 13
 -19 -13 20 18.905 8.18435 10
 -19 -13 20 16.8946 6.3246 4
 -19 13 20 24.9351 9.12981 5
 -19 13 20 24.745 8.41496 13
 -19 -13 21 14.1567 7.92194 10
 -19 13 21 5.6847 7.36846 5
 -19 -13 21 -0.69081 6.04054 4
 -19 13 21 7.41501 8.40775 13
 -19 -13 22 -5.61447 8.29599 10
 -19 -13 22 1.45844 6.19701 4
 -19 13 22 13.6556 9.32711 5
 -19 13 22 -2.1722 7.8368 13
 -19 -13 23 201.258 17.1251 10
 -19 13 23 243.797 18.4687 5
 -19 -13 23 221.509 15.0546 4
 -19 15 -8 21.5093 10.5283 12
 -19 -15 -8 22.9236 9.79998 7
 -19 -15 -8 1.00302 8.27602 3
 -19 -15 -8 1.27314 10.3726 9
 -19 15 -7 49.7549 11.6217 12
 -19 -15 -7 86.0132 12.2753 7
 -19 15 -7 59.2832 10.6843 3
 -19 -15 -7 58.2772 10.337 3
 -19 -15 -7 58.0486 12.2445 9
 -19 15 -6 71.1486 11.8391 12
 -19 -15 -6 96.5437 13.6301 9
 -19 -15 -6 78.6936 11.63 7
 -19 15 -6 53.6393 9.85983 3
 -19 -15 -6 60.0438 10.1656 3
 -19 15 -5 268.191 19.9707 12
 -19 15 -5 263.354 17.5516 5
 -19 -15 -5 219.561 18.1658 9
 -19 -15 -5 250.182 17.9696 7
 -19 15 -5 269.095 16.9905 3
 -19 -15 -5 256.991 16.6662 3
 -19 15 -4 1.20107 7.70788 12
 -19 15 -4 12.4275 8.07983 5
 -19 -15 -4 12.1774 8.42994 9
 -19 -15 -4 12.8005 7.38939 7
 -19 15 -4 9.62775 6.97875 3
 -19 -15 -4 6.53927 6.22642 3
 -19 15 -3 4.67145 7.71748 12
 -19 15 -3 3.91496 7.81909 5
 -19 -15 -3 4.75916 7.2455 7
 -19 15 -3 -2.27688 7.49086 3
 -19 -15 -3 -4.64336 6.80237 3
 -19 -15 -3 15.0097 8.22003 9
 -19 15 -2 30.008 8.9858 5
 -19 -15 -2 40.4613 9.04865 7
 -19 -15 -2 41.4184 9.67795 9
 -19 15 -2 40.7976 8.37782 3
 -19 -15 -2 32.8027 7.16578 3
 -19 15 -1 482.741 25.8313 5
 -19 -15 -1 473.805 23.7955 7
 -19 -15 -1 467.236 21.9376 3
 -19 15 -1 512.718 22.2305 3
 -19 -15 -1 495.876 25.3513 9
 -19 15 0 176.472 15.3011 5
 -19 15 0 156.237 11.7587 3
 -19 -15 0 163.535 11.8768 3
 -19 -15 0 179.073 14.0315 7
 -19 -15 0 179.399 14.7677 9
 -19 15 1 321.924 20.3055 5
 -19 15 1 321.12 16.0415 3
 -19 -15 1 295.186 15.5767 3
 -19 -15 1 302.277 18.5881 9
 -19 -15 1 317.91 18.5126 7
 -19 15 2 12.8186 7.65321 5
 -19 -15 2 9.1507 4.61195 3
 -19 15 2 20.1223 5.91727 3
 -19 15 3 117.901 13.4176 5
 -19 15 3 104.998 8.71271 3
 -19 -15 3 107.766 8.79434 3
 -19 15 4 105.06 12.9935 5
 -19 -15 4 125.905 9.20951 3
 -19 15 5 582.869 28.4868 5
 -19 15 5 518.186 20.5893 3
 -19 -15 5 509.148 20.5059 3
 -19 15 6 145.097 14.3157 5
 -19 15 6 170.423 10.0958 3
 -19 -15 6 145.635 9.67164 3
 -19 15 7 -2.25097 7.50846 5
 -19 15 7 0.8681 4.22818 3
 -19 -15 7 0.89479 4.01701 3
 -19 -15 8 33.9591 5.1996 3
 -19 15 8 46.4449 5.78078 3
 -19 15 9 351.1 21.7325 5
 -19 15 9 300.136 13.745 3
 -19 -15 9 293.139 13.6316 3
 -19 15 10 107.348 7.94121 3
 -19 -15 10 95.8341 7.6642 3
 -19 15 11 57.4 6.40036 3
 -19 -15 11 59.7853 6.3773 3
 -19 15 12 -6.99976 8.28095 5
 -19 -15 12 0.44357 4.18498 3
 -19 15 12 3.88427 4.57819 3
 -19 15 13 292.224 20.5181 5
 -19 15 14 33.0572 9.59432 5
 -19 15 15 240.818 18.857 5
 -19 15 16 33.3881 9.81282 5
 -19 15 17 92.154 12.831 5
 -19 15 18 74.5381 12.5206 5
 -19 15 19 181.023 16.6806 5
 -19 15 20 29.0531 9.88928 5
 -19 -15 21 11.8406 8.31898 10
 -19 15 21 12.1429 9.11496 5
 -19 15 21 15.9287 8.26457 13
 -19 17 -4 148.897 15.7251 12
 -19 17 -4 164.824 15.1046 5
 -19 -17 -4 136.712 15.3432 9
 -19 -17 -4 146.288 14.288 7
 -19 -17 -4 146.195 12.5622 3
 -19 17 -3 27.9816 10.4959 12
 -19 17 -3 22.8339 9.32582 5
 -19 -17 -3 3.54175 8.86263 9
 -19 -17 -3 16.9526 8.23217 7
 -19 -17 -3 7.53677 6.30235 3
 -19 17 -2 34.6259 10.321 12
 -19 17 -2 41.3645 10.5708 5
 -19 -17 -2 44.7165 10.3536 9
 -19 -17 -2 53.0309 10.0183 7
 -19 -17 -2 38.5693 7.60041 3
 -19 17 -1 342.309 22.5969 12
 -19 17 -1 375.215 22.6822 5
 -19 -17 -1 340.836 21.8325 9
 -19 -17 -1 368.174 20.7975 7
 -19 -17 -1 338.867 18.1008 3
 -19 17 0 127.394 14.2698 12
 -19 17 0 143.192 14.8678 5
 -19 -17 0 145.246 14.3075 9
 -19 -17 0 138.837 13.0708 7
 -19 -17 0 137.661 11.1229 3
 -19 17 1 40.2764 10.3593 5
 -19 17 1 64.8361 10.8339 12
 -19 -17 1 49.9866 9.65783 9
 -19 -17 1 69.6968 10.2693 7
 -19 -17 1 57.9812 7.71278 3
 -19 -17 2 7.00984 7.44764 7
 -19 -17 2 9.06634 7.66939 9
 -19 -17 2 2.28757 5.13676 3
 -19 17 2 7.95156 8.77229 5
 -19 -17 3 96.4977 11.1336 7
 -19 -17 3 103.095 8.93336 3
 -19 17 3 115.153 13.8245 5
 -19 -17 4 305.369 17.8854 7
 -19 17 4 306.067 20.6476 5
 -19 -17 4 269.445 13.9377 3
 -19 17 5 175.276 16.6866 5
 -19 -17 5 187.707 10.9706 3
 -19 -17 5 191.311 14.3341 7
 -19 17 6 11.8825 8.36985 5
 -19 -17 6 12.3685 4.45396 3
 -19 -17 6 11.6498 6.91242 7
 -19 17 7 11.9912 8.51647 5
 -19 -17 7 8.36432 4.62632 3
 -19 -17 7 16.5747 7.08941 7
 -19 17 8 25.3878 10.4929 5
 -19 -17 8 38.5986 5.85314 3
 -19 -17 8 35.5006 8.1666 7
 -19 17 9 182.698 16.7838 5
 -19 -17 9 187.735 10.4548 3
 -19 -17 9 202.214 14.4587 7
 -19 17 10 409.737 25.2028 5
 -19 -17 10 403.425 16.5177 3
 -19 -17 10 422.216 21.3472 7
 -19 -17 11 13.9295 4.86585 3
 -19 -17 12 42.8106 5.76705 3
 -19 -17 13 229.974 11.6033 3
 -19 17 13 227.557 18.7108 5
 -19 -17 14 26.1351 5.34613 3
 -19 17 14 35.17 10.0616 5
 -19 -17 15 124.948 8.89333 3
 -19 17 15 114.931 14.8546 5
 -19 17 16 6.34088 8.46201 5
 -19 17 17 49.6887 11.9208 5
 -19 -19 6 63.8348 10.0279 7
 -19 19 6 55.3608 11.8832 5
 -19 19 6 76.8719 11.4554 12
 -19 -19 7 13.9148 7.81609 7
 -19 19 7 10.1523 9.52509 5
 -19 19 7 14.5059 8.1751 12
 -19 19 8 134.668 13.7718 12
 -19 19 8 113.998 14.7181 5
 -18 0 -18 486.859 31.5754 3
 -18 0 -18 422.044 22.7398 12
 -18 0 -17 6.64539 9.86644 3
 -18 0 -17 -0.907 6.59719 12
 -18 0 -16 247.754 21.8621 3
 -18 0 -16 263.368 17.0932 12
 -18 0 -15 -0.86673 6.50133 12
 -18 0 -15 -1.51552 10.1106 3
 -18 0 -15 -2.44969 5.20461 8
 -18 0 -14 502.867 29.8477 3
 -18 0 -14 512.567 24.1468 12
 -18 0 -13 1.37445 8.72617 3
 -18 0 -12 287.548 20.9648 3
 -18 0 -11 -3.69065 8.05137 3
 -18 0 -10 2.31674 7.94365 3
 -18 0 -10 0.99446 6.69678 7
 -18 0 -9 1.07573 7.17663 3
 -18 0 -9 -3.75214 6.65846 7
 -18 0 -8 1593.55 56.1202 3
 -18 0 -8 1560.28 54.3914 7
 -18 0 -7 0.92218 5.27742 3
 -18 0 -7 0.82983 5.58807 7
 -18 0 -6 97.2729 10.3948 3
 -18 0 -6 88.8287 9.85965 7
 -18 0 -5 -2.35759 4.83106 3
 -18 0 -5 -0.73222 5.40984 7
 -18 0 -4 425.488 16.0375 9
 -18 0 -4 455.989 20.9615 3
 -18 0 -4 424.529 20.3297 7
 -18 0 -3 -0.3008 2.77026 9
 -18 0 -3 3.33453 3.66684 3
 -18 0 -3 -1.28418 4.51957 7
 -18 0 -2 1376.95 41.3116 9
 -18 0 -2 1400.75 46.0123 7
 -18 0 -2 1437.56 46.4557 3
 -18 0 -1 2.17818 2.38011 9
 -18 0 -1 -2.23985 4.10506 7
 -18 0 -1 -2.31774 4.34624 3
 -18 0 0 546.263 21.9674 7
 -18 0 0 575.536 22.5775 3
 -18 0 1 2.44096 3.60765 7
 -18 0 1 3.59801 3.61882 3
 -18 0 2 49.385 5.83516 7
 -18 0 2 45.9496 5.66657 3
 -18 0 3 -0.43004 3.45802 7
 -18 0 3 -2.89367 3.50784 3
 -18 0 3 1.6017 2.19914 13
 -18 0 4 951.448 30.2223 8
 -18 0 4 971.877 30.8988 7
 -18 0 4 941.86 31.6314 3
 -18 0 4 879.36 28.7813 13
 -18 0 5 -0.39121 3.06297 7
 -18 0 5 -0.39422 3.36953 8
 -18 0 5 2.3865 3.65945 3
 -18 0 5 -2.12011 3.13939 13
 -18 0 6 1179.74 31.7916 7
 -18 0 6 760.529 30.0809 8
 -18 0 7 -2.93921 3.08575 7
 -18 0 7 1.35916 2.65844 8
 -18 0 8 157.843 8.5121 7
 -18 0 8 128.036 8.81252 8
 -18 0 9 -1.81267 3.00864 7
 -18 0 9 -1.02338 4.27206 8
 -18 0 10 10.3102 4.95597 8
 -18 0 10 11.1796 3.56038 11
 -18 0 11 -2.2976 4.70808 8
 -18 0 11 -0.97908 3.1723 11
 -18 0 12 240.335 13.6061 8
 -18 0 12 224.779 12.537 11
 -18 0 13 -1.27568 5.12897 8
 -18 0 13 0.576 3.76945 11
 -18 0 14 75.7889 7.81045 11
 -18 0 15 0.66437 4.21802 11
 -18 0 16 546.028 23.8753 11
 -18 0 17 0.75508 5.13157 11
 -18 0 18 172.898 13.1905 11
 -18 0 19 -2.58276 5.05244 10
 -18 0 19 -4.22114 6.51935 11
 -18 0 20 322.018 18.898 11
 -18 0 20 318.098 18.6571 10
 -18 0 21 0.93323 6.2845 11
 -18 0 21 -3.68793 5.41013 10
 -18 0 22 617.116 28.1923 10
 -18 0 22 563.717 27.6617 11
 -18 0 23 -3.06365 7.30952 11
 -18 0 23 -3.94428 6.51665 10
 -18 0 24 154.291 14.4253 11
 -18 0 24 126.034 12.6063 10
 -18 0 25 -3.14375 6.58389 10
 -18 0 25 -3.32869 7.54107 11
 -18 0 26 347.749 21.7851 11
 -18 0 26 353.259 21.2927 10
 -18 0 27 2.22204 7.19935 10
 -18 0 28 35.6695 10.5632 11
 -18 0 28 42.191 9.96631 10
 -18 0 29 2.33941 7.73019 10
 -18 0 29 -10.1475 9.0042 11
 -18 0 30 383.025 24.808 11
 -18 0 30 394.857 24.2956 10
 -18 2 -18 373.214 28.6057 3
 -18 2 -18 438.55 23.8318 12
 -18 2 -17 52.6895 13.2275 3
 -18 2 -17 58.9593 10.6715 12
 -18 -2 -17 49.4269 8.52966 12
 -18 2 -16 544.95 32.4215 3
 -18 -2 -16 546.298 24.7836 12
 -18 2 -16 544.423 26.9033 12
 -18 2 -15 -1.50263 9.92942 3
 -18 2 -15 0.95839 6.68849 12
 -18 -2 -15 -0.76759 5.49375 12
 -18 2 -14 307.871 18.5796 12
 -18 2 -14 323.317 23.5866 3
 -18 -2 -14 301.334 13.721 8
 -18 2 -13 89.7509 13.4409 3
 -18 -2 -13 68.9475 6.34035 8
 -18 2 -12 343.462 23.2974 3
 -18 -2 -12 381.717 14.9855 8
 -18 -2 -12 351.619 22.265 7
 -18 2 -11 29.1369 9.13287 3
 -18 -2 -11 25.8991 4.45706 8
 -18 -2 -11 26.4473 8.36831 7
 -18 2 -10 8.00653 7.3402 3
 -18 -2 -10 7.11798 3.26557 8
 -18 -2 -10 14.0118 6.98817 7
 -18 2 -9 422.057 23.3209 3
 -18 -2 -9 359.143 21.2433 7
 -18 -2 -9 397.216 14.5598 8
 -18 2 -8 1394.57 51.1385 3
 -18 -2 -8 1405.05 49.9402 7
 -18 2 -7 158.126 13.3526 3
 -18 -2 -7 185.012 13.8653 7
 -18 2 -7 168.859 13.2209 7
 -18 -2 -6 563.448 22.4654 4
 -18 -2 -6 543.607 24.6659 7
 -18 2 -6 518.05 24.0842 7
 -18 2 -6 536.07 25.2488 3
 -18 -2 -5 38.3368 6.24913 4
 -18 -2 -5 41.4555 5.49828 9
 -18 2 -5 42.3383 7.81523 3
 -18 -2 -5 37.3898 7.10662 7
 -18 2 -5 52.1716 7.96028 7
 -18 -2 -4 1212.03 38.8211 9
 -18 2 -4 1279.9 43.4773 3
 -18 -2 -4 1229.13 42.8851 7
 -18 2 -4 1221.34 42.3979 7
 -18 -2 -3 448.68 17.6869 9
 -18 2 -3 509.319 21.5861 3
 -18 2 -3 449.376 20.4109 7
 -18 -2 -3 460.129 21.0613 7
 -18 -2 -2 745.677 24.8278 9
 -18 2 -2 691.526 21.6885 9
 -18 2 -2 746.152 28.0304 3
 -18 2 -2 731.078 27.5458 7
 -18 -2 -2 756.529 28.2059 7
 -18 2 -1 -0.17951 2.04819 9
 -18 2 -1 -0.54653 3.94363 7
 -18 -2 -1 1.74418 4.0924 7
 -18 -2 -1 2.58259 1.98341 8
 -18 2 -1 1.73683 4.14365 3
 -18 2 0 7.11108 3.9552 7
 -18 -2 0 8.73512 4.39512 7
 -18 -2 0 6.23553 2.24741 8
 -18 2 0 16.2385 4.57795 3
 -18 2 1 326.292 14.6052 7
 -18 -2 1 304.212 14.7246 7
 -18 -2 1 293.318 11.1407 8
 -18 2 1 319.328 14.9046 3
 -18 2 2 1088.21 34.4892 7
 -18 -2 2 1126.45 35.5063 7
 -18 -2 2 1002.41 31.3104 8
 -18 2 2 1104.62 35.4094 3
 -18 -2 2 1029.83 29.9119 13
 -18 -2 3 288.223 11.5263 8
 -18 -2 3 303.009 13.9065 7
 -18 2 3 303.161 13.2036 7
 -18 2 3 301.455 14.1083 3
 -18 -2 3 273.694 10.7801 13
 -18 -2 4 13.4336 3.83972 7
 -18 2 4 12.0457 3.56473 7
 -18 -2 4 8.00506 3.14415 8
 -18 2 4 15.1539 4.1962 3
 -18 2 4 12.0372 3.08772 13
 -18 -2 5 552.794 20.7898 7
 -18 2 5 563.235 19.773 7
 -18 2 5 569.639 21.3129 3
 -18 2 5 514.913 19.5719 13
 -18 2 6 820.681 28.2099 13
 -18 -2 6 814.409 28.2741 7
 -18 2 6 873.787 27.4177 7
 -18 2 7 265.454 13.0897 13
 -18 -2 7 247.882 12.2461 7
 -18 2 7 270.18 13.4221 8
 -18 2 7 278.01 11.5659 7
 -18 2 8 348.964 16.3886 13
 -18 -2 8 378.298 15.6356 7
 -18 2 8 383.474 14.4841 7
 -18 2 8 369.453 16.8314 8
 -18 -2 9 32.1191 4.30978 11
 -18 2 9 37.3848 4.21684 7
 -18 2 9 33.9032 6.00887 8
 -18 -2 10 383.931 16.3953 11
 -18 2 10 420.263 15.3275 7
 -18 2 10 417.16 18.6655 8
 -18 -2 11 294.541 13.9277 11
 -18 2 11 310.248 15.9745 8
 -18 -2 12 372.963 16.6763 11
 -18 2 12 358.565 16.9699 11
 -18 2 12 408.488 18.7675 8
 -18 2 13 200.762 12.2592 11
 -18 -2 13 212.495 12.3913 11
 -18 2 13 205.376 13.1564 8
 -18 -2 14 330.59 16.5464 11
 -18 2 14 323.77 16.5651 11
 -18 2 14 340.153 17.521 8
 -18 -2 15 194.422 12.7542 11
 -18 2 15 231.066 13.6219 11
 -18 -2 16 599.079 25.2263 11
 -18 2 16 584.126 25.1634 11
 -18 2 17 419.151 20.4256 11
 -18 -2 17 392.253 20.7698 10
 -18 -2 17 408.653 20.2398 11
 -18 2 18 38.3305 7.64414 11
 -18 -2 18 45.0619 8.01224 10
 -18 -2 18 38.7519 7.47452 11
 -18 2 19 -4.20358 6.11506 11
 -18 -2 19 1.80156 5.15508 10
 -18 2 20 1220.14 45.704 11
 -18 2 20 1252.4 45.3109 10
 -18 -2 20 1300.15 46.8101 10
 -18 -2 21 12.5536 5.81687 10
 -18 2 21 13.9356 5.60166 10
 -18 2 21 23.1361 7.59604 11
 -18 2 22 199.247 15.6466 11
 -18 2 22 210.582 15.2128 10
 -18 -2 22 228.73 16.3007 10
 -18 2 23 94.7048 11.7504 11
 -18 2 23 117.479 11.946 10
 -18 -2 23 104.188 11.4444 10
 -18 2 24 125.843 13.0643 11
 -18 -2 24 106.605 12.5674 10
 -18 2 24 112.461 11.6749 10
 -18 2 25 25.018 8.13312 11
 -18 -2 25 27.4942 8.70239 10
 -18 2 25 33.7029 8.10914 10
 -18 2 26 386.25 23.4681 11
 -18 -2 26 458.55 24.8356 10
 -18 2 26 414.166 22.883 10
 -18 -2 27 -2.33035 7.39761 10
 -18 2 27 3.15035 6.93938 10
 -18 2 27 -5.82534 8.9326 11
 -18 2 28 39.8985 9.54778 10
 -18 2 28 45.6849 10.5148 11
 -18 -2 28 46.6461 10.4038 10
 -18 2 29 39.7276 9.72754 10
 -18 -2 29 60.08 11.2493 10
 -18 2 29 45.8123 10.8957 11
 -18 2 30 376.404 24.6034 11
 -18 -2 30 398.452 26.8351 4
 -18 2 30 368.285 22.9864 10
 -18 -2 30 406.545 24.7103 10
 -18 -4 -17 278.712 23.6475 3
 -18 4 -17 285.321 24.2737 3
 -18 4 -17 338.96 21.4147 12
 -18 4 -16 237.006 21.3307 3
 -18 -4 -16 219.721 20.8697 3
 -18 4 -16 246.733 18.1092 12
 -18 -4 -16 218.009 13.6566 12
 -18 4 -15 39.9536 11.4913 3
 -18 -4 -15 66.9876 13.4907 3
 -18 -4 -15 41.4221 6.89935 12
 -18 4 -15 51.3526 9.91666 12
 -18 -4 -14 18.4468 9.48135 3
 -18 4 -14 23.9764 10.353 3
 -18 4 -14 19.1563 8.177 12
 -18 4 -13 15.5397 7.29334 12
 -18 4 -13 5.35795 8.77276 3
 -18 -4 -13 17.5481 9.7461 3
 -18 -4 -13 14.2565 8.85136 7
 -18 -4 -12 504.343 28.6117 3
 -18 4 -12 538.177 28.8278 3
 -18 -4 -12 519.224 27.3047 7
 -18 -4 -11 123.394 13.8416 3
 -18 4 -11 110.205 13.536 3
 -18 -4 -11 122.013 13.0519 7
 -18 -4 -10 4.56705 7.90022 3
 -18 4 -10 4.51941 7.32219 3
 -18 -4 -10 5.07739 6.9023 7
 -18 4 -9 118.605 12.6029 3
 -18 -4 -9 99.6243 12.123 3
 -18 -4 -9 75.8969 10.6048 7
 -18 -4 -8 746.651 27.2262 4
 -18 -4 -8 658.043 29.9888 7
 -18 4 -8 649.246 30.4129 3
 -18 -4 -8 687.507 31.2713 3
 -18 -4 -7 15.7516 5.76625 9
 -18 -4 -7 24.4168 6.00096 4
 -18 -4 -7 19.8226 6.85946 7
 -18 4 -7 21.0641 7.52446 3
 -18 -4 -7 18.538 6.81504 3
 -18 -4 -6 302.246 15.6204 9
 -18 -4 -6 308.245 15.0571 4
 -18 -4 -6 326.763 18.086 7
 -18 4 -6 320.876 18.2318 3
 -18 -4 -6 294.068 17.8733 3
 -18 -4 -5 -0.54329 4.45299 9
 -18 -4 -5 1.49019 3.99429 4
 -18 -4 -5 -2.30372 5.49598 7
 -18 4 -5 6.28555 5.66919 3
 -18 -4 -5 -2.39396 5.47219 3
 -18 -4 -4 384.643 17.3945 9
 -18 -4 -4 434.123 17.1789 4
 -18 -4 -4 395.333 19.7349 7
 -18 4 -4 415.067 19.5617 7
 -18 -4 -4 409.459 20.0175 3
 -18 4 -4 382.697 19.4342 3
 -18 4 -3 201.838 12.8425 7
 -18 -4 -3 210.617 13.3864 7
 -18 4 -3 208.949 13.1138 3
 -18 -4 -3 229.785 13.6667 3
 -18 -4 -3 197.865 11.278 9
 -18 -4 -2 1333.41 44.0007 3
 -18 4 -2 1302.75 43.6276 3
 -18 4 -2 1249.59 42.94 7
 -18 -4 -2 1314.34 41.4652 9
 -18 -4 -2 1324.9 44.105 7
 -18 -4 -1 135.652 9.9406 3
 -18 4 -1 120.329 9.49126 3
 -18 4 -1 127.657 9.33509 7
 -18 -4 -1 140.671 10.2258 7
 -18 4 0 14.6799 4.46991 3
 -18 -4 0 11.026 4.33041 3
 -18 -4 0 12.6914 4.40499 7
 -18 4 0 14.8595 4.59732 7
 -18 4 1 95.4103 7.97485 3
 -18 -4 1 90.4724 7.90188 3
 -18 4 1 101.605 7.75305 7
 -18 -4 1 103.861 8.42624 7
 -18 4 2 485.399 19.8164 3
 -18 -4 2 496.468 19.9771 3
 -18 4 2 483.757 18.9669 7
 -18 -4 2 524.12 20.7723 7
 -18 -4 3 43.1527 5.51976 7
 -18 4 3 46.3416 5.7336 3
 -18 -4 3 47.4596 5.84285 3
 -18 4 3 36.1908 4.79925 7
 -18 -4 4 4.42469 3.97887 7
 -18 4 4 -0.70639 3.10443 7
 -18 -4 4 0.47595 3.51636 3
 -18 4 4 -0.93906 3.24843 3
 -18 -4 5 187.56 10.725 7
 -18 4 5 185.036 9.21832 7
 -18 -4 5 193.557 10.8169 3
 -18 4 5 187.325 10.6468 3
 -18 4 5 186.546 9.83492 13
 -18 4 6 1140.55 36.6959 13
 -18 -4 6 1167.33 37.6156 7
 -18 4 6 1139.28 34.915 7
 -18 4 7 369.974 16.331 13
 -18 -4 7 394.493 16.6491 7
 -18 4 7 379.603 14.137 7
 -18 4 8 412.882 17.6738 13
 -18 -4 8 380.043 14.6904 11
 -18 4 8 411.566 14.5257 7
 -18 4 9 17.3728 3.1892 7
 -18 4 9 13.6649 4.74191 13
 -18 -4 9 14.0694 3.26436 11
 -18 -4 10 1268.86 40.8917 11
 -18 4 10 1330.28 44.1762 13
 -18 4 10 1332.99 38.7967 7
 -18 4 10 1386.78 44.7952 8
 -18 4 11 133.384 10.4485 13
 -18 -4 11 130.518 8.60196 11
 -18 4 11 131.256 6.73423 7
 -18 4 11 133.838 10.9018 8
 -18 4 12 446.051 21.4634 13
 -18 -4 12 482.004 19.449 11
 -18 4 12 458.738 16.0526 7
 -18 4 12 476.83 21.6134 8
 -18 -4 13 720.956 26.807 11
 -18 4 14 19.9367 5.32565 11
 -18 -4 14 16.4922 5.41918 11
 -18 4 15 337.132 17.5286 11
 -18 -4 15 367.319 17.8684 11
 -18 4 16 1666.19 55.0234 11
 -18 4 17 76.1005 8.7905 11
 -18 -4 17 104.121 10.4394 10
 -18 4 18 136.257 11.5883 11
 -18 -4 18 137.253 12.5452 10
 -18 4 19 8.40693 6.16532 11
 -18 -4 19 4.67326 5.41944 10
 -18 4 20 696.719 29.8846 11
 -18 -4 20 680.551 30.6667 10
 -18 4 21 200.132 14.8742 11
 -18 -4 21 202.894 15.3491 10
 -18 4 22 885.347 36.9654 11
 -18 -4 22 939.086 38.4449 10
 -18 4 23 96.595 11.683 11
 -18 4 23 112.855 11.3895 10
 -18 -4 23 120.405 12.9388 10
 -18 4 24 368.043 21.7003 11
 -18 -4 24 328.593 21.2246 10
 -18 4 24 386.484 20.4993 10
 -18 4 25 82.441 11.3632 11
 -18 -4 25 85.8398 12.1181 10
 -18 4 25 85.5628 10.3615 10
 -18 4 26 226.868 18.0425 11
 -18 4 26 249.138 17.0205 10
 -18 -4 26 286.279 19.9219 10
 -18 -4 27 35.5529 11.0479 4
 -18 -4 27 52.0764 10.2306 10
 -18 4 27 38.3644 8.57482 10
 -18 -4 28 8.04282 9.4398 4
 -18 -4 28 8.69789 7.64382 10
 -18 4 28 15.1018 7.15232 10
 -18 -4 29 62.6336 13.3524 4
 -18 4 29 76.4473 11.2959 10
 -18 -4 29 85.2728 12.6091 10
 -18 -4 30 335.1 24.3558 4
 -18 -4 30 342.502 23.1099 10
 -18 4 30 348.68 21.2042 10
 -18 6 -17 396.12 28.0629 3
 -18 -6 -17 411.799 28.1981 3
 -18 6 -17 409.219 25.4568 12
 -18 6 -16 167.402 18.0441 3
 -18 -6 -16 122.842 16.7241 3
 -18 6 -16 172.543 16.3527 12
 -18 -6 -15 137.891 17.2285 3
 -18 6 -15 130.894 16.343 3
 -18 6 -15 119.546 13.9741 12
 -18 6 -14 42.9009 10.1545 12
 -18 -6 -14 44.4439 6.2841 12
 -18 -6 -14 64.3143 12.7424 3
 -18 6 -14 55.4604 12.1157 3
 -18 -6 -14 37.9814 10.6404 7
 -18 6 -13 161.006 14.5396 12
 -18 6 -13 158.297 16.0005 3
 -18 -6 -13 173.064 16.8155 3
 -18 -6 -13 127.867 14.929 7
 -18 6 -12 162.33 14.1478 12
 -18 -6 -12 159.642 15.1989 7
 -18 -6 -12 149.307 15.7629 3
 -18 6 -12 159.154 15.7903 3
 -18 -6 -11 93.9803 11.9701 7
 -18 -6 -11 95.6619 13.046 3
 -18 6 -11 112.481 13.6322 3
 -18 -6 -10 5.19293 7.05864 7
 -18 -6 -10 6.7838 7.17859 3
 -18 6 -10 -1.11689 7.52147 3
 -18 -6 -9 28.6146 8.22767 7
 -18 6 -9 32.7017 8.07043 3
 -18 -6 -9 30.9262 8.21605 3
 -18 -6 -8 426.017 20.6767 9
 -18 -6 -8 412.322 18.6595 4
 -18 -6 -8 411.194 22.1021 7
 -18 6 -8 435.985 23.014 3
 -18 -6 -8 423.156 23.3173 3
 -18 -6 -7 302.846 16.5389 9
 -18 -6 -7 300.227 14.75 4
 -18 -6 -7 289.38 17.8321 7
 -18 6 -7 292.427 18.2794 3
 -18 -6 -7 287.788 18.2532 3
 -18 -6 -6 124.703 10.4018 9
 -18 -6 -6 109.968 8.43968 4
 -18 -6 -6 144.96 12.1095 7
 -18 6 -6 104.055 11.0664 3
 -18 -6 -6 110.717 11.3226 3
 -18 -6 -5 89.307 8.9133 9
 -18 -6 -5 86.7726 7.49599 4
 -18 -6 -5 89.1806 9.71281 7
 -18 6 -5 107.715 10.2465 3
 -18 -6 -5 98.9791 10.1634 3
 -18 -6 -4 90.6645 8.36467 9
 -18 -6 -4 85.7678 6.89429 4
 -18 -6 -4 96.6393 9.73263 7
 -18 -6 -4 66.3683 8.56616 3
 -18 6 -4 75.4005 8.68251 3
 -18 -6 -3 403.196 18.2369 9
 -18 -6 -3 438.79 20.2151 7
 -18 -6 -3 435.667 19.8039 3
 -18 6 -3 403.751 19.2666 3
 -18 -6 -3 355.036 15.393 4
 -18 -6 -2 209.452 12.9695 7
 -18 -6 -2 207.945 11.8979 9
 -18 6 -2 185.739 12.0819 3
 -18 -6 -2 178.813 12.0066 3
 -18 -6 -2 173.254 9.18541 4
 -18 6 -1 267.888 14.185 3
 -18 -6 -1 260.703 14.2583 3
 -18 -6 -1 245.369 14.2129 7
 -18 -6 0 -2.24032 4.92292 3
 -18 6 0 1.64759 4.08866 3
 -18 -6 0 4.91361 4.46745 7
 -18 -6 1 400.591 17.3912 3
 -18 6 1 390.939 17.1402 3
 -18 -6 1 382.949 17.8345 7
 -18 6 1 372.157 16.0736 7
 -18 6 2 742.581 27.0169 3
 -18 -6 2 756.871 27.2949 3
 -18 -6 2 721.714 27.8972 7
 -18 6 2 798.368 26.2206 7
 -18 6 3 182.527 10.6492 3
 -18 -6 3 179.954 10.7019 3
 -18 -6 3 200.11 11.7091 7
 -18 6 3 185.218 9.63292 7
 -18 -6 4 59.4132 6.91579 7
 -18 6 4 48.8201 5.85385 3
 -18 -6 4 53.0688 6.28324 3
 -18 6 4 46.3117 4.88208 7
 -18 -6 5 632.679 23.8004 7
 -18 6 5 614.616 20.6083 7
 -18 -6 5 580.096 22.5806 3
 -18 6 5 614.608 22.7326 3
 -18 -6 6 378.145 16.7734 7
 -18 6 6 369.629 13.6007 7
 -18 6 6 368.294 15.9867 3
 -18 -6 6 352.332 15.885 3
 -18 6 6 363.226 15.912 13
 -18 6 7 790.097 28.9641 13
 -18 -6 7 816.918 29.4459 7
 -18 6 7 849.839 25.6642 7
 -18 -6 8 586.334 20.1393 11
 -18 6 8 603.101 23.7273 13
 -18 6 8 644.402 19.7406 7
 -18 6 9 29.8071 6.48773 5
 -18 6 9 31.3633 5.90912 13
 -18 -6 9 36.3205 4.25258 11
 -18 6 9 27.1989 3.2001 7
 -18 6 10 157.588 12.4531 5
 -18 6 10 163.395 11.2589 13
 -18 -6 10 168.933 9.3153 11
 -18 6 10 172.653 7.20228 7
 -18 6 11 771.692 31.8025 5
 -18 6 11 771.905 23.2434 7
 -18 -6 11 774.271 26.992 11
 -18 6 11 786.198 29.9263 13
 -18 -6 12 488.479 19.7963 11
 -18 6 12 499.091 15.6398 7
 -18 6 12 446.461 21.5895 13
 -18 6 12 477.127 23.307 5
 -18 6 13 296.414 17.4642 5
 -18 6 13 285.747 16.5933 13
 -18 6 13 289.578 10.4307 7
 -18 6 14 0.80746 5.77909 13
 -18 6 14 0.85125 5.7851 5
 -18 6 15 406.437 21.7338 13
 -18 6 15 438.88 22.1513 5
 -18 6 16 412.124 20.2596 11
 -18 6 16 446.323 22.8174 13
 -18 6 16 440.077 22.3399 5
 -18 6 17 186.813 14.9545 13
 -18 6 17 221.639 14.1399 11
 -18 6 17 194.128 14.3819 5
 -18 6 18 13.9163 7.29311 13
 -18 6 18 6.43014 5.16432 11
 -18 6 18 16.4541 6.3058 5
 -18 6 19 240.603 15.6614 11
 -18 6 19 242.184 15.9804 5
 -18 6 20 444.061 22.4542 11
 -18 6 21 275.204 17.5851 11
 -18 -6 24 46.6094 10.4646 4
 -18 -6 24 30.9753 9.15834 10
 -18 -6 25 144.801 15.0127 4
 -18 -6 25 170.145 15.8199 10
 -18 -6 26 271.126 19.6744 4
 -18 -6 26 232.328 18.4452 10
 -18 -6 27 86.8548 13.0097 4
 -18 -6 27 94.9306 12.9243 10
 -18 6 27 94.3212 11.0107 10
 -18 -6 28 16.1984 9.31733 4
 -18 -6 28 30.7354 9.85741 10
 -18 6 29 137.16 15.4947 11
 -18 -6 29 188.09 17.7213 4
 -18 6 29 155.75 14.2596 10
 -18 -6 29 154.656 16.2384 10
 -18 8 -16 77.6899 15.376 3
 -18 -8 -16 91.8987 15.3159 3
 -18 8 -16 105.323 14.5396 12
 -18 8 -15 7.38081 9.08891 12
 -18 8 -15 1.42861 11.3379 3
 -18 -8 -15 2.88362 10.1492 3
 -18 -8 -15 4.04395 8.99342 7
 -18 8 -14 20.2989 9.48653 12
 -18 8 -14 10.9249 10.3291 3
 -18 -8 -14 17.9063 9.70555 3
 -18 -8 -14 18.0479 9.823 7
 -18 8 -13 493.984 27.2967 12
 -18 8 -13 548.846 29.6612 3
 -18 -8 -13 540.954 29.787 3
 -18 -8 -13 511.252 28.5939 7
 -18 8 -12 348.185 21.3645 12
 -18 8 -12 328.605 22.2362 3
 -18 -8 -12 339.437 22.6007 3
 -18 -8 -12 337.682 21.8094 7
 -18 8 -11 171.811 15.0789 12
 -18 -8 -11 191.887 16.2852 7
 -18 8 -11 177.086 16.0112 3
 -18 -8 -11 193.141 16.8761 3
 -18 -8 -10 -2.13925 7.13592 7
 -18 8 -10 -2.21501 7.38862 3
 -18 -8 -10 10.0619 7.09807 3
 -18 -8 -9 279.172 18.704 7
 -18 8 -9 297.687 19.2718 3
 -18 -8 -9 253.721 18.2278 3
 -18 -8 -8 401.892 21.5548 7
 -18 8 -8 354.152 21.0394 3
 -18 -8 -8 346.127 20.743 3
 -18 -8 -8 322.711 19.3229 9
 -18 -8 -7 667.121 29.743 7
 -18 8 -7 664.807 29.5972 3
 -18 -8 -7 681.003 30.2397 3
 -18 -8 -7 653.832 28.4845 9
 -18 -8 -6 100.661 10.7521 7
 -18 -8 -6 94.9044 10.934 3
 -18 8 -6 107.146 10.9446 3
 -18 -8 -6 96.9358 9.98799 9
 -18 -8 -5 58.2245 8.51382 7
 -18 8 -5 41.5561 8.05538 3
 -18 -8 -5 52.798 7.87387 3
 -18 -8 -5 42.3701 7.35102 9
 -18 -8 -4 3.56449 5.46623 9
 -18 -8 -4 7.91101 5.61587 7
 -18 8 -4 -2.23237 5.23825 3
 -18 -8 -4 4.53867 5.58913 3
 -18 -8 -3 747.511 24.039 4
 -18 -8 -3 747.873 29.7661 7
 -18 8 -3 735.86 28.8167 3
 -18 -8 -3 733.08 29.068 3
 -18 -8 -3 678.079 28.207 9
 -18 -8 -2 121.182 6.76734 4
 -18 8 -2 117.507 9.7035 3
 -18 -8 -2 119.97 9.93972 3
 -18 -8 -2 126.513 9.99117 9
 -18 -8 -2 110.952 10.3929 7
 -18 -8 -1 121.97 6.58824 4
 -18 -8 -1 130.762 10.5508 7
 -18 -8 -1 123.714 9.57594 3
 -18 8 -1 110.974 9.12221 3
 -18 -8 0 258.724 9.95415 4
 -18 -8 0 229.9 8.26419 13
 -18 -8 0 273.333 14.8943 7
 -18 8 0 268.024 13.8309 3
 -18 -8 0 276.139 14.0374 3
 -18 -8 1 909.861 33.3722 7
 -18 8 1 815.442 31.318 3
 -18 -8 1 890.39 31.9265 3
 -18 -8 1 982.893 27.703 4
 -18 -8 2 217.307 12.9135 7
 -18 8 2 208.842 11.5452 3
 -18 -8 2 208.164 11.7624 3
 -18 8 2 211.016 14.4877 5
 -18 -8 3 363.399 17.4982 7
 -18 8 3 375.876 16.3075 3
 -18 -8 3 385.69 16.5484 3
 -18 8 3 366.684 19.8813 5
 -18 -8 4 -3.53892 4.64951 7
 -18 8 4 -0.84182 5.97539 5
 -18 8 4 1.56225 1.94784 9
 -18 8 4 1.3779 3.92579 3
 -18 -8 4 -2.82322 4.02183 3
 -18 8 5 213.187 14.9748 5
 -18 -8 5 210.484 12.574 7
 -18 -8 5 218.939 11.6508 3
 -18 8 5 212.955 11.3469 3
 -18 8 5 218.825 8.95409 9
 -18 8 6 338.498 19.2737 5
 -18 -8 6 340.051 16.666 7
 -18 -8 6 359.868 15.6305 3
 -18 8 6 353.283 15.5008 3
 -18 8 6 351.519 13.4825 9
 -18 -8 7 963.64 33.9377 7
 -18 8 7 948.987 32.1129 3
 -18 -8 7 940.167 32.2775 3
 -18 8 7 988.674 30.7539 9
 -18 8 8 55.8326 6.57232 13
 -18 -8 8 48.6017 4.14836 11
 -18 8 9 -2.6311 6.12076 5
 -18 8 9 3.63358 4.3344 13
 -18 -8 9 0.92964 2.83978 11
 -18 -8 10 39.3949 4.80424 11
 -18 8 10 41.715 6.40206 13
 -18 8 10 49.4699 8.04847 5
 -18 8 11 697.968 28.2523 13
 -18 8 11 749.397 31.3124 5
 -18 8 12 116.858 10.3729 13
 -18 8 12 153.763 12.6842 5
 -18 8 13 83.7817 9.24297 13
 -18 8 13 97.1452 10.4963 5
 -18 8 14 16.0272 5.93515 13
 -18 8 14 16.131 2.06322 7
 -18 8 14 15.4218 1.66868 7
 -18 -8 14 21.3786 6.84841 15
 -18 8 14 15.3747 6.69468 5
 -18 8 15 480.844 23.2187 13
 -18 8 15 461.914 23.7273 5
 -18 8 15 502.947 14.5116 7
 -18 8 15 440.948 13.744 7
 -18 -8 15 504.733 22.0126 15
 -18 -8 16 261.431 15.2941 15
 -18 8 16 242.832 16.4878 13
 -18 8 16 289.725 17.5453 5
 -18 -8 16 260.464 16.7212 10
 -18 8 16 276.884 9.49564 7
 -18 8 16 252.99 8.6951 7
 -18 -8 17 386.913 21.195 10
 -18 8 17 408.857 21.7472 5
 -18 -8 17 405.085 19.0164 15
 -18 8 17 377.005 21.3346 13
 -18 -8 18 13.3935 6.68809 10
 -18 8 18 17.5252 7.13293 5
 -18 -8 18 13.9801 5.98601 15
 -18 8 18 15.4824 7.37616 13
 -18 8 19 97.8055 11.5348 13
 -18 8 19 80.4668 10.2743 5
 -18 -8 19 91.2642 10.4453 4
 -18 -8 19 73.5597 10.2256 10
 -18 8 20 125.908 13.2079 13
 -18 -8 20 108.447 12.0395 4
 -18 8 20 142.865 12.9555 5
 -18 -8 20 149.48 13.4649 10
 -18 8 21 420.261 24.0049 13
 -18 -8 21 435.751 23.1012 4
 -18 8 21 452.967 23.3064 5
 -18 -8 21 433.565 23.9068 10
 -18 8 22 36.3173 8.88356 5
 -18 -8 22 38.2602 9.17849 4
 -18 -8 22 39.7051 8.92502 10
 -18 8 23 34.4435 8.13602 5
 -18 -8 23 37.5047 9.04461 4
 -18 -8 23 23.9219 8.58543 10
 -18 -8 24 5.22279 7.54183 4
 -18 8 24 15.8166 7.67796 5
 -18 -8 25 318.105 20.7313 4
 -18 8 25 345.318 21.3005 11
 -18 -8 26 139.595 14.6657 4
 -18 8 26 115.632 13.1055 11
 -18 -8 27 20.4791 9.25662 4
 -18 8 27 38.4809 9.65775 11
 -18 -8 28 5.82827 9.12668 4
 -18 8 28 -6.76621 7.9379 11
 -18 8 28 -3.95947 9.29016 13
 -18 10 -14 79.7883 12.9267 12
 -18 10 -14 62.9842 13.4515 3
 -18 -10 -14 55.4825 12.3974 3
 -18 10 -13 692.698 33.9332 12
 -18 -10 -13 681.304 34.2957 3
 -18 10 -13 685.881 33.9828 3
 -18 10 -12 55.8158 10.5921 12
 -18 -10 -12 49.2594 10.8649 3
 -18 10 -12 64.6016 12.3741 3
 -18 10 -11 268.269 19.7262 12
 -18 10 -11 312.913 20.8317 3
 -18 -10 -11 293.94 20.6893 3
 -18 10 -10 74.6692 11.4192 12
 -18 -10 -10 84.4981 12.0754 3
 -18 10 -10 86.9536 11.2572 3
 -18 10 -9 211.235 16.5483 12
 -18 -10 -9 225.496 17.0608 3
 -18 10 -9 204.814 16.3836 3
 -18 -10 -9 226.509 16.9289 9
 -18 -10 -8 77.8516 10.7383 9
 -18 -10 -8 74.4489 10.6783 3
 -18 10 -8 67.66 10.3989 3
 -18 -10 -8 85.6284 11.6282 7
 -18 -10 -7 786.775 33.4546 9
 -18 10 -7 747.525 32.8863 3
 -18 -10 -7 819.504 33.8876 3
 -18 -10 -7 801.755 33.9042 7
 -18 -10 -6 5.34278 6.62926 9
 -18 10 -6 -6.06555 6.78438 3
 -18 -10 -6 4.39025 6.48715 3
 -18 -10 -6 3.6629 6.76548 7
 -18 -10 -5 10.1958 6.92301 9
 -18 10 -5 1.61728 6.37738 3
 -18 -10 -5 12.3036 6.5123 3
 -18 -10 -5 6.9917 6.55828 7
 -18 -10 -4 132.276 11.8178 9
 -18 10 -4 151.589 11.7554 3
 -18 -10 -4 136.504 11.5571 3
 -18 -10 -4 120.389 11.3546 7
 -18 -10 -3 394.36 19.8106 9
 -18 -10 -3 397.208 20.2089 7
 -18 10 -3 362.328 18.673 3
 -18 -10 -3 392.051 19.2341 3
 -18 -10 -2 13.4214 5.85071 9
 -18 -10 -2 18.2583 5.92807 7
 -18 -10 -2 9.32034 5.4018 3
 -18 10 -2 18.935 5.87514 3
 -18 10 -1 5.9015 5.73189 5
 -18 -10 -1 6.61027 2.51813 13
 -18 -10 -1 10.6818 5.57797 9
 -18 -10 -1 -0.73061 5.40032 7
 -18 -10 -1 9.29733 4.92169 3
 -18 10 -1 6.0607 4.87629 3
 -18 10 0 91.4896 10.3567 5
 -18 -10 0 72.1992 4.74362 13
 -18 -10 0 81.3116 8.61569 7
 -18 -10 0 80.4532 7.82494 3
 -18 10 0 78.5526 7.70506 3
 -18 -10 1 627.913 25.4236 7
 -18 -10 1 603.217 23.5215 3
 -18 10 1 585.929 23.2209 3
 -18 10 1 587.783 27.0434 5
 -18 -10 2 149.38 11.2031 7
 -18 10 2 141.266 12.6001 5
 -18 -10 2 150.561 9.92023 3
 -18 10 2 139.766 9.74094 3
 -18 10 3 553.277 26.2117 5
 -18 10 3 563.671 21.6205 3
 -18 -10 3 553.207 21.6381 3
 -18 -10 3 574.587 23.8547 7
 -18 10 4 8.97455 6.10214 5
 -18 10 4 7.74217 4.11479 3
 -18 -10 4 4.68075 3.74429 3
 -18 -10 4 10.2858 4.9676 7
 -18 -10 5 74.2438 3.26851 4
 -18 10 5 112.408 11.2523 5
 -18 -10 5 101.044 8.75824 7
 -18 -10 5 91.3584 7.37623 3
 -18 10 5 92.5012 7.42463 3
 -18 10 6 69.4258 9.2648 5
 -18 -10 6 71.5064 4.10603 4
 -18 10 6 71.2895 4.88209 9
 -18 -10 6 71.459 8.01669 7
 -18 10 6 44.4386 5.73569 3
 -18 -10 6 76.8128 6.80824 3
 -18 -10 7 472.06 14.7488 11
 -18 -10 7 486.355 16.3451 4
 -18 10 7 510.577 17.5002 9
 -18 -10 7 509.162 21.7712 7
 -18 10 7 524.928 19.5761 3
 -18 -10 7 501.478 19.4494 3
 -18 10 8 20.1141 4.58321 9
 -18 -10 8 15.1529 3.48399 4
 -18 10 8 19.7457 4.75663 3
 -18 -10 8 28.9409 5.38612 3
 -18 -10 8 23.5847 3.02876 11
 -18 -10 9 36.5215 4.28147 11
 -18 10 9 40.3315 5.51839 9
 -18 10 10 36.561 6.02556 9
 -18 10 10 34.8802 7.9737 5
 -18 10 11 533.17 20.8848 9
 -18 10 11 517.014 25.553 5
 -18 -10 11 484.774 19.4441 4
 -18 10 11 552.227 23.3176 13
 -18 10 12 221.239 11.3465 9
 -18 10 12 201.67 12.4974 13
 -18 10 13 49.5114 7.49806 9
 -18 -10 13 49.1085 6.29436 4
 -18 10 13 46.1322 8.82136 5
 -18 10 13 60.5506 8.15942 13
 -18 -10 14 17.6052 5.40453 4
 -18 10 14 15.4717 6.93737 5
 -18 10 14 21.9512 6.845 13
 -18 -10 15 183.581 12.0298 4
 -18 10 15 186.771 14.6794 5
 -18 10 15 170.173 13.3427 13
 -18 -10 16 44.9864 8.09011 10
 -18 10 16 44.9918 9.27492 5
 -18 -10 16 33.9545 6.8075 4
 -18 10 16 23.9648 7.24376 13
 -18 -10 17 910.822 35.7105 10
 -18 -10 17 837.083 32.1703 4
 -18 10 17 909.497 36.61 5
 -18 -10 18 182.43 14.4784 10
 -18 10 18 167.805 14.2357 5
 -18 -10 18 172.611 12.4728 4
 -18 10 18 175.879 14.5542 13
 -18 -10 19 70.7068 10.3263 10
 -18 10 19 45.5725 8.63917 5
 -18 10 19 53.8363 9.56104 13
 -18 -10 20 68.1427 10.111 10
 -18 10 20 49.7974 9.26081 5
 -18 -10 20 41.5596 8.31313 4
 -18 10 20 40.1904 9.19625 13
 -18 -10 21 323.492 20.6502 10
 -18 10 21 361.539 21.0095 5
 -18 -10 21 381.133 19.8502 4
 -18 10 21 308.967 20.7818 13
 -18 -10 22 22.4448 8.19448 10
 -18 10 22 34.0161 8.63066 5
 -18 -10 22 26.6866 7.85202 4
 -18 -10 23 56.7831 10.7121 10
 -18 -10 23 45.3843 9.24907 4
 -18 10 23 60.0866 9.81342 5
 -18 -10 24 -5.97697 7.34834 10
 -18 10 24 4.00441 7.45285 5
 -18 -10 24 1.93031 7.60825 4
 -18 10 24 -0.9918 6.55388 11
 -18 -10 25 564.633 29.6606 10
 -18 -10 25 510.195 26.8821 4
 -18 10 25 547.551 27.2439 11
 -18 -10 26 51.795 11.3654 10
 -18 10 26 60.7921 11.0435 5
 -18 -10 26 57.8599 10.5888 4
 -18 10 26 74.4106 11.2827 11
 -18 -10 27 177.663 16.666 10
 -18 10 27 199.659 16.2519 11
 -18 -10 27 154.021 15.3719 4
 -18 10 27 189.143 15.3591 5
 -18 12 -13 418.822 26.3689 12
 -18 -12 -13 405.154 25.9643 3
 -18 12 -13 446.861 26.8897 3
 -18 -12 -13 471.347 27.3063 7
 -18 12 -12 -1.31 8.74113 12
 -18 12 -12 -4.79523 10.5384 3
 -18 -12 -12 -8.46081 9.72079 3
 -18 -12 -12 -11.174 9.52052 7
 -18 12 -11 400.142 25.0724 12
 -18 12 -11 409.168 24.1269 3
 -18 -12 -11 379.991 23.3946 3
 -18 -12 -11 412.281 24.6013 7
 -18 12 -10 64.1787 10.9443 3
 -18 -12 -10 70.2692 11.5377 3
 -18 12 -10 48.2579 10.8741 12
 -18 -12 -9 239.831 18.3773 9
 -18 12 -9 242.57 17.9057 3
 -18 -12 -9 224.346 17.3291 3
 -18 12 -9 231.09 18.0782 12
 -18 -12 -8 19.7537 8.30468 3
 -18 12 -8 21.4716 8.20653 3
 -18 -12 -8 4.3497 8.10516 9
 -18 12 -7 606.202 28.1562 3
 -18 -12 -7 659.885 29.2521 3
 -18 -12 -7 597.338 29.3567 9
 -18 12 -6 7.81255 6.98091 3
 -18 -12 -6 0.88197 6.76274 3
 -18 -12 -6 3.01011 7.00311 9
 -18 12 -5 8.98022 6.94313 3
 -18 -12 -5 8.28232 6.66558 3
 -18 -12 -5 15.38 7.88347 9
 -18 12 -4 96.7448 11.1372 5
 -18 12 -4 118.317 10.6938 3
 -18 -12 -4 91.5566 10.1373 3
 -18 -12 -4 87.793 10.9882 9
 -18 12 -3 793.328 32.8119 5
 -18 12 -3 743.032 30.2208 3
 -18 -12 -3 791.583 30.7691 3
 -18 -12 -3 792.615 32.6256 9
 -18 12 -2 -0.88457 6.22639 5
 -18 12 -2 -0.66748 5.3674 3
 -18 -12 -2 4.75735 5.67395 3
 -18 -12 -2 2.55054 6.13458 9
 -18 12 -1 68.4062 9.85397 5
 -18 -12 -1 44.8137 7.80715 9
 -18 12 -1 42.3749 6.7975 3
 -18 -12 -1 60.962 7.68668 3
 -18 -12 0 2.36519 4.56569 3
 -18 12 0 -2.31672 4.53467 3
 -18 -12 0 -0.87611 2.4673 13
 -18 12 0 4.57371 6.5469 5
 -18 12 1 815.489 24.2373 3
 -18 -12 1 776.726 24.0638 3
 -18 12 1 798.904 29.6325 5
 -18 12 2 11.2769 6.89916 5
 -18 12 2 14.7798 4.95637 3
 -18 -12 2 10.4527 4.94476 3
 -18 -12 2 22.2594 6.75259 7
 -18 12 3 605.28 28.2386 5
 -18 -12 3 610.069 22.7687 3
 -18 12 3 561.259 22.1201 3
 -18 -12 3 573.037 24.8445 7
 -18 12 4 6.72539 6.87818 5
 -18 12 4 7.3024 4.36939 3
 -18 -12 4 4.22467 4.10649 3
 -18 -12 4 6.94933 5.21501 7
 -18 12 5 141.797 12.7472 5
 -18 12 5 116.721 8.36131 3
 -18 -12 5 130.029 8.69642 3
 -18 -12 5 110.804 9.95523 7
 -18 12 6 19.6185 7.30948 5
 -18 12 6 9.84928 4.27448 3
 -18 -12 6 8.37388 3.80186 3
 -18 -12 6 20.5078 6.01678 7
 -18 12 7 831.735 34.7733 5
 -18 -12 7 805.191 30.7615 7
 -18 -12 7 813.088 27.5035 3
 -18 12 7 749.659 26.9578 3
 -18 -12 8 3.50126 3.80776 3
 -18 12 8 8.94407 4.20626 3
 -18 -12 8 5.59396 2.39696 11
 -18 12 9 -0.43363 3.93381 3
 -18 -12 9 -1.33315 3.94823 3
 -18 -12 10 10.9986 2.58175 4
 -18 12 11 539.659 26.9955 5
 -18 12 12 3.07671 6.0178 5
 -18 -12 12 0.9903 3.0851 4
 -18 -12 13 -0.38895 2.31269 4
 -18 12 13 147.525 12.7192 5
 -18 -12 14 5.77446 3.99217 4
 -18 12 14 6.23143 6.73202 5
 -18 12 14 10.0088 6.44273 13
 -18 12 15 371.906 22.6265 5
 -18 -12 15 431.001 17.8436 4
 -18 12 15 436.691 22.0659 13
 -18 12 16 1.05092 6.94469 5
 -18 -12 16 2.17426 4.37107 4
 -18 12 16 0.89902 5.88354 13
 -18 -12 17 163.424 13.9496 10
 -18 12 17 174.28 15.1978 5
 -18 -12 17 208.662 12.3919 4
 -18 12 17 173.268 14.2471 13
 -18 -12 18 0.98214 6.4273 10
 -18 -12 18 -1.27345 5.47348 4
 -18 12 18 5.30748 7.14803 5
 -18 12 18 -2.88975 6.89407 13
 -18 -12 19 62.1208 10.0805 10
 -18 12 19 37.3361 8.88069 5
 -18 -12 19 47.7241 7.6454 4
 -18 12 19 39.8304 9.0681 13
 -18 -12 20 5.2825 7.30935 10
 -18 -12 20 -1.44516 6.06871 4
 -18 12 20 8.56067 8.02651 5
 -18 12 20 -6.16843 7.17479 13
 -18 -12 21 558.606 27.3806 10
 -18 -12 21 497.887 23.3857 4
 -18 12 21 505.34 26.9057 5
 -18 -12 22 4.5241 7.18069 10
 -18 12 22 3.22722 7.88625 5
 -18 -12 22 -3.19571 6.2979 4
 -18 -12 23 24.5165 8.7887 10
 -18 -12 23 35.1069 8.6982 4
 -18 12 23 25.8309 8.34406 5
 -18 -12 24 22.8466 8.82339 10
 -18 -12 24 10.418 7.55696 4
 -18 12 24 11.854 8.56059 5
 -18 -12 25 440.423 25.7078 10
 -18 12 25 446.351 25.414 13
 -18 12 25 469.268 25.0567 5
 -18 -12 25 390.055 21.897 4
 -18 -14 -10 5.90266 9.05442 7
 -18 14 -10 8.51152 8.55885 3
 -18 -14 -10 13.9972 9.09999 3
 -18 -14 -9 191.83 16.6502 7
 -18 -14 -9 155.855 14.8831 3
 -18 14 -9 161.094 15.0961 3
 -18 -14 -9 133.729 15.5519 9
 -18 -14 -8 20.6852 8.93316 7
 -18 14 -8 14.4457 7.90461 3
 -18 -14 -8 19.4996 8.24789 3
 -18 -14 -8 8.44685 9.45715 9
 -18 14 -7 251.408 19.281 12
 -18 -14 -7 223.392 17.146 7
 -18 -14 -7 234.323 16.5874 3
 -18 14 -7 244.658 16.9716 3
 -18 -14 -7 248.349 19.0437 9
 -18 14 -6 -5.95147 7.55788 12
 -18 -14 -6 3.35287 7.99983 9
 -18 -14 -6 4.01567 7.18612 7
 -18 -14 -6 14.8866 6.76262 3
 -18 14 -6 6.04104 6.61767 3
 -18 14 -5 -2.30699 7.24672 12
 -18 14 -5 -5.30198 6.82327 5
 -18 -14 -5 -6.45003 7.94223 9
 -18 -14 -5 2.8861 7.16207 7
 -18 14 -5 6.51458 7.19637 3
 -18 14 -4 25.7715 8.30385 12
 -18 14 -4 31.7223 8.24782 5
 -18 -14 -4 19.3815 7.4499 7
 -18 14 -4 20.7338 6.96116 3
 -18 -14 -4 21.8629 6.7437 3
 -18 -14 -4 36.2173 9.40969 9
 -18 14 -3 488.216 24.6922 5
 -18 -14 -3 490.468 24.2935 7
 -18 14 -3 481.028 22.4201 3
 -18 -14 -3 526.049 23.1782 3
 -18 -14 -3 492.659 25.2003 9
 -18 14 -2 9.47718 7.1616 5
 -18 -14 -2 1.37546 5.56601 3
 -18 14 -2 -0.67525 5.63744 3
 -18 -14 -2 -3.83946 6.81337 9
 -18 -14 -2 3.42998 5.93264 7
 -18 14 -1 192.975 15.5459 5
 -18 -14 -1 208.434 12.5911 3
 -18 14 -1 183.63 12.2401 3
 -18 -14 -1 174.445 13.9988 9
 -18 -14 -1 162.748 13.1725 7
 -18 14 0 2.94034 6.72115 5
 -18 14 0 0.59357 5.07346 3
 -18 -14 0 -1.20976 4.70339 3
 -18 -14 0 1.77145 5.68161 9
 -18 14 1 261.435 14.0081 3
 -18 -14 1 246.611 13.6456 3
 -18 14 1 299.423 18.776 5
 -18 14 2 32.591 5.85415 3
 -18 -14 2 25.9664 5.54494 3
 -18 14 2 26.2412 7.99128 5
 -18 -14 3 293.292 13.9865 3
 -18 14 3 280.123 13.8008 3
 -18 14 3 276.902 18.6769 5
 -18 -14 4 4.26121 4.14 3
 -18 14 4 4.1497 4.35117 3
 -18 14 4 1.03242 6.55533 5
 -18 -14 5 71.4352 6.48532 3
 -18 14 5 68.5229 6.67613 3
 -18 14 5 53.1463 9.61565 5
 -18 14 6 15.5735 4.44989 3
 -18 -14 6 14.2957 4.29469 3
 -18 14 6 18.9425 8.24938 5
 -18 14 7 525.962 19.9285 3
 -18 -14 7 537.78 20.1198 3
 -18 14 7 543.831 27.3165 5
 -18 -14 8 9.28825 2.54906 11
 -18 14 8 19.2852 7.86088 5
 -18 14 8 14.9539 4.36241 3
 -18 -14 8 14.994 3.99748 3
 -18 14 9 -1.21647 4.08744 3
 -18 -14 9 3.34276 3.99768 3
 -18 14 10 16.4597 4.54159 3
 -18 -14 10 13.1095 4.50266 3
 -18 14 11 293.345 20.2698 5
 -18 -14 11 336.003 14.6218 3
 -18 14 11 342.509 14.6843 3
 -18 14 12 25.3497 8.71375 5
 -18 14 13 278.355 19.1965 5
 -18 14 14 45.7512 10.1426 5
 -18 14 15 387.355 22.981 5
 -18 14 16 82.4464 11.908 5
 -18 14 17 72.7269 11.3294 5
 -18 -14 18 26.3958 7.68623 10
 -18 14 18 19.3912 8.77333 5
 -18 14 18 34.174 8.74896 13
 -18 -14 19 37.5687 8.98211 10
 -18 14 19 42.3737 9.44134 5
 -18 14 19 36.1316 9.16113 13
 -18 -14 20 3.16468 7.42553 10
 -18 14 20 2.29747 8.01723 5
 -18 -14 21 344.192 21.4157 10
 -18 14 21 358.558 22.664 5
 -18 -14 22 33.8014 9.52715 10
 -18 14 22 1.15557 8.27979 5
 -18 -14 23 4.65801 7.91534 10
 -18 14 23 6.94237 8.99816 5
 -18 16 -7 237.105 19.8316 12
 -18 -16 -7 208.917 19.0066 9
 -18 -16 -7 227.997 18.0476 7
 -18 -16 -7 233.642 16.455 3
 -18 16 -6 15.5804 9.30255 12
 -18 16 -6 31.9833 9.02927 5
 -18 -16 -6 14.8285 9.55124 9
 -18 -16 -6 9.40966 7.85412 7
 -18 -16 -6 13.7003 7.41503 3
 -18 16 -5 5.04587 8.57431 12
 -18 16 -5 10.362 7.57633 5
 -18 -16 -5 1.19073 8.4534 9
 -18 -16 -5 2.0157 7.50468 7
 -18 -16 -5 8.94541 6.41241 3
 -18 16 -4 83.2531 12.2862 12
 -18 16 -4 77.4635 11.3172 5
 -18 -16 -4 71.0281 11.659 9
 -18 -16 -4 62.0992 10.0854 7
 -18 -16 -4 74.705 9.29312 3
 -18 16 -3 186.722 16.411 12
 -18 16 -3 206.245 16.0683 5
 -18 -16 -3 193.521 16.6298 9
 -18 -16 -3 237.829 16.1368 7
 -18 -16 -3 176.592 13.133 3
 -18 16 -2 93.0266 12.2373 5
 -18 16 -2 95.9258 12.64 12
 -18 -16 -2 109.696 11.5255 7
 -18 -16 -2 101.812 12.9729 9
 -18 -16 -2 107.224 10.2574 3
 -18 16 -1 50.5239 10.0637 5
 -18 16 -1 68.4766 10.9787 12
 -18 -16 -1 82.658 10.5598 7
 -18 -16 -1 58.9648 10.7842 9
 -18 -16 -1 73.7111 8.43689 3
 -18 16 -1 64.3601 8.67688 3
 -18 -16 0 46.9385 9.84582 9
 -18 -16 0 50.4764 9.16757 7
 -18 16 0 65.6385 8.12514 3
 -18 -16 0 60.0626 7.71227 3
 -18 16 0 61.9751 11.204 5
 -18 -16 1 139.985 12.4917 7
 -18 -16 1 149.011 13.708 9
 -18 -16 1 148.9 10.6646 3
 -18 16 1 156.138 10.8759 3
 -18 16 1 158.887 15.0863 5
 -18 -16 2 157.112 13.1108 7
 -18 16 2 183.163 11.2648 3
 -18 -16 2 162.475 10.8579 3
 -18 16 2 185.78 15.917 5
 -18 -16 3 140.939 12.349 7
 -18 16 3 123.636 13.637 5
 -18 16 3 134.347 9.64415 3
 -18 -16 3 145.298 9.71001 3
 -18 16 4 4.42365 7.71809 5
 -18 -16 4 0.47506 3.94225 3
 -18 16 4 0.921 4.32422 3
 -18 -16 4 1.59357 5.7955 7
 -18 16 5 164.25 15.1361 5
 -18 -16 5 152.122 9.47559 3
 -18 16 5 159.501 9.77095 3
 -18 -16 5 164.927 12.837 7
 -18 16 6 224.631 17.7058 5
 -18 16 6 211.45 11.6091 3
 -18 -16 6 247.799 12.0005 3
 -18 -16 6 235.324 15.1189 7
 -18 16 7 158.325 15.1437 5
 -18 16 7 143.767 9.11074 3
 -18 -16 7 137.04 8.85286 3
 -18 -16 7 161.957 12.5132 7
 -18 16 8 67.8163 11.4233 5
 -18 16 8 49.7354 5.85223 3
 -18 -16 8 50.6301 5.76986 3
 -18 -16 8 45.5151 8.27672 7
 -18 16 9 4.63421 8.08601 5
 -18 -16 9 3.91279 3.77895 3
 -18 16 9 3.77955 4.36841 3
 -18 -16 9 3.15032 6.29256 7
 -18 16 10 85.8872 7.07618 3
 -18 -16 10 77.1888 6.58406 3
 -18 16 11 429.932 17.027 3
 -18 -16 11 444.776 17.2453 3
 -18 -16 12 159.537 9.25747 3
 -18 16 12 148.995 9.21851 3
 -18 16 12 156.151 15.896 5
 -18 16 13 55.1119 6.46407 3
 -18 -16 13 58.6853 6.42272 3
 -18 16 13 57.1491 11.1201 5
 -18 16 14 9.58126 8.43382 5
 -18 16 15 271.021 20.0711 5
 -18 16 16 38.7413 10.7472 5
 -18 16 17 211.579 17.9639 5
 -18 16 18 6.10407 8.22244 5
 -18 16 19 75.9586 12.5601 5
 -18 -16 20 46.6403 9.95847 10
 -18 16 20 55.3626 11.6823 5
 -18 -18 -3 165.472 17.0673 9
 -18 18 -3 181.863 16.1925 5
 -18 -18 -3 190.732 15.5541 7
 -18 18 -3 186.331 17.2729 12
 -18 -18 -2 106.383 13.6767 9
 -18 -18 -2 136.384 13.3103 7
 -18 18 -2 111.929 13.6359 5
 -18 18 -2 123.41 14.6615 12
 -18 -18 -1 -0.92536 7.39249 7
 -18 -18 -1 -3.43641 8.52762 9
 -18 18 -1 4.39704 8.78171 5
 -18 18 -1 -1.22406 8.01048 12
 -18 -18 0 58.8332 11.2564 9
 -18 -18 0 76.7614 10.3762 7
 -18 18 0 74.8978 12.1382 5
 -18 18 0 77.271 11.9835 12
 -18 -18 1 319.681 21.0514 9
 -18 -18 1 371.39 20.5722 7
 -18 18 1 404.071 23.7431 5
 -18 18 1 367.227 22.6282 12
 -18 -18 2 128.179 13.1059 9
 -18 -18 2 110.517 11.6885 7
 -18 18 2 110.564 13.5352 5
 -18 18 2 119.984 13.7456 12
 -18 18 3 29.1753 9.66798 5
 -18 18 3 34.9052 9.47403 12
 -18 -18 3 43.5133 9.364 9
 -18 -18 3 31.5903 8.68993 7
 -18 18 4 88.5875 12.946 5
 -18 18 4 78.3586 11.3908 12
 -18 -18 4 75.785 10.3241 7
 -18 -18 4 63.3644 7.02374 3
 -18 18 5 60.8489 11.3068 5
 -18 18 5 67.8195 10.885 12
 -18 -18 5 59.3331 6.50661 3
 -18 -18 5 47.5924 8.8563 7
 -18 18 6 256.877 19.4668 5
 -18 -18 6 222.183 11.5312 3
 -18 -18 6 251.767 16.212 7
 -18 -18 7 171.859 13.7848 7
 -18 18 7 189.801 17.1909 5
 -18 -18 8 33.8651 8.5083 7
 -18 18 8 33.1438 10.3475 5
 -18 -18 9 45.6792 8.89676 7
 -18 18 9 49.4888 11.2347 5
 -18 -18 10 70.8521 9.93558 7
 -18 18 10 74.7977 12.8621 5
 -18 18 13 73.6768 12.6324 5
 -18 18 14 19.1688 10.0863 5
 -18 18 15 167.02 17.057 5
 -18 18 16 191.045 18.0954 5
 -17 1 -19 24.4064 14.5641 3
 -17 1 -19 12.5189 7.55894 12
 -17 -1 -19 27.334 7.5333 12
 -17 -1 -18 69.3695 9.3832 12
 -17 1 -18 75.0081 10.9315 12
 -17 1 -18 91.9346 15.309 3
 -17 1 -18 93.1065 10.5768 8
 -17 1 -17 19.1598 11.9932 3
 -17 -1 -17 27.1401 13.1007 3
 -17 1 -17 21.3479 7.68144 12
 -17 -1 -17 27.6651 7.10235 12
 -17 -1 -16 425.893 21.2658 12
 -17 1 -16 410.413 22.0599 12
 -17 1 -16 452.848 28.6015 3
 -17 -1 -16 417.423 28.0299 3
 -17 -1 -16 407.971 18.8329 8
 -17 1 -15 57.0313 9.15034 12
 -17 -1 -15 40.7148 7.42748 12
 -17 -1 -15 52.2939 12.2665 3
 -17 1 -15 66.8274 12.6939 3
 -17 -1 -15 43.6518 7.23635 8
 -17 -1 -14 482.351 21.9628 12
 -17 1 -14 504.258 23.328 12
 -17 -1 -14 451.587 27.5896 3
 -17 1 -14 404.687 26.2234 3
 -17 -1 -14 418.513 18.7073 8
 -17 1 -13 61.708 11.6391 3
 -17 -1 -13 64.2763 11.8138 3
 -17 -1 -13 54.1643 6.82537 8
 -17 -1 -12 166.177 16.1595 3
 -17 1 -12 160.045 15.3456 3
 -17 -1 -11 97.2128 12.9154 3
 -17 1 -11 100.488 12.6617 3
 -17 -1 -11 97.5724 11.7704 7
 -17 1 -10 1121.89 43.7587 3
 -17 -1 -10 1014.98 42.7532 3
 -17 -1 -10 1043 41.1092 7
 -17 1 -9 44.2258 9.3035 3
 -17 -1 -9 42.3609 9.24883 3
 -17 -1 -9 44.2052 8.4255 7
 -17 1 -9 41.4297 8.37115 7
 -17 1 -8 -0.95468 6.66274 3
 -17 -1 -8 -2.87794 7.03285 3
 -17 1 -8 -2.53616 6.24591 7
 -17 -1 -8 -0.84754 5.60079 7
 -17 -1 -7 20.5451 6.35664 4
 -17 1 -7 13.2217 6.0643 3
 -17 -1 -7 22.1626 7.46152 3
 -17 1 -7 16.6298 6.26159 7
 -17 -1 -7 22.3202 6.55196 7
 -17 -1 -6 1234.82 40.0361 4
 -17 -1 -6 1166.91 42.0721 7
 -17 1 -6 1178.35 42.1516 7
 -17 1 -6 1238.5 43.2814 3
 -17 -1 -6 1078.14 42.0414 3
 -17 1 -5 5.51914 4.97863 7
 -17 -1 -5 4.20733 4.76623 7
 -17 -1 -5 -0.74837 5.04013 3
 -17 1 -5 8.20081 5.02103 3
 -17 -1 -5 1.14964 3.29529 9
 -17 1 -4 431.725 19.9609 7
 -17 -1 -4 456.027 20.3706 7
 -17 1 -4 455.19 20.5193 3
 -17 -1 -4 376.786 19.512 3
 -17 -1 -4 446.888 16.7574 9
 -17 1 -3 10.2027 4.86134 7
 -17 -1 -3 7.97401 4.43045 7
 -17 1 -3 10.6599 4.84592 3
 -17 -1 -3 6.29841 4.04517 3
 -17 1 -3 5.51214 2.67928 9
 -17 -1 -3 9.07809 3.38112 9
 -17 1 -2 1229.2 40.1463 7
 -17 -1 -2 1185.73 40.1756 7
 -17 -1 -2 1193.3 40.3571 3
 -17 1 -2 1249.58 40.7285 3
 -17 -1 -2 1234.65 36.686 9
 -17 1 -2 1152.48 35.1193 9
 -17 -1 -1 504.774 21.6794 3
 -17 1 -1 544.244 21.9892 3
 -17 1 -1 560.745 21.9966 7
 -17 -1 -1 600.361 22.5701 7
 -17 1 -1 561.108 18.0535 9
 -17 -1 0 1446.23 48.3676 3
 -17 1 0 1613.54 49.0484 3
 -17 1 0 1603.69 48.6355 7
 -17 -1 0 1572.07 48.8974 7
 -17 1 1 112.964 8.05682 3
 -17 -1 1 98.034 7.86632 3
 -17 1 1 83.9936 7.07169 7
 -17 -1 1 107.493 7.95044 7
 -17 1 1 121.259 8.01796 2
 -17 1 2 4.14566 3.68003 3
 -17 -1 2 5.08782 3.79119 3
 -17 1 2 3.29909 3.29465 7
 -17 -1 2 -0.43839 3.33718 7
 -17 -1 2 0.27333 2.54225 8
 -17 1 2 -0.78295 3.6936 2
 -17 -1 2 1.18017 1.78212 13
 -17 -1 3 0.9058 3.21491 3
 -17 1 3 1.80468 3.35895 3
 -17 -1 3 -0.30146 2.59163 8
 -17 -1 3 -1.24883 3.39069 7
 -17 1 3 2.68659 3.00511 7
 -17 1 3 3.83983 3.41167 2
 -17 1 3 2.26266 2.34966 13
 -17 -1 3 0.9456 2.22004 13
 -17 1 4 858.952 27.8712 7
 -17 -1 4 874.983 28.4835 7
 -17 -1 4 780.533 28.6651 3
 -17 1 4 833.232 28.8689 3
 -17 1 4 871.106 27.1604 13
 -17 1 5 386.8 15.2886 13
 -17 -1 5 383.293 15.4436 7
 -17 1 5 380.098 14.9733 7
 -17 1 6 396.877 12.4853 13
 -17 -1 6 409.931 12.159 7
 -17 1 6 411.527 11.2871 7
 -17 -1 7 448.521 12.9644 7
 -17 1 7 452.818 12.1531 7
 -17 -1 7 446.112 13.6931 8
 -17 -1 8 603.323 15.5807 7
 -17 1 8 566.933 14.0764 7
 -17 1 8 594.274 17.3521 8
 -17 -1 9 1.20212 2.72324 11
 -17 1 9 -0.95194 2.61701 7
 -17 -1 9 -0.96817 2.97579 8
 -17 1 9 -1.56579 4.0301 8
 -17 1 10 421.073 17.7845 11
 -17 -1 10 444.742 17.7559 11
 -17 1 10 448.368 19.2344 8
 -17 -1 10 444.798 18.6188 8
 -17 1 11 49.0801 5.77401 11
 -17 -1 11 60.6631 6.14209 11
 -17 1 11 49.4598 6.92902 8
 -17 1 12 554.625 22.5598 11
 -17 -1 12 579.204 22.6611 11
 -17 1 12 573.471 23.569 8
 -17 1 13 339.248 16.7934 11
 -17 -1 13 361.743 17.0079 11
 -17 1 13 382.487 18.0624 8
 -17 -1 14 730.083 28.0227 11
 -17 1 14 716.259 28.0393 11
 -17 1 14 731.84 28.782 8
 -17 -1 15 136.891 10.5517 11
 -17 1 15 133.96 10.3627 11
 -17 1 15 118.29 10.8751 8
 -17 1 16 44.6678 7.22722 11
 -17 -1 16 61.9484 7.97151 11
 -17 -1 16 61.3611 7.86694 10
 -17 1 17 -3.05886 5.29098 11
 -17 -1 17 -1.61789 5.08242 10
 -17 -1 17 -2.30579 5.59069 11
 -17 1 18 787.215 31.721 11
 -17 -1 18 762.271 31.5791 10
 -17 -1 18 766.72 31.4646 11
 -17 1 18 755.709 30.9825 10
 -17 -1 19 29.7451 6.60333 10
 -17 1 19 31.5509 6.75989 10
 -17 1 19 22.1698 7.07084 11
 -17 1 20 288.85 18.027 11
 -17 -1 20 307.546 18.2489 10
 -17 1 20 308.191 17.9234 10
 -17 1 21 7.14885 6.39594 10
 -17 -1 21 3.76517 5.91386 10
 -17 1 21 -1.87988 6.21151 11
 -17 1 22 512.091 25.7852 10
 -17 -1 22 577.055 27.0435 10
 -17 1 22 586.753 27.702 11
 -17 1 23 19.1577 6.97248 10
 -17 -1 23 1.01095 6.15112 10
 -17 1 23 14.3763 7.17163 11
 -17 1 24 328.339 20.0818 10
 -17 -1 24 350.177 20.9208 10
 -17 1 24 368.892 21.8873 11
 -17 1 25 1.11098 7.41166 11
 -17 1 25 -2.04778 6.76591 10
 -17 -1 25 1.08029 7.20691 10
 -17 1 26 49.6317 10.3195 11
 -17 1 26 52.848 9.94468 10
 -17 -1 26 33.4144 8.55648 10
 -17 -1 27 1.14696 8.00476 10
 -17 1 27 -1.19513 7.97335 11
 -17 1 27 8.71001 7.59857 10
 -17 -1 28 558.608 28.4911 10
 -17 1 28 562.703 28.5491 10
 -17 1 28 483.92 27.9863 11
 -17 1 29 27.5705 8.95113 10
 -17 1 29 19.0829 9.77088 11
 -17 -1 29 19.3467 8.16292 10
 -17 -1 30 37.5253 12.3475 4
 -17 1 30 48.2699 10.6773 10
 -17 1 30 36.6318 11.1674 11
 -17 -1 30 37.147 9.7515 10
 -17 -1 31 25.8247 11.5747 4
 -17 1 31 8.4274 8.70196 10
 -17 -1 31 29.1245 9.85951 10
 -17 3 -18 241.552 22.3528 3
 -17 -3 -18 253.704 22.5025 3
 -17 3 -18 203.311 16.899 12
 -17 3 -17 9.49702 11.5129 3
 -17 -3 -17 6.34222 11.3481 3
 -17 -3 -17 1.37773 5.53956 12
 -17 3 -17 -1.03462 7.87573 12
 -17 3 -16 336.614 24.4141 3
 -17 -3 -16 349.445 24.734 3
 -17 3 -16 334.933 20.2167 12
 -17 -3 -16 299.167 16.5755 12
 -17 -3 -15 304.313 23.2082 3
 -17 3 -15 277.56 22.6566 3
 -17 3 -15 279.611 18.4237 12
 -17 -3 -15 309.83 16.365 12
 -17 3 -14 183.643 14.433 12
 -17 3 -14 174.98 17.2019 3
 -17 -3 -14 161.817 17.0212 3
 -17 -3 -14 200.254 9.80454 8
 -17 3 -13 8.95658 6.7694 12
 -17 3 -13 3.88859 8.23035 3
 -17 -3 -13 3.42942 7.90986 7
 -17 -3 -13 4.53854 3.40266 8
 -17 3 -12 14.7109 8.92014 3
 -17 -3 -12 8.80602 3.20381 8
 -17 -3 -12 9.74745 7.56261 7
 -17 3 -11 41.5865 9.67011 3
 -17 -3 -11 51.218 9.14165 7
 -17 -3 -11 49.2731 4.5548 8
 -17 3 -10 1043.24 41.4504 3
 -17 -3 -10 1006.51 39.5812 7
 -17 -3 -10 958.749 29.2835 8
 -17 3 -9 273.614 18.1281 3
 -17 -3 -9 261.186 17.1169 7
 -17 -3 -9 246.146 9.42967 8
 -17 -3 -8 3.6535 5.38527 4
 -17 3 -8 17.9893 7.61633 3
 -17 -3 -8 8.40537 2.42991 8
 -17 -3 -8 6.03502 6.17409 7
 -17 -3 -7 168.845 11.3708 4
 -17 -3 -7 161.556 6.0884 8
 -17 -3 -7 177.802 13.2393 7
 -17 3 -7 167.311 13.597 3
 -17 -3 -6 500.893 21.0696 4
 -17 -3 -6 541.355 24.264 7
 -17 3 -6 587.896 24.461 7
 -17 3 -6 542.412 24.5648 3
 -17 -3 -6 511.91 20.8741 9
 -17 -3 -5 8.33087 4.35684 4
 -17 -3 -5 2.40764 3.82477 9
 -17 3 -5 0.7442 4.72751 3
 -17 3 -5 13.1104 5.55087 7
 -17 -3 -5 11.4925 5.77803 7
 -17 -3 -4 783.451 27.2987 9
 -17 3 -4 763.124 30.0773 3
 -17 -3 -4 787.002 30.2321 7
 -17 3 -4 794.507 29.8807 7
 -17 3 -3 15.7111 5.06815 3
 -17 -3 -3 13.909 4.96507 7
 -17 -3 -3 15.36 4.35344 9
 -17 3 -3 13.6596 5.09094 7
 -17 3 -2 1277 41.9114 3
 -17 -3 -2 1230.26 39.0602 9
 -17 3 -2 1228.84 41.1585 7
 -17 -3 -2 1267.96 42.0353 7
 -17 3 -1 619.049 18.5216 9
 -17 -3 -1 663.175 24.9505 7
 -17 3 -1 686.672 24.6329 7
 -17 3 -1 665.149 24.7965 3
 -17 -3 0 481.319 19.4239 7
 -17 3 0 434.221 18.2487 7
 -17 3 0 441.862 18.7548 3
 -17 3 1 61.1162 6.26322 3
 -17 -3 1 61.6984 6.42767 7
 -17 3 1 57.2052 6.00823 7
 -17 -3 1 60.2313 6.03382 2
 -17 3 1 64.1051 6.17281 2
 -17 -3 1 66.9041 2.85985 13
 -17 3 2 76.193 6.75547 3
 -17 -3 2 85.9714 6.95626 2
 -17 3 2 96.7125 7.11446 2
 -17 3 2 78.0583 6.37656 7
 -17 -3 2 80.7337 6.93829 7
 -17 3 3 93.8044 7.27393 3
 -17 3 3 80.0896 6.23718 7
 -17 -3 3 73.8338 6.66699 7
 -17 3 3 105.288 7.2151 2
 -17 -3 3 93.578 6.90774 2
 -17 -3 4 2722.11 77.9615 7
 -17 3 4 2789.06 76.2982 7
 -17 3 4 2769.14 78.1077 3
 -17 3 4 2519.31 75.8101 13
 -17 -3 5 44.3866 5.27543 7
 -17 3 5 47.6716 4.63568 7
 -17 3 5 52.5046 5.61815 3
 -17 3 5 50.5597 5.20314 13
 -17 3 6 6.72625 3.22527 13
 -17 -3 6 3.40032 3.21404 7
 -17 3 6 3.73719 2.68913 7
 -17 3 7 81.9648 7.1717 13
 -17 -3 7 96.2152 7.3366 7
 -17 3 7 101.575 6.05138 7
 -17 3 8 1313.43 38.4428 7
 -17 3 8 1302.28 42.2007 13
 -17 -3 8 1277.92 39.3258 11
 -17 -3 9 110.121 7.19391 11
 -17 3 9 105.37 8.77944 13
 -17 3 9 113.38 6.32435 7
 -17 3 9 108.513 9.13909 8
 -17 -3 10 709.655 25.3312 11
 -17 3 10 732.327 23.2342 7
 -17 3 10 742.397 27.8252 8
 -17 -3 11 7.14837 3.73582 11
 -17 3 11 6.91634 4.92635 8
 -17 3 12 1197.33 40.8845 11
 -17 -3 12 1259.6 40.8535 11
 -17 3 12 1272.78 42.7332 8
 -17 -3 13 241.428 13.3957 11
 -17 3 13 249.023 13.7624 11
 -17 3 13 256.375 15.1004 8
 -17 3 14 685.568 27.2674 11
 -17 3 14 714.921 28.5476 8
 -17 3 15 194.234 12.6714 11
 -17 -3 15 192.508 13.2399 10
 -17 3 16 117.306 10.3061 11
 -17 -3 16 120.987 10.8259 10
 -17 3 17 19.1595 6.11527 11
 -17 -3 17 30.4225 6.73667 10
 -17 3 18 1576.9 53.2332 11
 -17 -3 18 1548.19 53.8606 10
 -17 3 19 327.947 19.0804 11
 -17 3 19 360.217 18.7095 10
 -17 -3 19 352.026 19.9746 10
 -17 3 20 86.199 10.3897 11
 -17 3 20 105.177 10.4061 10
 -17 -3 20 116.839 11.5295 10
 -17 -3 21 12.8082 6.57786 10
 -17 3 21 6.51134 6.32677 11
 -17 3 21 10.1091 5.88475 10
 -17 3 22 754.35 31.9235 11
 -17 -3 22 660.282 31.1063 10
 -17 3 22 686.091 29.9956 10
 -17 3 23 118.409 12.6383 11
 -17 3 23 124.529 11.7523 10
 -17 -3 23 135.407 13.1007 10
 -17 3 24 263.943 18.5195 11
 -17 -3 24 283.355 18.9011 10
 -17 3 24 246.339 16.7388 10
 -17 3 25 27.9111 7.77917 10
 -17 -3 25 33.8781 8.63198 10
 -17 3 25 28.3719 9.36029 11
 -17 -3 26 179.109 15.6804 10
 -17 3 26 178.711 14.4629 10
 -17 -3 27 129.333 14.552 10
 -17 3 27 157.287 14.172 10
 -17 -3 28 506.943 27.2521 10
 -17 3 28 465.504 24.7083 10
 -17 -3 29 154.276 17.3639 4
 -17 3 29 181.038 15.6574 10
 -17 -3 29 184.315 17.2987 10
 -17 -3 30 12.7203 10.2137 4
 -17 3 30 25.3691 8.94462 10
 -17 -3 30 24.5608 9.41912 10
 -17 -5 -18 60.4192 13.9656 3
 -17 5 -18 45.5413 13.7502 3
 -17 5 -18 69.9972 11.96 12
 -17 5 -17 15.5794 11.0616 3
 -17 -5 -17 1.5645 10.9216 3
 -17 5 -17 13.6055 8.75846 12
 -17 5 -16 209.988 19.3934 3
 -17 -5 -16 239.038 20.1138 3
 -17 -5 -16 179.924 11.5976 12
 -17 5 -16 185.41 16.0127 12
 -17 -5 -15 35.6219 11.5589 3
 -17 5 -15 31.2032 10.9802 3
 -17 5 -15 25.4951 8.79685 12
 -17 -5 -15 30.5169 6.1349 12
 -17 -5 -14 68.9492 7.20754 12
 -17 5 -14 79.8301 10.754 12
 -17 5 -14 74.1381 11.8853 3
 -17 -5 -14 90.809 13.059 3
 -17 -5 -14 77.9339 12.3335 7
 -17 5 -13 229.792 16.7195 12
 -17 -5 -13 264.963 20.0087 3
 -17 5 -13 273.995 20.3038 3
 -17 -5 -13 261.36 19.1284 7
 -17 -5 -12 115.785 13.6235 3
 -17 5 -12 86.0134 12.204 3
 -17 -5 -12 83.5006 11.3416 7
 -17 -5 -11 174.486 15.873 3
 -17 5 -11 183.865 15.9356 3
 -17 -5 -11 152.099 13.9482 7
 -17 5 -10 386.961 22.1424 3
 -17 -5 -10 355.146 21.9638 3
 -17 -5 -10 367.429 18.0121 4
 -17 -5 -10 325.365 20.1534 7
 -17 -5 -9 33.5691 8.25117 3
 -17 5 -9 50.5098 9.13452 3
 -17 -5 -9 42.7076 6.97741 4
 -17 -5 -9 39.2763 7.97451 7
 -17 5 -8 -2.8221 6.73269 3
 -17 -5 -8 -2.8544 7.39831 3
 -17 -5 -8 7.95858 6.00964 7
 -17 -5 -8 0.56601 4.97497 4
 -17 -5 -7 -5.82354 5.33678 9
 -17 -5 -7 -1.67161 5.73176 7
 -17 5 -7 -0.87462 5.43613 3
 -17 -5 -7 4.4265 6.07116 3
 -17 -5 -6 301.906 15.7275 9
 -17 5 -6 290.901 17.3177 3
 -17 -5 -6 323.995 18.1345 3
 -17 -5 -6 313.454 17.5575 7
 -17 -5 -6 307.151 14.5463 4
 -17 -5 -5 121.894 9.64292 9
 -17 -5 -5 110.717 10.2838 3
 -17 5 -5 133.323 11.4368 3
 -17 -5 -5 142.436 11.2769 7
 -17 -5 -4 489.658 20.4469 9
 -17 5 -4 484.668 21.9429 3
 -17 -5 -4 500.449 22.1624 3
 -17 -5 -4 524.695 22.7112 7
 -17 -5 -4 475.762 18.7734 4
 -17 -5 -3 117.484 8.91899 9
 -17 -5 -3 117.421 9.74057 7
 -17 -5 -3 120.017 7.6722 4
 -17 -5 -3 98.5062 9.04282 3
 -17 5 -3 129.851 9.89853 3
 -17 -5 -2 440.657 18.6244 9
 -17 5 -2 451.422 19.5379 7
 -17 -5 -2 471.113 20.5851 7
 -17 -5 -2 470.566 20.2286 3
 -17 5 -2 486.233 20.4046 3
 -17 -5 -1 237.955 13.2217 7
 -17 5 -1 235.808 12.4571 7
 -17 -5 -1 231.014 12.8745 3
 -17 5 -1 225.2 12.6944 3
 -17 -5 0 488.655 20.3801 7
 -17 5 0 475.866 19.0825 7
 -17 5 0 492.456 19.8318 3
 -17 -5 0 467.148 19.5848 3
 -17 -5 1 10.7404 4.01669 7
 -17 5 1 15.8186 4.0196 7
 -17 5 1 14.2577 4.51176 2
 -17 5 1 15.7949 4.20195 3
 -17 -5 1 17.5486 4.34819 3
 -17 5 2 14.4049 4.12334 2
 -17 -5 2 17.0113 4.17395 2
 -17 5 2 9.4589 3.52922 7
 -17 -5 2 6.52031 3.58107 3
 -17 5 2 10.5218 3.94192 3
 -17 -5 2 6.72596 3.65184 7
 -17 -5 3 246.406 11.3907 2
 -17 5 3 240.188 11.3185 2
 -17 5 3 223.501 10.6423 7
 -17 -5 3 207.773 11.4119 3
 -17 5 3 218.478 11.4985 3
 -17 -5 3 245.134 12.5812 7
 -17 -5 4 1732.52 50.9051 2
 -17 5 4 1761.2 50.8659 2
 -17 -5 4 1650.63 52.2303 7
 -17 5 4 1688.23 49.6946 7
 -17 -5 4 1646.66 51.5507 3
 -17 5 4 1713.89 51.5799 3
 -17 -5 5 439.366 18.4706 7
 -17 5 5 465.181 16.1697 7
 -17 -5 5 436.914 17.9546 3
 -17 5 5 448.269 17.9306 3
 -17 5 5 445.399 17.5317 13
 -17 5 6 225.848 11.8411 13
 -17 -5 6 260.894 12.8826 7
 -17 5 6 261.947 10.3399 7
 -17 5 7 81.0547 5.08416 7
 -17 5 7 89.0219 7.23988 13
 -17 -5 7 85.8857 5.27453 11
 -17 5 8 390.093 13.5708 7
 -17 -5 8 382.077 14.6255 11
 -17 5 8 413.669 17.7242 13
 -17 5 9 495.187 16.2855 7
 -17 5 9 520.345 23.3467 5
 -17 -5 9 501.606 18.3849 11
 -17 5 9 486.418 20.8608 13
 -17 5 10 1140.65 40.1776 5
 -17 -5 10 1073.02 34.8771 11
 -17 5 10 1008.13 37.2307 13
 -17 5 10 1109.52 31.8599 7
 -17 5 11 39.5717 6.54009 13
 -17 5 11 40.476 6.93022 5
 -17 -5 11 34.8199 5.03885 11
 -17 5 11 40.7117 7.14795 8
 -17 5 11 47.2307 3.70411 7
 -17 5 12 349.145 19.0907 5
 -17 5 12 381.928 19.1731 13
 -17 5 12 409.265 19.6329 8
 -17 5 13 393.393 20.0659 13
 -17 5 13 397.536 20.1927 5
 -17 5 14 425.657 19.6536 11
 -17 5 14 426.433 21.0932 5
 -17 5 15 392.668 19.3625 11
 -17 5 15 428.584 21.1065 5
 -17 5 16 32.0657 6.25376 11
 -17 5 16 34.3515 7.11302 5
 -17 5 17 318.638 17.629 11
 -17 5 17 314.346 17.8364 5
 -17 5 18 1071.92 39.8076 11
 -17 5 19 395.748 20.9817 11
 -17 5 20 157.445 13.1349 11
 -17 -5 20 173.583 14.0015 10
 -17 -5 21 214.081 16.0102 10
 -17 -5 22 77.4952 10.5771 10
 -17 5 22 90.8318 9.9968 10
 -17 -5 23 164.737 14.8067 10
 -17 5 23 156.601 12.7728 10
 -17 5 24 469.21 23.2942 10
 -17 -5 24 469.89 25.6828 10
 -17 -5 25 22.727 9.06688 4
 -17 5 25 32.2712 7.60683 10
 -17 -5 25 24.5798 8.26935 10
 -17 -5 26 94.2919 12.974 4
 -17 -5 26 130.239 14.1896 10
 -17 5 26 109.84 11.5895 10
 -17 -5 27 -1.2531 8.96858 4
 -17 -5 27 -3.72139 7.793 10
 -17 5 27 5.68652 6.61426 10
 -17 -5 28 177.813 17.2609 4
 -17 5 28 201.816 15.4329 10
 -17 -5 28 198.808 17.8627 10
 -17 5 29 132.64 14.9811 11
 -17 -5 29 142.002 16.3306 4
 -17 5 29 141.795 13.7327 10
 -17 -5 29 166.301 16.7142 10
 -17 5 30 111.261 14.2134 11
 -17 -5 30 142.035 16.1581 10
 -17 5 30 125.779 13.2953 10
 -17 -7 -17 20.0055 10.5548 3
 -17 7 -17 6.11988 10.3047 3
 -17 7 -17 1.23088 8.95504 12
 -17 -7 -16 110.387 15.504 3
 -17 7 -16 79.0774 14.5265 3
 -17 7 -16 124 14.3421 12
 -17 7 -15 302.446 20.2327 12
 -17 7 -15 283.572 21.9107 3
 -17 -7 -15 249.832 21.1604 3
 -17 -7 -15 263.853 20.9349 7
 -17 -7 -14 78.5955 7.03486 12
 -17 7 -14 97.2604 12.3236 12
 -17 -7 -14 78.9056 13.2727 3
 -17 7 -14 77.0901 13.3608 3
 -17 -7 -14 105.415 13.0978 7
 -17 7 -13 100.203 12.188 12
 -17 -7 -13 80.086 12.281 3
 -17 7 -13 63.1951 11.1803 3
 -17 -7 -13 74.3665 11.7328 7
 -17 7 -12 67.2362 10.3383 12
 -17 7 -12 64.6713 11.0948 3
 -17 -7 -12 44.6152 10.8924 3
 -17 -7 -12 70.7831 10.823 7
 -17 7 -11 417.331 23.041 12
 -17 -7 -11 460.431 24.7536 7
 -17 7 -11 426.319 24.3466 3
 -17 -7 -11 442.469 25.1884 3
 -17 -7 -10 368.396 22.0081 7
 -17 7 -10 432.488 23.5775 3
 -17 -7 -10 396.418 22.8867 3
 -17 -7 -9 240.92 17.0019 7
 -17 7 -9 277.413 18.2668 3
 -17 -7 -9 270.417 18.0426 3
 -17 -7 -8 2.74232 5.92317 7
 -17 -7 -8 -1.89708 6.67658 3
 -17 7 -8 0.9387 6.14304 3
 -17 -7 -8 -0.79042 5.88443 9
 -17 -7 -7 356.873 19.2321 7
 -17 7 -7 312.023 18.6511 3
 -17 -7 -7 307.703 18.5844 3
 -17 -7 -7 323.557 17.7037 9
 -17 -7 -6 216.999 11.1397 4
 -17 -7 -6 190.531 13.8439 7
 -17 7 -6 180.714 13.6685 3
 -17 -7 -6 198.781 14.2308 3
 -17 -7 -6 192.02 13.1544 9
 -17 -7 -5 1222.67 39.122 4
 -17 -7 -5 1311.42 45.0027 7
 -17 -7 -5 1324.63 44.8215 3
 -17 7 -5 1253.01 44.094 3
 -17 -7 -5 1225.87 42.9582 9
 -17 -7 -4 123.28 7.71577 4
 -17 -7 -4 128.298 10.9213 7
 -17 7 -4 127.761 10.3684 3
 -17 -7 -4 126.114 10.4268 3
 -17 -7 -4 112.826 9.88753 9
 -17 -7 -3 20.0216 3.90583 4
 -17 7 -3 14.127 4.9822 3
 -17 -7 -3 19.6223 5.51503 3
 -17 -7 -3 15.2892 5.60959 7
 -17 -7 -3 23.2215 5.5084 9
 -17 -7 -2 485.178 16.3867 4
 -17 7 -2 392.565 18.9 3
 -17 -7 -2 431.633 19.5281 3
 -17 -7 -2 432.813 20.1135 7
 -17 -7 -2 437.847 19.3067 9
 -17 -7 -1 686.52 21.8972 4
 -17 7 -1 664.313 25.4693 3
 -17 -7 -1 659.842 25.6867 3
 -17 -7 -1 655.156 26.3429 7
 -17 7 0 360.99 16.6774 3
 -17 -7 0 401.075 17.4093 3
 -17 -7 0 365.163 11.5239 13
 -17 -7 0 413.882 18.2485 7
 -17 -7 1 470.615 20.1377 7
 -17 -7 1 460.207 18.9327 3
 -17 7 1 453.199 18.7804 3
 -17 7 2 22.9413 5.96512 5
 -17 -7 2 20.7926 5.24792 7
 -17 7 2 23.4648 4.61401 2
 -17 -7 2 15.933 4.72814 3
 -17 7 2 11.4439 4.13741 3
 -17 7 3 1368.63 46.7496 5
 -17 -7 3 1349.36 43.4838 7
 -17 7 3 1271.33 36.7107 9
 -17 -7 3 1359.44 41.1439 2
 -17 7 3 1408.56 41.1413 2
 -17 7 3 1360.19 41.8578 3
 -17 -7 3 1337.79 41.9955 3
 -17 7 4 711.825 29.8674 5
 -17 -7 4 765.706 27.5785 7
 -17 7 4 714.597 22.4796 9
 -17 -7 4 749.82 26.0632 3
 -17 7 4 739.19 25.8601 3
 -17 7 4 786.118 25.3346 2
 -17 -7 4 716.174 25.096 2
 -17 -7 5 733.179 26.7667 7
 -17 7 5 718.141 22.7816 7
 -17 7 5 703.177 25.3294 3
 -17 -7 5 723.482 25.6037 3
 -17 7 5 754.496 30.1028 5
 -17 -7 6 36.589 5.52474 7
 -17 -7 6 38.2424 5.2827 3
 -17 7 6 33.1303 5.10494 3
 -17 7 6 41.3785 3.69332 7
 -17 7 7 115.563 5.48828 7
 -17 7 7 124.744 8.90273 13
 -17 -7 7 98.3984 5.61797 11
 -17 7 8 48.9983 3.53898 7
 -17 7 8 50.8537 6.41165 13
 -17 -7 8 57.7447 4.75149 11
 -17 7 9 1415.14 39.1282 7
 -17 -7 9 1388.05 42.3385 11
 -17 7 9 1394.68 45.913 13
 -17 7 9 1387.34 48.8897 5
 -17 7 10 174.211 6.55387 7
 -17 7 10 169.918 11.5699 13
 -17 7 10 179.516 13.2282 5
 -17 7 11 58.0128 3.31073 7
 -17 7 11 61.2473 7.5769 13
 -17 7 11 47.0272 7.6334 5
 -17 7 12 72.8302 3.73429 7
 -17 7 12 82.1508 8.85447 13
 -17 7 12 80.5468 9.52327 5
 -17 7 13 646.903 28.0141 5
 -17 7 13 612.404 26.7499 13
 -17 7 13 627.433 18.5553 7
 -17 7 14 561.47 25.1821 5
 -17 7 14 518.602 16.1254 7
 -17 7 14 549.921 24.7058 13
 -17 7 15 90.5885 10.1915 13
 -17 7 15 80.353 9.94357 5
 -17 -7 15 88.3517 9.65654 10
 -17 7 16 20.5162 6.90721 13
 -17 7 16 22.0423 6.22921 11
 -17 7 16 21.2554 6.44571 5
 -17 -7 16 15.639 6.13756 10
 -17 7 17 307.875 19.3478 13
 -17 7 17 345.293 19.3523 5
 -17 -7 17 366.505 19.9859 10
 -17 7 18 262.077 17.6857 13
 -17 7 18 286.375 17.1547 5
 -17 -7 18 247.84 16.8149 10
 -17 7 19 460.646 24.7311 13
 -17 7 19 491.145 23.7898 5
 -17 7 20 79.7206 11.3271 13
 -17 7 20 73.4386 10.1515 5
 -17 7 21 24.2283 6.94433 5
 -17 -7 21 26.4962 7.86766 4
 -17 7 22 83.1425 10.0628 5
 -17 -7 22 85.3586 11.0823 4
 -17 7 23 189.748 14.4065 5
 -17 -7 23 172.789 15.3182 4
 -17 -7 24 181.538 15.881 4
 -17 7 25 42.1564 9.65372 11
 -17 -7 25 28.9219 9.16416 4
 -17 7 26 27.1772 8.54255 11
 -17 -7 26 28.4904 9.59902 4
 -17 7 27 113.075 13.3543 11
 -17 7 27 113.582 11.2662 10
 -17 7 28 218.08 17.7063 11
 -17 7 28 175.002 17.635 13
 -17 -7 28 228.107 18.5685 4
 -17 7 28 226.486 15.7322 10
 -17 -7 28 240.015 19.4358 10
 -17 7 29 74.1288 13.7999 13
 -17 7 29 67.0563 11.72 11
 -17 -7 29 85.805 13.4764 4
 -17 7 29 68.2088 10.3535 10
 -17 -7 29 76.5834 12.9976 10
 -17 9 -16 54.6078 13.5288 3
 -17 -9 -16 72.363 13.8158 3
 -17 9 -16 60.6549 11.9971 12
 -17 9 -15 401.339 26.2564 3
 -17 -9 -15 428.69 26.8426 3
 -17 9 -15 404.94 24.9607 12
 -17 -9 -14 130.48 16.3055 3
 -17 9 -14 132.326 15.8985 3
 -17 9 -14 112.607 14.018 12
 -17 9 -13 152.135 15.5889 3
 -17 -9 -13 151.999 15.6969 3
 -17 9 -13 132.698 14.4583 12
 -17 -9 -12 59.6646 11.5308 3
 -17 9 -12 60.3737 11.075 3
 -17 9 -12 64.5968 10.9133 12
 -17 -9 -11 315.644 20.8319 3
 -17 9 -11 303.034 20.5362 3
 -17 9 -11 283.69 19.365 12
 -17 9 -10 185.165 14.9848 12
 -17 -9 -10 201.948 16.1732 3
 -17 9 -10 201.346 16.0224 3
 -17 -9 -10 147.934 14.4125 7
 -17 -9 -9 108.395 12.1278 9
 -17 -9 -9 106.729 12.0928 3
 -17 9 -9 118.683 12.2603 3
 -17 -9 -9 105.649 11.8373 7
 -17 -9 -8 40.6454 8.83813 9
 -17 9 -8 26.2493 8.28225 3
 -17 -9 -8 25.6136 7.62449 3
 -17 -9 -8 36.9717 8.32904 7
 -17 -9 -7 172.519 13.3978 9
 -17 -9 -7 172.272 13.9202 3
 -17 9 -7 152.844 13.0352 3
 -17 -9 -7 154.837 13.3498 7
 -17 -9 -6 81.2751 9.82568 9
 -17 9 -6 98.1517 10.2953 3
 -17 -9 -6 104.712 11.0176 3
 -17 -9 -6 109.447 10.8197 7
 -17 -9 -5 322.812 18.1515 9
 -17 -9 -5 342.804 18.9867 7
 -17 -9 -5 358.951 18.8394 3
 -17 9 -5 363.124 18.7266 3
 -17 -9 -4 10.0295 6.04249 7
 -17 -9 -4 7.45768 5.51198 9
 -17 -9 -4 3.60097 5.07172 3
 -17 9 -4 4.25088 4.9893 3
 -17 -9 -3 30.5249 6.57191 9
 -17 -9 -3 30.8419 6.5217 7
 -17 -9 -3 42.7307 6.87683 3
 -17 9 -3 38.7426 6.49241 3
 -17 -9 -2 168.18 12.2049 7
 -17 -9 -2 200.257 12.7365 9
 -17 9 -2 179.392 11.7925 3
 -17 -9 -2 200.187 12.2867 3
 -17 9 -1 532.118 24.5518 5
 -17 -9 -1 562.867 22.4744 3
 -17 9 -1 521.831 21.7815 3
 -17 -9 -1 583.466 23.9018 7
 -17 -9 -1 542.922 17.0173 13
 -17 9 0 198.587 13.6039 5
 -17 9 0 189.632 11.2292 3
 -17 -9 0 186.145 11.1956 3
 -17 -9 0 181.137 11.9475 7
 -17 -9 0 170.845 7.49888 13
 -17 9 1 2.4532 3.7618 3
 -17 -9 1 2.01039 3.74176 3
 -17 -9 1 3.77696 4.89481 7
 -17 9 1 1.61122 5.00707 5
 -17 -9 1 0.49509 1.56399 4
 -17 -9 2 77.6747 7.93604 7
 -17 9 2 74.6671 6.92123 3
 -17 -9 2 74.7853 7.11665 3
 -17 9 2 89.4525 7.11331 2
 -17 9 2 79.1717 9.28602 5
 -17 -9 2 83.1683 3.82488 4
 -17 -9 3 780.025 29.2636 7
 -17 9 3 771.946 26.9809 3
 -17 -9 3 783.323 27.2557 3
 -17 9 3 777.936 26.2039 2
 -17 9 3 799.92 32.1418 5
 -17 -9 4 173.653 11.4244 7
 -17 9 4 200.102 13.9821 5
 -17 -9 4 193.431 10.4488 3
 -17 9 4 171.138 9.96399 3
 -17 9 4 192.093 9.8749 2
 -17 -9 4 190.148 9.92609 2
 -17 -9 5 610.858 23.734 7
 -17 9 5 548.451 18.4617 9
 -17 9 5 610.923 26.6105 5
 -17 9 5 575.634 21.4323 3
 -17 -9 5 575.83 21.4711 3
 -17 -9 5 574.244 20.8021 2
 -17 9 5 633.379 21.0713 2
 -17 9 6 -0.84836 5.60616 5
 -17 -9 6 2.59682 3.43494 3
 -17 9 6 2.95444 3.66939 3
 -17 -9 6 -2.9183 4.44296 7
 -17 9 6 2.99824 2.9556 9
 -17 9 7 701.148 23.1488 9
 -17 -9 7 667.911 20.9438 11
 -17 9 7 692.29 24.414 3
 -17 -9 7 686.574 24.458 3
 -17 -9 8 151.825 7.74281 11
 -17 9 8 161.733 9.17007 9
 -17 9 9 1138.69 40.1223 13
 -17 9 9 1083.31 42.8677 5
 -17 9 10 18.9991 5.61009 13
 -17 9 10 34.1998 6.90044 5
 -17 9 10 28.2227 5.46584 9
 -17 9 11 194.318 14.2825 5
 -17 -9 11 198.074 13.5242 15
 -17 9 11 176.062 12.3362 13
 -17 9 12 102.242 10.9977 5
 -17 -9 12 140.793 11.1039 15
 -17 9 12 120.2 10.6113 13
 -17 9 13 1203.39 44.5908 5
 -17 -9 13 1256.87 42.4294 15
 -17 9 13 1165.62 42.8485 13
 -17 9 14 298.276 18.0411 5
 -17 9 14 285.998 17.2781 13
 -17 -9 14 305.646 16.5552 15
 -17 -9 15 495.76 23.6113 10
 -17 -9 15 446.317 21.0459 4
 -17 9 15 485.962 24.1805 5
 -17 9 15 455.461 22.8766 13
 -17 -9 15 494.993 21.5422 15
 -17 -9 16 5.34717 5.60179 10
 -17 -9 16 12.6517 5.54373 4
 -17 9 16 7.29864 5.9145 5
 -17 9 16 3.52493 5.99166 13
 -17 -9 16 5.59299 5.61166 15
 -17 -9 17 102.115 11.1334 10
 -17 -9 17 107.039 10.4652 4
 -17 9 17 107.347 11.3901 5
 -17 9 17 104.936 11.2685 13
 -17 -9 17 99.2018 9.56108 15
 -17 -9 18 121.552 12.1043 10
 -17 -9 18 146.667 12.0295 4
 -17 9 18 114.223 11.6317 5
 -17 9 18 130.631 12.3418 13
 -17 -9 19 582.979 28.0714 10
 -17 -9 19 581.235 26.1321 4
 -17 9 19 597.812 27.4749 5
 -17 9 19 567.036 27.772 13
 -17 -9 20 1.04173 6.25978 10
 -17 -9 20 0.85569 6.7908 4
 -17 9 20 -0.93 6.49038 5
 -17 -9 21 7.57619 6.72947 10
 -17 -9 21 0.89183 6.69224 4
 -17 9 21 11.1989 6.6271 5
 -17 9 21 11.8146 7.16673 11
 -17 -9 22 54.898 10.1755 10
 -17 9 22 35.502 8.88772 5
 -17 9 22 42.4477 8.71871 11
 -17 -9 23 416.988 24.7373 10
 -17 -9 23 431.662 23.3752 4
 -17 9 23 461.409 23.5518 5
 -17 9 23 473.895 24.1318 11
 -17 -9 24 129.193 14.3661 10
 -17 9 24 88.9163 11.3473 5
 -17 -9 24 104.883 12.2701 4
 -17 9 24 120.747 12.6276 11
 -17 -9 25 121.937 14.0759 10
 -17 9 25 133.527 12.4693 5
 -17 -9 25 107.618 12.8365 4
 -17 9 25 78.3747 12.8767 13
 -17 9 25 107.742 12.4949 11
 -17 -9 26 8.86905 8.31601 10
 -17 9 26 26.953 8.5407 5
 -17 -9 26 25.7128 9.1795 4
 -17 9 26 32.1148 10.3935 13
 -17 9 26 33.0416 9.59107 11
 -17 -9 27 256.402 20.1632 10
 -17 9 27 244.019 17.3394 5
 -17 -9 27 255.311 19.0482 4
 -17 9 27 236.183 19.4602 13
 -17 9 27 268.869 18.9419 11
 -17 -9 28 81.3244 13.6214 10
 -17 9 28 86.2908 13.7408 13
 -17 9 28 79.4769 11.8165 11
 -17 -9 28 92.9058 13.4407 4
 -17 11 -15 449.38 27.4476 12
 -17 11 -15 474.517 28.6759 3
 -17 -11 -15 492.713 29.3669 3
 -17 -11 -15 504.167 28.907 7
 -17 11 -14 1.31201 8.835 12
 -17 11 -14 3.8666 9.44867 3
 -17 -11 -14 -1.29919 9.74499 3
 -17 -11 -14 -1.29776 9.94987 7
 -17 11 -13 36.8719 10.4323 12
 -17 -11 -13 24.7636 10.2859 3
 -17 11 -13 13.5108 9.62867 3
 -17 -11 -13 7.46094 8.61655 7
 -17 -11 -12 -1.17852 8.00931 3
 -17 11 -12 7.01471 8.50362 3
 -17 11 -12 -1.23333 7.99173 12
 -17 -11 -11 373.709 23.0864 3
 -17 11 -11 401.822 23.6059 3
 -17 11 -11 389.774 23.8961 12
 -17 -11 -10 53.0587 10.2512 3
 -17 11 -10 59.9477 10.9109 3
 -17 11 -10 49.6149 10.3491 12
 -17 -11 -9 519.328 26.9097 9
 -17 -11 -9 532.843 26.5923 3
 -17 11 -9 482.542 25.3987 3
 -17 11 -9 539.004 27.1395 12
 -17 11 -8 5.61942 6.86778 3
 -17 -11 -8 13.2423 6.54592 3
 -17 -11 -8 -1.02008 7.24247 9
 -17 11 -7 388.797 21.1597 3
 -17 -11 -7 385.932 20.9594 3
 -17 -11 -7 392.091 22.0152 9
 -17 11 -6 0.82843 6.57576 3
 -17 -11 -6 4.18794 6.42308 3
 -17 -11 -6 11.1757 7.14149 9
 -17 11 -5 732.486 29.0571 3
 -17 -11 -5 678.644 28.6 3
 -17 -11 -5 629.108 29.1082 9
 -17 11 -4 3.17728 5.82318 5
 -17 -11 -4 0.72987 4.91495 3
 -17 11 -4 -0.7195 5.2747 3
 -17 -11 -4 0.85241 5.94889 9
 -17 11 -3 7.29354 5.84778 5
 -17 -11 -3 1.62878 5.82905 9
 -17 11 -3 0.66954 5.31391 3
 -17 -11 -3 1.35956 4.82564 3
 -17 11 -2 6.61941 6.16191 5
 -17 -11 -2 0.63416 4.7237 3
 -17 11 -2 4.97357 4.5958 3
 -17 -11 -2 7.77407 6.04691 9
 -17 -11 -2 8.16347 2.91614 13
 -17 11 -1 785.999 32.0552 5
 -17 -11 -1 762.294 30.6158 9
 -17 -11 -1 776.064 28.8258 3
 -17 11 -1 771.736 28.6016 3
 -17 11 0 20.4907 6.47548 5
 -17 -11 0 25.1619 6.23452 7
 -17 11 0 14.4305 4.75561 3
 -17 -11 0 24.0556 5.13923 3
 -17 -11 0 22.3223 3.5886 13
 -17 -11 1 159.012 11.585 7
 -17 -11 1 148.346 9.81971 3
 -17 11 1 148.035 9.75653 3
 -17 11 1 169.613 13.4803 5
 -17 -11 2 0.66269 4.50382 7
 -17 -11 2 -1.93046 4.005 3
 -17 11 2 5.16167 4.01099 3
 -17 11 2 4.37915 6.31969 5
 -17 -11 3 423.883 19.5609 7
 -17 11 3 420.632 16.6598 2
 -17 11 3 406.837 17.1545 3
 -17 -11 3 423.926 17.5072 3
 -17 11 3 444.049 22.5472 5
 -17 -11 4 21.8615 5.73441 7
 -17 11 4 40.5177 5.05448 2
 -17 11 4 30.4564 5.14206 3
 -17 -11 4 29.1879 4.90137 3
 -17 11 4 18.8364 6.56967 5
 -17 -11 5 727.593 27.4644 7
 -17 11 5 709.318 23.6616 2
 -17 11 5 673.804 24.1344 3
 -17 -11 5 668.617 24.239 3
 -17 11 5 678.902 30.0997 5
 -17 -11 6 8.26397 5.11398 7
 -17 11 6 11.8843 5.74523 5
 -17 11 6 3.66582 3.64124 3
 -17 -11 6 -2.5117 3.70258 3
 -17 -11 6 10.7762 3.78496 2
 -17 11 6 10.8408 3.80833 2
 -17 11 7 166.912 8.47907 9
 -17 -11 7 161.808 6.89946 11
 -17 11 7 171.924 9.68277 3
 -17 -11 7 168.206 9.68944 3
 -17 -11 8 2.24079 2.16096 4
 -17 11 8 7.65091 3.38829 9
 -17 -11 8 0.427 3.65026 3
 -17 11 8 -0.41618 3.71772 3
 -17 -11 9 586.287 20.0086 4
 -17 11 9 715.29 23.0955 9
 -17 11 10 8.50677 6.0047 5
 -17 11 10 7.92518 4.67538 9
 -17 11 11 131.838 10.7664 13
 -17 11 11 152.299 13.1053 5
 -17 11 11 139.626 9.65568 9
 -17 11 12 4.51579 5.81144 13
 -17 11 12 -4.79268 6.14863 5
 -17 -11 12 -0.81259 2.81094 4
 -17 11 12 4.7592 5.08229 9
 -17 11 13 824.825 32.0438 13
 -17 -11 13 761.55 27.4613 4
 -17 11 13 846.14 34.6878 5
 -17 11 14 23.7856 6.35463 13
 -17 11 14 21.3847 7.30974 5
 -17 -11 14 16.7125 5.04698 4
 -17 -11 15 334.711 18.7166 10
 -17 -11 15 290.115 15.0145 4
 -17 11 15 323.892 19.6072 5
 -17 11 15 303.176 18.2774 13
 -17 -11 15 329.485 17.4768 15
 -17 -11 16 3.61096 5.42465 10
 -17 -11 16 0.60015 4.76283 4
 -17 11 16 -3.93514 7.09856 5
 -17 11 16 -4.44278 6.35951 13
 -17 -11 17 157.245 13.4714 10
 -17 11 17 162.372 14.0461 5
 -17 -11 17 145.714 11.2913 4
 -17 11 17 151.652 13.5993 13
 -17 -11 18 5.88089 6.35115 10
 -17 11 18 1.99113 7.18357 5
 -17 -11 18 -0.69085 5.48265 4
 -17 11 18 -1.91647 6.80178 13
 -17 -11 19 670.513 30.401 10
 -17 11 19 649.2 29.945 5
 -17 -11 19 614.184 26.7064 4
 -17 -11 20 -3.17495 6.57758 10
 -17 -11 20 6.22013 6.04572 4
 -17 11 20 -4.0181 6.37754 5
 -17 -11 21 6.5834 6.96717 10
 -17 -11 21 3.26894 6.44332 4
 -17 11 21 4.03049 7.50234 5
 -17 -11 22 -4.54558 7.36354 10
 -17 11 22 5.05104 7.52065 5
 -17 -11 22 3.42148 6.83335 4
 -17 -11 23 620.285 31.4787 10
 -17 -11 23 652.781 28.9008 4
 -17 11 23 642.537 30.1023 5
 -17 -11 24 1.21177 7.69399 10
 -17 -11 24 1.85545 6.85481 4
 -17 11 24 4.05097 7.59711 5
 -17 11 24 9.16238 7.71304 13
 -17 -11 25 124.792 14.9143 10
 -17 -11 25 131.597 13.5611 4
 -17 11 25 105.511 13.5595 13
 -17 -11 26 5.12702 8.30764 10
 -17 11 26 12.111 8.67794 5
 -17 -11 26 -0.98735 7.57233 4
 -17 11 26 13.502 8.0782 11
 -17 11 26 9.58866 8.58051 13
 -17 -11 27 244.55 20.0876 10
 -17 11 27 275.02 20.271 13
 -17 11 27 235.037 17.9514 11
 -17 11 27 271.253 18.61 5
 -17 -11 27 218.706 17.3053 4
 -17 13 -13 24.7252 10.2639 12
 -17 13 -13 46.869 11.4255 3
 -17 -13 -13 33.9967 10.8231 3
 -17 -13 -13 30.6407 10.8851 7
 -17 13 -12 21.3435 9.56149 12
 -17 13 -12 16.0634 9.59309 3
 -17 -13 -12 26.6145 10.0731 3
 -17 -13 -12 15.9077 9.39618 7
 -17 13 -11 325.188 22.3344 12
 -17 -13 -11 316.967 21.2637 7
 -17 -13 -11 294.002 20.4357 3
 -17 13 -11 280.992 20.1146 3
 -17 -13 -10 7.87871 8.94386 7
 -17 13 -10 33.2169 10.5165 3
 -17 -13 -10 15.7281 8.10914 3
 -17 -13 -9 550.313 27.5809 7
 -17 13 -9 546.964 26.9806 3
 -17 -13 -9 544.589 27.1939 3
 -17 -13 -9 534.067 28.5693 9
 -17 -13 -8 5.14232 8.05415 7
 -17 -13 -8 12.2424 7.1704 3
 -17 13 -8 11.1776 7.96338 3
 -17 -13 -8 -2.27637 8.14789 9
 -17 13 -7 66.3813 11.1286 12
 -17 -13 -7 86.2889 12.1784 9
 -17 -13 -7 88.6252 11.4214 7
 -17 -13 -7 92.4533 11.2469 3
 -17 13 -7 94.7956 11.4827 3
 -17 13 -6 6.64236 6.88131 12
 -17 13 -6 8.09558 6.55272 5
 -17 -13 -6 4.70652 7.06132 7
 -17 13 -6 13.2165 6.77119 3
 -17 -13 -6 -6.69796 7.19799 3
 -17 -13 -6 1.04492 7.41779 9
 -17 13 -5 664.582 28.498 5
 -17 -13 -5 660.316 28.8987 7
 -17 -13 -5 664.268 27.822 3
 -17 13 -5 629.262 27.3131 3
 -17 -13 -5 582.747 28.7572 9
 -17 13 -4 7.69821 7.27201 5
 -17 -13 -4 12.077 6.47405 7
 -17 13 -4 8.72579 6.03771 3
 -17 -13 -4 5.9088 5.58536 3
 -17 -13 -4 6.73263 6.35922 9
 -17 13 -3 48.8918 9.5447 5
 -17 -13 -3 51.6285 9.09851 9
 -17 13 -3 77.3155 8.75643 3
 -17 -13 -3 46.18 7.56189 3
 -17 13 -2 6.2326 6.87499 5
 -17 -13 -2 -1.01789 2.36792 13
 -17 -13 -2 0.88331 6.1645 9
 -17 13 -2 -0.63327 4.95821 3
 -17 -13 -2 5.79875 5.18095 3
 -17 13 -1 755.079 32.0995 5
 -17 -13 -1 739.056 24.9331 13
 -17 -13 -1 764.707 31.3125 9
 -17 -13 -1 747.408 28.2982 3
 -17 13 -1 749.873 28.1657 3
 -17 -13 0 -0.56034 4.5671 3
 -17 13 0 6.04041 4.75032 3
 -17 -13 0 15.3413 4.36085 13
 -17 13 0 4.59848 6.02111 5
 -17 -13 1 114.335 8.72882 3
 -17 13 1 112.771 8.69309 3
 -17 -13 1 103.996 7.35148 13
 -17 13 1 117.786 11.7301 5
 -17 -13 2 16.6415 4.61811 3
 -17 13 2 14.3059 4.64656 3
 -17 13 2 26.4906 7.67018 5
 -17 13 3 357.556 16.1724 3
 -17 -13 3 401.93 16.9284 3
 -17 13 3 414.491 16.2053 2
 -17 13 3 408.632 22.0936 5
 -17 13 4 36.536 5.424 3
 -17 -13 4 31.5354 5.10457 3
 -17 13 4 48.0897 5.31742 2
 -17 13 4 24.1989 7.63945 5
 -17 13 5 584.699 21.5757 3
 -17 -13 5 562.967 21.5401 3
 -17 13 5 613.601 21.1682 2
 -17 13 5 647.4 28.9237 5
 -17 13 6 -1.57505 4.20898 3
 -17 -13 6 1.22202 3.95142 3
 -17 13 6 12.6612 3.81593 2
 -17 13 6 2.96113 6.52307 5
 -17 -13 7 53.8837 5.77287 3
 -17 13 7 37.834 5.34155 3
 -17 13 7 68.1135 5.68526 2
 -17 13 7 59.775 9.71972 5
 -17 13 8 -0.39049 3.83836 3
 -17 -13 8 0.40328 3.58405 3
 -17 13 8 9.47099 3.53524 2
 -17 -13 9 1015.67 33.7883 3
 -17 13 9 1083.34 33.9971 3
 -17 13 11 10.2913 6.8059 5
 -17 13 12 3.10991 6.51299 5
 -17 13 13 475.098 25.1759 5
 -17 -13 14 0.38332 3.29515 4
 -17 13 14 -2.10167 6.80914 5
 -17 13 15 312.937 19.9716 5
 -17 -13 15 283.984 13.4775 4
 -17 13 15 304.375 18.073 13
 -17 -13 16 0.90712 5.81896 10
 -17 13 16 -1.06348 6.95978 5
 -17 -13 16 0.4865 4.206 4
 -17 13 16 8.14406 6.68552 13
 -17 -13 17 388.503 20.6423 10
 -17 -13 17 333.843 15.9503 4
 -17 13 17 346.625 21.6475 5
 -17 13 17 334.243 19.6965 13
 -17 -13 18 14.7724 7.33853 10
 -17 -13 18 11.6588 5.37789 4
 -17 13 18 2.14945 7.24406 5
 -17 13 18 27.0461 8.02166 13
 -17 -13 19 231.254 16.635 10
 -17 -13 19 221.761 13.6317 4
 -17 13 19 246.363 17.999 5
 -17 -13 20 35.0728 8.9781 10
 -17 13 20 37.9737 9.27034 5
 -17 -13 20 36.9034 7.18244 4
 -17 -13 21 7.7098 7.94762 10
 -17 -13 21 -0.71211 6.12209 4
 -17 13 21 5.44472 8.10724 5
 -17 -13 22 14.8199 8.36263 10
 -17 13 22 16.3795 8.72861 5
 -17 -13 22 6.7552 6.42248 4
 -17 -13 23 504.148 26.9505 10
 -17 -13 23 450.584 22.4611 4
 -17 13 23 482.709 25.9438 5
 -17 13 23 451.863 25.2539 13
 -17 -13 24 3.64423 8.76513 10
 -17 -13 24 -3.28958 6.74075 4
 -17 13 24 2.18851 8.3897 5
 -17 13 24 7.91096 8.4771 13
 -17 -13 25 9.99864 8.94551 10
 -17 13 25 1.15364 7.98184 13
 -17 13 25 5.46738 8.32388 5
 -17 -13 25 -1.71065 7.26908 4
 -17 -15 -10 117.424 14.4576 7
 -17 15 -10 97.9758 13.16 3
 -17 -15 -10 91.0999 12.0829 3
 -17 15 -9 255.709 20.5616 12
 -17 -15 -9 248.047 18.7884 7
 -17 -15 -9 250.828 17.775 3
 -17 15 -9 285.834 18.8452 3
 -17 -15 -9 263.626 21.1583 9
 -17 15 -8 9.02726 8.52711 12
 -17 -15 -8 21.3777 9.43719 9
 -17 -15 -8 7.50398 7.61519 7
 -17 -15 -8 10.1706 6.62432 3
 -17 15 -8 12.7446 8.09346 3
 -17 15 -7 66.518 12.3545 12
 -17 15 -7 66.4335 10.3769 5
 -17 -15 -7 76.2894 12.0322 9
 -17 -15 -7 75.0959 11.3734 7
 -17 15 -7 69.799 10.1457 3
 -17 -15 -7 56.9138 9.65913 3
 -17 15 -6 38.9252 9.81908 12
 -17 15 -6 27.8142 8.1682 5
 -17 -15 -6 26.7306 9.68233 9
 -17 -15 -6 34.5311 8.99132 7
 -17 15 -6 30.1953 7.96101 3
 -17 -15 -6 38.9647 8.26238 3
 -17 15 -5 139.119 14.4651 12
 -17 15 -5 131.629 12.5999 5
 -17 -15 -5 137.229 14.2936 9
 -17 -15 -5 143.888 13.4645 7
 -17 15 -5 140.806 11.9052 3
 -17 -15 -5 108.023 11.2112 3
 -17 15 -4 104.039 13.0876 12
 -17 15 -4 136.875 12.7517 5
 -17 -15 -4 122.062 12.0873 7
 -17 -15 -4 113.471 10.4029 3
 -17 15 -4 122.877 11.2043 3
 -17 15 -3 24.4086 8.36401 5
 -17 15 -3 23.2521 8.14109 12
 -17 -15 -3 23.8108 8.61324 9
 -17 -15 -3 26.3213 7.39516 7
 -17 -15 -3 22.9069 6.2958 3
 -17 15 -3 22.4303 6.53272 3
 -17 15 -2 45.0405 9.429 5
 -17 15 -2 36.5212 8.86022 12
 -17 -15 -2 29.8319 8.50896 9
 -17 -15 -2 45.6577 8.43976 7
 -17 15 -2 35.6542 7.42398 3
 -17 -15 -2 36.9929 6.87941 3
 -17 -15 -1 435.222 23.2182 9
 -17 -15 -1 438.73 21.9998 7
 -17 15 -1 447.755 19.8155 3
 -17 -15 -1 462.401 19.9494 3
 -17 15 -1 451.608 24.052 5
 -17 -15 0 0.91965 5.71578 9
 -17 -15 0 2.39834 5.4822 7
 -17 15 0 -3.33598 5.31934 3
 -17 -15 0 0.56901 4.60513 3
 -17 15 0 1.98508 6.9268 5
 -17 -15 1 138.408 11.8069 7
 -17 15 1 158.132 13.9971 5
 -17 15 1 157.907 10.297 3
 -17 -15 1 156.231 10.3736 3
 -17 15 2 9.18953 7.13363 5
 -17 15 2 17.0074 5.18451 3
 -17 -15 2 11.449 4.55087 3
 -17 -15 2 11.4661 5.99415 7
 -17 15 3 131.131 13.1571 5
 -17 -15 3 120.807 8.40625 3
 -17 15 3 106.71 8.05356 3
 -17 -15 3 115.167 10.7193 7
 -17 15 4 209.95 16.2734 5
 -17 15 4 196.496 10.7357 3
 -17 -15 4 201.169 10.767 3
 -17 -15 4 233.278 14.2927 7
 -17 15 5 302.052 19.9833 5
 -17 15 5 317.066 14.0885 3
 -17 -15 5 311.886 14.0524 3
 -17 -15 5 328.271 17.5064 7
 -17 15 6 -1.06628 7.04602 5
 -17 15 6 -2.32015 4.08662 3
 -17 -15 6 1.19954 3.37812 3
 -17 -15 6 5.8893 5.9579 7
 -17 -15 7 25.1036 4.37788 3
 -17 15 7 28.3296 4.89447 3
 -17 15 7 30.1504 8.51791 5
 -17 15 8 117.145 7.63529 3
 -17 -15 8 110.015 7.37058 3
 -17 15 8 119.394 13.0484 5
 -17 15 9 257.978 11.9209 3
 -17 -15 9 259.338 11.8682 3
 -17 15 10 33.1028 5.19814 3
 -17 -15 10 48.293 5.55376 3
 -17 -15 11 15.3505 4.32172 3
 -17 15 11 17.2291 4.55641 3
 -17 15 11 24.4751 8.72203 5
 -17 15 12 1.1201 7.88421 5
 -17 15 13 277.434 19.3006 5
 -17 15 14 22.6815 8.52735 5
 -17 15 15 65.0404 10.9504 5
 -17 15 16 31.0007 9.38718 5
 -17 -15 17 159.91 13.8224 10
 -17 15 17 168.541 15.8155 5
 -17 -15 18 76.0668 10.7839 10
 -17 15 18 69.5821 11.557 5
 -17 -15 19 247.22 17.4702 10
 -17 15 19 211.005 17.4482 5
 -17 -15 20 11.5942 7.61622 10
 -17 15 20 22.2199 9.9466 5
 -17 -15 21 77.542 11.4811 10
 -17 15 21 66.852 11.6811 5
 -17 -15 22 62.1503 10.9129 10
 -17 15 22 72.949 12.5196 5
 -17 15 22 73.2975 11.5348 13
 -17 17 -7 46.0469 11.4503 12
 -17 17 -7 45.79 9.78892 5
 -17 -17 -7 42.4706 12.0503 9
 -17 -17 -7 55.7201 11.2298 7
 -17 -17 -7 57.3824 9.49893 3
 -17 17 -6 285.103 20.9994 12
 -17 17 -6 266.909 18.1261 5
 -17 -17 -6 305.49 21.9101 9
 -17 -17 -6 289.756 19.28 7
 -17 -17 -6 272.531 17.0828 3
 -17 17 -5 78.4261 12.6023 12
 -17 17 -5 115.082 12.6115 5
 -17 -17 -5 97.2766 14.1302 9
 -17 -17 -5 89.3177 11.6255 7
 -17 -17 -5 93.088 10.6258 3
 -17 17 -4 115.189 14.1488 12
 -17 17 -4 115.077 13.1492 5
 -17 -17 -4 97.2783 13.2593 9
 -17 -17 -4 93.8014 11.6821 7
 -17 -17 -4 116.683 10.8301 3
 -17 17 -3 58.3951 11.3879 12
 -17 17 -3 34.3011 9.60564 5
 -17 -17 -3 54.8829 10.9151 9
 -17 -17 -3 48.9101 9.58017 7
 -17 -17 -3 52.0926 7.87487 3
 -17 17 -2 31.8943 9.45435 12
 -17 17 -2 15.4543 8.19655 5
 -17 -17 -2 18.8269 8.86589 9
 -17 -17 -2 20.5756 7.884 7
 -17 -17 -2 23.507 6.21541 3
 -17 17 -1 460.649 25.8402 12
 -17 17 -1 483.267 25.8219 5
 -17 -17 -1 458.772 25.4572 9
 -17 -17 -1 487.811 23.9751 7
 -17 -17 -1 491.732 21.0826 3
 -17 17 0 230.729 17.5286 12
 -17 -17 0 182.824 15.5908 9
 -17 -17 0 210.556 15.2901 7
 -17 -17 0 223.904 12.8809 3
 -17 -17 1 29.0822 8.33156 7
 -17 17 1 20.5528 9.52999 5
 -17 17 1 41.9965 9.22693 12
 -17 -17 1 20.9387 8.39928 9
 -17 -17 1 19.5987 5.55115 3
 -17 -17 2 27.7095 7.97294 7
 -17 17 2 19.7457 8.32207 5
 -17 17 2 29.2631 8.7036 12
 -17 -17 2 27.9649 8.46169 9
 -17 -17 2 31.7768 5.94309 3
 -17 17 3 304.721 20.2398 5
 -17 -17 3 277.766 13.5068 3
 -17 -17 3 279.8 17.085 7
 -17 17 4 161.923 15.1753 5
 -17 -17 4 163.71 9.58436 3
 -17 -17 4 155.446 12.8774 7
 -17 17 5 203.353 16.7838 5
 -17 -17 5 206.016 10.598 3
 -17 -17 5 179.312 13.4828 7
 -17 17 6 -6.88934 8.74024 5
 -17 -17 6 6.2604 3.5676 3
 -17 -17 6 -7.05998 6.93227 7
 -17 17 7 187.645 16.8094 5
 -17 -17 7 170.478 9.57177 3
 -17 -17 7 196.675 13.7041 7
 -17 17 8 358.118 22.5117 5
 -17 -17 8 323.433 13.8026 3
 -17 -17 8 330.095 18.2983 7
 -17 17 9 385.756 23.3999 5
 -17 -17 9 334.682 14.0818 3
 -17 -17 9 357.422 18.9963 7
 -17 -17 10 137.229 8.1685 3
 -17 -17 11 -4.90186 4.16071 3
 -17 -17 12 140.046 8.45818 3
 -17 17 12 163.97 15.5413 5
 -17 -17 13 517.959 19.1547 3
 -17 17 13 543.933 28.6482 5
 -17 17 14 64.7596 12.0756 5
 -17 17 15 205.103 17.5779 5
 -17 17 16 9.8683 9.32495 5
 -17 17 17 115.354 14.3376 5
 -17 17 18 212.775 18.7725 5
 -17 -17 19 235.547 17.1535 10
 -17 17 19 191.188 18.1524 5
 -17 -19 -2 94.8638 13.4737 9
 -17 19 -2 87.6414 12.8309 5
 -17 -19 -2 97.7202 11.6682 7
 -17 19 -2 106.093 13.9908 12
 -17 -19 -1 181 17.0931 9
 -17 -19 -1 204.551 15.5339 7
 -17 19 -1 193.309 17.3197 5
 -17 19 -1 166.699 16.9717 12
 -17 -19 0 63.4802 10.0098 7
 -17 -19 0 72.1343 12.0186 9
 -17 19 0 69.3487 11.9807 5
 -17 19 0 85.9285 12.5411 12
 -17 -19 1 64.4441 11.0432 9
 -17 -19 1 82.3204 10.6118 7
 -17 19 1 67.0064 12.2258 5
 -17 19 1 81.2214 12.3573 12
 -17 19 2 -3.5176 8.25325 5
 -17 19 2 4.57214 8.24765 12
 -17 -19 2 2.15527 7.32368 9
 -17 -19 2 1.72157 6.64662 7
 -17 -19 3 154.526 14.5386 9
 -17 -19 3 187.091 14.0983 7
 -17 19 3 163.967 16.1263 5
 -17 19 3 141.825 14.807 12
 -17 -19 4 166.413 13.546 7
 -17 19 4 123.903 15.2058 5
 -17 19 4 164.112 15.0903 12
 -17 -19 5 48.9638 8.97385 7
 -17 19 5 38.908 10.8623 5
 -17 19 5 40.5854 9.11823 12
 -17 -19 6 18.157 7.49257 7
 -17 19 6 -2.45961 8.94964 5
 -17 19 6 15.1039 7.50179 12
 -17 -19 7 18.9811 7.58473 7
 -17 19 7 28.5323 10.1207 5
 -17 19 7 21.4502 8.44893 12
 -17 -19 8 346.786 19.0443 7
 -17 19 8 370.31 23.2708 5
 -17 19 8 300.514 19.3632 12
 -17 -19 9 75.4447 9.71905 7
 -17 19 9 75.6942 12.6045 5
 -17 19 9 72.8323 10.3704 12
 -17 -19 10 210.145 15.4353 7
 -17 19 10 255.723 16.7515 12
 -17 19 11 -2.54204 6.90185 12
 -17 19 12 13.0525 7.02113 12
 -17 19 13 112.076 11.2893 12
 -17 19 13 143.917 15.8666 5
 -17 19 14 283.996 21.5243 5
 -16 0 -20 50.9176 14.7802 3
 -16 0 -20 34.0203 8.36732 12
 -16 0 -19 -1.73562 6.36305 12
 -16 0 -19 20.2367 11.4614 3
 -16 0 -19 7.67291 6.00873 8
 -16 0 -18 908.829 35.1544 12
 -16 0 -18 876.146 43.3045 3
 -16 0 -18 838.343 33.2279 8
 -16 0 -17 0.8378 5.9469 12
 -16 0 -17 3.0756 9.13269 3
 -16 0 -17 0.7185 5.38944 8
 -16 0 -16 391.403 19.9628 12
 -16 0 -16 360.187 25.2057 3
 -16 0 -16 345.493 18.0059 8
 -16 0 -15 4.17802 9.80321 3
 -16 0 -15 -5.55792 6.30185 12
 -16 0 -14 379.152 24.2444 3
 -16 0 -14 354.502 18.6565 12
 -16 0 -13 -2.50491 7.86861 3
 -16 0 -12 1185.05 47.4843 3
 -16 0 -11 -3.33889 7.49513 3
 -16 0 -10 567.968 27.8508 3
 -16 0 -10 535.707 26.122 7
 -16 0 -9 6.86167 6.47774 3
 -16 0 -9 -0.86311 5.59304 7
 -16 0 -8 581.073 26.8679 3
 -16 0 -8 563.082 25.7692 7
 -16 0 -7 1.20036 4.91933 4
 -16 0 -7 3.02381 5.32107 7
 -16 0 -7 -0.8475 5.20985 3
 -16 0 -6 950.977 35.7201 7
 -16 0 -6 1004.1 37.0683 3
 -16 0 -5 -1.97528 4.59509 7
 -16 0 -5 2.12291 4.6761 3
 -16 0 -4 3761.43 106.088 7
 -16 0 -4 3778.58 106.735 3
 -16 0 -4 3538.49 100.651 9
 -16 0 -3 -0.57051 4.04961 7
 -16 0 -3 5.31577 4.29606 3
 -16 0 -3 -0.27649 2.62092 9
 -16 0 -2 299.569 15.2988 3
 -16 0 -2 310.668 15.208 7
 -16 0 -2 352.234 15.3059 2
 -16 0 -2 341.652 12.5881 9
 -16 0 -1 -0.50315 3.6305 3
 -16 0 -1 -1.2884 3.97468 2
 -16 0 -1 3.42337 3.74954 7
 -16 0 0 235.244 12.0359 3
 -16 0 0 238.672 11.8121 2
 -16 0 0 235.116 11.8943 7
 -16 0 1 -0.44592 2.97492 3
 -16 0 1 -0.42012 2.93202 7
 -16 0 1 -0.76277 3.24105 2
 -16 0 2 3059.13 85.6639 3
 -16 0 2 3054.69 84.9443 7
 -16 0 2 3186.36 84.9065 2
 -16 0 3 1.84365 2.72419 7
 -16 0 3 -0.42462 2.69583 3
 -16 0 3 -1.49527 2.21415 13
 -16 0 4 58.8965 5.21801 7
 -16 0 4 50.9706 5.49393 3
 -16 0 4 68.1115 5.20097 13
 -16 0 5 -1.00908 2.38769 7
 -16 0 6 1521.22 45.0437 7
 -16 0 6 1492.19 45.9224 8
 -16 0 7 -0.64838 2.52086 7
 -16 0 7 -0.42891 3.53736 8
 -16 0 8 1970.19 25.6896 11
 -16 0 8 -0.9192 2.81932 8
 -16 0 9 0.41752 2.75904 11
 -16 0 9 -2.45114 3.20822 8
 -16 0 10 222.309 11.6912 11
 -16 0 10 241.851 12.6281 8
 -16 0 11 3.52466 2.92026 11
 -16 0 11 5.54897 4.49219 8
 -16 0 12 1273.07 41.5595 11
 -16 0 12 1248.94 41.9435 8
 -16 0 13 1.77958 3.84376 11
 -16 0 13 -1.23659 4.84097 8
 -16 0 14 17.2457 4.95271 11
 -16 0 15 2.05279 4.65024 11
 -16 0 15 -0.71668 3.99484 10
 -16 0 16 795.166 31.0407 10
 -16 0 16 764.14 30.4893 11
 -16 0 17 -1.55259 4.66508 11
 -16 0 17 -2.34297 4.63841 10
 -16 0 18 111.274 10.6506 11
 -16 0 18 133.428 11.5573 10
 -16 0 19 2.54314 4.9135 10
 -16 0 20 478.851 23.5121 10
 -16 0 21 8.25337 5.88645 10
 -16 0 22 504.803 25.0549 10
 -16 0 23 7.90135 6.27396 10
 -16 0 24 567.014 27.6234 10
 -16 0 25 -2.11646 6.64839 10
 -16 0 26 395.478 22.8682 10
 -16 0 27 2.25304 7.07742 10
 -16 0 28 69.5651 11.0904 10
 -16 0 29 -1.19089 7.86951 10
 -16 0 30 482.36 27.3101 10
 -16 0 30 517.241 30.9789 4
 -16 0 31 -5.01327 8.36177 10
 -16 0 31 -1.53894 10.6475 4
 -16 2 -20 26.1881 8.92616 12
 -16 2 -20 20.9957 12.5402 3
 -16 2 -20 26.655 8.1064 8
 -16 2 -19 52.0707 13.806 3
 -16 2 -19 39.7414 9.51797 12
 -16 -2 -19 35.7069 7.20442 12
 -16 2 -18 586.93 34.2172 3
 -16 2 -18 665.178 29.4892 12
 -16 -2 -18 572.988 25.468 12
 -16 2 -17 62.539 10.0574 12
 -16 -2 -17 76.4417 9.06529 12
 -16 2 -17 82.9041 13.6824 3
 -16 -2 -17 59.5799 7.43123 8
 -16 -2 -16 367.446 18.6039 12
 -16 2 -16 394.896 21.2944 12
 -16 2 -16 369.733 25.7135 3
 -16 -2 -16 367.322 17.1212 8
 -16 2 -15 32.9077 7.83955 12
 -16 -2 -15 36.8307 6.38375 12
 -16 2 -15 51.4291 11.3658 3
 -16 -2 -15 38.9898 5.82396 8
 -16 -2 -14 512.51 22.0605 12
 -16 2 -14 504.953 24.0656 12
 -16 2 -14 511.956 28.8674 3
 -16 -2 -14 478.63 19.7575 8
 -16 2 -13 56.2924 11.0983 3
 -16 -2 -13 57.7933 6.24709 8
 -16 2 -12 385.479 22.9279 3
 -16 -2 -12 347.644 15.1158 8
 -16 -2 -12 347.493 21.2678 7
 -16 2 -11 1.10873 7.73773 3
 -16 -2 -11 -2.37997 3.67117 8
 -16 -2 -11 2.94251 6.66583 7
 -16 2 -10 35.4298 8.40273 3
 -16 -2 -10 21.285 4.17646 8
 -16 -2 -10 23.0814 7.77946 7
 -16 -2 -9 7.76669 6.1938 4
 -16 2 -9 6.80727 6.30298 3
 -16 -2 -9 2.60632 5.5747 7
 -16 -2 -8 1663.49 52.6753 4
 -16 2 -8 1712.44 57.1112 3
 -16 -2 -8 1552.12 54.932 7
 -16 -2 -7 148.127 10.7182 4
 -16 2 -7 171.996 12.5507 7
 -16 -2 -7 157.802 12.3384 7
 -16 2 -7 169.013 13.1858 3
 -16 -2 -6 118.848 8.4718 9
 -16 -2 -6 107.682 8.57979 4
 -16 2 -6 121.879 10.26 7
 -16 -2 -6 116.187 10.3447 7
 -16 2 -6 143.677 11.6659 3
 -16 -2 -5 287.983 13.7091 9
 -16 -2 -5 320.772 14.9553 4
 -16 2 -5 323.89 16.5864 7
 -16 -2 -5 332.108 16.9532 7
 -16 2 -5 317.054 16.9555 3
 -16 2 -4 1846.15 58.8243 7
 -16 -2 -4 1928.65 59.487 7
 -16 2 -4 1872.52 59.5049 3
 -16 -2 -4 1886.81 55.7732 9
 -16 -2 -3 37.4728 4.80462 9
 -16 -2 -3 52.5961 6.56366 7
 -16 2 -3 41.5569 6.35648 7
 -16 2 -3 40.08 6.16182 3
 -16 2 -2 722.66 26.4834 3
 -16 -2 -2 720.208 26.3995 7
 -16 2 -2 687.569 25.9428 7
 -16 -2 -2 712.35 23.6986 9
 -16 2 -2 720.003 25.4803 2
 -16 2 -2 683.863 20.9921 9
 -16 2 -1 53.2819 6.07175 3
 -16 -2 -1 49.3216 5.90406 7
 -16 2 -1 49.2018 5.81871 7
 -16 2 -1 47.1638 5.7347 2
 -16 2 -1 54.8488 3.59076 9
 -16 2 0 472.446 18.4025 3
 -16 -2 0 432.017 14.3129 8
 -16 2 0 441.142 17.8303 7
 -16 -2 0 423.814 17.9662 7
 -16 2 0 449.476 17.5445 2
 -16 2 1 92.4697 7.1324 3
 -16 2 1 87.0516 6.55606 7
 -16 -2 1 87.6395 7.22791 7
 -16 -2 1 85.8612 5.03134 8
 -16 2 1 96.6248 6.89028 2
 -16 -2 1 81.0311 3.77718 13
 -16 2 2 2987.73 82.7317 3
 -16 -2 2 2958.97 82.6457 7
 -16 2 2 2966.71 81.7025 7
 -16 -2 2 2673.01 79.0142 8
 -16 2 2 3002.88 81.8711 2
 -16 -2 2 2858.18 78.6 13
 -16 2 3 34.8238 4.47016 2
 -16 -2 3 24.3459 4.20792 7
 -16 -2 3 22.5939 3.28459 8
 -16 2 3 26.5255 3.93407 7
 -16 2 3 32.8964 4.68327 3
 -16 2 3 18.0001 3.03829 13
 -16 -2 4 61.5827 5.5809 7
 -16 2 4 58.6012 4.95511 7
 -16 -2 4 64.615 5.03693 8
 -16 2 4 55.6546 5.73733 3
 -16 2 4 57.6128 5.00951 13
 -16 2 5 25.0255 3.85298 13
 -16 -2 5 26.7917 4.06397 7
 -16 2 5 19.8381 3.38293 7
 -16 -2 5 26.2536 3.77508 8
 -16 2 6 1317.36 40.8679 13
 -16 -2 6 1304.7 40.1568 7
 -16 2 6 1285.97 38.6832 7
 -16 2 7 15.5475 3.03505 7
 -16 -2 7 25.4585 3.60515 11
 -16 2 7 21.6062 4.53916 13
 -16 -2 8 1329.56 41.0913 11
 -16 2 8 1373.04 39.9992 7
 -16 2 8 1359.59 43.3535 8
 -16 -2 9 200.326 10.1839 11
 -16 2 9 182.191 11.2631 8
 -16 2 10 1226.17 40.3375 11
 -16 -2 10 1293.04 40.1782 11
 -16 2 10 1256.77 41.7153 8
 -16 -2 11 3.45199 3.4736 11
 -16 2 11 5.19001 3.52957 11
 -16 2 11 7.71608 4.92704 8
 -16 2 12 343.793 16.3971 11
 -16 -2 12 347.473 16.1745 11
 -16 2 12 372.364 17.5949 8
 -16 -2 13 82.5569 7.71962 11
 -16 2 13 75.0977 7.69826 11
 -16 2 13 82.3513 8.47588 8
 -16 -2 14 100.276 9.09307 10
 -16 -2 14 87.1215 8.42004 11
 -16 2 14 82.8455 8.25279 11
 -16 2 14 98.6601 9.49333 8
 -16 -2 15 349.868 18.629 10
 -16 2 15 393.546 18.993 11
 -16 2 15 401.986 19.3612 8
 -16 2 16 1595.25 52.6238 11
 -16 -2 16 1560.52 53.263 10
 -16 2 17 54.0053 7.90944 11
 -16 -2 17 39.4086 7.39739 10
 -16 2 18 3.26105 5.43895 11
 -16 -2 18 5.13119 5.42959 10
 -16 2 18 -1.53642 4.77465 10
 -16 2 19 90.0557 10.1195 11
 -16 -2 19 86.4172 9.83785 10
 -16 2 19 75.8282 8.95779 10
 -16 2 20 668.29 29.4699 11
 -16 2 20 638.274 28.1449 10
 -16 -2 20 670.675 29.7401 10
 -16 2 21 115.899 12.0418 11
 -16 2 21 137.521 12.2114 10
 -16 -2 21 135.25 12.6049 10
 -16 2 22 335.364 20.684 11
 -16 2 22 397.102 20.9318 10
 -16 -2 22 378.937 21.6217 10
 -16 -2 23 7.27036 7.25669 10
 -16 2 23 13.0371 6.56378 10
 -16 2 23 19.5287 7.42439 11
 -16 -2 24 379.512 22.5983 10
 -16 2 24 393.063 22.7425 11
 -16 2 24 386.181 21.501 10
 -16 -2 25 96.888 11.7498 10
 -16 2 25 101.886 11.4017 10
 -16 -2 26 399.823 24.21 10
 -16 2 26 486.906 24.7781 10
 -16 2 27 28.6934 8.3569 10
 -16 -2 27 30.791 9.24137 10
 -16 -2 28 45.8592 11.5828 4
 -16 2 28 63.457 10.3121 10
 -16 -2 28 82.9434 11.8947 10
 -16 -2 29 4.23805 9.42445 4
 -16 2 29 1.12468 7.64334 10
 -16 -2 29 -1.25278 8.11773 10
 -16 -2 30 378.109 25.9211 4
 -16 -2 30 387.832 24.4866 10
 -16 2 30 402.355 23.7938 10
 -16 -2 31 2.90948 9.97641 4
 -16 2 31 3.53841 7.94316 10
 -16 -2 31 5.25826 8.51866 10
 -16 -4 -19 26.6179 11.3393 3
 -16 4 -19 29.9017 12.7659 3
 -16 4 -19 39.9875 10.0108 12
 -16 4 -18 360.972 26.618 3
 -16 -4 -18 342.336 25.6305 3
 -16 4 -18 356.679 21.935 12
 -16 4 -17 86.6234 14.1271 3
 -16 -4 -17 106.526 15.8939 3
 -16 4 -17 78.9664 11.7795 12
 -16 -4 -17 93.094 8.7462 12
 -16 -4 -16 195.705 18.928 3
 -16 4 -16 199.66 18.7061 3
 -16 -4 -16 168.392 11.2775 12
 -16 4 -16 191.115 15.2919 12
 -16 -4 -15 33.0757 11.1649 3
 -16 4 -15 38.514 10.9275 3
 -16 4 -15 13.7669 7.22638 12
 -16 -4 -15 14.7557 5.04084 12
 -16 4 -14 175.477 13.8976 12
 -16 -4 -14 158.127 10.6151 12
 -16 4 -14 142.237 15.5324 3
 -16 -4 -14 156.945 15.6111 3
 -16 -4 -14 139.661 14.6076 7
 -16 4 -13 87.7327 10.0673 12
 -16 -4 -13 97.8574 12.9697 3
 -16 4 -13 103.785 12.9871 3
 -16 -4 -13 84.4781 11.5084 7
 -16 4 -12 343.143 21.499 3
 -16 -4 -12 341.654 21.7832 3
 -16 -4 -12 274.21 19.3058 7
 -16 4 -11 9.86638 7.38854 3
 -16 -4 -11 13.2113 7.35111 3
 -16 -4 -11 11.9171 7.17221 7
 -16 4 -10 134.856 13.2447 3
 -16 -4 -10 132.624 13.2227 3
 -16 -4 -10 141.672 11.0981 4
 -16 -4 -10 128.379 12.2662 7
 -16 4 -9 27.9548 8.07028 3
 -16 -4 -9 29.1448 7.6302 3
 -16 -4 -9 18.7789 5.35855 4
 -16 -4 -9 21.1984 7.12808 7
 -16 4 -8 692.88 29.6553 3
 -16 -4 -8 686.889 29.5636 3
 -16 -4 -8 669.212 28.7106 7
 -16 -4 -8 620.357 24.921 4
 -16 -4 -7 143.35 10.2859 9
 -16 -4 -7 137.056 11.8497 3
 -16 4 -7 161.636 12.7749 3
 -16 -4 -7 133.366 11.4834 7
 -16 -4 -7 151.454 10.0288 4
 -16 -4 -6 239.449 13.316 9
 -16 -4 -6 281.638 16.128 3
 -16 4 -6 265.52 15.7016 3
 -16 -4 -6 252.637 15.1362 7
 -16 -4 -6 245.927 13.0175 4
 -16 -4 -5 20.0474 4.60756 9
 -16 -4 -5 35.7479 6.3476 3
 -16 4 -5 25.4662 6.11154 3
 -16 -4 -5 20.7168 5.62205 7
 -16 -4 -5 20.1395 4.69783 4
 -16 -4 -4 1509.92 47.1155 9
 -16 4 -4 1472.09 48.7791 7
 -16 -4 -4 1452.75 49.0879 7
 -16 -4 -4 1511.37 46.112 4
 -16 4 -4 1537.21 49.4914 3
 -16 -4 -4 1521.85 49.6361 3
 -16 4 -3 19.5348 4.67546 3
 -16 -4 -3 6.01093 4.45041 3
 -16 -4 -3 11.836 4.05496 9
 -16 -4 -3 5.47195 4.36118 7
 -16 4 -3 14.0118 5.04065 7
 -16 4 -2 792.031 29.4361 3
 -16 -4 -2 822.542 29.7382 3
 -16 4 -2 877.052 29.117 2
 -16 4 -2 798.487 29.0443 7
 -16 -4 -2 811.716 29.8093 7
 -16 4 -1 -0.50575 3.76512 3
 -16 -4 -1 -2.05476 3.91019 3
 -16 4 -1 -0.47109 3.34391 7
 -16 -4 -1 2.14676 3.7455 7
 -16 -4 -1 0.43707 3.71427 2
 -16 4 -1 3.01786 4.04825 2
 -16 4 0 167.278 5.69982 9
 -16 4 0 218.614 10.7749 7
 -16 -4 0 211.52 11.3335 7
 -16 -4 0 206.355 10.4588 2
 -16 4 0 210.701 10.5387 2
 -16 4 0 217.603 11.1382 3
 -16 -4 0 193.973 10.7936 3
 -16 4 1 68.8528 6.10885 7
 -16 -4 1 73.6677 6.73241 7
 -16 4 1 88.7509 6.72355 2
 -16 -4 1 73.6677 6.39372 2
 -16 4 1 69.2436 6.47733 3
 -16 -4 1 78.9549 6.67724 3
 -16 4 2 1552.27 46.4798 7
 -16 -4 2 1632.88 48.4215 7
 -16 -4 2 1501.75 46.6221 2
 -16 4 2 1578.98 46.7251 2
 -16 -4 2 1538.33 47.6033 3
 -16 4 2 1518.23 47.3163 3
 -16 -4 3 154.782 8.72872 2
 -16 4 3 150.311 8.64681 2
 -16 -4 3 148.7 9.13528 7
 -16 4 3 147.51 7.98501 7
 -16 4 3 134.161 8.62639 3
 -16 -4 3 154.421 9.08617 3
 -16 -4 4 56.9827 5.95651 7
 -16 4 4 61.8292 4.85612 7
 -16 4 4 66.5764 5.89881 3
 -16 -4 4 60.3511 5.63003 3
 -16 4 4 37.7999 4.53858 13
 -16 4 5 463.912 18.2278 13
 -16 -4 5 501.279 19.1347 7
 -16 4 5 493.643 16.8677 7
 -16 4 6 1907.63 56.5853 13
 -16 -4 6 1971.1 56.6879 7
 -16 4 6 1823.76 53.4058 7
 -16 -4 7 66.2502 4.90793 11
 -16 4 7 63.0377 6.37778 13
 -16 4 7 75.8717 4.80198 7
 -16 4 8 456.718 18.8659 13
 -16 -4 8 428.539 16.3051 11
 -16 4 8 440.187 14.8904 7
 -16 4 9 12.5062 2.40632 7
 -16 4 9 10.954 4.49326 13
 -16 -4 9 10.346 3.21358 11
 -16 4 10 487.193 21.0497 13
 -16 -4 10 473.247 18.6344 11
 -16 4 10 510.243 21.0679 8
 -16 4 10 455.745 15.5988 7
 -16 -4 11 378.178 16.6833 11
 -16 4 11 398.303 18.6717 8
 -16 4 12 594.97 23.7246 11
 -16 4 12 598 24.9987 8
 -16 4 13 59.9159 6.89539 11
 -16 4 13 64.9295 7.93036 8
 -16 4 14 100.187 8.9416 11
 -16 4 14 102.824 10.0203 8
 -16 4 15 598.036 25.0972 11
 -16 4 16 540.024 23.7745 11
 -16 -4 16 527.617 24.6517 10
 -16 4 17 622.086 26.833 11
 -16 -4 17 640.961 28.0235 10
 -16 4 18 2.4325 5.04021 11
 -16 -4 18 4.46555 5.49084 10
 -16 4 19 41.7809 7.66203 11
 -16 4 19 27.6769 5.87681 10
 -16 -4 19 29.8252 7.24564 10
 -16 -4 20 570.125 26.8021 10
 -16 4 20 549.839 24.3218 10
 -16 -4 21 310.344 19.5942 10
 -16 4 21 340.111 18.3782 10
 -16 -4 22 121.257 12.5539 10
 -16 4 22 137.612 11.5543 10
 -16 4 23 79.183 9.84136 10
 -16 -4 23 99.6593 11.7191 10
 -16 -4 24 321.137 20.9695 10
 -16 4 24 360.017 19.7393 10
 -16 -4 25 155.481 15.14 10
 -16 4 25 146.061 13.0519 10
 -16 -4 26 197.798 17.3191 4
 -16 -4 26 179.677 16.1095 10
 -16 4 26 156.066 13.7298 10
 -16 -4 27 136.756 15.0038 4
 -16 4 27 146.637 13.7341 10
 -16 -4 27 140.658 14.8649 10
 -16 -4 28 10.423 9.1745 4
 -16 4 28 9.60577 9.20964 11
 -16 4 28 12.2408 7.54093 10
 -16 -4 28 7.62441 8.23827 10
 -16 -4 29 33.247 10.5775 4
 -16 -4 29 19.5603 8.8095 10
 -16 4 29 20.9989 9.22287 11
 -16 4 29 36.6725 9.62752 10
 -16 4 30 372.714 24.2423 11
 -16 -4 30 411.503 25.9612 4
 -16 -4 30 394.267 25.5817 10
 -16 4 30 417.867 23.8384 10
 -16 6 -19 27.7393 11.9827 3
 -16 -6 -19 22.923 10.9459 3
 -16 6 -19 29.2396 10.0104 12
 -16 6 -18 422.824 28.9895 3
 -16 -6 -18 512.444 31.346 3
 -16 6 -18 455.754 26.613 12
 -16 -6 -17 402.691 27.3695 3
 -16 6 -17 401.468 26.742 3
 -16 6 -17 449.488 25.4346 12
 -16 -6 -16 108.806 14.7738 3
 -16 6 -16 135.757 15.9757 3
 -16 6 -16 119.116 13.1677 12
 -16 6 -15 -6.45689 7.24689 12
 -16 -6 -15 -0.47119 3.98117 12
 -16 -6 -15 -1.3623 9.25835 3
 -16 6 -15 -2.71613 8.88758 3
 -16 -6 -15 -1.25287 8.81879 7
 -16 -6 -14 139.356 9.31015 12
 -16 6 -14 165.128 14.6332 12
 -16 6 -14 150.825 15.8338 3
 -16 -6 -14 155.374 15.7213 3
 -16 -6 -14 138.054 14.6524 7
 -16 6 -13 220.376 16.3172 12
 -16 6 -13 249.256 18.5747 3
 -16 -6 -13 231.861 18.0564 3
 -16 -6 -13 223.767 17.5491 7
 -16 6 -12 253.355 16.9164 12
 -16 -6 -12 228.133 17.712 7
 -16 -6 -12 253.071 18.7474 3
 -16 -6 -11 420.518 23.0962 7
 -16 6 -11 396.546 23.278 3
 -16 -6 -11 430.839 24.0453 3
 -16 6 -10 -2.04542 6.49334 3
 -16 -6 -10 -3.08586 7.36222 3
 -16 -6 -9 423.333 22.2276 7
 -16 6 -9 428.127 22.8449 3
 -16 -6 -9 412.387 22.8555 3
 -16 -6 -8 964.628 33.5676 4
 -16 -6 -8 967.985 37.9391 7
 -16 -6 -8 1057.61 39.2467 3
 -16 6 -8 973.731 38.2444 3
 -16 -6 -8 970.323 36.0902 9
 -16 -6 -7 727.805 26.4244 4
 -16 -6 -7 727.565 30.3682 7
 -16 -6 -7 756.37 30.9872 3
 -16 6 -7 725.396 30.4554 3
 -16 -6 -7 737.745 29.0055 9
 -16 -6 -6 28.3269 5.08141 4
 -16 -6 -6 40.3971 7.47956 7
 -16 -6 -6 29.6615 6.61767 3
 -16 6 -6 43.9208 7.46053 3
 -16 -6 -6 37.5576 6.87714 9
 -16 -6 -5 14.5693 4.21809 4
 -16 -6 -5 18.6775 5.79271 7
 -16 6 -5 15.6673 5.15676 3
 -16 -6 -5 23.1048 6.29184 3
 -16 -6 -5 14.0444 5.14675 9
 -16 -6 -4 237.258 11.5029 4
 -16 -6 -4 266.159 15.0646 7
 -16 6 -4 283.056 15.0945 3
 -16 -6 -4 269.29 14.9806 3
 -16 -6 -4 280.336 14.3451 9
 -16 -6 -3 673.882 22.0132 4
 -16 -6 -3 622.422 25.1046 3
 -16 6 -3 632.489 25.091 3
 -16 -6 -3 601.975 25.1965 7
 -16 -6 -3 620.367 24.3916 9
 -16 6 -2 972.199 33.0031 3
 -16 -6 -2 1005.59 33.3784 3
 -16 -6 -2 1029.76 34.1744 7
 -16 -6 -1 81.907 7.19676 2
 -16 6 -1 95.9048 7.7213 2
 -16 6 -1 74.868 7.25857 3
 -16 -6 -1 89.3289 7.93408 3
 -16 -6 -1 95.6363 8.17864 7
 -16 6 0 7.33708 4.00764 2
 -16 -6 0 6.21332 3.94675 2
 -16 6 0 3.79814 3.76989 3
 -16 -6 0 3.39467 3.72025 3
 -16 -6 0 3.83721 3.72753 7
 -16 -6 1 529.217 19.8008 2
 -16 6 1 570.333 20.0695 2
 -16 -6 1 551.845 21.6444 7
 -16 6 1 505.304 19.4517 7
 -16 6 1 525.04 20.3563 3
 -16 -6 1 529.203 20.4811 3
 -16 6 2 374.812 15.7412 3
 -16 -6 2 367.112 15.7171 3
 -16 -6 2 402.218 19.7665 15
 -16 6 2 395.67 18.919 5
 -16 -6 2 373.804 16.6837 7
 -16 6 2 363.149 11.2779 9
 -16 6 2 360.714 14.5464 7
 -16 -6 2 394.581 15.4536 2
 -16 6 2 367.549 14.9633 2
 -16 6 3 1067.91 32.4566 2
 -16 -6 3 993.819 32.2074 2
 -16 -6 3 1037.21 34.2273 7
 -16 6 3 982.732 31.1485 7
 -16 6 3 989.646 32.886 3
 -16 -6 3 999.702 32.9739 3
 -16 6 3 1002.18 36.8536 5
 -16 -6 4 2.93001 3.52413 7
 -16 6 4 0.71954 4.27362 5
 -16 6 4 0.53222 2.51141 7
 -16 -6 4 1.66948 3.06035 3
 -16 6 4 7.77109 3.63435 3
 -16 -6 5 790.524 26.8635 7
 -16 6 5 722.959 25.5702 13
 -16 -6 5 752.171 25.7425 3
 -16 6 5 707.974 25.4345 3
 -16 6 5 722.585 22.9774 7
 -16 6 6 524.535 20.5039 13
 -16 -6 6 545.626 17.094 11
 -16 6 6 518.035 17.1399 7
 -16 -6 7 711.106 22.3667 11
 -16 6 7 702.666 25.6184 13
 -16 6 7 685.457 21.2378 7
 -16 6 8 356.298 18.307 5
 -16 6 8 347.102 11.6757 7
 -16 6 8 335.83 16.0374 13
 -16 -6 8 346.041 13.6462 11
 -16 -6 9 4.90525 3.09569 11
 -16 6 9 4.98008 1.80296 7
 -16 6 9 2.32325 3.91353 13
 -16 6 9 12.7894 5.16081 5
 -16 6 10 465.486 14.6438 7
 -16 6 10 492.268 21.0504 13
 -16 6 10 461.437 21.9587 5
 -16 6 11 395.125 20.06 5
 -16 6 11 404.785 19.4165 13
 -16 6 11 411.497 13.0663 7
 -16 6 12 513.254 22.9027 5
 -16 6 12 483.49 15.1106 7
 -16 6 12 442.907 21.3391 13
 -16 6 13 75.3976 9.00964 13
 -16 6 13 88.1824 9.3331 5
 -16 -6 13 84.263 8.67249 10
 -16 6 14 118.849 9.70307 11
 -16 6 14 125.282 11.4218 13
 -16 6 14 123.712 10.7255 5
 -16 6 15 623.076 26.1252 11
 -16 6 15 637.222 28.1992 13
 -16 6 15 629.611 27.1588 5
 -16 6 16 327.194 19.282 13
 -16 6 16 337.314 18.4281 5
 -16 6 17 466.1 22.4139 5
 -16 6 18 6.35115 6.04539 5
 -16 6 19 63.8004 8.62431 5
 -16 6 20 470.127 22.6345 5
 -16 6 21 68.8383 8.86551 5
 -16 6 22 99.3701 10.2025 5
 -16 -6 22 98.3035 12.0167 4
 -16 6 22 114.608 10.3326 10
 -16 -6 23 43.0915 9.42721 4
 -16 6 23 36.8796 7.53374 10
 -16 -6 23 46.1 10.0477 10
 -16 6 24 69.2376 10.6008 11
 -16 -6 24 41.0923 9.6552 4
 -16 6 24 52.3454 8.18563 10
 -16 -6 24 61.6162 10.9077 10
 -16 6 25 60.8903 10.394 11
 -16 -6 25 92.3469 12.3741 4
 -16 -6 25 73.2596 11.435 10
 -16 6 25 68.6391 9.55846 10
 -16 6 26 290.348 19.9339 11
 -16 -6 26 270.585 20.0518 4
 -16 -6 26 350.333 22.7135 10
 -16 6 26 339.374 19.1279 10
 -16 6 27 18.2036 9.09736 11
 -16 -6 27 25.1377 9.63339 4
 -16 6 27 10.9524 6.95834 10
 -16 -6 27 10.2078 8.02559 10
 -16 6 28 15.2198 8.51768 11
 -16 -6 28 3.93304 8.32564 10
 -16 6 28 5.62223 6.48576 10
 -16 6 29 131.951 14.7723 11
 -16 -6 29 140.612 15.8863 4
 -16 -6 29 135.742 16.1728 10
 -16 6 29 136.745 13.4829 10
 -16 6 30 227.339 18.4735 11
 -16 -6 30 210.211 18.7966 4
 -16 6 30 210.639 16.3395 10
 -16 -6 30 211.781 19.1143 10
 -16 8 -18 95.2423 16.4953 3
 -16 -8 -18 95.6944 16.2055 3
 -16 8 -18 100.394 14.2376 12
 -16 -8 -17 384.993 26.2438 3
 -16 8 -17 319.706 24.914 3
 -16 8 -17 350.473 23.3796 12
 -16 8 -16 23.9382 10.674 3
 -16 -8 -16 33.9598 10.8814 3
 -16 8 -16 37.6591 9.99258 12
 -16 -8 -15 1.34783 8.55732 3
 -16 8 -15 14.76 8.95188 3
 -16 8 -15 -3.51505 8.24747 12
 -16 8 -14 -6.37446 9.34622 3
 -16 -8 -14 -5.12602 9.46781 3
 -16 -8 -14 1.40861 3.56443 12
 -16 8 -14 -3.4014 7.98061 12
 -16 -8 -13 725.663 33.6371 3
 -16 8 -13 686.897 33.0534 3
 -16 8 -13 642.809 31.19 12
 -16 8 -12 229.434 17.0238 12
 -16 8 -12 238.107 18.2852 3
 -16 -8 -12 257.916 18.6792 3
 -16 -8 -12 246.454 18.0604 7
 -16 8 -11 121.379 11.8475 12
 -16 -8 -11 109.902 12.7894 3
 -16 8 -11 85.4364 11.1937 3
 -16 -8 -10 46.6025 9.46903 7
 -16 8 -10 67.104 10.2265 3
 -16 -8 -10 55.2747 9.768 3
 -16 -8 -9 744.451 32.3767 7
 -16 8 -9 754.361 32.7755 3
 -16 -8 -9 798.64 33.4144 3
 -16 -8 -9 746.783 31.7007 9
 -16 -8 -8 91.6988 10.7406 7
 -16 -8 -8 121.067 11.5909 3
 -16 8 -8 105.808 11.2113 3
 -16 -8 -8 101.791 10.8906 9
 -16 -8 -7 779.763 31.9603 7
 -16 8 -7 747.979 31.3671 3
 -16 -8 -7 783.791 32.021 3
 -16 -8 -7 769.345 31.2029 9
 -16 -8 -6 12.7476 5.94314 7
 -16 8 -6 16.2477 5.77207 3
 -16 -8 -6 16.4502 5.88763 3
 -16 -8 -6 11.261 6.04834 9
 -16 -8 -5 0.75382 5.21818 7
 -16 8 -5 8.62034 5.2692 3
 -16 -8 -5 10.1887 5.29627 3
 -16 -8 -5 7.84061 5.06249 9
 -16 -8 -4 482.815 22.0151 7
 -16 8 -4 487.246 21.4879 3
 -16 -8 -4 464.932 21.3172 3
 -16 -8 -4 486.866 21.6807 9
 -16 8 -3 1548.85 49.882 3
 -16 -8 -3 1581.12 50.3108 3
 -16 -8 -3 1513.73 50.2754 9
 -16 -8 -3 1538.98 51.0327 7
 -16 -8 -2 147.503 7.13138 4
 -16 -8 -2 156.13 11.0204 7
 -16 -8 -2 157.471 10.8373 9
 -16 -8 -2 158.041 10.6457 3
 -16 8 -2 163.858 10.6019 3
 -16 -8 -1 61.6926 3.66771 13
 -16 -8 -1 40.9256 5.79819 3
 -16 8 -1 50.8704 6.18639 3
 -16 -8 -1 49.8586 6.68603 7
 -16 8 -1 45.2093 6.00433 2
 -16 8 -1 43.3773 7.00221 5
 -16 -8 -1 63.7491 4.24178 4
 -16 -8 0 45.0967 6.40998 7
 -16 8 0 43.9126 5.6977 3
 -16 -8 0 52.4677 6.2452 3
 -16 8 0 41.0086 5.58188 2
 -16 -8 0 52.0591 6.03011 2
 -16 8 0 52.8502 7.75436 5
 -16 -8 0 57.5197 3.82672 4
 -16 8 1 676.721 24.776 3
 -16 -8 1 652.077 24.8374 3
 -16 -8 1 648.619 26.0803 7
 -16 8 1 651.216 23.9474 2
 -16 -8 1 689.505 24.3215 2
 -16 -8 1 760.783 21.1162 4
 -16 8 1 697.703 28.7621 5
 -16 -8 2 147.183 10.0195 7
 -16 -8 2 130.57 8.7378 3
 -16 8 2 141.722 8.98115 3
 -16 8 2 144.675 8.56769 2
 -16 -8 2 143.595 8.56171 2
 -16 8 2 138.718 11.5557 5
 -16 -8 3 676.691 25.2309 7
 -16 8 3 660.01 27.7253 5
 -16 8 3 627.864 23.1877 3
 -16 -8 3 639.701 23.3821 3
 -16 -8 3 685.011 22.9945 2
 -16 8 3 659.857 22.6768 2
 -16 -8 4 63.0735 6.76212 7
 -16 8 4 64.9604 4.24641 9
 -16 8 4 63.9304 8.20283 5
 -16 8 4 66.2331 6.08123 3
 -16 -8 4 57.6672 5.75166 3
 -16 8 4 72.0714 6.01567 2
 -16 -8 4 76.2341 6.28033 2
 -16 8 5 521.562 24.1994 5
 -16 8 5 557.93 18.2787 9
 -16 8 5 538.638 20.1762 3
 -16 -8 5 553.825 20.3935 3
 -16 -8 5 539.655 21.8708 7
 -16 -8 6 511.93 16.5006 11
 -16 -8 6 559.683 24.1251 15
 -16 -8 6 528.406 19.9043 3
 -16 8 6 559.064 18.8025 9
 -16 8 7 629.187 21.7508 9
 -16 -8 7 636.002 26.5929 15
 -16 8 7 608.669 23.6513 13
 -16 -8 7 604.822 19.898 11
 -16 -8 8 2.13249 5.48951 15
 -16 8 8 4.53771 4.12674 13
 -16 8 9 8.86104 5.01267 5
 -16 -8 9 9.72557 6.07768 15
 -16 8 9 9.63258 4.55603 13
 -16 8 10 530.921 24.1708 5
 -16 -8 10 519.397 22.7877 15
 -16 8 10 490.724 21.8031 13
 -16 8 11 775.499 31.8205 5
 -16 8 11 741.617 30.0045 13
 -16 8 12 621.99 27.0475 5
 -16 8 12 575.97 25.3786 13
 -16 -8 12 622.856 25.0641 15
 -16 8 13 3.78539 4.65402 13
 -16 8 13 -0.82986 5.69082 5
 -16 -8 13 1.53381 4.66176 10
 -16 8 13 0.92001 0.93022 7
 -16 8 13 1.13233 1.17291 7
 -16 -8 13 10.6211 5.49152 15
 -16 -8 14 29.7116 6.48678 15
 -16 8 14 29.5333 6.67661 13
 -16 8 14 36.7816 7.43504 5
 -16 -8 14 32.9245 6.67603 10
 -16 8 14 34.243 2.65491 7
 -16 8 14 30.5586 2.16368 7
 -16 8 15 640.594 27.6108 13
 -16 8 15 592.252 27.1181 5
 -16 -8 15 622.994 27.3641 10
 -16 8 15 614.706 18.5463 7
 -16 -8 15 608.755 24.4595 15
 -16 8 16 237.727 16.0448 13
 -16 8 16 252.363 16.2367 5
 -16 -8 16 245.359 16.0013 10
 -16 8 16 251.141 9.33411 7
 -16 -8 16 246.06 13.5426 15
 -16 8 17 153.997 13.3356 13
 -16 -8 17 157.109 12.4115 4
 -16 8 17 170.343 13.3492 5
 -16 8 17 162.708 7.35823 7
 -16 -8 17 175.685 11.1104 15
 -16 -8 17 164.874 13.3087 10
 -16 8 18 -0.85573 5.20195 5
 -16 -8 18 3.27173 5.90215 4
 -16 8 18 2.44276 2.8761 7
 -16 -8 18 2.59927 4.90505 15
 -16 -8 18 5.73472 5.87578 10
 -16 -8 19 139.322 13.3484 10
 -16 8 19 169.376 13.7559 5
 -16 -8 19 168.631 13.5441 4
 -16 -8 20 372.741 21.2923 10
 -16 8 20 314.613 18.9899 5
 -16 -8 20 352.803 19.5758 4
 -16 8 20 307.399 18.848 11
 -16 -8 21 483.487 25.4536 10
 -16 -8 21 482.936 24.0854 4
 -16 8 21 475.805 23.4761 5
 -16 8 21 431.102 23.1845 11
 -16 -8 22 98.0713 12.0866 10
 -16 8 22 92.9317 10.509 5
 -16 -8 22 76.9862 10.6482 4
 -16 8 22 84.5471 10.2994 11
 -16 8 23 11.2953 6.47276 5
 -16 -8 23 4.98453 7.19712 4
 -16 8 23 15.0214 7.71229 13
 -16 8 23 5.90952 6.4499 11
 -16 8 24 111.064 11.3693 5
 -16 8 24 114.008 12.3672 11
 -16 8 24 107.131 13.6742 13
 -16 -8 25 172.85 15.3344 4
 -16 8 25 170.607 13.6617 5
 -16 8 25 182.675 15.4437 11
 -16 8 25 172.401 16.2265 13
 -16 -8 26 193.424 16.3513 4
 -16 8 26 207.613 15.0493 5
 -16 8 26 190.444 16.0609 11
 -16 8 26 149.258 16.2598 13
 -16 8 27 31.271 7.81726 10
 -16 -8 27 35.052 10.3498 4
 -16 8 27 45.6283 10.39 11
 -16 8 27 29.5131 10.2914 13
 -16 8 28 51.6444 9.15935 10
 -16 -8 28 38.4312 10.1387 4
 -16 8 28 36.6886 11.0044 13
 -16 8 28 53.5349 10.7624 11
 -16 8 29 387.312 20.9268 10
 -16 8 29 352.37 24.1422 13
 -16 8 29 382.605 23.3506 11
 -16 -8 29 393.429 24.1324 4
 -16 -10 -17 347.01 24.3378 7
 -16 10 -17 268.642 21.6273 12
 -16 -10 -17 316.36 24.3266 3
 -16 10 -17 340.524 24.4194 3
 -16 10 -16 11.8203 9.16804 12
 -16 -10 -16 11.1359 10.5206 3
 -16 10 -16 2.7684 10.9134 3
 -16 -10 -16 5.46766 9.86507 7
 -16 10 -15 12.7515 8.83607 12
 -16 10 -15 10.5687 8.99193 3
 -16 -10 -15 27.9236 10.3512 3
 -16 -10 -15 30.0282 10.578 7
 -16 -10 -14 3.79636 9.49271 3
 -16 10 -14 5.03537 9.51334 3
 -16 10 -14 4.93157 8.45542 12
 -16 -10 -13 612.942 31.8181 3
 -16 10 -13 660.542 32.002 3
 -16 10 -13 652.604 31.8205 12
 -16 10 -12 103.165 12.9308 3
 -16 -10 -12 102.675 13.382 3
 -16 10 -12 85.4829 11.8213 12
 -16 -10 -11 56.1615 10.6179 3
 -16 10 -11 87.0154 11.7362 3
 -16 10 -11 60.1685 10.1033 12
 -16 -10 -10 7.14787 6.87706 3
 -16 10 -10 7.09395 6.63294 3
 -16 10 -10 -1.07169 6.80484 12
 -16 -10 -9 530.879 26.6044 9
 -16 10 -9 551.533 26.3347 3
 -16 -10 -9 554.044 26.438 3
 -16 10 -9 517.323 26.558 12
 -16 10 -8 11.639 7.20225 3
 -16 -10 -8 1.80532 6.30294 3
 -16 -10 -8 12.3296 7.47926 9
 -16 10 -7 386.18 20.6257 3
 -16 -10 -7 382.895 20.706 3
 -16 -10 -7 433.225 22.0232 9
 -16 10 -6 3.90777 6.03483 3
 -16 -10 -6 0.78966 5.6979 3
 -16 -10 -6 -0.85995 5.51633 9
 -16 10 -5 170.69 12.5643 3
 -16 -10 -5 194.067 13.0819 3
 -16 -10 -5 175.088 13.1509 9
 -16 10 -4 63.3251 8.27432 5
 -16 -10 -4 68.7049 8.66451 9
 -16 10 -4 57.9451 7.77598 3
 -16 -10 -4 70.4378 8.18011 3
 -16 -10 -3 691.257 28.5277 9
 -16 10 -3 727.59 29.1445 5
 -16 10 -3 720.121 27.4478 3
 -16 -10 -3 671.707 27.1648 3
 -16 10 -2 19.9057 6.25074 5
 -16 -10 -2 23.9913 5.21677 3
 -16 10 -2 12.6452 4.90365 3
 -16 -10 -2 12.3756 5.40035 7
 -16 -10 -2 11.9874 5.26731 9
 -16 -10 -2 17.3169 3.05652 13
 -16 10 -1 7.79074 5.15239 5
 -16 -10 -1 9.7566 4.39173 3
 -16 10 -1 9.02166 4.61822 3
 -16 -10 -1 3.97792 4.08086 7
 -16 10 -1 10.0532 4.62995 2
 -16 10 0 8.70711 5.66708 5
 -16 -10 0 6.42479 4.963 7
 -16 10 0 8.35502 3.9802 3
 -16 -10 0 4.54506 3.90209 3
 -16 10 0 -0.42339 4.12686 2
 -16 -10 0 8.21288 4.57043 2
 -16 10 1 1019.2 37.6579 5
 -16 10 1 948.784 32.4526 3
 -16 -10 1 949.536 32.6467 3
 -16 -10 1 971.499 34.7617 7
 -16 -10 1 1004.37 32.1097 2
 -16 10 1 984.524 31.8516 2
 -16 10 2 52.8053 8.01208 5
 -16 -10 2 33.4741 6.08508 7
 -16 10 2 50.7646 5.54087 2
 -16 -10 2 53.9693 5.69629 2
 -16 10 2 48.6197 5.86256 3
 -16 -10 2 46.8787 5.66719 3
 -16 10 3 138.252 11.7509 5
 -16 -10 3 142.146 10.2012 7
 -16 -10 3 139.566 8.18425 2
 -16 10 3 143.361 8.3011 2
 -16 10 3 118.313 8.10295 3
 -16 -10 3 128.514 8.36792 3
 -16 10 4 58.2549 8.17833 5
 -16 -10 4 53.7095 6.71129 7
 -16 10 4 45.7775 5.35609 3
 -16 -10 4 34.5843 4.98239 3
 -16 -10 4 62.8443 5.47768 2
 -16 10 4 56.0267 5.4837 2
 -16 -10 5 264.325 11.4478 2
 -16 10 5 265.548 11.4361 2
 -16 -10 5 231.983 13.2388 7
 -16 10 5 226.625 9.60246 9
 -16 10 5 262.646 11.8198 3
 -16 -10 5 242.741 11.7121 3
 -16 10 5 251.102 15.8522 5
 -16 -10 6 8.02764 2.08953 11
 -16 -10 6 7.52719 1.97077 4
 -16 10 6 9.863 3.20496 9
 -16 10 6 14.0228 3.95031 3
 -16 -10 6 16.8181 4.07704 3
 -16 10 7 823.065 25.9724 9
 -16 -10 7 750.026 23.7905 4
 -16 -10 7 834.645 27.2084 3
 -16 -10 8 -1.03802 2.92235 4
 -16 10 8 -1.49714 3.83481 9
 -16 -10 9 24.8694 3.85499 4
 -16 10 9 20.9022 6.31441 5
 -16 10 9 22.7682 4.8957 9
 -16 10 10 312.52 14.4637 9
 -16 10 10 289.033 17.8278 5
 -16 10 10 269.739 15.5767 13
 -16 -10 10 326.004 17.4 15
 -16 10 11 851.127 29.7559 9
 -16 10 11 779.761 33.5529 5
 -16 -10 11 840.446 28.1596 4
 -16 10 11 821.004 31.8309 13
 -16 -10 11 856.53 32.442 15
 -16 10 12 30.3949 6.54673 9
 -16 10 12 17.8443 6.69465 5
 -16 10 12 41.1741 7.16438 13
 -16 -10 12 33.7711 7.1754 15
 -16 -10 13 242.396 15.1584 10
 -16 10 13 251.44 14.055 9
 -16 10 13 254.352 16.3375 5
 -16 -10 13 261.834 13.1952 4
 -16 10 13 202.698 14.1826 13
 -16 -10 13 248.948 14.5664 15
 -16 -10 14 44.1884 7.81968 10
 -16 10 14 40.7377 8.01838 5
 -16 -10 14 30.1116 5.56852 4
 -16 10 14 37.9759 7.6872 13
 -16 -10 14 41.9076 6.9105 15
 -16 -10 15 583.766 26.9931 10
 -16 -10 15 593.727 24.2688 4
 -16 10 15 582.419 27.5776 5
 -16 10 15 635.808 27.6198 13
 -16 -10 15 608.79 24.7354 15
 -16 -10 16 38.5169 7.50342 10
 -16 10 16 50.4684 8.71594 5
 -16 10 16 51.0878 8.49056 13
 -16 -10 16 60.7012 7.66985 15
 -16 -10 17 336.25 19.4145 10
 -16 10 17 340.406 19.4764 5
 -16 -10 17 312.565 16.7368 4
 -16 10 17 280.369 18.0487 13
 -16 -10 17 301.53 15.6372 15
 -16 -10 18 -1.95054 5.65299 10
 -16 -10 18 -2.92631 5.40563 4
 -16 10 18 -5.56985 6.19363 5
 -16 -10 19 112.925 12.1037 10
 -16 10 19 103.628 11.3872 5
 -16 -10 19 97.1979 10.4824 4
 -16 -10 20 111.06 12.2842 10
 -16 -10 20 111.464 11.0227 4
 -16 10 20 102.314 11.6345 5
 -16 -10 21 605.976 29.2182 10
 -16 10 21 601.197 27.4632 5
 -16 -10 21 550.194 25.8072 4
 -16 10 21 537.122 25.9903 11
 -16 -10 22 35.2567 9.22878 10
 -16 -10 22 20.5868 7.72347 4
 -16 10 22 28.3171 8.18749 5
 -16 10 22 19.632 8.96442 13
 -16 10 22 25.318 7.71477 11
 -16 -10 23 -7.05934 7.69969 10
 -16 10 23 14.182 7.45308 5
 -16 -10 23 0.93498 7.71119 4
 -16 10 23 1.93682 6.46061 11
 -16 10 23 -1.11991 7.67984 13
 -16 -10 24 31.6526 9.37957 10
 -16 -10 24 31.0441 8.84921 4
 -16 10 24 44.472 9.7384 5
 -16 10 24 40.2934 10.5902 13
 -16 10 24 31.9968 8.19653 11
 -16 -10 25 473.026 27.3434 10
 -16 -10 25 480.648 25.648 4
 -16 10 25 503.474 24.9953 5
 -16 10 25 517.934 25.9721 11
 -16 10 25 502.747 27.3016 13
 -16 -10 26 63.3319 11.9319 10
 -16 10 26 63.1264 10.5674 5
 -16 -10 26 57.9649 10.7029 4
 -16 10 26 49.6512 9.24643 11
 -16 10 26 43.4674 11.1036 13
 -16 -10 27 119.456 14.8591 10
 -16 -10 27 101.194 12.9184 4
 -16 10 27 132.054 12.7741 5
 -16 10 27 113.756 13.2036 11
 -16 -10 28 17.6926 9.67066 10
 -16 10 28 33.246 10.0116 11
 -16 10 28 8.78453 9.42355 13
 -16 -10 28 7.61632 8.70351 4
 -16 10 28 21.3686 8.56777 5
 -16 12 -15 20.6093 10.4044 12
 -16 12 -15 37.5073 11.1387 3
 -16 -12 -15 26.0651 10.7697 3
 -16 -12 -15 20.0737 10.7123 7
 -16 12 -14 4.01092 8.9194 12
 -16 12 -14 -2.47443 10.0131 3
 -16 -12 -14 1.24487 9.40706 3
 -16 -12 -14 -8.97169 10.1714 7
 -16 12 -13 791.371 37.6607 12
 -16 12 -13 827.748 37.3204 3
 -16 -12 -13 838.235 37.4298 3
 -16 -12 -13 822.786 37.6342 7
 -16 12 -12 -6.27775 8.61001 12
 -16 12 -12 -5.59926 8.58588 3
 -16 -12 -12 3.38463 8.64996 3
 -16 -12 -12 3.50999 8.51003 7
 -16 12 -11 284.951 20.3535 12
 -16 -12 -11 321.507 20.7625 7
 -16 12 -11 326.126 20.3942 3
 -16 -12 -11 289.894 19.9928 3
 -16 12 -10 5.89811 7.41204 12
 -16 -12 -10 -1.06683 7.44655 7
 -16 -12 -10 9.12012 6.69764 3
 -16 12 -10 20.0972 8.02873 3
 -16 -12 -10 -5.78686 9.06265 9
 -16 -12 -9 421.361 22.9971 7
 -16 12 -9 424.98 22.3226 3
 -16 -12 -9 377.123 21.662 3
 -16 -12 -9 347.735 22.3136 9
 -16 -12 -8 6.77958 7.37845 7
 -16 -12 -8 16.2447 7.02389 3
 -16 12 -8 11.6317 7.20108 3
 -16 -12 -8 10.6683 8.12629 9
 -16 -12 -7 719.887 31.1232 7
 -16 -12 -7 705.173 30.1673 3
 -16 12 -7 729.177 30.3456 3
 -16 -12 -7 700.368 31.7823 9
 -16 12 -6 -1.51362 6.04611 5
 -16 -12 -6 -0.87961 6.2438 7
 -16 12 -6 -2.36048 6.4492 3
 -16 -12 -6 -2.38725 6.68339 3
 -16 -12 -6 -0.97032 6.71325 9
 -16 12 -5 69.2571 9.14183 5
 -16 12 -5 76.4176 9.16143 3
 -16 -12 -5 68.3636 8.90355 3
 -16 -12 -5 59.3182 9.2448 9
 -16 12 -4 2.39184 5.79991 5
 -16 -12 -4 -2.66849 5.87874 9
 -16 12 -4 9.58925 5.47283 3
 -16 -12 -4 5.55269 5.04947 3
 -16 -12 -3 890.53 36.1402 9
 -16 12 -3 991.664 36.6994 5
 -16 12 -3 914.187 33.6149 3
 -16 -12 -3 949.161 34.0269 3
 -16 12 -2 1.65896 5.58571 5
 -16 -12 -2 0.63437 3.37719 13
 -16 -12 -2 1.61675 5.59273 9
 -16 12 -2 -2.35961 4.83504 3
 -16 -12 -2 3.00196 4.46974 3
 -16 12 -1 71.7636 9.02805 5
 -16 -12 -1 57.7861 7.83684 9
 -16 -12 -1 46.2682 6.20157 3
 -16 12 -1 59.5098 6.75688 3
 -16 12 0 -0.85892 5.73036 5
 -16 -12 0 2.27303 2.99092 13
 -16 12 0 1.51313 3.89489 3
 -16 -12 0 2.06351 3.86985 3
 -16 12 0 3.94444 4.57945 2
 -16 -12 1 936.351 32.5974 3
 -16 12 1 964.482 32.5274 3
 -16 12 1 986.613 31.9733 2
 -16 -12 1 979.86 32.1337 2
 -16 12 1 1037.43 38.6452 5
 -16 12 2 3.94468 4.02123 3
 -16 -12 2 7.64778 4.24888 3
 -16 -12 2 6.63118 4.35298 2
 -16 12 2 10.6975 4.30662 2
 -16 12 2 10.5812 6.15685 5
 -16 -12 3 487.772 19.2506 3
 -16 12 3 500.896 19.2252 3
 -16 12 3 500.865 18.5867 2
 -16 -12 3 523.978 18.8731 2
 -16 12 3 514.733 24.7053 5
 -16 -12 4 0.4035 3.50855 3
 -16 12 4 -2.7358 3.84136 3
 -16 12 4 4.79533 3.3959 2
 -16 -12 4 10.182 3.29766 2
 -16 12 4 1.80399 5.42062 5
 -16 12 5 175.036 9.61863 3
 -16 -12 5 182.363 9.71936 3
 -16 12 5 199.19 9.44019 2
 -16 -12 5 182.748 9.2484 2
 -16 12 5 169.559 13.6333 5
 -16 12 6 0.37361 3.23188 3
 -16 -12 6 2.69596 3.27496 3
 -16 12 6 4.54281 3.4823 2
 -16 -12 6 11.0247 3.54572 2
 -16 12 6 4.60529 5.53588 5
 -16 12 7 783.896 26.0515 3
 -16 -12 7 758.407 26.0488 3
 -16 -12 8 2.74586 3.43023 3
 -16 12 8 6.10473 3.65145 3
 -16 12 8 1.40427 3.82114 9
 -16 12 9 3.57279 3.93598 9
 -16 12 10 1.90854 6.18383 5
 -16 12 10 3.07853 4.3224 9
 -16 12 11 1036.66 41.4289 5
 -16 12 11 1092.15 35.7757 9
 -16 -12 12 10.41 3.43411 4
 -16 12 12 9.6908 6.28447 5
 -16 12 12 7.82475 5.15471 9
 -16 12 13 214.715 13.2316 13
 -16 12 13 231.454 15.3998 5
 -16 -12 14 27.292 6.90208 10
 -16 -12 14 28.2016 4.9865 4
 -16 12 14 26.5686 7.68671 5
 -16 12 14 23.985 7.14772 13
 -16 -12 14 33.7996 7.33737 15
 -16 -12 15 256.097 16.7054 10
 -16 -12 15 304.16 14.2258 4
 -16 12 15 278.237 18.4328 5
 -16 12 15 307.561 17.8353 13
 -16 -12 15 277.357 16.2072 15
 -16 -12 16 -0.90436 5.7436 10
 -16 12 16 12.9597 7.36669 5
 -16 -12 16 4.43754 4.4339 4
 -16 12 16 12.4775 6.93174 13
 -16 -12 17 411.783 22.0244 10
 -16 12 17 417.12 22.9755 5
 -16 -12 17 394.441 18.4344 4
 -16 -12 18 78.8883 10.4735 10
 -16 12 18 58.5005 10.0057 5
 -16 -12 18 56.8954 7.65096 4
 -16 -12 19 29.8013 8.09022 10
 -16 12 19 33.4607 8.24969 5
 -16 -12 19 33.1255 7.09281 4
 -16 -12 20 3.20859 6.99931 10
 -16 -12 20 3.64984 5.86987 4
 -16 12 20 -3.06228 6.61432 5
 -16 -12 21 262.082 19.0224 10
 -16 -12 21 309.607 17.3623 4
 -16 12 21 287.697 19.1402 5
 -16 -12 22 5.75045 7.37748 10
 -16 12 22 -2.05318 7.52601 5
 -16 -12 22 1.61357 6.31684 4
 -16 12 22 1.07752 7.71201 13
 -16 -12 23 2.37731 7.93006 10
 -16 12 23 -1.02895 7.18117 5
 -16 -12 23 -0.84407 7.00444 4
 -16 12 23 11.056 7.84794 13
 -16 -12 24 19.6366 8.72055 10
 -16 12 24 15.4507 8.1841 5
 -16 -12 24 9.67301 7.86424 4
 -16 12 24 16.9761 8.93027 13
 -16 -12 25 442.139 26.0285 10
 -16 12 25 419.943 23.9153 5
 -16 -12 25 417.426 22.3959 4
 -16 12 25 392.097 24.0958 13
 -16 -12 26 7.80709 9.08105 10
 -16 12 26 10.6032 8.43232 13
 -16 12 26 -1.02644 8.09164 5
 -16 -12 26 -2.82734 7.47958 4
 -16 14 -13 340.262 24.0829 12
 -16 -14 -13 322.723 22.667 7
 -16 -14 -13 333.964 22.4734 3
 -16 14 -13 392.037 23.815 3
 -16 14 -12 42.2624 10.6889 12
 -16 14 -12 17.5198 9.53596 3
 -16 -14 -12 24.3351 9.25188 3
 -16 -14 -12 6.04087 9.47619 7
 -16 14 -11 94.7383 12.5138 3
 -16 -14 -11 117.822 13.5952 3
 -16 -14 -11 98.4661 13.1094 7
 -16 -14 -10 -1.27925 9.66707 9
 -16 14 -10 2.96153 7.93834 3
 -16 -14 -10 4.98638 7.31136 3
 -16 -14 -10 3.33017 7.81378 7
 -16 -14 -9 283.344 20.9678 9
 -16 -14 -9 277.807 19.3213 7
 -16 14 -9 293.536 18.7796 3
 -16 -14 -9 320.583 19.1772 3
 -16 14 -8 81.1037 12.2089 12
 -16 14 -8 82.7664 10.1846 5
 -16 -14 -8 74.6565 12.1564 9
 -16 -14 -8 103.153 12.4654 7
 -16 14 -8 90.0702 11.2351 3
 -16 -14 -8 85.0074 11.0491 3
 -16 14 -7 354.889 22.9683 12
 -16 14 -7 375.566 20.1456 5
 -16 -14 -7 427.5 24.2953 9
 -16 -14 -7 442.121 22.8472 7
 -16 -14 -7 409.382 21.1804 3
 -16 14 -7 390.424 20.582 3
 -16 14 -6 5.66589 6.73246 12
 -16 14 -6 8.20991 7.1794 5
 -16 -14 -6 -2.17908 7.92711 9
 -16 -14 -6 2.77591 6.73294 7
 -16 14 -6 16.4583 6.70159 3
 -16 -14 -6 11.906 5.68409 3
 -16 14 -5 55.7964 10.2035 12
 -16 14 -5 61.5756 9.5405 5
 -16 -14 -5 69.6759 10.3017 9
 -16 -14 -5 44.2262 8.38251 7
 -16 -14 -5 75.2312 8.72976 3
 -16 14 -5 63.9737 9.08347 3
 -16 14 -4 32.8452 8.04275 12
 -16 14 -4 30.2137 8.14183 5
 -16 -14 -4 45.7388 8.24976 7
 -16 14 -4 21.3314 6.47575 3
 -16 -14 -4 27.3059 6.98187 3
 -16 -14 -4 22.9785 7.85939 9
 -16 14 -3 722.418 31.23 5
 -16 -14 -3 686.7 31.1241 9
 -16 -14 -3 782.682 30.8497 7
 -16 14 -3 707.701 27.9417 3
 -16 -14 -3 734.047 28.3345 3
 -16 14 -2 9.92538 6.92069 5
 -16 14 -2 15.5295 5.3664 3
 -16 -14 -2 5.4728 4.86182 3
 -16 -14 -2 8.26012 6.7835 9
 -16 -14 -2 4.71943 6.07666 7
 -16 -14 -2 4.01658 4.2652 13
 -16 14 -1 70.5606 10.358 5
 -16 14 -1 62.7952 7.44942 3
 -16 -14 -1 68.5981 7.28151 3
 -16 -14 -1 90.7701 9.7715 7
 -16 -14 -1 80.9309 10.0226 9
 -16 -14 -1 72.413 6.95282 13
 -16 -14 0 0.80371 4.08408 13
 -16 -14 0 -2.97534 5.70293 7
 -16 14 0 -4.65835 6.72248 5
 -16 -14 0 7.58391 6.1775 9
 -16 14 0 -0.51817 4.35193 3
 -16 -14 0 0.52849 4.05186 3
 -16 -14 1 575.026 21.6098 13
 -16 14 1 596.48 22.6832 3
 -16 -14 1 612.578 22.9178 3
 -16 -14 1 636.241 26.1541 7
 -16 -14 1 617.664 22.2855 2
 -16 14 1 593.546 28.1551 5
 -16 -14 2 63.939 8.08929 7
 -16 -14 2 50.4549 5.9845 2
 -16 -14 2 62.7623 6.26867 3
 -16 14 2 52.6727 6.19899 3
 -16 14 2 68.0112 10.16 5
 -16 -14 3 433.574 20.6546 7
 -16 14 3 433.465 23.2345 5
 -16 -14 3 424.599 16.8297 2
 -16 14 3 428.443 17.3205 3
 -16 -14 3 457.035 17.7378 3
 -16 14 4 13.7395 7.15138 5
 -16 -14 4 24.5911 4.16668 2
 -16 14 4 13.7808 4.18371 3
 -16 -14 4 12.6181 3.93608 3
 -16 14 5 244.088 16.7845 5
 -16 -14 5 209.494 10.0552 2
 -16 14 5 205.328 10.3969 3
 -16 -14 5 194.456 10.2685 3
 -16 14 6 7.01125 6.23308 5
 -16 -14 6 20.5693 3.80935 2
 -16 -14 6 7.06679 3.35426 3
 -16 14 6 11.4989 3.96398 3
 -16 14 7 646.56 30.055 5
 -16 -14 7 667.067 21.9538 2
 -16 14 7 630.844 22.1229 3
 -16 -14 7 627.758 22.2487 3
 -16 -14 8 7.02839 3.1815 2
 -16 14 8 0.35351 3.33656 3
 -16 -14 8 2.92474 3.23214 3
 -16 14 9 5.05093 3.80081 3
 -16 -14 9 5.20449 3.32309 3
 -16 14 11 559.109 27.883 5
 -16 14 12 8.43662 6.48649 5
 -16 14 13 201.98 15.9384 5
 -16 14 14 20.3455 8.34348 5
 -16 -14 15 317.985 18.3664 10
 -16 14 15 323.227 20.3226 5
 -16 -14 16 142.767 12.6912 10
 -16 14 16 153.792 14.4253 5
 -16 -14 17 175.504 14.1436 10
 -16 14 17 162.528 15.2865 5
 -16 -14 18 0.98661 6.52012 10
 -16 14 18 7.67006 7.97017 5
 -16 -14 19 55.5341 9.90317 10
 -16 14 19 56.1972 10.1536 5
 -16 -14 20 7.47555 7.39399 10
 -16 14 20 15.4822 8.60364 5
 -16 -14 21 250.681 18.2243 10
 -16 14 21 252.051 18.5502 5
 -16 14 21 261.872 17.9768 13
 -16 -14 22 11.4925 8.02179 10
 -16 14 22 2.22644 8.16229 5
 -16 14 22 3.21597 7.41794 13
 -16 -14 23 1.18758 7.69545 10
 -16 14 23 -4.46548 9.03517 5
 -16 14 23 -3.28493 7.64194 13
 -16 -14 24 41.6663 10.2595 10
 -16 14 24 15.6309 8.59407 13
 -16 14 24 35.7358 10.3129 5
 -16 16 -10 2.78498 9.023 12
 -16 -16 -10 4.59385 8.80522 7
 -16 -16 -10 -7.74238 7.98182 3
 -16 16 -9 167.948 17.4179 12
 -16 16 -9 184.76 14.2169 5
 -16 -16 -9 163.375 17.5862 9
 -16 -16 -9 166.311 15.9127 7
 -16 -16 -9 162.899 14.5106 3
 -16 16 -8 141.921 15.3905 12
 -16 16 -8 151.818 13.002 5
 -16 -16 -8 125.36 15.4391 9
 -16 -16 -8 132.84 14.4118 7
 -16 -16 -8 143.044 12.9429 3
 -16 16 -7 286.268 20.8833 12
 -16 16 -7 284.604 17.5884 5
 -16 -16 -7 266.177 20.4687 9
 -16 -16 -7 313.919 19.5943 7
 -16 -16 -7 290.754 17.5731 3
 -16 16 -6 163.989 15.878 12
 -16 16 -6 154.166 13.4319 5
 -16 -16 -6 129.908 14.9608 9
 -16 -16 -6 118.567 12.4106 7
 -16 -16 -6 143.942 12.0119 3
 -16 16 -5 99.0585 13.1576 12
 -16 16 -5 90.2772 11.3353 5
 -16 -16 -5 94.8179 12.9709 9
 -16 -16 -5 122.164 12.3992 7
 -16 16 -5 114.674 10.6879 3
 -16 -16 -5 108.519 10.2789 3
 -16 16 -4 78.3799 12.0289 12
 -16 16 -4 90.7439 11.3765 5
 -16 -16 -4 77.6685 11.3378 9
 -16 -16 -4 76.1743 10.4091 7
 -16 -16 -4 78.7066 9.1512 3
 -16 16 -4 82.8018 9.3515 3
 -16 16 -3 249.216 18.3485 12
 -16 16 -3 249.608 17.3098 5
 -16 -16 -3 254.915 18.3449 9
 -16 -16 -3 253.994 16.3444 7
 -16 -16 -3 246.906 14.3706 3
 -16 16 -3 268.597 15.0254 3
 -16 16 -2 34.025 8.81468 12
 -16 16 -2 36.0847 9.07102 5
 -16 -16 -2 35.009 9.04623 9
 -16 -16 -2 41.8049 8.26581 7
 -16 16 -2 31.9356 6.74227 3
 -16 -16 -2 31.0023 6.53507 3
 -16 16 -1 118.021 12.9231 12
 -16 16 -1 152.883 13.6966 5
 -16 -16 -1 130.742 12.7309 9
 -16 -16 -1 129.714 11.8519 7
 -16 16 -1 118.754 9.71219 3
 -16 -16 -1 128.311 9.84137 3
 -16 -16 0 23.7884 6.85922 7
 -16 16 0 33.3074 8.90431 5
 -16 16 0 40.1664 8.58044 12
 -16 -16 0 33.4224 8.60793 9
 -16 16 0 24.7052 5.78862 3
 -16 -16 0 28.6017 5.75284 3
 -16 -16 1 330.644 19.5265 9
 -16 -16 1 331.442 18.4221 7
 -16 16 1 359.581 21.6009 5
 -16 16 1 333.091 15.4442 3
 -16 -16 1 370.253 15.9954 3
 -16 16 2 217.001 16.3649 5
 -16 16 2 184.335 10.7768 3
 -16 -16 2 193.812 10.8126 3
 -16 -16 2 198.582 13.8342 7
 -16 16 3 104.141 12.166 5
 -16 16 3 107.908 7.95456 3
 -16 -16 3 117.994 8.07829 3
 -16 -16 3 113.373 10.5524 7
 -16 16 4 41.5431 9.7501 5
 -16 16 4 39.4849 5.10079 3
 -16 -16 4 29.5436 4.62231 3
 -16 -16 4 23.7704 6.44287 7
 -16 16 5 205.683 16.5567 5
 -16 16 5 183.328 9.71649 3
 -16 -16 5 181.515 9.69775 3
 -16 -16 5 188.542 13.1898 7
 -16 16 6 173.998 15.4633 5
 -16 16 6 174.634 9.58515 3
 -16 -16 6 184.914 9.6808 3
 -16 -16 6 191.287 13.2171 7
 -16 16 7 418.832 23.1252 5
 -16 -16 7 380.256 14.9627 3
 -16 16 7 354.49 14.6829 3
 -16 -16 7 377.998 19.1172 7
 -16 -16 8 19.0825 3.86909 3
 -16 16 8 10.4705 4.23671 3
 -16 16 8 11.0555 7.65844 5
 -16 16 9 36.0567 5.10928 3
 -16 -16 9 37.6326 4.80039 3
 -16 -16 10 343.589 13.9007 3
 -16 16 10 350.607 13.9541 3
 -16 -16 11 287.403 12.3378 3
 -16 16 11 274.837 12.2361 3
 -16 16 11 277.911 19.5117 5
 -16 -16 12 46.3689 5.37875 3
 -16 16 12 39.9931 9.7257 5
 -16 16 13 105.903 12.7442 5
 -16 16 14 104.151 12.7547 5
 -16 16 15 356.526 22.4471 5
 -16 -16 16 215.387 15.0865 10
 -16 16 16 201.773 17.2085 5
 -16 -16 17 133.762 12.8574 10
 -16 16 17 164.004 15.9819 5
 -16 -16 18 5.81804 6.65217 10
 -16 16 18 9.49168 8.9014 5
 -16 -16 19 65.8028 10.8974 10
 -16 16 19 76.1948 11.995 5
 -16 -16 20 134.815 13.8589 10
 -16 16 20 131.606 15.1211 5
 -16 -16 21 302.683 20.6405 10
 -16 16 21 332.282 22.154 5
 -16 -18 -7 105.496 15.6033 9
 -16 18 -7 97.3519 12.3379 5
 -16 -18 -7 92.7757 12.7994 7
 -16 18 -7 113.57 15.4067 12
 -16 -18 -6 73.9789 13.7766 9
 -16 18 -6 128.251 13.4769 5
 -16 -18 -6 110.679 13.2026 7
 -16 18 -6 119.94 14.7829 12
 -16 -18 -5 3.81483 8.95873 9
 -16 18 -5 10.7748 8.28437 5
 -16 -18 -5 29.3278 8.83125 7
 -16 18 -5 14.4072 8.90921 12
 -16 -18 -4 197.15 17.5814 9
 -16 18 -4 199.796 16.0538 5
 -16 -18 -4 172.813 14.8238 7
 -16 18 -4 212.618 18.2224 12
 -16 18 -3 344.335 22.7766 12
 -16 18 -3 354.646 21.3129 5
 -16 -18 -3 321.029 21.7452 9
 -16 -18 -3 390.174 20.9747 7
 -16 -18 -3 333.769 17.059 3
 -16 18 -2 47.2114 10.1832 5
 -16 18 -2 68.642 11.5962 12
 -16 -18 -2 86.5523 10.7523 7
 -16 -18 -2 59.5133 11.0337 9
 -16 -18 -2 66.2942 7.88103 3
 -16 18 -1 8.558 8.43288 5
 -16 18 -1 4.68044 8.23626 12
 -16 -18 -1 -3.31411 7.15832 9
 -16 -18 -1 5.15838 6.86831 7
 -16 -18 -1 -0.5423 5.44393 3
 -16 18 0 60.9374 11.3083 5
 -16 18 0 53.3683 10.6315 12
 -16 -18 0 57.6786 10.6191 9
 -16 -18 0 71.4511 9.53952 7
 -16 -18 0 60.8262 6.90534 3
 -16 18 1 224.341 17.7024 5
 -16 18 1 204.652 16.654 12
 -16 -18 1 206.611 16.532 9
 -16 -18 1 209.538 14.9069 7
 -16 -18 1 217.296 11.9537 3
 -16 18 2 338.091 21.6622 5
 -16 18 2 330.046 20.6682 12
 -16 -18 2 328.146 20.2182 9
 -16 -18 2 342.54 19.0446 7
 -16 -18 2 342.812 15.1489 3
 -16 18 3 101.034 12.45 12
 -16 -18 3 128.379 11.4019 7
 -16 -18 3 96.5829 7.7551 3
 -16 18 3 110.147 13.5332 5
 -16 18 4 0.99796 6.9046 12
 -16 -18 4 -0.78896 6.62654 7
 -16 -18 4 3.13702 4.16004 3
 -16 18 4 5.74009 8.08088 5
 -16 18 5 221.336 16.0788 12
 -16 -18 5 217.157 14.6018 7
 -16 -18 5 207.983 10.5338 3
 -16 18 5 206.368 17.6339 5
 -16 18 6 334.719 19.7786 12
 -16 -18 6 353.094 19.1346 7
 -16 -18 6 337.813 13.8861 3
 -16 18 6 337.741 22.1862 5
 -16 18 7 120.268 12.2244 12
 -16 18 7 136.159 14.4156 5
 -16 -18 7 123.819 7.63975 3
 -16 -18 7 105.01 10.9021 7
 -16 18 8 138.521 14.6642 5
 -16 -18 8 131.646 7.8786 3
 -16 -18 8 143.993 12.2868 7
 -16 -18 9 24.1154 4.46403 3
 -16 18 9 27.7352 9.78101 5
 -16 -18 10 97.4224 6.59768 3
 -16 -18 11 324.031 12.9474 3
 -16 -18 12 141.414 7.87309 3
 -16 18 12 133.184 15.2281 5
 -16 18 13 22.3506 9.26265 5
 -16 18 14 36.1655 10.4546 5
 -16 18 15 218.306 18.3198 5
 -16 18 16 246.009 19.6288 5
 -16 18 17 74.7392 12.7619 5
 -16 -18 18 26.2054 8.20011 10
 -16 18 18 14.0151 9.64382 5
 -16 -20 0 73.2523 12.32 9
 -16 20 0 47.6115 10.7775 5
 -16 20 0 47.8301 10.501 12
 -16 -20 1 104.768 11.4674 7
 -16 -20 1 91.7637 12.7342 9
 -16 20 1 116.782 14.3976 5
 -16 20 1 105.955 13.9404 12
 -16 -20 2 229.16 16.0493 7
 -16 -20 2 228.265 17.8035 9
 -16 20 2 256.509 19.7153 5
 -16 20 2 257.692 19.0516 12
 -16 20 3 29.1334 9.87424 5
 -16 20 3 44.8285 10.4195 12
 -16 -20 3 41.0446 9.54547 9
 -16 -20 3 36.8895 8.29846 7
 -16 20 4 25.7591 10.1444 5
 -16 20 4 29.3279 9.83227 12
 -16 -20 4 37.8356 9.4173 9
 -16 -20 4 24.0935 7.49745 7
 -16 20 5 -7.45212 9.92242 5
 -16 20 5 1.05188 7.5902 12
 -16 -20 5 12.3613 6.96265 7
 -16 20 6 66.5099 12.6408 5
 -16 20 6 82.4182 11.3934 12
 -16 -20 6 71.4101 9.85367 7
 -16 20 7 10.1428 9.15488 5
 -16 20 7 7.86949 7.6568 12
 -16 -20 7 20.5323 7.45862 7
 -16 20 8 132.998 15.4339 5
 -16 20 8 114.799 13.1669 12
 -16 -20 8 140.724 12.4696 7
 -16 20 9 15.4657 9.39069 5
 -16 -20 9 26.4672 7.93269 7
 -16 20 9 20.1048 7.96414 12
 -16 -20 10 86.6391 10.7108 7
 -16 20 10 86.1833 10.8402 12
 -16 20 11 101.369 11.5816 12
 -15 1 -21 9.07519 7.35295 8
 -15 1 -21 17.4661 7.40015 12
 -15 1 -20 671.738 30.7634 8
 -15 -1 -20 766.323 30.507 8
 -15 1 -20 807.118 32.6089 12
 -15 -1 -20 752.359 30.3494 12
 -15 1 -20 720.041 39.3038 3
 -15 1 -19 8.1036 6.90388 12
 -15 -1 -19 -2.31407 6.36228 12
 -15 1 -19 1.62725 10.7533 3
 -15 1 -19 -0.85717 6.43011 8
 -15 -1 -19 -12.449 6.18746 8
 -15 1 -18 317.603 18.3708 12
 -15 -1 -18 286.813 16.6377 12
 -15 1 -18 298.457 23.4835 3
 -15 -1 -18 281.124 23.3362 3
 -15 -1 -18 276.18 16.0309 8
 -15 -1 -17 1.4967 5.40407 12
 -15 1 -17 12.8798 6.63358 12
 -15 -1 -17 13.3135 10.676 3
 -15 1 -17 8.8755 9.09582 3
 -15 -1 -17 10.1548 5.19491 8
 -15 1 -16 942.861 35.82 12
 -15 -1 -16 939.522 34.2627 12
 -15 1 -16 946.914 42.6003 3
 -15 -1 -16 812.029 40.5671 3
 -15 -1 -16 864.972 32.8079 8
 -15 1 -15 8.06431 6.00368 12
 -15 -1 -15 -3.55229 4.91539 12
 -15 -1 -15 13.3273 9.22051 3
 -15 1 -15 2.66727 8.01396 3
 -15 -1 -15 -0.61653 5.23941 8
 -15 1 -14 589.718 24.8842 12
 -15 -1 -14 531.259 23.0296 12
 -15 -1 -14 484.848 28.4478 3
 -15 1 -14 607.224 30.2457 3
 -15 -1 -14 491.656 21.5215 8
 -15 -1 -13 28.6253 9.68704 3
 -15 1 -13 33.3935 10.0494 3
 -15 1 -12 95.6009 11.9035 3
 -15 -1 -12 86.5111 11.8467 3
 -15 1 -11 116.156 12.4859 3
 -15 -1 -11 105.548 12.4429 3
 -15 -1 -11 101.719 11.176 7
 -15 1 -10 1648.57 55.9323 3
 -15 -1 -10 1467.79 54.5977 3
 -15 -1 -10 1522.72 53.5775 7
 -15 -1 -9 6.45809 5.61545 4
 -15 1 -9 3.70092 5.6887 3
 -15 -1 -9 8.32648 5.87477 3
 -15 1 -9 2.488 5.68827 7
 -15 -1 -9 0.8276 5.57412 7
 -15 -1 -8 2.41447 4.88522 4
 -15 1 -8 1.72232 5.52403 3
 -15 -1 -8 -2.58291 6.26228 3
 -15 1 -8 -1.5469 5.71429 7
 -15 -1 -8 3.09768 4.81318 7
 -15 1 -7 35.7095 6.5476 4
 -15 -1 -7 40.0779 6.40314 4
 -15 1 -7 38.2832 7.29929 3
 -15 -1 -7 33.5939 7.28306 3
 -15 1 -7 35.9927 6.60115 7
 -15 -1 -7 36.1378 6.72576 7
 -15 -1 -6 917.936 30.3383 4
 -15 1 -6 846.28 31.8972 7
 -15 -1 -6 832.616 31.9046 7
 -15 1 -6 830.028 32.5085 3
 -15 -1 -6 769.547 31.9693 3
 -15 -1 -5 1.25428 4.18562 7
 -15 1 -5 7.4384 4.40162 7
 -15 -1 -5 4.71398 4.45171 3
 -15 1 -5 8.04165 4.91428 3
 -15 -1 -5 3.61406 3.31407 9
 -15 1 -4 690.97 26.6433 3
 -15 -1 -4 641.009 26.1887 3
 -15 -1 -4 692.099 26.3729 7
 -15 1 -4 700.325 26.4453 7
 -15 1 -4 676.41 25.4607 2
 -15 -1 -4 702.948 23.1784 9
 -15 -1 -3 75.5747 7.25288 3
 -15 1 -3 83.5273 7.51886 3
 -15 1 -3 76.3117 7.19547 7
 -15 -1 -3 75.5539 7.28299 7
 -15 1 -3 81.1268 7.30196 2
 -15 1 -3 81.231 4.8875 9
 -15 -1 -3 80.7568 5.80658 9
 -15 -1 -2 1633.27 52.8054 3
 -15 1 -2 1726.5 53.3021 3
 -15 -1 -2 1717.08 49.9607 9
 -15 1 -2 1722.32 52.9509 7
 -15 -1 -2 1797.8 53.4686 7
 -15 1 -2 1829.77 52.6792 2
 -15 1 -2 1680.23 48.5129 9
 -15 1 -1 145.083 9.21448 3
 -15 -1 -1 159.313 9.59915 3
 -15 1 -1 151.114 9.01722 2
 -15 1 -1 161.637 9.50545 7
 -15 -1 -1 178.066 9.93292 7
 -15 -1 0 842.628 30.0745 3
 -15 1 0 928.551 30.4192 3
 -15 -1 0 891.767 30.1312 7
 -15 1 0 925.577 30.1389 7
 -15 1 0 919.086 29.6613 2
 -15 1 1 21.5056 3.9746 3
 -15 -1 1 18.2815 4.01082 3
 -15 -1 1 16.375 3.60705 7
 -15 1 1 22.6599 3.84423 7
 -15 1 1 24.2824 4.31234 2
 -15 -1 1 20.2925 2.06209 13
 -15 1 2 292.832 12.9818 3
 -15 -1 2 235.701 12.1593 3
 -15 -1 2 327.068 13.0399 7
 -15 1 2 275.555 12.1683 7
 -15 1 2 304.798 12.5207 2
 -15 -1 2 286.626 10.405 13
 -15 1 2 278.589 10.5256 13
 -15 -1 3 82.5815 5.92305 7
 -15 -1 3 61.2173 4.8512 8
 -15 1 3 69.0514 5.43987 7
 -15 -1 3 66.1469 5.8225 3
 -15 1 3 65.0682 5.74243 3
 -15 1 3 63.4604 4.68435 13
 -15 1 4 2217.16 63.5403 13
 -15 -1 4 2225.22 64.0342 7
 -15 -1 4 2206.16 63.3861 8
 -15 1 4 2243.51 63.4544 7
 -15 -1 5 82.7166 5.99725 7
 -15 1 5 80.8301 5.44964 7
 -15 1 6 561.335 19.3002 7
 -15 -1 6 599.043 20.2682 7
 -15 1 6 566.134 20.9506 8
 -15 -1 7 16.6349 3.04204 11
 -15 1 7 16.1208 2.96132 7
 -15 1 7 8.66292 3.50321 8
 -15 1 8 1498.94 23.0488 11
 -15 -1 8 1478.33 22.1795 11
 -15 -1 8 1531.6 24.472 8
 -15 -1 9 20.2617 3.92247 11
 -15 1 9 22.0188 3.95755 11
 -15 1 9 18.4144 4.64647 8
 -15 -1 9 6.04614 3.32632 8
 -15 1 10 1569.83 26.3826 11
 -15 -1 10 1548.09 25.8711 11
 -15 1 10 1541.2 27.6508 8
 -15 -1 11 0.50574 3.10967 11
 -15 1 11 5.1501 3.62571 11
 -15 1 11 3.35857 4.19925 8
 -15 1 12 767.735 28.8433 11
 -15 -1 12 792.477 28.9542 11
 -15 1 12 837.043 29.7713 8
 -15 -1 13 7.93688 4.15884 10
 -15 -1 13 6.59755 4.07982 11
 -15 1 13 6.62331 4.20574 11
 -15 1 13 5.00062 4.82968 8
 -15 1 14 1030.43 36.5071 10
 -15 -1 14 1067.93 36.931 11
 -15 -1 14 1039.46 37.1099 10
 -15 1 14 978.432 36.1428 11
 -15 1 14 1022.76 36.5255 8
 -15 1 15 1.37277 3.66758 10
 -15 1 15 -3.45414 4.24668 11
 -15 -1 15 3.62569 4.20266 10
 -15 1 16 5.03266 4.84205 10
 -15 1 16 2.20484 4.85725 11
 -15 -1 16 2.27876 4.2916 10
 -15 -1 17 5.56678 4.78198 10
 -15 1 17 5.46427 4.90723 11
 -15 1 17 9.01716 4.72404 10
 -15 1 18 1488.29 51.3107 10
 -15 -1 18 1501.47 51.9189 10
 -15 1 18 1529.89 52.1196 11
 -15 -1 19 4.34157 5.95509 10
 -15 1 19 4.0958 4.98003 10
 -15 1 19 0.87342 6.1484 11
 -15 -1 20 390.223 20.799 10
 -15 1 20 362.144 19.9894 10
 -15 1 21 6.24154 5.17041 10
 -15 -1 21 6.59829 5.86088 10
 -15 -1 22 765.018 33.5364 10
 -15 1 22 799.019 33.386 10
 -15 -1 23 -2.03921 6.12685 10
 -15 1 23 1.92591 5.91949 10
 -15 -1 24 316.558 20.1613 10
 -15 1 24 313.725 19.3528 10
 -15 -1 25 1.09507 6.65642 10
 -15 1 25 -2.07512 6.30684 10
 -15 1 26 177.874 15.0104 10
 -15 -1 26 154.241 14.682 10
 -15 1 27 12.1671 7.59221 10
 -15 -1 27 12.8619 7.80743 10
 -15 1 28 602.928 29.954 10
 -15 -1 28 550.64 29.4432 10
 -15 -1 29 2.8519 10.037 4
 -15 1 29 -2.34795 7.68275 10
 -15 -1 29 -2.47863 7.7858 10
 -15 -1 30 1.45167 9.68463 4
 -15 -1 30 2.54506 8.0792 10
 -15 1 30 1.20535 8.55596 10
 -15 -1 31 22.0385 11.2135 4
 -15 1 31 30.8645 9.96091 10
 -15 -1 31 39.0821 10.4392 10
 -15 3 -20 495.932 26.5923 12
 -15 -3 -20 583.862 34.4307 3
 -15 3 -20 562.1 33.8793 3
 -15 -3 -19 3.23679 10.7968 3
 -15 3 -19 -1.61879 12.3221 3
 -15 -3 -19 -1.25586 5.21065 12
 -15 3 -19 5.10139 8.2042 12
 -15 -3 -18 97.3027 9.26592 12
 -15 3 -18 120.53 12.2023 12
 -15 3 -18 122.164 15.46 3
 -15 -3 -18 114.383 15.8382 3
 -15 -3 -18 105.74 8.93906 8
 -15 3 -17 153.664 13.6366 12
 -15 -3 -17 137.753 10.5353 12
 -15 -3 -17 170.955 18.4782 3
 -15 3 -17 160.79 17.374 3
 -15 -3 -17 142.345 9.93393 8
 -15 -3 -16 432.608 19.2868 12
 -15 3 -16 417.611 22.4408 12
 -15 3 -16 459.394 27.4142 3
 -15 -3 -16 431.16 27.4624 3
 -15 -3 -16 406.423 17.7539 8
 -15 3 -15 13.5355 6.88349 12
 -15 -3 -15 12.7928 5.07506 12
 -15 3 -15 33.2295 9.9055 3
 -15 -3 -15 18.9501 4.73734 8
 -15 3 -14 293.347 17.8572 12
 -15 -3 -14 332.817 16.0587 12
 -15 3 -14 308.357 21.6388 3
 -15 -3 -14 327.924 14.3617 8
 -15 3 -13 -2.48355 5.62638 12
 -15 3 -13 -1.18889 7.62649 3
 -15 -3 -13 3.20278 7.32126 7
 -15 -3 -13 4.91133 3.35506 8
 -15 3 -12 165.708 15.1666 3
 -15 -3 -12 179.284 9.4214 8
 -15 -3 -12 180.13 15.0791 7
 -15 3 -11 491.486 25.2341 3
 -15 -3 -11 455.824 23.7033 7
 -15 -3 -11 447.143 16.8394 8
 -15 -3 -10 1109.35 40.2239 4
 -15 3 -10 1107.7 44.3436 3
 -15 -3 -10 1113.96 43.2662 7
 -15 -3 -9 34.9771 6.50103 4
 -15 -3 -9 26.5769 3.73998 8
 -15 -3 -9 40.9987 7.67665 7
 -15 -3 -8 12.3496 4.6924 4
 -15 -3 -8 9.42422 2.64389 8
 -15 -3 -8 5.50324 5.2005 7
 -15 3 -8 6.8249 5.24962 3
 -15 -3 -7 217.069 12.3947 9
 -15 -3 -7 256.57 13.3021 4
 -15 -3 -7 244.394 9.09224 8
 -15 -3 -7 239.179 14.8998 7
 -15 3 -7 232.33 15.0263 3
 -15 -3 -6 1033.31 34.2519 9
 -15 -3 -6 1001.59 29.1196 8
 -15 3 -6 1088.56 37.2525 7
 -15 -3 -6 1075.53 37.3949 7
 -15 3 -6 1077.04 37.8555 3
 -15 -3 -5 0.45359 3.55164 9
 -15 -3 -5 3.09892 3.5369 4
 -15 -3 -5 1.5503 1.54289 8
 -15 3 -5 -0.62269 4.9419 7
 -15 -3 -5 8.36002 4.56489 7
 -15 3 -5 -0.66782 3.96625 3
 -15 3 -4 411.759 18.9 3
 -15 3 -4 435.602 18.8489 7
 -15 -3 -4 401.176 18.4973 7
 -15 -3 -4 417.198 18.1687 2
 -15 3 -4 393.005 17.7488 2
 -15 -3 -4 417.67 16.843 9
 -15 3 -3 0.55356 3.55151 3
 -15 3 -3 7.08731 4.24279 2
 -15 -3 -3 4.30131 4.55186 2
 -15 3 -3 2.63382 3.95173 7
 -15 -3 -3 3.35309 3.72885 7
 -15 -3 -3 0.39541 3.01059 9
 -15 3 -2 831.888 30.0024 3
 -15 -3 -2 878.628 30.4728 7
 -15 3 -2 849.867 29.8486 7
 -15 3 -2 868.606 29.4537 2
 -15 -3 -2 884.863 29.6183 2
 -15 3 -1 218.414 11.5849 3
 -15 3 -1 207.135 11.2462 7
 -15 -3 -1 230.471 11.9764 7
 -15 -3 -1 240.393 11.4865 2
 -15 3 -1 238.841 11.4596 2
 -15 3 -1 211.673 7.27346 9
 -15 3 0 1005.9 32.4909 3
 -15 -3 0 1002.77 31.8386 2
 -15 3 0 959.11 31.5559 2
 -15 -3 0 972.47 32.7511 7
 -15 3 0 965.393 31.859 7
 -15 3 1 7.00217 3.14757 3
 -15 3 1 17.4429 3.77223 2
 -15 -3 1 15.4747 3.81334 2
 -15 -3 1 8.68262 3.43347 7
 -15 3 1 7.66406 3.09581 7
 -15 3 2 637.623 22.902 3
 -15 3 2 651.633 22.1337 7
 -15 -3 2 646.978 23.1098 7
 -15 -3 2 657.188 22.5223 2
 -15 3 2 653.799 22.3529 2
 -15 -3 3 163.948 9.13293 7
 -15 3 3 158.815 8.03521 7
 -15 3 3 152.964 8.89004 3
 -15 3 3 162.727 8.04555 13
 -15 3 4 2450.09 70.9193 13
 -15 -3 4 2552.48 72.0751 7
 -15 3 4 2487.79 69.9676 7
 -15 3 5 14.6962 3.45168 13
 -15 -3 5 11.916 3.35799 7
 -15 3 5 11.7782 2.61908 7
 -15 -3 6 102.591 5.88161 11
 -15 3 6 108.424 7.46453 13
 -15 3 6 110.46 5.90094 7
 -15 3 7 96.8708 5.48435 7
 -15 3 7 110.438 7.85369 13
 -15 -3 7 103.88 6.24098 11
 -15 3 8 1682.14 47.5732 7
 -15 3 8 1636.66 52.007 13
 -15 -3 8 1668.7 49.4205 11
 -15 -3 9 84.7449 6.45924 11
 -15 3 9 92.0981 8.2244 8
 -15 -3 10 875.061 29.1467 11
 -15 3 10 812.668 29.2761 11
 -15 3 10 850.224 30.7047 8
 -15 -3 11 60.5842 6.29862 11
 -15 3 11 69.8222 6.68581 11
 -15 3 11 54.2765 7.19821 8
 -15 -3 12 703.895 28.7052 10
 -15 3 12 748.337 27.9808 11
 -15 -3 13 0.69464 3.92457 10
 -15 3 13 5.47416 3.82182 11
 -15 3 13 1.33069 4.76245 8
 -15 -3 14 856.801 32.5185 10
 -15 3 14 814.791 31.2438 11
 -15 3 14 862.032 32.1652 8
 -15 -3 15 9.90102 4.37099 10
 -15 3 15 17.9615 5.03553 11
 -15 3 15 10.1641 5.65484 8
 -15 3 16 4.39729 4.5055 11
 -15 3 16 1.34696 4.09411 10
 -15 -3 16 0.79941 4.20856 10
 -15 3 17 433.463 21.2218 11
 -15 3 17 420.475 20.149 10
 -15 -3 17 438.189 21.7623 10
 -15 3 18 892.433 36.0216 11
 -15 -3 18 976.361 37.3281 10
 -15 3 18 976.943 35.7189 10
 -15 3 19 172.271 13.6397 11
 -15 -3 19 195.18 14.2925 10
 -15 3 19 192.72 13.1554 10
 -15 -3 20 187.206 14.4413 10
 -15 3 20 193.108 13.4682 10
 -15 3 21 54.2413 8.11655 10
 -15 -3 21 57.4589 9.10526 10
 -15 -3 22 252.569 17.4918 10
 -15 3 22 250.085 16.1876 10
 -15 3 23 236.554 15.9562 10
 -15 -3 23 224.971 16.9838 10
 -15 -3 24 200.844 15.9128 10
 -15 3 24 179.975 14.2831 10
 -15 3 25 6.79554 6.41646 10
 -15 -3 25 3.4469 6.98532 10
 -15 -3 26 101.744 13.1548 4
 -15 3 26 98.3294 11.7994 10
 -15 -3 26 110.451 13.1142 10
 -15 -3 27 100.003 14.2452 4
 -15 3 27 103.572 12.1279 10
 -15 -3 27 107.778 13.2759 10
 -15 -3 28 310.972 22.2911 4
 -15 -3 28 335.852 22.3077 10
 -15 3 28 328.662 22.4184 11
 -15 3 28 317.008 20.1686 10
 -15 -3 29 64.8263 12.8835 4
 -15 -3 29 79.1844 12.1639 10
 -15 3 29 79.0381 11.8422 10
 -15 3 29 65.6669 12.1209 11
 -15 -3 30 8.231 9.49308 4
 -15 -3 30 5.32676 8.00468 10
 -15 3 30 1.29741 8.81948 11
 -15 3 30 16.9005 8.32649 10
 -15 -3 31 62.7202 11.6367 10
 -15 3 31 51.9485 12.0107 11
 -15 3 31 72.6959 11.6039 10
 -15 5 -20 344.042 22.482 12
 -15 5 -19 47.9675 13.3917 3
 -15 -5 -19 27.2267 11.79 3
 -15 5 -19 47.6126 10.7992 12
 -15 5 -18 227.912 20.5856 3
 -15 5 -18 210.914 17.5202 12
 -15 5 -17 17.5091 10.0986 3
 -15 -5 -17 2.92267 9.5674 3
 -15 5 -17 3.21444 7.67381 12
 -15 -5 -17 13.8048 4.66 12
 -15 -5 -16 268.099 21.0385 3
 -15 5 -16 251.75 18.0053 12
 -15 -5 -16 255.334 13.2888 12
 -15 5 -15 131.587 14.586 3
 -15 -5 -15 116.08 14.1632 3
 -15 -5 -15 116.383 8.64679 12
 -15 5 -15 102.583 11.7245 12
 -15 5 -14 142.981 13.0554 12
 -15 -5 -14 147.114 9.67052 12
 -15 5 -14 152.077 15.1762 3
 -15 -5 -14 148.611 15.1159 3
 -15 -5 -14 148.754 14.6297 7
 -15 5 -13 34.8593 7.69693 12
 -15 5 -13 36.5258 9.19382 3
 -15 -5 -13 22.4114 7.98001 3
 -15 -5 -13 23.8002 8.50488 7
 -15 5 -12 125.759 11.737 12
 -15 5 -12 129.967 13.3296 3
 -15 -5 -12 110.325 12.8123 3
 -15 -5 -12 111.345 12.0679 7
 -15 5 -11 261.771 17.9635 3
 -15 -5 -11 245.818 17.623 3
 -15 -5 -11 258.457 17.1513 7
 -15 -5 -10 937.275 38.0946 3
 -15 5 -10 976.493 38.7158 3
 -15 -5 -10 897.056 36.9293 7
 -15 -5 -9 90.2543 8.48657 4
 -15 -5 -9 78.9321 9.88925 7
 -15 -5 -9 113.046 11.518 3
 -15 5 -9 87.0629 10.2882 3
 -15 -5 -8 41.1683 6.45677 4
 -15 -5 -8 44.3267 7.40999 7
 -15 5 -8 42.4472 8.06232 3
 -15 -5 -8 51.2332 7.95574 3
 -15 -5 -8 51.976 7.38406 9
 -15 -5 -7 292.123 13.9816 4
 -15 -5 -7 282.135 16.6259 7
 -15 -5 -7 318.711 17.4662 3
 -15 5 -7 306.776 17.2054 3
 -15 -5 -7 267.851 14.9334 9
 -15 -5 -6 559.148 20.6684 4
 -15 -5 -6 526.004 23.4534 7
 -15 5 -6 538.307 23.8789 3
 -15 -5 -6 557.747 24.2998 3
 -15 -5 -6 505.403 21.8575 9
 -15 -5 -5 189.097 10.0346 4
 -15 -5 -5 184.344 11.2883 9
 -15 -5 -5 176.615 12.1594 7
 -15 5 -5 168.227 11.8251 3
 -15 -5 -5 188.437 12.2721 3
 -15 5 -4 337.727 16.1284 2
 -15 -5 -4 356.718 16.1543 9
 -15 -5 -4 313.625 16.5706 7
 -15 5 -4 336.369 16.8984 3
 -15 -5 -4 333.343 16.7388 3
 -15 -5 -3 4.68103 2.99027 4
 -15 -5 -3 8.21146 3.9866 9
 -15 -5 -3 5.27088 3.83566 7
 -15 5 -3 3.34633 3.92864 3
 -15 -5 -3 5.10223 3.95936 3
 -15 5 -3 12.928 4.62525 2
 -15 -5 -3 3.87928 4.02671 2
 -15 5 -2 206.18 11.4106 7
 -15 -5 -2 225.29 12.4429 7
 -15 5 -2 201.967 11.5762 3
 -15 -5 -2 209.828 11.8267 3
 -15 5 -2 220.944 11.4004 2
 -15 -5 -2 204.219 11.2767 2
 -15 -5 -1 745.131 30.7679 15
 -15 -5 -1 774.682 28.3255 7
 -15 5 -1 826.539 27.6016 7
 -15 5 -1 816.152 27.1734 2
 -15 -5 -1 780.964 27.088 2
 -15 5 -1 802.525 27.9251 3
 -15 -5 -1 770.27 27.794 3
 -15 -5 0 674.594 24.8416 7
 -15 5 0 666.147 23.6556 7
 -15 -5 0 662.238 23.4032 2
 -15 5 0 673.029 23.5196 2
 -15 -5 0 662.258 24.1653 3
 -15 5 0 693.983 24.2498 3
 -15 -5 1 38.7944 4.7642 2
 -15 5 1 39.5786 4.80119 2
 -15 5 1 31.8612 4.30426 7
 -15 5 1 36.6735 4.86027 3
 -15 -5 1 38.2236 5.05428 3
 -15 -5 1 39.4239 5.31348 7
 -15 -5 2 257.115 11.496 2
 -15 5 2 246.944 11.2874 2
 -15 -5 2 247.408 12.3774 7
 -15 5 2 243.984 10.9816 7
 -15 -5 2 263.976 12.149 3
 -15 5 2 262.941 12.0104 3
 -15 -5 3 1167.98 35.9042 2
 -15 5 3 1189.16 35.8098 2
 -15 -5 3 1140.59 37.2189 7
 -15 5 3 1182.37 40.2685 5
 -15 5 3 1148.05 34.9775 7
 -15 5 3 1130.88 36.3656 3
 -15 -5 3 1155.14 36.5412 3
 -15 -5 4 1078.52 34.2052 7
 -15 5 4 1003.29 31.2744 7
 -15 -5 4 1034.04 33.4219 3
 -15 5 4 1074.65 33.4318 3
 -15 5 4 1033.41 33.0267 13
 -15 5 5 640.611 22.7095 13
 -15 -5 5 632.068 23.0717 7
 -15 5 5 629.319 20.0929 7
 -15 5 6 384.017 12.9114 7
 -15 -5 6 358.557 13.0124 11
 -15 5 6 357.99 15.5418 13
 -15 5 7 170.929 7.15892 7
 -15 5 7 183.386 10.5848 13
 -15 -5 7 178.645 8.44441 11
 -15 5 7 177.418 11.8016 5
 -15 5 8 640.798 19.5647 7
 -15 5 8 631.732 24.344 13
 -15 -5 8 645.487 22.0541 11
 -15 5 8 656.5 26.4258 5
 -15 5 9 591.982 24.1872 13
 -15 5 9 631.641 18.9521 7
 -15 5 9 613.772 25.6254 5
 -15 5 10 38.6435 6.37897 13
 -15 5 10 47.7088 3.42202 7
 -15 5 10 57.0772 7.48755 5
 -15 5 11 16.8351 5.30723 5
 -15 5 11 4.02925 4.31575 13
 -15 5 11 12.3825 5.34812 8
 -15 5 12 314.371 16.8414 5
 -15 5 12 315.857 15.8139 11
 -15 5 12 305.561 16.8915 13
 -15 5 12 342.427 17.2802 8
 -15 5 13 547.064 24.162 5
 -15 5 13 549.279 23.1048 11
 -15 5 13 595.41 24.9472 8
 -15 5 14 466.073 20.9066 11
 -15 5 14 474.766 21.8186 5
 -15 5 15 57.0634 7.71377 11
 -15 5 15 54.8272 7.8485 5
 -15 5 16 97.8296 9.55396 5
 -15 5 17 501.484 22.831 5
 -15 5 18 526.803 23.9269 5
 -15 5 18 555.426 23.5338 10
 -15 5 19 521.587 23.1959 5
 -15 5 19 515.494 22.9091 10
 -15 -5 19 488.537 25.045 10
 -15 5 20 68.418 8.72058 5
 -15 -5 20 76.3962 10.229 10
 -15 5 20 78.0364 8.80538 10
 -15 5 21 30.971 7.11296 5
 -15 -5 21 17.5578 6.78595 10
 -15 5 21 21.6242 6.03551 10
 -15 -5 22 278.315 18.8236 10
 -15 5 22 310.581 17.391 10
 -15 -5 23 319.689 20.4892 4
 -15 5 23 295.563 17.6468 10
 -15 -5 23 324.17 20.6456 10
 -15 5 24 123.791 13.0819 11
 -15 -5 24 99.7116 12.7957 4
 -15 -5 24 102.802 12.6828 10
 -15 5 24 116.039 11.2635 10
 -15 -5 25 61.5895 10.9016 4
 -15 -5 25 39.4181 9.7109 10
 -15 5 25 55.3853 10.1519 11
 -15 5 25 61.9715 9.20243 10
 -15 5 26 331.452 20.8387 11
 -15 -5 26 259.155 19.7671 4
 -15 -5 26 283.998 20.557 10
 -15 5 26 297.103 18.2968 10
 -15 -5 27 124.527 14.3499 4
 -15 5 27 109.237 11.93 10
 -15 -5 27 106.816 14.0325 10
 -15 5 27 97.3845 12.7591 11
 -15 5 28 245.948 19.2711 11
 -15 -5 28 256.068 20.0159 4
 -15 -5 28 284.117 20.7282 10
 -15 5 28 271.719 18.2391 10
 -15 5 29 159.554 16.1842 11
 -15 -5 29 136.868 15.5077 4
 -15 5 29 157.484 14.3052 10
 -15 -5 29 166.625 16.7892 10
 -15 -5 30 37.8191 11.0011 4
 -15 5 30 35.2429 10.7458 11
 -15 5 30 46.8755 10.3324 10
 -15 -5 30 35.8324 11.1298 10
 -15 7 -19 323.819 22.409 12
 -15 -7 -19 320.225 24.9256 3
 -15 7 -18 67.8584 14.6416 3
 -15 -7 -18 54.4497 14.3543 3
 -15 7 -18 56.7976 11.6657 12
 -15 -7 -17 1.44473 9.99716 3
 -15 7 -17 14.4186 9.62103 3
 -15 7 -17 7.03249 8.1113 12
 -15 7 -16 31.5865 10.563 3
 -15 -7 -16 31.6682 10.5901 3
 -15 7 -16 32.8596 9.09124 12
 -15 -7 -15 307.403 21.8897 3
 -15 -7 -15 314.409 13.4945 12
 -15 7 -15 311.5 20.2522 12
 -15 7 -14 82.2451 11.1312 12
 -15 -7 -14 80.9857 6.5572 12
 -15 -7 -14 71.9109 11.4413 3
 -15 7 -14 89.0335 12.6401 3
 -15 -7 -14 73.3737 11.8299 7
 -15 7 -13 35.4893 8.2586 12
 -15 7 -13 37.3909 8.87825 3
 -15 -7 -13 46.9143 10.4615 3
 -15 -7 -13 26.5083 8.08705 7
 -15 7 -12 184.71 14.5931 12
 -15 -7 -12 184.769 15.5128 3
 -15 7 -12 178.836 15.5471 3
 -15 -7 -12 161.104 14.8701 7
 -15 7 -11 346.143 20.2954 12
 -15 -7 -11 423.084 22.7828 3
 -15 7 -11 380.182 21.7456 3
 -15 -7 -11 360.099 21.2382 7
 -15 -7 -10 326.139 20.3679 3
 -15 7 -10 381.539 21.2914 3
 -15 -7 -10 371.909 20.6518 7
 -15 -7 -9 906.843 35.273 9
 -15 7 -9 910.804 36.3694 3
 -15 -7 -9 877.649 36.3829 3
 -15 -7 -9 930.024 36.2449 7
 -15 -7 -8 2.2991 5.57421 9
 -15 7 -8 1.69869 5.82444 3
 -15 -7 -8 -6.85379 6.66165 3
 -15 -7 -8 3.34281 5.83231 7
 -15 -7 -7 285.371 16.0688 9
 -15 7 -7 286.453 16.8611 3
 -15 -7 -7 293.153 16.9681 3
 -15 -7 -7 277.628 16.504 7
 -15 -7 -6 486.043 22.0924 9
 -15 -7 -6 484.084 22.4975 7
 -15 7 -6 493.929 22.7307 3
 -15 -7 -6 521.844 23.1155 3
 -15 -7 -5 659.003 25.8382 9
 -15 -7 -5 613.458 26.0022 7
 -15 7 -5 589.441 25.5127 3
 -15 -7 -5 662.53 26.4732 3
 -15 -7 -5 642.939 22.0839 4
 -15 -7 -4 -0.61065 3.91714 9
 -15 -7 -4 1.31221 4.12192 7
 -15 7 -4 -0.61925 4.35883 3
 -15 -7 -4 0.6287 4.42534 3
 -15 -7 -4 -2.88785 3.27435 4
 -15 -7 -3 276.04 13.4603 2
 -15 7 -3 253.88 13.0861 2
 -15 -7 -3 257.747 13.9376 9
 -15 -7 -3 274.947 14.468 7
 -15 7 -3 235.932 13.3454 3
 -15 -7 -3 245.429 13.6084 3
 -15 -7 -3 266.642 10.895 4
 -15 7 -2 115.132 8.54197 2
 -15 -7 -2 121.628 8.67623 2
 -15 -7 -2 138.223 6.88683 4
 -15 -7 -2 117.316 9.16406 7
 -15 -7 -2 120.706 8.83962 3
 -15 7 -2 118.238 8.83823 3
 -15 -7 -1 811.236 23.8862 13
 -15 -7 -1 803.345 28.0855 2
 -15 7 -1 855.871 28.2126 2
 -15 -7 -1 777.937 28.7316 3
 -15 7 -1 822.87 28.8945 3
 -15 -7 -1 825.604 30.0495 7
 -15 7 -1 856.966 31.7083 5
 -15 -7 -1 870.373 25.4279 4
 -15 -7 0 441.347 17.5164 2
 -15 7 0 464.091 17.5984 2
 -15 -7 0 456.915 18.2992 3
 -15 7 0 421.838 17.8197 3
 -15 -7 0 446.635 19.2102 7
 -15 7 0 482.437 21.1544 5
 -15 7 1 149.823 11.1396 5
 -15 -7 1 174.883 12.8413 15
 -15 7 1 176.448 9.17501 2
 -15 -7 1 170.801 9.18846 2
 -15 -7 1 158.238 10.1694 7
 -15 7 1 150.895 9.17271 3
 -15 -7 1 150.53 9.18748 3
 -15 -7 2 119.949 7.56882 2
 -15 7 2 124.453 7.50248 2
 -15 7 2 126.722 10.2753 5
 -15 -7 2 109.45 10.4327 15
 -15 7 2 119.257 7.89394 3
 -15 -7 2 118.257 7.83011 3
 -15 -7 2 129.193 8.92504 7
 -15 -7 3 531.446 18.9213 2
 -15 7 3 533.88 18.8091 2
 -15 -7 3 512.816 23.2841 15
 -15 7 3 520.649 16.2397 9
 -15 7 3 550.957 23.4051 5
 -15 7 3 504.079 19.1907 3
 -15 -7 3 539.064 19.6254 3
 -15 -7 3 497.769 20.4197 7
 -15 -7 4 786.19 30.825 15
 -15 7 4 808.243 30.634 5
 -15 7 4 792.926 24.1413 9
 -15 -7 4 784.922 26.4899 3
 -15 7 4 747.936 26.189 3
 -15 -7 4 778.842 27.7102 7
 -15 -7 5 503.798 22.0963 15
 -15 -7 5 478.815 19.3089 7
 -15 7 5 463.368 18.0462 3
 -15 -7 5 472.414 18.1615 3
 -15 -7 5 470.432 14.6293 11
 -15 -7 6 35.7644 3.31374 11
 -15 7 6 29.1687 4.93292 13
 -15 7 6 38.5252 2.87865 7
 -15 -7 6 38.7882 7.25446 15
 -15 -7 7 153.299 7.6235 11
 -15 7 7 128.652 9.14773 13
 -15 7 7 144.857 5.61679 7
 -15 7 8 87.4299 8.94752 5
 -15 7 8 86.0692 7.74464 13
 -15 7 8 92.3154 3.89938 7
 -15 7 9 383.88 19.0292 5
 -15 7 9 373.382 17.4769 13
 -15 7 9 367.079 11.0915 7
 -15 7 10 33.6387 6.63188 5
 -15 7 10 33.2254 5.98274 13
 -15 7 10 34.4642 2.2163 7
 -15 7 11 118.306 10.5291 5
 -15 7 11 130.615 4.7895 7
 -15 7 11 112.113 9.68787 13
 -15 -7 12 157.32 11.6762 10
 -15 7 12 142.036 11.4892 5
 -15 7 12 144.764 11.35 13
 -15 7 12 161.948 5.79622 7
 -15 -7 13 744.564 30.0857 10
 -15 7 13 742.189 30.3743 5
 -15 7 13 774.308 30.5039 13
 -15 -7 14 407.681 20.211 10
 -15 7 14 397.061 19.8761 5
 -15 7 14 392.539 20.4695 13
 -15 -7 15 10.7041 5.444 10
 -15 7 15 7.76398 5.32721 5
 -15 7 15 0.84209 6.12757 13
 -15 -7 16 49.2033 8.15319 10
 -15 7 16 57.8353 8.28898 5
 -15 7 16 55.8406 9.01066 13
 -15 7 17 788.124 31.0657 5
 -15 -7 17 711.842 31.3228 10
 -15 7 18 588.365 20.3179 7
 -15 7 18 585.687 25.9294 5
 -15 7 19 304.705 13.1775 7
 -15 -7 19 319.969 14.4635 15
 -15 -7 19 308.736 18.5251 4
 -15 7 19 337.093 18.2869 5
 -15 7 20 25.7027 7.27155 11
 -15 7 20 39.5951 5.29306 7
 -15 7 20 37.5334 6.99726 5
 -15 -7 20 34.1229 8.10913 4
 -15 -7 20 27.6777 5.49108 15
 -15 7 21 110.659 11.3502 11
 -15 7 21 104.038 10.5211 5
 -15 -7 21 96.5374 11.2743 4
 -15 7 22 248.173 16.9857 11
 -15 7 22 226.947 15.0777 5
 -15 7 22 244.747 14.5475 10
 -15 7 23 432.222 23.7664 11
 -15 -7 23 466.376 24.3379 4
 -15 7 23 413.424 21.3626 5
 -15 7 23 462.376 21.6755 10
 -15 7 24 237.892 17.3233 11
 -15 7 24 216.803 14.9268 5
 -15 -7 24 226.45 17.1802 4
 -15 7 24 220.053 14.9776 10
 -15 7 25 -1.06535 6.97189 11
 -15 7 25 3.98343 6.15162 5
 -15 7 25 -0.81923 5.91116 10
 -15 7 26 161.321 15.1575 11
 -15 -7 26 156.586 15.1138 4
 -15 7 26 147.066 12.686 10
 -15 7 27 313.816 20.7596 11
 -15 -7 27 330.93 21.5622 4
 -15 7 27 331.771 18.8017 10
 -15 -7 27 305.195 22.3133 10
 -15 7 28 343.411 22.5626 11
 -15 -7 28 356.198 22.735 4
 -15 -7 28 417.15 25.7478 10
 -15 7 28 372.739 20.6608 10
 -15 7 29 239.112 19.0932 11
 -15 -7 29 224.601 18.6225 4
 -15 7 29 232.009 16.5763 10
 -15 -7 29 241.595 20.3434 10
 -15 7 30 53.5813 12.0251 11
 -15 -7 30 42.5235 11.1745 4
 -15 7 30 51.9132 9.81881 10
 -15 -7 30 31.0984 11.1304 10
 -15 -9 -18 14.8733 11.2509 3
 -15 9 -18 23.5536 10.3279 12
 -15 -9 -17 39.8813 11.3391 3
 -15 9 -17 31.2111 11.5167 3
 -15 9 -17 31.8327 10.1448 12
 -15 -9 -16 39.4277 11.6521 3
 -15 9 -16 25.7537 10.7191 3
[truncated: 2,454,515 more chars]
