# Supplementary material for: Isolation, bonding and reactivity of a monomeric stibine oxide
Source: Nat Chem. 2023 Mar 23;15(5):633–40. doi: 10.1038/s41557-023-01160-x (PMC10159848; doi:10.1038/s41557-023-01160-x)
Supplement: Supplementary file 17 — Crystallographic information file for compound 4. [file 41557_2023_1160_MOESM17_ESM.cif]

data_4
_audit_creation_date               2022-06-11
_audit_creation_method
;
Olex2 1.5
(compiled 2022.04.07 svn.rca3783a0 for OlexSys, GUI svn.r6498)
;
_shelx_SHELXL_version_number       '2018/3'
_audit_contact_author_address      ?
_audit_contact_author_email        ?
_audit_contact_author_name         ''
_audit_contact_author_phone        ?
_publ_contact_author_id_orcid      ?
_publ_section_references
;
Dolomanov, O.V., Bourhis, L.J., Gildea, R.J, Howard, J.A.K. & Puschmann, H.
 (2009), J. Appl. Cryst. 42, 339-341.

Sheldrick, G.M. (2015). Acta Cryst. C71, 3-8.
;
_chemical_name_common              ?
_chemical_name_systematic          ?
_chemical_formula_moiety           'C36 H51 Cl Cu O Sb, 2(C H Cl3)'
_chemical_formula_sum              'C38 H53 Cl7 Cu O Sb'
_chemical_formula_weight           959.24
_chemical_melting_point            ?
_chemical_oxdiff_formula           'C36 H51 Sb1 O1 Cu1 Cl1'
_chemical_oxdiff_usercomment       'Dipp3SbOCuCl DCMHexXTAL JSW0528'
loop_
  _atom_type_symbol
  _atom_type_description
  _atom_type_scat_dispersion_real
  _atom_type_scat_dispersion_imag
  _atom_type_scat_source
 'C' 'C' 0.0181 0.0091 'International Tables Vol C Tables 4.2.6.8 and 6.1.1.4'
 'H' 'H' 0.0000 0.0000 'International Tables Vol C Tables 4.2.6.8 and 6.1.1.4'
 'O' 'O' 0.0492 0.0322 'International Tables Vol C Tables 4.2.6.8 and 6.1.1.4'
 'Cl' 'Cl' 0.3639 0.7018 'International Tables Vol C Tables 4.2.6.8 and 6.1.1.4'
 'Cu' 'Cu' -1.9646 0.5888
 'International Tables Vol C Tables 4.2.6.8 and 6.1.1.4'
 'Sb' 'Sb' -0.0562 5.8946
 'International Tables Vol C Tables 4.2.6.8 and 6.1.1.4'

_shelx_space_group_comment
;
The symmetry employed for this shelxl refinement is uniquely defined
by the following loop, which should always be used as a source of
symmetry information in preference to the above space-group names.
They are only intended as comments.
;
_space_group_crystal_system        'triclinic'
_space_group_IT_number             2
_space_group_name_H-M_alt          'P -1'
_space_group_name_Hall             '-P 1'
loop_
  _space_group_symop_operation_xyz
 'x, y, z'
 '-x, -y, -z'

_cell_length_a                     10.4183(3)
_cell_length_b                     12.3198(2)
_cell_length_c                     18.2971(4)
_cell_angle_alpha                  75.022(2)
_cell_angle_beta                   79.759(2)
_cell_angle_gamma                  67.747(2)
_cell_volume                       2091.30(9)
_cell_formula_units_Z              2
_cell_measurement_reflns_used      18161
_cell_measurement_temperature      100.01(10)
_cell_measurement_theta_max        77.1720
_cell_measurement_theta_min        3.9320
_shelx_estimated_absorpt_T_max     0.633
_shelx_estimated_absorpt_T_min     0.464
_exptl_absorpt_coefficient_mu      10.080
_exptl_absorpt_correction_T_max    0.99681
_exptl_absorpt_correction_T_min    0.99681
_exptl_absorpt_correction_type     sphere
_exptl_absorpt_process_details
;
CrysAlisPro 1.171.42.53a (Rigaku Oxford Diffraction, 2022)
Spherical absorption correction
using equivalent radius and absorption coefficient.
Empirical absorption correction using spherical harmonics,
implemented in SCALE3 ABSPACK scaling algorithm.
;
_exptl_absorpt_special_details     ?
_exptl_crystal_colour              ?
_exptl_crystal_density_diffrn      1.523
_exptl_crystal_density_meas        ?
_exptl_crystal_density_method      ?
_exptl_crystal_description         sphere
_exptl_crystal_F_000               976
loop_
  _exptl_crystal_face_index_h
  _exptl_crystal_face_index_k
  _exptl_crystal_face_index_l
  _exptl_crystal_face_perp_dist
 -1 -1 -2 0.0415
 -1 -2 -2 0.0452
 -2 1 -2 0.0387
 1 2 2 0.0438
 -1 0 -1 0.0411
 1 -2 0 0.0387
 1 0 1 0.0286
 2 1 0 0.0338
 -2 -1 0 0.0206
 -1 2 1 0.0279
 1 1 0 0.0362
 2 -2 -1 0.0406
 1 0 -2 0.0356
 -1 0 2 0.0314
 1 2 -1 0.0308
 1 -2 -2 0.0419
 0 0 1 0.0263
 0 -1 2 0.0312
 0 -1 0 0.0387
 0 1 2 0.0345

_exptl_crystal_size_max            0.09
_exptl_crystal_size_mid            0.07
_exptl_crystal_size_min            0.05
_exptl_crystal_size_rad            0.036
loop_
  _exptl_oxdiff_crystal_face_indexfrac_h
  _exptl_oxdiff_crystal_face_indexfrac_k
  _exptl_oxdiff_crystal_face_indexfrac_l
  _exptl_oxdiff_crystal_face_x
  _exptl_oxdiff_crystal_face_y
  _exptl_oxdiff_crystal_face_z
 -1.0000 -1.0000 -2.0000 0.0452 0.1945 -0.0701
 -1.0000 -2.0000 -2.0000 0.0114 0.1864 -0.2038
 -2.0000 1.0000 -1.9999 0.0364 0.3332 0.2673
 1.0000 2.0000 2.0000 -0.0114 -0.1864 0.2038
 -1.0000 0.0000 -1.0000 0.0013 0.1625 0.0668
 1.0000 -2.0000 -0.0001 0.0088 -0.1387 -0.3374
 1.0000 -0.0000 1.0000 -0.0013 -0.1625 -0.0668
 2.0000 1.0000 -0.0001 0.1867 -0.2368 -0.0061
 -2.0000 -1.0000 0.0001 -0.1867 0.2368 0.0061
 -1.0000 2.0000 1.0001 -0.0865 0.0986 0.3405
 1.0000 1.0000 -0.0000 0.1103 -0.1144 0.0638
 2.0000 -2.0000 -1.0001 0.1630 -0.2211 -0.4104
 1.0000 -0.0000 -2.0001 0.2319 -0.0424 -0.0762
 -1.0000 0.0000 2.0001 -0.2319 0.0424 0.0762
 1.0000 2.0000 -1.0000 0.2218 -0.0662 0.1944
 1.0000 -2.0000 -2.0001 0.1643 -0.0586 -0.3436
 0.0000 0.0000 1.0000 -0.0777 -0.0401 0.0031
 0.0000 -1.0000 2.0000 -0.1893 -0.0882 -0.1275
 -0.0000 -1.0000 -0.0000 -0.0338 -0.0081 -0.1337
 0.0000 1.0000 2.0000 -0.1216 -0.0720 0.1400

_exptl_transmission_factor_max     ?
_exptl_transmission_factor_min     ?
_diffrn_reflns_av_R_equivalents    0.0422
_diffrn_reflns_av_unetI/netI       0.0383
_diffrn_reflns_Laue_measured_fraction_full  0.999
_diffrn_reflns_Laue_measured_fraction_max  0.999
_diffrn_reflns_limit_h_max         12
_diffrn_reflns_limit_h_min         -12
_diffrn_reflns_limit_k_max         14
_diffrn_reflns_limit_k_min         -12
_diffrn_reflns_limit_l_max         21
_diffrn_reflns_limit_l_min         -21
_diffrn_reflns_number              27551
_diffrn_reflns_point_group_measured_fraction_full  0.999
_diffrn_reflns_point_group_measured_fraction_max  0.999
_diffrn_reflns_theta_full          67.074
_diffrn_reflns_theta_max           67.074
_diffrn_reflns_theta_min           2.510
_diffrn_ambient_environment        N~2~
_diffrn_ambient_temperature        100.01(10)
_diffrn_detector                   'Hybrid Pixel Array Detector'
_diffrn_detector_area_resol_mean   10.0000
_diffrn_detector_type              HyPix
_diffrn_measured_fraction_theta_full  0.999
_diffrn_measured_fraction_theta_max  0.999
_diffrn_measurement_details
;
List of Runs (angles in degrees, time in seconds):

  # Type    Start    End  Width  t~exp~   \w     \q     \k     \f   Frames
--------------------------------------------------------------------------
  1  \w     57.00  83.00   0.50    0.06    --   49.41-140.00 177.00   52
  2  \w     63.00 119.00   0.50    0.25    --  105.75-140.00 177.00  112
  3  \w     63.00 106.00   0.50    0.25    --  105.75-125.00 120.00   86
  4  \w     38.00  78.00   0.50    0.06    --   49.41-131.00  -8.00   80
  5  \w     57.00 115.00   0.50    0.25    --  105.75-131.00  -8.00  116
  6  \w     81.00 106.00   0.50    0.25    --  105.75 -99.00  30.00   50
  7  \w     79.00 106.00   0.50    0.25    --  105.75 -99.00 -30.00   54
  8  \w     44.00  70.00   0.50    0.25    --  105.75 -99.00  30.00   52
  9  \w     40.00  66.00   0.50    0.25    --  105.75-125.00 -60.00   52
 10  \w     75.00 108.00   0.50    0.25    --  105.75-125.00 -60.00   66
 11  \w     81.00 106.00   0.50    0.25    --  105.75 -99.00-180.00   50
 12  \w     36.00  61.00   0.50    0.25    --  105.75 -99.00-180.00   50
 13  \w     38.00  67.00   0.50    0.25    --  105.75 -57.00 -60.00   58
 14  \w     75.00 100.00   0.50    0.25    --  105.75 -77.00 -30.00   50
 15  \w     77.00 105.00   0.50    0.25    --  105.75 -77.00 120.00   56
 16  \w     35.00  63.00   0.50    0.25    --  105.75 -57.00  60.00   56
 17  \w     34.00  59.00   0.50    0.25    --  105.75 -57.00   0.00   50
 18  \w     41.00  67.00   0.50    0.25    --  105.75 -57.00  30.00   52
 19  \w     34.00  59.00   0.50    0.25    --  105.75 -57.00 -30.00   50
 20  \w     34.00  62.00   0.50    0.25    --  105.75 -57.00 -90.00   56
 21  \w     34.00  90.00   0.50    0.25    --  105.75 -77.00-180.00  112
 22  \w     34.00  62.00   0.50    0.25    --  105.75 -57.00-180.00   56
 23  \w    101.00 126.00   0.50    0.25    --  105.75  19.00-180.00   50
 24  \w    144.00 178.00   0.50    0.25    --  105.75  19.00-180.00   68
 25  \w     96.00 121.00   0.50    0.06    --   49.41  57.00-180.00   50
 26  \w    109.00 145.00   0.50    0.25    --  105.75  38.00-120.00   72
 27  \w    102.00 171.00   0.50    0.25    --  105.75  38.00  60.00  138
 28  \w     98.00 175.00   0.50    0.25    --  105.75  19.00 150.00  154
 29  \w    140.00 169.00   0.50    0.25    --  105.75 125.00   0.00   58
 30  \w    103.00 129.00   0.50    0.25    --  105.75 131.00  62.00   52
 31  \w    111.00 136.00   0.50    0.25    --  105.75 125.00   0.00   50
 32  \w     86.00 113.00   0.50    0.25    --  105.75 140.00-123.00   54
 33  \w    -76.00 -50.00   0.50    0.06    --  -49.41 140.00-123.00   52
 34  \w    -67.00 -42.00   0.50    0.25    --  -84.25 140.00-123.00   50
 35  \w    -77.00 -52.00   0.50    0.25    --  -84.25 131.00  62.00   50
 36  \w    -86.00 -15.00   0.50    0.25    --  -84.25 125.00 120.00  142
 37  \w    -79.00 -42.00   0.50    0.06    --  -49.41 131.00  62.00   74
 38  \w    -38.00 -13.00   0.50    0.25    --  -84.25  38.00  60.00   50
 39  \w    -41.00 -14.00   0.50    0.25    --  -84.25  38.00  90.00   54
 40  \w    -42.00 -14.00   0.50    0.25    --  -84.25  38.00  30.00   56
 41  \w    -42.00 -15.00   0.50    0.25    --  -84.25  38.00 -60.00   54
 42  \w    -25.00  22.00   0.50    0.06    --  -49.41  19.00-180.00   94
 43  \w   -110.00 -84.00   0.50    0.06    --  -49.41 -57.00-180.00   52
 44  \w   -116.00 -85.00   0.50    0.06    --  -49.41 -57.00-120.00   62
 45  \w   -121.00 -96.00   0.50    0.06    --  -49.41 -57.00 -90.00   50
 46  \w   -114.00 -82.00   0.50    0.06    --  -49.41 -57.00 -60.00   64
 47  \w   -121.00 -83.00   0.50    0.06    --  -49.41 -57.00  30.00   76
 48  \w   -116.00 -63.00   0.50    0.06    --  -49.41-140.00 177.00  106
 49  \w   -119.00 -90.00   0.50    0.06    --  -49.41-125.00  30.00   58
 50  \w   -112.00 -70.00   0.50    0.06    --  -49.41-131.00  -8.00   84
 51  \w   -120.00 -94.00   0.50    0.06    --  -49.41-125.00 -60.00   52
 52  \w   -112.00 -76.00   0.50    0.25    --  -84.25 -38.00-150.00   72
 53  \w   -154.00-118.00   0.50    0.25    --  -84.25 -38.00-150.00   72
 54  \w   -113.00 -86.00   0.50    0.25    --  -84.25-131.00  -8.00   54
 55  \w   -134.00-109.00   0.50    0.25    --  -84.25-140.00 177.00   50
;
_diffrn_measurement_device         'four-circle diffractometer'
_diffrn_measurement_device_type    'XtaLAB Synergy, Dualflex, HyPix'
_diffrn_measurement_method         '\w scans'
_diffrn_orient_matrix_type        
 'CrysAlisPro convention (1999,Acta A55,543-557)'
_diffrn_orient_matrix_UB_11        0.0764368000
_diffrn_orient_matrix_UB_12        0.0338337000
_diffrn_orient_matrix_UB_13        -0.0777401000
_diffrn_orient_matrix_UB_21        -0.1224755000
_diffrn_orient_matrix_UB_22        0.0081152000
_diffrn_orient_matrix_UB_23        -0.0400559000
_diffrn_orient_matrix_UB_31        -0.0699235000
_diffrn_orient_matrix_UB_32        0.1337355000
_diffrn_orient_matrix_UB_33        0.0031233000
_diffrn_radiation_monochromator    mirror
_diffrn_radiation_probe            x-ray
_diffrn_radiation_type             'Cu K\a'
_diffrn_radiation_wavelength       1.54184
_diffrn_source                     'micro-focus sealed X-ray tube'
_diffrn_source_type                'PhotonJet (Cu) X-ray Source'
_reflns_Friedel_coverage           0.000
_reflns_Friedel_fraction_full      .
_reflns_Friedel_fraction_max       .
_reflns_number_gt                  7038
_reflns_number_total               7464
_reflns_special_details
;
 Reflections were merged by SHELXL according to the crystal
 class for the calculation of statistics and refinement.
 
 _reflns_Friedel_fraction is defined as the number of unique
 Friedel pairs measured divided by the number that would be
 possible theoretically, ignoring centric projections and
 systematic absences.
;
_reflns_threshold_expression       'I > 2\s(I)'
_computing_cell_refinement         'CrysAlisPro 1.171.42.53a (Rigaku OD, 2022)'
_computing_data_collection         'CrysAlisPro 1.171.42.53a (Rigaku OD, 2022)'
_computing_data_reduction          'CrysAlisPro 1.171.42.53a (Rigaku OD, 2022)'
_computing_molecular_graphics      'Olex2 1.5 (Dolomanov et al., 2009)'
_computing_publication_material    'Olex2 1.5 (Dolomanov et al., 2009)'
_computing_structure_refinement    'SHELXL 2018/3 (Sheldrick, 2015)'
_computing_structure_solution      'SHELXT 2018/2 (Sheldrick, 2018)'
_refine_diff_density_max           0.539
_refine_diff_density_min           -0.476
_refine_diff_density_rms           0.069
_refine_ls_extinction_coef         .
_refine_ls_extinction_method       none
_refine_ls_goodness_of_fit_ref     1.054
_refine_ls_hydrogen_treatment      constr
_refine_ls_matrix_type             full
_refine_ls_number_parameters       445
_refine_ls_number_reflns           7464
_refine_ls_number_restraints       0
_refine_ls_R_factor_all            0.0253
_refine_ls_R_factor_gt             0.0236
_refine_ls_restrained_S_all        1.054
_refine_ls_shift/su_max            0.004
_refine_ls_shift/su_mean           0.000
_refine_ls_structure_factor_coef   Fsqd
_refine_ls_weighting_details      
 'w=1/[\s^2^(Fo^2^)+(0.0236P)^2^+0.3168P] where P=(Fo^2^+2Fc^2^)/3'
_refine_ls_weighting_scheme        calc
_refine_ls_wR_factor_gt            0.0562
_refine_ls_wR_factor_ref           0.0570
_refine_special_details            ?
_olex2_refinement_description
;
1. Fixed Uiso
 At 1.2 times of:
  All C(H) groups
 At 1.5 times of:
  All C(H,H,H) groups
2.a Ternary CH refined with riding coordinates:
 C17(H17), C18(H18), C38(H38), C37(H37), C28(H28), C4(H4), C27(H27), C5(H5)
2.b Aromatic/amide H refined with riding coordinates:
 C14(H14), C13(H13), C35(H35), C15(H15), C23(H23), C34(H34), C33(H33),
 C25(H25), C24(H24)
2.c Idealised Me refined as rotating group:
 C171(H17A,H17B,H17C), C371(H37A,H37B,H37C), C181(H18A,H18B,H18C), C182(H18D,
 H18E,H18F), C272(H27A,H27B,H27C), C382(H38A,H38B,H38C), C282(H28A,H28B,H28C),
 C172(H17D,H17E,H17F), C372(H37D,H37E,H37F), C381(H38D,H38E,H38F), C271(H27D,
 H27E,H27F), C281(H28D,H28E,H28F)
;
_atom_sites_solution_hydrogens     geom
_atom_sites_solution_primary       dual
_atom_sites_solution_secondary     ?
loop_
  _atom_site_label
  _atom_site_type_symbol
  _atom_site_fract_x
  _atom_site_fract_y
  _atom_site_fract_z
  _atom_site_U_iso_or_equiv
  _atom_site_adp_type
  _atom_site_occupancy
  _atom_site_site_symmetry_order
  _atom_site_calc_flag
  _atom_site_refinement_flags_posn
  _atom_site_refinement_flags_adp
  _atom_site_refinement_flags_occupancy
  _atom_site_disorder_assembly
  _atom_site_disorder_group
 Sb1 Sb 0.42843(2) 0.40339(2) 0.74713(2) 0.00985(5) Uani 1 1 d . . . . .
 Cu1 Cu 0.14192(3) 0.67170(2) 0.70917(2) 0.01726(8) Uani 1 1 d . . . . .
 Cl1 Cl -0.03815(6) 0.82466(5) 0.71287(3) 0.02694(13) Uani 1 1 d . . . . .
 Cl7 Cl -0.08197(6) 0.77491(5) 0.52226(3) 0.02665(13) Uani 1 1 d . . . . .
 Cl6 Cl -0.14428(6) 1.02585(5) 0.44937(3) 0.02872(13) Uani 1 1 d . . . . .
 Cl4 Cl 0.17138(7) 0.69208(5) 0.90341(4) 0.03052(14) Uani 1 1 d . . . . .
 Cl2 Cl -0.05293(6) 0.88831(5) 0.95712(4) 0.03149(14) Uani 1 1 d . . . . .
 Cl3 Cl 0.16261(6) 0.93746(5) 0.84578(4) 0.03263(14) Uani 1 1 d . . . . .
 Cl5 Cl -0.34339(7) 0.95315(6) 0.56336(4) 0.04017(16) Uani 1 1 d . . . . .
 O1 O 0.29867(15) 0.54197(12) 0.69741(8) 0.0166(3) Uani 1 1 d . . . . .
 C11 C 0.4148(2) 0.26126(17) 0.70401(11) 0.0117(4) Uani 1 1 d . . . . .
 C21 C 0.3563(2) 0.37018(17) 0.86593(12) 0.0134(4) Uani 1 1 d . . . . .
 C17 C 0.3596(2) 0.40439(18) 0.57271(12) 0.0156(4) Uani 1 1 d . . . . .
 H17 H 0.405151 0.448764 0.591800 0.019 Uiso 1 1 calc R U . . .
 C18 C 0.5068(2) 0.10038(18) 0.82492(12) 0.0158(4) Uani 1 1 d . . . . .
 H18 H 0.536224 0.164832 0.832539 0.019 Uiso 1 1 calc R U . . .
 C38 C 0.7589(2) 0.22629(18) 0.69950(13) 0.0165(4) Uani 1 1 d . . . . .
 H38 H 0.676011 0.213611 0.732341 0.020 Uiso 1 1 calc R U . . .
 C22 C 0.2152(2) 0.38272(17) 0.88447(12) 0.0148(4) Uani 1 1 d . . . . .
 C171 C 0.2096(2) 0.4865(2) 0.55953(13) 0.0222(5) Uani 1 1 d . . . . .
 H17A H 0.162515 0.444342 0.541437 0.033 Uiso 1 1 calc R U . . .
 H17B H 0.209590 0.558937 0.521411 0.033 Uiso 1 1 calc R U . . .
 H17C H 0.160539 0.509001 0.607278 0.033 Uiso 1 1 calc R U . . .
 C26 C 0.4493(2) 0.33275(18) 0.92209(12) 0.0155(4) Uani 1 1 d . . . . .
 C37 C 0.4878(2) 0.65933(17) 0.74031(12) 0.0150(4) Uani 1 1 d . . . . .
 H37 H 0.421938 0.620850 0.772401 0.018 Uiso 1 1 calc R U . . .
 C32 C 0.6103(2) 0.56303(18) 0.70858(12) 0.0141(4) Uani 1 1 d . . . . .
 C14 C 0.3318(2) 0.09879(19) 0.66147(13) 0.0209(5) Uani 1 1 d . . . . .
 H14 H 0.297645 0.045613 0.648311 0.025 Uiso 1 1 calc R U . . .
 C31 C 0.6171(2) 0.44457(17) 0.71351(11) 0.0121(4) Uani 1 1 d . . . . .
 C12 C 0.3654(2) 0.29040(17) 0.63240(12) 0.0139(4) Uani 1 1 d . . . . .
 C13 C 0.3224(2) 0.20801(19) 0.61296(13) 0.0197(5) Uani 1 1 d . . . . .
 H13 H 0.285745 0.227183 0.565387 0.024 Uiso 1 1 calc R U . . .
 C371 C 0.4099(2) 0.75700(18) 0.67645(13) 0.0194(5) Uani 1 1 d . . . . .
 H37A H 0.470266 0.800785 0.647288 0.029 Uiso 1 1 calc R U . . .
 H37B H 0.325879 0.812735 0.698352 0.029 Uiso 1 1 calc R U . . .
 H37C H 0.383601 0.720002 0.642833 0.029 Uiso 1 1 calc R U . . .
 C35 C 0.8501(2) 0.39456(19) 0.65206(13) 0.0193(5) Uani 1 1 d . . . . .
 H35 H 0.931958 0.338409 0.632775 0.023 Uiso 1 1 calc R U . . .
 C36 C 0.7396(2) 0.35791(18) 0.68763(12) 0.0137(4) Uani 1 1 d . . . . .
 C15 C 0.3911(2) 0.06789(18) 0.72887(13) 0.0174(4) Uani 1 1 d . . . . .
 H15 H 0.402861 -0.009221 0.760290 0.021 Uiso 1 1 calc R U . . .
 C181 C 0.6390(2) -0.01015(19) 0.81699(15) 0.0235(5) Uani 1 1 d . . . . .
 H18A H 0.612199 -0.078805 0.818204 0.035 Uiso 1 1 calc R U . . .
 H18B H 0.695676 -0.029107 0.859059 0.035 Uiso 1 1 calc R U . . .
 H18C H 0.692928 0.007271 0.768667 0.035 Uiso 1 1 calc R U . . .
 C23 C 0.1694(2) 0.36087(19) 0.96126(13) 0.0214(5) Uani 1 1 d . . . . .
 H23 H 0.074099 0.370565 0.975520 0.026 Uiso 1 1 calc R U . . .
 C16 C 0.4341(2) 0.14675(17) 0.75214(12) 0.0141(4) Uani 1 1 d . . . . .
 C28 C 0.6038(2) 0.3134(2) 0.90481(13) 0.0203(5) Uani 1 1 d . . . . .
 H28 H 0.627666 0.314798 0.849246 0.024 Uiso 1 1 calc R U . . .
 C34 C 0.8432(2) 0.51158(19) 0.64416(13) 0.0204(5) Uani 1 1 d . . . . .
 H34 H 0.919146 0.535480 0.618835 0.025 Uiso 1 1 calc R U . . .
 C33 C 0.7253(2) 0.59357(18) 0.67331(13) 0.0185(4) Uani 1 1 d . . . . .
 H33 H 0.722967 0.672781 0.669102 0.022 Uiso 1 1 calc R U . . .
 C182 C 0.4140(3) 0.0680(2) 0.89551(13) 0.0232(5) Uani 1 1 d . . . . .
 H18D H 0.386054 0.003219 0.889964 0.035 Uiso 1 1 calc R U . . .
 H18E H 0.330951 0.138521 0.901216 0.035 Uiso 1 1 calc R U . . .
 H18F H 0.465697 0.041466 0.940533 0.035 Uiso 1 1 calc R U . . .
 C4 C 0.0625(2) 0.8443(2) 0.87881(14) 0.0233(5) Uani 1 1 d . . . . .
 H4 H 0.006742 0.852832 0.837140 0.028 Uiso 1 1 calc R U . . .
 C272 C 0.0736(3) 0.3025(2) 0.82787(14) 0.0235(5) Uani 1 1 d . . . . .
 H27A H 0.035797 0.273777 0.879049 0.035 Uiso 1 1 calc R U . . .
 H27B H 0.157250 0.238646 0.812991 0.035 Uiso 1 1 calc R U . . .
 H27C H 0.003707 0.325415 0.791941 0.035 Uiso 1 1 calc R U . . .
 C382 C 0.8882(2) 0.14616(19) 0.74169(15) 0.0246(5) Uani 1 1 d . . . . .
 H38A H 0.971472 0.156833 0.710943 0.037 Uiso 1 1 calc R U . . .
 H38B H 0.896086 0.062044 0.750597 0.037 Uiso 1 1 calc R U . . .
 H38C H 0.879777 0.168428 0.790488 0.037 Uiso 1 1 calc R U . . .
 C282 C 0.6966(3) 0.1926(2) 0.94779(14) 0.0252(5) Uani 1 1 d . . . . .
 H28A H 0.794606 0.182551 0.931783 0.038 Uiso 1 1 calc R U . . .
 H28B H 0.675777 0.127703 0.936594 0.038 Uiso 1 1 calc R U . . .
 H28C H 0.678767 0.190266 1.002497 0.038 Uiso 1 1 calc R U . . .
 C172 C 0.4400(3) 0.3738(2) 0.49747(13) 0.0254(5) Uani 1 1 d . . . . .
 H17D H 0.399368 0.327350 0.478726 0.038 Uiso 1 1 calc R U . . .
 H17E H 0.537819 0.326335 0.505717 0.038 Uiso 1 1 calc R U . . .
 H17F H 0.434207 0.448043 0.459958 0.038 Uiso 1 1 calc R U . . .
 C25 C 0.3980(3) 0.31092(19) 0.99785(13) 0.0218(5) Uani 1 1 d . . . . .
 H25 H 0.459034 0.285757 1.036653 0.026 Uiso 1 1 calc R U . . .
 C372 C 0.5367(3) 0.71691(19) 0.79047(14) 0.0227(5) Uani 1 1 d . . . . .
 H37D H 0.599398 0.653757 0.826070 0.034 Uiso 1 1 calc R U . . .
 H37E H 0.455758 0.765143 0.818956 0.034 Uiso 1 1 calc R U . . .
 H37F H 0.586084 0.768404 0.758246 0.034 Uiso 1 1 calc R U . . .
 C24 C 0.2586(3) 0.3255(2) 1.01727(13) 0.0236(5) Uani 1 1 d . . . . .
 H24 H 0.224393 0.311188 1.069230 0.028 Uiso 1 1 calc R U . . .
 C27 C 0.1110(2) 0.41167(19) 0.82729(13) 0.0187(5) Uani 1 1 d . . . . .
 H27 H 0.155293 0.435674 0.775538 0.022 Uiso 1 1 calc R U . . .
 C381 C 0.7651(3) 0.1895(2) 0.62482(14) 0.0262(5) Uani 1 1 d . . . . .
 H38D H 0.681496 0.241510 0.598951 0.039 Uiso 1 1 calc R U . . .
 H38E H 0.769829 0.105940 0.635503 0.039 Uiso 1 1 calc R U . . .
 H38F H 0.847900 0.197361 0.592217 0.039 Uiso 1 1 calc R U . . .
 C5 C -0.1661(2) 0.92470(19) 0.53415(13) 0.0210(5) Uani 1 1 d . . . . .
 H5 H -0.122128 0.936174 0.574572 0.025 Uiso 1 1 calc R U . . .
 C271 C -0.0225(2) 0.5170(2) 0.84119(15) 0.0245(5) Uani 1 1 d . . . . .
 H27D H 0.001833 0.585647 0.843015 0.037 Uiso 1 1 calc R U . . .
 H27E H -0.072601 0.493053 0.889569 0.037 Uiso 1 1 calc R U . . .
 H27F H -0.081929 0.539521 0.799845 0.037 Uiso 1 1 calc R U . . .
 C281 C 0.6339(3) 0.4164(2) 0.92136(17) 0.0338(6) Uani 1 1 d . . . . .
 H28D H 0.617784 0.413811 0.976109 0.051 Uiso 1 1 calc R U . . .
 H28E H 0.572212 0.492976 0.894373 0.051 Uiso 1 1 calc R U . . .
 H28F H 0.731095 0.408388 0.904238 0.051 Uiso 1 1 calc R U . . .

loop_
  _atom_site_aniso_label
  _atom_site_aniso_U_11
  _atom_site_aniso_U_22
  _atom_site_aniso_U_33
  _atom_site_aniso_U_23
  _atom_site_aniso_U_13
  _atom_site_aniso_U_12
 Sb1 0.00997(7) 0.00863(7) 0.01095(7) -0.00306(5) -0.00042(5) -0.00282(5)
 Cu1 0.01579(16) 0.01275(15) 0.02021(17) -0.00475(12) -0.00368(13) 0.00010(12)
 Cl1 0.0258(3) 0.0212(3) 0.0240(3) -0.0086(2) -0.0076(2) 0.0075(2)
 Cl7 0.0308(3) 0.0209(3) 0.0290(3) -0.0077(2) -0.0035(2) -0.0078(2)
 Cl6 0.0330(3) 0.0283(3) 0.0271(3) 0.0050(2) -0.0127(2) -0.0159(2)
 Cl4 0.0341(3) 0.0201(3) 0.0358(3) -0.0062(2) -0.0109(3) -0.0041(2)
 Cl2 0.0288(3) 0.0301(3) 0.0308(3) -0.0055(2) 0.0010(2) -0.0074(2)
 Cl3 0.0253(3) 0.0294(3) 0.0407(4) 0.0046(2) -0.0063(3) -0.0132(2)
 Cl5 0.0197(3) 0.0418(3) 0.0568(4) -0.0130(3) 0.0056(3) -0.0105(3)
 O1 0.0162(8) 0.0120(7) 0.0173(8) -0.0013(6) -0.0029(6) -0.0008(6)
 C11 0.0099(10) 0.0110(9) 0.0151(10) -0.0060(8) 0.0026(8) -0.0042(7)
 C21 0.0151(10) 0.0136(9) 0.0124(10) -0.0045(8) 0.0011(8) -0.0061(8)
 C17 0.0162(11) 0.0177(10) 0.0131(11) -0.0020(8) -0.0012(8) -0.0071(8)
 C18 0.0200(11) 0.0117(9) 0.0168(11) -0.0025(8) -0.0037(9) -0.0060(8)
 C38 0.0124(10) 0.0153(10) 0.0215(11) -0.0082(8) -0.0013(8) -0.0019(8)
 C22 0.0156(11) 0.0125(9) 0.0168(11) -0.0053(8) 0.0007(8) -0.0048(8)
 C171 0.0218(12) 0.0234(11) 0.0183(12) -0.0013(9) -0.0069(9) -0.0042(9)
 C26 0.0200(11) 0.0148(10) 0.0130(10) -0.0040(8) -0.0017(8) -0.0067(8)
 C37 0.0179(11) 0.0113(9) 0.0170(11) -0.0051(8) 0.0003(8) -0.0058(8)
 C32 0.0168(11) 0.0146(10) 0.0124(10) -0.0025(8) -0.0029(8) -0.0065(8)
 C14 0.0260(12) 0.0173(10) 0.0255(12) -0.0095(9) -0.0034(10) -0.0107(9)
 C31 0.0116(10) 0.0146(9) 0.0102(10) -0.0015(8) -0.0014(8) -0.0054(8)
 C12 0.0127(10) 0.0146(9) 0.0124(10) -0.0045(8) 0.0012(8) -0.0025(8)
 C13 0.0243(12) 0.0215(11) 0.0158(11) -0.0051(9) -0.0072(9) -0.0075(9)
 C371 0.0208(12) 0.0126(10) 0.0226(12) -0.0029(8) -0.0008(9) -0.0043(8)
 C35 0.0125(11) 0.0198(11) 0.0201(12) -0.0035(9) 0.0012(9) -0.0013(8)
 C36 0.0121(10) 0.0155(10) 0.0125(10) -0.0038(8) -0.0018(8) -0.0027(8)
 C15 0.0207(11) 0.0114(9) 0.0208(11) -0.0045(8) 0.0000(9) -0.0062(8)
 C181 0.0216(12) 0.0139(10) 0.0335(14) -0.0043(9) -0.0112(10) -0.0010(9)
 C23 0.0188(11) 0.0237(11) 0.0215(12) -0.0074(9) 0.0065(9) -0.0091(9)
 C16 0.0121(10) 0.0125(9) 0.0155(11) -0.0042(8) 0.0006(8) -0.0020(8)
 C28 0.0203(12) 0.0273(11) 0.0149(11) -0.0024(9) -0.0042(9) -0.0102(9)
 C34 0.0152(11) 0.0229(11) 0.0228(12) 0.0006(9) -0.0002(9) -0.0105(9)
 C33 0.0195(11) 0.0145(10) 0.0210(12) -0.0008(8) -0.0030(9) -0.0068(9)
 C182 0.0322(13) 0.0209(11) 0.0170(11) 0.0001(9) -0.0049(10) -0.0114(10)
 C4 0.0232(12) 0.0206(11) 0.0252(13) -0.0010(9) -0.0085(10) -0.0063(9)
 C272 0.0207(12) 0.0269(12) 0.0274(13) -0.0089(10) -0.0023(10) -0.0113(10)
 C382 0.0201(12) 0.0145(10) 0.0383(14) -0.0045(9) -0.0085(10) -0.0030(9)
 C282 0.0227(12) 0.0280(12) 0.0240(13) -0.0049(10) -0.0072(10) -0.0060(10)
 C172 0.0258(13) 0.0343(13) 0.0141(12) -0.0036(9) 0.0007(9) -0.0103(10)
 C25 0.0290(13) 0.0224(11) 0.0160(11) -0.0051(9) -0.0042(9) -0.0097(10)
 C372 0.0310(13) 0.0167(10) 0.0235(12) -0.0072(9) -0.0025(10) -0.0097(9)
 C24 0.0318(13) 0.0251(11) 0.0139(11) -0.0066(9) 0.0059(10) -0.0116(10)
 C27 0.0122(11) 0.0235(11) 0.0214(12) -0.0062(9) 0.0023(9) -0.0078(9)
 C381 0.0244(13) 0.0288(12) 0.0304(14) -0.0180(10) 0.0008(10) -0.0085(10)
 C5 0.0194(12) 0.0215(11) 0.0242(12) -0.0059(9) -0.0016(9) -0.0088(9)
 C271 0.0163(11) 0.0227(11) 0.0335(14) -0.0071(10) -0.0005(10) -0.0057(9)
 C281 0.0330(15) 0.0278(13) 0.0464(17) 0.0042(11) -0.0178(12) -0.0186(11)

_geom_special_details
;
 All esds (except the esd in the dihedral angle between two l.s. planes)
 are estimated using the full covariance matrix.  The cell esds are taken
 into account individually in the estimation of esds in distances, angles
 and torsion angles; correlations between esds in cell parameters are only
 used when they are defined by crystal symmetry.  An approximate (isotropic)
 treatment of cell esds is used for estimating esds involving l.s. planes.
;
loop_
  _geom_bond_atom_site_label_1
  _geom_bond_atom_site_label_2
  _geom_bond_distance
  _geom_bond_site_symmetry_2
  _geom_bond_publ_flag
 Sb1 O1 1.8591(14) . ?
 Sb1 C11 2.1568(19) . ?
 Sb1 C21 2.156(2) . ?
 Sb1 C31 2.160(2) . ?
 Cu1 Cl1 2.1019(6) . ?
 Cu1 O1 1.8286(14) . ?
 Cl7 C5 1.771(2) . ?
 Cl6 C5 1.761(2) . ?
 Cl4 C4 1.772(2) . ?
 Cl2 C4 1.758(3) . ?
 Cl3 C4 1.759(2) . ?
 Cl5 C5 1.754(2) . ?
 C11 C12 1.403(3) . ?
 C11 C16 1.418(3) . ?
 C21 C22 1.407(3) . ?
 C21 C26 1.406(3) . ?
 C17 H17 1.0000 . ?
 C17 C171 1.528(3) . ?
 C17 C12 1.528(3) . ?
 C17 C172 1.536(3) . ?
 C18 H18 1.0000 . ?
 C18 C181 1.543(3) . ?
 C18 C16 1.521(3) . ?
 C18 C182 1.531(3) . ?
 C38 H38 1.0000 . ?
 C38 C36 1.518(3) . ?
 C38 C382 1.535(3) . ?
 C38 C381 1.531(3) . ?
 C22 C23 1.392(3) . ?
 C22 C27 1.522(3) . ?
 C171 H17A 0.9800 . ?
 C171 H17B 0.9800 . ?
 C171 H17C 0.9800 . ?
 C26 C28 1.522(3) . ?
 C26 C25 1.390(3) . ?
 C37 H37 1.0000 . ?
 C37 C32 1.523(3) . ?
 C37 C371 1.531(3) . ?
 C37 C372 1.543(3) . ?
 C32 C31 1.414(3) . ?
 C32 C33 1.391(3) . ?
 C14 H14 0.9500 . ?
 C14 C13 1.386(3) . ?
 C14 C15 1.377(3) . ?
 C31 C36 1.417(3) . ?
 C12 C13 1.395(3) . ?
 C13 H13 0.9500 . ?
 C371 H37A 0.9800 . ?
 C371 H37B 0.9800 . ?
 C371 H37C 0.9800 . ?
 C35 H35 0.9500 . ?
 C35 C36 1.389(3) . ?
 C35 C34 1.386(3) . ?
 C15 H15 0.9500 . ?
 C15 C16 1.392(3) . ?
 C181 H18A 0.9800 . ?
 C181 H18B 0.9800 . ?
 C181 H18C 0.9800 . ?
 C23 H23 0.9500 . ?
 C23 C24 1.380(4) . ?
 C28 H28 1.0000 . ?
 C28 C282 1.531(3) . ?
 C28 C281 1.527(3) . ?
 C34 H34 0.9500 . ?
 C34 C33 1.385(3) . ?
 C33 H33 0.9500 . ?
 C182 H18D 0.9800 . ?
 C182 H18E 0.9800 . ?
 C182 H18F 0.9800 . ?
 C4 H4 1.0000 . ?
 C272 H27A 0.9800 . ?
 C272 H27B 0.9800 . ?
 C272 H27C 0.9800 . ?
 C272 C27 1.533(3) . ?
 C382 H38A 0.9800 . ?
 C382 H38B 0.9800 . ?
 C382 H38C 0.9800 . ?
 C282 H28A 0.9800 . ?
 C282 H28B 0.9800 . ?
 C282 H28C 0.9800 . ?
 C172 H17D 0.9800 . ?
 C172 H17E 0.9800 . ?
 C172 H17F 0.9800 . ?
 C25 H25 0.9500 . ?
 C25 C24 1.385(4) . ?
 C372 H37D 0.9800 . ?
 C372 H37E 0.9800 . ?
 C372 H37F 0.9800 . ?
 C24 H24 0.9500 . ?
 C27 H27 1.0000 . ?
 C27 C271 1.537(3) . ?
 C381 H38D 0.9800 . ?
 C381 H38E 0.9800 . ?
 C381 H38F 0.9800 . ?
 C5 H5 1.0000 . ?
 C271 H27D 0.9800 . ?
 C271 H27E 0.9800 . ?
 C271 H27F 0.9800 . ?
 C281 H28D 0.9800 . ?
 C281 H28E 0.9800 . ?
 C281 H28F 0.9800 . ?

loop_
  _geom_angle_atom_site_label_1
  _geom_angle_atom_site_label_2
  _geom_angle_atom_site_label_3
  _geom_angle
  _geom_angle_site_symmetry_1
  _geom_angle_site_symmetry_3
  _geom_angle_publ_flag
 O1 Sb1 C11 104.42(7) . . ?
 O1 Sb1 C21 108.65(7) . . ?
 O1 Sb1 C31 101.22(7) . . ?
 C11 Sb1 C31 116.79(7) . . ?
 C21 Sb1 C11 105.22(8) . . ?
 C21 Sb1 C31 119.29(8) . . ?
 O1 Cu1 Cl1 175.27(5) . . ?
 Cu1 O1 Sb1 145.40(9) . . ?
 C12 C11 Sb1 118.11(14) . . ?
 C12 C11 C16 121.17(18) . . ?
 C16 C11 Sb1 119.96(15) . . ?
 C22 C21 Sb1 117.49(15) . . ?
 C26 C21 Sb1 120.63(15) . . ?
 C26 C21 C22 121.83(19) . . ?
 C171 C17 H17 108.1 . . ?
 C171 C17 C12 111.53(18) . . ?
 C171 C17 C172 110.06(18) . . ?
 C12 C17 H17 108.1 . . ?
 C12 C17 C172 110.87(17) . . ?
 C172 C17 H17 108.1 . . ?
 C181 C18 H18 108.0 . . ?
 C16 C18 H18 108.0 . . ?
 C16 C18 C181 109.89(17) . . ?
 C16 C18 C182 113.46(19) . . ?
 C182 C18 H18 108.0 . . ?
 C182 C18 C181 109.35(18) . . ?
 C36 C38 H38 107.5 . . ?
 C36 C38 C382 111.06(18) . . ?
 C36 C38 C381 112.22(19) . . ?
 C382 C38 H38 107.5 . . ?
 C381 C38 H38 107.5 . . ?
 C381 C38 C382 110.84(18) . . ?
 C21 C22 C27 125.10(19) . . ?
 C23 C22 C21 117.2(2) . . ?
 C23 C22 C27 117.63(19) . . ?
 C17 C171 H17A 109.5 . . ?
 C17 C171 H17B 109.5 . . ?
 C17 C171 H17C 109.5 . . ?
 H17A C171 H17B 109.5 . . ?
 H17A C171 H17C 109.5 . . ?
 H17B C171 H17C 109.5 . . ?
 C21 C26 C28 123.78(19) . . ?
 C25 C26 C21 118.4(2) . . ?
 C25 C26 C28 117.8(2) . . ?
 C32 C37 H37 108.4 . . ?
 C32 C37 C371 111.19(17) . . ?
 C32 C37 C372 111.01(18) . . ?
 C371 C37 H37 108.4 . . ?
 C371 C37 C372 109.42(17) . . ?
 C372 C37 H37 108.4 . . ?
 C31 C32 C37 125.06(19) . . ?
 C33 C32 C37 117.32(18) . . ?
 C33 C32 C31 117.61(19) . . ?
 C13 C14 H14 120.2 . . ?
 C15 C14 H14 120.2 . . ?
 C15 C14 C13 119.6(2) . . ?
 C32 C31 Sb1 118.60(15) . . ?
 C32 C31 C36 121.29(19) . . ?
 C36 C31 Sb1 119.59(14) . . ?
 C11 C12 C17 124.72(18) . . ?
 C13 C12 C11 117.95(18) . . ?
 C13 C12 C17 117.30(19) . . ?
 C14 C13 C12 121.5(2) . . ?
 C14 C13 H13 119.2 . . ?
 C12 C13 H13 119.2 . . ?
 C37 C371 H37A 109.5 . . ?
 C37 C371 H37B 109.5 . . ?
 C37 C371 H37C 109.5 . . ?
 H37A C371 H37B 109.5 . . ?
 H37A C371 H37C 109.5 . . ?
 H37B C371 H37C 109.5 . . ?
 C36 C35 H35 119.4 . . ?
 C34 C35 H35 119.4 . . ?
 C34 C35 C36 121.2(2) . . ?
 C31 C36 C38 123.62(19) . . ?
 C35 C36 C38 118.19(18) . . ?
 C35 C36 C31 118.13(18) . . ?
 C14 C15 H15 119.2 . . ?
 C14 C15 C16 121.7(2) . . ?
 C16 C15 H15 119.2 . . ?
 C18 C181 H18A 109.5 . . ?
 C18 C181 H18B 109.5 . . ?
 C18 C181 H18C 109.5 . . ?
 H18A C181 H18B 109.5 . . ?
 H18A C181 H18C 109.5 . . ?
 H18B C181 H18C 109.5 . . ?
 C22 C23 H23 119.1 . . ?
 C24 C23 C22 121.8(2) . . ?
 C24 C23 H23 119.1 . . ?
 C11 C16 C18 124.89(18) . . ?
 C15 C16 C11 117.75(19) . . ?
 C15 C16 C18 117.24(18) . . ?
 C26 C28 H28 107.6 . . ?
 C26 C28 C282 113.01(19) . . ?
 C26 C28 C281 110.10(19) . . ?
 C282 C28 H28 107.6 . . ?
 C281 C28 H28 107.6 . . ?
 C281 C28 C282 110.59(19) . . ?
 C35 C34 H34 120.1 . . ?
 C33 C34 C35 119.8(2) . . ?
 C33 C34 H34 120.1 . . ?
 C32 C33 H33 119.1 . . ?
 C34 C33 C32 121.8(2) . . ?
 C34 C33 H33 119.1 . . ?
 C18 C182 H18D 109.5 . . ?
 C18 C182 H18E 109.5 . . ?
 C18 C182 H18F 109.5 . . ?
 H18D C182 H18E 109.5 . . ?
 H18D C182 H18F 109.5 . . ?
 H18E C182 H18F 109.5 . . ?
 Cl4 C4 H4 108.5 . . ?
 Cl2 C4 Cl4 110.45(13) . . ?
 Cl2 C4 Cl3 110.26(13) . . ?
 Cl2 C4 H4 108.5 . . ?
 Cl3 C4 Cl4 110.70(13) . . ?
 Cl3 C4 H4 108.5 . . ?
 H27A C272 H27B 109.5 . . ?
 H27A C272 H27C 109.5 . . ?
 H27B C272 H27C 109.5 . . ?
 C27 C272 H27A 109.5 . . ?
 C27 C272 H27B 109.5 . . ?
 C27 C272 H27C 109.5 . . ?
 C38 C382 H38A 109.5 . . ?
 C38 C382 H38B 109.5 . . ?
 C38 C382 H38C 109.5 . . ?
 H38A C382 H38B 109.5 . . ?
 H38A C382 H38C 109.5 . . ?
 H38B C382 H38C 109.5 . . ?
 C28 C282 H28A 109.5 . . ?
 C28 C282 H28B 109.5 . . ?
 C28 C282 H28C 109.5 . . ?
 H28A C282 H28B 109.5 . . ?
 H28A C282 H28C 109.5 . . ?
 H28B C282 H28C 109.5 . . ?
 C17 C172 H17D 109.5 . . ?
 C17 C172 H17E 109.5 . . ?
 C17 C172 H17F 109.5 . . ?
 H17D C172 H17E 109.5 . . ?
 H17D C172 H17F 109.5 . . ?
 H17E C172 H17F 109.5 . . ?
 C26 C25 H25 119.7 . . ?
 C24 C25 C26 120.6(2) . . ?
 C24 C25 H25 119.7 . . ?
 C37 C372 H37D 109.5 . . ?
 C37 C372 H37E 109.5 . . ?
 C37 C372 H37F 109.5 . . ?
 H37D C372 H37E 109.5 . . ?
 H37D C372 H37F 109.5 . . ?
 H37E C372 H37F 109.5 . . ?
 C23 C24 C25 120.1(2) . . ?
 C23 C24 H24 119.9 . . ?
 C25 C24 H24 119.9 . . ?
 C22 C27 C272 111.83(18) . . ?
 C22 C27 H27 107.8 . . ?
 C22 C27 C271 111.77(18) . . ?
 C272 C27 H27 107.8 . . ?
 C272 C27 C271 109.54(19) . . ?
 C271 C27 H27 107.8 . . ?
 C38 C381 H38D 109.5 . . ?
 C38 C381 H38E 109.5 . . ?
 C38 C381 H38F 109.5 . . ?
 H38D C381 H38E 109.5 . . ?
 H38D C381 H38F 109.5 . . ?
 H38E C381 H38F 109.5 . . ?
 Cl7 C5 H5 108.3 . . ?
 Cl6 C5 Cl7 110.45(12) . . ?
 Cl6 C5 H5 108.3 . . ?
 Cl5 C5 Cl7 110.63(12) . . ?
 Cl5 C5 Cl6 110.67(13) . . ?
 Cl5 C5 H5 108.3 . . ?
 C27 C271 H27D 109.5 . . ?
 C27 C271 H27E 109.5 . . ?
 C27 C271 H27F 109.5 . . ?
 H27D C271 H27E 109.5 . . ?
 H27D C271 H27F 109.5 . . ?
 H27E C271 H27F 109.5 . . ?
 C28 C281 H28D 109.5 . . ?
 C28 C281 H28E 109.5 . . ?
 C28 C281 H28F 109.5 . . ?
 H28D C281 H28E 109.5 . . ?
 H28D C281 H28F 109.5 . . ?
 H28E C281 H28F 109.5 . . ?

loop_
  _geom_torsion_atom_site_label_1
  _geom_torsion_atom_site_label_2
  _geom_torsion_atom_site_label_3
  _geom_torsion_atom_site_label_4
  _geom_torsion
  _geom_torsion_site_symmetry_1
  _geom_torsion_site_symmetry_2
  _geom_torsion_site_symmetry_3
  _geom_torsion_site_symmetry_4
  _geom_torsion_publ_flag
 Sb1 C11 C12 C17 18.5(3) . . . . ?
 Sb1 C11 C12 C13 -163.66(15) . . . . ?
 Sb1 C11 C16 C18 -19.8(3) . . . . ?
 Sb1 C11 C16 C15 164.38(15) . . . . ?
 Sb1 C21 C22 C23 179.85(14) . . . . ?
 Sb1 C21 C22 C27 3.3(3) . . . . ?
 Sb1 C21 C26 C28 0.3(3) . . . . ?
 Sb1 C21 C26 C25 -179.11(14) . . . . ?
 Sb1 C31 C36 C38 -15.6(3) . . . . ?
 Sb1 C31 C36 C35 167.04(16) . . . . ?
 C11 Sb1 O1 Cu1 121.41(16) . . . . ?
 C11 C12 C13 C14 -2.0(3) . . . . ?
 C21 Sb1 O1 Cu1 9.51(18) . . . . ?
 C21 C22 C23 C24 -1.5(3) . . . . ?
 C21 C22 C27 C272 107.5(2) . . . . ?
 C21 C22 C27 C271 -129.3(2) . . . . ?
 C21 C26 C28 C282 -130.6(2) . . . . ?
 C21 C26 C28 C281 105.2(2) . . . . ?
 C21 C26 C25 C24 0.2(3) . . . . ?
 C17 C12 C13 C14 176.0(2) . . . . ?
 C22 C21 C26 C28 177.66(19) . . . . ?
 C22 C21 C26 C25 -1.7(3) . . . . ?
 C22 C23 C24 C25 0.1(3) . . . . ?
 C171 C17 C12 C11 -113.3(2) . . . . ?
 C171 C17 C12 C13 68.9(2) . . . . ?
 C26 C21 C22 C23 2.4(3) . . . . ?
 C26 C21 C22 C27 -174.17(19) . . . . ?
 C26 C25 C24 C23 0.7(3) . . . . ?
 C37 C32 C31 Sb1 13.3(3) . . . . ?
 C37 C32 C31 C36 -175.00(19) . . . . ?
 C37 C32 C33 C34 178.5(2) . . . . ?
 C32 C31 C36 C38 172.79(19) . . . . ?
 C32 C31 C36 C35 -4.6(3) . . . . ?
 C14 C15 C16 C11 0.1(3) . . . . ?
 C14 C15 C16 C18 -176.1(2) . . . . ?
 C31 Sb1 O1 Cu1 -116.89(16) . . . . ?
 C31 C32 C33 C34 -0.3(3) . . . . ?
 C12 C11 C16 C18 170.38(19) . . . . ?
 C12 C11 C16 C15 -5.5(3) . . . . ?
 C13 C14 C15 C16 4.1(3) . . . . ?
 C371 C37 C32 C31 -109.4(2) . . . . ?
 C371 C37 C32 C33 71.9(2) . . . . ?
 C35 C34 C33 C32 -2.1(3) . . . . ?
 C36 C35 C34 C33 1.2(4) . . . . ?
 C15 C14 C13 C12 -3.2(4) . . . . ?
 C181 C18 C16 C11 -116.7(2) . . . . ?
 C181 C18 C16 C15 59.2(3) . . . . ?
 C23 C22 C27 C272 -69.1(2) . . . . ?
 C23 C22 C27 C271 54.1(3) . . . . ?
 C16 C11 C12 C17 -171.46(19) . . . . ?
 C16 C11 C12 C13 6.4(3) . . . . ?
 C28 C26 C25 C24 -179.3(2) . . . . ?
 C34 C35 C36 C38 -175.4(2) . . . . ?
 C34 C35 C36 C31 2.1(3) . . . . ?
 C33 C32 C31 Sb1 -168.02(16) . . . . ?
 C33 C32 C31 C36 3.7(3) . . . . ?
 C182 C18 C16 C11 120.5(2) . . . . ?
 C182 C18 C16 C15 -63.6(2) . . . . ?
 C382 C38 C36 C31 -123.1(2) . . . . ?
 C382 C38 C36 C35 54.3(3) . . . . ?
 C172 C17 C12 C11 123.7(2) . . . . ?
 C172 C17 C12 C13 -54.1(3) . . . . ?
 C25 C26 C28 C282 48.8(3) . . . . ?
 C25 C26 C28 C281 -75.4(2) . . . . ?
 C372 C37 C32 C31 128.6(2) . . . . ?
 C372 C37 C32 C33 -50.1(3) . . . . ?
 C27 C22 C23 C24 175.3(2) . . . . ?
 C381 C38 C36 C31 112.2(2) . . . . ?
 C381 C38 C36 C35 -70.4(3) . . . . ?

_shelx_res_file
;
TITL tcj00204_mans_a.res in P-1
    tcj00204_mans.res
    created by SHELXL-2018/3 at 22:38:40 on 11-Jun-2022
REM Old TITL TCJ00204_manS in P-1
REM SHELXT solution in P-1: R1 0.071, Rweak 0.009, Alpha 0.041
REM <I/s> 0.000 for 0 systematic absences, Orientation as input
REM Formula found by SHELXT: C38 O Cl7 Cu Sb
CELL 1.54184 10.4183 12.3198 18.2971 75.022 79.759 67.747
ZERR 2 0.0003 0.0002 0.0004 0.002 0.002 0.002
LATT 1
SFAC C H O Cl Cu Sb
UNIT 76 106 2 14 2 2

L.S. 14
PLAN  17
SIZE 0.05 0.07 0.09
TEMP -173
CONF
BOND
list 4
MORE -1
BOND $H
fmap 2 53
acta
SHEL 9999 0.837
REM <olex2.extras>
REM <HklSrc "%.\\TCJ00204_manS.hkl">
REM </olex2.extras>

WGHT    0.023600    0.316800
FVAR       0.32573
SB1   6    0.428434    0.403388    0.747125    11.00000    0.00997    0.00863 =
         0.01095   -0.00306   -0.00042   -0.00282
CU1   5    0.141917    0.671705    0.709173    11.00000    0.01579    0.01275 =
         0.02021   -0.00475   -0.00368    0.00010
CL1   4   -0.038149    0.824656    0.712873    11.00000    0.02580    0.02117 =
         0.02400   -0.00859   -0.00760    0.00751
CL7   4   -0.081967    0.774906    0.522260    11.00000    0.03076    0.02090 =
         0.02900   -0.00772   -0.00353   -0.00783
CL6   4   -0.144275    1.025852    0.449374    11.00000    0.03299    0.02835 =
         0.02709    0.00500   -0.01273   -0.01586
CL4   4    0.171385    0.692085    0.903414    11.00000    0.03412    0.02013 =
         0.03578   -0.00625   -0.01093   -0.00410
CL2   4   -0.052935    0.888313    0.957116    11.00000    0.02882    0.03010 =
         0.03085   -0.00549    0.00104   -0.00737
CL3   4    0.162613    0.937456    0.845785    11.00000    0.02527    0.02942 =
         0.04069    0.00463   -0.00629   -0.01317
CL5   4   -0.343393    0.953148    0.563355    11.00000    0.01969    0.04180 =
         0.05677   -0.01301    0.00559   -0.01049
O1    3    0.298670    0.541965    0.697412    11.00000    0.01617    0.01203 =
         0.01732   -0.00133   -0.00291   -0.00078
C11   1    0.414757    0.261259    0.704009    11.00000    0.00993    0.01096 =
         0.01507   -0.00599    0.00256   -0.00423
C21   1    0.356305    0.370184    0.865931    11.00000    0.01510    0.01360 =
         0.01243   -0.00445    0.00113   -0.00611
C17   1    0.359611    0.404395    0.572708    11.00000    0.01619    0.01772 =
         0.01308   -0.00202   -0.00122   -0.00705
AFIX  13
H17   2    0.405151    0.448764    0.591800    11.00000   -1.20000
AFIX   0
C18   1    0.506843    0.100382    0.824922    11.00000    0.02003    0.01165 =
         0.01676   -0.00247   -0.00366   -0.00603
AFIX  13
H18   2    0.536224    0.164832    0.832539    11.00000   -1.20000
AFIX   0
C38   1    0.758877    0.226290    0.699497    11.00000    0.01244    0.01528 =
         0.02147   -0.00816   -0.00127   -0.00189
AFIX  13
H38   2    0.676011    0.213611    0.732341    11.00000   -1.20000
AFIX   0
C22   1    0.215175    0.382715    0.884468    11.00000    0.01558    0.01252 =
         0.01684   -0.00534    0.00074   -0.00484
C171  1    0.209618    0.486532    0.559527    11.00000    0.02178    0.02342 =
         0.01832   -0.00134   -0.00693   -0.00418
AFIX 137
H17A  2    0.162515    0.444342    0.541437    11.00000   -1.50000
H17B  2    0.209590    0.558937    0.521411    11.00000   -1.50000
H17C  2    0.160539    0.509001    0.607278    11.00000   -1.50000
AFIX   0
C26   1    0.449279    0.332749    0.922094    11.00000    0.01997    0.01476 =
         0.01302   -0.00399   -0.00172   -0.00666
C37   1    0.487827    0.659327    0.740307    11.00000    0.01790    0.01132 =
         0.01701   -0.00507    0.00026   -0.00578
AFIX  13
H37   2    0.421938    0.620850    0.772401    11.00000   -1.20000
AFIX   0
C32   1    0.610312    0.563029    0.708576    11.00000    0.01676    0.01457 =
         0.01240   -0.00250   -0.00286   -0.00649
C14   1    0.331806    0.098794    0.661468    11.00000    0.02600    0.01731 =
         0.02552   -0.00952   -0.00341   -0.01071
AFIX  43
H14   2    0.297645    0.045613    0.648311    11.00000   -1.20000
AFIX   0
C31   1    0.617122    0.444569    0.713513    11.00000    0.01164    0.01460 =
         0.01022   -0.00147   -0.00136   -0.00544
C12   1    0.365352    0.290396    0.632397    11.00000    0.01268    0.01459 =
         0.01244   -0.00447    0.00121   -0.00250
C13   1    0.322353    0.208011    0.612961    11.00000    0.02429    0.02152 =
         0.01579   -0.00510   -0.00717   -0.00754
AFIX  43
H13   2    0.285745    0.227183    0.565387    11.00000   -1.20000
AFIX   0
C371  1    0.409883    0.756997    0.676452    11.00000    0.02077    0.01258 =
         0.02257   -0.00291   -0.00075   -0.00427
AFIX 137
H37A  2    0.470266    0.800785    0.647288    11.00000   -1.50000
H37B  2    0.325879    0.812735    0.698352    11.00000   -1.50000
H37C  2    0.383601    0.720002    0.642833    11.00000   -1.50000
AFIX   0
C35   1    0.850117    0.394563    0.652058    11.00000    0.01250    0.01975 =
         0.02015   -0.00349    0.00115   -0.00132
AFIX  43
H35   2    0.931958    0.338409    0.632775    11.00000   -1.20000
AFIX   0
C36   1    0.739609    0.357906    0.687628    11.00000    0.01206    0.01547 =
         0.01248   -0.00383   -0.00179   -0.00265
C15   1    0.391062    0.067891    0.728870    11.00000    0.02065    0.01137 =
         0.02077   -0.00452    0.00000   -0.00625
AFIX  43
H15   2    0.402861   -0.009221    0.760290    11.00000   -1.20000
AFIX   0
C181  1    0.638967   -0.010150    0.816989    11.00000    0.02164    0.01388 =
         0.03347   -0.00429   -0.01117   -0.00105
AFIX 137
H18A  2    0.612199   -0.078805    0.818204    11.00000   -1.50000
H18B  2    0.695676   -0.029107    0.859059    11.00000   -1.50000
H18C  2    0.692928    0.007271    0.768667    11.00000   -1.50000
AFIX   0
C23   1    0.169409    0.360873    0.961259    11.00000    0.01876    0.02365 =
         0.02153   -0.00744    0.00646   -0.00909
AFIX  43
H23   2    0.074099    0.370565    0.975520    11.00000   -1.20000
AFIX   0
C16   1    0.434102    0.146746    0.752136    11.00000    0.01211    0.01252 =
         0.01553   -0.00417    0.00062   -0.00197
C28   1    0.603840    0.313430    0.904808    11.00000    0.02031    0.02730 =
         0.01490   -0.00236   -0.00419   -0.01016
AFIX  13
H28   2    0.627666    0.314798    0.849246    11.00000   -1.20000
AFIX   0
C34   1    0.843230    0.511582    0.644162    11.00000    0.01520    0.02288 =
         0.02283    0.00062   -0.00017   -0.01048
AFIX  43
H34   2    0.919146    0.535480    0.618835    11.00000   -1.20000
AFIX   0
C33   1    0.725326    0.593570    0.673312    11.00000    0.01953    0.01447 =
         0.02097   -0.00081   -0.00303   -0.00683
AFIX  43
H33   2    0.722967    0.672781    0.669102    11.00000   -1.20000
AFIX   0
C182  1    0.414035    0.067982    0.895510    11.00000    0.03218    0.02090 =
         0.01701    0.00010   -0.00492   -0.01144
AFIX 137
H18D  2    0.386054    0.003219    0.889964    11.00000   -1.50000
H18E  2    0.330951    0.138521    0.901216    11.00000   -1.50000
H18F  2    0.465697    0.041466    0.940533    11.00000   -1.50000
AFIX   0

C4    1    0.062536    0.844265    0.878814    11.00000    0.02316    0.02062 =
         0.02517   -0.00095   -0.00851   -0.00628
AFIX  13
H4    2    0.006742    0.852832    0.837140    11.00000   -1.20000
AFIX   0

C272  1    0.073570    0.302541    0.827870    11.00000    0.02071    0.02689 =
         0.02737   -0.00887   -0.00225   -0.01126
AFIX 137
H27A  2    0.035797    0.273777    0.879049    11.00000   -1.50000
H27B  2    0.157250    0.238646    0.812991    11.00000   -1.50000
H27C  2    0.003707    0.325415    0.791941    11.00000   -1.50000
AFIX   0
C382  1    0.888243    0.146157    0.741695    11.00000    0.02006    0.01445 =
         0.03828   -0.00448   -0.00854   -0.00301
AFIX 137
H38A  2    0.971472    0.156833    0.710943    11.00000   -1.50000
H38B  2    0.896086    0.062044    0.750597    11.00000   -1.50000
H38C  2    0.879777    0.168428    0.790488    11.00000   -1.50000
AFIX   0
C282  1    0.696590    0.192621    0.947786    11.00000    0.02274    0.02800 =
         0.02403   -0.00492   -0.00717   -0.00595
AFIX 137
H28A  2    0.794606    0.182551    0.931783    11.00000   -1.50000
H28B  2    0.675777    0.127703    0.936594    11.00000   -1.50000
H28C  2    0.678767    0.190266    1.002497    11.00000   -1.50000
AFIX   0
C172  1    0.440026    0.373759    0.497471    11.00000    0.02579    0.03426 =
         0.01411   -0.00356    0.00071   -0.01031
AFIX 137
H17D  2    0.399368    0.327350    0.478726    11.00000   -1.50000
H17E  2    0.537819    0.326335    0.505717    11.00000   -1.50000
H17F  2    0.434207    0.448043    0.459958    11.00000   -1.50000
AFIX   0
C25   1    0.397962    0.310921    0.997849    11.00000    0.02903    0.02237 =
         0.01603   -0.00506   -0.00422   -0.00973
AFIX  43
H25   2    0.459034    0.285757    1.036653    11.00000   -1.20000
AFIX   0
C372  1    0.536730    0.716913    0.790473    11.00000    0.03098    0.01674 =
         0.02346   -0.00722   -0.00253   -0.00975
AFIX 137
H37D  2    0.599398    0.653757    0.826070    11.00000   -1.50000
H37E  2    0.455758    0.765143    0.818956    11.00000   -1.50000
H37F  2    0.586084    0.768404    0.758246    11.00000   -1.50000
AFIX   0
C24   1    0.258630    0.325522    1.017274    11.00000    0.03180    0.02508 =
         0.01388   -0.00664    0.00589   -0.01165
AFIX  43
H24   2    0.224393    0.311188    1.069230    11.00000   -1.20000
AFIX   0
C27   1    0.111035    0.411674    0.827291    11.00000    0.01219    0.02346 =
         0.02138   -0.00617    0.00231   -0.00784
AFIX  13
H27   2    0.155293    0.435674    0.775538    11.00000   -1.20000
AFIX   0
C381  1    0.765084    0.189462    0.624824    11.00000    0.02439    0.02879 =
         0.03043   -0.01802    0.00079   -0.00845
AFIX 137
H38D  2    0.681496    0.241510    0.598951    11.00000   -1.50000
H38E  2    0.769829    0.105940    0.635503    11.00000   -1.50000
H38F  2    0.847900    0.197361    0.592217    11.00000   -1.50000
AFIX   0

C5    1   -0.166056    0.924695    0.534147    11.00000    0.01941    0.02155 =
         0.02415   -0.00587   -0.00162   -0.00879
AFIX  13
H5    2   -0.122128    0.936174    0.574572    11.00000   -1.20000
AFIX   0

C271  1   -0.022513    0.517016    0.841189    11.00000    0.01629    0.02265 =
         0.03349   -0.00707   -0.00049   -0.00571
AFIX 137
H27D  2    0.001833    0.585647    0.843015    11.00000   -1.50000
H27E  2   -0.072601    0.493053    0.889569    11.00000   -1.50000
H27F  2   -0.081929    0.539521    0.799845    11.00000   -1.50000
AFIX   0
C281  1    0.633927    0.416370    0.921365    11.00000    0.03305    0.02784 =
         0.04639    0.00418   -0.01785   -0.01857
AFIX 137
H28D  2    0.617784    0.413811    0.976109    11.00000   -1.50000
H28E  2    0.572212    0.492976    0.894373    11.00000   -1.50000
H28F  2    0.731095    0.408388    0.904238    11.00000   -1.50000
AFIX   0
HKLF 4


REM  tcj00204_mans_a.res in P-1
REM wR2 = 0.0570, GooF = S = 1.054, Restrained GooF = 1.054 for all data
REM R1 = 0.0236 for 7038 Fo > 4sig(Fo) and 0.0253 for all 7464 data
REM 445 parameters refined using 0 restraints

END

WGHT      0.0236      0.3169

REM Highest difference peak  0.539,  deepest hole -0.476,  1-sigma level  0.069
Q1    1   0.0437  0.7630  0.7049  11.00000  0.05    0.54
Q2    1   0.4043  0.3844  0.8178  11.00000  0.05    0.51
Q3    1   0.0786  0.7887  0.7997  11.00000  0.05    0.35
Q4    1   0.3714  0.4761  0.7067  11.00000  0.05    0.32
Q5    1   0.8228  0.1967  0.7161  11.00000  0.05    0.31
Q6    1   0.4217  0.3109  0.7186  11.00000  0.05    0.31
Q7    1   0.5725  0.0379  0.8119  11.00000  0.05    0.30
Q8    1   0.3444  0.3411  0.6173  11.00000  0.05    0.30
Q9    1   0.4436  0.7016  0.7176  11.00000  0.05    0.29
Q10   1   0.3555  0.3547  0.6006  11.00000  0.05    0.29
Q11   1   0.1675  0.3999  0.8602  11.00000  0.05    0.29
Q12   1   0.7381  0.2953  0.6953  11.00000  0.05    0.29
Q13   1   0.5622  0.6052  0.7246  11.00000  0.05    0.28
Q14   1   0.4498  0.4267  0.6841  11.00000  0.05    0.28
Q15   1   0.1035  0.7777  0.8979  11.00000  0.05    0.28
Q16   1  -0.2161  1.0788  0.4602  11.00000  0.05    0.27
Q17   1   0.5252  0.3249  0.9080  11.00000  0.05    0.27
;
_shelx_res_checksum                84806
_shelx_hkl_file
;
   0   0  -1   43.54    3.08
   0   0  -2 2036.10   87.29
   0   0  -3  128.93    9.63
   0   0  -3  103.71    8.36
   0   0  -4 1304.94   62.30
   0   0  -4 1341.32   61.23
   0   0  -5 2667.53  121.13
   0   0  -5 2713.93  119.49
   0   0  -6  521.07   32.30
   0   0  -7 1396.89   71.84
   0   0  -8   15.06    2.52
   0   0  -8    5.02    5.47
   0   0  -9  293.29   15.18
   0   0  -9  280.07   22.66
   0   0   9  257.60   22.73
   0   0  -9  325.37   27.72
   0   0 -10  302.48   16.02
   0   0 -10  285.99   23.92
   0   0 -10  308.89   29.03
   0   0  10  289.67   24.96
   0   0 -11  469.14   23.25
   0   0 -11  488.20   34.15
   0   0 -11  425.94   24.05
   0   0 -11  479.30   39.58
   0   0  11  503.97   35.64
   0   0 -12   20.04    3.67
   0   0 -12   15.99    7.05
   0   0 -12   17.81    4.13
   0   0  12   13.26    6.60
   0   0 -12    2.95    6.82
   0   0 -13    6.51    2.75
   0   0 -13    4.49    5.17
   0   0 -13    4.77    2.80
   0   0 -13   13.17    8.75
   0   0  13    4.92    5.66
   0   0 -14  125.36    9.83
   0   0 -14  140.42   19.50
   0   0  14  158.33   21.71
   0   0 -14  118.00   11.00
   0   0  15  222.13   26.74
   0   0 -15  176.40   23.29
   0   0 -15  212.28   15.62
   0   0  16   46.64   12.44
   0   0 -16   54.36   12.95
   0   0 -16   56.39    7.97
   0   0  17    5.71    6.57
   0   0 -17    2.47    2.66
   0   0 -17    0.83    3.64
   0   0 -18   73.81    7.39
   0   0 -18   87.03    9.06
   0   0 -19    0.47    2.19
   0   0 -19   -1.35    3.36
   0   0 -20  332.36   19.25
   0   0 -21   11.51    3.22
   0   1 -21    1.47    2.59
   0   1 -20  228.79   14.39
   0  -1  20  238.68   12.67
   0   1 -20  211.59   14.58
   0   1 -19   28.49    4.41
   0   1 -19   29.70    5.38
   0   1 -19   26.56    5.40
   0   1 -18  345.20   20.17
   0   1 -18  370.72   22.09
   0   1 -18  358.91   22.75
   0   1 -17  256.38   16.72
   0   1 -17  254.94   19.03
   0   1 -17  277.45   18.64
   0   1 -16  399.75   22.99
   0   1 -16  414.40   24.85
   0  -1  16  343.58   35.95
   0   1 -15  488.33   28.02
   0   1 -15  431.21   42.31
   0  -1  15  461.86   41.24
   0  -1  14   53.70   13.15
   0   1 -14   58.82    8.72
   0   1 -14   42.51    5.82
   0   1 -14   43.93    6.84
   0   1 -14   64.02   13.53
   0  -1  13  141.52   20.55
   0   1 -13  152.16   12.96
   0   1 -13  121.13   11.16
   0   1 -13  108.51   17.42
   0   1 -13  129.16   10.14
   0   1 -12  455.95   32.69
   0   1 -12  559.74   29.01
   0   1 -12  519.89   25.87
   0   1 -12  438.53   26.33
   0   1 -12  484.48   37.63
   0   1 -11  790.26   55.28
   0   1 -11  798.40   38.68
   0   1 -11  760.05   35.90
   0   1 -11  704.11   36.73
   0   1 -11  728.41   47.61
   0   1 -10   63.95    6.01
   0   1 -10   61.70    7.22
   0   1 -10   71.31   14.48
   0   1 -10   75.47   11.93
   0   1  -9  112.47    7.86
   0   1  -9  116.11    9.38
   0   1  -9  100.45   15.71
   0   1  -9  112.06   13.91
   0   1  -8  558.91   26.31
   0   1  -8  560.31   27.93
   0   1  -8  591.49   39.23
   0   1  -8  508.45   33.52
   0   1  -7 1047.15   46.68
   0   1  -7 1051.32   54.12
   0   1  -7 1047.46   48.06
   0   1  -6  193.32   17.89
   0   1  -5  656.56   37.69
   0   1  -4  140.00   12.89
   0   1  -3  536.42   24.22
   0   1  -2 1440.51   61.94
   0   1  -2 1434.36   61.96
   0   1  -2 1443.76   62.08
   0   1  -2 1481.66   62.09
   0   1  -1  317.65   14.97
   0   1  -1  323.34   15.23
   0   1  -1  313.04   14.63
   0   1  -1  278.47   14.56
   0   1  -1  309.19   14.70
   0   1  -1  290.54   14.54
   0   1   0  680.19   30.15
   0   1   1   27.19    2.66
   0   1   1   27.72    2.77
   0   1   2 1921.21   83.48
   0   1   2 1958.22   83.35
   0   1   2 1939.79   83.16
   0   1   2 1995.62   83.22
   0   1   2 2034.73   83.41
   0   1   2 1930.34   83.25
   0   1   3 1051.14   47.35
   0   1   3 1109.06   46.55
   0   1   3  979.37   45.54
   0   1   3 1047.72   45.72
   0   1   3 1064.74   45.84
   0   1   3 1100.66   45.88
   0  -1  -4  573.66   28.51
   0   1   4  577.92   28.83
   0  -1  -5  377.05   20.94
   0   1   5  332.69   20.28
   0   1   6 1839.93   85.89
   0  -1  -6 1921.59   86.10
   0  -1  -7  991.99   44.65
   0   1   7  959.48   50.43
   0  -1  -7  968.73   53.35
   0  -1  -7 1024.23   50.85
   0  -1  -8  614.43   30.07
   0  -1  -8  639.25   40.07
   0   1   8  627.23   36.55
   0  -1  -9  399.37   21.35
   0  -1  -9  389.69   18.93
   0   1   9  374.15   27.26
   0  -1  -9  407.81   31.08
   0  -1 -10   41.29    5.90
   0   1  10   45.00    6.83
   0  -1 -10   44.11    4.36
   0   1  10   57.08   10.05
   0  -1 -10   57.50   12.78
   0  -1 -11  974.78   45.48
   0  -1 -11 1076.39   64.67
   0   1  11 1062.17   59.67
   0   1  11  968.62   50.74
   0  -1 -11 1085.20   49.27
   0  -1 -11 1055.24   58.04
   0   1  12  204.16   17.02
   0  -1 -12  275.67   17.42
   0  -1 -12  248.51   13.96
   0   1  12  274.68   25.43
   0  -1 -12  307.15   30.60
   0  -1 -12  217.17   14.88
   0  -1 -12  231.30   22.93
   0  -1 -13  279.11   19.01
   0  -1 -13  274.00   15.48
   0   1  13  277.32   27.03
   0  -1 -13  303.61   32.36
   0  -1 -13  252.80   16.74
   0  -1 -13  258.21   26.41
   0  -1 -14   17.81    5.74
   0   1  14   14.54    2.70
   0   1  14   25.34    8.92
   0  -1 -14   24.07   11.20
   0  -1 -14   18.71    4.42
   0  -1 -14   11.82    7.39
   0   1  15  517.54   41.33
   0  -1 -15  498.41   29.42
   0  -1 -15  458.57   39.22
   0   1  15  469.19   23.33
   0   1  16   11.19    6.96
   0  -1 -16    8.28    5.42
   0  -1 -16    8.14    4.48
   0  -1 -16   15.93    7.49
   0  -1 -17  143.43   21.12
   0  -1 -17  207.32   15.17
   0   1  17  204.75   24.64
   0  -1 -17  187.22   12.99
   0  -1 -18  189.35   14.27
   0  -1 -18  182.55   12.32
   0  -1 -19   51.86    7.90
   0  -1 -19   69.93    7.80
   0   1  19   62.09    5.79
   0  -1 -20    0.71    3.27
   0  -1 -20   -0.56    2.99
   0  -1 -21   45.47    5.92
   0  -1 -21   40.13    5.02
   0  -2  20  102.17    6.91
   0   2 -19  166.84   12.19
   0   2 -19  149.40   10.56
   0   2 -18   35.56    5.20
   0   2 -18   37.15    6.39
   0   2 -18   29.04    4.03
   0   2 -17   14.15    5.27
   0   2 -17   11.01    3.83
   0   2 -16  128.35   11.20
   0   2 -16  133.14   12.89
   0  -2  16  167.82   23.17
   0   2 -15  234.50   17.90
   0   2 -14  135.72    9.95
   0   2 -13   36.95    5.82
   0   2 -13   42.47    5.12
   0   2 -13   41.65    6.28
   0   2 -13   39.77   11.74
   0   2 -12  128.00   20.02
   0   2 -12  141.39    9.92
   0   2 -12  145.27   10.85
   0   2 -12  118.29   10.90
   0   2 -12  137.11   15.83
   0   2 -11  489.91   26.34
   0   2 -11  527.61   25.94
   0   2 -11  515.42   40.90
   0   2 -11  484.55   33.96
   0   2 -11  541.58   28.96
   0   2 -10  925.24   42.54
   0   2 -10  917.00   44.52
   0   2 -10  841.66   49.84
   0   2  -9 1648.27   73.90
   0   2  -9 1641.53   81.89
   0   2  -9 1748.13   75.93
   0   2  -8    5.53    2.36
   0   2  -8    5.11    3.11
   0   2  -8    3.38    3.82
   0   2  -7   84.46    6.42
   0   2  -7   78.28    7.03
   0   2  -7   98.99   10.56
   0   2  -6  159.37    9.08
   0   2  -6  146.57    9.72
   0   2  -6  133.20   12.42
   0   2  -5 1970.32   93.78
   0   2  -5 2168.32   93.96
   0   2  -4  417.71   23.54
   0   2  -4  412.98   23.50
   0   2  -4  407.53   24.22
   0   2  -3  183.56   13.25
   0   2  -3  197.07   13.53
   0   2  -3  200.01   12.08
   0   2  -3  212.83   13.35
   0   2  -3  211.29   12.35
   0   2  -3  196.50   12.10
   0   2  -2  239.27   14.56
   0   2  -2  228.06   14.86
   0   2  -2  263.99   14.41
   0   2  -2  250.72   14.35
   0   2  -2  249.08   14.27
   0   2  -2  259.45   14.26
   0   2  -1  151.08   10.22
   0   2  -1  149.89    9.96
   0   2  -1  141.64    9.72
   0   2  -1  142.55    9.83
   0   2  -1  159.42    9.96
   0   2   0    7.51    2.49
   0   2   0    3.17    2.05
   0   2   1 1551.15   68.31
   0   2   2  337.67   17.77
   0   2   2  329.99   17.91
   0   2   3 1656.21   72.85
   0   2   3 1593.03   72.78
   0   2   3 1714.31   72.98
   0   2   3 1737.08   73.40
   0   2   3 1617.13   72.99
   0   2   4  189.50   12.06
   0   2   4  224.05   12.54
   0   2   4  168.70   11.28
   0   2   4  193.01   11.65
   0   2   4  169.59   11.40
   0   2   4  204.80   12.06
   0   2   5   74.18    6.95
   0   2   5   71.83    6.31
   0   2   5   73.48    7.42
   0   2   6   37.27    5.69
   0  -2  -6   42.49    6.21
   0   2   6   35.97    5.03
   0  -2  -7  420.87   25.42
   0   2   7  420.38   25.80
   0   2   7  440.32   23.92
   0  -2  -8  240.77   17.99
   0   2   8  209.38   17.57
   0   2   8  237.92   15.70
   0  -2  -8  213.93   13.21
   0  -2  -9  394.34   26.64
   0   2   9  387.20   27.01
   0  -2  -9  373.43   30.07
   0  -2  -9  396.39   21.05
   0   2   9  382.40   23.34
   0   2  10 1763.14   88.94
   0  -2 -10 1814.79   94.28
   0  -2 -10 1815.14   80.17
   0   2  10 1768.06   83.04
   0   2  11  803.73   36.35
   0  -2 -11  757.28   52.81
   0   2  11  856.82   49.77
   0  -2 -11  835.20   40.27
   0   2  11  785.68   42.49
   0  -2 -12  113.76   10.44
   0   2  12  110.25   11.38
   0   2  12  106.52    7.24
   0   2  12  130.22   16.72
   0  -2 -12   98.82   17.58
   0  -2 -12   99.34    8.60
   0  -2 -12  130.75   16.16
   0  -2 -13  264.12   17.90
   0   2  13  239.25   13.23
   0  -2 -13  209.73   26.91
   0   2  13  215.40   23.80
   0  -2 -13  235.35   15.45
   0  -2 -13  288.27   26.03
   0  -2 -14    1.84    4.23
   0   2  14    2.39    5.01
   0  -2 -14    3.30    7.58
   0   2  14    0.34    1.48
   0  -2 -14    3.20    2.75
   0  -2 -14    2.27    5.63
   0   2  15  278.56   28.77
   0  -2 -15  318.26   35.59
   0   2  15  285.72   16.88
   0   2  15  277.60   15.35
   0  -2 -15  318.16   21.28
   0  -2 -15  343.18   30.70
   0  -2 -16   63.58    9.34
   0  -2 -16   59.55    7.63
   0  -2 -16   59.01   12.54
   0   2  16   71.51   13.86
   0  -2 -17  529.65   29.91
   0  -2 -17  368.73   36.16
   0  -2 -17  482.58   26.97
   0   2  17  428.17   38.34
   0  -2 -18   44.97    6.86
   0   2  18   58.34    5.46
   0  -2 -19  130.41   10.82
   0   2  19  129.55    9.90
   0  -2 -20   17.48    4.69
   0   2  20   15.14    2.82
   0  -2 -20   23.60    4.33
   0  -2 -21  182.55   12.24
   0  -2 -21  163.38   10.56
   0   2  21  150.86    8.77
   0   3 -20    5.79    2.36
   0  -3  20    6.40    1.89
   0   3 -19   13.07    2.52
   0   3 -19   18.40    3.75
   0   3 -19   14.15    3.75
   0   3 -19   18.76    3.59
   0   3 -18    1.54    1.94
   0   3 -18   -1.93    3.08
   0   3 -18   -1.23    3.41
   0   3 -18    4.21    2.79
   0   3 -17  472.62   26.95
   0   3 -17  486.47   26.80
   0   3 -17  459.10   25.53
   0   3 -16   -1.74    3.45
   0   3 -16   -0.79    3.33
   0   3 -16    1.39    3.05
   0  -3  15    9.13    6.42
   0   3 -15   13.83    4.26
   0   3 -15   14.68    5.28
   0   3 -15   24.10    5.66
   0  -3  14  191.69   25.61
   0   3 -14  181.87   12.63
   0   3 -14  200.66   14.35
   0   3 -14  173.13   14.95
   0   3 -14  200.65   15.15
   0  -3  13  602.86   48.66
   0   3 -13  610.71   30.97
   0   3 -13  571.09   31.75
   0   3 -13  631.49   34.27
   0   3 -13  659.35   33.81
   0   3 -12   -0.84    3.70
   0  -3  12    2.73    5.13
   0   3 -12    9.27    3.16
   0   3 -12    0.64    2.64
   0   3 -12    3.01    3.16
   0   3 -12    4.49    3.06
   0   3 -11  610.90   44.15
   0   3 -11  621.28   30.89
   0   3 -11  676.18   32.05
   0   3 -11  566.35   31.94
   0   3 -11  602.81   40.17
   0   3 -10   90.83   14.39
   0   3 -10   72.74    6.82
   0   3 -10   77.75    7.38
   0   3 -10   67.11    7.47
   0   3 -10   86.52   12.21
   0   3  -9   34.84    4.74
   0   3  -9   30.55    7.60
   0   3  -9   35.72    5.02
   0   3  -9   23.46    7.31
   0   3  -8  132.37    9.50
   0   3  -8  163.67   15.77
   0   3  -8  155.10   16.75
   0   3  -8  134.37   15.18
   0   3  -7 1943.80   83.39
   0   3  -7 1968.31   91.90
   0   3  -7 1836.76   92.22
   0   3  -7 1868.75   92.86
   0   3  -6   19.69    5.42
   0   3  -6   17.39    5.63
   0   3  -5  980.31   51.11
   0   3  -5 1025.77   51.37
   0   3  -4   54.62    7.71
   0   3  -3  553.52   30.09
   0   3  -3  545.38   28.58
   0   3  -3  512.61   28.06
   0   3  -2   24.68    5.27
   0   3  -2   39.12    5.62
   0   3  -2   25.67    4.76
   0   3  -2   36.81    5.54
   0   3  -2   33.19    5.35
   0   3  -1  369.87   21.09
   0   3  -1  374.90   21.48
   0   3  -1  383.35   21.59
   0   3  -1  351.40   21.03
   0   3   0 1276.92   59.10
   0   3   0 1261.07   58.68
   0   3   1 1738.92   79.07
   0   3   1 1780.27   79.18
   0   3   2  147.83   11.38
   0   3   2  144.45   11.04
   0   3   3 2323.63  103.95
   0   3   3 2472.78  104.65
   0   3   3 2258.58  103.96
   0   3   3 2384.70  104.08
   0   3   4  245.92   16.24
   0   3   4  265.54   16.49
   0   3   4  287.09   17.22
   0   3   4  253.90   16.63
   0   3   5  278.65   17.50
   0   3   6  203.93   14.05
   0   3   6  177.99   13.06
   0   3   6  180.65   13.47
   0   3   7  773.08   39.30
   0  -3  -7  759.26   39.02
   0   3   7  760.46   40.18
   0   3   8  330.59   16.05
   0   3   8  306.70   20.76
   0  -3  -8  374.90   22.64
   0   3   8  356.05   23.18
   0   3   9 1189.07   52.62
   0  -3  -9 1254.44   55.42
   0   3   9 1258.34   59.57
   0   3   9 1170.17   61.73
   0  -3  -9 1217.61   60.71
   0   3  10   20.72    2.69
   0   3  10   18.55    4.66
   0  -3 -10   20.81    4.20
   0   3  10   12.66    5.01
   0   3  11    4.29    1.56
   0  -3 -11    9.11    6.05
   0   3  11    6.46    4.80
   0   3  11    6.24    3.53
   0  -3 -11    6.45    3.43
   0   3  12  384.76   19.36
   0   3  12  410.29   20.48
   0  -3 -12  377.74   34.88
   0   3  12  377.08   30.52
   0  -3 -12  384.37   23.01
   0  -3 -13 1194.51   53.78
   0  -3 -13 1001.46   68.64
   0   3  13 1107.05   64.05
   0   3  13 1070.50   49.05
   0   3  13 1112.87   48.17
   0  -3 -13  989.72   49.65
   0  -3 -13 1030.18   62.05
   0  -3 -14  244.55   29.71
   0   3  14  273.54   26.60
   0   3  14  241.18   14.27
   0   3  14  243.89   13.51
   0  -3 -14  247.36   17.98
   0  -3 -14  215.79   23.87
   0  -3 -15  173.31   25.26
   0   3  15  165.01   21.00
   0   3  15  162.30   11.84
   0   3  15  164.27   10.19
   0  -3 -15  183.93   15.18
   0  -3 -15  166.19   12.83
   0  -3 -15  185.65   21.93
   0   3  16   46.33    5.70
   0  -3 -16   66.87   16.30
   0  -3 -16   47.22    8.02
   0  -3 -16   44.39    6.43
   0  -3 -16   56.47   12.57
   0  -3 -17  114.25   11.88
   0  -3 -17   81.17   14.98
   0  -3 -17  107.01    9.87
   0   3  17   91.52    7.96
   0  -3 -18   26.72    6.52
   0  -3 -18   29.29    5.30
   0   3  18   33.17    5.24
   0  -3 -19   84.77    8.23
   0   3  19   92.48    7.95
   0   3  19   80.37    7.59
   0   3  20  128.91    9.14
   0  -3 -20  136.21    9.92
   0  -3 -20  127.63   11.27
   0  -3 -21   22.01    3.34
   0   3  21   28.45    3.28
   0  -3 -21   23.41    4.59
   0   4 -19  106.64    6.40
   0   4 -18   16.82    3.69
   0   4 -18   20.61    3.32
   0   4 -18   21.97    3.83
   0   4 -17   32.55    4.48
   0   4 -17   23.26    4.43
   0   4 -17   24.60    4.92
   0   4 -17   23.91    4.73
   0   4 -16   22.27    4.63
   0   4 -16   15.63    4.59
   0   4 -16   19.12    4.75
   0   4 -15  172.80   13.07
   0   4 -15  166.06   13.65
   0   4 -15  149.28   12.89
   0  -4  14  373.70   37.01
   0   4 -14  389.99   21.89
   0   4 -14  417.08   23.59
   0   4 -14  407.34   24.50
   0   4 -14  368.62   23.49
   0  -4  13  301.12   32.15
   0   4 -13  267.98   16.97
   0   4 -13  260.63   18.01
   0   4 -13  265.13   18.89
   0   4 -13  318.92   19.57
   0  -4  12   37.49   11.33
   0   4 -12   55.12    7.60
   0   4 -12   39.98    5.73
   0   4 -12   54.18    7.24
   0   4 -11  148.25   11.37
   0   4 -11  140.24   11.94
   0   4 -11  139.53   11.64
   0   4 -11  116.03   10.11
   0   4 -10  201.16   13.48
   0   4 -10  207.55   14.85
   0   4 -10  216.11   14.09
   0   4 -10  184.73   13.91
   0   4 -10  203.58   14.28
   0   4  -9  538.50   27.63
   0   4  -9  569.41   29.14
   0   4  -9  539.81   36.96
   0   4  -9  547.89   27.96
   0   4  -9  481.12   27.84
   0   4  -9  569.28   28.06
   0   4  -8  117.45    8.96
   0   4  -8  115.08    9.68
   0   4  -8  127.93   15.17
   0   4  -8  114.30    9.00
   0   4  -8  120.85    9.52
   0   4  -7  240.64   14.94
   0   4  -7  241.32   20.97
   0   4  -6  179.84   17.25
   0   4  -6  168.87   11.35
   0   4  -6  188.24   11.29
   0   4  -5 1667.88   80.61
   0   4  -5 1639.23   71.83
   0   4  -5 1633.21   71.53
   0   4  -4 1031.28   45.90
   0   4  -3  254.58   18.05
   0   4  -3  244.97   12.94
   0   4  -2  890.15   45.07
   0   4  -2  847.96   44.34
   0   4  -1   21.51    5.15
   0   4  -1   30.97    5.83
   0   4  -1   28.65    5.67
   0   4  -1   23.35    5.49
   0   4   0  807.53   41.85
   0   4   0  778.37   41.30
   0   4   1 4089.04  169.83
   0   4   1 3691.44  168.71
   0   4   1 4125.62  170.09
   0   4   1 3653.38  169.16
   0   4   2  756.91   39.48
   0   4   2  745.12   39.66
   0   4   3  341.59   22.26
   0   4   3  380.92   23.24
   0   4   4  118.85   11.24
   0   4   4  110.89    6.01
   0   4   4  128.78   11.56
   0   4   4  118.83   11.10
   0   4   5  682.55   32.25
   0  -4  -5  505.68   22.78
   0   4   6  768.42   38.90
   0   4   6  716.31   31.52
   0   4   6  684.31   32.02
   0   4   7  145.36    8.23
   0   4   8 1263.54   54.82
   0  -4  -8 1264.74   60.57
   0   4   9    1.57    1.39
   0  -4  -9    2.79    3.03
   0   4  10  337.47   16.94
   0  -4 -10  341.86   19.56
   0   4  11  673.31   31.75
   0   4  11  685.56   33.00
   0  -4 -11  693.87   47.74
   0  -4 -11  738.95   35.52
   0   4  12  653.48   30.89
   0   4  12  657.44   32.23
   0  -4 -12  697.78   49.64
   0  -4 -12  689.60   34.86
   0  -4 -13  130.34   11.89
   0  -4 -13  138.03   21.01
   0   4  13  134.39    9.72
   0   4  13  112.56    9.91
   0   4  13  132.37    8.62
   0   4  13  137.23    9.69
   0  -4 -13  130.18   16.75
   0  -4 -14   52.05   14.21
   0   4  14   46.93    6.00
   0   4  14   44.57    5.32
   0   4  14   48.92    4.75
   0  -4 -14   53.08    7.77
   0  -4 -14   41.84   10.20
   0  -4 -14   46.75    5.99
   0  -4 -15  110.28   19.60
   0   4  15  100.27    8.00
   0   4  15   77.87    8.10
   0   4  15   83.59    6.67
   0  -4 -15   97.89   10.80
   0  -4 -15   84.91   14.39
   0  -4 -15   92.47    8.67
   0  -4 -16  221.22   17.18
   0   4  16  213.80   14.22
   0  -4 -16  206.02   27.91
   0   4  16  218.19   15.16
   0  -4 -16  232.33   15.05
   0  -4 -16  159.39   21.21
   0   4  17   13.31    3.41
   0   4  17   13.46    3.87
   0  -4 -17   13.08    3.49
   0  -4 -17    2.29    4.33
   0  -4 -17   13.44    4.96
   0   4  18  206.14   12.97
   0   4  18  214.54   14.23
   0  -4 -18  196.76   13.64
   0  -4 -18  215.63   16.49
   0   4  19  127.26    9.56
   0   4  19  119.11    9.56
   0  -4 -19  112.35    9.06
   0   4  20   75.89    6.92
   0  -4 -20   93.03    9.00
   0   4  21  116.82    7.86
   0  -4 -21  116.59    9.30
   0   4  22   42.13    3.35
   0   5 -18  232.24   12.33
   0   5 -17    1.92    2.34
   0   5 -17   -0.39    2.08
   0   5 -17    1.80    1.58
   0   5 -17    0.46    2.43
   0   5 -16  645.06   32.27
   0   5 -16  602.45   30.10
   0   5 -16  645.76   32.34
   0   5 -16  670.55   31.58
   0   5 -15   44.55    6.19
   0   5 -15   42.01    6.26
   0   5 -14  116.69   10.65
   0   5 -14  112.73   10.64
   0   5 -14  117.75    9.67
   0  -5  13   -2.98    4.85
   0   5 -13    7.01    4.20
   0   5 -13    2.26    3.08
   0   5 -13    3.14    2.95
   0  -5  12   26.58   10.09
   0   5 -12   32.21    5.83
   0   5 -12   31.09    5.40
   0   5 -12   38.85    6.11
   0   5 -11  199.40   14.11
   0   5 -11  181.74   14.05
   0   5 -11  173.21   13.01
   0   5 -11  182.89   13.76
   0   5 -10  167.82   13.21
   0   5 -10  190.54   14.09
   0   5 -10  195.28   13.58
   0   5 -10  207.41   14.22
   0   5  -9   57.80    6.91
   0   5  -9   57.89    6.93
   0   5  -9   55.52    6.63
   0   5  -9   46.51    6.03
   0   5  -8   27.46    4.63
   0   5  -8   33.24    5.33
   0   5  -8   42.71    5.48
   0   5  -8   26.32    4.51
   0   5  -8   35.15    5.01
   0   5  -7  296.54   16.92
   0   5  -7  285.97   16.81
   0   5  -7  323.13   17.41
   0   5  -7  250.80   16.35
   0   5  -7  287.42   17.03
   0   5  -6  380.36   19.93
   0   5  -6  355.43   19.92
   0   5  -6  364.99   19.75
   0   5  -5   24.40    3.73
   0   5  -5   26.41    3.95
   0   5  -4   11.90    2.70
   0   5  -4   10.66    2.62
   0   5  -4   10.96    2.53
   0   5  -3  213.72   12.12
   0   5  -3  219.14   12.12
   0   5  -2  330.92   16.65
   0   5  -2  330.11   16.60
   0   5  -2  357.38   24.22
   0   5  -1  702.75   40.06
   0   5   0  269.91   14.03
   0   5   0  324.30   22.15
   0   5   1  612.31   36.29
   0   5   1  645.40   37.36
   0   5   2  487.65   30.32
   0   5   2  491.59   30.67
   0   5   3  865.79   38.30
   0   5   4 3479.40  145.68
   0   5   4 3391.88  155.23
   0   5   5    7.91    1.83
   0   5   5    7.15    4.62
   0   5   6  557.91   25.79
   0   5   7  220.08   11.83
   0   5   8 1554.32   67.33
   0   5   9  180.04   10.40
   0  -5 -10  980.74   45.55
   0   5  10  952.28   42.94
   0   5  10  882.42   44.65
   0   5  10 1026.64   45.52
   0   5  10  949.55   44.62
   0  -5 -11  145.74   11.29
   0   5  11  146.11    9.94
   0   5  11  108.97    9.62
   0   5  11  142.42    8.81
   0   5  11  140.30   10.59
   0   5  11  117.47    9.42
   0   5  11  128.58    9.84
   0  -5 -12  674.28   34.59
   0  -5 -12  635.57   47.52
   0   5  12  689.35   32.69
   0   5  12  604.79   32.97
   0   5  12  646.48   30.99
   0   5  12  669.50   33.84
   0   5  12  646.47   32.44
   0   5  12  702.80   33.03
   0  -5 -13   93.80    9.88
   0  -5 -13   62.94   14.81
   0   5  13   89.24    7.86
   0   5  13   90.91    8.49
   0   5  13   96.68    7.19
   0   5  13   96.68    9.11
   0   5  13   90.99    8.16
   0   5  13  100.59    8.21
   0   5  14  375.42   20.77
   0  -5 -14  418.01   24.32
   0  -5 -14  307.68   33.62
   0   5  14  380.44   21.08
   0   5  14  390.25   22.21
   0   5  14  367.85   19.55
   0   5  14  409.03   22.73
   0  -5 -14  333.21   29.89
   0  -5 -15  343.89   21.91
   0  -5 -15  350.66   35.17
   0   5  15  284.65   16.62
   0   5  15  350.01   20.40
   0   5  15  335.03   19.41
   0   5  15  334.93   18.64
   0  -5 -15  264.62   26.74
   0   5  16  257.55   17.32
   0   5  16  287.26   16.41
   0   5  16  260.83   16.77
   0  -5 -16  266.69   19.07
   0   5  17   62.44    7.26
   0   5  17   62.62    6.79
   0  -5 -17   61.55    8.64
   0   5  18   20.35    3.76
   0   5  18   24.12    4.39
   0   5  18   18.01    4.17
   0  -5 -18   19.89    5.11
   0   5  19    2.02    2.22
   0   5  19    0.81    1.65
   0   5  19    2.17    2.65
   0   5  20    7.99    2.58
   0  -5 -20    4.06    3.04
   0   5  21    9.54    2.52
   0   5  22   56.31    4.17
   0   6 -17    2.35    1.99
   0   6 -16   32.77    3.71
   0   6 -16   35.80    4.73
   0   6 -16   37.17    4.62
   0   6 -15   -0.57    2.67
   0   6 -15    5.52    2.90
   0   6 -15    0.82    1.99
   0   6 -15    0.50    2.35
   0   6 -14  489.49   26.12
   0   6 -14  486.87   26.49
   0   6 -13    6.13    2.88
   0   6 -13    2.10    3.29
   0   6 -13    2.83    2.35
   0   6 -13    9.02    3.69
   0  -6  12  398.82   38.85
   0   6 -12  497.83   26.09
   0   6 -12  468.62   26.39
   0   6 -12  462.31   25.72
   0   6 -12  456.72   25.81
   0  -6  11   31.46   10.45
   0   6 -11   30.58    5.49
   0   6 -11   33.06    5.41
   0   6 -11   22.93    4.90
   0   6 -11   19.54    4.64
   0   6 -10  281.34   18.90
   0   6 -10  326.39   19.37
   0   6 -10  306.42   19.00
   0   6 -10  327.41   19.29
   0   6  -9    7.39    3.79
   0   6  -9    9.78    3.57
   0   6  -9    2.52    2.51
   0   6  -9    3.65    2.56
   0   6  -8  391.10   22.26
   0   6  -8  398.55   22.83
   0   6  -8  396.38   22.72
   0   6  -8  423.24   21.91
   0   6  -8  415.85   23.23
   0   6  -8  397.64   22.26
   0   6  -7  590.63   29.57
   0   6  -7  594.64   30.09
   0   6  -7  564.38   29.87
   0   6  -6   34.75    4.75
   0   6  -6   38.59    5.20
   0   6  -6   39.01    5.10
   0   6  -5  150.59   10.68
   0   6  -5  154.54   10.95
   0   6  -5  156.28   10.57
   0   6  -5  141.94   10.28
   0   6  -4 1415.40   63.70
   0   6  -4 1442.81   64.10
   0   6  -4 1385.02   63.30
   0   6  -4 1451.27   63.36
   0   6  -3  302.67   16.22
   0   6  -3  301.95   16.35
   0   6  -2    0.66    1.75
   0   6  -2    4.88    1.67
   0   6  -1   61.28    5.03
   0   6   0   58.50   10.05
   0   6   1  399.27   28.79
   0   6   2  437.53   30.68
   0   6   3    7.05    1.95
   0   6   4  379.95   27.69
   0   6   4  361.62   18.19
   0   6   5   10.30    2.33
   0   6   6  351.47   17.76
   0   6   7   86.55    6.53
   0   6   8   75.06    5.91
   0   6   8   72.87    7.01
   0   6   8   68.37    6.89
   0   6   9    3.62    1.81
   0   6   9    4.57    2.47
   0   6   9    7.02    2.55
   0  -6 -10 1314.62   58.63
   0   6  10 1254.21   56.38
   0   6  10 1205.77   58.27
   0   6  10 1271.13   58.81
   0   6  10 1290.50   57.96
   0   6  10 1285.06   58.37
   0  -6 -11  197.39   14.16
   0   6  11  228.87   13.95
   0   6  11  211.58   14.08
   0   6  11  207.89   12.50
   0   6  11  231.50   14.80
   0   6  11  200.89   13.94
   0   6  11  201.79   13.50
   0  -6 -12  671.14   33.15
   0  -6 -12  635.81   46.62
   0   6  12  605.56   29.76
   0   6  12  604.91   31.20
   0   6  12  589.46   32.18
   0   6  12  635.03   32.42
   0   6  12  634.07   31.47
   0   6  13  137.13   11.06
   0   6  13  151.24   11.04
   0  -6 -13  125.38   11.59
   0   6  13  131.03    9.31
   0   6  13  153.05   11.91
   0   6  13  142.06   10.70
   0   6  14  344.14   20.81
   0   6  14  369.82   20.35
   0  -6 -14  331.27   21.69
   0   6  14  346.19   18.57
   0   6  14  356.48   21.35
   0   6  14  345.07   19.87
   0   6  15  422.15   23.15
   0   6  15  435.57   24.09
   0  -6 -15  445.47   25.59
   0   6  15  390.80   21.03
   0   6  15  452.42   24.76
   0   6  15  403.00   22.26
   0   6  16  194.42   14.27
   0  -6 -16  198.95   15.25
   0   6  16  183.76   13.65
   0   6  16  216.62   13.66
   0  -6 -17   79.87    9.21
   0   6  17   85.04    8.56
   0   6  17  102.87    9.23
   0   6  17   74.76    7.57
   0   6  18   59.70    6.86
   0   6  18   78.07    7.68
   0   6  18   77.04    7.11
   0   6  19  619.42   30.82
   0   6  19  596.03   30.15
   0   6  19  698.79   31.92
   0   6  20    2.00    1.74
   0   6  20    2.10    2.27
   0   6  21   76.62    6.03
   0   6  22   26.94    2.63
   0   7 -17   43.06    3.43
   0   7 -16   52.61    4.51
   0   7 -16   33.63    3.05
   0   7 -15   23.73    3.77
   0   7 -15   22.10    3.18
   0   7 -14    7.93    2.94
   0   7 -14    2.22    2.25
   0   7 -14    4.38    2.75
   0   7 -14    4.53    2.54
   0   7 -13    7.84    3.18
   0   7 -13    6.06    3.42
   0   7 -13    3.39    2.96
   0   7 -13    3.38    2.18
   0   7 -13    4.00    2.74
   0   7 -12  369.10   20.17
   0   7 -12  352.35   20.41
   0   7 -12  366.82   21.32
   0   7 -11   11.08    4.23
   0   7 -11    9.26    3.59
   0   7 -11   10.41    2.84
   0  -7  11    2.70    5.08
   0   7 -10   67.34    7.93
   0   7 -10   67.74    7.84
   0  -7  10   70.71   14.49
   0   7  -9   85.78    8.61
   0   7  -9   77.04    8.29
   0   7  -9   73.30    7.05
   0   7  -8  239.61   15.64
   0   7  -8  222.25   13.87
   0   7  -8  235.17   14.73
   0   7  -7  299.98   18.29
   0   7  -7  313.31   18.07
   0   7  -7  290.82   17.01
   0   7  -6 1929.76   86.16
   0   7  -6 1946.72   87.02
   0   7  -6 1946.60   86.71
   0   7  -6 1930.49   85.25
   0   7  -5  455.58   23.05
   0   7  -5  462.39   23.86
   0   7  -5  415.51   23.09
   0   7  -5  383.36   21.50
   0   7  -5  421.50   22.29
   0   7  -4  146.32   10.35
   0   7  -4  161.37   10.08
   0   7  -4  141.20   10.87
   0   7  -4  155.46   10.91
   0   7  -4  148.50   10.14
   0   7  -4  143.80   10.23
   0   7  -4  135.82   10.05
   0   7  -3  299.37   16.12
   0   7  -3  311.48   16.83
   0   7  -3  305.72   17.64
   0   7  -3  290.70   17.48
   0   7  -3  304.22   17.37
   0   7  -3  304.25   17.00
   0   7  -3  293.90   16.97
   0   7  -3  318.12   17.37
   0   7  -2  501.91   25.60
   0   7  -2  524.37   26.54
   0   7  -2  498.79   26.43
   0   7  -2  541.82   26.67
   0   7  -2  569.51   27.12
   0   7  -2  558.22   27.05
   0   7  -2  543.70   27.21
   0   7  -2  524.70   26.88
   0   7  -1 2803.05  124.15
   0   7  -1 2956.94  124.63
   0   7  -1 2908.49  124.35
   0   7  -1 2847.86  124.21
   0   7  -1 2954.96  124.88
   0   7   0   -0.46    1.89
   0   7   0    3.33    2.14
   0   7   0    1.76    1.65
   0   7   0    4.38    2.24
   0   7   0    2.16    2.26
   0   7   1 1363.88   59.45
   0   7   1 1231.75   58.74
   0   7   1 1373.11   59.39
   0   7   1 1294.66   58.75
   0   7   1 1304.88   60.39
   0   7   2   65.25    6.23
   0   7   2   48.95    5.24
   0   7   2   48.91    5.56
   0   7   2   68.25    6.94
   0   7   3  835.34   39.01
   0   7   3  862.46   39.97
   0   7   4   23.00    3.64
   0   7   4   25.89    3.97
   0   7   4   27.65    4.14
   0   7   5  199.55   12.33
   0   7   5  204.41   13.00
   0   7   5  221.59   13.44
   0   7   5  226.70   13.32
   0   7   5  232.04   13.28
   0   7   6  232.86   13.42
   0   7   6  219.59   14.01
   0   7   6  232.30   14.13
   0   7   6  244.18   14.18
   0   7   6  246.44   15.52
   0   7   6  242.37   14.28
   0   7   7  175.56   11.48
   0   7   7  155.43   10.65
   0   7   7  161.51   10.37
   0   7   7  166.90   11.16
   0   7   7  151.79   10.68
   0   7   7  165.21   10.95
   0   7   7  168.02   11.54
   0   7   8   66.33    6.63
   0   7   8   65.65    5.93
   0   7   8   58.71    6.09
   0   7   8   53.80    6.30
   0   7   8   62.92    5.67
   0   7   8   64.60    6.29
   0   7   8   68.49    6.27
   0   7   9   10.28    2.60
   0   7   9   11.78    2.91
   0   7   9   11.48    2.92
   0   7   9   15.17    3.33
   0   7   9   11.75    3.56
   0   7   9   15.61    3.47
   0   7  10    3.64    2.02
   0   7  10    5.09    2.38
   0   7  10    5.68    2.33
   0   7  10    4.78    3.02
   0   7  10    5.94    2.80
   0   7  11  288.83   18.29
   0   7  11  316.47   17.35
   0   7  11  320.43   18.51
   0   7  11  317.72   19.07
   0   7  11  305.88   19.33
   0   7  11  315.01   18.71
   0   7  12   48.92    6.24
   0   7  12   46.77    5.17
   0   7  12   56.90    6.89
   0   7  12   56.87    6.54
   0   7  12   41.32    6.15
   0   7  12   52.58    6.26
   0   7  13   41.72    5.99
   0   7  13   33.04    4.33
   0   7  13   39.56    5.95
   0   7  13   32.47    5.11
   0   7  13   38.44    6.28
   0   7  13   43.43    5.67
   0   7  14  274.34   17.99
   0   7  14  278.57   16.05
   0   7  14  299.37   18.50
   0   7  14  326.57   18.38
   0   7  14  266.54   18.39
   0   7  14  296.99   17.55
   0   7  15   19.41    3.21
   0   7  15   25.05    5.29
   0   7  15   23.41    4.87
   0   7  15   19.80    4.39
   0   7  15   21.79    4.15
   0   7  16  113.12   10.31
   0   7  16  113.97    9.85
   0   7  16  124.93    9.78
   0   7  17   97.33    8.69
   0   7  18  189.25   13.05
   0   7  18  204.25   12.79
   0   7  19  119.16    8.75
   0   7  19  116.45    8.28
   0   7  19  107.01    8.64
   0   7  20   44.90    4.22
   0   7  20   55.70    5.19
   0   7  21  396.54   19.21
   0   8 -15  104.95    6.40
   0   8 -15   74.88    5.07
   0   8 -14    8.56    2.18
   0   8 -13  492.75   24.85
   0   8 -13  564.56   26.00
   0   8 -12   19.76    3.89
   0   8 -12   19.06    3.47
   0   8 -11    5.24    3.10
   0   8 -11    6.41    2.89
   0   8 -11    7.73    3.29
   0   8 -10   11.30    3.75
   0   8 -10    7.56    2.80
   0   8 -10   20.59    4.46
   0   8 -10   11.84    3.54
   0   8 -10   10.91    3.69
   0   8  -9  227.23   15.18
   0   8  -9  196.07   13.61
   0   8  -9  249.29   15.55
   0   8  -9  231.44   14.24
   0   8  -9  227.46   15.16
   0  -8   9  253.52   26.58
   0   8  -8    7.84    2.71
   0   8  -8   15.39    4.01
   0   8  -8   12.57    2.85
   0   8  -8    7.15    3.31
   0   8  -8    7.53    2.80
   0   8  -8    4.60    3.40
   0   8  -7    8.70    3.24
   0   8  -7   14.19    3.37
   0   8  -7   11.28    2.85
   0   8  -7   15.54    4.00
   0   8  -7   14.70    3.69
   0   8  -7   13.54    3.69
   0   8  -7   17.14    4.14
   0   8  -6   24.18    4.47
   0   8  -6   22.13    3.90
   0   8  -6   22.19    4.55
   0   8  -6   24.30    4.80
   0   8  -6   23.47    4.53
   0   8  -6   30.53    5.27
   0   8  -5   69.24    7.09
   0   8  -5   76.77    7.91
   0   8  -5   80.22    7.65
   0   8  -5   75.81    7.81
   0   8  -5   76.66    7.06
   0   8  -5   68.59    6.93
   0   8  -5   71.24    6.73
   0   8  -4   23.81    4.53
   0   8  -4   21.98    4.14
   0   8  -4   27.32    4.90
   0   8  -4   24.60    4.13
   0   8  -4   23.00    3.94
   0   8  -4   18.11    3.73
   0   8  -3  469.96   25.23
   0   8  -3  500.12   25.96
   0   8  -3  502.35   26.40
   0   8  -3  478.49   26.04
   0   8  -3  499.15   25.60
   0   8  -3  475.08   25.53
   0   8  -3  499.93   25.77
   0   8  -2   48.14    5.58
   0   8  -2   43.56    5.14
   0   8  -2   39.08    5.34
   0   8  -2   53.52    6.20
   0   8  -2   52.08    5.92
   0   8  -2   46.50    5.57
   0   8  -2   30.21    4.92
   0   8  -2   44.72    5.42
   0   8  -1  698.39   32.80
   0   8  -1  657.71   33.08
   0   8  -1  697.02   34.39
   0   8  -1  669.25   32.62
   0   8  -1  676.63   33.71
   0   8  -1  689.43   33.63
   0   8  -1  687.34   33.78
   0   8  -1  640.98   33.42
   0   8  -1  750.02   34.52
   0   8   0  234.09   14.14
   0   8   0  265.30   14.69
   0   8   0  225.94   14.37
   0   8   0  241.73   15.40
   0   8   0  254.21   15.13
   0   8   0  249.41   15.41
   0   8   0  237.53   14.88
   0   8   0  248.20   15.18
   0   8   1  379.14   20.77
   0   8   1  387.98   21.17
   0   8   1  405.28   21.63
   0   8   1  440.77   22.73
   0   8   1  430.67   22.02
   0   8   1  397.01   22.24
   0   8   1  394.09   21.87
   0   8   2   29.34    3.83
   0   8   2   34.42    5.52
   0   8   2   26.39    4.49
   0   8   2   33.65    4.41
   0   8   2   26.15    4.64
   0   8   2   21.63    3.98
   0   8   3 1107.46   50.28
   0   8   3 1164.47   51.26
   0   8   3 1095.95   51.30
   0   8   3 1043.78   51.25
   0   8   4  184.40   11.84
   0   8   4  177.91   12.29
   0   8   4  184.52   11.83
   0   8   5 1086.69   49.10
   0   8   5 1024.04   49.35
   0   8   5 1108.19   50.17
   0   8   5 1051.64   49.64
   0   8   5 1078.72   49.39
   0   8   5 1047.09   50.10
   0   8   6   15.81    3.43
   0   8   6   21.43    3.83
   0   8   6   18.81    3.92
   0   8   6   13.84    2.96
   0   8   6   15.86    3.48
   0   8   6   17.88    3.52
   0   8   6   16.60    4.29
   0   8   6   18.51    3.21
   0   8   7 1011.49   47.40
   0   8   7 1031.79   48.44
   0   8   7 1017.06   48.11
   0   8   7 1090.61   48.65
   0   8   7 1009.91   48.44
   0   8   7 1065.43   47.72
   0   8   7 1068.77   50.41
   0   8   7  978.19   47.02
   0   8   8  179.45   11.87
   0   8   8  167.27   12.18
   0   8   8  186.96   12.44
   0   8   8  176.32   11.94
   0   8   8  172.13   11.46
   0   8   8  180.05   13.67
   0   8   8  163.63   11.09
   0   8   9 1181.74   53.51
   0   8   9 1051.91   52.56
   0   8   9 1115.21   52.48
   0   8   9 1141.11   52.28
   0   8   9 1168.30   52.11
   0   8   9 1167.48   55.19
   0   8   9 1116.28   52.51
   0   8  10  871.68   43.18
   0   8  10  885.52   42.79
   0   8  10  972.45   42.16
   0   8  10  859.77   41.83
   0   8  10  900.24   44.76
   0   8  10  844.24   42.38
   0   8  10  856.96   41.47
   0   8  11  732.88   36.33
   0   8  11  795.62   36.73
   0   8  11  752.08   37.69
   0   8  12    7.82    2.53
   0   8  12   10.87    3.51
   0   8  12    4.52    2.59
   0   8  13  145.70   10.28
   0   8  13  147.34   11.47
   0   8  13  167.36   12.46
   0   8  13  150.15   11.72
   0   8  14  449.23   23.35
   0   8  14  473.75   25.34
   0   8  14  442.75   25.46
   0   8  14  474.71   25.64
   0   8  15    3.53    1.81
   0   8  15    4.53    2.79
   0   8  15    4.18    2.81
   0   8  15    6.60    3.28
   0   8  16   20.86    4.62
   0   8  16   26.87    4.87
   0   8  16   34.00    5.02
   0   8  16   31.65    5.05
   0   8  17  233.04   14.31
   0   8  17  220.30   13.90
   0   8  17  195.64   12.06
   0   8  17  215.91   14.33
   0   8  18  115.85    8.61
   0   8  18  103.38    8.52
   0   8  19  163.39   10.09
   0   8  20   25.69    2.97
   0   9 -13  145.16    8.23
   0   9 -13  136.44    7.81
   0   9 -12   64.96    5.61
   0   9 -12   67.61    6.01
   0   9 -12   74.18    6.06
   0   9 -11  268.21   15.82
   0   9 -11  274.06   15.79
   0   9 -11  294.18   15.99
   0   9 -10  175.96   12.32
   0   9 -10  212.55   13.03
   0   9 -10  189.48   12.73
   0   9  -9   38.47    5.41
   0   9  -9   46.59    5.27
   0   9  -9   47.41    5.93
   0   9  -8  290.20   17.60
   0   9  -8  282.93   17.77
   0   9  -8  298.81   17.25
   0   9  -7   93.73    8.86
   0   9  -7  100.69    8.75
   0   9  -7   86.16    8.80
   0   9  -7   94.44    8.52
   0   9  -7   88.42    7.34
   0   9  -6  254.63   16.76
   0   9  -6  254.71   16.24
   0   9  -6  277.24   17.10
   0   9  -6  285.22   17.21
   0   9  -6  248.45   15.31
   0   9  -5   29.42    5.15
   0   9  -5   19.87    4.14
   0   9  -5   32.99    5.37
   0   9  -5   29.75    4.54
   0   9  -5   28.21    4.15
   0   9  -5   25.45    4.23
   0   9  -4   67.27    6.90
   0   9  -4   64.37    7.15
   0   9  -4   66.68    7.45
   0   9  -4   72.24    7.19
   0   9  -4   60.04    6.53
   0   9  -4   62.38    6.50
   0   9  -3   25.37    4.42
   0   9  -3   24.35    4.27
   0   9  -3   34.28    4.94
   0   9  -3   32.50    5.00
   0   9  -3   31.08    4.71
   0   9  -2   57.10    6.38
   0   9  -2   61.10    6.27
   0   9  -2   65.76    7.48
   0   9  -2   62.42    7.04
   0   9  -2   59.69    6.56
   0   9  -2   65.59    6.86
   0   9  -2   68.50    7.22
   0   9  -1  143.70   10.81
   0   9  -1  136.24   10.23
   0   9  -1  157.16   10.75
   0   9  -1  177.87   12.59
   0   9  -1  163.55   11.87
   0   9  -1  181.75   12.07
   0   9  -1  152.96   11.77
   0   9  -1  164.86   11.87
   0   9   0   49.96    6.11
   0   9   0   43.54    5.39
   0   9   0   56.91    6.86
   0   9   0   43.97    5.84
   0   9   0   42.67    5.86
   0   9   0   52.04    6.27
   0   9   1  132.74   10.73
   0   9   1  131.09    9.92
   0   9   1  130.06   10.15
   0   9   1  127.87   10.68
   0   9   1  124.40   10.27
   0   9   1  137.53   10.49
   0   9   2  396.51   20.70
   0   9   2  379.57   22.37
   0   9   2  374.38   21.43
   0   9   2  396.87   21.95
   0   9   2  423.52   22.86
   0   9   3  233.84   14.27
   0   9   3  216.55   13.58
   0   9   3  247.85   17.13
   0   9   3  264.84   16.38
   0   9   3  238.80   15.80
   0   9   3  249.95   15.48
   0   9   3  254.76   16.11
   0   9   4  158.95   10.84
   0   9   4  156.80   11.15
   0   9   4  178.70   12.38
   0   9   5  388.79   21.76
   0   9   5  401.96   21.54
   0   9   5  411.55   22.74
   0   9   5  388.61   21.51
   0   9   5  423.67   23.22
   0   9   6  102.00    8.49
   0   9   6  101.96    8.86
   0   9   6  118.63    9.44
   0   9   6   91.16    8.86
   0   9   6   95.79    8.30
   0   9   6  102.72    8.78
   0   9   6   95.35    8.10
   0   9   6   93.18    9.02
   0   9   7    9.46    2.77
   0   9   7   11.18    3.05
   0   9   7    7.78    3.16
   0   9   7   12.23    3.28
   0   9   7   11.63    3.52
   0   9   7   11.60    3.50
   0   9   7   12.83    3.07
   0   9   7   15.21    3.56
   0   9   7    6.64    3.51
   0   9   7   12.14    3.66
   0   9   7   10.06    2.83
   0   9   8  264.29   16.18
   0   9   8  275.58   16.98
   0   9   8  288.43   17.52
   0   9   8  288.94   17.53
   0   9   8  270.55   16.86
   0   9   8  285.97   16.73
   0   9   8  302.19   19.45
   0   9   8  273.99   16.07
   0   9   8  280.00   17.76
   0   9   9  557.11   28.96
   0   9   9  597.00   29.86
   0   9   9  559.83   29.94
   0   9   9  570.73   29.36
   0   9   9  566.33   29.63
   0   9   9  576.51   29.03
   0   9   9  569.44   31.88
   0   9   9  562.57   30.11
   0   9  10  696.12   34.94
   0   9  10  696.83   35.37
   0   9  10  711.34   34.27
   0   9  10  730.81   34.75
   0   9  10  656.05   33.73
   0   9  10  667.51   36.83
   0   9  10  679.83   34.38
   0   9  11  251.43   16.57
   0   9  11  271.56   17.22
   0   9  11  274.79   15.98
   0   9  11  274.21   16.11
   0   9  11  251.06   18.25
   0   9  11  259.39   16.36
   0   9  12  451.80   24.24
   0   9  12  422.96   22.93
   0   9  12  426.41   22.66
   0   9  12  460.92   26.33
   0   9  12  448.93   24.29
   0   9  13   20.81    4.12
   0   9  13   16.82    3.27
   0   9  13   14.53    4.48
   0   9  13   17.02    3.76
   0   9  14   54.38    6.49
   0   9  14   54.06    5.40
   0   9  14   56.42    7.31
   0   9  14   50.66    5.94
   0   9  14   60.93    7.03
   0   9  14   64.38    6.97
   0   9  15  169.87   11.83
   0   9  15  167.68   12.77
   0   9  15  148.25   10.60
   0   9  15  170.77   11.81
   0   9  15  174.62   12.31
   0   9  16  309.60   17.83
   0   9  16  315.44   18.67
   0   9  16  271.06   16.55
   0   9  16  336.45   17.93
   0   9  16  333.11   18.35
   0   9  17    0.46    2.08
   0   9  17    5.14    2.73
   0   9  17    4.20    2.17
   0   9  17    2.36    2.43
   0   9  18   52.09    5.21
   0   9  18   52.25    5.21
   0   9  18   60.10    5.53
   0   9  19   20.47    2.97
   0   9  19   16.08    2.80
   0  10 -11  228.85   12.15
   0  10 -11  217.39   11.95
   0  10 -11  212.43   11.90
   0  10 -10  101.18    7.52
   0  10 -10  106.21    7.66
   0  10 -10   92.86    7.16
   0  10  -9    0.94    2.11
   0  10  -9    3.61    2.51
   0  10  -9   -0.41    2.08
   0  10  -8  100.74    8.67
   0  10  -8  107.73    8.21
   0  10  -8  113.03    8.92
   0  10  -8  103.21    8.22
   0  10  -7    5.35    3.12
   0  10  -7    7.80    3.13
   0  10  -7    4.48    3.11
   0  10  -7    2.93    2.39
   0  10  -6  380.30   20.95
   0  10  -6  360.29   20.63
   0  10  -6  365.26   19.05
   0  10  -6  344.28   19.78
   0  10  -5  126.16   10.53
   0  10  -5  135.46    9.67
   0  10  -5  137.27    9.69
   0  10  -5  136.18   10.09
   0  10  -4  123.89   10.40
   0  10  -4  111.40    8.97
   0  10  -4  119.61    9.34
   0  10  -4  105.88    8.79
   0  10  -3   87.80    8.91
   0  10  -3   87.90    8.63
   0  10  -3   96.36    8.69
   0  10  -3   91.32    8.18
   0  10  -3  103.25    8.60
   0  10  -3   91.30    7.79
   0  10  -2  165.93   12.45
   0  10  -2  171.56   13.02
   0  10  -2  170.87   12.05
   0  10  -2  169.64   12.44
   0  10  -2  167.77   12.18
   0  10  -2  169.00   11.19
   0  10  -1   54.55    6.74
   0  10  -1   63.18    6.92
   0  10  -1   61.90    7.30
   0  10  -1   66.56    7.25
   0  10  -1   63.35    7.63
   0  10   0  322.73   19.59
   0  10   0  325.14   19.15
   0  10   0  335.16   19.54
   0  10   0  332.77   19.39
   0  10   0  329.69   20.08
   0  10   0  300.81   17.99
   0  10   1   17.53    4.39
   0  10   1   15.01    3.80
   0  10   1   26.67    4.67
   0  10   1   21.99    4.29
   0  10   1   21.28    4.64
   0  10   2   18.96    3.97
   0  10   2    8.51    3.74
   0  10   2   12.83    4.05
   0  10   2   12.51    3.58
   0  10   3   51.33    6.78
   0  10   3   60.55    6.86
   0  10   3   57.20    5.81
   0  10   3   63.59    7.39
   0  10   3   55.35    6.58
   0  10   4   17.66    4.14
   0  10   4   18.69    3.71
   0  10   4   19.21    4.04
   0  10   4    9.23    2.56
   0  10   4   23.18    3.87
   0  10   4   15.43    4.07
   0  10   4   18.55    3.41
   0  10   5    1.65    2.25
   0  10   5    2.02    2.19
   0  10   5    2.42    1.98
   0  10   5    2.15    2.21
   0  10   5   -0.64    3.54
   0  10   5    3.07    2.52
   0  10   6   41.53    5.22
   0  10   6   47.90    6.12
   0  10   6   45.57    6.32
   0  10   6   42.71    5.60
   0  10   6   33.34    4.70
   0  10   6   37.55    5.18
   0  10   6   38.59    5.85
   0  10   7  465.56   25.35
   0  10   7  443.28   24.68
   0  10   7  463.73   24.45
   0  10   7  457.35   24.03
   0  10   7  407.04   26.06
   0  10   7  457.04   25.36
   0  10   7  458.42   23.72
   0  10   7  421.48   23.52
   0  10   8  375.31   22.05
   0  10   8  408.30   22.06
   0  10   8  379.28   21.29
   0  10   8  399.88   21.95
   0  10   8  361.45   23.57
   0  10   8  369.69   20.31
   0  10   8  385.02   22.44
   0  10   8  376.87   20.52
   0  10   9   11.42    3.58
   0  10   9    8.30    3.06
   0  10   9    5.33    2.62
   0  10   9    1.91    3.11
   0  10   9    4.33    3.73
   0  10   9    2.76    2.75
   0  10  10  262.30   16.21
   0  10  10  285.35   16.92
   0  10  10  265.07   16.73
   0  10  10  269.10   17.09
   0  10  10  258.19   18.62
   0  10  10  287.80   17.61
   0  10  11   23.47    3.95
   0  10  11   18.00    3.68
   0  10  11   14.17    3.69
   0  10  11   14.39    4.00
   0  10  11   16.55    4.96
   0  10  11   14.64    4.07
   0  10  12  203.00   13.55
   0  10  12  231.78   13.50
   0  10  12  236.67   16.23
   0  10  12  207.56   14.26
   0  10  12  224.22   14.39
   0  10  12  217.97   14.79
   0  10  13   10.76    3.14
   0  10  13   11.13    3.84
   0  10  13    9.10    3.17
   0  10  13   15.13    3.83
   0  10  13    7.30    3.06
   0  10  14  312.06   16.85
   0  10  14  275.56   16.15
   0  10  14  281.10   16.75
   0  10  14  279.20   17.89
   0  10  15    5.39    2.47
   0  10  15    5.98    3.23
   0  10  15    5.83    2.77
   0  10  16  201.63   11.91
   0  10  16  210.14   12.51
   0  10  16  187.62   11.48
   0  10  16  178.27   12.38
   0  10  17    0.75    1.94
   0  10  17    0.25    1.49
   0  10  17    1.56    2.07
   0  10  18   51.36    4.59
   0  10  19   14.32    2.06
   0  11 -10  151.30    8.44
   0  11  -9   55.28    4.92
   0  11  -8  405.29   20.69
   0  11  -7    2.97    2.43
   0  11  -7    8.01    2.57
   0  11  -7    6.78    2.92
   0  11  -6  398.08   21.07
   0  11  -5   72.33    7.07
   0  11  -4  158.73   10.52
   0  11  -4  176.67   12.19
   0  11  -4  168.07   12.03
   0  11  -3  199.06   12.47
   0  11  -3  194.38   12.73
   0  11  -3  209.54   13.97
   0  11  -3  182.17   13.16
   0  11  -2  145.17   11.04
   0  11  -2  154.76   10.84
   0  11  -2  157.48   11.84
   0  11  -1   57.69    6.33
   0  11  -1   54.26    6.74
   0  11  -1   73.82    7.18
   0  11  -1   65.54    7.47
   0  11   0  672.04   33.54
   0  11   0  667.61   34.24
   0  11   0  695.56   34.14
   0  11   0  650.83   33.64
   0  11   1  227.55   14.19
   0  11   1  196.84   14.19
   0  11   1  232.41   14.73
   0  11   1  201.88   14.55
   0  11   1  199.99   13.01
   0  11   1  196.67   13.47
   0  11   1  185.72   13.92
   0  11   2   15.30    3.58
   0  11   2   16.69    4.16
   0  11   2   17.42    4.03
   0  11   2    6.70    3.13
   0  11   2   15.00    3.45
   0  11   2   13.28    4.13
   0  11   3   49.36    6.00
   0  11   3   46.63    6.00
   0  11   3   50.01    6.61
   0  11   3   51.04    6.51
   0  11   3   50.97    5.56
   0  11   3   48.29    6.07
   0  11   3   57.03    6.99
   0  11   4  206.52   13.93
   0  11   4  202.81   14.13
   0  11   4  194.07   14.20
   0  11   4  195.52   13.51
   0  11   4  196.08   14.18
   0  11   4  187.98   12.95
   0  11   4  203.66   13.81
   0  11   5    9.56    2.96
   0  11   5    5.96    2.86
   0  11   5    5.20    1.94
   0  11   5    7.60    2.61
   0  11   5   12.56    3.52
   0  11   5    3.65    3.25
   0  11   6  164.15   11.59
   0  11   6  127.27   10.88
   0  11   6  120.19    9.54
   0  11   6  124.01    9.17
   0  11   6  124.00   10.40
   0  11   6  129.52    9.72
   0  11   6  139.83   10.33
   0  11   7  117.58    9.95
   0  11   7  111.73    9.32
   0  11   7  100.76    8.35
   0  11   7  106.46    8.83
   0  11   7  108.95    8.49
   0  11   7  108.21    9.73
   0  11   7  107.83    9.41
   0  11   7  100.13    8.41
   0  11   8   33.83    5.25
   0  11   8   23.87    4.42
   0  11   8   18.53    3.60
   0  11   8   25.30    4.35
   0  11   8   25.90    5.64
   0  11   8   26.69    4.80
   0  11   8   23.93    4.87
   0  11   8   26.33    3.67
   0  11   9    8.96    3.23
   0  11   9    8.20    2.86
   0  11   9    6.15    2.89
   0  11   9    8.94    3.97
   0  11   9    6.42    3.09
   0  11  10   92.30    8.27
   0  11  10  108.73    8.83
   0  11  10  104.62    8.41
   0  11  10   90.53    9.77
   0  11  10   92.92    8.67
   0  11  10  102.84    9.17
   0  11  11  132.59    9.52
   0  11  11  126.58    9.92
   0  11  11  127.84    9.62
   0  11  11  133.43   10.52
   0  11  11  128.42   10.06
   0  11  11  133.83   11.42
   0  11  12  498.83   23.95
   0  11  12  453.40   23.89
   0  11  12  452.30   23.77
   0  11  12  431.39   23.86
   0  11  12  413.06   24.85
   0  11  13    5.44    2.63
   0  11  13    2.29    2.11
   0  11  13    1.32    1.94
   0  11  13    1.47    2.68
   0  11  13    6.85    3.41
   0  11  14  139.94    9.71
   0  11  14  148.87    9.70
   0  11  14  128.44    9.45
   0  11  14  137.09   10.36
   0  11  15    7.80    2.66
   0  11  15    6.39    2.62
   0  11  16   87.85    6.00
   0  11  16   75.48    6.28
   0  11  17   97.19    6.46
   0  11  18  222.38   10.97
   0  12  -8   30.54    2.91
   0  12  -8   26.56    2.88
   0  12  -7   43.45    4.17
   0  12  -5  140.00    9.46
   0  12  -5  149.11    9.49
   0  12  -4   99.16    7.88
   0  12  -4  111.35    8.19
   0  12  -3   96.23    7.77
   0  12  -3   81.15    7.15
   0  12  -2  417.73   22.56
   0  12  -2  422.20   22.13
   0  12  -2  426.30   21.32
   0  12  -1   96.37    7.90
   0  12  -1   92.25    7.89
   0  12  -1   96.21    7.54
   0  12   0  126.22    9.15
   0  12   0  112.40    8.98
   0  12   0  121.70    9.49
   0  12   0  121.31    9.03
   0  12   1   83.17    7.66
   0  12   1   92.39    7.59
   0  12   1   85.01    8.09
   0  12   1   91.55    8.40
   0  12   1  112.53    8.35
   0  12   2  256.68   15.24
   0  12   2  240.50   14.43
   0  12   2  240.75   15.69
   0  12   2  266.22   16.21
   0  12   2  286.24   15.87
   0  12   3  550.48   27.14
   0  12   3  539.22   28.51
   0  12   3  543.26   28.05
   0  12   3  539.42   27.27
   0  12   3  535.31   28.41
   0  12   4  135.58   10.88
   0  12   4  140.05   10.07
   0  12   4  133.89   10.38
   0  12   4  134.90    9.72
   0  12   4  147.42   11.16
   0  12   5  812.95   38.17
   0  12   5  802.38   37.39
   0  12   5  763.02   37.81
   0  12   6   78.23    6.88
   0  12   6   81.40    7.48
   0  12   6   67.77    6.15
   0  12   6   67.70    7.46
   0  12   7  517.76   27.56
   0  12   7  553.82   27.27
   0  12   7  504.51   27.24
   0  12   8   -0.52    3.23
   0  12   8    3.38    2.80
   0  12   8    3.80    2.97
   0  12   8    1.65    2.01
   0  12   9  285.54   17.33
   0  12   9  319.30   17.88
   0  12   9  293.19   17.23
   0  12   9  301.72   16.19
   0  12   9  321.58   16.89
   0  12  10    7.86    2.79
   0  12  10    9.97    2.62
   0  12  10    9.70    2.51
   0  12  11  478.92   24.16
   0  12  11  448.16   24.08
   0  12  11  480.56   23.77
   0  12  11  487.07   23.43
   0  12  12    3.40    1.95
   0  12  12    0.84    2.46
   0  12  12    7.19    2.44
   0  12  13   45.60    4.74
   0  12  13   40.01    4.27
   0  12  14    5.81    2.29
   0  12  14    4.23    1.91
   0  12  15  301.46   14.90
   0  12  15  303.97   15.12
   0  12  16   11.76    1.86
   0  13  -5  171.37    8.69
   0  13  -5  162.11    8.65
   0  13  -4   39.30    3.56
   0  13  -4   39.02    3.57
   0  13  -3    3.53    1.94
   0  13  -3    2.53    1.67
   0  13  -3    6.97    1.99
   0  13  -2   38.34    4.15
   0  13  -2   38.39    3.90
   0  13  -2   37.21    3.78
   0  13  -1   13.71    2.66
   0  13  -1   13.82    2.49
   0  13   0   21.23    3.19
   0  13   1   31.73    3.80
   0  13   1   38.96    4.55
   0  13   2   15.69    2.86
   0  13   2   16.11    3.31
   0  13   3  163.54   10.71
   0  13   3  150.51    9.47
   0  13   3  155.04   10.13
   0  13   4  125.24    9.17
   0  13   4  119.29    8.46
   0  13   5    9.48    2.43
   0  13   6   50.76    5.25
   0  13   7  197.11   11.83
   0  13   8    1.23    2.08
   0  13   8    3.68    2.61
   0  13   9  285.98   16.04
   0  13   9  316.26   16.18
   0  13  10   37.67    4.34
   0  13  10   45.44    4.66
   0  13  12   34.01    3.82
   0  13  13  376.29   17.84
  -1  13  11   76.46    5.11
  -1  13  10   16.21    2.69
  -1  13   9    7.88    2.25
  -1  13   8    9.22    2.23
  -1  13   7  101.06    6.66
  -1  13   3   33.93    3.55
  -1  13   2   53.40    4.55
  -1  13   1  342.77   17.02
  -1  13   0   20.04    2.78
  -1  13  -1  391.74   18.75
  -1  13  -2   19.10    2.52
  -1  13  -3  175.21    9.16
  -1  12  14  267.41   12.46
  -1  12  14  223.81   11.66
  -1  12  13  287.08   14.72
  -1  12  13  328.62   15.66
  -1  12  12  264.49   14.41
  -1  12  12  339.77   15.89
  -1  12  11   23.77    3.17
  -1  12  10  243.01   13.30
  -1  12  10  253.71   14.00
  -1  12  10  258.30   14.42
  -1  12   9   61.11    5.89
  -1  12   9   63.00    6.12
  -1  12   8  368.02   19.84
  -1  12   8  368.24   19.63
  -1  12   7   62.18    6.25
  -1  12   7   70.46    6.67
  -1  12   6  136.45    9.89
  -1  12   6  164.07   10.75
  -1  12   5   13.80    2.95
  -1  12   5   13.88    3.24
  -1  12   5   15.28    3.14
  -1  12   5   18.32    3.63
  -1  12   4  289.99   15.87
  -1  12   4  290.80   16.17
  -1  12   4  281.82   16.33
  -1  12   4  298.58   16.92
  -1  12   4  288.33   17.23
  -1  12   3    1.45    2.13
  -1  12   3   -0.48    2.18
  -1  12   3    2.18    2.71
  -1  12   3    1.33    2.04
  -1  12   2   37.30    5.16
  -1  12   2   43.68    5.06
  -1  12   2   50.50    5.46
  -1  12   2   44.47    5.34
  -1  12   1   94.83    7.98
  -1  12   1  116.12    8.74
  -1  12   1  103.69    8.06
  -1  12   0   51.42    5.15
  -1  12   0   49.78    5.83
  -1  12   0   52.99    5.57
  -1  12   0   60.47    5.65
  -1  12  -1   10.57    2.73
  -1  12  -1   11.10    2.97
  -1  12  -1    8.99    2.58
  -1  12  -2   41.30    4.76
  -1  12  -2   39.83    4.97
  -1  12  -2   36.33    4.53
  -1  12  -2   46.44    4.52
  -1  12  -3   27.74    3.75
  -1  12  -3   26.20    3.98
  -1  12  -3   25.93    3.80
  -1  12  -3   27.99    3.35
  -1  12  -4  114.30    7.85
  -1  12  -5   54.40    4.88
  -1  12  -6  142.51    8.39
  -1  12  -6  140.13    8.25
  -1  12  -7  204.30   10.35
  -1  11  16  131.16    7.21
  -1  11  16  101.47    6.46
  -1  11  15   91.57    6.33
  -1  11  15   76.05    5.96
  -1  11  14   27.24    3.62
  -1  11  14   25.06    3.57
  -1  11  14   24.70    3.71
  -1  11  13   90.69    7.19
  -1  11  13  101.43    7.39
  -1  11  13   85.95    7.38
  -1  11  12  215.66   12.55
  -1  11  12  212.39   12.60
  -1  11  12  212.79   13.04
  -1  11  12  178.82   11.56
  -1  11  11   10.36    2.95
  -1  11  11   11.83    3.04
  -1  11  11   16.14    3.33
  -1  11  11   13.89    3.75
  -1  11  10  605.19   29.65
  -1  11  10  605.39   29.69
  -1  11  10  592.35   29.94
  -1  11   9  184.32   11.79
  -1  11   9  171.61   11.58
  -1  11   9  175.36   12.47
  -1  11   9  169.39   12.12
  -1  11   9  199.23   12.30
  -1  11   8  441.09   23.25
  -1  11   8  464.50   23.52
  -1  11   8  426.54   24.30
  -1  11   8  434.71   24.32
  -1  11   8  479.72   24.78
  -1  11   8  480.76   24.43
  -1  11   7    1.36    1.99
  -1  11   7    3.51    2.14
  -1  11   7    3.11    2.86
  -1  11   7   -1.74    3.69
  -1  11   7    1.70    1.74
  -1  11   7   -0.58    2.26
  -1  11   7    3.73    2.86
  -1  11   6  560.04   28.50
  -1  11   6  575.74   28.45
  -1  11   6  597.53   29.42
  -1  11   6  582.86   30.71
  -1  11   6  601.24   29.58
  -1  11   6  599.84   30.27
  -1  11   6  607.38   31.01
  -1  11   6  606.36   30.55
  -1  11   5    2.71    1.50
  -1  11   5    3.91    2.68
  -1  11   5    5.27    3.10
  -1  11   5    6.52    2.89
  -1  11   5    3.72    2.50
  -1  11   5    7.81    3.29
  -1  11   5    2.51    2.57
  -1  11   4  285.19   16.38
  -1  11   4  274.35   16.26
  -1  11   4  239.20   16.63
  -1  11   4  271.87   16.56
  -1  11   4  299.70   17.35
  -1  11   4  241.46   16.74
  -1  11   3    3.02    1.78
  -1  11   3    3.65    2.98
  -1  11   3    8.06    3.04
  -1  11   3    9.56    3.13
  -1  11   3   12.11    3.63
  -1  11   2  216.16   13.16
  -1  11   2  187.12   12.78
  -1  11   2  209.71   14.25
  -1  11   2  228.89   14.22
  -1  11   2  203.10   14.39
  -1  11   2  228.13   14.36
  -1  11   1  103.89    8.63
  -1  11   1  103.39    9.29
  -1  11   1  101.70    7.92
  -1  11   1  102.47    9.07
  -1  11   1  126.54   10.13
  -1  11   1  105.07    8.99
  -1  11   1  115.98    9.40
  -1  11   0  139.93   10.57
  -1  11   0  130.44   11.07
  -1  11   0  159.15   11.15
  -1  11   0  147.57   11.30
  -1  11   0  153.88   11.04
  -1  11  -1   27.05    4.59
  -1  11  -1   21.42    4.25
  -1  11  -1   21.54    4.03
  -1  11  -1   24.20    4.30
  -1  11  -2  386.71   22.60
  -1  11  -2  419.62   22.58
  -1  11  -2  411.69   21.97
  -1  11  -2  428.29   22.15
  -1  11  -3  236.03   14.89
  -1  11  -3  228.37   14.61
  -1  11  -3  231.59   13.93
  -1  11  -4   84.45    7.72
  -1  11  -4   83.31    7.58
  -1  11  -4   72.60    6.46
  -1  11  -5   18.64    3.65
  -1  11  -5   18.02    3.77
  -1  11  -5   20.69    3.09
  -1  11  -6   38.24    4.75
  -1  11  -7   84.25    6.84
  -1  11  -8   53.60    4.90
  -1  11  -9    8.58    2.06
  -1  10  18  156.59    8.63
  -1  10  17   48.84    3.96
  -1  10  17   64.41    5.11
  -1  10  16   75.28    5.92
  -1  10  15   29.40    4.13
  -1  10  15   27.22    4.05
  -1  10  15   27.10    4.00
  -1  10  14   32.98    4.58
  -1  10  14   27.64    4.35
  -1  10  14   23.10    4.19
  -1  10  13   90.69    7.88
  -1  10  13   72.62    7.76
  -1  10  12   51.69    6.09
  -1  10  12   57.86    6.42
  -1  10  12   47.55    6.64
  -1  10  12   63.45    6.14
  -1  10  11    6.44    3.08
  -1  10  11    8.51    3.17
  -1  10  11    9.71    3.09
  -1  10  11   10.41    3.90
  -1  10  11    7.12    2.97
  -1  10  10   44.93    5.79
  -1  10  10   34.17    5.19
  -1  10  10   37.13    5.20
  -1  10  10   40.04    5.06
  -1  10  10   30.38    4.73
  -1  10  10   42.45    6.57
  -1  10  10   37.04    5.42
  -1  10   9   41.45    5.55
  -1  10   9   41.45    5.33
  -1  10   9   22.07    4.35
  -1  10   9   29.98    4.86
  -1  10   9   35.19    6.38
  -1  10   9   27.33    4.91
  -1  10   8   12.80    3.65
  -1  10   8   12.37    3.89
  -1  10   8    9.75    3.17
  -1  10   8   13.76    3.30
  -1  10   8   10.10    3.82
  -1  10   8    7.97    3.39
  -1  10   7   15.39    3.74
  -1  10   7   10.89    3.75
  -1  10   7   10.15    3.60
  -1  10   7   13.70    3.48
  -1  10   7   11.69    3.25
  -1  10   7    7.72    3.09
  -1  10   7   11.15    4.43
  -1  10   7   13.02    3.83
  -1  10   7    6.41    2.57
  -1  10   6  406.47   21.30
  -1  10   6  359.72   21.88
  -1  10   6  372.23   20.73
  -1  10   6  382.13   22.31
  -1  10   6  366.18   21.56
  -1  10   6  367.02   21.43
  -1  10   6  387.99   20.69
  -1  10   6  346.12   20.21
  -1  10   5  210.98   13.70
  -1  10   5  175.71   13.05
  -1  10   5  217.96   14.94
  -1  10   5  204.96   14.56
  -1  10   5  214.01   14.21
  -1  10   5  200.65   14.12
  -1  10   5  196.89   12.71
  -1  10   5  197.48   12.82
  -1  10   4   92.43    9.18
  -1  10   4   91.25    8.55
  -1  10   4   88.57    8.37
  -1  10   4   95.56    8.67
  -1  10   4   90.41    8.75
  -1  10   4   87.15    7.43
  -1  10   4   94.31    7.51
  -1  10   3    5.28    2.98
  -1  10   3    4.07    2.25
  -1  10   3    2.31    2.98
  -1  10   3    6.10    2.98
  -1  10   3    2.89    3.26
  -1  10   3    4.80    2.81
  -1  10   2  432.89   24.73
  -1  10   2  457.05   23.88
  -1  10   2  445.27   23.79
  -1  10   2  454.00   24.68
  -1  10   2  424.72   25.00
  -1  10   1   12.99    4.23
  -1  10   1   15.08    3.59
  -1  10   1   17.78    3.79
  -1  10   1   18.76    4.18
  -1  10   1   16.12    3.84
  -1  10   1   15.48    3.79
  -1  10   1   14.18    4.15
  -1  10   0  255.32   16.04
  -1  10   0  243.03   14.56
  -1  10   0  246.31   16.06
  -1  10   0  264.09   16.78
  -1  10   0  236.37   15.76
  -1  10  -1   79.57    8.17
  -1  10  -1   93.36    8.53
  -1  10  -1  101.97    8.91
  -1  10  -1   86.53    8.77
  -1  10  -2  192.16   13.44
  -1  10  -2  182.50   13.63
  -1  10  -2  183.11   12.75
  -1  10  -2  165.74   12.38
  -1  10  -2  195.87   13.26
  -1  10  -3    4.59    2.95
  -1  10  -3    1.36    2.93
  -1  10  -3    2.88    2.42
  -1  10  -3    4.08    2.63
  -1  10  -3    0.56    2.09
  -1  10  -4  191.64   13.26
  -1  10  -4  166.94   12.65
  -1  10  -4  173.01   12.00
  -1  10  -4  179.16   11.79
  -1  10  -5  716.99   35.84
  -1  10  -5  733.38   36.11
  -1  10  -5  714.68   34.82
  -1  10  -6  136.59   10.33
  -1  10  -6  143.63   10.51
  -1  10  -6  117.98    8.95
  -1  10  -7  230.01   14.48
  -1  10  -7  252.15   15.34
  -1  10  -7  246.53   14.84
  -1  10  -8  306.48   17.75
  -1  10  -8  327.88   17.68
  -1  10  -9   10.88    3.05
  -1  10 -10   23.44    3.39
  -1  10 -11  116.25    7.09
  -1   9  19   27.36    2.95
  -1   9  18  330.92   16.23
  -1   9  18  309.50   16.37
  -1   9  17   99.85    7.18
  -1   9  17   79.56    6.17
  -1   9  17   95.38    7.32
  -1   9  16    8.95    2.93
  -1   9  16   12.08    3.32
  -1   9  16   13.48    3.36
  -1   9  16    6.87    2.57
  -1   9  16    4.68    2.19
  -1   9  15  299.99   16.51
  -1   9  15  337.35   18.19
  -1   9  15  322.95   18.56
  -1   9  15  315.99   17.69
  -1   9  14   63.52    6.00
  -1   9  14   70.73    7.19
  -1   9  14   63.72    7.31
  -1   9  14   64.32    6.71
  -1   9  13  182.87   12.15
  -1   9  13  163.70   11.38
  -1   9  13  192.94   13.08
  -1   9  13  176.53   13.30
  -1   9  13  169.83   11.49
  -1   9  12    9.23    3.02
  -1   9  12    3.95    2.63
  -1   9  12    8.85    2.98
  -1   9  12    5.38    3.31
  -1   9  12    1.64    2.06
  -1   9  11  264.41   16.00
  -1   9  11  274.53   16.89
  -1   9  11  273.19   17.17
  -1   9  11  271.46   15.55
  -1   9  11  249.59   15.78
  -1   9  11  267.51   18.16
  -1   9  11  257.52   16.40
  -1   9  10   40.37    5.18
  -1   9  10   40.51    5.76
  -1   9  10   47.34    6.33
  -1   9  10   53.74    5.96
  -1   9  10   51.27    5.97
  -1   9  10   42.33    5.52
  -1   9  10   50.36    7.26
  -1   9  10   41.64    5.74
  -1   9   9  250.64   15.50
  -1   9   9  270.50   16.90
  -1   9   9  269.54   17.05
  -1   9   9  291.75   16.84
  -1   9   9  278.97   16.99
  -1   9   9  275.42   16.47
  -1   9   9  272.70   18.62
  -1   9   9  252.62   16.81
  -1   9   8  120.94    9.75
  -1   9   8  115.05    9.78
  -1   9   8  116.40    9.52
  -1   9   8  105.43    8.97
  -1   9   8  107.42   10.86
  -1   9   8  102.19    8.76
  -1   9   8  109.17    9.75
  -1   9   7  624.89   32.36
  -1   9   7  606.43   32.83
  -1   9   7  656.05   32.98
  -1   9   7  678.32   33.07
  -1   9   7  640.47   32.42
  -1   9   7  635.55   34.73
  -1   9   7  624.13   31.44
  -1   9   7  649.60   32.19
  -1   9   7  654.51   33.35
  -1   9   6  163.56   11.84
  -1   9   6  181.62   13.19
  -1   9   6  171.68   12.53
  -1   9   6  184.85   12.83
  -1   9   6  183.11   12.35
  -1   9   6  177.45   14.21
  -1   9   6  159.68   12.55
  -1   9   6  169.54   12.04
  -1   9   6  168.95   11.89
  -1   9   5  165.02   11.71
  -1   9   5  130.39   11.10
  -1   9   5  153.11   11.60
  -1   9   5  137.56   10.33
  -1   9   5  118.01   11.68
  -1   9   5  146.05   11.64
  -1   9   5  144.68   10.87
  -1   9   5  151.04   11.04
  -1   9   4  115.35    9.54
  -1   9   4  116.73    9.42
  -1   9   4  103.58    8.29
  -1   9   4  109.27    9.83
  -1   9   4  120.88    9.74
  -1   9   4  100.31    9.34
  -1   9   4  105.96    8.52
  -1   9   3  247.12   14.49
  -1   9   3  196.02   14.53
  -1   9   3  239.25   15.83
  -1   9   3  233.50   15.35
  -1   9   2  259.79   17.00
  -1   9   2  270.61   16.36
  -1   9   2  270.58   16.43
  -1   9   2  282.67   17.78
  -1   9   1  453.47   26.56
  -1   9   1  515.33   27.59
  -1   9   1  498.95   25.80
  -1   9   1  446.63   26.69
  -1   9   1  567.02   27.50
  -1   9   1  505.45   27.09
  -1   9   0  111.98   10.11
  -1   9   0  108.60    8.58
  -1   9   0  108.56    9.74
  -1   9   0   99.23    9.23
  -1   9   0  110.82    9.71
  -1   9  -1  191.86   13.82
  -1   9  -1  198.11   12.51
  -1   9  -1  221.14   15.04
  -1   9  -1  207.71   14.29
  -1   9  -1  203.23   13.89
  -1   9  -1  201.14   13.98
  -1   9  -2   12.75    3.73
  -1   9  -2    5.02    3.15
  -1   9  -2   13.66    3.64
  -1   9  -2    9.96    3.18
  -1   9  -2   15.96    3.48
  -1   9  -3   84.24    8.64
  -1   9  -3   76.16    7.54
  -1   9  -3   95.79    8.52
  -1   9  -3   88.38    8.23
  -1   9  -3   65.24    6.34
  -1   9  -3   81.66    7.58
  -1   9  -4   28.66    5.19
  -1   9  -4   25.61    4.92
  -1   9  -4   14.48    3.67
  -1   9  -4   27.97    4.65
  -1   9  -4   16.72    3.71
  -1   9  -4   18.00    3.21
  -1   9  -4   17.04    3.82
  -1   9  -5  316.30   19.60
  -1   9  -5  342.81   20.13
  -1   9  -5  344.19   19.31
  -1   9  -5  333.77   18.56
  -1   9  -5  350.32   19.05
  -1   9  -5  347.26   19.50
  -1   9  -5  294.24   17.87
  -1   9  -6   73.40    7.85
  -1   9  -6   78.66    8.01
  -1   9  -6   73.04    7.12
  -1   9  -6   79.22    7.68
  -1   9  -6   67.58    6.41
  -1   9  -7   85.63    8.85
  -1   9  -7  107.85    9.33
  -1   9  -7  109.44    9.09
  -1   9  -7   95.10    8.06
  -1   9  -7  101.85    8.76
  -1   9  -8    1.15    2.80
  -1   9  -8    1.06    2.33
  -1   9  -8    8.00    3.52
  -1   9  -8    0.42    1.73
  -1   9  -8    3.90    2.56
  -1   9  -9  309.38   18.14
  -1   9  -9  338.73   18.83
  -1   9  -9  314.64   18.20
  -1   9 -10    6.42    2.69
  -1   9 -10    4.83    2.45
  -1   9 -10    3.77    2.55
  -1   9 -10    4.86    1.99
  -1   9 -11   61.35    5.60
  -1   9 -11   55.08    5.62
  -1   9 -11   52.73    5.31
  -1   9 -12    8.32    2.24
  -1   9 -12   16.73    3.11
  -1   8  20    0.43    1.23
  -1   8  20   -0.18    1.26
  -1   8  19  235.29   12.58
  -1   8  19  218.41   12.26
  -1   8  18   11.27    2.95
  -1   8  18    8.44    2.70
  -1   8  17  276.17   16.07
  -1   8  17  253.19   14.72
  -1   8  17  303.96   16.00
  -1   8  17  297.04   16.47
  -1   8  16    9.97    2.93
  -1   8  16    6.82    3.17
  -1   8  16    5.59    2.64
  -1   8  16    5.40    2.70
  -1   8  15  310.06   18.00
  -1   8  15  358.85   20.56
  -1   8  15  390.91   20.25
  -1   8  15  335.84   20.27
  -1   8  15  356.02   20.07
  -1   8  14   -0.61    2.70
  -1   8  14    0.94    1.88
  -1   8  14    1.81    2.47
  -1   8  14    4.03    2.89
  -1   8  14    1.43    2.52
  -1   8  14    1.32    1.43
  -1   8  13  112.07    9.49
  -1   8  13  113.48    8.84
  -1   8  13   97.47    9.13
  -1   8  13  110.65   10.39
  -1   8  13  105.66    8.65
  -1   8  12   42.59    5.79
  -1   8  12   48.41    6.21
  -1   8  12   40.74    5.16
  -1   8  12   44.27    6.49
  -1   8  12   37.10    5.11
  -1   8  11  333.11   19.72
  -1   8  11  340.83   20.63
  -1   8  11  362.71   19.20
  -1   8  11  325.41   19.05
  -1   8  11  350.66   21.71
  -1   8  11  333.93   19.67
  -1   8  10  159.41   11.73
  -1   8  10  165.85   12.56
  -1   8  10  162.95   11.34
  -1   8  10  163.81   11.75
  -1   8  10  186.37   12.06
  -1   8  10  175.26   13.70
  -1   8  10  161.92   12.03
  -1   8   9  408.46   22.25
  -1   8   9  414.37   23.32
  -1   8   9  400.99   22.56
  -1   8   9  418.79   22.39
  -1   8   9  436.20   22.52
  -1   8   9  423.45   24.70
  -1   8   9  382.14   22.67
  -1   8   8    2.96    1.91
  -1   8   8    4.93    2.71
  -1   8   8    1.20    2.11
  -1   8   8   -0.57    2.07
  -1   8   8   -0.58    2.10
  -1   8   8    2.06    2.22
  -1   8   8    2.13    2.46
  -1   8   8    0.79    2.67
  -1   8   8    3.75    2.75
  -1   8   7  927.06   43.33
  -1   8   7  912.64   44.61
  -1   8   7  969.17   45.24
  -1   8   7  970.19   44.85
  -1   8   7  969.57   44.88
  -1   8   7  950.01   44.24
  -1   8   7  932.63   46.62
  -1   8   7  966.05   44.20
  -1   8   7  880.49   43.17
  -1   8   7  898.05   44.85
  -1   8   6   52.35    5.86
  -1   8   6   49.93    6.27
  -1   8   6   41.66    5.44
  -1   8   6   43.69    5.63
  -1   8   6   37.48    5.23
  -1   8   6   48.41    6.94
  -1   8   6   43.59    5.82
  -1   8   6   48.27    5.39
  -1   8   6   43.41    5.46
  -1   8   5  542.17   27.02
  -1   8   5  518.45   29.12
  -1   8   5  507.67   26.82
  -1   8   5  506.84   26.83
  -1   8   5  518.72   27.73
  -1   8   5  561.58   27.69
  -1   8   5  512.84   27.84
  -1   8   5  531.07   27.64
  -1   8   4  109.45    8.60
  -1   8   4  119.91    9.76
  -1   8   4  132.84    9.79
  -1   8   4   91.75    9.73
  -1   8   4  113.99    9.58
  -1   8   4  112.95    9.15
  -1   8   3  640.60   30.68
  -1   8   3  675.17   32.41
  -1   8   3  623.78   33.45
  -1   8   3  557.15   30.72
  -1   8   3  664.83   32.50
  -1   8   2   -1.24    2.47
  -1   8   1   45.78    5.83
  -1   8   1   39.43    5.28
  -1   8   1   34.07    5.09
  -1   8   1   38.92    5.39
  -1   8   0   38.25    5.33
  -1   8   0   39.21    5.38
  -1   8   0   23.77    4.54
  -1   8   0   39.33    4.57
  -1   8   0   38.23    5.06
  -1   8   0   37.42    5.44
  -1   8   0   27.06    4.21
  -1   8  -1   53.87    6.21
  -1   8  -1   54.79    6.26
  -1   8  -1   50.22    6.02
  -1   8  -1   47.41    5.33
  -1   8  -1   53.41    6.50
  -1   8  -1   37.70    4.76
  -1   8  -2  225.41   13.99
  -1   8  -2  192.16   13.86
  -1   8  -2  200.01   13.86
  -1   8  -2  191.27   12.43
  -1   8  -2  212.18   13.34
  -1   8  -2  212.30   14.44
  -1   8  -2  218.35   14.55
  -1   8  -3   30.71    4.64
  -1   8  -3   30.93    4.90
  -1   8  -3   24.28    4.31
  -1   8  -3   33.67    4.75
  -1   8  -3   21.30    4.43
  -1   8  -3   24.60    4.50
  -1   8  -4   11.32    3.41
  -1   8  -4   12.61    3.35
  -1   8  -4   16.57    3.69
  -1   8  -4   17.06    4.07
  -1   8  -4   15.46    3.94
  -1   8  -4   16.13    3.64
  -1   8  -5  553.23   29.54
  -1   8  -5  599.50   29.32
  -1   8  -5  637.34   29.31
  -1   8  -5  596.20   30.34
  -1   8  -5  605.54   30.62
  -1   8  -5  571.89   29.68
  -1   8  -6   80.86    7.50
  -1   8  -6   75.93    7.70
  -1   8  -6   93.20    7.44
  -1   8  -6   88.21    8.59
  -1   8  -6   81.86    8.33
  -1   8  -6   96.13    8.65
  -1   8  -7  295.98   18.19
  -1   8  -7  311.20   18.34
  -1   8  -7  331.10   19.52
  -1   8  -7  348.43   19.55
  -1   8  -7  316.47   19.22
  -1   8  -8    3.42    2.62
  -1   8  -8    2.06    1.88
  -1   8  -8    1.78    2.49
  -1   8  -8    2.55    2.75
  -1   8  -8    0.64    2.70
  -1   8  -9  178.69   12.75
  -1   8  -9  199.76   12.32
  -1   8  -9  192.95   13.65
  -1   8  -9  204.03   13.61
  -1   8  -9  195.92   12.84
  -1   8  -9  180.40   13.31
  -1   8 -10   34.74    5.09
  -1   8 -10   43.90    5.77
  -1   8 -10   34.99    5.03
  -1   8 -10   37.02    5.53
  -1   8 -11  351.90   19.60
  -1   8 -11  367.01   19.97
  -1   8 -11  355.59   20.11
  -1   8 -12   79.70    6.80
  -1   8 -12   77.37    6.71
  -1   8 -13    8.22    2.18
  -1   8 -13    5.98    2.31
  -1   7  21    3.62    1.37
  -1   7  20   92.35    6.09
  -1   7  19  139.95    9.10
  -1   7  18   37.15    4.78
  -1   7  17   28.08    4.11
  -1   7  17   21.03    4.15
  -1   7  17   25.72    4.19
  -1   7  17   23.15    4.67
  -1   7  16   13.24    2.74
  -1   7  16   18.59    3.84
  -1   7  16   15.67    3.99
  -1   7  16   18.75    4.10
  -1   7  16    7.44    3.02
  -1   7  15  135.21    9.80
  -1   7  15  155.34   11.81
  -1   7  15  164.24   11.54
  -1   7  15  161.83   12.23
  -1   7  15  131.07   11.13
  -1   7  14    7.36    3.27
  -1   7  14    9.91    3.88
  -1   7  14    6.81    3.08
  -1   7  14    3.87    2.24
  -1   7  13   83.00    8.40
  -1   7  13   75.11    7.29
  -1   7  13   93.13    8.59
  -1   7  13   93.85    9.05
  -1   7  12   13.23    3.17
  -1   7  12   10.77    3.45
  -1   7  11  397.32   21.46
  -1   7  11  406.68   23.44
  -1   7  10  139.52   11.21
  -1   7  10  131.49    9.90
  -1   7  10  152.14   10.42
  -1   7  10  166.96   12.87
  -1   7  10  135.68   11.39
  -1   7   9  804.06   41.04
  -1   7   9  802.08   41.79
  -1   7   9  866.23   41.16
  -1   7   9  939.68   41.24
  -1   7   9  897.91   40.98
  -1   7   9  830.31   43.01
  -1   7   9  936.41   43.25
  -1   7   8    6.34    2.48
  -1   7   8    9.30    2.90
  -1   7   8   11.19    2.85
  -1   7   8   10.24    3.13
  -1   7   8    5.23    2.42
  -1   7   8   10.99    3.05
  -1   7   8    5.63    2.39
  -1   7   8    7.72    3.24
  -1   7   8    2.61    2.61
  -1   7   7  164.17   11.02
  -1   7   7  160.57   11.63
  -1   7   7  171.85   11.83
  -1   7   7  188.85   11.99
  -1   7   7  168.95   11.58
  -1   7   7  177.80   11.37
  -1   7   7  170.24   12.84
  -1   7   7  171.50   11.27
  -1   7   6  546.67   26.98
  -1   7   6  573.14   28.24
  -1   7   6  580.56   28.13
  -1   7   6  546.60   28.25
  -1   7   6  555.33   28.14
  -1   7   6  541.40   27.40
  -1   7   6  567.52   29.81
  -1   7   6  547.64   28.33
  -1   7   6  564.30   27.68
  -1   7   6  537.82   27.12
  -1   7   5  865.90   40.74
  -1   7   5  899.60   42.79
  -1   7   5  882.34   40.69
  -1   7   5  849.87   41.32
  -1   7   5  856.95   41.75
  -1   7   5  834.92   41.21
  -1   7   5  882.00   41.00
  -1   7   5  874.39   41.27
  -1   7   4  700.10   33.55
  -1   7   4  721.37   34.58
  -1   7   4  727.24   34.19
  -1   7   4  653.08   34.06
  -1   7   4  699.12   34.45
  -1   7   4  727.29   35.87
  -1   7   3  201.96   12.77
  -1   7   3  197.34   12.43
  -1   7   3  181.12   13.33
  -1   7   3  186.79   12.54
  -1   7   2  820.48   41.14
  -1   7   2  883.02   41.66
  -1   7   2  843.33   42.47
  -1   7   2  876.11   40.53
  -1   7   2  929.04   41.07
  -1   7   1   65.31    6.23
  -1   7   1   71.09    7.01
  -1   7   1   70.41    6.67
  -1   7   0 1360.51   61.96
  -1   7   0 1375.09   62.16
  -1   7   0 1360.99   61.91
  -1   7   0 1432.64   61.89
  -1   7   0 1310.30   62.17
  -1   7  -1    8.43    2.86
  -1   7  -1   10.63    3.02
  -1   7  -1    7.20    2.62
  -1   7  -1    4.40    2.01
  -1   7  -1   13.50    2.98
  -1   7  -1    7.19    2.81
  -1   7  -2  128.58   10.11
  -1   7  -2  137.65   10.09
  -1   7  -2  146.01   10.48
  -1   7  -2  133.95   10.50
  -1   7  -2  143.28    9.96
  -1   7  -2  146.01   10.12
  -1   7  -3  130.73    9.06
  -1   7  -3  129.54    9.94
  -1   7  -3  133.05   10.23
  -1   7  -3  145.94   10.18
  -1   7  -3  133.02   10.12
  -1   7  -3  141.85   10.38
  -1   7  -3  136.28    9.93
  -1   7  -4  172.49   11.46
  -1   7  -4  166.94   11.83
  -1   7  -4  195.61   12.13
  -1   7  -4  176.92   12.44
  -1   7  -4  211.47   13.32
  -1   7  -4  179.38   12.21
  -1   7  -4  165.48   12.10
  -1   7  -5   23.87    4.09
  -1   7  -5   29.83    4.37
  -1   7  -5   27.19    3.96
  -1   7  -5   21.24    4.26
  -1   7  -5   29.92    4.96
  -1   7  -5   25.72    4.50
  -1   7  -5   39.39    5.49
  -1   7  -6   12.01    3.32
  -1   7  -6   14.79    3.07
  -1   7  -6   10.73    3.59
  -1   7  -6   12.76    3.55
  -1   7  -6   12.31    3.40
  -1   7  -6    6.12    3.18
  -1   7  -7    3.54    2.61
  -1   7  -7    4.62    3.46
  -1   7  -7   11.50    3.55
  -1   7  -7    4.89    2.88
  -1   7  -7    3.78    2.97
  -1   7  -8  381.91   21.31
  -1   7  -8  408.41   21.35
  -1   7  -8  333.53   20.81
  -1   7  -8  334.92   20.99
  -1   7  -9   65.50    7.37
  -1   7  -9   64.52    6.52
  -1   7  -9   68.55    6.89
  -1   7  -9   60.50    7.05
  -1   7  -9   67.37    7.86
  -1   7  -9   65.28    7.56
  -1   7 -10   26.88    4.99
  -1   7 -10   27.24    4.00
  -1   7 -10   21.40    3.93
  -1   7 -10   29.67    4.99
  -1   7 -10   19.84    4.53
  -1   7 -11  190.27   12.72
  -1   7 -11  168.67   12.31
  -1   7 -11  171.99   12.80
  -1   7 -12    5.74    2.82
  -1   7 -12    4.61    2.69
  -1   7 -12    3.63    2.96
  -1   7 -13  221.08   13.29
  -1   7 -13  221.16   14.11
  -1   7 -13  199.76   12.72
  -1   7 -13  236.09   14.31
  -1   7 -14  261.38   14.15
  -1   7 -14  238.01   14.88
  -1   7 -14  272.43   15.22
  -1   7 -15  146.86    8.82
  -1   7 -15  109.21    7.13
  -1   7 -16   33.30    3.46
  -1   6  21    0.51    1.66
  -1   6  20  156.04    9.31
  -1   6  20  176.66   10.46
  -1   6  19   11.02    2.69
  -1   6  19   17.28    3.76
  -1   6  18  174.80   11.83
  -1   6  18  187.25   12.61
  -1   6  17   -0.59    2.54
  -1   6  17    3.29    2.29
  -1   6  16   49.77    5.78
  -1   6  16   51.13    6.56
  -1   6  16   41.53    4.62
  -1   6  15   80.91    8.20
  -1   6  15   79.92    7.56
  -1   6  15   76.44    8.09
  -1   6  15   72.88    6.66
  -1   6  14   63.04    7.43
  -1   6  14   53.44    7.16
  -1   6  14   81.86    7.50
  -1   6  14   65.96    6.38
  -1   6  13   27.24    4.67
  -1   6  13   26.05    5.06
  -1   6  13   22.25    4.78
  -1   6  13   29.39    5.05
  -1   6  13   25.97    4.00
  -1   6  12  163.15   12.64
  -1   6  12  168.96   11.97
  -1   6  12  170.45   12.72
  -1   6  12  152.26   12.14
  -1   6  12  160.78   10.90
  -1   6  11    3.90    2.99
  -1   6  11    0.46    1.72
  -1   6  11    3.92    2.67
  -1   6  11    0.66    2.62
  -1   6  10  135.63    9.39
  -1   6  10  116.46   10.18
  -1   6  10  131.41   10.68
  -1   6  10  143.82   10.30
  -1   6   9    1.72    2.21
  -1   6   9    1.72    1.85
  -1   6   9    0.42    1.68
  -1   6   9    4.20    2.52
  -1   6   9   -0.61    2.41
  -1   6   8  382.88   19.17
  -1   6   8  361.94   19.30
  -1   6   8  350.86   19.01
  -1   6   8  378.95   19.49
  -1   6   8  340.40   20.27
  -1   6   8  356.83   19.02
  -1   6   8  344.71   20.08
  -1   6   7  373.16   19.60
  -1   6   7  415.50   20.39
  -1   6   7  391.90   21.40
  -1   6   7  358.41   20.52
  -1   6   6  167.61   10.62
  -1   6   6  161.29   10.18
  -1   6   5 1656.71   73.00
  -1   6   5 1758.90   86.49
  -1   6   4  654.35   41.08
  -1   6   4  605.05   29.15
  -1   6   4  576.93   38.85
  -1   6   3  150.66   17.17
  -1   6   2  742.52   46.50
  -1   6   2  758.20   35.47
  -1   6   2  741.65   45.79
  -1   6   2  763.38   35.01
  -1   6   1  111.02    7.79
  -1   6   1  106.03   14.24
  -1   6   1  121.11    8.37
  -1   6   0 1809.73   89.10
  -1   6   0 1690.93   74.97
  -1   6   0 1849.29   88.32
  -1   6   0 1710.39   75.38
  -1   6  -1   14.71    6.38
  -1   6  -1   20.60    2.88
  -1   6  -2 1846.16   83.00
  -1   6  -2 1986.85   96.16
  -1   6  -2 1930.31   82.73
  -1   6  -2 1943.48   84.58
  -1   6  -2 1976.47   84.16
  -1   6  -3    9.03    2.64
  -1   6  -3   15.34    2.80
  -1   6  -3   11.87    2.88
  -1   6  -3   12.82    3.17
  -1   6  -3   14.58    3.06
  -1   6  -3    8.19    2.57
  -1   6  -3    8.09    2.54
  -1   6  -4  293.82   16.43
  -1   6  -4  304.20   16.23
  -1   6  -4  290.63   16.34
  -1   6  -4  296.22   16.32
  -1   6  -4  288.97   16.71
  -1   6  -4  262.60   16.57
  -1   6  -4  301.17   16.92
  -1   6  -5   91.20    8.01
  -1   6  -5   92.62    7.78
  -1   6  -5  103.70    7.74
  -1   6  -5  105.04    8.49
  -1   6  -6 2637.45  115.79
  -1   6  -6 2702.19  115.57
  -1   6  -6 2637.74  116.02
  -1   6  -6 2669.99  115.73
  -1   6  -7  403.94   22.44
  -1   6  -7  430.46   22.90
  -1   6  -7  412.42   23.02
  -1   6  -8   58.37    7.01
  -1   6  -8   60.89    6.86
  -1   6  -8   57.71    6.50
  -1   6  -8   63.38    6.53
  -1   6  -8   67.22    7.43
  -1   6  -9   23.64    4.75
  -1   6  -9   19.77    4.45
  -1   6  -9   25.65    4.62
  -1   6  -9   23.37    4.14
  -1   6  -9   26.03    4.87
  -1   6 -10   19.96    4.44
  -1   6 -10   14.13    3.93
  -1   6 -10   19.77    4.26
  -1   6 -11  294.09   18.69
  -1   6 -11  271.99   17.98
  -1   6 -11  309.29   18.09
  -1   6 -11  293.37   18.51
  -1   6 -11  305.09   18.79
  -1   6 -12   12.54    4.16
  -1   6 -12   13.54    4.00
  -1   6 -12   11.14    3.22
  -1   6 -12   10.93    3.73
  -1   6 -12   13.95    4.44
  -1   6 -13  192.56   13.99
  -1   6 -13  175.74   13.17
  -1   6 -13  201.64   13.88
  -1   6 -13  211.47   12.89
  -1   6 -13  204.59   13.18
  -1   6 -14   31.53    5.22
  -1   6 -14   37.39    5.31
  -1   6 -14   27.10    3.96
  -1   6 -15   -1.58    2.52
  -1   6 -15    0.47    2.27
  -1   6 -15    0.34    1.86
  -1   6 -16  106.60    7.77
  -1   6 -16  102.97    8.08
  -1   6 -17    1.84    1.81
  -1   5  21    8.09    2.18
  -1   5  20  641.98   30.74
  -1   5  20  742.38   32.59
  -1   5  19   10.57    2.63
  -1   5  19   11.67    3.33
   1  -5 -19   11.63    3.74
  -1   5  18  374.85   19.95
   1  -5 -18  332.79   20.87
  -1   5  17    3.97    2.38
  -1   5  17    0.60    2.45
  -1   5  17    3.18    2.45
  -1   5  16  523.33   26.50
   1  -5 -16  518.30   30.08
  -1   5  16  550.43   28.77
  -1   5  16  569.74   27.74
  -1   5  16  543.46   28.91
  -1   5  15  256.69   15.02
  -1   5  15  214.42   15.40
   1  -5 -15  208.16   16.31
  -1   5  15  237.03   13.87
  -1   5  15  236.42   15.70
   1  -5 -15  197.90   22.72
   1  -5 -14  712.27   37.69
  -1   5  14  734.78   34.46
  -1   5  14  683.35   36.39
  -1   5  14  680.96   35.11
  -1   5  14  718.66   36.48
  -1   5  14  773.17   36.12
   1  -5 -13  287.94   17.98
  -1   5  13  241.04   14.55
  -1   5  13  257.79   15.73
  -1   5  13  229.00   16.11
  -1   5  13  251.93   16.42
  -1   5  13  270.64   16.36
   1  -5 -12  293.33   19.15
  -1   5  12  316.54   17.13
  -1   5  12  295.59   17.87
  -1   5  12  338.96   19.45
  -1   5  12  321.81   18.83
   1  -5 -11  844.59   40.69
  -1   5  11  866.94   38.61
  -1   5  11  831.22   40.30
  -1   5  11  839.30   40.27
  -1   5  11  757.71   38.67
   1  -5 -10  521.36   38.28
   1  -5 -10  597.23   29.97
  -1   5  10  615.17   28.38
  -1   5  10  600.40   30.15
  -1   5  10  550.48   28.65
  -1   5  10  594.99   30.11
  -1   5   9  622.65   28.97
   1  -5  -9  578.65   38.57
  -1   5   9  605.51   30.41
  -1   5   9  592.60   30.28
  -1   5   8  178.34   10.25
  -1   5   8  148.87   11.97
  -1   5   7   64.72    5.37
  -1   5   7   59.52    6.22
  -1   5   6   15.40    2.68
  -1   5   6   10.78    4.76
  -1   5   6   11.89    2.42
  -1   5   6   14.08    5.15
  -1   5   5  351.74   26.03
  -1   5   5  374.90   18.50
  -1   5   5  372.87   18.72
  -1   5   5  398.38   27.47
  -1   5   4  279.12   21.78
  -1   5   4  255.11   13.98
  -1   5   4  292.96   22.38
  -1   5   3    5.40    2.01
  -1   5   3    4.16    3.69
  -1   5   2  145.10    8.68
  -1   5   2  157.59   15.67
  -1   5   1  110.39    7.02
  -1   5   1   99.43   12.30
  -1   5   1  101.74    7.16
  -1   5   0  224.11   11.84
  -1   5   0  190.39   18.03
  -1   5   0  214.56   12.05
  -1   5  -1 1085.05   48.86
  -1   5  -1 1124.71   49.08
  -1   5  -1 1077.88   57.98
  -1   5  -1 1145.04   59.46
  -1   5  -2  296.11   15.27
  -1   5  -2  289.48   14.98
  -1   5  -2  334.23   23.99
  -1   5  -2  304.78   15.60
  -1   5  -2  305.10   23.82
  -1   5  -3    7.02    2.19
  -1   5  -3   11.80    4.78
  -1   5  -3   15.39    2.74
  -1   5  -3    5.60    3.96
  -1   5  -4 1396.53   70.18
  -1   5  -4 1370.78   60.91
  -1   5  -5   96.72    7.62
  -1   5  -5   91.84    7.56
  -1   5  -6  498.89   25.03
  -1   5  -6  489.39   25.23
  -1   5  -7  187.57   12.27
  -1   5  -7  175.95   12.08
  -1   5  -7  178.09   11.67
  -1   5  -7  169.67   11.92
  -1   5  -8  337.30   19.62
  -1   5  -8  346.88   20.35
  -1   5  -8  375.12   20.64
  -1   5  -8  386.11   19.91
  -1   5  -8  353.75   20.43
  -1   5  -9 1244.18   59.71
  -1   5  -9 1320.54   60.69
  -1   5  -9 1324.89   60.59
  -1   5  -9 1359.58   59.19
  -1   5  -9 1278.52   60.49
  -1   5 -10  609.86   32.01
  -1   5 -10  638.94   31.98
  -1   5 -10  567.74   31.06
  -1   5 -10  628.58   32.37
  -1   5 -11   43.90    6.26
  -1   5 -11   42.79    6.14
  -1   5 -11   28.30    5.16
  -1   5 -11   46.96    6.63
  -1   5 -12  187.45   14.01
  -1   5 -12  207.14   14.42
  -1   5 -12  218.90   15.09
  -1   5 -12  213.46   13.69
  -1   5 -12  193.04   14.76
  -1   5 -13  197.92   14.47
   1  -5  13  191.14   25.86
  -1   5 -13  245.27   15.96
  -1   5 -13  211.47   13.53
  -1   5 -13  226.64   15.66
  -1   5 -14   68.16    7.70
  -1   5 -14   53.64    7.15
  -1   5 -14   68.26    6.77
  -1   5 -14   71.66    7.56
  -1   5 -15  188.28   13.46
  -1   5 -15  179.39   11.63
  -1   5 -15  191.00   13.60
  -1   5 -15  198.77   13.05
  -1   5 -16    1.88    1.64
  -1   5 -16    1.87    2.45
  -1   5 -16    1.63    2.74
  -1   5 -17  214.57   12.41
  -1   5 -18   13.86    2.30
   1  -5  19   44.56    3.52
  -1   4  21    8.71    2.27
  -1   4  20    3.78    2.44
   1  -4 -20    4.26    2.96
  -1   4  19    4.32    2.09
   1  -4 -19    4.03    3.68
  -1   4  18   99.45    8.29
  -1   4  18  115.39    8.82
  -1   4  17  185.81   11.91
   1  -4 -17  216.82   14.07
  -1   4  17  233.44   14.45
  -1   4  17  236.25   14.42
  -1   4  16  220.72   15.59
  -1   4  16  267.49   15.03
   1  -4 -16  251.14   18.24
  -1   4  16  242.24   14.25
  -1   4  16  258.57   16.24
   1  -4 -16  251.91   26.61
   1  -4 -16  257.68   16.13
  -1   4  15    5.56    2.43
  -1   4  15    5.96    2.86
   1  -4 -15    4.47    3.94
  -1   4  15    6.96    2.28
  -1   4  15    4.51    2.84
   1  -4 -15    2.34    6.60
   1  -4 -14  615.88   34.37
  -1   4  14  644.87   31.52
  -1   4  14  611.51   30.54
  -1   4  14  673.48   33.03
  -1   4  14  624.93   31.53
   1  -4 -13  183.02   14.26
   1  -4 -13  181.00   22.75
  -1   4  13  189.99   12.24
  -1   4  13  188.11   11.45
  -1   4  13  170.42   12.60
  -1   4  13  157.13   11.87
   1  -4 -12  504.82   28.81
   1  -4 -12  548.40   41.77
  -1   4  12  544.90   27.08
  -1   4  12  557.18   26.27
  -1   4  12  570.40   28.25
  -1   4  12  481.32   27.05
   1  -4 -11  116.33   16.77
   1  -4 -11  135.57   10.65
  -1   4  11  117.72    8.15
  -1   4  11  110.49    9.15
  -1   4  11  103.44    8.99
  -1   4  10  463.09   22.50
   1  -4 -10  438.02   33.46
  -1   4  10  449.17   23.76
   1  -4 -10  465.43   24.64
   1  -4  -9 1164.53   62.68
   1  -4  -9 1092.17   52.06
  -1   4   9 1167.10   50.57
   1  -4  -8  700.45   33.21
  -1   4   8  692.71   31.89
  -1   4   7 1668.51   72.98
   1  -4  -7 1456.38   64.07
  -1   4   7 1445.72   70.93
  -1   4   7 1404.03   62.92
  -1   4   7 1484.31   63.26
  -1   4   6   56.17    8.48
  -1   4   6   51.90    4.36
  -1   4   6   50.39    8.05
  -1   4   6   51.52    4.38
  -1   4   5 1538.22   72.57
  -1   4   5 1458.88   65.48
  -1   4   5 1429.82   63.58
  -1   4   5 1508.96   63.51
  -1   4   5 1499.64   71.88
  -1   4   4    4.38    3.71
  -1   4   4    3.67    1.41
  -1   4   4    5.54    1.76
  -1   4   4    6.14    3.60
  -1   4   3 1752.53   81.85
  -1   4   3 1681.64   72.98
  -1   4   3 1729.06   80.95
  -1   4   3 1696.98   72.83
  -1   4   2  205.85   10.75
  -1   4   2  218.45   17.12
  -1   4   1   74.37    5.40
  -1   4   1   85.75   10.15
  -1   4   1   78.33    5.22
  -1   4   1   78.00    9.96
  -1   4   0    3.93    1.68
  -1   4   0    6.98    3.97
  -1   4   0    2.39    1.36
  -1   4  -1  957.77   47.81
  -1   4  -1  876.95   39.62
  -1   4  -1  905.47   39.45
  -1   4  -1  867.88   47.29
  -1   4  -2   82.86    9.85
  -1   4  -2   66.84    5.09
  -1   4  -2   62.19    8.96
  -1   4  -3  469.64   22.76
  -1   4  -3  497.87   23.23
  -1   4  -3  519.99   30.11
  -1   4  -3  493.60   31.50
  -1   4  -3  521.52   30.74
  -1   4  -4  693.97   31.92
  -1   4  -4  691.26   38.27
  -1   4  -4  663.05   31.05
  -1   4  -4  729.92   41.69
  -1   4  -4  780.34   40.09
  -1   4  -5  147.25   15.90
  -1   4  -5  141.82    9.14
  -1   4  -5  124.26   12.67
  -1   4  -6   48.54    5.10
  -1   4  -6   49.80    9.52
  -1   4  -6   50.15    5.18
  -1   4  -7  212.05   20.38
  -1   4  -7  183.87   11.93
  -1   4  -7  192.70   12.10
  -1   4  -7  174.83   11.73
  -1   4  -8   79.68    7.30
  -1   4  -8   83.28    7.28
  -1   4  -8   69.32    7.12
  -1   4  -8   70.49    7.07
  -1   4  -8   59.89   11.92
  -1   4  -9  242.64   14.97
  -1   4  -9  242.53   15.55
  -1   4  -9  225.72   15.03
  -1   4  -9  226.43   23.17
  -1   4 -10  139.51   10.61
  -1   4 -10  129.49   17.80
  -1   4 -10  145.32   11.41
  -1   4 -10  123.39   10.83
  -1   4 -11  235.37   15.54
  -1   4 -11  220.60   14.72
  -1   4 -11  192.07   22.90
  -1   4 -11  222.38   15.71
  -1   4 -11  235.33   15.96
  -1   4 -12  238.23   16.96
  -1   4 -12  253.40   16.86
  -1   4 -12  254.82   16.19
  -1   4 -12  267.52   15.53
  -1   4 -12  242.98   17.28
  -1   4 -13  277.29   16.93
  -1   4 -13  267.06   18.02
  -1   4 -13  265.04   18.28
  -1   4 -13  254.98   17.42
   1  -4  14   85.12   16.49
  -1   4 -14   78.06    9.02
  -1   4 -14   85.63    9.07
  -1   4 -15  255.58   17.32
  -1   4 -15  288.37   18.33
  -1   4 -15  252.98   16.34
  -1   4 -16  291.23   16.69
  -1   4 -16  272.30   17.37
  -1   4 -16  303.23   17.82
  -1   4 -16  258.34   14.98
  -1   4 -16  269.36   17.70
  -1   4 -17  411.10   22.98
  -1   4 -17  402.90   22.47
  -1   4 -17  428.71   21.70
  -1   4 -18   35.16    4.78
  -1   4 -18   32.88    3.81
  -1   4 -19   56.61    3.97
  -1   3  21   44.79    4.18
   1  -3 -20    1.82    3.02
  -1   3  20    2.89    2.16
   1  -3 -20    2.74    2.05
   1  -3 -19  187.75   14.57
   1  -3 -19  214.73   13.55
  -1   3  18   28.85    4.10
  -1   3  18   22.68    3.87
   1  -3 -18   31.76    5.18
  -1   3  17    8.86    2.27
  -1   3  17   10.04    2.94
  -1   3  17    7.45    2.92
   1  -3 -17    6.69    3.46
   1  -3 -17   12.38    6.58
   1  -3 -16    7.67    4.32
  -1   3  16    6.14    2.15
  -1   3  16    5.47    2.81
  -1   3  16    6.16    3.02
   1  -3 -16    4.87    3.07
   1  -3 -16   10.04    7.07
   1  -3 -15  114.78   11.80
  -1   3  15  111.94    8.46
  -1   3  15  108.91    8.17
  -1   3  15  120.58   10.07
   1  -3 -15   97.83   16.56
   1  -3 -14   49.94   13.13
  -1   3  14   52.61    5.59
  -1   3  14   54.57    5.45
   1  -3 -14   76.95    9.22
   1  -3 -14   43.93   11.09
  -1   3  13  146.64    9.59
  -1   3  13  138.14    9.87
   1  -3 -13  176.40   22.99
  -1   3  13  119.91   14.81
   1  -3 -13  159.54   13.09
   1  -3 -12   31.82   10.38
  -1   3  12   32.93    4.25
  -1   3  12   36.47    4.19
  -1   3  12   34.68    4.62
   1  -3 -12   41.05    6.51
  -1   3  12   37.90    8.11
  -1   3  11  425.01   20.41
  -1   3  11  380.25   20.63
   1  -3 -11  405.09   33.82
  -1   3  11  405.10   28.59
   1  -3 -11  414.64   23.30
   1  -3 -10   58.54   11.69
   1  -3 -10   68.46    7.22
  -1   3  10   63.15    9.71
  -1   3  10   71.39    5.61
   1  -3  -9  222.42   21.71
   1  -3  -9  240.28   14.98
  -1   3   9  252.70   13.26
   1  -3  -8  745.84   43.23
   1  -3  -8  713.37   34.56
  -1   3   8  771.59   41.10
  -1   3   8  726.89   32.93
  -1   3   7  956.88   44.94
  -1   3   7  877.01   45.97
   1  -3  -7  892.52   40.10
  -1   3   7  839.86   38.65
  -1   3   7  893.41   44.18
  -1   3   6  116.02   10.65
  -1   3   6   96.92   10.45
  -1   3   6  106.55   10.12
  -1   3   6  105.36    6.43
  -1   3   5 1043.86   44.22
  -1   3   5 1008.05   44.33
  -1   3   5 1005.91   36.59
  -1   3   5 1014.85   43.47
  -1   3   4  454.78   27.23
  -1   3   4  486.15   27.44
  -1   3   4  494.97   27.32
  -1   3   3  841.36   43.74
  -1   3   3  861.95   39.11
  -1   3   3  888.60   43.41
  -1   3   2  833.21   43.71
  -1   3   2  875.05   38.73
  -1   3   1 3623.96  152.13
  -1   3   1 3343.87  152.25
  -1   3   0    2.23    2.80
  -1   3  -1 2810.79  120.48
  -1   3  -1 2778.13  121.49
  -1   3  -1 2564.18  120.65
  -1   3  -2  193.72   14.22
  -1   3  -2  209.30   15.99
  -1   3  -2  172.53   14.22
  -1   3  -3   88.03    8.78
  -1   3  -3   79.54    9.91
  -1   3  -3   70.01    8.62
  -1   3  -4  180.54   13.80
  -1   3  -4  187.13   16.10
  -1   3  -4  166.23   13.70
  -1   3  -5  557.06   30.51
  -1   3  -5  566.48   34.32
  -1   3  -5  556.53   30.88
  -1   3  -6  330.94   18.50
  -1   3  -6  396.90   27.04
  -1   3  -6  382.01   22.15
  -1   3  -6  379.04   18.73
  -1   3  -7  202.69   18.79
  -1   3  -7  199.52   12.54
  -1   3  -8   55.93   10.20
  -1   3  -8   54.18    6.16
  -1   3  -9 1121.08   53.10
  -1   3  -9 1199.82   65.33
  -1   3  -9 1201.62   54.45
  -1   3  -9 1188.72   53.68
  -1   3 -10   99.22    8.61
  -1   3 -10  124.62   16.04
  -1   3 -10  111.94    9.79
  -1   3 -10  127.82    9.66
  -1   3 -11  274.58   17.01
  -1   3 -11  278.23   26.30
  -1   3 -11  321.97   19.10
  -1   3 -11  289.00   17.70
  -1   3 -12   80.28    7.75
  -1   3 -12   80.00   13.83
  -1   3 -12   83.56    8.96
  -1   3 -12   86.27    8.58
  -1   3 -13    4.04    2.73
  -1   3 -13    8.51    5.29
  -1   3 -13    9.29    4.21
  -1   3 -13   12.14    4.44
  -1   3 -13   10.45    3.77
   1  -3  14  106.85   19.16
  -1   3 -14  118.47   10.53
  -1   3 -14  110.24   11.18
  -1   3 -14  114.53   11.12
  -1   3 -15  346.55   22.47
  -1   3 -15  371.48   22.81
  -1   3 -16   20.91    4.81
  -1   3 -16   27.96    4.76
  -1   3 -16   22.37    5.39
  -1   3 -16   21.36    5.44
  -1   3 -17    2.51    3.01
  -1   3 -17    4.31    2.58
  -1   3 -17    2.80    3.23
  -1   3 -17    2.85    3.35
  -1   3 -18   14.37    3.67
  -1   3 -18    7.43    2.48
  -1   3 -18   14.74    3.90
  -1   3 -18   14.54    4.17
  -1   3 -19  324.67   17.18
  -1   3 -19  319.93   16.51
   1  -3  20   32.49    3.58
  -1   2  21   48.24    4.13
   1  -2 -21   45.75    4.63
   1  -2 -20    3.76    2.65
  -1   2  20    3.05    1.86
   1  -2 -20    8.37    3.63
   1  -2 -19  164.59   11.86
   1  -2 -19  150.32   12.86
   1  -2 -18   97.42   10.57
  -1   2  18   86.06    7.71
   1  -2 -18  108.82    9.74
  -1   2  17  215.26   13.66
  -1   2  17  204.02   12.31
   1  -2 -17  261.45   16.45
   1  -2 -17  206.96   24.60
  -1   2  17  217.44   14.19
  -1   2  16   84.18    6.91
   1  -2 -16   88.66   15.68
   1  -2 -15   81.88   10.00
  -1   2  15   68.12    6.20
  -1   2  15   85.39   15.72
   1  -2 -15   70.14    7.63
   1  -2 -15   65.69   13.74
   1  -2 -14  237.06   17.72
  -1   2  14  255.07   13.88
  -1   2  14  221.99   25.98
   1  -2 -14  203.59   14.83
   1  -2 -14  234.48   25.51
  -1   2  13  269.53   27.14
   1  -2 -13  274.90   29.86
  -1   2  13  257.85   14.18
   1  -2 -13  221.42   15.29
   1  -2 -13  260.07   17.93
  -1   2  13  233.82   20.68
   1  -2 -12   18.00    8.72
  -1   2  12   12.59    6.55
  -1   2  12   16.95    2.85
  -1   2  12    8.71    2.26
   1  -2 -12    8.41    2.92
  -1   2  12   12.33    5.01
   1  -2 -12   16.84    5.00
  -1   2  11  166.64    9.92
  -1   2  11  153.30   17.97
   1  -2 -11  145.11   19.63
   1  -2 -11  166.20   12.60
  -1   2  11  166.23   16.19
  -1   2  10  112.42    7.38
  -1   2  10  120.10   15.11
   1  -2 -10  116.27   16.24
  -1   2  10  102.33   11.85
   1  -2 -10  106.62    9.32
   1  -2  -9   10.15    6.92
  -1   2   9   -1.44    4.26
   1  -2  -9    5.13    3.04
  -1   2   9    2.17    2.88
  -1   2   8  848.17   47.98
   1  -2  -8  928.12   50.37
   1  -2  -8  865.68   40.73
  -1   2   8  884.53   46.11
  -1   2   7 2626.81  120.26
  -1   2   7 2903.23  126.84
   1  -2  -7 2788.17  127.54
  -1   2   7 2876.69  121.06
  -1   2   7 2802.76  124.54
   1  -2  -7 2805.03  119.07
  -1   2   6   73.06    7.03
  -1   2   6   66.91    8.49
   1  -2  -6   73.28    9.33
  -1   2   6   71.19    7.05
  -1   2   6   65.08    7.89
  -1   2   5   68.45    7.02
  -1   2   5   80.44    8.74
  -1   2   5   77.51    8.06
  -1   2   5   78.73    7.78
  -1   2   4  105.13    8.57
  -1   2   4  106.09    9.21
  -1   2   4   81.11    8.08
  -1   2   3   18.34    3.73
  -1   2   2   29.26    3.29
  -1   2   2   28.12    4.45
  -1   2   1   22.09    2.79
  -1   2   0  544.99   27.80
  -1   2  -1  266.98   15.58
  -1   2  -1  238.89   15.80
  -1   2  -2  686.21   34.04
  -1   2  -2  699.22   35.49
  -1   2  -3 1127.91   52.42
  -1   2  -3 1138.58   54.74
  -1   2  -4 1438.53   65.16
  -1   2  -4 1436.65   63.57
  -1   2  -4 1446.36   70.54
  -1   2  -4 1401.47   65.58
  -1   2  -4 1506.11   68.78
  -1   2  -5   79.16    7.58
  -1   2  -5   73.45    7.18
  -1   2  -5   69.79    7.37
  -1   2  -5   86.65   11.74
  -1   2  -6  242.35   15.05
  -1   2  -6  266.97   22.34
  -1   2  -6  237.74   14.79
  -1   2  -7  871.31   40.44
  -1   2  -7  876.94   52.63
  -1   2  -8  302.99   17.32
  -1   2  -8  301.91   27.56
  -1   2  -9  271.88   23.19
  -1   2  -9  279.30   17.17
  -1   2  -9  291.55   16.06
  -1   2 -10  250.81   23.14
  -1   2 -10  252.93   14.98
  -1   2 -10  251.18   16.28
  -1   2 -10  251.05   22.70
  -1   2 -10  240.91   15.67
  -1   2 -11  110.11   15.29
  -1   2 -11  102.76    8.52
  -1   2 -11  105.71   10.12
  -1   2 -11  105.80   14.84
  -1   2 -11  123.87   10.32
  -1   2 -11  117.05    9.28
  -1   2 -12  558.04   28.98
  -1   2 -12  627.90   32.52
  -1   2 -12  515.18   39.03
  -1   2 -12  581.42   31.31
  -1   2 -12  606.30   30.32
  -1   2 -13    3.10    2.33
  -1   2 -13    6.10    5.73
  -1   2 -13    3.94    3.31
  -1   2 -13    8.38    3.73
  -1   2 -14   59.29    8.26
  -1   2 -14   83.17    8.31
   1  -2  15    6.08    6.38
  -1   2 -15    4.11    3.15
  -1   2 -16  263.21   18.67
   1  -2  16  245.15   28.82
  -1   2 -17  236.04   17.48
  -1   2 -17  250.03   15.12
  -1   2 -17  272.96   16.94
  -1   2 -18   64.89    7.84
  -1   2 -18   61.91    5.80
  -1   2 -18   60.93    6.93
  -1   2 -19   29.23    4.42
  -1   2 -19   18.70    4.15
   1  -2  20    7.54    2.25
   1  -2  21    7.91    1.56
   1  -1 -21   73.44    6.28
   1  -1 -20  111.53   10.10
  -1   1  20  115.32    7.74
   1  -1 -20  118.36    9.29
   1  -1 -19   70.05    8.65
   1  -1 -19   92.43    8.60
   1  -1 -18  263.75   19.73
   1  -1 -18  316.11   19.18
  -1   1  17   10.86    2.52
   1  -1 -17    7.03    3.96
   1  -1 -17    7.96    6.11
  -1   1  17    2.78    5.24
   1  -1 -16  301.25   17.36
  -1   1  16  287.75   16.14
   1  -1 -16  303.47   30.62
  -1   1  16  330.02   32.81
  -1   1  15   19.49    8.71
   1  -1 -15   18.00    5.54
  -1   1  15   22.11    3.59
   1  -1 -15   24.33    4.16
   1  -1 -15   18.92    4.56
   1  -1 -15   20.81    9.18
  -1   1  14  394.99   35.92
   1  -1 -14  431.73   25.78
  -1   1  14  412.49   20.89
   1  -1 -14  380.81   23.02
   1  -1 -14  367.98   33.68
  -1   1  13   94.72   15.72
   1  -1 -13   63.91    7.29
   1  -1 -13   93.38   15.03
   1  -1 -13   70.58    8.96
  -1   1  13   58.15    9.44
   1  -1 -12  323.49   19.66
   1  -1 -12  383.08   22.31
  -1   1  12  362.70   25.94
   1  -1 -12  358.76   33.93
  -1   1  12  341.77   30.37
   1  -1 -11   95.54    9.33
  -1   1  11   91.62   11.40
   1  -1 -11   77.78    7.11
   1  -1 -11  103.23   17.54
  -1   1  11  116.62   15.48
   1  -1 -10  320.67   18.91
   1  -1 -10  300.68   28.27
  -1   1  10  312.51   26.48
   1  -1  -9  236.71   14.95
  -1   1   9  237.94   21.07
   1  -1  -9  260.64   23.66
   1  -1  -8 1052.30   48.44
   1  -1  -8 1083.55   58.67
  -1   1   8 1046.72   56.10
   1  -1  -7   35.71    4.54
  -1   1   7   36.18    7.20
   1  -1  -7   33.13    8.07
  -1   1   6    5.93    1.70
  -1   1   6    8.34    3.99
   1  -1  -6    5.20    4.15
  -1   1   6    5.39    2.06
   1  -1  -5   85.64    9.41
  -1   1   5   96.62    9.29
  -1   1   5   78.74    6.27
   1  -1  -4  578.53   30.10
   1  -1  -3  132.24    9.15
  -1   1   3  119.09    8.35
  -1   1   2   19.13    1.89
  -1   1   2   12.54    2.80
  -1   1   1 1364.42   59.22
  -1   1   1 1386.07   60.42
  -1   1   0 1425.49   61.73
  -1   1   0 1401.00   62.01
  -1   1   0 1477.54   62.58
  -1   1   0 1445.46   62.99
  -1   1  -1  300.99   15.75
  -1   1  -1  287.37   16.58
  -1   1  -1  322.96   16.25
  -1   1  -2  150.89   10.57
  -1   1  -2  141.00    9.15
  -1   1  -3   -0.70    3.21
  -1   1  -3    0.71    1.79
  -1   1  -4 6503.77  269.86
  -1   1  -4 6288.36  275.57
  -1   1  -5   51.76    4.80
  -1   1  -5   41.55    6.62
  -1   1  -5   46.86    8.56
  -1   1  -5   55.11    8.55
  -1   1  -6 1554.74   67.70
  -1   1  -6 1665.05   74.61
  -1   1  -6 1525.39   67.41
  -1   1  -7    1.93    2.24
  -1   1  -7   -1.08    3.65
  -1   1  -8  968.89   45.24
  -1   1  -8 1004.42   52.94
  -1   1  -9   43.84    5.75
  -1   1  -9   61.09   10.31
  -1   1 -10 2331.90  102.69
  -1   1 -10 2231.17  112.45
  -1   1 -10 2347.37  100.72
  -1   1 -11   12.68    4.45
  -1   1 -11    6.75    2.73
  -1   1 -11    5.44    3.02
  -1   1 -11   11.42    5.66
  -1   1 -12   94.82    8.29
  -1   1 -12  109.33   10.50
  -1   1 -12   98.79    7.71
  -1   1 -13   15.81    3.96
   1  -1  13   31.36   10.14
  -1   1 -13   16.59    5.24
  -1   1 -13   11.57    6.05
  -1   1 -13   23.37    5.01
  -1   1 -14  200.57   13.55
   1  -1  14  149.54   22.41
  -1   1 -14  193.96   15.54
  -1   1 -14  155.02   19.33
  -1   1 -14  198.19   14.95
  -1   1 -15  474.19   25.68
   1  -1  15  431.70   39.83
  -1   1 -15  472.04   27.50
  -1   1 -15  457.49   28.25
  -1   1 -16  307.50   20.67
   1  -1  16  321.30   33.05
  -1   1 -17  180.73   14.61
  -1   1 -18  115.85    9.93
  -1   1 -18  134.57   11.72
  -1   1 -18  110.56   11.42
  -1   1 -19   -1.03    2.41
  -1   1 -19    1.32    3.03
  -1   1 -19    0.72    3.08
  -1   1 -20   13.43    3.01
  -1   1 -20   15.84    3.95
   1  -1  20   18.08    3.02
  -1   1 -20   13.43    3.77
   1  -1  21    0.66    1.28
   1   0 -21    3.27    2.34
   1   0 -20   65.25    6.72
   1   0 -20   59.62    7.06
   1   0 -19    3.18    3.43
   1   0 -19    2.32    3.62
   1   0 -18  153.76   11.18
   1   0 -18  186.32   14.88
   1   0 -18  191.22   13.95
   1   0 -17  148.28   10.91
  -1   0  17  133.84   20.65
   1   0 -17  139.68   13.44
   1   0 -17  150.68   12.54
   1   0 -17   96.17   17.61
   1   0 -16  820.78   39.67
  -1   0  16  807.98   37.74
   1   0 -16  781.41   65.21
  -1   0  16  830.93   58.91
   1   0 -16  802.52   56.84
   1   0 -15    0.59    2.43
   1   0 -15    4.66    3.34
   1   0 -15   13.34    7.51
  -1   0  15    2.89    4.71
   1   0 -14   30.98    6.70
   1   0 -14   36.19    5.89
   1   0 -14   35.14   10.09
  -1   0  14   33.05   10.75
   1   0 -13   -0.89    4.12
  -1   0  13    1.40    2.94
   1   0 -13   -0.68    2.63
   1   0 -13   11.49    6.82
  -1   0  13    5.09    5.85
   1   0 -12 1687.09   76.22
   1   0 -12 1573.14   73.74
   1   0 -12 1671.20   87.83
  -1   0  12 1675.62   90.13
   1   0 -11   11.55    4.14
  -1   0  11    8.17    5.77
   1   0 -11   10.28    8.01
   1   0 -11   10.22    3.10
   1   0 -11    9.16    2.71
   1   0 -10  203.23   14.30
   1   0 -10  211.43   12.15
   1   0 -10  229.32   24.24
   1   0  -9  210.05   13.84
   1   0  -9  211.37   11.83
   1   0  -9  208.09   22.18
   1   0  -8 1261.42   56.48
   1   0  -8 1215.12   54.15
   1   0  -8 1364.27   68.67
   1   0  -7  990.04   52.63
   1   0  -7  909.96   42.53
   1   0  -6 3837.88  170.90
   1   0  -5   98.17   10.38
  -1   0   5   61.44    4.50
   1   0  -4  360.24   21.55
  -1   0   4  348.25   16.74
   1   0  -3    3.82    2.99
  -1   0   3    1.55    2.27
  -1   0   3    3.61    1.41
  -1   0   2  404.56   20.66
   1   0  -2  394.77   20.21
  -1   0   2  403.01   18.91
  -1   0   1  962.10   42.80
   1   0   0  338.48   16.78
  -1   0  -1  967.26   42.62
  -1   0  -1  978.76   41.63
  -1   0  -2 2694.33  115.26
  -1   0  -3  351.09   20.15
  -1   0  -3  339.76   18.64
  -1   0  -3  371.50   17.18
  -1   0  -4  724.93   34.82
  -1   0  -4  628.44   32.06
  -1   0  -4  644.94   29.22
  -1   0  -5   77.99    9.32
  -1   0  -5   64.56    4.56
  -1   0  -5   68.79    7.40
  -1   0  -6   97.21    5.63
   1   0   6  101.32    5.81
  -1   0  -7  165.65   16.12
  -1   0  -7  145.50   13.54
  -1   0  -7  163.35   10.22
  -1   0  -8  332.98   24.40
  -1   0  -8  282.62   24.50
   1   0   8  267.94   13.87
  -1   0  -8  286.70   20.96
  -1   0  -8  262.70   15.49
  -1   0  -9   24.05    8.72
  -1   0  -9   30.28    6.78
  -1   0  -9   34.86    4.97
  -1   0 -10  148.43   19.95
  -1   0 -10  119.23   10.07
  -1   0 -10  146.56   15.94
  -1   0 -11   74.83    8.24
  -1   0 -11   91.50    7.07
  -1   0 -11   74.45   15.47
  -1   0 -11   55.13    6.57
  -1   0 -11   75.37   12.24
  -1   0 -12  918.21   42.01
   1   0  12  831.78   55.55
  -1   0 -12  841.20   61.19
  -1   0 -12  888.80   44.67
  -1   0 -12  890.37   55.06
  -1   0 -13   65.59    6.73
   1   0  13   70.44   13.61
  -1   0 -13   90.85   17.82
  -1   0 -13   75.43    9.28
  -1   0 -13   72.38    8.15
  -1   0 -13   64.62   12.54
  -1   0 -14  505.28   27.76
   1   0  14  482.98   41.58
  -1   0 -14  644.55   52.64
  -1   0 -14  566.16   31.73
  -1   0 -14  582.15   30.66
  -1   0 -15  286.95   17.57
   1   0  15  292.99   30.82
  -1   0 -15  288.61   20.72
  -1   0 -15  304.33   19.88
  -1   0 -16  643.48   33.80
   1   0  16  722.36   52.40
  -1   0 -16  712.67   36.91
  -1   0 -16  684.47   38.01
  -1   0 -17  118.15   11.43
   1   0  17  113.56   19.08
  -1   0 -18  186.93   12.88
  -1   0 -18  161.62   13.70
  -1   0 -19  183.32   12.35
  -1   0 -19  186.95   13.70
  -1   0 -19  167.48   13.97
  -1   0 -20   62.55    6.05
  -1   0 -20   66.50    7.36
   1   0  20   81.82    6.40
  -1   0 -20   80.90    8.34
  -1   0 -21  236.05   14.06
   1   1 -21   60.81    5.47
   1   1 -20   43.27    5.41
   1   1 -19   96.08    7.72
   1   1 -19  112.11    9.52
   1   1 -18   72.45    7.16
   1   1 -18   79.88    8.84
   1   1 -17   82.41    7.99
   1   1 -17   87.79    9.58
   1   1 -16  111.48    9.80
   1   1 -16   78.48   18.82
  -1  -1  16  107.51   18.76
   1   1 -16  124.37   11.43
   1   1 -16  128.54   19.60
   1   1 -15   96.27    8.91
  -1  -1  15   89.56   17.24
   1   1 -15   76.89   18.44
   1   1 -15   98.15   10.05
   1   1 -15   78.62   15.94
   1   1 -14   34.04    5.35
  -1  -1  14   20.06    9.00
   1   1 -14   30.15   13.75
   1   1 -14   28.45    9.78
   1   1 -14   24.95    5.50
   1   1 -13  121.92   18.50
   1   1 -13  136.01   11.49
   1   1 -12   17.23    7.32
   1   1 -12   15.78    3.96
   1   1 -11   19.27    3.67
   1   1 -11   24.49    4.49
   1   1 -10  381.73   19.94
   1   1  -9    5.80    2.11
   1   1  -8  450.49   24.21
   1   1  -8  462.26   22.45
   1   1  -8  468.17   34.42
  -1  -1   8  497.84   32.22
   1   1  -7  109.29    8.51
   1   1  -7  106.68    7.09
   1   1  -7  113.49   14.45
  -1  -1   7  126.43   13.22
   1   1  -6 2927.75  126.94
  -1  -1   6 2790.27  123.69
   1   1  -6 2639.90  116.06
   1   1  -5  447.60   27.11
   1   1  -5  379.28   17.81
   1   1  -4 1463.26   64.42
   1   1  -4 1276.78   56.57
   1   1  -3  117.64    7.33
  -1  -1   2  389.27   19.63
   1   1  -2  357.01   16.91
   1   1  -2  387.95   18.19
  -1  -1   1 3478.51  146.64
   1   1   0  946.49   40.31
  -1  -1   0  837.75   37.44
  -1  -1  -1 2386.94  100.44
  -1  -1  -2  671.37   29.66
  -1  -1  -3  505.09   24.55
  -1  -1  -3  517.01   23.96
   1   1   3  492.81   23.65
  -1  -1  -4   18.50    3.49
   1   1   4   14.98    2.39
  -1  -1  -4   16.26    3.21
   1   1   4   13.76    1.58
  -1  -1  -5 9936.24  382.78
   1   1   5 9278.57  379.03
   1   1   5 8754.51  378.18
   1   1   6    4.69    1.44
  -1  -1  -6    4.83    3.11
  -1  -1  -7 1098.35   56.96
  -1  -1  -7 1124.41   54.82
  -1  -1  -8  263.39   21.04
  -1  -1  -8  232.26   21.94
   1   1   8  243.33   12.80
  -1  -1  -8  265.96   18.99
   1   1   8  236.74   13.85
   1   1   9  355.61   17.21
  -1  -1  -9  353.10   29.00
  -1  -1  -9  324.70   25.79
  -1  -1  -9  363.83   24.43
   1   1   9  300.55   17.93
  -1  -1 -10  211.66   20.40
  -1  -1 -10  218.30   23.56
   1   1  10  159.98   11.43
  -1  -1 -10  168.37   16.84
  -1  -1 -11   39.00    8.65
  -1  -1 -11   41.52    4.47
  -1  -1 -11   32.72   10.42
   1   1  11   33.46    8.42
  -1  -1 -12    3.72    4.32
  -1  -1 -12   21.02    3.51
  -1  -1 -12   20.06   10.08
   1   1  12   12.04    6.28
  -1  -1 -13   10.48    5.91
  -1  -1 -13    9.48    3.38
  -1  -1 -13    7.45    2.68
  -1  -1 -13    6.44   10.02
   1   1  13    4.50    5.60
  -1  -1 -14   -0.74    2.79
  -1  -1 -14    2.32    4.36
  -1  -1 -14   -1.01    2.22
  -1  -1 -14    3.55    7.45
   1   1  14   -2.48    5.19
  -1  -1 -15   25.50    5.67
  -1  -1 -15   35.07   10.86
  -1  -1 -15   41.32    5.24
  -1  -1 -15   45.79   14.39
   1   1  15   26.53    9.42
  -1  -1 -16  312.86   20.53
   1   1  16  305.54   31.51
  -1  -1 -17  378.57   23.53
   1   1  17  399.37   37.02
  -1  -1 -18   49.68    7.29
   1   1  18   46.09    5.13
   1   1  19  181.76   11.79
  -1  -1 -19  183.47   13.63
  -1  -1 -19  177.88   12.15
   1   1  20  290.67   17.46
  -1  -1 -20  528.32   22.45
  -1  -1 -21  105.61    8.41
   1   2 -21  425.60   20.40
   1   2 -20   24.35    3.95
   1   2 -19  291.97   18.46
   1   2 -19  314.57   18.18
   1   2 -18   46.74    6.87
   1   2 -18   39.97    6.21
   1   2 -18   24.28    4.25
   1   2 -17 1045.68   50.61
   1   2 -17  968.35   47.33
   1   2 -16   -2.90    4.63
   1   2 -16    1.99    2.86
   1   2 -15  289.59   20.45
   1   2 -15  336.21   22.60
   1   2 -15  356.05   20.38
   1   2 -14   41.91   13.32
   1   2 -14   55.77    7.09
   1   2 -14   55.31    7.84
   1   2 -14   67.13    9.07
   1   2 -13   99.46    9.23
   1   2 -13  104.20    8.31
   1   2 -13  101.40   19.47
  -1  -2  13  106.52   17.73
   1   2 -13   89.34    9.57
   1   2 -12  149.64   10.72
   1   2 -12  169.15   12.78
   1   2 -12  208.79   26.74
  -1  -2  12  201.43   23.83
   1   2 -11  168.44   12.39
   1   2 -11  155.82   22.91
  -1  -2  11  174.72   21.65
   1   2 -10  652.10   31.38
   1   2 -10  591.66   35.92
   1   2 -10  636.69   32.06
  -1  -2  10  690.98   45.21
  -1  -2   9   81.67   12.78
   1   2  -9   70.95    6.43
   1   2  -9   73.51    9.19
   1   2  -9   77.97    8.02
   1   2  -8  229.73   13.07
   1   2  -8  228.35   16.78
   1   2  -8  226.35   14.53
   1   2  -8  231.29   19.67
   1   2  -7  534.62   25.80
   1   2  -7  533.20   29.71
   1   2  -7  556.21   27.39
   1   2  -7  556.70   33.24
   1   2  -6  794.82   36.04
   1   2  -6  746.46   35.61
   1   2  -6  893.16   43.69
   1   2  -6  862.19   37.67
   1   2  -6  819.09   39.95
   1   2  -5  185.43   12.58
   1   2  -5  163.89   10.33
   1   2  -5  182.31   10.69
   1   2  -4   65.89    5.77
   1   2  -4   56.08    5.96
   1   2  -4   70.46    9.89
   1   2  -4   59.45    5.63
   1   2  -3  151.85    9.84
   1   2  -3  148.16   13.15
   1   2  -3  142.03    9.70
   1   2  -2  421.01   21.78
   1   2  -2  439.84   25.10
   1   2  -1  176.91   12.73
   1   2  -1  166.14   10.78
   1   2   0   50.44    3.40
   1   2   1  826.52   38.66
  -1  -2  -1  832.28   35.80
   1   2   2   16.79    3.25
   1   2   3 1495.11   62.45
   1   2   3 1355.44   59.72
   1   2   4  580.19   27.98
  -1  -2  -4  564.13   27.42
   1   2   5 6662.55  274.86
  -1  -2  -5 6459.70  275.16
   1   2   5 6522.27  274.90
   1   2   6    2.00    1.47
   1   2   6    5.33    1.95
   1   2   6    3.47    1.85
   1   2   6    3.19    2.25
   1   2   7 1579.25   67.17
   1   2   7 1487.85   66.31
   1   2   7 1492.00   66.58
   1   2   7 1577.90   71.69
   1   2   7 1527.13   65.58
  -1  -2  -8  135.54   14.15
   1   2   8  139.72    8.61
   1   2   8  147.48   13.33
  -1  -2  -8  146.55   12.98
   1   2   8  142.27    9.75
   1   2   9  673.10   37.51
  -1  -2  -9  723.12   40.15
   1   2   9  612.09   29.26
   1   2   9  599.38   30.58
  -1  -2  -9  618.41   36.12
   1   2  10  980.98   53.53
  -1  -2 -10 1035.64   60.64
  -1  -2 -10 1058.95   56.26
   1   2  10  895.35   44.91
  -1  -2 -10 1113.97   54.18
   1   2  10  957.12   41.88
  -1  -2 -11 1243.29   67.48
   1   2  11 1189.76   65.06
  -1  -2 -11 1250.66   72.38
  -1  -2 -11 1291.28   56.60
  -1  -2 -11 1198.44   64.10
  -1  -2 -11 1261.34   53.07
   1   2  11 1125.30   51.59
   1   2  12   53.59   11.47
  -1  -2 -12   74.50   15.90
  -1  -2 -12   86.73    9.10
  -1  -2 -12   83.74   13.02
  -1  -2 -12   86.28    6.62
  -1  -2 -13  565.44   46.66
   1   2  13  524.31   38.64
  -1  -2 -13  539.26   29.85
  -1  -2 -13  552.38   38.86
  -1  -2 -13  552.35   28.37
  -1  -2 -13  492.22   25.57
  -1  -2 -14   17.16    9.67
   1   2  14    4.59    4.33
  -1  -2 -14   10.94    4.93
  -1  -2 -14   13.20    7.46
  -1  -2 -14   11.92    3.97
  -1  -2 -14   10.45    2.77
   1   2  15   19.81    8.12
  -1  -2 -15   25.96   11.06
  -1  -2 -15   38.19   10.32
  -1  -2 -15   26.42    5.22
  -1  -2 -15   24.67    6.57
   1   2  16  633.89   49.99
  -1  -2 -16  703.68   59.17
  -1  -2 -16  766.66   38.22
  -1  -2 -16  652.86   49.74
  -1  -2 -16  746.97   40.24
   1   2  17   95.04   16.32
  -1  -2 -17  106.32   10.34
  -1  -2 -17   90.70   11.21
  -1  -2 -18   17.49    4.78
   1   2  18   15.99    3.48
   1   2  18   14.50    3.60
  -1  -2 -18   17.05    5.69
   1   2  19   36.37    4.36
   1   2  19   37.01    4.64
  -1  -2 -19   37.80    5.93
  -1  -2 -20   93.34    8.66
  -1  -2 -21    5.79    2.99
  -1  -2 -21    3.07    3.31
  -1  -2 -22    0.27    1.77
   1   3 -20   24.31    3.50
  -1  -3  20   16.38    2.14
   1   3 -19  162.25   10.66
   1   3 -19  162.88   10.89
   1   3 -18   -0.98    2.40
   1   3 -18    3.62    3.30
   1   3 -18   -2.01    3.26
   1   3 -17  255.44   15.92
   1   3 -17  274.60   17.30
   1   3 -17  219.05   16.80
   1   3 -16    1.34    2.82
   1   3 -16   -0.90    3.68
   1   3 -16    5.48    4.03
  -1  -3  15  544.24   46.26
   1   3 -15  532.94   28.29
   1   3 -15  588.21   30.79
   1   3 -15  592.50   32.93
   1   3 -15  610.25   32.13
   1   3 -14   18.67    4.71
   1   3 -14   24.43    4.21
   1   3 -14   22.18    5.94
  -1  -3  14   30.28   10.67
   1   3 -13 1477.82   67.71
   1   3 -13 1440.83   65.97
   1   3 -13 1560.08   70.63
   1   3 -13 1336.15   86.92
  -1  -3  13 1338.08   85.12
   1   3 -12   98.48   18.48
  -1  -3  12  136.90   20.11
   1   3 -12  130.82    9.96
   1   3 -12  122.21   10.64
   1   3 -12  135.58   19.28
   1   3 -12  136.45   12.44
   1   3 -11  879.86   43.71
   1   3 -11  869.12   54.74
  -1  -3  11  825.46   56.33
   1   3 -11  778.94   57.79
   1   3 -10  729.28   50.78
  -1  -3  10  729.45   48.52
   1   3 -10  706.54   45.66
   1   3 -10  688.09   34.04
   1   3 -10  652.16   34.50
   1   3 -10  708.73   33.68
   1   3  -9  148.82   19.89
   1   3  -9  133.45   13.88
   1   3  -9  158.34   10.79
   1   3  -9  157.32   11.24
   1   3  -9  164.88   18.25
   1   3  -8  145.00    9.99
   1   3  -8  139.90   13.61
   1   3  -8  174.54   20.11
   1   3  -8  164.19   16.53
   1   3  -7   80.71    6.70
   1   3  -7   88.16    9.94
   1   3  -7   76.66   10.56
   1   3  -6 1856.24   89.73
   1   3  -6 1807.87   82.54
   1   3  -6 1732.99   76.96
   1   3  -6 1843.20   85.09
   1   3  -6 1776.11   78.73
   1   3  -5  272.78   16.08
   1   3  -5  281.53   22.08
   1   3  -5  271.06   17.78
   1   3  -5  248.50   14.31
   1   3  -5  248.53   13.61
   1   3  -5  259.15   15.86
   1   3  -5  261.94   18.54
   1   3  -4 1072.80   50.26
   1   3  -4 1039.87   51.22
   1   3  -4 1089.12   50.32
   1   3  -4 1087.92   55.84
   1   3  -4 1064.52   52.01
   1   3  -3  522.05   29.72
   1   3  -3  504.18   26.20
   1   3  -3  468.60   25.25
   1   3  -3  431.05   25.08
   1   3  -3  486.24   25.88
   1   3  -2  281.29   17.03
   1   3  -2  260.57   16.56
   1   3  -2  267.18   15.68
   1   3  -1   29.37    5.06
   1   3  -1   36.11    5.36
   1   3  -1   39.59    4.14
   1   3   0 2922.94  127.04
   1   3   1  222.52   14.39
  -1  -3  -1  207.42    9.78
   1   3   2   17.39    4.02
   1   3   3  373.26   21.12
   1   3   3  359.82   20.73
   1   3   4   20.03    4.27
   1   3   4   17.42    4.21
   1   3   5   25.42    4.71
   1   3   5   25.43    3.68
  -1  -3  -5   36.26    4.27
   1   3   5   23.17    4.30
   1   3   5   24.37    4.33
   1   3   6   50.71    6.11
   1   3   6   38.19    5.25
  -1  -3  -6   57.71    5.63
   1   3   6   48.91    5.84
   1   3   7  142.78   11.07
   1   3   7  142.96   11.86
   1   3   7  168.23   11.36
   1   3   8  431.51   23.32
   1   3   8  491.72   27.04
   1   3   8  415.14   20.90
  -1  -3  -9  491.93   30.82
   1   3   9  448.41   28.24
   1   3   9  436.61   21.98
  -1  -3 -10   35.73    7.25
   1   3  10   30.56    6.99
  -1  -3 -10   40.40    8.87
   1   3  10   33.81    4.20
   1   3  10   30.51    2.91
  -1  -3 -11 1259.44   74.12
  -1  -3 -11 1264.55   68.43
   1   3  11 1229.06   66.50
   1   3  11 1231.85   54.39
  -1  -3 -11 1364.48   59.21
  -1  -3 -11 1256.67   65.95
  -1  -3 -12  277.93   29.56
  -1  -3 -12  288.11   25.79
   1   3  12  285.44   24.23
   1   3  12  264.77   15.14
   1   3  12  268.11   13.86
  -1  -3 -12  290.10   18.30
  -1  -3 -12  293.70   16.79
  -1  -3 -12  274.17   23.66
   1   3  13    2.79    1.92
   1   3  13    7.21    2.26
  -1  -3 -13    3.03    6.36
   1   3  13    7.66    5.40
  -1  -3 -13   15.44    4.95
  -1  -3 -13    3.74    4.65
  -1  -3 -13    9.52    3.31
   1   3  14  337.75   19.29
  -1  -3 -14  361.79   22.89
  -1  -3 -14  354.46   30.62
  -1  -3 -14  367.30   21.12
   1   3  14  352.77   30.48
  -1  -3 -14  387.88   38.40
  -1  -3 -15  359.57   23.95
  -1  -3 -15  393.94   33.26
  -1  -3 -15  366.46   22.05
  -1  -3 -15  353.20   38.65
   1   3  15  408.13   33.57
  -1  -3 -16  816.33   43.48
   1   3  16  833.22   38.65
  -1  -3 -16  706.97   52.30
  -1  -3 -16  813.37   40.80
   1   3  16  768.78   52.94
  -1  -3 -16  739.49   61.94
  -1  -3 -17   60.17    9.18
  -1  -3 -17   51.87    7.14
   1   3  17   60.02    6.10
  -1  -3 -17   76.16   18.38
   1   3  17   47.00   11.49
   1   3  18  234.29   13.86
  -1  -3 -18  227.34   16.00
   1   3  18  233.77   14.87
  -1  -3 -18  248.28   18.44
  -1  -3 -19    2.55    2.68
   1   3  19    3.48    2.65
  -1  -3 -19    2.75    4.63
  -1  -3 -20  133.90   10.33
   1   3  20  138.12    9.31
   1   3  20  142.59   10.29
  -1  -3 -21   38.03    5.71
   1   3  21   31.37    3.92
   1   3  21   34.51    3.48
  -1  -3 -21   26.32    3.97
   1   4 -19    2.56    1.32
   1   4 -19    5.69    2.48
   1   4 -18   61.48    5.53
   1   4 -18   72.66    7.04
   1   4 -18   66.70    6.73
   1   4 -17  137.89   11.47
   1   4 -17  158.24   11.64
   1   4 -17  138.58   10.60
   1   4 -16    5.51    3.91
   1   4 -16    4.96    3.83
   1   4 -16    3.21    2.90
   1   4 -15  105.89    8.80
   1   4 -15  125.84   10.71
   1   4 -15  104.98   11.15
   1   4 -15  120.58   11.25
  -1  -4  14  114.29   19.92
   1   4 -14  113.70    9.38
   1   4 -14  114.87   10.51
   1   4 -14  123.72   11.91
   1   4 -14  105.07   10.59
   1   4 -13   -1.84    4.39
  -1  -4  13    2.98    5.60
   1   4 -13    3.56    2.49
   1   4 -13    0.74    3.09
   1   4 -13    4.89    3.06
   1   4 -13    2.40    3.18
  -1  -4  12  724.20   52.39
   1   4 -12  710.74   34.58
   1   4 -12  733.65   35.96
   1   4 -12  608.88   35.50
   1   4 -12  682.22   37.02
  -1  -4  11  408.08   35.68
   1   4 -11  377.47   21.01
   1   4 -11  376.21   21.75
   1   4 -11  342.30   21.80
   1   4 -11  372.06   23.05
   1   4 -10  316.02   30.83
  -1  -4  10  342.88   31.83
   1   4 -10  342.86   21.23
   1   4 -10  354.64   20.16
   1   4 -10  325.78   20.09
   1   4 -10  337.86   19.36
   1   4  -9  111.82    8.68
   1   4  -9  105.36   16.14
   1   4  -9  105.25    9.75
   1   4  -9   91.86    8.38
   1   4  -9   90.33    8.76
   1   4  -9  101.69   14.59
   1   4  -8  798.52   37.43
   1   4  -8  772.75   50.31
   1   4  -8  816.40   38.97
   1   4  -8  734.48   37.26
   1   4  -8  792.04   37.93
   1   4  -8  797.10   47.74
   1   4  -7   65.72    6.38
   1   4  -7   71.13    7.10
   1   4  -7   66.82   10.54
   1   4  -7   63.86   11.57
   1   4  -6  824.63   38.56
   1   4  -6  750.33   44.41
   1   4  -6  845.50   48.97
   1   4  -5 1028.52   50.14
   1   4  -5 1002.48   46.26
   1   4  -5 1005.27   49.88
   1   4  -5 1029.92   52.37
   1   4  -4  722.29   37.12
   1   4  -4  642.80   31.87
   1   4  -4  706.61   32.22
   1   4  -4  725.45   32.84
   1   4  -4  730.79   37.14
   1   4  -4  727.49   37.88
   1   4  -3  604.28   31.46
   1   4  -3  606.52   31.65
   1   4  -3  569.51   26.07
   1   4  -3  524.54   25.83
   1   4  -2  116.82   10.77
   1   4  -2  100.15   10.03
   1   4  -1  193.78   14.64
   1   4  -1  182.36   14.56
   1   4   0  742.90   38.84
   1   4   1  345.45   21.61
   1   4   2 2247.10  101.14
   1   4   2 2214.77  100.32
   1   4   3 2632.63  120.04
   1   4   3 2748.70  119.75
   1   4   4   73.86    8.35
   1   4   4   58.81    7.52
   1   4   5   14.23    4.43
   1   4   5   18.90    4.49
  -1  -4  -6  249.25   14.76
   1   4   6  261.36   13.42
   1   4   6  273.94   18.32
   1   4   6  289.23   18.26
   1   4   7   27.80    3.23
   1   4   7   30.25    5.40
   1   4   7   19.55    4.47
   1   4   8  842.09   38.25
   1   4   8  831.97   42.66
   1   4   8  833.53   42.29
   1   4   8  847.63   42.99
   1   4   9   35.87    3.21
   1   4   9   41.73    6.79
   1   4   9   32.00    5.44
   1   4  10  222.47   11.45
   1   4  10  221.44   18.25
  -1  -4 -10  212.32   19.72
   1   4  11    4.46    1.43
   1   4  11    5.76    2.02
  -1  -4 -11    4.10    4.26
   1   4  11    8.07    4.19
  -1  -4 -11   -1.59    3.94
  -1  -4 -12  903.92   59.52
  -1  -4 -12  868.53   51.78
   1   4  12  851.96   49.88
   1   4  12  922.85   40.45
   1   4  12  785.00   40.32
   1   4  12  843.53   38.25
  -1  -4 -12  950.85   43.54
  -1  -4 -12  785.04   49.00
   1   4  13  156.41   10.18
   1   4  13  116.07    9.56
  -1  -4 -13  155.25   22.37
   1   4  13  112.65   15.18
  -1  -4 -13  141.90   12.22
  -1  -4 -13  109.88   15.21
  -1  -4 -13  130.06   10.08
   1   4  14  401.38   22.63
   1   4  14  421.44   22.32
   1   4  14  459.24   33.73
  -1  -4 -14  395.90   39.82
  -1  -4 -14  426.25   25.85
  -1  -4 -14  373.54   31.74
  -1  -4 -14  453.79   23.80
   1   4  15   35.26    5.10
  -1  -4 -15   59.63   16.22
  -1  -4 -15   56.67    8.40
  -1  -4 -15   42.42    6.01
  -1  -4 -15   44.60   10.31
   1   4  16  249.43   15.06
  -1  -4 -16  222.71   30.55
  -1  -4 -16  251.26   18.80
  -1  -4 -16  243.69   16.23
  -1  -4 -16  204.12   23.56
   1   4  17    2.96    2.22
  -1  -4 -17   -1.01    4.15
  -1  -4 -17   -0.66    2.64
  -1  -4 -18  333.25   22.14
  -1  -4 -18  305.16   18.97
   1   4  18  302.45   18.63
   1   4  18  336.24   19.79
  -1  -4 -19   14.23    5.36
  -1  -4 -19    8.23    3.20
   1   4  19    8.01    2.95
   1   4  19    7.94    3.16
   1   4  20  306.43   16.14
   1   4  20  294.21   16.54
  -1  -4 -21    2.40    3.19
   1   4  21   -0.37    1.83
   1   4  21   -2.22    2.24
   1   5 -18   50.17    4.50
   1   5 -18   48.17    4.90
   1   5 -17    8.99    2.73
   1   5 -17    6.83    2.87
   1   5 -17    4.28    2.66
   1   5 -16  177.79   13.01
   1   5 -16  186.31   12.94
   1   5 -16  181.71   12.75
   1   5 -15  179.53   11.88
   1   5 -15  183.16   13.78
   1   5 -15  167.31   13.05
   1   5 -15  180.94   13.23
   1   5 -14  219.26   14.38
   1   5 -14  235.82   15.81
   1   5 -14  207.77   16.15
   1   5 -14  231.96   15.91
  -1  -5  13  147.23   21.92
   1   5 -13  130.40   10.64
   1   5 -13  127.72   11.47
   1   5 -13  127.33   12.21
   1   5 -13  140.52   11.96
  -1  -5  12  227.37   27.48
   1   5 -12  249.43   16.25
   1   5 -12  265.36   17.49
   1   5 -12  264.85   18.36
   1   5 -12  253.41   17.50
  -1  -5  11   11.16    6.45
   1   5 -11   17.51    5.23
   1   5 -11   16.46    3.95
   1   5 -11   13.58    4.36
   1   5 -11   18.77    4.69
   1   5 -10   10.22    4.19
   1   5 -10    9.77    3.36
   1   5 -10   11.29    3.59
  -1  -5  10    5.20    5.47
   1   5 -10    8.78    3.30
   1   5  -9   27.51    5.52
   1   5  -9   27.10    4.87
   1   5  -9   30.96    5.10
   1   5  -8  337.75   19.49
   1   5  -8  345.62   20.52
   1   5  -8  336.06   19.75
   1   5  -8  346.58   19.64
   1   5  -7   22.68    4.12
   1   5  -7   21.24    4.25
   1   5  -7   11.85    3.15
   1   5  -7   23.87    4.06
   1   5  -6  635.19   32.25
   1   5  -6  666.74   31.93
   1   5  -5   51.89    5.82
   1   5  -5   50.30    7.97
   1   5  -5   45.71    5.14
   1   5  -4  288.16   15.79
   1   5  -4  267.38   20.24
   1   5  -4  287.79   21.05
   1   5  -4  279.31   15.31
   1   5  -3    4.27    1.67
   1   5  -3    4.28    2.07
   1   5  -3    3.21    3.63
   1   5  -3    1.10    3.09
   1   5  -3    1.32    1.73
   1   5  -2  508.88   24.10
   1   5  -2  551.14   31.62
   1   5  -2  531.42   31.64
   1   5  -2  515.57   24.46
   1   5  -1   49.15    4.37
   1   5  -1   44.71    7.96
   1   5  -1   53.60    8.12
   1   5  -1   57.03    4.45
   1   5   0 1106.86   49.28
   1   5   0 1161.75   57.81
   1   5   0 1134.92   49.24
   1   5   0 1144.94   57.48
   1   5   1    6.49    3.53
   1   5   2  916.69   40.60
   1   5   2  968.11   48.48
   1   5   2  939.98   40.54
   1   5   2  922.74   48.67
   1   5   2  884.90   40.07
   1   5   3  244.17   18.07
   1   5   3  215.25   11.71
   1   5   3  227.81   11.92
   1   5   3  224.76   11.41
   1   5   4  652.37   29.74
   1   5   4  672.39   29.70
   1   5   4  676.88   37.11
   1   5   4  637.26   36.99
   1   5   4  637.77   29.15
   1   5   5  409.72   19.31
   1   5   5  382.63   18.68
   1   5   5  377.70   25.35
   1   5   5  422.74   19.27
   1   5   5  387.44   25.90
   1   5   6 1775.93   73.89
   1   5   6 1716.53   73.28
   1   5   6 1636.48   73.80
   1   5   6 1840.70   82.56
   1   5   6 1708.70   82.30
   1   5   7  192.15   10.44
   1   5   7  186.50   10.85
   1   5   7  198.56   16.28
   1   5   7  185.50   10.04
   1   5   7  184.43   16.14
   1   5   8   25.75    2.91
   1   5   8   21.94    3.29
   1   5   8   18.82    5.29
   1   5   9  159.01    9.10
   1   5   9  162.61   14.85
   1   5   9  159.17   10.29
   1   5  10  942.55   41.51
   1   5  10  959.58   43.20
   1   5  10  890.70   43.27
  -1  -5 -10  949.52   51.83
   1   5  11   67.58    5.18
   1   5  11   66.66    6.22
   1   5  11   53.85    5.95
  -1  -5 -11   77.94   10.74
  -1  -5 -11   53.35    9.69
   1   5  12   85.00    7.40
   1   5  12   72.63    7.20
   1   5  12   81.88    6.01
  -1  -5 -12   83.71    8.85
  -1  -5 -12   93.29   12.26
  -1  -5 -13   68.36   15.16
   1   5  13   45.66    5.89
   1   5  13   50.94    5.81
   1   5  13   50.36    4.53
  -1  -5 -13   55.06    7.58
  -1  -5 -13   44.87    9.20
   1   5  14  204.85   12.94
   1   5  14  192.14   13.17
  -1  -5 -14  170.00   14.58
  -1  -5 -14  155.10   18.47
  -1  -5 -14  193.06   26.25
   1   5  15   62.81    6.91
   1   5  15   68.05    6.86
  -1  -5 -15   45.16    7.92
   1   5  15   67.98    6.97
  -1  -5 -15   54.53   15.22
  -1  -5 -16  132.86   22.61
  -1  -5 -16  136.38   13.04
   1   5  16  123.98    9.96
   1   5  16  133.03   11.44
   1   5  16  113.32    9.49
   1   5  17   73.59    6.96
  -1  -5 -17   79.41   18.03
  -1  -5 -17   77.68    9.89
   1   5  17   82.72    8.49
   1   5  17   68.80    7.63
   1   5  17   79.16    7.36
  -1  -5 -18  351.03   22.45
   1   5  18  334.58   20.15
   1   5  18  347.48   19.72
   1   5  18  308.10   17.93
  -1  -5 -19   60.71    8.43
   1   5  19   66.52    6.94
   1   5  19   80.84    7.67
   1   5  20  176.09   11.33
   1   5  20  164.20   11.39
  -1  -5 -21   -0.54    2.97
   1   5  21    0.71    1.69
   1   5  21    1.36    1.88
   1   5  22   47.22    3.76
   1   6 -18   24.79    2.57
   1   6 -17  105.85    6.76
   1   6 -17  138.76    8.12
   1   6 -16  171.82   11.37
   1   6 -16  176.19   11.03
   1   6 -16  162.56   10.19
   1   6 -16  169.47   10.98
   1   6 -15   86.92    7.99
   1   6 -15  100.13    8.43
   1   6 -15   78.15    7.93
   1   6 -14   15.15    4.24
   1   6 -14   20.17    4.42
   1   6 -14   28.47    4.59
   1   6 -13  284.88   18.87
   1   6 -13  282.86   18.40
   1   6 -13  321.38   18.35
  -1  -6  12   16.98    9.21
   1   6 -12   13.18    4.45
   1   6 -12    7.60    3.46
   1   6 -12   13.03    4.13
  -1  -6  11   87.08   16.74
   1   6 -11   92.97    9.07
   1   6 -11   99.65   10.03
   1   6 -11  101.33    9.46
  -1  -6  10  240.17   27.12
   1   6 -10  234.29   15.90
   1   6 -10  247.05   16.49
   1   6 -10  249.19   17.02
   1   6 -10  242.04   16.11
   1   6  -9  274.39   17.45
   1   6  -9  289.95   18.18
  -1  -6   9  235.39   26.99
   1   6  -9  304.29   18.03
   1   6  -9  277.54   17.11
   1   6  -9  220.56   16.47
   1   6  -9  282.21   17.36
   1   6  -8   15.88    3.81
   1   6  -8   11.55    3.56
   1   6  -8   12.09    3.47
   1   6  -8   16.16    4.32
   1   6  -8    9.84    3.26
   1   6  -8   12.89    3.41
   1   6  -7    1.20    2.64
   1   6  -7    7.02    3.06
   1   6  -7    1.85    2.90
   1   6  -7    5.54    2.61
   1   6  -7    7.03    2.59
   1   6  -6   45.87    5.70
   1   6  -6   47.82    5.87
   1   6  -6   40.01    5.08
   1   6  -6   48.09    5.74
   1   6  -5    5.49    2.77
   1   6  -5    1.93    2.08
   1   6  -4   11.13    3.10
   1   6  -4   12.50    5.25
   1   6  -4   20.03    3.52
   1   6  -3   39.09    8.45
   1   6  -3   39.55    4.59
   1   6  -2  893.01   40.63
   1   6  -2  944.95   50.55
   1   6  -2  990.96   51.69
   1   6  -2  834.81   40.62
   1   6  -2  939.65   40.86
   1   6  -1   51.34    4.67
   1   6  -1   56.61    9.26
   1   6  -1   54.31    9.46
   1   6  -1   51.08    4.72
   1   6  -1   43.18    4.33
   1   6   0  586.07   28.00
   1   6   0  607.20   36.85
   1   6   0  611.21   37.38
   1   6   0  595.24   27.46
   1   6   1  490.95   32.31
   1   6   2 1529.06   67.53
   1   6   2 1687.67   78.44
   1   6   2 1605.86   78.39
   1   6   2 1534.78   67.11
   1   6   3 2449.14  110.95
   1   6   3 2326.48   99.93
   1   6   3 2316.92   99.34
   1   6   4 1142.85   49.25
   1   6   4 1091.24   48.46
   1   6   4 1141.32   58.90
   1   6   4  979.35   57.75
   1   6   5   58.59    5.09
   1   6   5   53.98    4.56
   1   6   5   52.71    4.49
   1   6   5   71.47   10.35
   1   6   5   57.31    9.82
   1   6   6   90.43    6.69
   1   6   6   81.88    6.29
   1   6   6   99.60   12.39
   1   6   6  102.74   12.80
   1   6   6   93.05    6.30
   1   6   7 1143.66   50.43
   1   6   7 1182.14   61.50
   1   6   7 1144.77   51.14
   1   6   8    7.07    1.97
   1   6   8    9.75    2.56
   1   6   8   11.33    4.81
   1   6   9 1052.77   46.77
   1   6   9 1066.98   48.67
   1   6   9 1038.91   49.17
   1   6   9 1053.86   48.72
   1   6  10   49.96    4.52
   1   6  10   40.57    4.99
   1   6  10   39.69    5.08
   1   6  10   45.59    5.75
   1   6  10   40.85    5.26
   1   6  11  796.23   36.85
   1   6  11  819.23   39.29
   1   6  11  816.32   38.72
   1   6  11  823.32   40.01
   1   6  11  794.01   39.05
  -1  -6 -12    8.13    3.62
   1   6  12   11.82    3.15
   1   6  12    8.67    2.89
   1   6  12    8.21    2.03
   1   6  12    6.04    3.04
   1   6  12    3.48    2.33
  -1  -6 -13  335.37   21.48
  -1  -6 -13  358.29   35.49
   1   6  13  351.18   20.24
   1   6  13  339.21   19.71
   1   6  13  325.53   17.53
   1   6  13  365.26   21.23
   1   6  13  361.44   20.22
  -1  -6 -14  119.48   20.33
  -1  -6 -14  110.30   11.18
   1   6  14  108.35    9.54
   1   6  14  113.44    9.48
   1   6  14  123.66   10.70
   1   6  14  107.90    9.40
   1   6  15   65.93    7.08
  -1  -6 -15   71.82   16.44
  -1  -6 -15   67.01    8.76
   1   6  15   65.12    7.26
   1   6  15   60.57    6.81
   1   6  15   73.12    8.20
   1   6  15   66.00    7.62
   1   6  16   23.17    4.30
  -1  -6 -16    9.83    8.76
  -1  -6 -16   23.05    5.96
   1   6  16   28.04    5.47
   1   6  16   29.19    5.32
   1   6  16   28.45    4.72
   1   6  17  204.18   13.59
  -1  -6 -17  215.55   16.82
   1   6  17  240.32   16.00
   1   6  17  245.35   15.60
   1   6  17  224.27   14.47
  -1  -6 -18   26.07    6.14
   1   6  18   30.55    5.25
   1   6  18   25.36    4.70
   1   6  18   35.78    4.69
  -1  -6 -19   -0.74    3.26
   1   6  19    6.34    3.11
   1   6  19    6.51    3.15
   1   6  19    5.56    2.24
   1   6  20    5.06    2.66
   1   6  20   -0.89    2.22
   1   6  21  164.83   10.03
   1   6  22    9.42    1.88
   1   7 -17  353.21   16.60
   1   7 -16    0.93    1.66
   1   7 -16    5.55    2.15
   1   7 -15  250.88   14.10
   1   7 -15  240.01   14.56
   1   7 -14    6.03    2.82
   1   7 -14   12.34    3.26
   1   7 -13  506.08   25.93
   1   7 -13  536.83   27.50
   1   7 -13  555.87   28.08
   1   7 -13  529.24   28.17
   1   7 -12   38.83    5.91
   1   7 -12   33.24    4.97
   1   7 -12   39.73    5.79
   1   7 -11  322.02   20.18
   1   7 -11  356.95   20.31
   1   7 -11  308.46   18.90
  -1  -7  11  326.32   31.83
  -1  -7  10   -2.66    6.11
   1   7 -10    0.68    2.73
   1   7 -10    0.73    2.98
   1   7 -10    0.68    2.57
   1   7 -10   -0.58    2.33
  -1  -7   9  412.58   37.51
   1   7  -9  470.67   26.85
   1   7  -9  481.14   26.65
   1   7  -9  500.70   26.96
   1   7  -9  510.04   27.35
   1   7  -8   18.45    4.69
   1   7  -8   27.35    4.99
   1   7  -8   14.62    4.12
   1   7  -8   17.43    4.41
   1   7  -7  284.87   17.91
   1   7  -7  279.75   17.58
   1   7  -6  306.78   18.28
   1   7  -6  297.19   18.03
   1   7  -5 1765.40   77.26
   1   7  -5 1735.83   77.74
   1   7  -5 1804.29   77.59
   1   7  -5 1646.68   75.44
   1   7  -4   32.00    4.65
   1   7  -4   39.43    4.87
   1   7  -4   32.47    4.15
   1   7  -4   43.86    4.78
   1   7  -4   30.51    4.00
   1   7  -4   44.31    5.04
   1   7  -4   38.82    5.28
   1   7  -3   91.64    7.33
   1   7  -3   89.86    7.46
   1   7  -3   92.00    7.55
   1   7  -3   79.72    7.59
   1   7  -3   92.81    7.37
   1   7  -3   90.77    7.36
   1   7  -3  102.15   14.19
   1   7  -2    8.76    2.61
   1   7  -2    9.46    2.50
   1   7  -2   12.19    3.10
   1   7  -2   11.11    2.85
   1   7  -2   12.16    6.12
   1   7  -1    1.74    3.27
   1   7  -1    5.20    1.99
   1   7   0  213.04   20.66
   1   7   0  205.64   11.65
   1   7   1  152.04   17.31
   1   7   2  117.27   15.18
   1   7   3   98.62    7.60
   1   7   3  128.87   15.16
   1   7   4  389.54   19.73
   1   7   4  408.13   30.02
   1   7   4  389.95   20.20
   1   7   5  159.79    9.65
   1   7   5  166.91   18.19
   1   7   5  149.06    8.97
   1   7   6    3.47    1.82
   1   7   6    5.25    5.19
   1   7   6    2.24    1.83
   1   7   7   40.04    4.86
   1   7   7   36.82    4.54
   1   7   7   43.92    9.32
   1   7   7   42.36    4.84
   1   7   7   38.80    4.15
   1   7   7   38.49    4.67
   1   7   7   35.82    4.89
   1   7   8  198.15   12.48
   1   7   8  202.80   12.46
   1   7   8  202.16   12.36
   1   7   8  207.31   20.58
   1   7   8  195.34   11.61
   1   7   8  202.80   12.68
   1   7   8  189.49   12.95
   1   7   9  803.56   37.81
   1   7   9  771.46   38.24
   1   7   9  814.79   37.35
   1   7   9  774.50   36.88
   1   7   9  805.74   36.52
   1   7   9  753.74   37.83
   1   7   9  793.19   38.45
   1   7  10   47.67    5.79
   1   7  10   57.77    6.41
   1   7  10   56.46    5.55
   1   7  10   47.31    4.87
   1   7  10   59.92    6.88
   1   7  10   46.65    6.07
   1   7  11  470.34   25.11
   1   7  11  494.88   25.82
   1   7  11  450.07   25.23
   1   7  11  468.51   23.33
   1   7  11  487.75   26.48
   1   7  11  457.58   25.35
   1   7  12   31.64    4.84
  -1  -7 -12   24.83    5.21
   1   7  12   19.86    4.14
   1   7  12   25.33    4.28
   1   7  12   20.54    3.29
   1   7  12   25.51    5.16
   1   7  12   17.12    3.92
  -1  -7 -13  544.10   29.25
  -1  -7 -13  496.98   43.38
   1   7  13  495.43   25.09
   1   7  13  547.82   29.18
   1   7  13  524.16   27.70
   1   7  13  499.33   27.16
   1   7  13  518.93   27.96
  -1  -7 -14  248.91   17.18
   1   7  14  246.42   16.80
   1   7  14  238.99   15.70
   1   7  14  219.61   15.39
   1   7  14  235.78   15.40
  -1  -7 -15  973.97   48.35
   1   7  15  950.48   47.53
   1   7  15  934.17   45.81
   1   7  15  969.93   46.48
   1   7  15  969.55   46.05
   1   7  16    5.66    2.76
  -1  -7 -16    4.19    3.94
   1   7  16    3.77    3.32
   1   7  16    2.06    3.03
   1   7  16    7.63    3.22
   1   7  16    3.16    3.09
   1   7  17  482.53   25.27
  -1  -7 -17  461.85   27.86
   1   7  17  481.68   27.20
   1   7  17  518.97   27.10
   1   7  17  529.23   26.54
  -1  -7 -18   40.87    6.45
   1   7  18   46.09    5.97
   1   7  18   32.51    5.17
   1   7  18   41.43    5.16
   1   7  19  292.03   17.34
   1   7  19  290.03   16.14
   1   7  19  314.93   17.51
   1   7  20  176.80   10.37
   1   7  20  210.39   12.09
   1   7  21   63.40    5.37
   1   8 -16   12.37    1.92
   1   8 -15   22.31    3.18
   1   8 -15   20.32    2.70
   1   8 -14   13.58    2.83
   1   8 -13   64.01    6.12
   1   8 -13   63.80    5.50
   1   8 -13   77.55    6.76
   1   8 -12    7.63    2.90
   1   8 -12   11.40    3.41
   1   8 -12   14.31    3.25
   1   8 -12    9.83    3.43
   1   8 -11  153.27   11.57
   1   8 -11  154.33   11.31
   1   8 -10   75.31    8.24
   1   8 -10   89.36    8.23
   1   8  -9  409.45   21.81
   1   8  -9  416.40   23.00
   1   8  -9  395.03   23.32
   1   8  -8    7.79    2.96
   1   8  -8   -0.62    2.95
   1   8  -8    4.81    3.29
   1   8  -7 1308.26   59.04
   1   8  -7 1271.94   59.56
   1   8  -7 1275.55   59.72
  -1  -8   7 1152.26   72.50
   1   8  -6    8.23    3.26
   1   8  -6    3.41    2.74
   1   8  -6    9.14    3.31
   1   8  -6    6.26    3.14
   1   8  -5  371.60   20.51
   1   8  -5  349.93   19.49
   1   8  -5  375.92   21.34
   1   8  -5  383.65   21.79
   1   8  -4    9.38    2.89
   1   8  -4   11.09    2.86
   1   8  -4   10.06    2.64
   1   8  -4    7.04    2.53
   1   8  -4   10.56    3.14
   1   8  -4   11.42    3.64
   1   8  -3  660.66   31.93
   1   8  -3  692.17   32.55
   1   8  -3  665.41   32.57
   1   8  -3  623.93   31.76
   1   8  -3  639.51   32.74
   1   8  -3  662.74   33.36
   1   8  -3  671.27   32.83
   1   8  -2 1711.23   76.49
   1   8  -2 1765.70   77.79
   1   8  -2 1812.63   77.70
   1   8  -2 1666.42   76.90
   1   8  -2 1681.83   77.40
   1   8  -2 1743.78   77.86
   1   8  -2 1710.53   78.04
   1   8  -2 1812.43   76.71
   1   8  -2 1822.06   78.08
   1   8  -1  513.10   25.89
   1   8  -1  496.53   26.59
   1   8  -1  515.07   27.08
   1   8  -1  561.20   27.76
   1   8  -1  527.05   27.37
   1   8  -1  550.55   26.63
   1   8  -1  538.73   26.86
   1   8  -1  555.67   27.37
   1   8  -1  573.88   27.76
   1   8   0  209.21   12.86
   1   8   0  221.03   13.46
   1   8   0  210.42   13.70
   1   8   0  205.63   12.99
   1   8   0  210.25   13.39
   1   8   0  223.47   13.49
   1   8   0  212.95   13.21
   1   8   0  225.27   14.01
   1   8   0  215.34   13.49
   1   8   0  240.88   24.13
   1   8   1  254.48   15.08
   1   8   1  261.40   14.74
   1   8   1  296.82   17.49
   1   8   1  262.59   15.19
   1   8   1  268.96   15.97
   1   8   1  265.60   15.34
   1   8   1  251.63   15.06
   1   8   1  293.20   16.36
   1   8   1  227.41   15.10
   1   8   1  266.91   15.52
   1   8   1  272.57   25.85
   1   8   2 1642.46   72.42
   1   8   2 1626.35   74.76
   1   8   2 1685.01   73.07
   1   8   2 1644.58   72.59
   1   8   2 1653.36   73.65
   1   8   2 1651.70   73.69
   1   8   2 1620.57   72.90
   1   8   2 1604.71   88.14
   1   8   3  323.54   18.14
   1   8   3  342.07   19.96
   1   8   3  346.38   18.11
   1   8   3  348.27   30.02
   1   8   3  326.43   18.87
   1   8   3  325.07   18.37
   1   8   3  343.24   18.93
   1   8   4  414.66   21.09
   1   8   4  366.87   20.80
   1   8   4  392.30   22.36
   1   8   4  383.01   20.58
   1   8   5   20.55    3.40
   1   8   5   24.20    3.85
   1   8   5   28.37    4.47
   1   8   5   22.06    3.62
   1   8   5   27.54    8.95
   1   8   5   32.32    4.58
   1   8   5   22.87    3.61
   1   8   5   21.13    4.54
   1   8   5   26.59    3.65
   1   8   6  161.11   10.71
   1   8   6  163.17   11.22
   1   8   6  157.57   10.68
   1   8   6  148.66   18.93
   1   8   6  170.59   11.42
   1   8   6  170.00   11.56
   1   8   6  172.49   10.73
   1   8   6  157.74   12.38
   1   8   6  146.87    9.96
   1   8   7   47.52    5.44
   1   8   7   68.88    6.65
   1   8   7   47.42    5.57
   1   8   7   46.14    5.58
   1   8   7   58.39    6.19
   1   8   7   53.75    5.40
   1   8   7   67.26    6.29
   1   8   7   61.65    6.71
   1   8   8   28.97    4.39
   1   8   8   31.82    4.84
   1   8   8   37.28    4.93
   1   8   8   32.84    4.60
   1   8   8   34.86    4.39
   1   8   8   29.44    4.46
   1   8   8   34.86    5.30
   1   8   9    6.58    2.74
   1   8   9    6.44    2.39
   1   8   9    3.67    2.22
   1   8   9    8.28    2.44
   1   8   9   13.28    3.21
   1   8   9    7.05    3.08
   1   8  10   16.77    3.62
   1   8  10   15.76    3.40
   1   8  10   11.00    2.91
   1   8  10   15.75    3.05
   1   8  10   14.76    3.47
   1   8  10   21.09    4.33
   1   8  11  233.10   15.59
   1   8  11  244.19   16.03
   1   8  11  237.71   14.52
   1   8  11  248.59   14.26
   1   8  11  258.47   16.98
   1   8  11  237.45   15.86
   1   8  12  150.79   11.70
   1   8  12  142.70   11.39
  -1  -8 -12  126.43   11.04
   1   8  12  131.04    9.35
   1   8  12  143.08   12.07
   1   8  12  136.89   11.08
   1   8  13  325.04   19.70
   1   8  13  351.79   20.22
   1   8  13  346.81   19.83
  -1  -8 -13  308.75   19.96
   1   8  13  313.28   17.34
   1   8  13  317.66   20.50
   1   8  13  317.39   19.74
   1   8  14   40.54    5.77
  -1  -8 -14   36.88    6.08
   1   8  14   25.35    5.39
   1   8  14   30.87    5.42
   1   8  14   39.94    5.64
   1   8  14   34.31    5.42
   1   8  15  395.45   21.81
  -1  -8 -15  386.15   22.84
   1   8  15  327.05   22.26
   1   8  15  369.91   22.01
   1   8  15  396.28   22.26
   1   8  15  407.99   22.09
   1   8  16  157.96   12.60
   1   8  16  145.96   10.55
   1   8  16  161.50   11.98
   1   8  16  189.31   12.31
   1   8  17  237.09   14.92
   1   8  18  134.88   10.39
   1   8  18  147.91   10.15
   1   8  19  415.81   21.89
   1   8  19  411.77   21.45
   1   8  19  398.39   20.58
   1   8  20  148.36    9.25
   1   8  20  132.46    8.17
   1   8  20  144.29    9.26
   1   9 -14  144.98    8.15
   1   9 -14  153.81    8.65
   1   9 -13   31.14    3.65
   1   9 -13   23.00    2.65
   1   9 -13   31.88    3.79
   1   9 -12   -0.40    2.35
   1   9 -12    2.38    1.72
   1   9 -12    3.69    2.53
   1   9 -11    0.96    2.67
   1   9 -11    6.25    2.52
   1   9 -11    0.96    2.47
   1   9 -10  125.00    9.84
   1   9 -10  111.19    9.25
   1   9  -9   43.52    5.20
   1   9  -9   49.83    5.34
   1   9  -9   49.76    6.40
   1   9  -9   42.15    5.72
   1   9  -8   63.38    6.67
   1   9  -8   71.84    7.84
   1   9  -8   74.06    7.19
   1   9  -8   79.93    7.79
   1   9  -8   84.30    8.21
   1   9  -7  103.19    9.00
   1   9  -7  123.15   10.67
   1   9  -7  134.06   10.32
   1   9  -7  143.37   10.66
   1   9  -7  123.35   10.54
   1   9  -6   71.49    7.73
   1   9  -6   59.32    6.81
   1   9  -6   61.69    6.43
   1   9  -5   97.23    8.15
   1   9  -5  108.25    8.45
   1   9  -5   93.60    7.78
   1   9  -5   88.60    8.44
   1   9  -5  110.83    9.54
   1   9  -5   90.18    9.06
   1   9  -4  218.96   14.00
   1   9  -4  209.65   13.40
   1   9  -4  222.35   14.21
   1   9  -4  222.66   14.69
   1   9  -4  230.44   15.08
   1   9  -4  200.88   14.67
   1   9  -3  215.20   13.95
   1   9  -3  202.24   13.34
   1   9  -3  208.23   13.96
   1   9  -3  228.85   13.95
   1   9  -3  208.44   14.22
   1   9  -3  224.59   14.91
   1   9  -3  218.64   14.55
   1   9  -2    3.12    2.08
   1   9  -2    6.54    2.96
   1   9  -2   10.28    2.94
   1   9  -2    3.33    2.67
   1   9  -2    3.76    2.04
   1   9  -2    8.65    3.24
   1   9  -2    4.89    2.76
   1   9  -2    7.78    3.18
   1   9  -1  787.65   38.17
   1   9  -1  770.76   38.75
   1   9  -1  862.70   39.12
   1   9  -1  755.93   37.87
   1   9  -1  782.07   38.54
   1   9  -1  792.37   38.71
   1   9  -1  776.62   38.92
   1   9  -1  802.79   37.77
   1   9   0  345.87   19.62
   1   9   0  339.74   18.82
   1   9   0  322.23   18.92
   1   9   0  308.89   17.93
   1   9   0  323.53   18.78
   1   9   0  340.68   18.57
   1   9   0  313.44   18.61
   1   9   0  325.54   19.33
   1   9   1    2.16    2.15
   1   9   1    1.78    2.30
   1   9   1    1.24    2.40
   1   9   1    3.17    2.53
   1   9   1    1.55    2.38
   1   9   1    1.50    1.76
   1   9   1    0.61    2.08
   1   9   2  480.37   25.77
   1   9   2  482.21   26.45
   1   9   2  506.77   25.26
   1   9   2  483.77   27.79
   1   9   2  507.11   26.70
   1   9   2  506.68   25.96
   1   9   2  494.06   25.63
   1   9   3   34.63    5.07
   1   9   3   35.18    5.25
   1   9   3   23.04    4.47
   1   9   3   28.78    4.28
   1   9   3   29.57    5.42
   1   9   3   29.23    4.53
   1   9   3   29.72    4.95
   1   9   3   31.72    5.04
   1   9   4 2200.86   97.76
   1   9   4 2132.76   97.96
   1   9   4 2270.85   97.56
   1   9   4 2194.06   96.29
   1   9   4 2244.91  100.03
   1   9   4 2309.44   98.79
   1   9   4 2245.64   98.02
   1   9   5  182.66   12.07
   1   9   5  169.99   12.21
   1   9   5  168.16   12.01
   1   9   5  185.62   11.99
   1   9   5  150.29   10.65
   1   9   5  160.67   13.01
   1   9   5  152.97   11.89
   1   9   6  399.61   21.74
   1   9   6  372.33   21.60
   1   9   6  406.18   21.58
   1   9   6  360.32   20.37
   1   9   6  383.98   23.14
   1   9   6  379.52   20.15
   1   9   7   96.50    7.85
   1   9   7   99.40    8.55
   1   9   7   83.44    7.57
   1   9   7   80.36    7.97
   1   9   7   85.19    8.08
   1   9   7   79.46    9.08
   1   9   7   86.30    7.07
   1   9   8  187.16   12.22
   1   9   8  206.30   13.46
   1   9   8  172.50   12.48
   1   9   8  202.85   13.45
   1   9   8  172.45   12.45
   1   9   8  196.14   12.79
   1   9   9   39.49    4.84
   1   9   9   29.75    4.65
   1   9   9   32.80    4.94
   1   9   9   45.00    5.58
   1   9   9   39.30    5.64
   1   9   9   33.32    4.96
   1   9  10  440.91   23.06
   1   9  10  463.95   24.12
   1   9  10  443.95   24.26
   1   9  10  390.24   24.04
   1   9  10  474.87   24.58
   1   9  11   43.87    5.91
   1   9  11   45.48    5.75
   1   9  11   57.54    5.94
   1   9  11   56.64    7.70
   1   9  11   68.64    7.08
   1   9  12  257.11   16.30
   1   9  12  238.62   16.26
   1   9  12  248.47   14.77
   1   9  12  235.99   14.36
   1   9  12  268.84   18.33
   1   9  12  244.74   16.14
   1   9  13    7.86    3.39
   1   9  13    9.27    2.41
   1   9  13   12.40    3.84
   1   9  14  263.87   17.12
   1   9  14  276.09   16.80
   1   9  14  288.99   17.43
   1   9  14  274.40   17.45
   1   9  15   31.28    5.03
   1   9  15   32.04    6.04
   1   9  15   25.23    4.36
   1   9  15   39.99    5.74
   1   9  15   26.01    4.92
   1   9  16  299.13   18.27
   1   9  16  316.38   19.61
   1   9  16  309.16   17.19
   1   9  16  326.64   18.62
   1   9  17   14.80    3.50
   1   9  17    9.17    3.16
   1   9  17    9.27    2.52
   1   9  17    6.93    3.04
   1   9  18  192.24   11.70
   1   9  18  176.98   12.24
   1   9  19   11.60    2.59
   1   9  19   10.06    2.81
   1   9  20   23.10    2.55
   1  10 -12  561.15   23.93
   1  10 -12  561.35   24.08
   1  10 -11   62.84    5.55
   1  10 -11   78.91    6.16
   1  10 -11   69.79    5.60
   1  10 -10  193.36   11.80
   1  10 -10  196.32   12.07
   1  10 -10  198.42   12.18
   1  10  -9   19.98    3.52
   1  10  -9   16.04    2.86
   1  10  -9   23.01    4.23
   1  10  -8  422.93   22.94
   1  10  -8  442.02   22.75
   1  10  -8  462.35   23.91
   1  10  -7  208.60   13.98
   1  10  -7  194.97   13.13
   1  10  -7  225.51   13.75
   1  10  -6   66.80    6.70
   1  10  -6   64.60    6.96
   1  10  -6   52.95    6.55
   1  10  -5   88.29    7.06
   1  10  -5   81.75    8.11
   1  10  -5   90.18    7.94
   1  10  -5   92.06    8.72
   1  10  -5   88.80    8.59
   1  10  -4   55.53    6.19
   1  10  -4   61.54    5.95
   1  10  -4   50.71    6.37
   1  10  -4   54.57    6.00
   1  10  -4   55.19    6.78
   1  10  -3  119.63    9.22
   1  10  -3  128.66   10.11
   1  10  -3  114.45    9.00
   1  10  -3  123.58    9.93
   1  10  -3  120.75   10.27
   1  10  -2  196.52   13.52
   1  10  -2  202.94   13.40
   1  10  -2  195.39   12.77
   1  10  -2  170.43   11.78
   1  10  -2  195.05   13.05
   1  10  -2  196.52   13.57
   1  10  -2  194.07   13.52
   1  10  -1   28.48    4.69
   1  10  -1   31.93    5.28
   1  10  -1   31.78    4.99
   1  10  -1   25.48    4.22
   1  10  -1   35.83    5.14
   1  10  -1   35.00    5.55
   1  10  -1   33.26    5.20
   1  10   0   16.67    3.75
   1  10   0   22.39    4.19
   1  10   0   16.75    4.15
   1  10   0   16.64    3.29
   1  10   0   23.93    4.56
   1  10   0   23.68    4.32
   1  10   0   17.41    4.34
   1  10   0   21.83    4.21
   1  10   1    2.60    2.66
   1  10   1    1.36    2.48
   1  10   1    0.59    2.14
   1  10   1    1.16    2.55
   1  10   1    1.35    2.54
   1  10   1    2.58    2.37
   1  10   1    6.66    3.49
   1  10   2  146.87   11.14
   1  10   2  146.82   11.78
   1  10   2  155.93   11.94
   1  10   2  145.61   10.99
   1  10   2  160.20   11.57
   1  10   3    1.21    2.05
   1  10   3    3.47    3.05
   1  10   3    1.53    1.98
   1  10   3    1.20    2.97
   1  10   3    4.83    2.97
   1  10   4  430.35   22.63
   1  10   4  387.56   22.49
   1  10   4  390.69   21.57
   1  10   4  362.24   23.82
   1  10   4  369.35   22.65
   1  10   4  427.59   22.72
   1  10   5  274.19   17.28
   1  10   5  275.56   17.69
   1  10   5  275.29   16.43
   1  10   5  282.51   16.19
   1  10   5  292.21   17.26
   1  10   5  283.95   19.31
   1  10   5  312.72   18.65
   1  10   5  296.87   17.97
   1  10   6    7.64    2.70
   1  10   6    7.84    3.20
   1  10   6    7.55    3.59
   1  10   6    3.15    2.59
   1  10   6   15.43    3.70
   1  10   6    4.96    2.29
   1  10   6   -0.86    3.34
   1  10   6    8.41    3.39
   1  10   7   89.25    8.40
   1  10   7   63.66    7.56
   1  10   7   87.75    7.63
   1  10   7   87.63    8.23
   1  10   7   71.04    8.90
   1  10   7   83.88    7.06
   1  10   8  401.75   22.44
   1  10   8  345.97   21.49
   1  10   8  374.05   21.61
   1  10   8  397.34   21.62
   1  10   8  376.02   21.59
   1  10   8  349.41   20.55
   1  10   9    6.71    3.41
   1  10   9   12.77    3.62
   1  10   9    8.18    3.03
   1  10   9   11.81    3.72
   1  10  10  400.62   22.41
   1  10  10  345.42   20.98
   1  10  10  394.67   21.63
   1  10  10  384.24   22.08
   1  10  11   39.39    5.27
   1  10  11   47.04    6.25
   1  10  11   37.78    5.47
   1  10  11   40.16    5.46
   1  10  11   40.00    6.01
   1  10  12  202.30   13.58
   1  10  12  211.22   12.99
   1  10  12  189.97   15.12
   1  10  12  198.60   13.88
   1  10  12  198.52   13.60
   1  10  13   21.74    4.18
   1  10  13   22.73    5.18
   1  10  13   17.26    4.34
   1  10  13   20.75    4.29
   1  10  14  347.24   18.95
   1  10  14  307.64   20.18
   1  10  14  294.79   18.22
   1  10  14  309.35   18.30
   1  10  14  345.57   19.38
   1  10  15  252.78   15.16
   1  10  15  228.64   16.07
   1  10  15  226.95   14.47
   1  10  15  268.90   14.95
   1  10  15  231.87   15.08
   1  10  16  181.45   12.03
   1  10  16  200.15   12.55
   1  10  16  183.37   11.44
   1  10  16  187.49   11.41
   1  10  16  176.20   12.93
   1  10  17   47.88    5.24
   1  10  17   47.15    4.50
   1  10  17   52.72    5.90
   1  10  18  158.77    9.48
   1  10  18  130.14    9.45
   1  10  19   73.44    5.10
   1  10  19   53.03    4.77
   1  11 -10  134.61    8.16
   1  11 -10  140.62    8.39
   1  11  -9  253.48   14.02
   1  11  -9  262.82   14.17
   1  11  -8   72.57    5.86
   1  11  -8   87.66    7.07
   1  11  -7   87.30    6.73
   1  11  -7   59.11    5.49
   1  11  -6  364.58   16.57
   1  11  -6  198.12   13.26
   1  11  -5  233.01   15.17
   1  11  -5  260.21   15.48
   1  11  -4  113.79    8.83
   1  11  -4  145.41   10.76
   1  11  -4  118.52    9.77
   1  11  -3    1.75    1.60
   1  11  -3    5.83    2.73
   1  11  -3    2.59    2.98
   1  11  -3   10.02    3.37
   1  11  -2    2.35    2.54
   1  11  -2    8.29    2.60
   1  11  -2    5.96    3.41
   1  11  -2    6.75    3.30
   1  11  -1  165.58   11.53
   1  11  -1  165.97   12.33
   1  11  -1  172.96   12.26
   1  11   0    1.99    2.57
   1  11   0    1.12    2.03
   1  11   0    5.90    3.09
   1  11   0    4.00    3.25
   1  11   1  122.48   10.94
   1  11   1  150.61   10.89
   1  11   1  153.50   11.43
   1  11   1  145.55   11.54
   1  11   1  137.32   10.54
   1  11   2   17.38    3.88
   1  11   2   21.09    4.57
   1  11   2   24.03    4.44
   1  11   2   23.66    4.75
   1  11   2   27.25    4.82
   1  11   3  160.92   12.78
   1  11   3  177.89   12.46
   1  11   3  172.91   13.05
   1  11   3  175.52   12.47
   1  11   4  143.54   11.11
   1  11   4  141.74   10.54
   1  11   4  151.87   11.70
   1  11   4  151.47   12.18
   1  11   4  156.71   12.12
   1  11   4  147.02   11.49
   1  11   5  168.75   12.52
   1  11   5  162.76   11.57
   1  11   5  167.49   12.95
   1  11   5  166.39   12.34
   1  11   5  164.16   11.28
   1  11   6  686.95   34.19
   1  11   6  753.00   35.91
   1  11   6  697.03   38.30
   1  11   6  704.48   36.92
   1  11   6  714.16   34.73
   1  11   6  727.84   36.41
   1  11   6  794.87   37.13
   1  11   6  726.91   36.98
   1  11   7  128.81    9.64
   1  11   7  120.25   10.19
   1  11   7  150.65   12.72
   1  11   7  130.06    9.34
   1  11   7  134.85   10.24
   1  11   7  126.44   10.71
   1  11   7  162.96   11.81
   1  11   7  140.10   10.92
   1  11   8   24.18    4.52
   1  11   8   28.06    4.23
   1  11   8   26.93    6.03
   1  11   8   29.08    4.16
   1  11   8   20.59    4.49
   1  11   9   14.32    3.34
   1  11   9   17.19    4.02
   1  11   9   13.81    3.92
   1  11   9    7.81    3.54
   1  11   9    8.20    3.33
   1  11  10   69.70    6.90
   1  11  10   67.69    7.26
   1  11  10   58.62    7.21
   1  11  10   63.51    7.31
   1  11  10   60.19    6.79
   1  11  11  358.57   19.99
   1  11  11  339.23   19.16
   1  11  11  331.34   19.88
   1  11  11  324.60   19.63
   1  11  11  335.76   19.01
   1  11  12   55.86    6.52
   1  11  12   48.16    5.74
   1  11  12   57.65    7.62
   1  11  12   57.74    6.54
   1  11  12   55.00    6.48
   1  11  12   54.72    5.59
   1  11  13  195.53   12.75
   1  11  13  201.94   13.15
   1  11  13  200.45   13.15
   1  11  13  189.57   14.17
   1  11  14  111.83    8.74
   1  11  14  111.82    8.65
   1  11  14  111.23    9.85
   1  11  15  356.41   18.85
   1  11  15  366.84   19.04
   1  11  15  360.21   20.55
   1  11  16   65.49    5.79
   1  11  16   50.06    4.85
   1  11  16   63.43    6.43
   1  11  17  151.19    8.97
   1  11  17  152.30    9.47
   1  11  18    5.61    1.88
   1  11  18    3.13    1.54
   1  12  -8    8.67    2.13
   1  12  -7  373.56   18.78
   1  12  -6   76.11    6.05
   1  12  -5  154.81   10.15
   1  12  -4    6.71    2.90
   1  12  -4    8.53    2.90
   1  12  -3  277.13   16.68
   1  12  -3  263.19   16.25
   1  12  -3  304.00   15.82
   1  12  -2    6.23    3.11
   1  12  -2    8.00    2.81
   1  12  -1  895.88   43.04
   1  12  -1  887.54   42.26
   1  12   0   -0.58    2.36
   1  12   0    1.40    2.10
   1  12   1   36.19    5.59
   1  12   1   38.53    5.48
   1  12   2    7.74    2.62
   1  12   2    8.81    3.20
   1  12   2    6.24    3.23
   1  12   2    8.27    3.45
   1  12   2    6.48    2.58
   1  12   3  307.90   18.75
   1  12   3  294.18   18.18
   1  12   3  310.16   17.02
   1  12   3  309.95   17.76
   1  12   3  307.16   17.40
   1  12   3  306.47   18.75
   1  12   4   10.15    3.35
   1  12   4    9.79    3.65
   1  12   4   15.29    4.31
   1  12   4    9.88    3.79
   1  12   4   11.10    2.88
   1  12   5  403.60   21.33
   1  12   5  417.86   22.74
   1  12   5  415.43   22.64
   1  12   5  417.64   23.46
   1  12   6   49.18    5.85
   1  12   6   52.87    6.69
   1  12   6   51.98    6.49
   1  12   6   47.20    4.95
   1  12   7  108.78    8.77
   1  12   7  123.44    9.93
   1  12   7  132.20   10.41
   1  12   8   -0.50    2.37
   1  12   8    2.32    3.12
   1  12   8    0.60    2.31
   1  12   9  181.43   12.16
   1  12   9  172.64   12.74
   1  12   9  199.56   12.88
   1  12  10   10.57    3.08
   1  12  10   13.79    3.62
   1  12  10   13.14    3.95
   1  12  10   17.64    3.68
   1  12  11   84.11    7.41
   1  12  11   85.99    7.77
   1  12  11   81.82    7.64
   1  12  11   87.51    7.14
   1  12  12   71.70    6.60
   1  12  12   75.42    6.92
   1  12  12   77.44    7.09
   1  12  12   77.31    7.85
   1  12  13  277.10   15.65
   1  12  13  272.88   15.49
   1  12  13  277.22   15.63
   1  12  13  282.97   16.89
   1  12  14   18.60    3.25
   1  12  14   25.56    4.29
   1  12  14   22.96    3.27
   1  12  14   27.05    3.85
   1  12  15   26.36    4.01
   1  12  15   27.43    3.51
   1  13  -6   14.35    1.93
   1  13  -5  153.06    8.50
   1  13  -5  144.54    8.55
   1  13  -4   15.55    2.58
   1  13  -4   17.15    2.78
   1  13  -4   19.99    2.94
   1  13  -3  385.60   19.87
   1  13  -3  421.09   20.41
   1  13  -2    0.99    1.70
   1  13  -2    0.40    2.06
   1  13  -2    2.46    1.77
   1  13  -1   55.05    5.09
   1  13  -1   45.48    4.85
   1  13  -1   58.37    5.27
   1  13  -1   55.48    5.68
   1  13   0    2.17    1.86
   1  13   0    1.67    2.12
   1  13   0    1.81    1.80
   1  13   1  433.03   22.01
   1  13   1  405.39   20.89
   1  13   1  417.26   22.04
   1  13   2  245.19   14.29
   1  13   2  237.68   14.12
   1  13   2  210.49   12.71
   1  13   3  191.21   11.26
   1  13   3  159.48   10.35
   1  13   4   45.88    5.60
   1  13   4   35.46    5.07
   1  13   4   43.66    5.07
   1  13   5  593.67   30.48
   1  13   5  610.84   29.81
   1  13   5  634.38   30.83
   1  13   6   62.66    6.43
   1  13   6   56.87    5.45
   1  13   6   52.87    5.90
   1  13   7   24.46    4.20
   1  13   7   18.43    3.96
   1  13   8  131.35    9.53
   1  13   8  132.82    9.54
   1  13   9   34.15    4.48
   1  13   9   37.79    4.88
   1  13   9   47.18    5.47
   1  13  10  255.24   14.36
   1  13  10  269.50   15.15
   1  13  11   99.77    7.64
   1  13  11  113.56    8.03
   1  13  12  197.14   11.55
   1  13  12  194.25   11.32
   1  13  13    2.42    1.64
   1  13  13    5.55    2.59
   1  14  -1   27.19    3.12
   1  14   1    1.75    1.73
   1  14   2    3.00    1.83
   1  14   3   58.40    4.95
   1  14   4   67.32    5.58
   1  14   4   53.56    4.76
   1  14   5    9.48    2.69
  -2  12  13   13.61    1.93
  -2  12  11    1.58    1.82
  -2  12  10   42.13    4.20
  -2  12   9   55.97    4.98
  -2  12   8   39.02    4.29
  -2  12   7  143.41    9.09
  -2  12   6  506.28   24.29
  -2  12   5   70.91    6.28
  -2  12   4    5.51    2.17
  -2  12   4    9.32    2.68
  -2  12   3  163.43   10.28
  -2  12   2  463.40   23.52
  -2  12   2  477.35   23.39
  -2  12   1    1.89    2.10
  -2  12   1    0.38    1.94
  -2  12   0  502.30   23.86
  -2  12   0  471.40   23.77
  -2  12  -1  243.42   13.31
  -2  12  -1  243.37   13.50
  -2  12  -2  307.18   15.61
  -2  12  -3    2.56    1.54
  -2  12  -4  318.83   15.77
  -2  12  -5   30.90    3.11
  -2  11  15    3.64    1.52
  -2  11  14  666.38   28.78
  -2  11  14  581.58   28.18
  -2  11  14  657.53   28.97
  -2  11  13  107.19    6.90
  -2  11  13  109.80    7.19
  -2  11  13  100.72    7.30
  -2  11  12  119.77    7.89
  -2  11  12  141.56    8.64
  -2  11  12  119.73    8.60
  -2  11  11   33.38    4.03
  -2  11  11   27.65    3.45
  -2  11  10  235.02   13.35
  -2  11  10  225.16   13.86
  -2  11   9  626.21   28.48
  -2  11   9  571.26   28.04
  -2  11   9  541.26   28.59
  -2  11   8  191.05   12.26
  -2  11   8  191.69   11.74
  -2  11   8  198.64   12.66
  -2  11   7  193.20   12.16
  -2  11   7  173.76   10.94
  -2  11   7  167.91   11.65
  -2  11   6    5.40    2.92
  -2  11   6    5.99    2.03
  -2  11   6    4.89    2.84
  -2  11   5  205.39   13.16
  -2  11   5  182.79   12.91
  -2  11   5  202.50   12.80
  -2  11   5  214.04   13.09
  -2  11   4   21.75    4.31
  -2  11   4   24.49    4.26
  -2  11   4   20.03    3.73
  -2  11   4   19.52    3.79
  -2  11   4   16.98    3.68
  -2  11   3   57.35    6.24
  -2  11   3   43.61    5.79
  -2  11   3   55.01    6.01
  -2  11   3   54.28    6.11
  -2  11   3   43.23    4.97
  -2  11   2   10.05    3.20
  -2  11   2    9.39    3.26
  -2  11   1   23.22    4.16
  -2  11   1   25.82    4.48
  -2  11   1   22.51    3.67
  -2  11   1   21.36    4.30
  -2  11   0   32.27    4.69
  -2  11   0   23.01    4.17
  -2  11   0   33.03    4.65
  -2  11   0   24.73    3.96
  -2  11   0   24.69    4.45
  -2  11  -1   28.52    4.33
  -2  11  -1   27.23    4.10
  -2  11  -2   17.08    3.24
  -2  11  -2   26.19    4.01
  -2  11  -2   27.21    4.14
  -2  11  -3    3.35    2.23
  -2  11  -3    5.97    2.96
  -2  11  -3    5.49    2.75
  -2  11  -4  161.49   10.77
  -2  11  -4  159.79   10.13
  -2  11  -4  167.60   10.79
  -2  11  -5   18.18    2.86
  -2  11  -5   21.47    3.51
  -2  11  -5   20.40    3.56
  -2  11  -6  357.21   18.16
  -2  11  -7   17.35    2.89
  -2  11  -8  146.43    8.11
  -2  10  17    9.86    1.80
  -2  10  16   40.30    3.91
  -2  10  16   38.52    3.73
  -2  10  15    8.25    2.48
  -2  10  15    2.94    2.04
  -2  10  15    4.99    2.24
  -2  10  14   90.12    7.00
  -2  10  14   85.74    7.01
  -2  10  13   19.79    3.52
  -2  10  12  357.23   19.78
  -2  10  12  385.93   20.11
  -2  10  11  431.85   22.28
  -2  10  11  406.63   22.21
  -2  10  10  157.37   10.36
  -2  10  10  157.23   10.98
  -2  10  10  148.07   10.59
  -2  10  10  142.41   10.37
  -2  10   9   64.20    6.35
  -2  10   9   48.93    5.62
  -2  10   9   57.19    6.22
  -2  10   9   46.11    5.65
  -2  10   8  326.37   18.50
  -2  10   8  294.91   17.42
  -2  10   8  317.76   18.16
  -2  10   8  316.44   18.52
  -2  10   7  278.81   17.18
  -2  10   7  277.45   16.67
  -2  10   7  283.44   16.15
  -2  10   7  286.04   17.43
  -2  10   6    1.14    2.21
  -2  10   6    5.37    3.28
  -2  10   6    2.54    2.60
  -2  10   6    3.04    2.68
  -2  10   6    1.56    1.95
  -2  10   6    3.01    1.81
  -2  10   6    2.58    2.71
  -2  10   6    3.99    2.29
  -2  10   5  476.33   25.04
  -2  10   5  443.03   25.33
  -2  10   5  473.37   25.25
  -2  10   5  423.28   23.31
  -2  10   5  448.32   25.08
  -2  10   5  440.73   23.98
  -2  10   5  467.47   24.62
  -2  10   4   51.08    6.43
  -2  10   4   47.26    6.34
  -2  10   4   40.95    5.82
  -2  10   4   45.87    5.18
  -2  10   4   52.56    6.58
  -2  10   4   54.21    6.29
  -2  10   4   44.49    5.88
  -2  10   3  481.91   25.08
  -2  10   3  451.82   25.37
  -2  10   3  450.79   24.98
  -2  10   3  439.80   23.08
  -2  10   3  420.22   22.46
  -2  10   3  446.72   25.12
  -2  10   3  481.21   24.83
  -2  10   3  444.14   23.73
  -2  10   3  438.82   24.53
  -2  10   2   72.22    7.95
  -2  10   2   56.24    6.22
  -2  10   2   85.19    8.07
  -2  10   2   78.55    7.81
  -2  10   2   58.34    6.48
  -2  10   1  549.48   30.57
  -2  10   1  573.35   30.49
  -2  10   1  590.77   29.70
  -2  10   1  601.49   30.49
  -2  10   1  599.77   30.80
  -2  10   1  574.54   28.51
  -2  10   0    4.68    3.20
  -2  10   0    2.49    2.81
  -2  10   0    1.27    2.39
  -2  10   0    4.03    3.09
  -2  10   0    0.58    2.25
  -2  10  -1  199.31   12.97
  -2  10  -1  174.09   12.49
  -2  10  -1  160.71   12.18
  -2  10  -2   35.36    5.19
  -2  10  -2   33.65    4.98
  -2  10  -2   36.18    5.58
  -2  10  -2   37.01    5.45
  -2  10  -3   10.42    3.21
  -2  10  -3   12.89    3.57
  -2  10  -3   16.90    4.12
  -2  10  -3   11.46    3.77
  -2  10  -4   13.60    3.34
  -2  10  -4   17.36    3.29
  -2  10  -4   15.34    3.67
  -2  10  -4    8.46    3.40
  -2  10  -5   29.96    4.32
  -2  10  -5   26.35    4.67
  -2  10  -6   42.47    4.82
  -2  10  -7   18.28    3.04
  -2  10  -7   26.75    4.18
  -2  10  -8   -0.42    2.07
  -2  10  -9  291.22   15.54
  -2  10 -10   74.21    5.23
  -2   9  18   31.11    3.16
  -2   9  17  133.29    7.67
  -2   9  16   -0.97    2.30
  -2   9  16    1.39    1.91
  -2   9  15   80.68    6.39
  -2   9  15   67.27    6.16
  -2   9  15   73.88    5.52
  -2   9  14   60.27    6.00
  -2   9  14   45.23    5.64
  -2   9  14   49.39    5.05
  -2   9  14   44.70    4.90
  -2   9  13  236.84   14.61
  -2   9  13  258.86   15.13
  -2   9  13  207.46   14.29
  -2   9  13  226.58   13.42
  -2   9  13  231.39   13.84
  -2   9  12   11.78    3.46
  -2   9  12   12.66    3.23
  -2   9  12   10.82    3.55
  -2   9  12    1.28    2.18
  -2   9  11   34.12    4.36
  -2   9  11   33.94    5.14
  -2   9  11   42.63    4.82
  -2   9  11   39.02    5.10
  -2   9  11   39.09    5.93
  -2   9  11   42.21    5.03
  -2   9  10    5.49    2.75
  -2   9  10    2.46    2.65
  -2   9  10    4.06    2.19
  -2   9  10    1.13    2.38
  -2   9  10    4.47    3.13
  -2   9  10    0.55    2.11
  -2   9   9   36.21    5.17
  -2   9   9   31.05    4.62
  -2   9   9   34.32    5.93
  -2   9   9   33.77    5.11
  -2   9   9   35.64    5.13
  -2   9   8    2.58    2.57
  -2   9   8   -0.61    2.14
  -2   9   8    0.60    2.37
  -2   9   8    3.22    3.21
  -2   9   8    0.63    2.43
  -2   9   7  144.16   10.59
  -2   9   7  131.04   12.11
  -2   9   7  147.12   11.08
  -2   9   7  124.44   11.05
  -2   9   7  156.26   11.46
  -2   9   7  137.12   10.61
  -2   9   7  137.83   11.13
  -2   9   7  135.55    9.82
  -2   9   6  136.89   10.94
  -2   9   6  140.01   11.17
  -2   9   6  126.97   11.02
  -2   9   6  149.66   10.90
  -2   9   6  125.83   10.84
  -2   9   6  142.41   10.40
  -2   9   6  133.83   10.07
  -2   9   5  132.48   10.74
  -2   9   5  141.65   11.54
  -2   9   5  153.99   11.38
  -2   9   5  144.61   10.86
  -2   9   5  129.57    9.90
  -2   9   5  148.68   11.85
  -2   9   5  149.21   11.36
  -2   9   5  152.86   11.78
  -2   9   4  303.51   19.17
  -2   9   4  312.29   18.63
  -2   9   4  313.46   18.71
  -2   9   4  312.89   19.13
  -2   9   4  310.48   18.93
  -2   9   3  840.80   41.37
  -2   9   3  807.21   40.33
  -2   9   3  787.33   40.44
  -2   9   3  823.80   39.31
  -2   9   3  854.29   41.29
  -2   9   3  845.64   40.89
  -2   9   3  812.79   41.29
  -2   9   2   36.29    5.03
  -2   9   2   30.24    5.20
  -2   9   2   32.23    5.48
  -2   9   2   46.55    6.07
  -2   9   2   28.91    5.36
  -2   9   2   33.69    5.29
  -2   9   1  506.80   26.21
  -2   9   1  477.51   25.05
  -2   9   1  482.57   26.67
  -2   9   1  459.08   26.26
  -2   9   1  499.11   27.21
  -2   9   0   24.62    4.82
  -2   9   0   30.74    4.96
  -2   9   0   18.22    3.54
  -2   9   0   31.06    5.52
  -2   9   0   26.99    4.93
  -2   9  -1  924.54   45.31
  -2   9  -1  891.96   43.03
  -2   9  -1  933.13   45.48
  -2   9  -1  999.24   46.17
  -2   9  -1  958.89   45.56
  -2   9  -2    8.71    3.32
  -2   9  -2   19.25    4.95
  -2   9  -2   15.32    3.05
  -2   9  -2   20.52    4.43
  -2   9  -2   14.33    3.66
  -2   9  -2   11.40    3.51
  -2   9  -3  464.14   26.18
  -2   9  -3  514.92   26.95
  -2   9  -3  447.48   24.17
  -2   9  -3  472.16   25.92
  -2   9  -3  500.38   25.80
  -2   9  -4   55.20    6.90
  -2   9  -4   59.46    7.22
  -2   9  -4   51.24    5.60
  -2   9  -4   55.15    6.42
  -2   9  -4   53.18    6.10
  -2   9  -5  211.09   13.89
  -2   9  -5  180.94   12.99
  -2   9  -5  178.06   11.81
  -2   9  -5  172.51   11.85
  -2   9  -5  187.09   12.88
  -2   9  -6   85.88    8.34
  -2   9  -6   81.86    8.47
  -2   9  -6   80.01    8.04
  -2   9  -6   85.59    7.36
  -2   9  -6   80.83    7.62
  -2   9  -6   90.78    7.06
  -2   9  -7  604.38   28.98
  -2   9  -7  596.91   29.55
  -2   9  -7  561.84   28.74
  -2   9  -7  506.32   27.05
  -2   9  -7  538.49   27.85
  -2   9  -8  117.11    9.28
  -2   9  -8  103.78    7.84
  -2   9  -8   99.43    7.96
  -2   9  -9   35.40    4.07
  -2   9  -9   29.12    4.55
  -2   9 -10  119.32    8.77
  -2   9 -11   73.34    5.93
  -2   8  19  319.16   14.93
  -2   8  19  293.84   14.53
  -2   8  18    0.32    2.00
  -2   8  18   -0.86    1.66
  -2   8  17   95.68    6.87
  -2   8  17   98.84    7.43
  -2   8  17   84.60    6.80
  -2   8  17   83.78    6.30
  -2   8  16  241.75   13.90
  -2   8  16  248.06   13.35
  -2   8  16  229.26   13.19
  -2   8  15  191.96   12.24
  -2   8  15  210.36   13.19
  -2   8  15  226.91   13.38
  -2   8  14  114.77    8.81
  -2   8  14  129.89    9.88
  -2   8  14  110.01    9.26
  -2   8  14  123.83    9.43
  -2   8  13  390.56   21.86
  -2   8  13  418.15   23.43
  -2   8  13  440.51   23.17
  -2   8  13  424.77   23.42
  -2   8  13  394.16   22.16
  -2   8  12   98.82    8.58
  -2   8  12  103.34    8.50
  -2   8  12  100.27    9.31
  -2   8  12  103.18    9.23
  -2   8  12   97.27    9.34
  -2   8  12   91.31    7.62
  -2   8  11  382.02   21.87
  -2   8  11  419.23   23.58
  -2   8  11  459.33   22.90
  -2   8  11  396.15   23.72
  -2   8  11  391.59   21.79
  -2   8  10  238.40   15.85
  -2   8  10  279.57   17.57
  -2   8  10  302.88   16.68
  -2   8  10  287.84   16.91
  -2   8  10  296.64   18.65
  -2   8  10  270.68   16.65
  -2   8   9   29.80    4.34
  -2   8   9   26.01    4.72
  -2   8   9   32.86    5.06
  -2   8   9   31.01    4.71
  -2   8   9   24.33    4.41
  -2   8   9   33.64    5.77
  -2   8   9   26.68    4.84
  -2   8   8   48.09    6.00
  -2   8   8   37.09    5.75
  -2   8   8   41.53    5.41
  -2   8   8   38.79    5.45
  -2   8   8   41.52    5.74
  -2   8   8   46.61    6.78
  -2   8   8   45.49    5.92
  -2   8   7   39.59    5.40
  -2   8   7   40.50    6.23
  -2   8   7   46.58    5.92
  -2   8   7   49.81    5.86
  -2   8   7   45.60    5.85
  -2   8   7   40.25    5.93
  -2   8   7   45.84    5.86
  -2   8   6   30.97    4.65
  -2   8   6   30.80    4.84
  -2   8   6   29.78    5.32
  -2   8   6   30.51    4.68
  -2   8   6   33.04    5.02
  -2   8   6   31.05    5.84
  -2   8   6   33.16    4.63
  -2   8   6   35.81    5.33
  -2   8   5  222.53   14.43
  -2   8   5  242.30   15.84
  -2   8   5  267.45   16.14
  -2   8   5  267.42   15.83
  -2   8   5  231.97   14.84
  -2   8   5  215.44   16.44
  -2   8   5  225.28   15.46
  -2   8   5  250.05   15.43
  -2   8   5  234.09   14.90
  -2   8   4  104.46    8.82
  -2   8   4   89.55    8.93
  -2   8   4  111.99    9.22
  -2   8   4  108.01    9.46
  -2   8   4  107.88    9.59
  -2   8   4   91.25    8.49
  -2   8   4  110.44    9.09
  -2   8   4   99.85    8.11
  -2   8   3    6.12    2.96
  -2   8   3    1.32    2.33
  -2   8   3    6.68    3.13
  -2   8   3    4.95    2.28
  -2   8   3    4.88    2.69
  -2   8   3    5.24    2.95
  -2   8   3    4.12    2.65
  -2   8   2   51.39    6.41
  -2   8   2   44.97    5.43
  -2   8   2   42.78    5.81
  -2   8   2   48.66    6.20
  -2   8   2   40.04    5.62
  -2   8   1 1418.93   67.13
  -2   8   1 1463.96   66.97
  -2   8   1 1510.88   66.36
  -2   8   1 1460.36   64.72
  -2   8   1 1408.52   67.07
  -2   8   0  278.23   17.39
  -2   8   0  256.95   16.70
  -2   8   0  284.48   15.86
  -2   8   0  274.84   17.28
  -2   8   0  272.67   17.53
  -2   8  -1  232.67   15.29
  -2   8  -1  226.60   14.03
  -2   8  -1  229.78   15.41
  -2   8  -1  238.22   15.38
  -2   8  -1  241.08   15.69
  -2   8  -2   23.04    4.46
  -2   8  -2   24.00    4.61
  -2   8  -2   16.62    4.31
  -2   8  -2   26.89    4.16
  -2   8  -2   26.36    4.50
  -2   8  -2   16.02    4.01
  -2   8  -2   24.05    4.74
  -2   8  -3  119.01   10.21
  -2   8  -3  110.96    9.85
  -2   8  -3  122.55   10.35
  -2   8  -3  108.75    8.94
  -2   8  -3  115.45    9.48
  -2   8  -3  105.32    9.50
  -2   8  -3  118.02   10.20
  -2   8  -3  120.50    9.79
  -2   8  -4  400.36   22.49
  -2   8  -4  375.24   22.57
  -2   8  -4  383.65   21.22
  -2   8  -4  418.84   22.22
  -2   8  -4  368.17   22.06
  -2   8  -4  383.77   21.85
  -2   8  -4  392.00   21.64
  -2   8  -5  223.57   15.19
  -2   8  -5  219.18   15.32
  -2   8  -5  208.64   13.96
  -2   8  -5  221.58   14.79
  -2   8  -5  221.13   14.82
  -2   8  -5  233.76   14.29
  -2   8  -6  462.34   24.82
  -2   8  -6  413.05   24.49
  -2   8  -6  449.40   24.40
  -2   8  -6  436.38   24.13
  -2   8  -6  447.64   22.95
  -2   8  -6  404.38   23.68
  -2   8  -7   11.30    3.63
  -2   8  -7   12.81    3.89
  -2   8  -7   14.51    4.04
  -2   8  -7   12.64    3.65
  -2   8  -7   16.51    3.80
  -2   8  -8  167.94   11.94
  -2   8  -8  166.18   12.45
  -2   8  -8  170.69   12.21
  -2   8  -8  145.81   11.72
  -2   8  -8  166.66   11.60
  -2   8  -9  493.92   25.91
  -2   8  -9  479.24   25.16
  -2   8  -9  481.93   25.58
  -2   8  -9  451.94   24.29
  -2   8 -10  293.02   16.88
  -2   8 -10  296.82   16.50
  -2   8 -10  277.83   16.70
  -2   8 -10  253.66   15.12
  -2   8 -11   59.51    6.15
  -2   8 -11   67.95    6.74
  -2   8 -11   62.82    6.01
  -2   8 -12   17.97    3.17
  -2   8 -13   28.99    3.34
  -2   8 -14   62.75    4.37
  -2   7  20  101.43    6.13
  -2   7  19    1.16    1.69
  -2   7  19    0.91    1.74
  -2   7  18  269.16   14.93
  -2   7  18  261.68   14.82
  -2   7  17   12.44    2.87
  -2   7  17   10.84    3.14
  -2   7  17   10.92    3.12
  -2   7  16  129.24    8.98
  -2   7  16  153.77   10.16
  -2   7  16  145.97   10.69
  -2   7  16  121.59    9.91
  -2   7  15   48.14    5.34
  -2   7  15   48.60    5.79
  -2   7  15   61.86    7.08
  -2   7  15   50.65    5.75
  -2   7  15   43.51    6.07
  -2   7  14   32.55    4.58
  -2   7  14   34.32    5.08
  -2   7  14   36.17    5.67
  -2   7  14   30.38    5.01
  -2   7  14   28.38    4.85
  -2   7  13  135.16    9.99
  -2   7  13  136.87   10.78
  -2   7  13  130.48   11.03
  -2   7  13  123.50   10.43
  -2   7  12  221.45   14.90
  -2   7  12  211.27   15.25
  -2   7  12  210.51   14.03
  -2   7  11   50.68    6.72
  -2   7  11   59.54    6.29
  -2   7  11   49.60    6.73
  -2   7  11   52.74    5.88
  -2   7  11   59.69    7.44
  -2   7  10   52.50    6.61
  -2   7  10   53.44    5.75
  -2   7  10   58.02    6.21
  -2   7  10   52.18    6.90
  -2   7  10   54.84    6.02
  -2   7  10   46.46    6.70
  -2   7   9   40.13    5.16
  -2   7   9   42.39    5.81
  -2   7   9   40.13    5.37
  -2   7   9   38.12    4.94
  -2   7   9   44.25    5.47
  -2   7   9   39.57    6.01
  -2   7   9   42.96    5.35
  -2   7   9   53.61    6.94
  -2   7   8  738.49   35.98
  -2   7   8  718.33   37.10
  -2   7   8  783.26   36.62
  -2   7   8  746.71   36.61
  -2   7   8  767.26   36.97
  -2   7   8  772.72   36.50
  -2   7   8  750.88   38.42
  -2   7   8  723.94   36.66
  -2   7   7   65.91    7.01
  -2   7   7   65.22    7.57
  -2   7   7   72.58    7.20
  -2   7   7   73.70    7.12
  -2   7   7   70.43    7.08
  -2   7   7   60.19    6.49
  -2   7   7   71.80    7.28
  -2   7   6   79.03    7.47
  -2   7   6   85.73    8.76
  -2   7   6   77.47    7.55
  -2   7   6   89.61    7.78
  -2   7   6   74.46    7.96
  -2   7   6   81.86    7.07
  -2   7   6   93.68    7.86
  -2   7   6   79.62    7.67
  -2   7   6   89.68    8.24
  -2   7   5   52.07    5.87
  -2   7   5   56.30    6.45
  -2   7   5   55.55    6.32
  -2   7   5   62.76    6.39
  -2   7   5   54.18    6.85
  -2   7   5   59.43    6.65
  -2   7   5   61.15    6.86
  -2   7   5   58.43    6.17
  -2   7   5   51.28    5.66
  -2   7   4  346.59   18.86
  -2   7   4  349.59   19.98
  -2   7   4  388.38   19.94
  -2   7   4  359.67   20.01
  -2   7   4  354.38   19.19
  -2   7   4  280.98   28.70
  -2   7   4  343.54   20.84
  -2   7   4  319.79   18.96
  -2   7   4  316.80   19.45
  -2   7   4  351.27   20.20
  -2   7   4  351.46   19.37
  -2   7   3  241.28   14.29
  -2   7   3  258.39   14.59
  -2   7   3  245.24   15.69
  -2   7   3  264.91   15.65
  -2   7   3  278.52   27.43
  -2   7   3  261.80   15.16
  -2   7   3  238.92   16.56
  -2   7   3  254.30   15.88
  -2   7   3  248.79   15.30
  -2   7   3  243.66   14.53
  -2   7   2  826.61   53.48
  -2   7   2  797.22   38.73
  -2   7   2  813.45   39.31
  -2   7   2  789.09   39.73
  -2   7   2  861.72   39.65
  -2   7   2  841.03   54.92
  -2   7   2  765.89   39.52
  -2   7   2  843.91   39.93
  -2   7   2  799.65   39.28
  -2   7   2  799.61   38.51
  -2   7   2  837.60   38.07
  -2   7   2  821.67   37.92
  -2   7   1    9.74    3.15
  -2   7   1   13.59    7.06
  -2   7   1    3.35    2.36
  -2   7   1    8.90    3.12
  -2   7   1    8.25    2.80
  -2   7   1    8.29    3.06
  -2   7   1    7.61    2.67
  -2   7   1    6.84    2.69
  -2   7   1   10.91    2.59
  -2   7   1    6.97    2.10
  -2   7   0   27.11    8.84
  -2   7   0   31.26    4.70
  -2   7   0   33.20    4.96
  -2   7   0   32.30    4.80
  -2   7   0   29.16    3.89
  -2   7   0   35.36    4.34
  -2   7  -1   20.25    8.98
  -2   7  -1   13.86    3.39
  -2   7  -1   10.63    3.51
  -2   7  -1    9.79    2.67
  -2   7  -1   18.05    3.08
  -2   7  -1   12.45    3.00
  -2   7  -1   14.30    3.54
  -2   7  -2  905.44   44.12
  -2   7  -2  868.91   43.75
  -2   7  -2  965.53   44.23
  -2   7  -2  895.74   42.29
  -2   7  -2  888.50   42.79
  -2   7  -2  982.56   43.66
  -2   7  -2  920.76   44.29
  -2   7  -2  936.80   44.06
  -2   7  -3    2.82    2.54
  -2   7  -3    0.58    2.31
  -2   7  -3    0.58    2.18
  -2   7  -3    1.91    2.47
  -2   7  -3    1.09    2.17
  -2   7  -4   76.05    7.09
  -2   7  -4   75.48    7.27
  -2   7  -4   74.18    7.49
  -2   7  -4   91.64    8.25
  -2   7  -4   89.06    8.33
  -2   7  -4   59.38    6.92
  -2   7  -5   35.48    5.05
  -2   7  -5   50.51    5.56
  -2   7  -5   42.41    5.42
  -2   7  -5   36.16    5.56
  -2   7  -5   52.87    6.20
  -2   7  -5   42.54    5.75
  -2   7  -6  260.07   16.30
  -2   7  -6  251.91   15.49
  -2   7  -6  263.37   15.60
  -2   7  -6  261.65   16.82
  -2   7  -6  276.23   16.96
  -2   7  -6  287.11   17.25
  -2   7  -7   25.31    4.22
  -2   7  -7   20.35    4.45
  -2   7  -7   32.28    5.18
  -2   7  -7   23.71    4.75
  -2   7  -7   32.20    5.11
  -2   7  -8  132.33   10.58
  -2   7  -8  142.19   11.50
  -2   7  -8  140.98   11.28
  -2   7  -8  162.06   12.12
  -2   7  -8  144.00   11.14
  -2   7  -9    4.09    2.80
  -2   7  -9    6.69    3.39
  -2   7  -9    4.03    2.60
  -2   7  -9    7.38    3.51
  -2   7  -9    5.32    3.19
  -2   7 -10  623.26   32.70
  -2   7 -10  640.74   32.22
  -2   7 -10  655.38   32.90
  -2   7 -10  711.02   33.85
  -2   7 -11   10.05    3.09
  -2   7 -11   14.60    3.59
  -2   7 -11   11.38    3.45
  -2   7 -11    9.80    2.59
  -2   7 -12  236.78   13.93
  -2   7 -12  207.58   14.07
  -2   7 -12  228.48   14.72
  -2   7 -12  255.17   14.47
  -2   7 -13   -2.29    1.90
  -2   7 -13    2.19    2.19
  -2   7 -13   -0.45    2.04
  -2   7 -13   -1.46    2.62
  -2   7 -14  180.18   11.27
   2  -7  15    0.93    1.27
  -2   7 -16  166.23    8.65
  -2   6  20   77.26    5.25
  -2   6  19   20.62    3.14
  -2   6  18   38.17    4.82
  -2   6  17   14.47    2.67
  -2   6  17   22.03    4.12
  -2   6  17   28.75    3.94
  -2   6  17   20.53    4.34
  -2   6  16   90.66    8.78
  -2   6  16  106.38    8.30
  -2   6  16   96.50    7.58
  -2   6  15   38.23    5.38
  -2   6  15   47.50    5.76
  -2   6  15   51.38    6.54
  -2   6  15   55.46    5.63
  -2   6  14  279.51   18.11
  -2   6  14  276.33   16.91
  -2   6  14  288.00   17.56
  -2   6  14  279.85   17.64
  -2   6  14  259.51   15.92
  -2   6  13   13.07    3.94
  -2   6  13   14.17    3.64
  -2   6  13    9.45    3.32
  -2   6  13   12.79    3.74
  -2   6  13    7.36    2.69
  -2   6  12  178.31   13.67
  -2   6  12  215.38   14.77
  -2   6  12  191.26   12.71
  -2   6  11  153.18   12.59
  -2   6  11  178.14   13.30
  -2   6  11  184.07   11.89
  -2   6  10 1126.11   54.42
  -2   6  10 1226.66   53.06
  -2   6  10 1168.06   54.67
  -2   6  10 1091.91   52.41
  -2   6  10 1141.35   54.71
  -2   6   9    0.62    2.41
  -2   6   9    3.36    2.11
  -2   6   9    3.68    1.88
  -2   6   9    4.36    2.32
  -2   6   9    3.29    2.55
  -2   6   9   -0.49    1.71
  -2   6   9    1.35    2.46
  -2   6   8   11.05    3.22
  -2   6   8   11.50    3.35
  -2   6   8   10.90    2.91
  -2   6   8   13.51    2.88
  -2   6   8   19.51    3.53
  -2   6   8   14.06    3.69
  -2   6   8    7.77    3.37
  -2   6   8   14.65    3.15
  -2   6   7    7.02    2.59
  -2   6   7    0.49    2.53
  -2   6   7    1.38    1.89
  -2   6   7    6.04    2.50
  -2   6   7    6.19    2.28
  -2   6   7    1.93    7.03
  -2   6   7    3.73    2.61
  -2   6   7    5.36    2.20
  -2   6   6 1220.99   59.79
  -2   6   6 1340.94   59.97
  -2   6   6 1328.88   60.08
  -2   6   6 1431.56   75.12
  -2   6   6 1368.40   59.74
  -2   6   6 1354.09   73.49
  -2   6   6 1359.06   59.65
  -2   6   6 1317.82   61.16
  -2   6   6 1280.10   59.72
  -2   6   6 1342.28   59.71
  -2   6   5  590.41   30.45
  -2   6   5  678.27   30.84
  -2   6   5  648.86   31.12
  -2   6   5  613.68   31.00
  -2   6   5  650.07   43.72
  -2   6   5  621.76   31.85
  -2   6   5  624.74   31.58
  -2   6   5  619.91   30.80
  -2   6   5  627.52   30.58
  -2   6   5  640.65   42.84
  -2   6   5  607.56   30.56
  -2   6   4  917.00   42.84
  -2   6   4  944.28   42.41
  -2   6   4  938.80   56.43
  -2   6   4  899.00   42.73
  -2   6   4  921.05   43.73
  -2   6   4  859.27   42.30
  -2   6   4  882.32   42.09
  -2   6   4  908.26   43.02
  -2   6   4  903.83   41.85
  -2   6   4  902.57   54.93
  -2   6   4  937.70   42.52
  -2   6   3  139.71   10.05
  -2   6   3  132.08    9.49
  -2   6   3  131.05    9.76
  -2   6   3  128.93   17.38
  -2   6   3  132.36   10.55
  -2   6   3  132.19    9.80
  -2   6   3  121.88    9.64
  -2   6   3  148.02    9.45
  -2   6   2  340.67   17.93
  -2   6   2  312.06   17.94
  -2   6   2  349.49   28.98
  -2   6   2  308.14   18.67
  -2   6   2  323.37   17.19
  -2   6   2  279.66   26.22
  -2   6   2  333.08   18.12
  -2   6   2  292.21   17.36
  -2   6   1  449.15   21.33
  -2   6   1  407.42   32.05
  -2   6   1  404.64   21.55
  -2   6   1  413.28   22.06
  -2   6   1  400.57   21.57
  -2   6   1  399.64   21.87
  -2   6   1  396.28   21.68
  -2   6   0  676.32   31.00
  -2   6   0  654.19   30.31
  -2   6   0  610.88   31.11
  -2   6   0  618.67   31.01
  -2   6   0  611.17   31.04
  -2   6   0  605.51   30.76
  -2   6   0  596.53   30.87
  -2   6  -1  777.06   36.04
  -2   6  -1  772.18   48.55
  -2   6  -1  742.10   36.32
  -2   6  -1  718.93   36.24
  -2   6  -1  777.72   49.45
  -2   6  -1  770.68   36.05
  -2   6  -1  751.12   35.57
  -2   6  -2   16.81    3.43
  -2   6  -2   16.98    6.67
  -2   6  -2   19.82    3.17
  -2   6  -2   16.11    7.12
  -2   6  -2   18.63    3.66
  -2   6  -2   23.45    3.84
  -2   6  -2   20.22    3.76
  -2   6  -2   25.98    4.39
  -2   6  -2   17.03    3.45
  -2   6  -2   21.18    3.56
  -2   6  -3    8.51    2.52
  -2   6  -3    4.99    2.61
  -2   6  -3    7.53    6.13
  -2   6  -3    7.42    2.48
  -2   6  -3    9.54    2.92
  -2   6  -3   14.08    6.55
  -2   6  -3    7.00    2.76
  -2   6  -3    7.71    2.94
  -2   6  -3    9.66    2.63
  -2   6  -4    8.69    2.74
  -2   6  -4    7.84    2.30
  -2   6  -4   16.81    7.02
  -2   6  -4    8.96    2.98
  -2   6  -4    6.84    2.45
  -2   6  -4   14.60    3.44
  -2   6  -4    7.38    2.84
  -2   6  -4    8.29    2.98
  -2   6  -5   17.02    3.22
  -2   6  -5   23.39    3.99
  -2   6  -5   18.06    3.26
  -2   6  -5   22.91    3.91
  -2   6  -5   20.68    3.94
  -2   6  -5   20.42    4.14
  -2   6  -5   16.62    3.80
  -2   6  -6    8.95    3.10
  -2   6  -6   14.04    3.12
  -2   6  -6   12.26    2.87
  -2   6  -6   11.33    3.35
  -2   6  -6    8.92    3.04
  -2   6  -6   12.99    3.54
  -2   6  -7  123.61    9.81
  -2   6  -7  109.60    9.44
  -2   6  -7  105.49    9.05
  -2   6  -7  107.17    9.37
  -2   6  -7  114.28    9.70
  -2   6  -8   89.97    8.37
  -2   6  -8   97.94    8.64
  -2   6  -8   96.14    8.64
  -2   6  -8   91.33    8.80
  -2   6  -9    4.02    2.59
  -2   6  -9    3.02    2.84
  -2   6  -9    6.64    3.13
  -2   6  -9    5.69    3.47
  -2   6  -9    7.49    3.50
  -2   6 -10  302.79   18.55
  -2   6 -10  331.05   19.36
  -2   6 -10  316.00   19.18
  -2   6 -10  314.10   19.59
  -2   6 -11   85.36    7.94
  -2   6 -11   95.64    8.52
  -2   6 -11   63.86    7.59
  -2   6 -11   88.00    8.86
  -2   6 -12   28.17    4.38
  -2   6 -12   24.36    4.39
  -2   6 -12   29.49    5.14
  -2   6 -12   35.88    5.51
  -2   6 -13  134.67    9.66
  -2   6 -13  138.95   10.83
  -2   6 -13  138.10    9.81
  -2   6 -13  128.84   10.49
  -2   6 -14  140.28    9.67
  -2   6 -14  178.65   11.76
  -2   6 -14  158.19    9.88
  -2   6 -14  163.80   11.23
  -2   6 -15   12.32    3.18
  -2   6 -15   18.85    3.54
  -2   6 -16  436.52   21.41
   2  -6  17  141.88    8.01
  -2   5  21  157.27    8.67
  -2   5  20   12.75    2.68
  -2   5  20    7.88    1.88
  -2   5  19  163.62   10.93
  -2   5  19  171.16   10.52
  -2   5  18  350.42   19.28
  -2   5  17  240.68   15.22
  -2   5  17  269.16   14.20
  -2   5  17  216.84   13.35
  -2   5  16    3.37    2.31
  -2   5  16    3.94    2.69
  -2   5  16    3.56    2.05
  -2   5  15    6.99    2.72
  -2   5  15   -0.70    2.72
  -2   5  15   -0.60    2.34
  -2   5  15    1.94    1.83
  -2   5  14    5.04    3.11
  -2   5  14    6.27    2.74
  -2   5  14    7.06    2.66
  -2   5  13  144.26   10.73
  -2   5  13  118.86   10.28
  -2   5  13  134.58   11.02
  -2   5  13  151.58   10.36
  -2   5  12  138.21   11.27
  -2   5  12  159.10   12.13
  -2   5  12  163.98   10.94
  -2   5  11    2.95    2.60
  -2   5  11    3.99    2.79
  -2   5  11    1.43    2.10
  -2   5  10   13.62    3.28
  -2   5  10   14.93    3.16
  -2   5  10    7.69    3.22
  -2   5   9   21.80    3.68
  -2   5   9   17.09    3.67
  -2   5   8 1051.21   60.79
  -2   5   8 1153.92   51.11
  -2   5   8 1167.70   51.07
  -2   5   8 1078.62   52.59
  -2   5   7  561.03   36.55
  -2   5   7  512.48   26.16
  -2   5   7  545.49   26.41
  -2   5   7  632.72   38.38
  -2   5   7  566.41   26.97
  -2   5   7  528.01   27.86
  -2   5   6  941.87   53.75
  -2   5   6  946.21   42.97
  -2   5   6  921.65   54.40
  -2   5   5  106.73   13.65
  -2   5   5  110.49    7.96
  -2   5   5  128.39   15.32
  -2   5   4  959.86   55.18
  -2   5   4 1017.42   44.42
  -2   5   4  952.90   44.64
  -2   5   4 1034.33   56.99
  -2   5   3  254.14   14.35
  -2   5   3  263.91   13.99
  -2   5   3  262.01   22.95
  -2   5   2  536.91   25.44
  -2   5   2  520.10   35.79
  -2   5   1  481.08   23.90
  -2   5   1  521.96   34.14
  -2   5   1  493.59   23.52
  -2   5   1  452.81   33.28
  -2   5   0   85.66    6.48
  -2   5   0   89.99   12.69
  -2   5   0   93.69    6.96
  -2   5  -1 1725.30   75.36
  -2   5  -1 1753.37   76.67
  -2   5  -1 1782.24   76.19
  -2   5  -1 1835.05   88.74
  -2   5  -1 1783.98   89.35
  -2   5  -2  482.40   32.15
  -2   5  -2  469.76   22.28
  -2   5  -2  420.58   21.33
  -2   5  -2  397.05   30.99
  -2   5  -3  715.95   43.04
  -2   5  -3  681.86   32.71
  -2   5  -3  711.97   33.01
  -2   5  -3  754.27   44.82
  -2   5  -4  245.45   21.34
  -2   5  -4  236.93   13.25
  -2   5  -4  230.90   13.44
  -2   5  -4  216.44   21.14
  -2   5  -4  246.61   14.30
  -2   5  -4  218.86   13.56
  -2   5  -4  233.77   13.94
  -2   5  -4  216.59   13.51
  -2   5  -5 1296.83   70.00
  -2   5  -5 1350.36   60.22
  -2   5  -5 1297.01   59.15
  -2   5  -5 1326.53   71.47
  -2   5  -5 1294.37   60.41
  -2   5  -5 1349.35   60.63
  -2   5  -5 1409.77   60.90
  -2   5  -5 1370.64   60.32
  -2   5  -6  134.15    9.98
  -2   5  -6  125.64    9.82
  -2   5  -6  157.59   10.35
  -2   5  -6  129.22   10.02
  -2   5  -7  451.98   22.92
  -2   5  -7  417.11   22.16
  -2   5  -7  429.09   22.39
  -2   5  -8   85.66    8.07
  -2   5  -8   69.71    7.29
  -2   5  -8   68.43    6.94
  -2   5  -8   60.70    6.59
  -2   5  -8   63.94    7.26
  -2   5  -9  170.32   12.60
  -2   5  -9  180.82   12.82
  -2   5  -9  171.82   11.66
  -2   5  -9  153.14   11.49
  -2   5  -9  151.78   11.94
  -2   5 -10  126.50   10.93
  -2   5 -10  130.75   11.17
  -2   5 -10  151.92   11.14
  -2   5 -10  140.68   10.05
  -2   5 -10  123.17    9.97
  -2   5 -10  115.73   10.51
  -2   5 -11  135.51   11.55
  -2   5 -11  128.71   11.43
  -2   5 -11  143.20   10.71
  -2   5 -11  134.47   10.60
  -2   5 -11  142.72   11.53
  -2   5 -12   71.67    8.11
  -2   5 -12   77.57    8.16
  -2   5 -12   51.89    7.10
  -2   5 -12   54.70    6.33
  -2   5 -12   66.24    7.01
  -2   5 -12   61.44    7.49
  -2   5 -13   89.87    9.13
  -2   5 -13   93.73    9.24
  -2   5 -13   81.80    7.61
  -2   5 -13   82.24    8.50
  -2   5 -13  105.07    8.34
  -2   5 -14    2.61    3.18
  -2   5 -14    2.98    2.74
  -2   5 -14    0.43    2.03
  -2   5 -15   62.59    6.72
  -2   5 -15   74.14    7.44
  -2   5 -16   26.13    3.99
  -2   5 -16   18.64    3.89
  -2   5 -17    3.83    2.01
  -2   5 -17    0.40    2.14
   2  -5  18   45.83    4.16
  -2   4  21  146.76    8.47
  -2   4  20  146.21    8.98
  -2   4  20  118.88    7.43
  -2   4  19  539.09   26.20
  -2   4  18    7.96    2.79
   2  -4 -18    9.85    3.85
  -2   4  17  247.00   15.23
   2  -4 -17  219.56   15.79
  -2   4  17  223.86   13.26
  -2   4  16  104.30    8.11
   2  -4 -16  106.71   10.30
   2  -4 -16   78.70   14.64
  -2   4  16  106.87    8.22
  -2   4  16  113.88    9.72
  -2   4  15 1549.84   70.14
  -2   4  15 1634.87   71.27
  -2   4  15 1528.65   70.75
  -2   4  15 1595.99   70.40
  -2   4  14    4.90    2.44
  -2   4  14    0.61    2.23
  -2   4  14    0.58    2.10
  -2   4  14    2.64    2.10
  -2   4  13  367.53   19.50
  -2   4  13  359.88   19.01
   2  -4 -13  361.31   21.54
  -2   4  13  352.36   20.18
  -2   4  12    5.09    2.38
   2  -4 -12   -0.70    3.14
  -2   4  12    1.12    2.29
  -2   4  12    0.62    2.11
  -2   4  11  534.72   24.99
   2  -4 -11  500.05   26.64
  -2   4  11  457.53   25.36
  -2   4  11  460.29   25.99
  -2   4  10  336.65   17.56
   2  -4 -10  319.61   18.82
  -2   4  10  327.03   18.22
  -2   4  10  303.01   18.72
  -2   4   9  244.67   13.82
  -2   4   8  214.18   18.59
  -2   4   8  173.93   17.00
  -2   4   8  201.49   11.52
  -2   4   8  224.96   12.27
  -2   4   7   26.96    6.74
  -2   4   7   17.20    4.33
  -2   4   7   15.08    2.77
  -2   4   7   19.62    2.90
  -2   4   7   19.21    5.56
  -2   4   6   46.17    8.49
  -2   4   6   57.13    7.06
  -2   4   6   47.16    4.46
  -2   4   6   36.92    7.43
  -2   4   5  285.79   22.26
  -2   4   5  278.09   17.30
  -2   4   5  268.78   14.50
  -2   4   5  318.22   22.82
  -2   4   4   -1.35    3.12
  -2   4   4    1.71    1.51
  -2   4   4    1.24    3.50
  -2   4   4    2.18    1.58
  -2   4   4    2.12    1.71
  -2   4   3  853.45   47.99
  -2   4   3  835.44   40.50
  -2   4   3  851.93   38.39
  -2   4   3  797.84   46.47
  -2   4   3  870.31   38.00
  -2   4   2   42.38    3.80
  -2   4   2   32.18    7.31
  -2   4   1   64.33    9.95
  -2   4   1   63.19    5.18
  -2   4   1   63.28    4.85
  -2   4   1   65.49   10.22
  -2   4   0 2451.49  104.19
  -2   4   0 2583.71  114.23
  -2   4   0 2413.54  103.61
  -2   4  -1   81.18    5.84
  -2   4  -1   87.26    6.27
  -2   4  -1   94.89   11.44
  -2   4  -1   85.94   11.53
  -2   4  -2    2.64    1.57
  -2   4  -2    1.22    3.25
  -2   4  -2   -0.30    1.46
  -2   4  -2   -1.35    3.58
  -2   4  -3  969.16   43.01
  -2   4  -3  975.80   51.72
  -2   4  -3  934.85   54.20
  -2   4  -3  940.11   52.50
  -2   4  -4  302.28   15.26
  -2   4  -4  284.01   21.90
  -2   4  -4  279.66   24.25
  -2   4  -4  266.68   21.97
  -2   4  -5 2038.03   92.22
  -2   4  -5 1867.99   81.87
  -2   4  -5 1903.74   92.65
  -2   4  -5 1960.07   96.77
  -2   4  -6  317.63   22.72
  -2   4  -6  303.36   15.32
  -2   4  -6  294.33   16.43
  -2   4  -6  280.95   22.62
  -2   4  -6  253.71   24.71
  -2   4  -6  283.98   16.51
  -2   4  -7 1389.04   74.16
  -2   4  -7 1598.72   68.55
  -2   4  -7 1460.11   81.69
  -2   4  -7 1517.34   67.79
  -2   4  -7 1549.09   68.46
  -2   4  -8   98.76    8.40
  -2   4  -8  111.31   16.47
  -2   4  -8   99.44    8.43
  -2   4  -8   92.86    7.69
  -2   4  -8   84.08    8.15
  -2   4  -9 1021.40   49.28
  -2   4  -9 1002.79   63.81
  -2   4  -9 1079.85   49.74
  -2   4  -9 1045.54   48.25
  -2   4  -9 1072.71   50.32
  -2   4 -10   88.92    8.42
  -2   4 -10   98.88    8.33
  -2   4 -10   88.77    8.99
  -2   4 -10   78.14   14.78
  -2   4 -10   85.57    8.19
  -2   4 -11 2178.80   91.32
  -2   4 -11 2106.04   93.19
  -2   4 -11 1918.65   91.26
  -2   4 -11 2000.46  108.95
  -2   4 -12  238.00   15.93
  -2   4 -12  225.38   15.54
  -2   4 -12  214.21   25.32
  -2   4 -12  259.13   15.24
  -2   4 -12  237.03   16.83
  -2   4 -13  107.68    9.70
  -2   4 -13  115.79    8.89
  -2   4 -13  102.12    9.54
  -2   4 -13  108.77   10.21
  -2   4 -13  124.23    9.30
  -2   4 -13   97.52   10.36
  -2   4 -14  390.26   23.10
  -2   4 -14  390.70   23.60
  -2   4 -14  389.85   20.81
  -2   4 -14  393.34   22.31
  -2   4 -15  193.20   13.45
  -2   4 -15  207.01   14.99
  -2   4 -15  206.42   14.33
  -2   4 -16  257.63   15.41
  -2   4 -17  129.20    9.03
  -2   4 -18  134.48    8.30
   2  -4  19  101.36    6.64
  -2   3  21   12.13    2.27
  -2   3  20   35.18    4.26
   2  -3 -19   26.32    4.71
   2  -3 -19   32.36    4.39
  -2   3  19   27.37    3.61
   2  -3 -18    4.33    3.32
  -2   3  18   -0.48    2.08
   2  -3 -18    2.12    2.34
  -2   3  17  449.53   23.79
   2  -3 -17  474.01   27.66
  -2   3  17  485.79   25.76
   2  -3 -17  548.42   26.77
  -2   3  16   72.95    6.68
   2  -3 -16   87.50    9.65
  -2   3  15  272.79   15.71
   2  -3 -15  283.75   28.74
  -2   3  15  266.14   15.37
  -2   3  14    6.20    2.46
  -2   3  14    3.38    2.31
  -2   3  14    6.59    2.64
  -2   3  14    4.71    2.31
  -2   3  13  605.59   29.46
  -2   3  13  619.14   29.49
   2  -3 -13  590.43   32.46
  -2   3  13  560.16   40.01
  -2   3  13  603.28   30.18
  -2   3  13  554.60   30.04
  -2   3  12  424.83   23.18
   2  -3 -12  427.67   24.78
  -2   3  12  442.39   32.74
  -2   3  12  464.68   22.39
  -2   3  12  433.81   22.96
   2  -3 -12  383.80   22.08
   2  -3 -11  630.97   43.35
  -2   3  11  689.94   42.44
   2  -3 -11  621.22   32.88
  -2   3  11  674.51   30.67
  -2   3  11  604.45   30.98
   2  -3 -11  618.32   30.67
   2  -3 -10  410.21   31.29
   2  -3 -10  419.62   23.15
  -2   3  10  431.55   30.92
  -2   3  10  412.59   21.09
   2  -3  -9  316.94   25.36
   2  -3  -9  296.47   18.05
  -2   3   9  309.07   24.83
  -2   3   9  322.26   21.28
  -2   3   9  339.80   16.86
   2  -3  -8  238.65   20.03
  -2   3   8  284.19   19.84
   2  -3  -8  260.97   15.10
  -2   3   8  220.64   20.21
  -2   3   8  278.45   19.32
  -2   3   8  263.53   13.86
  -2   3   8  253.82   13.09
   2  -3  -7 2312.32  104.25
  -2   3   7 2290.52  105.08
   2  -3  -7 2228.42   97.88
  -2   3   7 2331.20  107.79
  -2   3   7 2317.59   97.11
  -2   3   7 2226.17   96.54
  -2   3   7 2364.43  104.77
   2  -3  -6  193.33   15.29
  -2   3   6  207.90   17.38
  -2   3   6  247.30   19.05
  -2   3   6  227.83   11.74
  -2   3   6  238.12   17.66
  -2   3   5  424.41   27.77
   2  -3  -5  434.11   23.47
  -2   3   5  452.89   20.96
  -2   3   5  441.40   27.31
  -2   3   4  761.19   37.39
   2  -3  -4  685.89   33.95
  -2   3   4  799.88   41.16
  -2   3   4  801.61   33.66
  -2   3   3  124.97    9.69
  -2   3   3  142.35   12.69
  -2   3   3  127.22    7.32
  -2   3   3  113.36   11.75
  -2   3   2  143.35   10.62
  -2   3   2  156.81    8.37
  -2   3   1  119.55    9.10
  -2   3   1  111.61   11.47
  -2   3   0 2606.39  117.78
  -2   3  -1  213.39   16.66
  -2   3  -2  498.18   29.71
  -2   3  -3 1838.08   84.38
  -2   3  -3 1742.58   86.31
  -2   3  -4    8.77    3.57
  -2   3  -4    9.65    2.04
  -2   3  -4   10.87    4.35
  -2   3  -4   16.02    5.48
  -2   3  -5  106.88    6.77
  -2   3  -5  112.34   11.48
  -2   3  -5  122.57   12.39
  -2   3  -5   93.07   12.85
  -2   3  -6   22.12    2.65
  -2   3  -6   17.48    4.73
  -2   3  -6   22.34    5.26
  -2   3  -6   25.39    8.07
  -2   3  -7    1.88    2.66
  -2   3  -7    5.20    4.30
  -2   3  -7    1.63    2.13
  -2   3  -7    5.07    3.30
  -2   3  -8   42.56    4.95
  -2   3  -8   47.22   10.64
  -2   3  -8   43.14    5.32
  -2   3  -9  564.05   28.21
  -2   3  -9  531.92   28.84
  -2   3  -9  608.50   40.98
  -2   3 -10  359.94   19.97
  -2   3 -10  365.70   31.34
  -2   3 -10  356.38   19.41
  -2   3 -10  337.82   20.79
  -2   3 -11  278.21   28.62
  -2   3 -11  344.69   18.57
  -2   3 -11  308.03   20.14
  -2   3 -11  342.20   19.81
  -2   3 -12   32.72    4.48
  -2   3 -12   24.47    5.04
  -2   3 -12   38.44    6.31
  -2   3 -13  132.42   11.22
  -2   3 -13  125.78   11.34
  -2   3 -13  136.07   11.86
  -2   3 -14  298.87   18.89
  -2   3 -14  299.71   18.19
  -2   3 -14  296.46   19.33
  -2   3 -14  295.28   28.79
  -2   3 -14  283.14   19.58
  -2   3 -15  103.08    9.67
  -2   3 -15   97.01    8.82
  -2   3 -15   93.04   10.28
  -2   3 -15   96.10    9.75
  -2   3 -16  116.71    9.45
  -2   3 -16   99.36    9.74
  -2   3 -16  132.52   11.38
  -2   3 -17  219.34   15.79
  -2   3 -17  246.40   15.58
  -2   3 -17  246.62   14.30
  -2   3 -18   81.37    7.49
  -2   3 -18   70.39    5.99
  -2   3 -19    3.98    2.37
  -2   2  21    2.01    1.31
   2  -2 -20  342.63   17.91
   2  -2 -20  333.27   19.08
   2  -2 -19    3.05    2.62
   2  -2 -19    5.98    3.59
  -2   2  18  203.23   12.68
   2  -2 -18  217.55   15.65
   2  -2 -18  205.35   14.12
  -2   2  17    2.03    1.95
  -2   2  17    4.36    2.46
   2  -2 -17    9.64    4.58
   2  -2 -16   45.04    7.34
   2  -2 -16   44.34    6.07
   2  -2 -16   49.80   12.19
  -2   2  16   42.01    5.11
   2  -2 -15   11.02    3.47
   2  -2 -15   15.61    8.11
  -2   2  15    9.89    3.00
  -2   2  14  161.81   10.80
  -2   2  14  147.79   17.45
   2  -2 -14  154.13   11.95
  -2   2  13   22.57    3.59
   2  -2 -13   14.11    3.69
  -2   2  13   23.19    7.14
   2  -2 -13   12.76    4.85
  -2   2  12   94.83   13.50
   2  -2 -12  114.32   10.54
  -2   2  12  112.70    8.08
  -2   2  12  102.00    7.76
   2  -2 -12  105.13    8.67
   2  -2 -12   80.77    7.83
   2  -2 -11    8.39    3.96
  -2   2  11    8.13    5.07
  -2   2  11    8.21    2.49
   2  -2 -11   10.56    2.80
   2  -2 -11    9.33    2.76
   2  -2 -10   31.72    8.51
  -2   2  10   43.72    8.72
   2  -2 -10   46.43    6.33
  -2   2  10   27.79    3.72
   2  -2  -9  608.12   40.78
  -2   2   9  673.40   39.97
   2  -2  -9  638.29   32.56
  -2   2   9  675.92   30.66
   2  -2  -8  314.61   24.23
  -2   2   8  291.67   19.55
  -2   2   8  330.66   23.85
   2  -2  -8  312.53   17.73
  -2   2   8  302.90   19.44
  -2   2   8  340.85   16.39
   2  -2  -7  190.44   16.12
  -2   2   7  162.55   13.49
   2  -2  -7  174.92   11.06
  -2   2   7  155.60   15.18
  -2   2   7  177.46    9.84
  -2   2   7  175.68   13.35
   2  -2  -6  283.95   19.54
  -2   2   6  280.97   19.14
  -2   2   6  292.24   20.63
  -2   2   6  288.39   18.84
   2  -2  -5 1077.29   52.98
  -2   2   5 1191.29   54.78
   2  -2  -4  722.41   34.21
  -2   2   3  483.58   25.15
  -2   2   3  511.89   27.73
  -2   2   3  433.13   26.37
  -2   2   2   26.51    4.20
  -2   2   2   24.13    4.72
  -2   2   1   97.91    7.97
  -2   2   1  100.99    9.30
  -2   2   0  262.43   14.91
  -2   2   0  247.41   16.45
  -2   2   0  214.94   16.07
  -2   2  -1  910.65   43.96
  -2   2  -1  840.94   43.97
  -2   2  -2 1495.71   69.56
  -2   2  -3 1240.46   57.76
  -2   2  -3 1159.56   59.33
  -2   2  -4  723.62   40.94
  -2   2  -4  676.95   40.31
  -2   2  -4  796.47   38.54
  -2   2  -5   58.18    9.86
  -2   2  -5   55.28    9.28
  -2   2  -5   49.12    6.86
  -2   2  -6  926.09   50.85
  -2   2  -6  810.07   42.93
  -2   2  -6  866.65   47.82
  -2   2  -6  830.81   42.37
  -2   2  -7  147.76   17.60
  -2   2  -7  138.78   11.78
  -2   2  -7  127.06    9.13
  -2   2  -7  134.34   11.29
  -2   2  -8  803.72   50.52
  -2   2  -8  666.50   43.94
  -2   2  -8  761.16   35.34
  -2   2  -8  698.55   36.92
  -2   2  -9   30.61    8.52
  -2   2  -9   24.69    4.39
  -2   2  -9   36.80   10.36
  -2   2 -10   95.14    7.94
  -2   2 -10  101.59    9.21
  -2   2 -10  112.30   15.50
  -2   2 -10  112.47    9.59
  -2   2 -11    0.50    2.00
  -2   2 -11    2.87    2.47
  -2   2 -11    0.69    2.67
  -2   2 -11    8.53    6.94
  -2   2 -11    0.70    3.68
  -2   2 -12   31.91    5.19
  -2   2 -12   29.47    5.53
  -2   2 -12   27.23    5.45
  -2   2 -12   25.03    8.89
  -2   2 -13   60.26    7.24
  -2   2 -13   65.05    8.26
  -2   2 -13   58.68    7.89
  -2   2 -13   42.67   10.94
  -2   2 -14   59.28    7.49
  -2   2 -14   71.79   13.76
  -2   2 -14   76.72    8.98
  -2   2 -15   20.37    4.66
  -2   2 -15   26.36    4.56
  -2   2 -15   16.41    5.08
   2  -2  15   33.35   11.77
   2  -2  16  165.30   23.46
  -2   2 -16  160.71   12.36
  -2   2 -16  154.53   11.28
  -2   2 -16  170.10   11.48
  -2   2 -16  156.88   13.44
  -2   2 -16  153.92   13.17
  -2   2 -17   34.89    4.79
  -2   2 -17   37.72    6.30
  -2   2 -17   44.51    4.91
  -2   2 -18  165.87   12.23
  -2   2 -18  154.28   11.55
  -2   2 -18  157.63   10.05
  -2   2 -19    9.96    3.08
   2  -2  20   39.62    4.27
   2  -2  21   42.87    3.38
   2  -1 -21    2.70    1.72
   2  -1 -20  440.32   23.59
   2  -1 -20  434.38   22.46
   2  -1 -19   11.15    4.21
   2  -1 -19    7.22    3.36
   2  -1 -18  254.12   18.15
   2  -1 -18  280.96   17.48
  -2   1  17   -0.40    1.90
  -2   1  17    1.47    2.01
   2  -1 -17    3.66    4.63
   2  -1 -16  432.05   25.53
  -2   1  16  412.24   20.85
   2  -1 -16  389.41   36.07
   2  -1 -16  335.60   22.10
  -2   1  15   49.28    5.54
   2  -1 -15   58.50    7.30
   2  -1 -15   69.12   14.51
  -2   1  14   24.94    9.08
  -2   1  14   19.18    7.58
  -2   1  14   30.76    4.33
   2  -1 -14   26.16    4.91
   2  -1 -14   20.30    7.97
  -2   1  13   16.97    3.35
   2  -1 -13   18.60    4.31
  -2   1  13   10.37    6.00
  -2   1  13   19.20    6.59
  -2   1  12  386.60   32.99
   2  -1 -12  322.54   19.91
   2  -1 -12  362.32   20.11
   2  -1 -12  368.29   22.49
  -2   1  12  407.56   29.25
  -2   1  11   -2.14    4.91
   2  -1 -11   -0.52    1.87
   2  -1 -11    0.49    2.05
   2  -1 -11   -1.45    3.27
  -2   1  11    3.16    3.64
  -2   1  10  123.56   15.93
   2  -1 -10   93.91    9.15
  -2   1  10  111.99   13.56
  -2   1   9  348.98   26.99
   2  -1  -9  286.19   25.65
   2  -1  -9  298.21   17.93
   2  -1  -8 1056.19   54.43
  -2   1   8  995.85   53.21
   2  -1  -8 1001.92   44.22
   2  -1  -7  430.54   28.55
  -2   1   7  407.49   22.72
   2  -1  -7  435.24   21.63
  -2   1   7  391.97   22.06
   2  -1  -6  883.79   48.80
  -2   1   6  994.33   45.45
   2  -1  -5   10.96    4.32
  -2   1   5   13.18    3.32
  -2   1   4  270.24   14.11
   2  -1  -4  285.29   16.92
  -2   1   4  280.53   16.94
  -2   1   3   14.48    2.51
  -2   1   3   15.98    3.82
  -2   1   2 3660.33  158.51
  -2   1   2 3777.20  161.05
  -2   1   2 3869.37  161.43
  -2   1   1    5.39    2.54
  -2   1   1    4.41    1.57
  -2   1   1    3.25    2.29
  -2   1   1    5.45    2.50
  -2   1   0 1778.81   80.00
  -2   1   0 1727.98   78.54
  -2   1   0 1896.56   79.45
  -2   1   0 1868.79   80.20
  -2   1   0 1817.93   79.82
  -2   1   0 1755.69   80.50
  -2   1  -1  542.20   27.35
  -2   1  -1  535.04   25.96
  -2   1  -1  546.42   28.23
  -2   1  -1  587.84   27.54
  -2   1  -1  541.35   28.38
  -2   1  -1  549.98   28.49
  -2   1  -2  522.69   26.98
  -2   1  -2  507.56   28.39
  -2   1  -2  541.09   27.51
  -2   1  -3  285.33   18.53
  -2   1  -3  292.20   19.65
  -2   1  -3  289.91   17.41
  -2   1  -4 1882.27   86.99
  -2   1  -4 1781.84   85.67
  -2   1  -4 1858.00   82.33
  -2   1  -5   22.17    6.43
  -2   1  -5   17.40    3.85
  -2   1  -6 1249.26   65.64
  -2   1  -7   76.30   12.36
  -2   1  -7   83.26   12.88
  -2   1  -7   86.45    6.96
  -2   1  -7   84.52    7.67
  -2   1  -8  966.90   56.03
  -2   1  -8  932.00   41.92
  -2   1  -8  839.75   41.83
  -2   1  -9  371.30   31.82
  -2   1  -9  355.19   19.98
  -2   1 -10  668.06   49.19
  -2   1 -10  674.68   34.03
  -2   1 -11  868.67   61.03
  -2   1 -11  895.58   43.92
  -2   1 -12  671.55   33.16
  -2   1 -12  627.58   52.31
  -2   1 -12  650.71   34.88
  -2   1 -13  150.12   11.26
  -2   1 -13  130.62   18.05
  -2   1 -13  141.56   12.66
  -2   1 -14   13.70    3.94
  -2   1 -14   20.99    5.89
  -2   1 -15  157.64   12.18
  -2   1 -15  165.18   20.49
  -2   1 -15  155.09   13.98
   2  -1  15  174.28   23.79
  -2   1 -16  110.63   10.11
  -2   1 -16  114.83    9.07
  -2   1 -16  103.24   11.05
   2  -1  16  135.88   20.71
  -2   1 -17  290.20   19.22
  -2   1 -17  269.54   15.90
  -2   1 -17  280.53   17.38
  -2   1 -18   21.19    5.26
  -2   1 -18   23.08    4.11
  -2   1 -18   28.96    5.91
  -2   1 -19    2.62    2.52
  -2   1 -19    4.52    3.94
  -2   1 -19    9.11    3.82
  -2   1 -20  190.46   12.06
   2  -1  20  208.63   11.87
   2  -1  21   79.11    5.52
   2   0 -21    4.86    2.11
  -2   0  20  131.93    7.98
   2   0 -20  139.26    9.77
   2   0 -20  146.53   10.60
   2   0 -19   43.53    5.78
   2   0 -19   45.91    6.49
   2   0 -18  252.47   16.49
   2   0 -18  230.52   17.07
  -2   0  17  433.14   22.15
   2   0 -17  456.88   27.10
   2   0 -16   65.41   18.09
  -2   0  16   79.42   16.15
   2   0 -16   65.75    9.15
  -2   0  16   76.04    6.68
   2   0 -16   78.36    8.67
   2   0 -16   62.47   13.82
   2   0 -15   39.81   14.52
  -2   0  15   53.12   13.14
   2   0 -15   64.21    9.07
  -2   0  15   43.18    5.22
   2   0 -15   46.38    5.74
   2   0 -15   53.42    7.30
   2   0 -15   48.59   12.57
  -2   0  14 1063.25   67.44
  -2   0  14  984.97   57.07
   2   0 -14  987.40   46.30
   2   0 -14  974.56   48.29
   2   0 -14  955.92   63.16
  -2   0  13  184.34   23.50
  -2   0  13  171.54   18.75
   2   0 -13  174.00   11.70
   2   0 -13  158.79   12.60
   2   0 -13  177.49   21.91
   2   0 -12   35.08    4.77
   2   0 -12   28.28    4.77
   2   0 -12   35.91    5.47
   2   0 -11  155.02   12.46
   2   0 -11  157.35   11.09
   2   0 -11  139.51    9.85
   2   0 -11  146.72   10.60
   2   0 -10  214.91   12.47
   2   0 -10  206.21   12.90
   2   0 -10  210.72   14.73
   2   0  -9  356.85   20.36
   2   0  -9  350.61   18.02
   2   0  -8  116.01    9.14
   2   0  -7 1113.39   47.61
  -2   0   7  976.31   45.93
  -2   0   6   38.33    7.40
  -2   0   6   37.85    4.46
   2   0  -6   31.03    4.33
  -2   0   5  177.68   14.84
  -2   0   5  161.21   10.84
  -2   0   4 3509.36  149.42
  -2   0   4 3342.27  145.34
  -2   0   3 2541.43  110.10
  -2   0   3 2444.46  107.44
  -2   0   2 3700.63  157.70
  -2   0   1  589.00   26.92
  -2   0   0  233.53   14.09
   2   0   0  254.89   15.38
  -2   0  -1   29.60    3.51
  -2   0  -2   15.63    3.44
  -2   0  -2   12.62    2.27
  -2   0  -3  272.90   16.91
  -2   0  -3  239.34   14.58
  -2   0  -4  562.05   27.89
  -2   0  -5  237.04   14.05
  -2   0  -6 1501.48   70.86
  -2   0  -6 1351.90   61.84
  -2   0  -7  681.67   40.19
  -2   0  -7  661.41   39.26
  -2   0  -7  575.06   28.92
  -2   0  -8  993.92   55.71
  -2   0  -8 1010.88   54.62
   2   0   8  941.60   40.25
  -2   0  -8  839.08   40.70
  -2   0  -9 3824.53  157.22
  -2   0  -9 3796.76  172.08
   2   0   9 3572.01  154.60
  -2   0 -10  135.65   10.65
  -2   0 -11  251.45   16.54
  -2   0 -11  295.97   17.89
  -2   0 -12  420.68   21.77
  -2   0 -12  387.20   22.84
  -2   0 -12  380.54   23.44
  -2   0 -13 1269.05   58.18
  -2   0 -13 1268.92   61.05
  -2   0 -13 1260.49   60.03
  -2   0 -14  155.29   11.29
  -2   0 -14  134.66   13.00
   2   0  14  135.73   20.41
  -2   0 -14  143.04   12.57
  -2   0 -15  329.97   19.70
  -2   0 -15  336.60   22.64
   2   0  15  317.94   32.58
  -2   0 -15  341.69   21.69
  -2   0 -16    3.14    2.71
  -2   0 -16    1.00    4.58
   2   0  16    8.60    6.59
  -2   0 -16    5.21    3.74
  -2   0 -17  365.94   21.51
  -2   0 -17  374.29   24.54
   2   0  17  433.11   37.81
  -2   0 -17  414.47   24.34
  -2   0 -18    4.76    4.01
  -2   0 -19  171.65   11.52
  -2   0 -19  143.45   12.00
   2   0  19  150.15   10.67
  -2   0 -19  128.34   11.91
  -2   0 -20   11.00    3.16
   2   0  20   11.57    2.87
  -2   0 -20   16.07    3.14
  -2   0 -20    9.79    3.78
  -2   0 -20    9.95    3.86
   2   0  21   29.15    3.29
   2   1 -21   83.23    5.98
   2   1 -20   28.19    4.15
   2   1 -20   20.85    4.08
   2   1 -19   61.75    6.75
   2   1 -19   48.81    6.71
   2   1 -18   17.52    4.61
   2   1 -18   13.63    4.80
   2   1 -17  212.60   14.26
  -2  -1  17  231.00   13.38
   2   1 -17  255.53   18.13
   2   1 -17  267.61   17.14
  -2  -1  16  151.08   22.21
   2   1 -16  142.05   25.30
   2   1 -16  165.95   14.66
   2   1 -16  151.07   11.53
  -2  -1  16  178.62   11.00
   2   1 -16  156.12   13.16
   2   1 -16  162.03   21.65
   2   1 -15   72.56    7.57
   2   1 -15   83.12   10.24
   2   1 -15   67.02    8.56
   2   1 -15   92.67   21.14
   2   1 -14   -0.60    2.77
   2   1 -14    1.96    4.11
   2   1 -14   -4.16    7.81
   2   1 -14    3.88    3.42
   2   1 -13  416.26   22.87
   2   1 -13  418.06   24.28
   2   1 -13  408.46   44.09
   2   1 -12  385.81   21.22
   2   1 -12  395.44   22.45
   2   1 -12  371.48   21.47
   2   1 -11 2387.12  100.06
   2   1 -11 2236.95  100.24
   2   1 -11 2300.45  101.01
  -2  -1  11 2061.48  115.11
   2   1 -10   98.76    7.49
   2   1 -10   83.79    7.24
  -2  -1  10   81.84   13.45
   2   1 -10   64.54    6.96
  -2  -1   9  192.77   20.78
   2   1  -9  236.83   13.32
   2   1  -8   31.63    4.94
  -2  -1   8   20.43    7.02
   2   1  -7 1367.73   50.73
  -2  -1   7 1428.95   61.28
  -2  -1   6   29.88    3.49
   2   1  -6   18.42    2.51
   2   1  -6   23.73    4.01
  -2  -1   6   33.95    6.84
   2   1  -6   23.36    3.36
  -2  -1   5  687.39   38.22
  -2  -1   4 1287.02   61.72
  -2  -1   3 1547.41   71.21
  -2  -1   2  781.28   38.02
   2   1  -1   26.96    6.19
  -2  -1   0 1317.41   58.35
   2   1   0 1304.42   61.30
  -2  -1  -1  170.21   10.49
  -2  -1  -2  299.94   16.36
  -2  -1  -2  300.60   17.34
  -2  -1  -3  535.83   23.24
  -2  -1  -3  573.38   28.47
  -2  -1  -4 3083.99  134.49
  -2  -1  -5  185.15   14.20
  -2  -1  -6  271.70   17.91
  -2  -1  -7   18.09    3.03
  -2  -1  -7   16.03    4.72
   2   1   7   23.86    3.86
  -2  -1  -7   20.88    6.76
  -2  -1  -8   23.15    3.03
  -2  -1  -8   31.62    6.93
   2   1   8   25.85    3.50
   2   1   8   25.54    3.06
  -2  -1  -8   25.70    7.71
  -2  -1  -9  737.99   41.13
   2   1   9  690.43   32.46
  -2  -1  -9  787.29   46.31
  -2  -1 -10  620.59   31.06
  -2  -1 -10  603.84   37.98
  -2  -1 -10  635.37   42.76
   2   1  10  600.10   28.81
  -2  -1 -11 1861.39   82.71
  -2  -1 -11 1866.28   92.57
  -2  -1 -11 1777.00   81.57
  -2  -1 -11 1871.46  100.93
  -2  -1 -11 1893.18   98.49
  -2  -1 -12    0.74    3.25
  -2  -1 -12   -2.96    7.36
  -2  -1 -12   -0.63    2.64
  -2  -1 -13  309.96   17.37
  -2  -1 -13  325.43   20.41
   2   1  13  282.94   27.76
  -2  -1 -13  301.84   33.79
  -2  -1 -13  272.78   18.49
  -2  -1 -14  361.75   19.76
  -2  -1 -14  356.06   22.84
   2   1  14  391.82   33.37
  -2  -1 -14  323.74   21.13
  -2  -1 -15  859.82   40.91
  -2  -1 -15  855.10   44.84
  -2  -1 -15  807.39   65.51
   2   1  15  870.79   58.12
  -2  -1 -15  819.61   43.12
  -2  -1 -16  255.33   16.26
  -2  -1 -16  269.98   19.85
  -2  -1 -16  208.12   31.38
   2   1  16  257.93   28.65
  -2  -1 -16  294.67   19.14
  -2  -1 -17  557.09   29.90
  -2  -1 -17  638.59   34.96
  -2  -1 -17  618.36   33.20
   2   1  17  611.88   47.25
  -2  -1 -18    8.70    5.13
  -2  -1 -18   -0.80    4.13
  -2  -1 -19  426.29   24.25
   2   1  19  409.98   22.16
  -2  -1 -20  222.26   15.87
   2   1  20  242.46   13.74
  -2  -1 -20  234.53   15.29
  -2  -1 -20  229.48   13.93
  -2  -1 -21  259.25   16.35
  -2  -1 -21  277.75   14.68
   2   2 -20   23.77    3.88
   2   2 -19  152.72   11.02
   2   2 -18   50.18    6.72
   2   2 -17    6.63    3.59
  -2  -2  17    1.81    1.48
   2   2 -17    7.02    2.87
   2   2 -16   32.93    6.02
   2   2 -16   55.20    6.45
   2   2 -15   85.92    8.38
   2   2 -15   81.13   15.41
   2   2 -15   80.08    9.38
  -2  -2  15  117.86   19.34
   2   2 -15   66.10   17.46
   2   2 -14  119.44   10.29
   2   2 -14  122.28   18.84
   2   2 -14  118.17   11.26
  -2  -2  14  134.84   21.08
   2   2 -14  134.45   24.00
   2   2 -13  257.98   33.88
  -2  -2  13  337.71   32.54
   2   2 -13  279.77   20.18
   2   2 -13  300.72   18.00
   2   2 -13  276.88   18.77
   2   2 -13  294.61   29.38
   2   2 -12   79.63   18.29
  -2  -2  12   82.53   15.37
   2   2 -12   83.47    9.91
   2   2 -12   89.11    8.27
   2   2 -12   75.11    8.33
   2   2 -12   76.44   14.33
  -2  -2  11    4.84    5.59
   2   2 -11   13.30    9.38
   2   2 -11   11.35    4.72
   2   2 -11   15.39    3.72
   2   2 -11   12.78    3.74
   2   2 -11   22.94    8.32
   2   2 -10    6.47    2.80
   2   2 -10   -1.85    5.21
   2   2 -10   12.02    8.92
  -2  -2  10    2.16    4.54
   2   2 -10   -0.57    2.20
   2   2  -9  119.25    8.83
  -2  -2   9  109.00   15.36
   2   2  -8   10.66    2.84
  -2  -2   8   15.06    6.49
   2   2  -7 1332.10   51.84
  -2  -2   7 1121.81   50.19
  -2  -2   7 1370.38   63.85
   2   2  -7 1033.26   50.36
  -2  -2   6  271.26   20.71
   2   2  -6  235.32   14.53
   2   2  -6  263.52   13.67
  -2  -2   5 1610.83   75.16
   2   2  -5 1613.55   80.44
   2   2  -5 1514.06   69.10
   2   2  -5 1536.03   66.66
  -2  -2   4  366.71   22.59
   2   2  -4  374.28   26.52
   2   2  -4  327.55   19.35
  -2  -2   3 1417.28   66.37
   2   2  -3 1423.30   64.47
  -2  -2   2  551.02   28.87
   2   2  -2  568.64   28.75
  -2  -2   1 2434.75  106.31
   2   2  -1 2495.09  107.60
  -2  -2   0 1293.91   56.86
  -2  -2  -1   13.16    2.77
  -2  -2  -2    2.14    1.80
   2   2   3  262.50   16.17
  -2  -2  -4 9999.00  413.01
   2   2   4 9700.86  412.25
   2   2   5   19.20    4.03
  -2  -2  -5   24.99    3.96
  -2  -2  -6  120.78   11.12
  -2  -2  -6  124.57   10.45
   2   2   6  137.31   10.23
   2   2   7  738.32   33.19
  -2  -2  -7  749.79   38.51
   2   2   7  738.37   36.08
   2   2   8  102.47    8.51
   2   2   8  121.43    7.56
  -2  -2  -8  122.51   11.85
  -2  -2  -9    4.44    3.76
   2   2   9    5.18    2.02
  -2  -2  -9    1.61    4.54
   2   2   9    3.71    1.46
  -2  -2 -10   13.02    5.63
  -2  -2 -10   16.55    7.35
   2   2  10   14.37    2.81
  -2  -2 -11    1.51    4.01
   2   2  11    2.91    1.92
  -2  -2 -11   -2.52    7.85
  -2  -2 -11    8.35    5.88
  -2  -2 -12   31.18    5.05
  -2  -2 -12   13.82    6.16
   2   2  12   25.47    7.32
  -2  -2 -12   21.12    9.14
  -2  -2 -12   40.12   11.77
  -2  -2 -13  111.21   16.31
  -2  -2 -13  139.59   11.19
  -2  -2 -13  141.87    9.71
  -2  -2 -13  141.71   23.50
   2   2  13  122.87   16.81
  -2  -2 -14   10.09    3.86
  -2  -2 -14   11.63    3.02
   2   2  14   13.54    6.71
  -2  -2 -15   18.61    5.15
  -2  -2 -15   19.83    3.77
   2   2  15   12.11    6.06
  -2  -2 -15   15.35   10.83
  -2  -2 -16   12.19    4.53
   2   2  16    6.84    2.86
  -2  -2 -16   10.80    3.11
  -2  -2 -16   16.11   11.34
   2   2  16    2.52    5.79
  -2  -2 -17  147.59   12.64
   2   2  17  136.19   10.07
  -2  -2 -17  162.86   26.56
   2   2  17  127.63   18.80
  -2  -2 -18  147.87   12.61
   2   2  18  149.20   10.97
  -2  -2 -19  329.65   20.51
   2   2  19  340.85   18.79
  -2  -2 -20   34.93    5.47
   2   2  20   43.12    4.68
  -2  -2 -20   28.66    4.21
  -2  -2 -21  165.93   12.32
   2   2  22   20.30    2.72
  -2  -2 -22   38.04    3.74
   2   3 -19  146.98   10.20
   2   3 -19  122.76    7.43
   2   3 -18   67.59    7.67
   2   3 -17  115.03   10.81
   2   3 -17  106.47    9.07
   2   3 -16  389.35   23.76
   2   3 -16  352.50   20.98
  -2  -3  15  178.97   23.81
   2   3 -15  179.01   13.08
   2   3 -15  167.12   13.81
   2   3 -15  161.46   14.49
  -2  -3  14  302.22   33.32
   2   3 -14  375.39   39.20
   2   3 -14  343.23   19.63
   2   3 -14  380.23   21.73
   2   3 -14  361.59   22.56
   2   3 -14  376.19   34.46
  -2  -3  13   85.28   16.66
   2   3 -13   80.09   18.06
   2   3 -13   81.08    7.55
   2   3 -13   92.21    8.95
   2   3 -13   73.50    8.66
   2   3 -13   58.93   13.15
   2   3 -12  638.89   47.20
   2   3 -12  705.66   34.99
   2   3 -12  647.79   54.53
  -2  -3  12  660.52   50.14
   2   3 -11    9.79    3.16
  -2  -3  11    2.55    7.19
   2   3 -11    3.30    6.94
   2   3 -11    8.77    5.83
   2   3 -11    6.81    2.52
   2   3 -10  197.32   13.13
  -2  -3  10  228.10   23.86
   2   3 -10  260.42   29.12
   2   3 -10  182.51   12.66
   2   3 -10  223.69   22.25
   2   3 -10  183.09   12.19
   2   3  -9    5.56    2.83
   2   3  -9    6.91    4.88
   2   3  -9   10.94    3.02
   2   3  -9   10.95    9.27
  -2  -3   9   16.40    7.21
   2   3  -8  279.69   15.88
   2   3  -8  275.75   23.40
   2   3  -8  257.13   27.69
  -2  -3   8  259.89   23.92
   2   3  -7   88.23    7.00
   2   3  -7   96.29   12.02
   2   3  -7   72.19    6.73
  -2  -3   7   80.21   11.84
   2   3  -7  108.91   16.83
   2   3  -6   70.71    6.07
   2   3  -6   72.89    7.30
   2   3  -6   71.53    7.11
   2   3  -6   59.80   12.24
  -2  -3   6   82.83   11.07
   2   3  -5  357.79   17.66
   2   3  -5  331.05   20.15
   2   3  -5  343.27   20.55
  -2  -3   5  350.13   24.34
   2   3  -5  340.95   27.58
   2   3  -4  731.07   42.94
   2   3  -4  673.30   35.33
  -2  -3   4  706.05   38.33
   2   3  -4  711.63   32.67
   2   3  -4  678.51   31.53
  -2  -3   3    8.03    3.70
   2   3  -3   -1.34    5.32
   2   3  -3    1.39    2.93
   2   3  -2   13.23    3.88
  -2  -3   2   18.58    4.19
   2   3  -1 7826.58  328.31
  -2  -3   1 7729.91  325.94
  -2  -3   0  721.00   33.21
  -2  -3  -1  858.46   38.94
   2   3   2 1648.92   76.48
  -2  -3  -2 1693.55   72.77
   2   3   3 1215.83   57.59
   2   3   4  111.74    9.73
   2   3   4  100.13    5.91
   2   3   5  949.10   44.49
  -2  -3  -5  903.01   43.78
  -2  -3  -5  864.92   40.80
  -2  -3  -6 2740.80  119.47
   2   3   6 2775.29  119.45
  -2  -3  -6 2634.96  117.23
  -2  -3  -7   52.00    7.17
   2   3   7   58.63    6.87
   2   3   7   54.53    4.51
  -2  -3  -7   48.86    6.42
   2   3   8 1083.94   48.31
   2   3   8 1076.45   51.72
   2   3   8 1073.34   53.45
   2   3   8 1115.77   51.81
  -2  -3  -8 1107.70   53.69
   2   3   9   11.02    2.54
   2   3   9    8.15    3.73
   2   3   9    9.30    2.73
  -2  -3  -9   13.05    4.54
   2   3   9    8.51    2.53
  -2  -3 -10 2660.34  122.65
   2   3  10 2562.08  122.64
   2   3  10 2693.09  114.70
  -2  -3 -10 2784.24  128.92
  -2  -3 -11   36.07    7.77
   2   3  11   23.70    3.73
  -2  -3 -11   29.41    8.29
   2   3  11   18.45    5.89
  -2  -3 -12 1316.12   60.63
  -2  -3 -12 1284.02   69.90
  -2  -3 -12 1398.75   76.41
  -2  -3 -12 1441.73   82.55
   2   3  12 1313.76   59.98
   2   3  12 1340.88   70.94
  -2  -3 -13    3.13    2.01
  -2  -3 -13    0.81    3.74
  -2  -3 -13   -1.81    4.17
  -2  -3 -13   -0.61    2.51
  -2  -3 -13    2.43    5.11
   2   3  13    1.84    2.99
  -2  -3 -13    6.32    7.26
  -2  -3 -14    8.11    4.32
  -2  -3 -14    8.78    3.37
  -2  -3 -14    6.05    4.65
  -2  -3 -14   10.46    9.26
   2   3  14    4.06    4.27
  -2  -3 -15  140.64   13.11
  -2  -3 -15  118.63   10.89
   2   3  15  119.85   17.01
  -2  -3 -15   94.23   21.24
  -2  -3 -16  400.21   24.64
  -2  -3 -16  340.11   21.32
   2   3  16  333.79   19.77
   2   3  16  351.52   19.99
   2   3  16  335.53   30.83
  -2  -3 -16  360.09   40.36
  -2  -3 -17  129.81   12.92
   2   3  17  110.45    9.22
  -2  -3 -17  108.98   10.57
   2   3  17  123.46    9.58
  -2  -3 -17  108.37   22.17
  -2  -3 -18  161.75   14.85
  -2  -3 -18  156.56   12.90
   2   3  18  173.66   11.62
   2   3  18  181.05   11.86
  -2  -3 -18  136.51   24.45
   2   3  19    2.21    1.95
  -2  -3 -19    4.67    3.43
   2   3  19    0.88    1.86
  -2  -3 -19    0.94    4.12
  -2  -3 -20   36.62    5.47
   2   3  21    6.48    2.79
   2   3  22   90.79    6.66
  -2  -3 -22  113.69    7.43
   2   4 -19    0.35    1.04
   2   4 -19    4.60    2.31
   2   4 -18  141.43   10.71
   2   4 -18  151.97   10.48
   2   4 -17   99.72    9.42
   2   4 -17   96.31    8.96
   2   4 -16  555.45   27.81
   2   4 -16  587.48   31.99
   2   4 -16  643.33   31.72
   2   4 -16  575.80   30.06
   2   4 -15    9.06    2.89
   2   4 -15    8.82    3.84
   2   4 -15    9.85    4.70
   2   4 -15   12.20    4.13
   2   4 -14  360.31   21.76
   2   4 -14  357.91   20.27
  -2  -4  14  373.98   36.46
   2   4 -14  382.52   24.05
  -2  -4  13  225.58   27.28
   2   4 -13  248.88   15.24
   2   4 -13  241.75   16.32
   2   4 -13  213.30   16.36
   2   4 -13  223.66   17.53
  -2  -4  12 1043.35   67.06
   2   4 -12  948.21   68.88
   2   4 -12 1113.14   51.93
   2   4 -12 1020.81   49.02
   2   4 -12  955.78   49.36
   2   4 -12  900.19   61.67
   2   4 -11  264.93   15.96
  -2  -4  11  260.02   28.07
   2   4 -11  248.90   30.15
   2   4 -11  257.28   18.39
   2   4 -11  270.79   16.95
   2   4 -11  232.88   16.72
   2   4 -11  232.43   25.05
   2   4 -10  903.17   44.23
  -2  -4  10  989.17   61.89
   2   4 -10  983.17   65.66
   2   4 -10 1003.79   47.57
   2   4 -10  944.81   45.27
   2   4 -10  907.11   45.53
   2   4 -10  937.29   57.41
   2   4  -9    4.58    2.25
  -2  -4   9    2.21    4.15
   2   4  -9   11.11    7.82
   2   4  -9    4.44    3.68
   2   4  -9    5.72    3.04
   2   4  -9    3.58    2.81
   2   4  -9    1.85    4.26
   2   4  -8  859.48   40.87
   2   4  -8  892.60   58.68
  -2  -4   8  869.02   53.67
   2   4  -8  919.32   43.23
   2   4  -8  867.37   41.42
   2   4  -8  840.51   41.31
   2   4  -8  885.56   40.76
   2   4  -8  838.83   50.95
   2   4  -7  315.95   17.05
   2   4  -7  312.35   18.16
   2   4  -7  259.59   22.62
   2   4  -7  266.96   27.57
  -2  -4   7  264.98   24.47
   2   4  -6 1730.97   78.44
   2   4  -6 1894.02   92.42
  -2  -4   6 1750.05   85.89
   2   4  -6 1780.49   76.20
   2   4  -6 1662.27   74.64
   2   4  -6 1512.74   77.37
   2   4  -6 1810.94   83.76
   2   4  -5 1538.94   70.66
   2   4  -5 1736.32   82.40
  -2  -4   5 1550.48   75.16
   2   4  -5 1542.22   67.05
   2   4  -5 1373.60   65.57
   2   4  -5 1497.21   70.32
   2   4  -5 1598.05   73.27
   2   4  -4  143.28   12.38
   2   4  -4  133.72    9.44
   2   4  -4  129.59   11.70
   2   4  -4  139.17   12.53
   2   4  -4  135.78   12.08
   2   4  -3  411.90   25.21
   2   4  -3  410.09   20.78
   2   4  -3  414.71   23.85
   2   4  -3  414.83   24.82
   2   4  -2   72.87    6.99
   2   4  -2   57.54    4.88
   2   4  -2   60.32    8.20
   2   4  -1  715.49   34.84
   2   4  -1  819.05   40.23
  -2  -4   0  341.90   18.12
   2   4   0  348.56   22.19
  -2  -4  -1  698.00   30.50
  -2  -4  -1  632.05   29.14
   2   4   2  843.65   44.18
  -2  -4  -2  867.85   38.42
   2   4   3  420.02   25.41
   2   4   4 2369.98  107.21
  -2  -4  -5    5.73    1.64
   2   4   5    8.97    3.77
  -2  -4  -6  644.17   31.39
   2   4   6  701.87   36.13
   2   4   6  717.03   36.65
  -2  -4  -6  652.91   34.28
   2   4   6  643.38   30.35
  -2  -4  -7   50.66    5.92
   2   4   7   62.28    7.88
   2   4   7   48.35    7.46
   2   4   7   46.53    5.37
   2   4   7   53.21    4.66
  -2  -4  -7   67.45    7.70
  -2  -4  -8  805.13   41.28
   2   4   8  824.97   42.14
   2   4   8  830.21   42.64
   2   4   8  902.82   43.58
  -2  -4  -8  829.70   42.16
   2   4   8  792.24   40.64
  -2  -4  -9  135.20   12.36
   2   4   9  138.03   11.46
   2   4   9  120.64   11.36
   2   4   9  117.24   11.19
   2   4  10  906.46   40.87
   2   4  10  886.88   46.45
   2   4  10  848.12   43.60
  -2  -4 -10  859.03   46.72
   2   4  11   12.55    3.32
   2   4  11   15.87    5.03
  -2  -4 -11   13.22    6.42
  -2  -4 -11   19.12    5.64
   2   4  11   14.29    2.95
  -2  -4 -12   92.08   14.68
   2   4  12   90.59   11.83
   2   4  12   85.76    7.59
  -2  -4 -12   94.35   12.28
   2   4  12   76.31    6.62
  -2  -4 -12   70.92    7.03
   2   4  12   83.94    7.09
   2   4  12   78.46    6.93
   2   4  13   87.26    7.36
  -2  -4 -13  100.99   10.22
  -2  -4 -13  116.28   20.36
   2   4  13   91.38   12.43
  -2  -4 -13  107.86   16.41
  -2  -4 -13   89.68    8.29
  -2  -4 -13   93.77   13.40
   2   4  13   86.40    7.35
   2   4  14 1414.91   62.85
  -2  -4 -14 1423.46   81.54
   2   4  14 1375.60   74.78
  -2  -4 -14 1388.55   88.39
  -2  -4 -14 1375.34   64.17
   2   4  14 1404.44   62.90
  -2  -4 -14 1266.26   74.29
  -2  -4 -14 1459.78   67.35
  -2  -4 -15  118.57   21.63
   2   4  15  100.54   14.62
   2   4  15   97.74    8.38
  -2  -4 -15  126.24   10.31
  -2  -4 -15  115.40   11.85
  -2  -4 -16  434.38   44.23
  -2  -4 -16  434.47   24.56
   2   4  16  428.44   23.80
   2   4  16  415.63   22.67
  -2  -4 -16  446.51   27.46
  -2  -4 -17   15.68   10.43
   2   4  17   18.38    3.97
  -2  -4 -17   17.42    4.59
   2   4  17   20.16    3.60
  -2  -4 -17   16.61    5.90
  -2  -4 -18  304.21   18.99
   2   4  18  309.52   17.18
   2   4  18  322.89   18.40
  -2  -4 -18  290.49   21.28
   2   4  19   28.44    4.36
  -2  -4 -19   31.36    5.09
  -2  -4 -19   18.58    5.83
  -2  -4 -20  270.90   18.69
   2   4  20  276.29   16.74
   2   4  20  279.76   15.43
   2   4  21  205.64   12.27
   2   4  21  180.74   10.42
   2   4  22   58.04    5.07
  -2  -4 -23   69.16    4.78
   2   5 -18   49.19    4.12
   2   5 -18   50.67    4.73
   2   5 -17    9.43    3.34
   2   5 -17   14.39    3.44
   2   5 -16   42.52    6.30
   2   5 -16   47.99    6.19
   2   5 -15    4.67    2.71
   2   5 -15    4.67    3.87
   2   5 -15    6.03    3.33
   2   5 -15    5.79    3.37
   2   5 -14   37.38    5.31
   2   5 -14   43.21    6.38
   2   5 -14   51.83    7.69
   2   5 -14   46.86    6.66
   2   5 -13  277.89   19.22
  -2  -5  13  303.70   31.57
   2   5 -13  250.32   16.31
   2   5 -13  274.55   17.84
   2   5 -13  230.40   17.59
   2   5 -13  292.70   18.38
  -2  -5  12   91.96   16.97
   2   5 -12  108.63    9.49
   2   5 -12   99.91    9.93
   2   5 -12  115.87   10.82
   2   5 -12  100.72   11.09
  -2  -5  11   27.63    9.02
   2   5 -11   14.23    4.93
   2   5 -11   17.39    4.83
   2   5 -11   24.36    5.02
   2   5 -11   20.57    4.34
  -2  -5  10  612.18   47.66
   2   5 -10  704.05   36.55
   2   5 -10  728.72   35.39
   2   5 -10  593.32   34.33
   2   5 -10  712.01   34.44
  -2  -5   9   75.69   13.81
   2   5  -9   83.74    9.25
   2   5  -9   86.25    8.54
   2   5  -9  103.81    9.15
   2   5  -9   84.78    8.03
   2   5  -8   60.29    6.56
  -2  -5   8   59.60   12.24
   2   5  -8   59.38    7.43
   2   5  -8   60.26    6.78
   2   5  -8   65.01    6.97
   2   5  -8   47.20   10.02
   2   5  -7  135.81   10.37
   2   5  -7  169.05   12.17
   2   5  -7  137.06   10.36
   2   5  -7  158.48   16.74
  -2  -5   7  145.45   17.68
   2   5  -6  648.82   37.29
   2   5  -6  707.42   34.15
   2   5  -6  665.53   37.36
   2   5  -6  688.10   40.62
  -2  -5   6  654.32   42.62
   2   5  -5  226.38   17.94
   2   5  -5  241.83   12.16
   2   5  -5  233.73   14.38
   2   5  -5  222.30   17.69
   2   5  -5  221.11   11.88
   2   5  -5  198.03   17.51
   2   5  -4  142.77   13.70
   2   5  -4  139.39    9.29
   2   5  -4  137.52    8.26
   2   5  -4  154.24   10.24
   2   5  -4  137.90   13.37
   2   5  -4  125.73    7.99
   2   5  -4  140.70   13.05
   2   5  -3  885.59   41.12
   2   5  -3 1002.06   43.10
   2   5  -3  878.10   42.01
   2   5  -3  963.67   49.28
   2   5  -3  951.27   41.22
   2   5  -3  996.48   49.73
   2   5  -2   53.99    8.47
   2   5  -2   46.56    4.25
   2   5  -2   56.04    5.27
   2   5  -2   49.62    4.76
   2   5  -2   50.43    4.25
   2   5  -2   52.54    8.21
   2   5  -2   42.32    7.42
   2   5  -1   41.04    7.33
   2   5  -1   45.66    4.09
   2   5  -1   41.04    4.14
   2   5  -1   46.10    4.33
   2   5  -1   47.43    4.04
   2   5  -1   39.92    7.18
   2   5   0   64.63    5.09
   2   5   0   63.63    4.89
   2   5   0   70.79    9.45
   2   5   0   65.60    9.52
   2   5   1  636.61   36.15
  -2  -5  -1  664.21   28.70
  -2  -5  -1  592.18   28.90
   2   5   2   87.07    5.84
   2   5   2   78.97    9.94
   2   5   2   86.44   10.60
   2   5   3  316.72   15.50
   2   5   3  293.10   22.10
   2   5   4  340.49   17.00
   2   5   4  373.01   24.25
   2   5   4  388.06   25.34
   2   5   5  138.19    7.95
   2   5   5  112.18   12.27
   2   5   5  138.24   13.66
   2   5   6  211.52   11.40
   2   5   6  250.86   18.42
   2   5   6  236.85   18.19
   2   5   6  223.71   11.38
   2   5   6  219.68   17.21
  -2  -5  -6  186.09   11.16
   2   5   7 1859.13   81.50
   2   5   7 1955.65   90.45
  -2  -5  -7 1944.27   86.78
   2   5   7 2065.38   91.29
   2   5   7 1941.45   82.18
   2   5   7 1922.25   81.44
   2   5   7 2010.04   90.05
  -2  -5  -7 1776.58   83.19
   2   5   8  259.27   13.53
   2   5   8  266.73   19.89
   2   5   8  265.03   14.40
  -2  -5  -8  256.83   17.33
   2   5   8  252.60   19.16
   2   5   8  262.65   13.37
  -2  -5  -8  272.42   16.69
   2   5   9    4.60    1.65
   2   5   9   12.35    2.81
   2   5   9   10.87    4.46
   2   5   9    6.03    3.14
  -2  -5  -9    7.10    3.15
   2   5  10  130.07   12.97
   2   5  10  145.84    9.54
   2   5  10  146.66   13.15
  -2  -5 -10  126.49   12.56
   2   5  11  214.55   12.97
   2   5  11  207.03   12.99
   2   5  11  225.80   16.71
  -2  -5 -11  196.48   20.81
  -2  -5 -11  203.18   17.41
  -2  -5 -12  294.17   26.65
  -2  -5 -12  231.77   20.78
   2   5  12  277.00   16.02
   2   5  12  282.41   16.14
  -2  -5 -13  657.16   46.32
  -2  -5 -13  574.61   40.02
   2   5  13  690.30   33.47
   2   5  13  713.62   33.62
   2   5  14   38.66    5.00
  -2  -5 -14   45.99    7.41
  -2  -5 -14   51.42   14.12
   2   5  14   35.50    5.41
   2   5  15   50.84    5.96
  -2  -5 -15   71.38    9.13
  -2  -5 -15   58.37   15.11
   2   5  15   55.89    6.67
   2   5  16   25.61    4.12
  -2  -5 -16   26.12    6.68
  -2  -5 -16   30.25   12.34
   2   5  16   23.74    4.62
   2   5  17  523.41   27.28
  -2  -5 -17  594.12   32.88
   2   5  17  560.03   29.14
  -2  -5 -17  522.24   49.66
   2   5  18    6.73    2.62
  -2  -5 -18    9.77    5.58
   2   5  18    6.61    2.99
   2   5  18    0.73    2.90
  -2  -5 -19   96.69   10.61
   2   5  19  100.18    8.41
   2   5  19   97.39    9.14
  -2  -5 -20  194.94   15.09
   2   5  20  232.00   14.16
   2   5  20  199.19   12.62
   2   5  21  246.60   14.30
   2   5  21  239.83   13.19
   2   5  22   56.91    4.88
  -2  -5 -23   44.95    3.71
   2   6 -17   58.80    4.66
   2   6 -17   69.06    5.40
   2   6 -16    9.68    3.02
   2   6 -16   12.86    3.29
   2   6 -15  186.33   11.92
   2   6 -15  190.18   13.59
   2   6 -15  188.44   12.89
   2   6 -15  213.40   13.67
   2   6 -14  182.62   11.79
   2   6 -14  148.57   12.47
   2   6 -14  164.05   12.28
   2   6 -14  156.32   12.27
   2   6 -13   35.65    5.44
   2   6 -13   34.41    6.08
   2   6 -13   41.09    6.66
   2   6 -13   45.82    6.31
   2   6 -12   71.32    8.68
  -2  -6  12   85.76   15.83
   2   6 -12   64.84    7.38
   2   6 -12   69.55    8.34
   2   6 -12   61.90    7.86
   2   6 -12   72.24    8.02
   2   6 -11  140.41   11.17
  -2  -6  11  123.71   19.20
   2   6 -11  129.31   12.01
   2   6 -11  123.82   10.67
   2   6 -11  115.51   11.09
   2   6 -11  150.12   11.75
   2   6 -10  131.58   11.66
   2   6 -10  165.80   12.24
   2   6 -10  164.51   13.35
  -2  -6   9  263.20   27.64
   2   6  -9  212.44   16.06
   2   6  -9  280.01   17.03
   2   6  -9  295.77   18.56
  -2  -6   8   84.33   14.67
   2   6  -8  100.11    9.92
   2   6  -8  118.45    9.78
   2   6  -8  100.56    9.13
  -2  -6   7  394.75   32.85
   2   6  -7  438.84   24.49
   2   6  -7  429.31   23.53
   2   6  -7  395.42   22.87
   2   6  -7  456.01   23.74
   2   6  -6  105.85   12.47
  -2  -6   6  107.90   15.05
   2   6  -6  117.44    9.36
   2   6  -6  129.26   10.25
   2   6  -6  107.66    8.72
   2   6  -6   93.26    8.63
   2   6  -5  822.27   46.44
   2   6  -5  807.77   39.16
   2   6  -5  825.50   39.90
   2   6  -5  784.00   45.86
   2   6  -5  848.05   39.52
   2   6  -4  148.60    9.55
   2   6  -4  171.88   11.52
   2   6  -4  158.35   15.76
   2   6  -4  161.00   16.13
   2   6  -4  172.70   11.02
   2   6  -3   17.35    3.65
   2   6  -3   20.81    3.01
   2   6  -3    8.00    4.74
   2   6  -3   18.16    2.92
   2   6  -3   10.91    5.48
   2   6  -3   17.95    3.42
   2   6  -2   23.12    3.17
   2   6  -2   22.80    3.05
   2   6  -2   19.10    5.66
   2   6  -2   26.24    3.65
   2   6  -2   20.50    3.46
   2   6  -1  945.08   43.27
   2   6  -1  990.37   43.29
   2   6  -1 1024.17   53.21
   2   6  -1  928.63   52.56
   2   6  -1  954.97   43.53
   2   6   0   28.05    3.43
   2   6   0   24.75    3.32
   2   6   0   27.07    6.56
   2   6   0   22.07    3.18
   2   6   0   27.31    6.65
   2   6   1  247.86   13.56
   2   6   1  293.92   22.18
   2   6   2   92.43   11.99
   2   6   2  100.95   12.56
   2   6   2  129.50   13.97
   2   6   3  739.06   41.07
   2   6   3  638.63   30.21
   2   6   3  629.62   30.06
   2   6   3  728.67   40.00
   2   6   4  310.51   24.18
   2   6   4  318.78   23.32
   2   6   4  312.23   15.70
   2   6   4  288.52   15.75
   2   6   5 1906.78   79.75
   2   6   5 1769.82   78.71
   2   6   5 1830.00   79.14
   2   6   5 1866.75   79.53
   2   6   5 1985.35   90.33
   2   6   5 1858.63   90.11
   2   6   6   74.06    5.80
   2   6   6   70.55    5.06
   2   6   6   69.20    5.54
   2   6   6   86.74   11.45
   2   6   6   67.70    5.47
   2   6   6   67.45   10.18
   2   6   7   87.88    6.63
   2   6   7   89.90    6.00
   2   6   7   91.11    6.78
  -2  -6  -7   84.76    9.37
   2   6   7   93.35   11.89
   2   6   7  100.28    6.77
   2   6   7   81.82   11.45
   2   6   8  126.98    8.10
   2   6   8  127.25    8.55
   2   6   8  118.10    7.30
   2   6   8  125.32   13.72
   2   6   8  117.23    7.80
   2   6   8  105.61   13.28
   2   6   9  424.63   20.15
   2   6   9  392.39   20.96
   2   6   9  412.92   21.31
   2   6   9  383.65   19.21
   2   6   9  445.56   28.47
   2   6   9  411.45   22.03
   2   6   9  404.85   28.52
   2   6  10   87.17    7.56
   2   6  10   93.60    7.55
   2   6  10   82.77    7.32
   2   6  10   84.15    5.90
   2   6  10   91.30    8.26
   2   6  10  101.58   12.31
   2   6  11  301.79   17.37
   2   6  11  299.34   17.51
   2   6  11  304.53   23.28
   2   6  11  298.09   17.60
   2   6  11  317.09   17.83
   2   6  12  114.74    9.14
   2   6  12  120.30    9.46
   2   6  12  116.91    9.51
  -2  -6 -12   93.33   14.68
   2   6  13  115.65    9.77
   2   6  13  130.07    9.84
   2   6  13  120.57   10.12
  -2  -6 -14   23.93   11.13
  -2  -6 -14   15.29    4.89
   2   6  14   15.95    3.93
   2   6  14   15.64    3.78
   2   6  14   15.77    4.50
   2   6  14   11.85    3.91
   2   6  15  299.34   18.52
  -2  -6 -15  300.72   34.84
  -2  -6 -15  298.87   20.71
   2   6  15  338.34   18.47
   2   6  15  293.79   19.40
   2   6  15  265.04   18.18
   2   6  16   12.09    3.66
  -2  -6 -16    3.65    7.67
  -2  -6 -16   11.66    5.17
   2   6  16    6.87    3.16
   2   6  16    9.39    3.98
   2   6  16   12.28    3.59
   2   6  17    4.13    2.84
  -2  -6 -17   10.78    9.54
  -2  -6 -17    1.93    3.86
   2   6  17    8.38    3.59
   2   6  17   11.23    3.63
   2   6  17    6.32    2.81
   2   6  18    5.63    2.55
  -2  -6 -18    1.84    4.23
   2   6  18    4.98    3.48
   2   6  18    2.45    2.76
   2   6  18    7.69    2.55
  -2  -6 -19  511.46   30.06
   2   6  19  534.18   27.68
   2   6  19  571.10   28.98
  -2  -6 -20    0.70    3.37
   2   6  20    3.18    2.68
   2   6  20   -1.33    2.57
   2   6  21   71.82    6.28
   2   6  21   67.24    5.69
   2   7 -17  117.96    6.77
   2   7 -16    2.29    1.84
   2   7 -16    5.20    2.15
   2   7 -15  268.01   15.52
   2   7 -14   12.31    3.12
   2   7 -14    8.21    3.36
   2   7 -13  166.42   11.79
   2   7 -13  148.03   10.71
   2   7 -13  127.19   10.45
   2   7 -12  215.08   14.43
   2   7 -12  231.26   14.92
  -2  -7  11  332.42   33.43
   2   7 -11  404.99   22.89
   2   7 -11  422.72   24.11
   2   7 -11  390.82   22.34
   2   7 -10   11.81    4.27
  -2  -7  10   12.87    6.85
   2   7 -10   14.31    4.02
   2   7 -10   11.19    4.39
   2   7 -10    9.74    3.36
   2   7 -10    8.37    3.55
   2   7  -9  247.93   16.76
   2   7  -9  290.32   18.22
  -2  -7   9  259.48   27.23
   2   7  -9  251.02   16.75
   2   7  -9  256.22   17.14
   2   7  -9  225.48   16.28
   2   7  -9  266.57   16.32
   2   7  -8    2.76    3.04
  -2  -7   8   -2.35    4.42
   2   7  -8    6.76    3.80
   2   7  -8    2.82    2.88
   2   7  -8    3.81    2.73
   2   7  -8    1.66    2.21
  -2  -7   7   69.55   12.96
   2   7  -7   77.35    8.18
   2   7  -7   58.55    7.19
   2   7  -7   58.55    6.55
   2   7  -7   43.38    6.34
   2   7  -6   52.12    6.57
  -2  -7   6   33.47    9.11
   2   7  -6   52.92    5.96
   2   7  -6   56.65    6.77
   2   7  -5  129.79   10.19
   2   7  -5  124.44   15.19
  -2  -7   5  114.07   15.35
   2   7  -4   48.10    5.65
   2   7  -4   40.62    5.35
   2   7  -4   47.01    5.02
   2   7  -4   52.74   10.09
   2   7  -3 1356.47   69.01
   2   7  -3 1241.65   57.12
   2   7  -3 1305.99   56.20
   2   7  -3 1248.87   56.80
   2   7  -3 1316.66   68.37
   2   7  -3 1161.53   56.97
   2   7  -2   25.29    3.70
   2   7  -2   29.04    4.23
   2   7  -2   24.12    4.02
   2   7  -2   34.39    8.49
   2   7  -2   23.54    6.96
   2   7  -1  246.47   13.69
   2   7  -1  223.06   21.20
   2   7  -1  228.71   21.34
   2   7  -1  229.27   13.58
   2   7   0  521.12   25.53
   2   7   0  489.65   34.79
   2   7   0  492.27   25.10
   2   7   0  560.43   36.55
   2   7   0  537.10   25.40
   2   7   1  127.34    8.79
   2   7   1  123.30    8.77
   2   7   1  152.21   16.56
   2   7   1  127.25    8.51
   2   7   2  462.71   32.94
   2   7   3 1715.39   74.68
   2   7   3 1774.19   86.94
   2   7   3 1686.25   74.46
   2   7   3 1682.15   86.96
   2   7   4   23.90    6.89
   2   7   4   19.32    3.12
   2   7   4   19.37    3.25
   2   7   4   14.69    2.24
   2   7   5  171.68   10.82
   2   7   5  172.24   10.05
   2   7   5  151.60   16.93
   2   7   5  187.19   10.92
   2   7   5  151.61   17.13
   2   7   6    4.36    2.05
   2   7   6    4.64    1.87
   2   7   6    4.41    1.97
   2   7   6    4.79    3.97
   2   7   6    3.43    2.24
   2   7   6    1.70    4.21
   2   7   7 1701.08   74.83
   2   7   7 1716.85   74.65
   2   7   7 1752.21   73.94
   2   7   7 1713.29   86.59
   2   7   7 1637.76   76.02
   2   7   7 1696.90   87.42
   2   7   8 1911.74   93.45
   2   7   8 1859.21   80.08
   2   7   8 1810.79   80.21
   2   7   8 1873.84   81.03
   2   7   8 1794.71   80.38
   2   7   8 1829.68   79.05
   2   7   8 1830.87   81.77
   2   7   8 1868.25   92.22
   2   7   8 1813.12   80.73
   2   7   9  355.70   19.53
   2   7   9  318.43   26.59
   2   7   9  336.17   18.15
   2   7   9  368.30   18.05
   2   7   9  300.67   18.01
   2   7   9  315.18   18.32
   2   7   9  339.62   18.89
   2   7   9  336.74   17.02
   2   7   9  359.90   26.92
   2   7   9  352.54   19.81
   2   7   9  316.52   18.57
   2   7  10   82.76    7.05
   2   7  10   77.91   12.33
   2   7  10   95.20    8.13
   2   7  10   90.41    7.78
   2   7  10   89.29    6.54
   2   7  10   93.19    8.46
   2   7  10   96.81    8.89
   2   7  10   96.85    8.15
   2   7  11  863.31   41.26
   2   7  11  810.39   37.69
   2   7  11  857.70   40.61
   2   7  12  575.24   31.61
   2   7  12  674.05   32.08
   2   7  12  604.75   31.17
   2   7  13   18.72    4.20
   2   7  13    8.56    3.26
   2   7  13   13.14    3.42
   2   7  13   14.37    3.72
  -2  -7 -14   64.32    8.60
   2   7  14   73.70    7.49
   2   7  14   72.97    7.61
   2   7  14   64.31    7.45
   2   7  14   73.20    7.86
   2   7  14   57.87    6.24
   2   7  15   47.57    6.41
  -2  -7 -15   55.37   15.70
  -2  -7 -15   43.67    7.32
   2   7  15   46.58    6.15
   2   7  15   48.30    7.09
   2   7  15   52.19    6.70
   2   7  16   67.07    7.55
  -2  -7 -16   93.06   18.87
  -2  -7 -16   79.89    9.77
   2   7  16   94.77    9.47
   2   7  16   76.33    8.31
   2   7  16   82.54    7.93
   2   7  17  127.73   10.32
  -2  -7 -17  141.69   12.84
   2   7  17  139.24   11.71
   2   7  17  144.37   11.29
   2   7  17  135.88   10.32
   2   7  18  151.04   10.56
  -2  -7 -18  144.09   12.82
   2   7  18  155.86   12.01
   2   7  18  147.76   11.20
   2   7  18  143.89   10.25
  -2  -7 -19   40.72    6.28
   2   7  19   32.96    5.21
   2   7  19   41.91    5.20
   2   7  19   32.32    3.98
  -2  -7 -20   35.76    5.42
   2   7  20   34.28    4.90
   2   7  20   44.99    5.06
   2   7  21   62.14    5.29
   2   7  22    9.41    1.83
  -2  -7 -22   14.50    2.26
   2   8 -16   15.43    2.10
   2   8 -15  227.10   12.40
   2   8 -15  253.55   12.95
   2   8 -14  106.04    7.47
   2   8 -14   89.32    7.27
   2   8 -13  186.59   12.31
   2   8 -13  171.29   10.65
   2   8 -12  104.61    9.17
   2   8 -12  120.11    9.42
   2   8 -11   99.92    9.23
   2   8 -11  108.03    9.36
   2   8 -10  731.22   36.80
   2   8 -10  722.75   36.78
   2   8  -9   96.26    9.46
   2   8  -9   92.15    9.28
   2   8  -8  324.43   20.09
   2   8  -8  317.33   19.58
   2   8  -7   31.49    5.47
   2   8  -7   28.42    5.11
   2   8  -6  444.75   24.78
   2   8  -6  446.38   24.69
   2   8  -5  139.76   10.80
   2   8  -4  755.37   36.87
   2   8  -4  739.59   37.54
   2   8  -4  757.72   36.10
   2   8  -3    1.05    2.31
   2   8  -3    3.50    2.25
   2   8  -3    3.98    5.61
   2   8  -3    5.80    2.40
   2   8  -3    4.25    3.07
   2   8  -2  147.55   10.51
   2   8  -2  152.04   10.55
   2   8  -2  153.60    9.91
   2   8  -2  154.77   10.86
   2   8  -2  141.19   17.85
   2   8  -2  154.14   11.06
   2   8  -2  152.00   10.58
   2   8  -2  147.79   11.19
   2   8  -1    8.64    2.70
   2   8  -1    8.33    2.88
   2   8  -1   11.31    2.71
   2   8  -1   20.29    7.14
   2   8  -1   11.26    3.14
   2   8  -1   15.64    3.21
   2   8  -1   14.08    3.02
   2   8  -1    1.98    4.56
   2   8  -1    7.72    2.43
   2   8  -1    9.15    2.93
   2   8  -1   11.04    3.26
   2   8   0 1479.94   65.21
   2   8   0 1427.49   65.20
   2   8   0 1470.36   65.19
   2   8   0 1432.81   79.58
   2   8   0 1402.16   65.39
   2   8   0 1399.89   64.17
   2   8   0 1462.78   64.56
   2   8   0 1531.00   79.64
   2   8   0 1507.14   65.29
   2   8   0 1460.68   64.83
   2   8   1  158.32   10.96
   2   8   1  142.61   10.19
   2   8   1  157.65   10.81
   2   8   1  164.07   10.61
   2   8   1  164.24   11.39
   2   8   1  158.66   18.83
   2   8   1  179.34   11.35
   2   8   1  176.33   11.20
   2   8   1  161.07   10.92
   2   8   1  159.90   11.92
   2   8   1  174.23   19.81
   2   8   1  163.63   10.67
   2   8   2   37.05    4.50
   2   8   2   39.35    4.69
   2   8   2   28.36    4.42
   2   8   2   29.81    4.08
   2   8   2   32.52    8.85
   2   8   2   39.06    5.37
   2   8   2   34.04    4.62
   2   8   3  319.95   17.64
   2   8   3  325.90   17.42
   2   8   3  322.93   17.76
   2   8   3  303.22   17.07
   2   8   3  296.25   17.64
   2   8   3  306.80   27.81
   2   8   3  307.69   18.51
   2   8   3  326.60   27.91
   2   8   3  309.23   17.46
   2   8   4  147.84   10.16
   2   8   4  152.88   10.11
   2   8   4  131.56   10.10
   2   8   4  159.28   18.66
   2   8   4  132.57   10.78
   2   8   4  157.38   10.40
   2   8   5  507.57   24.50
   2   8   5  451.16   24.34
   2   8   5  438.10   23.82
   2   8   5  516.28   36.79
   2   8   5  451.95   24.20
   2   8   5  463.78   24.18
   2   8   5  518.53   36.39
   2   8   5  480.82   25.55
   2   8   5  475.71   24.85
   2   8   6   50.16    5.90
   2   8   6   47.98    5.42
   2   8   6   43.27    4.48
   2   8   6   44.27    5.28
   2   8   6   53.20   11.21
   2   8   6   57.76    5.99
   2   8   6   47.56    5.58
   2   8   6   50.37    5.18
   2   8   6   67.96   11.98
   2   8   6   49.73    6.47
   2   8   6   44.84    5.21
   2   8   7  221.75   14.13
   2   8   7  217.58   13.55
   2   8   7  196.38   12.89
   2   8   7  211.24   22.28
   2   8   7  208.48   12.98
   2   8   7  203.42   12.30
   2   8   7  194.10   13.21
   2   8   7  221.28   13.05
   2   8   7  220.77   22.07
   2   8   7  204.59   13.09
   2   8   8  117.05    9.40
   2   8   8  128.68    9.17
   2   8   8  129.14    9.49
   2   8   8  126.82    8.55
   2   8   8  142.05   10.88
   2   8   8  122.92    9.60
   2   8   8  123.96    9.39
   2   8   8  118.76   16.68
   2   8   9  661.65   44.18
   2   8   9  681.60   31.73
   2   8   9  617.62   31.67
   2   8   9  615.58   31.02
   2   8   9  667.00   32.30
   2   8   9  610.71   31.32
   2   8   9  620.02   29.97
   2   8   9  637.17   32.96
   2   8   9  618.05   32.43
   2   8  10  919.17   44.70
   2   8  10  952.21   44.45
   2   8  10  962.32   45.03
   2   8  10  956.68   43.86
   2   8  10  904.05   42.43
   2   8  10  911.28   45.83
   2   8  10  951.41   45.52
   2   8  11  205.09   13.88
   2   8  11  225.07   14.22
   2   8  11  181.99   13.04
   2   8  11  194.06   12.38
   2   8  11  185.87   11.51
   2   8  11  171.03   13.85
   2   8  11  233.75   14.77
   2   8  12  241.06   15.92
   2   8  12  221.19   15.23
   2   8  12  231.23   15.35
   2   8  13  166.54   12.42
   2   8  13  147.69   10.81
   2   8  13  122.53   10.81
   2   8  13  145.04   11.31
  -2  -8 -14 1056.63   51.49
   2   8  14 1055.77   50.12
   2   8  14 1015.23   48.21
   2   8  14 1032.46   49.66
   2   8  14 1031.32   49.39
  -2  -8 -15  437.92   26.84
   2   8  15  457.72   26.63
   2   8  15  503.47   26.07
   2   8  15  433.60   23.71
   2   8  15  488.37   25.74
   2   8  16  699.39   34.98
  -2  -8 -16  676.54   36.57
   2   8  16  688.90   36.11
   2   8  16  675.11   35.10
   2   8  16  705.10   34.71
   2   8  17    2.76    2.54
  -2  -8 -17    1.55    3.79
   2   8  17    3.58    3.68
   2   8  17    1.88    2.56
   2   8  17    1.10    2.47
   2   8  18  590.67   29.02
  -2  -8 -18  564.78   31.15
   2   8  18  595.01   30.80
   2   8  18  612.89   30.28
   2   8  18  583.54   29.10
  -2  -8 -19   98.96    9.12
   2   8  19  121.42    9.33
   2   8  19  111.64    8.65
   2   8  19  106.81    7.78
   2   8  20  404.10   19.07
   2   8  20  331.16   16.98
   2   8  21    3.17    1.86
  -2  -8 -21   -0.69    1.42
   2   9 -14   20.15    2.74
   2   9 -14   13.78    2.56
   2   9 -13  174.45   10.62
   2   9 -13  188.04   10.89
   2   9 -12  267.35   15.73
   2   9 -12  302.92   16.42
   2   9 -12  291.31   15.47
   2   9 -12  317.63   16.57
   2   9 -11   40.83    5.19
   2   9 -11   52.30    5.92
   2   9 -11   49.24    5.84
   2   9 -11   47.06    5.61
   2   9 -10   20.49    4.17
   2   9 -10   30.10    4.93
   2   9  -9   62.45    6.98
   2   9  -8  633.64   32.87
   2   9  -8  632.90   31.10
   2   9  -8  606.00   31.75
   2   9  -7   12.38    3.61
   2   9  -7    8.74    3.43
   2   9  -6  321.76   18.83
   2   9  -6  300.70   19.02
   2   9  -5    2.98    3.02
   2   9  -5    2.62    2.68
   2   9  -5   11.36    3.77
   2   9  -4  711.85   35.54
   2   9  -4  749.46   35.34
   2   9  -4  713.03   36.22
   2   9  -4  700.86   36.66
   2   9  -3    5.98    2.89
   2   9  -3    2.79    2.40
   2   9  -3    4.18    2.86
   2   9  -3    3.83    2.52
   2   9  -3    2.67    2.87
   2   9  -2 2088.97   92.81
   2   9  -2 2082.36   92.17
   2   9  -2 2156.11   93.67
   2   9  -2 2275.40   93.73
   2   9  -2 2053.57   94.09
   2   9  -2 2046.72   93.52
   2   9  -2 2125.81   93.50
   2   9  -1  112.94    8.51
   2   9  -1   96.23    8.78
   2   9  -1  106.93    8.94
   2   9  -1  111.36   16.94
   2   9  -1  106.35    8.95
   2   9  -1  104.28    8.86
   2   9  -1  113.66    9.62
   2   9  -1  112.72    8.87
   2   9   0  356.59   19.43
   2   9   0  353.71   20.49
   2   9   0  377.98   32.51
   2   9   0  379.31   20.35
   2   9   0  363.57   20.14
   2   9   0  333.51   19.53
   2   9   0  379.09   20.09
   2   9   0  345.76   20.14
   2   9   0  337.39   19.24
   2   9   0  352.49   20.06
   2   9   1   41.00    4.91
   2   9   1   31.76    5.24
   2   9   1   38.30    5.27
   2   9   1   38.46   10.21
   2   9   1   39.34    5.23
   2   9   1   35.76    4.77
   2   9   1   28.82    4.58
   2   9   1   53.06    5.93
   2   9   1   38.63    5.10
   2   9   1   40.41    4.71
   2   9   2  304.58   17.90
   2   9   2  329.46   17.96
   2   9   2  327.38   18.04
   2   9   2  272.52   18.16
   2   9   2  373.44   32.07
   2   9   2  312.55   19.46
   2   9   2  335.07   17.81
   2   9   2  314.92   18.47
   2   9   2  297.06   17.65
   2   9   2  333.40   18.50
   2   9   3 1438.87   66.70
   2   9   3 1509.82   67.95
   2   9   3 1519.00   84.87
   2   9   3 1566.92   67.94
   2   9   3 1370.83   65.97
   2   9   3 1524.48   67.41
   2   9   3 1533.25   66.34
   2   9   3 1469.28   68.85
   2   9   3 1466.19   66.69
   2   9   3 1548.82   67.08
   2   9   4   22.42    4.03
   2   9   4   16.12    3.35
   2   9   4   16.95    3.16
   2   9   4   14.38    3.55
   2   9   4   18.76    3.73
   2   9   4   16.53    3.27
   2   9   4   16.35    4.01
   2   9   5  222.54   14.30
   2   9   5  235.16   14.97
   2   9   5  234.36   15.07
   2   9   5  239.35   14.76
   2   9   5  211.00   13.64
   2   9   5  243.24   13.80
   2   9   5  251.82   16.32
   2   9   6  129.86   10.10
   2   9   6  109.53    9.35
   2   9   6  125.48   18.09
   2   9   6  128.35   10.93
   2   9   6  135.51    9.94
   2   9   6  106.55    8.59
   2   9   7  259.19   16.44
   2   9   7  251.11   16.07
   2   9   7  269.62   27.18
   2   9   7  273.18   17.26
   2   9   7  267.57   16.63
   2   9   7  271.10   17.96
   2   9   7  282.51   16.61
   2   9   7  264.40   15.69
   2   9   8  138.85   10.31
   2   9   8  155.83   11.22
   2   9   8  159.05   11.09
   2   9   8  131.01   10.55
   2   9   8  169.61   20.63
   2   9   8  131.86   11.85
   2   9   8  123.08   10.48
   2   9   9    7.01    3.23
   2   9   9   12.43    3.41
   2   9   9    9.21    3.53
   2   9   9   12.90    3.40
   2   9  10  170.63   11.86
   2   9  10  168.89   12.34
   2   9  10  187.09   13.26
   2   9  10  153.98   11.97
   2   9  10  162.68   11.94
   2   9  11   20.80    3.72
   2   9  11   15.51    3.72
   2   9  11   25.37    4.96
   2   9  11   12.43    4.07
   2   9  11   22.87    4.57
   2   9  11   17.15    3.85
   2   9  12   24.70    3.95
   2   9  12   32.73    5.67
   2   9  12   34.33    5.43
   2   9  12   25.33    4.83
   2   9  12   29.37    5.53
   2   9  12   29.55    4.94
  -2  -9 -13  274.37   18.03
   2   9  13  282.98   17.87
   2   9  13  275.75   16.78
   2   9  13  256.63   17.20
   2   9  13  272.60   17.42
  -2  -9 -14  139.98   11.66
   2   9  14  132.54   10.83
   2   9  14  119.26    9.74
   2   9  14  124.89   10.68
   2   9  14  116.84   10.40
   2   9  15   33.83    5.39
   2   9  15   36.35    5.06
  -2  -9 -15   37.30    6.28
   2   9  15   36.95    5.65
   2   9  16  135.40   10.35
   2   9  16  141.99   10.52
   2   9  16  113.75    8.72
   2   9  17    6.74    2.72
   2   9  18  669.40   32.57
   2   9  18  698.29   33.41
   2   9  19   75.43    7.27
   2   9  19   79.90    6.23
   2   9  19   87.67    7.02
   2   9  20  338.85   16.69
   2   9  20  382.51   18.65
   2  10 -13   12.27    1.84
   2  10 -13   14.62    2.05
   2  10 -12    3.65    1.92
   2  10 -12    3.50    1.41
   2  10 -12    1.69    1.78
   2  10 -11   13.53    2.80
   2  10 -11   12.47    2.96
   2  10 -11   10.91    2.48
   2  10 -10   52.20    5.37
   2  10 -10   54.88    5.80
   2  10  -9  182.58   11.83
   2  10  -8   32.38    5.04
   2  10  -8   23.94    4.26
   2  10  -8   26.78    3.94
   2  10  -7  119.51    9.95
   2  10  -7  122.43    9.54
   2  10  -7  131.55    9.62
   2  10  -7  107.26    8.81
   2  10  -6  102.79    8.70
   2  10  -6  120.40    9.82
   2  10  -6  108.49    9.46
   2  10  -6  117.30   10.10
   2  10  -6   90.83    8.20
   2  10  -5   62.18    6.56
   2  10  -5   62.94    7.18
   2  10  -5   63.54    7.18
   2  10  -5   64.22    7.51
   2  10  -5   63.54    6.47
   2  10  -4  237.36   15.68
   2  10  -4  230.21   15.03
   2  10  -4  233.11   14.25
   2  10  -4  198.83   13.48
   2  10  -4  214.51   14.67
   2  10  -3    4.07    2.92
   2  10  -3    1.25    2.94
   2  10  -3    2.31    2.55
   2  10  -3    3.62    2.89
   2  10  -3    3.35    2.25
   2  10  -2  612.67   31.95
   2  10  -2  606.91   31.55
   2  10  -2  662.50   31.81
   2  10  -2  590.31   30.10
   2  10  -2  605.56   31.40
   2  10  -2  623.28   31.34
   2  10  -1   14.07    3.80
   2  10  -1   11.23    3.55
   2  10  -1   13.95    3.85
   2  10  -1   15.44    3.41
   2  10  -1    8.91    3.32
   2  10  -1   16.67    3.58
   2  10   0  355.36   20.16
   2  10   0  342.13   19.62
   2  10   0  318.96   19.56
   2  10   0  331.25   18.98
   2  10   0  356.98   20.52
   2  10   0  345.73   19.00
   2  10   1  112.03    9.11
   2  10   1  108.76    9.57
   2  10   1   95.56    8.76
   2  10   1  119.72    9.60
   2  10   1  114.21    9.11
   2  10   1  128.38   10.31
   2  10   2   66.59    7.45
   2  10   2   74.93    7.04
   2  10   2   69.44    7.49
   2  10   2   76.22    7.20
   2  10   2   56.46    6.54
   2  10   2   71.93    7.78
   2  10   2   71.17    7.52
   2  10   2   79.75    7.42
   2  10   3  221.21   14.60
   2  10   3  205.97   14.01
   2  10   3  198.28   13.13
   2  10   3  219.68   15.76
   2  10   3  204.67   13.72
   2  10   3  211.59   14.69
   2  10   3  230.46   26.44
   2  10   3  218.16   13.67
   2  10   4  663.35   35.47
   2  10   4  705.20   35.39
   2  10   4  668.60   36.82
   2  10   4  690.58   35.80
   2  10   4  699.49   35.00
   2  10   4  664.18   50.49
   2  10   4  771.68   36.15
   2  10   4  695.41   34.13
   2  10   4  744.27   35.20
   2  10   5  150.19   11.67
   2  10   5  155.15   11.50
   2  10   5  155.40   12.84
   2  10   5  147.01   11.33
   2  10   5  128.75    9.89
   2  10   5  141.09    9.77
   2  10   5  163.58   11.42
   2  10   6  280.04   19.01
   2  10   6  275.32   17.70
   2  10   6  290.25   17.63
   2  10   6  274.80   16.05
   2  10   6  284.62   17.18
   2  10   7  464.82   25.38
   2  10   7  479.02   27.12
   2  10   7  480.53   25.71
   2  10   7  448.70   23.90
   2  10   7  430.62   24.73
   2  10   8  109.58    9.68
   2  10   8  114.59   11.00
   2  10   8   92.98    8.95
   2  10   8   95.45    9.21
   2  10   8  109.03    8.81
   2  10   9  706.40   35.52
   2  10   9  700.37   37.22
   2  10   9  685.33   35.04
   2  10   9  691.52   34.51
   2  10   9  689.55   35.31
   2  10  10   84.26    8.58
   2  10  10   91.18    9.91
   2  10  10   83.86    8.14
   2  10  10   94.89    8.58
   2  10  11  442.60   23.64
   2  10  11  432.77   24.16
   2  10  11  471.03   26.85
   2  10  11  431.16   24.25
   2  10  11  416.52   23.70
   2  10  12   21.09    4.38
   2  10  12   21.20    3.78
   2  10  12   23.82    4.76
   2  10  12   23.91    4.62
   2  10  12   20.98    4.76
   2  10  13   11.43    3.62
   2  10  13   11.86    3.77
   2  10  13   15.17    4.14
   2  10  13   15.89    4.21
   2  10  14   13.60    3.74
   2  10  14    7.05    3.08
   2  10  14   11.41    3.92
   2  10  15   11.15    3.33
   2  10  15    8.10    2.96
   2  10  15   10.61    3.48
   2  10  16  112.01    9.21
   2  10  16  101.94    9.91
   2  10  16  114.49    8.31
   2  10  16  126.55    9.46
   2  10  17   38.00    5.55
   2  10  17   36.16    4.66
   2  10  18    2.51    2.67
   2  10  18    1.86    1.91
   2  10  19   19.40    3.41
   2  10  19   22.51    2.96
   2  10  20  106.65    6.86
   2  11 -11  257.68   12.87
   2  11 -10   54.22    4.56
   2  11  -9   43.54    4.42
   2  11  -9   18.01    2.80
   2  11  -8    7.41    2.18
   2  11  -8    9.31    2.50
   2  11  -7  161.89   10.77
   2  11  -7  158.08   10.09
   2  11  -7  132.59    9.31
   2  11  -7  148.23   10.48
   2  11  -6   -0.53    2.57
   2  11  -6    6.46    2.76
   2  11  -6    4.08    2.71
   2  11  -6    2.37    1.82
   2  11  -5  100.45    8.93
   2  11  -5  124.81    9.67
   2  11  -5   98.73    7.83
   2  11  -5  128.24    9.44
   2  11  -4    2.89    2.73
   2  11  -4    8.31    2.68
   2  11  -4    4.33    2.84
   2  11  -4    6.41    2.07
   2  11  -3  390.58   21.64
   2  11  -3  421.70   22.29
   2  11  -3  353.27   20.68
   2  11  -3  375.04   21.02
   2  11  -2  134.09   10.22
   2  11  -2  113.89    9.90
   2  11  -2  117.16    8.71
   2  11  -2  125.13   10.01
   2  11  -2  126.64    9.60
   2  11  -1  106.12    9.27
   2  11  -1  109.03    9.43
   2  11  -1  113.92    9.43
   2  11  -1  102.86    8.40
   2  11  -1  135.18   10.25
   2  11  -1  107.83    8.64
   2  11   0   17.77    4.07
   2  11   0   21.16    4.13
   2  11   0   17.21    3.81
   2  11   0   19.89    4.51
   2  11   0   18.47    3.53
   2  11   0   18.57    3.33
   2  11   1    6.17    3.42
   2  11   1    9.77    2.99
   2  11   1   10.53    3.27
   2  11   1   10.77    3.14
   2  11   1    7.21    3.22
   2  11   2   26.61    4.96
   2  11   2   32.30    4.79
   2  11   2   39.66    5.76
   2  11   2   26.73    4.15
   2  11   2   39.76    5.83
   2  11   3  439.66   25.40
   2  11   3  469.55   25.58
   2  11   3  447.20   24.75
   2  11   4  152.46   12.12
   2  11   4  127.00   11.23
   2  11   4  156.12   11.64
   2  11   5  379.06   21.01
   2  11   5  372.95   23.23
   2  11   5  352.79   19.44
   2  11   5  383.23   22.16
   2  11   5  359.84   21.35
   2  11   6   39.40    5.42
   2  11   6   30.78    4.20
   2  11   6   47.48    6.98
   2  11   6   35.92    5.84
   2  11   6   32.16    5.64
   2  11   6   37.11    5.79
   2  11   7  348.44   19.82
   2  11   7  316.11   18.07
   2  11   7  336.52   21.48
   2  11   7  330.36   20.01
   2  11   7  324.18   20.13
   2  11   8  202.58   13.79
   2  11   8  191.19   12.70
   2  11   8  214.22   15.74
   2  11   8  208.66   14.18
   2  11   8  216.38   14.74
   2  11   8  173.47   13.60
   2  11   9 1001.78   46.51
   2  11   9  891.59   44.64
   2  11   9  986.79   48.54
   2  11   9  985.77   46.29
   2  11   9  942.39   46.19
   2  11  10   10.96    3.25
   2  11  10   11.66    3.68
   2  11  10   13.69    4.84
   2  11  10   13.94    3.63
   2  11  10    9.74    3.69
   2  11  11  103.80    9.28
   2  11  11  110.34    8.88
   2  11  11   95.45   10.10
   2  11  11  100.11    8.69
   2  11  11   92.79    9.00
   2  11  12    5.66    3.95
   2  11  12    0.96    1.97
   2  11  12    5.35    3.74
   2  11  13  539.96   27.92
   2  11  14   27.92    4.72
   2  11  14   27.56    4.58
   2  11  14   31.38    4.71
   2  11  15  265.45   15.76
   2  11  15  259.77   15.36
   2  11  15  257.90   14.83
   2  11  16    1.14    2.51
   2  11  16    3.55    2.57
   2  11  16    0.40    1.84
   2  11  16    1.65    2.19
   2  11  17  185.38   12.19
   2  11  17  193.94   11.46
   2  11  18    1.12    2.20
   2  11  18    5.12    1.89
   2  11  19  173.43    9.63
   2  12  -9  170.59    9.08
   2  12  -8   46.03    4.25
   2  12  -8   37.52    3.92
   2  12  -7  230.08   12.48
   2  12  -7  195.83   11.15
   2  12  -7  219.09   12.08
   2  12  -6   31.60    4.09
   2  12  -6   24.26    3.44
   2  12  -5  212.45   13.06
   2  12  -5  230.96   13.42
   2  12  -4    3.67    2.62
   2  12  -4    1.99    2.43
   2  12  -3  180.80   11.92
   2  12  -3  214.06   13.53
   2  12  -3  210.64   12.91
   2  12  -2   47.72    5.55
   2  12  -2   49.41    5.79
   2  12  -2   46.26    5.98
   2  12  -1   49.54    5.94
   2  12  -1   48.09    5.64
   2  12   0   48.84    6.10
   2  12   1  677.81   35.26
   2  12   1  727.84   35.37
   2  12   2   31.48    5.07
   2  12   2   20.67    4.41
   2  12   3   20.81    4.70
   2  12   3   19.37    4.24
   2  12   4  122.16   10.64
   2  12   4  122.27    8.96
   2  12   4  142.55   10.99
   2  12   4  121.94   10.21
   2  12   5  474.97   26.09
   2  12   5  445.70   23.38
   2  12   5  514.88   25.93
   2  12   6   37.34    5.62
   2  12   6   24.89    4.93
   2  12   7  217.17   16.04
   2  12   7  220.57   14.97
   2  12   7  230.10   15.36
   2  12   7  215.38   14.71
   2  12   8   33.94    5.18
   2  12   8   33.13    6.12
   2  12   8   30.86    5.24
   2  12   8   42.16    4.96
   2  12   8   45.73    6.25
   2  12   9  122.60    9.50
   2  12   9  102.25   10.39
   2  12   9  115.92    9.54
   2  12   9   96.79    9.21
   2  12  10   15.16    3.78
   2  12  10    3.85    3.49
   2  12  10    8.75    3.10
   2  12  10    8.73    3.80
   2  12  11  510.71   25.52
   2  12  11  497.38   27.20
   2  12  11  472.55   24.58
   2  12  11  448.35   25.35
   2  12  11  473.32   25.29
   2  12  12  261.57   15.61
   2  12  12  250.70   16.83
   2  12  12  259.48   14.55
   2  12  12  261.61   15.63
   2  12  12  251.03   15.67
   2  12  13   60.12    6.25
   2  12  13   66.19    6.54
   2  12  14   18.85    3.55
   2  12  14   23.65    3.92
   2  12  15  229.69   12.95
   2  12  15  200.83   12.36
   2  12  15  232.68   12.48
   2  12  16   61.20    5.92
   2  12  16   68.22    5.55
   2  12  16   54.26    4.71
   2  12  17    5.21    2.32
   2  13  -5   21.47    2.75
   2  13  -5   21.02    3.02
   2  13  -4  135.22    8.73
   2  13  -4  128.59    8.49
   2  13  -3   46.93    4.98
   2  13  -3   64.62    5.69
   2  13  -2  187.51   11.79
   2  13  -2  183.04   11.37
   2  13  -2  179.02   10.68
   2  13  -1  276.82   15.37
   2  13  -1  237.03   14.14
   2  13   0  110.14    8.46
   2  13   1   11.10    2.72
   2  13   1   11.54    3.30
   2  13   1   14.05    2.82
   2  13   2    6.96    2.28
   2  13   2    5.35    2.76
   2  13   2    6.96    2.94
   2  13   3   17.00    3.71
   2  13   3   13.33    3.44
   2  13   3   12.26    3.60
   2  13   4  504.94   26.65
   2  13   4  522.62   26.54
   2  13   4  513.26   26.88
   2  13   5    8.37    3.06
   2  13   5    4.48    2.44
   2  13   5    2.86    2.41
   2  13   6    9.25    2.88
   2  13   6   12.90    3.52
   2  13   7   65.09    6.97
   2  13   7   76.30    6.40
   2  13   7   71.09    7.05
   2  13   7   69.56    7.06
   2  13   8   43.01    5.59
   2  13   8   47.39    5.85
   2  13   8   42.20    5.40
   2  13   9   11.58    3.21
   2  13  10   61.19    6.50
   2  13  10   66.87    6.17
   2  13  11   -1.38    2.25
   2  13  11    5.19    3.07
   2  13  11    1.10    2.00
   2  13  12  119.25    8.57
   2  13  12  115.67    8.44
   2  13  13  102.77    7.44
   2  13  14   48.28    4.42
   2  13  15   15.68    2.25
   2  14  -3   13.64    2.01
   2  14  -2   79.71    5.49
   2  14  -2  116.81    6.74
   2  14  -1   33.16    3.73
   2  14   1   -0.70    1.94
   2  14   1    0.64    1.71
   2  14   2  470.55   23.35
   2  14   2  480.76   23.34
   2  14   3    8.71    2.56
   2  14   3   10.05    2.84
   2  14   4  261.64   14.57
   2  14   4  278.61   15.17
   2  14   5    0.66    1.64
   2  14   5    2.05    2.10
   2  14   6  436.98   22.11
   2  14   7   40.58    4.60
   2  14   7   36.98    4.45
   2  14   8   23.68    3.64
   2  14   8   13.09    2.96
   2  14   9  111.38    7.70
   2  14   9   98.21    7.14
   2  14  10  164.80    9.52
   2  14  11   28.72    3.63
   2  14  12   46.02    4.07
   2  14  13    0.93    1.14
  -3  12  -3    1.92    1.24
  -3  11  13   20.65    2.23
  -3  11  13   17.67    2.44
  -3  11  12   53.55    4.28
  -3  11  11   42.23    3.91
  -3  11  11   43.47    4.29
  -3  11  10    8.46    2.06
  -3  11  10    7.97    2.52
  -3  11   9   40.37    3.93
  -3  11   9   32.03    4.15
  -3  11   8   68.35    6.23
  -3  11   8   82.33    5.99
  -3  11   8   78.69    6.25
  -3  11   7   82.49    6.86
  -3  11   7  102.05    7.43
  -3  11   6   21.20    3.54
  -3  11   6   32.67    4.26
  -3  11   5   15.22    3.00
  -3  11   5   12.89    3.11
  -3  11   4  196.09   12.47
  -3  11   4  206.14   12.67
  -3  11   4  215.14   13.04
  -3  11   3   34.83    4.68
  -3  11   3   30.85    4.33
  -3  11   3   33.89    4.66
  -3  11   2  322.95   17.97
  -3  11   2  336.95   18.15
  -3  11   1  316.10   17.46
  -3  11   0  368.57   19.49
  -3  11  -1  106.33    7.78
  -3  11  -1   91.69    7.27
  -3  11  -2  114.40    8.33
  -3  11  -2  132.92    8.58
  -3  11  -2  109.82    7.86
  -3  11  -3  334.35   16.69
  -3  11  -3  290.74   16.08
  -3  11  -4   22.83    3.08
  -3  11  -4   24.62    3.44
  -3  11  -5  365.63   17.87
  -3  11  -5  360.95   17.44
  -3  11  -6    2.44    1.40
  -3  10  15  255.30   13.25
  -3  10  15  278.40   13.64
  -3  10  14    0.94    1.47
  -3  10  14   -1.67    2.11
  -3  10  13  239.27   12.92
  -3  10  13  251.78   13.65
  -3  10  12   16.33    2.91
  -3  10  12   14.50    2.84
  -3  10  11  171.69   10.53
  -3  10  11  181.33   11.19
  -3  10  10   50.30    5.26
  -3  10  10   36.63    4.18
  -3  10   9  611.33   30.49
  -3  10   9  637.91   30.26
  -3  10   8   14.67    3.41
  -3  10   8   22.65    3.86
  -3  10   7   33.19    4.55
  -3  10   7   38.11    5.13
  -3  10   6   20.04    3.60
  -3  10   6   29.62    4.49
  -3  10   6   22.61    4.22
  -3  10   5    8.05    2.67
  -3  10   5    5.50    3.02
  -3  10   5    5.51    2.60
  -3  10   5    6.50    3.00
  -3  10   4  171.03   11.56
  -3  10   4  135.23   10.37
  -3  10   4  144.19    9.95
  -3  10   4  162.32   11.37
  -3  10   4  164.85   11.73
  -3  10   3   68.14    7.00
  -3  10   3   63.73    6.25
  -3  10   3   64.41    6.90
  -3  10   3   61.80    6.95
  -3  10   2   34.77    5.17
  -3  10   2   27.09    4.79
  -3  10   1   17.32    4.08
  -3  10   1   17.34    3.91
  -3  10   0   12.06    3.62
  -3  10   0   13.15    3.43
  -3  10   0   15.03    3.64
  -3  10  -1   88.53    8.04
  -3  10  -1   80.79    7.47
  -3  10  -1   76.68    7.50
  -3  10  -2   86.72    7.69
  -3  10  -2   71.47    7.16
  -3  10  -2   80.43    7.47
  -3  10  -2   78.50    7.24
  -3  10  -3  299.36   17.43
  -3  10  -3  305.96   17.49
  -3  10  -3  315.27   17.43
  -3  10  -3  289.19   16.71
  -3  10  -4   35.03    4.96
  -3  10  -4   33.77    4.04
  -3  10  -4   31.74    4.72
  -3  10  -4   32.51    4.46
  -3  10  -5  173.97   11.25
  -3  10  -5  170.08   11.42
  -3  10  -5  174.73   11.10
  -3  10  -6  176.69   10.76
  -3  10  -6  159.58   10.19
  -3  10  -7  251.00   13.36
  -3  10  -7  231.34   12.75
  -3  10  -8   13.39    2.45
  -3  10  -9  134.50    7.47
  -3   9  17   98.96    5.86
  -3   9  16   19.23    2.84
  -3   9  16   27.77    3.18
  -3   9  15  190.66   10.63
  -3   9  15  168.32   10.48
  -3   9  14   91.41    6.85
  -3   9  14   78.90    6.57
  -3   9  14   69.66    5.90
  -3   9  13  285.02   15.77
  -3   9  13  286.75   15.84
  -3   9  13  257.17   15.07
  -3   9  12   24.41    4.12
  -3   9  12   24.05    3.91
  -3   9  11  547.85   26.91
  -3   9  11  503.18   26.44
  -3   9  10   -2.13    2.59
  -3   9  10    4.64    2.37
  -3   9  10    0.56    2.41
  -3   9  10    3.52    2.18
  -3   9   9  659.97   32.55
  -3   9   9  638.81   32.86
  -3   9   9  728.00   33.41
  -3   9   8   36.97    5.00
  -3   9   8   39.07    5.38
  -3   9   8   31.55    4.60
  -3   9   7  365.35   21.95
  -3   9   7  395.34   22.21
  -3   9   7  423.59   22.37
  -3   9   7  432.42   23.01
  -3   9   7  409.76   21.49
  -3   9   6  354.89   21.41
  -3   9   6  388.51   21.87
  -3   9   6  373.64   21.73
  -3   9   6  445.18   22.45
  -3   9   6  419.05   22.57
  -3   9   6  365.76   20.16
  -3   9   5  312.93   19.16
  -3   9   5  340.18   19.69
  -3   9   5  325.23   19.65
  -3   9   5  322.89   19.73
  -3   9   5  352.61   19.74
  -3   9   4  313.59   18.86
  -3   9   4  315.61   19.15
  -3   9   4  324.87   19.21
  -3   9   4  337.37   19.88
  -3   9   3  239.24   15.84
  -3   9   3  259.96   16.20
  -3   9   3  238.72   16.25
  -3   9   3  258.85   16.20
  -3   9   2  111.00    9.89
  -3   9   2  118.40    9.37
  -3   9   2  129.42   10.49
  -3   9   1  111.49    9.93
  -3   9   1   99.67    8.14
  -3   9   1  116.42    9.39
  -3   9   1  107.39    9.56
  -3   9   0  234.47   15.36
  -3   9   0  202.54   14.33
  -3   9   0  199.78   13.95
  -3   9   0  236.03   15.03
  -3   9   0  200.53   14.38
  -3   9  -1    6.88    2.95
  -3   9  -1    6.39    3.13
  -3   9  -1    7.11    3.22
  -3   9  -2  204.64   14.31
  -3   9  -2  205.83   13.01
  -3   9  -2  235.78   14.71
  -3   9  -3   64.16    7.67
  -3   9  -3   71.54    6.83
  -3   9  -3   77.51    7.88
  -3   9  -3   81.85    7.95
  -3   9  -3   76.98    7.38
  -3   9  -4   57.35    6.74
  -3   9  -4   51.91    6.56
  -3   9  -4   46.27    5.26
  -3   9  -4   51.74    6.31
  -3   9  -4   55.68    6.07
  -3   9  -5   50.97    5.53
  -3   9  -5   46.51    5.89
  -3   9  -5   56.28    5.63
  -3   9  -6  209.96   12.70
  -3   9  -6  213.64   13.48
  -3   9  -7   26.01    4.44
  -3   9  -7   21.07    3.35
  -3   9  -7   29.48    4.12
  -3   9  -8   16.07    3.58
  -3   9  -8   12.66    2.90
  -3   9  -8   10.99    2.83
  -3   9  -9  284.84   14.90
  -3   9  -9  232.66   13.36
  -3   9 -10   33.55    3.56
  -3   9 -11    3.03    1.28
  -3   8  18  264.23   13.07
  -3   8  17   37.43    3.37
  -3   8  16   21.10    3.15
  -3   8  15    4.27    2.09
  -3   8  15    2.02    2.05
  -3   8  15    1.82    2.35
  -3   8  14   66.85    6.23
  -3   8  14   62.45    5.88
  -3   8  14   75.60    7.04
  -3   8  14   76.85    6.87
  -3   8  13    4.31    2.38
  -3   8  13   -1.25    2.56
  -3   8  13    1.06    2.39
  -3   8  13    0.57    2.38
  -3   8  12  206.23   13.10
  -3   8  12  179.52   11.98
  -3   8  12  202.85   13.65
  -3   8  12  226.20   14.09
  -3   8  11   73.77    7.16
  -3   8  11   59.54    5.86
  -3   8  11   56.34    6.58
  -3   8  11   83.54    7.75
  -3   8  10   58.82    6.47
  -3   8  10   59.31    6.92
  -3   8  10   50.46    6.28
  -3   8  10   59.96    6.10
  -3   8   9   30.08    4.33
  -3   8   9   28.90    4.80
  -3   8   9   26.49    4.40
  -3   8   8  101.96    8.65
  -3   8   8   98.71    8.78
  -3   8   8  103.13    8.61
  -3   8   8   94.43    8.68
  -3   8   7  265.73   17.54
  -3   8   7  293.38   17.93
  -3   8   7  318.18   18.60
  -3   8   7  331.18   18.30
  -3   8   7  301.43   17.79
  -3   8   6    7.77    3.21
  -3   8   6   16.82    3.90
  -3   8   6   11.90    3.41
  -3   8   6    7.80    3.01
  -3   8   6   11.90    3.48
  -3   8   6   10.51    3.11
  -3   8   5   11.31    3.41
  -3   8   5   20.17    3.77
  -3   8   5   14.18    3.78
  -3   8   5    8.16    3.12
  -3   8   5   17.57    4.22
  -3   8   5   23.94    4.32
  -3   8   5   17.65    4.02
  -3   8   5   15.86    3.28
  -3   8   4   10.06    3.45
  -3   8   4   15.84    4.02
  -3   8   4    6.90    3.63
  -3   8   4   11.39    4.30
  -3   8   4   13.14    3.50
  -3   8   4    7.95    3.08
  -3   8   4   12.62    3.51
  -3   8   3  364.49   20.48
  -3   8   3  351.27   21.10
  -3   8   3  381.22   21.03
  -3   8   3  356.74   19.69
  -3   8   3  349.65   20.61
  -3   8   3  330.42   20.37
  -3   8   3  359.49   21.19
  -3   8   2  235.10   16.13
  -3   8   2  258.78   16.84
  -3   8   2  234.33   15.73
  -3   8   2  233.66   15.05
  -3   8   2  253.25   16.12
  -3   8   1    8.60    3.86
  -3   8   1   13.76    3.59
  -3   8   1   17.26    3.37
  -3   8   1   17.83    4.00
  -3   8   1   21.05    4.46
  -3   8   0  238.85   16.21
  -3   8   0  237.76   16.47
  -3   8   0  268.25   16.66
  -3   8   0  244.38   14.68
  -3   8   0  238.75   14.88
  -3   8   0  253.39   16.03
  -3   8   0  253.11   16.59
  -3   8  -1  525.81   28.05
  -3   8  -1  509.43   26.11
  -3   8  -1  522.08   26.66
  -3   8  -1  517.98   27.87
  -3   8  -2 1376.39   61.60
  -3   8  -2 1343.32   60.21
  -3   8  -2 1270.91   59.27
  -3   8  -2 1308.36   61.51
  -3   8  -3  475.65   24.99
  -3   8  -3  450.21   25.15
  -3   8  -3  446.58   23.93
  -3   8  -3  442.59   23.16
  -3   8  -3  451.00   25.34
  -3   8  -3  437.33   25.44
  -3   8  -4  348.98   19.26
  -3   8  -4  315.86   19.43
  -3   8  -4  302.42   17.56
  -3   8  -4  336.82   18.82
  -3   8  -4  311.10   19.59
  -3   8  -4  338.19   20.11
  -3   8  -5    0.65    2.50
  -3   8  -5    2.16    2.03
  -3   8  -5    1.10    2.19
  -3   8  -5    1.72    1.56
  -3   8  -5   -0.69    2.84
  -3   8  -6  618.95   31.40
  -3   8  -6  604.18   29.88
  -3   8  -6  602.03   30.57
  -3   8  -6  607.56   31.87
  -3   8  -6  600.47   31.61
  -3   8  -7   11.11    3.57
  -3   8  -7    5.28    2.69
  -3   8  -7    8.53    3.55
  -3   8  -8  332.80   18.66
  -3   8  -8  332.93   19.37
  -3   8  -8  310.27   18.09
  -3   8  -9   59.75    6.04
  -3   8  -9   63.85    6.72
  -3   8  -9   61.87    6.14
  -3   8 -10   89.97    7.17
  -3   8 -10  102.13    7.75
  -3   8 -10   92.98    7.95
  -3   8 -11   12.51    2.67
  -3   8 -12  128.67    7.94
  -3   8 -12  157.44    8.84
  -3   8 -13    3.29    1.41
  -3   7  19   41.72    3.43
  -3   7  18  151.82    9.15
  -3   7  18  176.09    9.84
  -3   7  17   16.36    3.03
  -3   7  17   15.45    2.62
  -3   7  17   17.12    3.20
  -3   7  16  196.79   11.83
  -3   7  16  206.67   11.70
  -3   7  16  206.75   12.53
  -3   7  15    1.27    1.82
  -3   7  15   -2.87    2.80
  -3   7  15    1.40    2.19
  -3   7  14  475.09   24.11
  -3   7  14  439.62   24.26
  -3   7  14  484.09   24.73
  -3   7  13   -0.53    2.15
  -3   7  13   -1.63    2.61
  -3   7  13   -1.32    3.09
  -3   7  13    2.34    2.52
  -3   7  12   73.53    7.95
  -3   7  12   71.28    7.32
  -3   7  12   85.52    7.66
  -3   7  12   81.47    7.63
  -3   7  12   84.15    8.79
  -3   7  11  104.76   10.02
  -3   7  11  112.14    9.18
  -3   7  11  123.22    9.62
  -3   7  11  108.82    9.55
  -3   7  11  123.83   10.91
  -3   7  10  178.99   11.78
  -3   7  10  149.07   12.44
  -3   7  10  186.59   12.26
  -3   7  10  183.91   12.47
  -3   7  10  158.06   12.62
  -3   7   9  139.52   10.14
  -3   7   9  115.65    9.22
  -3   7   9  141.82   11.24
  -3   7   9  126.90   10.56
  -3   7   9  127.52    9.53
  -3   7   9  118.75   10.92
  -3   7   8  118.35    9.74
  -3   7   8  104.81    9.97
  -3   7   8  117.41    9.04
  -3   7   8  120.76    9.53
  -3   7   8   94.73    8.48
  -3   7   7    2.98    2.45
  -3   7   7    3.93    2.37
  -3   7   7    3.69    3.18
  -3   7   7   12.22    3.64
  -3   7   7    7.33    3.04
  -3   7   7    7.81    2.99
  -3   7   7    8.23    2.64
  -3   7   6  504.12   27.19
  -3   7   6  511.25   27.51
  -3   7   6  545.42   27.95
  -3   7   6  524.77   28.86
  -3   7   6  506.21   41.51
  -3   7   6  562.82   27.83
  -3   7   6  509.57   28.85
  -3   7   6  564.21   27.64
  -3   7   6  503.69   27.95
  -3   7   6  538.37   28.20
  -3   7   5    9.67    3.23
  -3   7   5    9.88    3.11
  -3   7   5   10.21    7.59
  -3   7   5    8.94    2.82
  -3   7   5    8.38    2.80
  -3   7   5    6.18    3.04
  -3   7   5    7.68    3.08
  -3   7   5   11.25    3.31
  -3   7   5    2.68    4.37
  -3   7   5   13.75    4.00
  -3   7   5    5.10    2.46
  -3   7   5   11.21    2.81
  -3   7   4   34.60    5.03
  -3   7   4   33.31    9.70
  -3   7   4   34.03    4.92
  -3   7   4   37.72    5.29
  -3   7   4   25.61    4.37
  -3   7   4   36.09    5.52
  -3   7   4   31.22    4.73
  -3   7   4   27.69    5.11
  -3   7   4   30.99    5.08
  -3   7   4   25.88    4.37
  -3   7   4   32.33   10.19
  -3   7   4   28.97    4.04
  -3   7   3    9.58    2.99
  -3   7   3   16.56    3.39
  -3   7   3   14.90    3.57
  -3   7   3   14.58    3.58
  -3   7   3    5.00    2.85
  -3   7   3    5.40    6.23
  -3   7   3   14.96    3.99
  -3   7   3   15.78    3.79
  -3   7   3    9.01    2.74
  -3   7   2  203.89   13.63
  -3   7   2  184.71   12.78
  -3   7   2  150.87   21.55
  -3   7   2  178.49   13.39
  -3   7   2  224.19   14.05
  -3   7   2  193.38   13.84
  -3   7   2  221.40   25.77
  -3   7   2  180.30   13.72
  -3   7   2  217.65   13.92
  -3   7   2  213.92   13.05
  -3   7   2  198.32   12.97
  -3   7   1   88.41    8.19
  -3   7   1   99.47   16.26
  -3   7   1   83.31    7.68
  -3   7   1   92.72    8.12
  -3   7   1   88.94    8.42
  -3   7   1   84.61    8.33
  -3   7   1   78.21    8.40
  -3   7   1   92.13    8.52
  -3   7   1   87.46    7.50
  -3   7   1   68.93    6.88
  -3   7   0  248.71   26.87
  -3   7   0  255.49   15.97
  -3   7   0  277.84   16.40
  -3   7   0  250.22   16.38
  -3   7   0  237.56   16.02
  -3   7   0  229.26   16.01
  -3   7   0  252.48   27.75
  -3   7   0  234.69   15.96
  -3   7   0  267.99   15.45
  -3   7   0  268.36   15.33
  -3   7  -1   25.71    4.63
  -3   7  -1   22.66    8.58
  -3   7  -1   22.82    4.55
  -3   7  -1   26.98    4.61
  -3   7  -1   25.58    4.83
  -3   7  -1   27.62    4.70
  -3   7  -1    8.01    5.69
  -3   7  -1   29.45    4.39
  -3   7  -1   19.18    3.53
  -3   7  -2    2.49    4.67
  -3   7  -2    3.86    2.90
  -3   7  -2    7.48    2.71
  -3   7  -2    8.44    2.73
  -3   7  -2    5.70    2.73
  -3   7  -2    3.24    2.66
  -3   7  -3   14.67    4.08
  -3   7  -3    3.44    2.99
  -3   7  -3   11.77    3.61
  -3   7  -3    8.83    2.82
  -3   7  -3   14.55    3.19
  -3   7  -4 1299.58   63.98
  -3   7  -4 1462.42   66.88
  -3   7  -4 1521.05   66.47
  -3   7  -4 1560.37   66.33
  -3   7  -4 1464.59   65.75
  -3   7  -4 1396.86   64.80
  -3   7  -4 1491.84   66.23
  -3   7  -5   14.32    3.41
  -3   7  -5   17.42    4.43
  -3   7  -5   15.09    4.00
  -3   7  -5   14.71    3.41
  -3   7  -5   11.11    3.25
  -3   7  -5   14.65    3.96
  -3   7  -6  532.29   28.82
  -3   7  -6  567.25   30.58
  -3   7  -6  571.92   30.39
  -3   7  -6  592.57   30.18
  -3   7  -6  638.01   29.37
  -3   7  -6  532.44   29.75
  -3   7  -7    9.82    3.37
  -3   7  -7   10.88    2.63
  -3   7  -7    5.28    3.19
  -3   7  -7   11.27    3.88
  -3   7  -7   13.52    3.81
  -3   7  -7   19.30    4.26
  -3   7  -8  369.47   21.21
  -3   7  -8  366.08   21.44
  -3   7  -8  339.23   20.20
  -3   7  -9   39.68    6.04
  -3   7  -9   37.75    5.30
  -3   7 -10  277.67   16.60
  -3   7 -10  306.24   17.76
  -3   7 -10  279.08   16.60
  -3   7 -11   68.29    6.91
  -3   7 -11   77.06    6.77
   3  -7  12  133.65    8.10
  -3   7 -12  134.09    8.98
  -3   7 -12  154.78    9.92
   3  -7  13  108.71    7.00
  -3   7 -14  103.78    7.11
  -3   7 -15   19.65    2.40
  -3   6  19   15.34    2.50
  -3   6  19   14.38    2.53
  -3   6  18  170.63   10.35
  -3   6  18  153.33    9.98
  -3   6  17   32.72    4.58
  -3   6  17   34.30    3.83
  -3   6  17   36.08    4.54
  -3   6  17   24.24    3.33
  -3   6  16  227.16   12.94
  -3   6  16  202.26   13.71
  -3   6  16  216.36   13.64
  -3   6  16  203.40   12.47
  -3   6  15   69.18    6.53
  -3   6  15   77.12    7.88
  -3   6  15   68.09    6.63
  -3   6  14  123.28    9.67
  -3   6  14  138.93   11.13
  -3   6  14  134.99   10.31
  -3   6  14  133.76   11.14
  -3   6  13  177.12   12.21
  -3   6  13  184.80   13.66
  -3   6  13  176.26   12.60
  -3   6  12  170.34   11.65
  -3   6  12  165.90   12.94
  -3   6  12  149.37   12.39
  -3   6  11  341.84   18.99
  -3   6  11  327.17   20.43
  -3   6  11  309.41   19.10
  -3   6  11  324.46   20.23
  -3   6  10  132.01    9.73
  -3   6  10  106.27    9.58
  -3   6  10   95.54    9.59
  -3   6  10  122.19   10.80
  -3   6   9   56.91    6.67
  -3   6   9   45.36    6.67
  -3   6   9   45.68    6.07
  -3   6   9   47.62    5.52
  -3   6   8  768.65   40.63
  -3   6   8  836.58   39.49
  -3   6   8  818.44   53.29
  -3   6   8  782.29   40.66
  -3   6   8  882.15   39.71
  -3   6   8  889.63   40.31
  -3   6   7   86.09    8.24
  -3   6   7   87.21    8.25
  -3   6   7  103.76    8.27
  -3   6   7  101.55   15.61
  -3   6   7  125.92    9.04
  -3   6   7   81.57    8.41
  -3   6   7  108.22   16.81
  -3   6   7  102.08    8.11
  -3   6   7   98.63    8.51
  -3   6   6   14.67    3.48
  -3   6   6   12.72    3.12
  -3   6   6   21.19    4.40
  -3   6   6   24.71    3.85
  -3   6   6   15.37    3.54
  -3   6   6   16.63    4.03
  -3   6   6   10.20    3.03
  -3   6   6   11.67    6.95
  -3   6   6   16.28    3.55
  -3   6   6   14.39    3.83
  -3   6   6   13.79    3.27
  -3   6   5   36.41    5.06
  -3   6   5   53.38    5.91
  -3   6   5   49.25    5.38
  -3   6   5   48.01    6.15
  -3   6   5   49.93    5.76
  -3   6   5   55.73    6.03
  -3   6   5   47.67    5.46
  -3   6   5   37.85   10.01
  -3   6   5   56.83    6.66
  -3   6   5   56.83    6.40
  -3   6   5   52.54    5.62
  -3   6   5   56.39   11.64
  -3   6   5   44.04    5.85
  -3   6   4   32.07    4.35
  -3   6   4   44.71    5.17
  -3   6   4   41.15    5.06
  -3   6   4   30.65    4.45
  -3   6   4   37.20    5.43
  -3   6   4   62.09   12.24
  -3   6   4   39.17    5.17
  -3   6   4   36.09    4.84
  -3   6   4   39.68    5.67
  -3   6   4   38.14    4.99
  -3   6   4   44.68    5.21
  -3   6   4   39.90    5.44
  -3   6   4   39.50    5.63
  -3   6   4   54.22   12.02
  -3   6   3 1394.73   58.63
  -3   6   3 1297.14   59.13
  -3   6   3 1263.91   59.24
  -3   6   3 1272.79   58.75
  -3   6   3 1185.19   59.16
  -3   6   3 1368.87   59.05
  -3   6   3 1272.18   59.46
  -3   6   3 1340.04   75.92
  -3   6   3 1284.65   58.34
  -3   6   3 1264.83   57.82
  -3   6   2  152.83    9.92
  -3   6   2  121.51    9.90
  -3   6   2  150.19   10.57
  -3   6   2  144.88   10.36
  -3   6   2  118.02   10.03
  -3   6   2  136.76   18.70
  -3   6   2  134.19   10.10
  -3   6   2  122.94    9.42
  -3   6   2  139.38    9.62
  -3   6   2  139.97    9.87
  -3   6   1  163.65   10.63
  -3   6   1  151.12   10.79
  -3   6   1  133.78   18.32
  -3   6   1  146.23   11.05
  -3   6   1  157.45   10.82
  -3   6   1  146.60   10.64
  -3   6   1  159.79   11.26
  -3   6   1  139.56   10.99
  -3   6   1  157.48   11.06
  -3   6   1  148.30   10.31
  -3   6   1  150.21   10.31
  -3   6   0   27.76    3.98
  -3   6   0   28.36    4.38
  -3   6   0   30.73    9.04
  -3   6   0   17.82    3.95
  -3   6   0   22.04    4.16
  -3   6   0   21.87    3.92
  -3   6   0   27.75    4.46
  -3   6   0   26.17    4.38
  -3   6   0   22.67    4.11
  -3   6   0   29.41    4.05
  -3   6   0   20.70    3.60
  -3   6  -1  280.20   26.41
  -3   6  -1  265.11   15.54
  -3   6  -1  255.91   15.57
  -3   6  -1  235.29   15.44
  -3   6  -1  248.59   15.84
  -3   6  -1  262.79   26.79
  -3   6  -1  244.18   14.76
  -3   6  -1  245.39   14.84
  -3   6  -2  209.73   22.42
  -3   6  -2  213.18   13.02
  -3   6  -2  178.28   12.72
  -3   6  -2  181.17   12.50
  -3   6  -2  174.70   12.85
  -3   6  -2  210.54   23.10
  -3   6  -2  194.23   13.08
  -3   6  -2  187.77   12.33
  -3   6  -3   19.53    7.66
  -3   6  -3   19.64    3.39
  -3   6  -3   16.09    3.50
  -3   6  -3   14.85    3.58
  -3   6  -3   22.88    4.33
  -3   6  -3   22.88    4.41
  -3   6  -3   32.55    9.03
  -3   6  -3   13.65    3.54
  -3   6  -3   18.92    3.92
  -3   6  -3   20.74    4.01
  -3   6  -4  278.57   26.52
  -3   6  -4  278.64   16.11
  -3   6  -4  292.14   16.57
  -3   6  -4  270.56   17.34
  -3   6  -4  271.13   16.73
  -3   6  -4  268.96   16.73
  -3   6  -4  307.84   28.40
  -3   6  -4  285.48   16.95
  -3   6  -5   41.12    5.32
  -3   6  -5   60.67   11.97
  -3   6  -5   50.26    6.42
  -3   6  -5   61.33    6.88
  -3   6  -5   51.95    6.30
  -3   6  -5   47.56    5.77
  -3   6  -5   60.55    6.74
  -3   6  -6   14.21    3.66
  -3   6  -6   16.40    3.25
  -3   6  -6   12.80    3.62
  -3   6  -6   17.66    3.91
  -3   6  -6   14.34    3.91
  -3   6  -6   10.75    2.94
  -3   6  -6   13.93    3.85
  -3   6  -7  107.64    9.26
  -3   6  -7   99.59    8.41
  -3   6  -7  112.42    9.23
  -3   6  -7   91.64    8.98
  -3   6  -7   97.60    9.38
  -3   6  -7  105.43    8.14
  -3   6  -7   90.72    8.89
  -3   6  -8   62.27    6.81
  -3   6  -8   64.23    7.33
  -3   6  -8   61.54    6.93
  -3   6  -8   52.57    6.65
  -3   6  -8   53.73    6.23
  -3   6  -9  501.48   25.66
  -3   6  -9  474.38   26.25
  -3   6  -9  462.23   25.96
  -3   6  -9  462.42   25.25
  -3   6 -10   52.96    6.71
  -3   6 -10   42.28    5.93
  -3   6 -10   41.42    5.60
  -3   6 -10   44.06    6.10
  -3   6 -10   37.19    5.41
  -3   6 -11  322.35   19.32
  -3   6 -11  345.02   19.28
  -3   6 -11  325.50   18.21
  -3   6 -11  306.89   18.60
  -3   6 -11  302.79   19.10
  -3   6 -12  220.43   14.65
  -3   6 -12  235.50   14.29
  -3   6 -12  208.49   13.26
  -3   6 -12  230.60   14.43
  -3   6 -13   88.63    8.08
  -3   6 -13  103.03    8.33
  -3   6 -14   54.10    5.72
  -3   6 -14   49.46    5.33
   3  -6  15  412.34   20.12
  -3   6 -16    1.05    1.67
   3  -6  16    2.03    1.35
  -3   5  19  164.70    9.76
  -3   5  18   60.07    5.92
  -3   5  17   47.67    4.86
  -3   5  17   58.95    6.20
  -3   5  17   51.09    4.75
  -3   5  16  116.45    8.51
  -3   5  16  116.57    8.44
  -3   5  16  104.76    9.40
  -3   5  15  345.11   18.84
  -3   5  15  328.19   19.51
  -3   5  15  325.16   20.35
  -3   5  15  348.87   18.98
  -3   5  14   54.80    6.33
  -3   5  14   77.31    7.84
  -3   5  14   66.57    7.66
  -3   5  14   68.02    6.77
  -3   5  13   93.84    8.30
  -3   5  13   96.59    9.42
  -3   5  13  105.57    8.85
  -3   5  12  201.69   14.14
  -3   5  12  166.40   11.93
  -3   5  11  879.33   44.36
  -3   5  11  901.85   42.44
  -3   5  10  106.20    9.40
  -3   5  10  136.91   11.08
  -3   5  10  129.36    9.49
  -3   5   9  176.74   12.77
  -3   5   9  203.57   14.05
  -3   5   9  183.72   19.40
  -3   5   8   44.35    5.97
  -3   5   8   38.30    5.25
  -3   5   8   43.75    4.79
  -3   5   8   42.58    9.95
  -3   5   8   47.25    5.29
  -3   5   8   50.20   10.48
  -3   5   8   42.65    4.96
  -3   5   7  850.02   42.51
  -3   5   7  870.55   41.88
  -3   5   7  917.08   41.49
  -3   5   7  968.26   56.22
  -3   5   7  880.63   53.91
  -3   5   7  919.82   41.77
  -3   5   6   20.60    3.84
  -3   5   6   16.86    3.43
  -3   5   6   15.91    3.46
  -3   5   6   15.89    3.40
  -3   5   6   14.63    2.97
  -3   5   6   16.00    6.54
  -3   5   6   15.83    3.31
  -3   5   6   16.96    6.66
  -3   5   6   20.56    3.46
  -3   5   5 1548.57   66.62
  -3   5   5 1536.01   67.14
  -3   5   5 1483.14   80.21
  -3   5   5 1454.46   68.09
  -3   5   5 1526.23   67.26
  -3   5   5 1491.56   81.53
  -3   5   5 1500.60   67.55
  -3   5   5 1557.73   66.79
  -3   5   5 1403.94   67.19
  -3   5   4   20.56    3.65
  -3   5   4   20.46    7.04
  -3   5   4   18.23    3.16
  -3   5   4   21.25    3.55
  -3   5   4   20.81    3.95
  -3   5   4   23.51    3.95
  -3   5   4   28.12    8.48
  -3   5   4   25.37    3.77
  -3   5   4   28.83    4.27
  -3   5   3  213.88   21.03
  -3   5   3  184.82   11.50
  -3   5   3  213.62   12.44
  -3   5   3  211.47   12.31
  -3   5   3  192.70   21.09
  -3   5   3  184.02   12.44
  -3   5   3  189.64   12.64
  -3   5   3  198.11   12.16
  -3   5   3  183.08   12.49
  -3   5   2   34.01    8.67
  -3   5   2   30.94    4.11
  -3   5   2   19.98    3.88
  -3   5   2   26.74    3.58
  -3   5   1  505.02   24.34
  -3   5   1  481.62   23.38
  -3   5   1  424.61   24.14
  -3   5   1  474.94   24.63
  -3   5   1  447.22   34.72
  -3   5   1  463.32   24.16
  -3   5   0  417.84   20.92
  -3   5   0  408.54   20.06
  -3   5   0  435.18   32.55
  -3   5   0  370.89   20.40
  -3   5   0  362.61   20.57
  -3   5   0  389.92   20.98
  -3   5   0  379.80   21.00
  -3   5  -1  433.76   21.53
  -3   5  -1  463.59   22.42
  -3   5  -1  415.19   32.11
  -3   5  -1  430.27   21.86
  -3   5  -1  401.89   22.13
  -3   5  -1  450.00   22.31
  -3   5  -1  407.96   22.58
  -3   5  -1  378.43   32.09
  -3   5  -1  405.18   22.50
  -3   5  -1  428.60   22.67
  -3   5  -2  221.96   12.65
  -3   5  -2  195.30   11.48
  -3   5  -2  203.58   20.61
  -3   5  -2  213.75   12.58
  -3   5  -2  181.13   12.48
  -3   5  -2  184.04   12.61
  -3   5  -2  208.30   12.59
  -3   5  -2  184.38   20.83
  -3   5  -2  179.93   12.53
  -3   5  -2  193.86   12.73
  -3   5  -3  453.09   23.99
  -3   5  -3  518.41   25.02
  -3   5  -3  541.77   36.78
  -3   5  -3  502.81   25.26
  -3   5  -3  468.66   25.33
  -3   5  -3  526.94   25.27
  -3   5  -3  506.71   37.15
  -3   5  -3  478.19   25.27
  -3   5  -3  473.60   25.29
  -3   5  -4   11.00    6.23
  -3   5  -4    8.40    2.84
  -3   5  -4   17.02    3.22
  -3   5  -4   12.26    3.16
  -3   5  -4   18.39    3.70
  -3   5  -4   14.33    3.40
  -3   5  -4   13.92    3.21
  -3   5  -4   15.96    6.51
  -3   5  -5   54.68   10.32
  -3   5  -5   41.21    5.19
  -3   5  -5   51.34    5.32
  -3   5  -5   52.17    6.04
  -3   5  -5   51.64    5.60
  -3   5  -5   39.37    9.28
  -3   5  -5   52.18    5.88
  -3   5  -5   53.09    6.23
  -3   5  -5   49.43    5.98
  -3   5  -6    9.60    3.23
  -3   5  -6   12.50    5.82
  -3   5  -6    9.44    2.58
  -3   5  -6   13.43    6.25
  -3   5  -6    7.05    2.37
  -3   5  -6   10.27    3.23
  -3   5  -6   14.04    3.41
  -3   5  -6   10.49    3.40
  -3   5  -7   60.13    6.43
  -3   5  -7   69.04    7.29
  -3   5  -7   66.33    7.00
  -3   5  -7   57.90   10.67
  -3   5  -7   56.97    6.71
  -3   5  -8   -2.58    2.84
  -3   5  -8   -0.55    2.78
  -3   5  -8    0.59    2.23
  -3   5  -8    1.25    2.63
  -3   5  -9    9.15    3.27
  -3   5  -9    8.90    3.15
  -3   5  -9    8.66    3.50
  -3   5  -9    9.30    3.49
  -3   5 -10  703.40   34.62
  -3   5 -10  696.48   35.49
  -3   5 -10  702.92   35.88
  -3   5 -10  698.23   36.01
  -3   5 -11  126.31    9.94
  -3   5 -11  134.45   10.81
  -3   5 -11  145.78   11.47
  -3   5 -11  139.17   11.43
  -3   5 -12    0.57    2.35
  -3   5 -12    0.49    2.09
  -3   5 -12   -0.66    2.96
  -3   5 -12    0.70    3.00
  -3   5 -12    2.63    3.02
  -3   5 -13  149.45   10.69
  -3   5 -13  178.60   12.63
  -3   5 -13  183.52   11.88
  -3   5 -13  174.30   12.97
  -3   5 -13  193.95   13.13
  -3   5 -14   18.15    3.98
  -3   5 -14   12.74    3.82
  -3   5 -15  640.95   30.24
  -3   5 -15  578.61   30.11
   3  -5  16   34.01    4.19
  -3   5 -16   34.88    4.48
   3  -5  17  371.12   18.17
  -3   5 -18   67.93    4.66
  -3   4  20    5.04    1.34
  -3   4  20    5.92    1.94
  -3   4  19   97.75    7.26
  -3   4  19  117.34    8.08
  -3   4  18   50.96    5.50
  -3   4  17  114.91    9.15
  -3   4  17  105.07    7.89
  -3   4  16    1.37    1.82
  -3   4  16   -0.64    2.47
  -3   4  16    2.00    1.68
  -3   4  16    0.50    1.83
  -3   4  15    5.02    2.46
  -3   4  15    5.22    2.45
  -3   4  15    5.36    2.63
  -3   4  14   41.50    5.17
  -3   4  14   44.49    5.38
  -3   4  14   32.84    5.30
  -3   4  13  181.13   13.78
  -3   4  13  219.28   13.42
  -3   4  12    5.58    3.08
  -3   4  12    9.93    5.16
  -3   4  12    7.27    2.69
  -3   4  11   38.40    5.66
  -3   4  11   21.82    6.35
  -3   4  11   34.05    4.68
  -3   4  10   57.67    9.82
  -3   4  10   51.38    5.59
  -3   4   9  269.90   21.51
  -3   4   9  255.39   22.57
  -3   4   9  258.33   22.08
  -3   4   9  263.73   14.97
  -3   4   9  254.28   14.19
  -3   4   8   15.51    4.94
  -3   4   8   18.99    3.02
  -3   4   8   12.37    5.48
  -3   4   7  499.15   31.40
  -3   4   7  551.22   36.77
  -3   4   7  530.22   25.75
  -3   4   7  542.14   35.71
  -3   4   6  410.53   26.18
  -3   4   6  399.03   21.67
  -3   4   6  405.47   30.67
  -3   4   6  430.43   21.40
  -3   4   6  438.35   21.46
  -3   4   6  501.89   32.11
  -3   4   5  458.21   22.52
  -3   4   5  446.52   22.18
  -3   4   5  474.17   31.96
  -3   4   5  451.41   32.53
  -3   4   5  441.47   26.94
  -3   4   4  144.40    8.71
  -3   4   4  129.04    8.85
  -3   4   4  124.28   14.95
  -3   4   4  149.77   16.81
  -3   4   4  119.42   11.38
  -3   4   3 1435.17   61.95
  -3   4   3 1379.93   61.25
  -3   4   3 1431.15   73.02
  -3   4   3 1404.02   74.20
  -3   4   3 1373.38   66.09
  -3   4   2   35.11    3.71
  -3   4   2   33.35    7.95
  -3   4   2   31.46    5.46
  -3   4   1 3699.96  156.02
  -3   4   1 3896.13  169.22
  -3   4   1 3503.27  169.21
  -3   4   0  232.65   20.67
  -3   4   0  229.08   12.39
  -3   4  -1 1587.48   67.47
  -3   4  -1 1614.35   79.82
  -3   4  -2   18.98    2.81
  -3   4  -2   15.09    6.08
  -3   4  -2   28.28    3.76
  -3   4  -2   35.20    8.38
  -3   4  -3  806.84   36.87
  -3   4  -3  821.98   47.24
  -3   4  -3  727.68   47.20
  -3   4  -4  425.24   21.42
  -3   4  -4  435.13   30.51
  -3   4  -4  413.78   31.13
  -3   4  -4  410.81   22.21
  -3   4  -4  431.54   22.36
  -3   4  -4  442.67   22.26
  -3   4  -5   16.52    6.77
  -3   4  -5   20.78    3.81
  -3   4  -5   20.64    3.32
  -3   4  -5   21.83    3.74
  -3   4  -5   15.12    6.37
  -3   4  -5   22.85    6.61
  -3   4  -5   21.86    3.34
  -3   4  -6 1605.39   86.20
  -3   4  -6 1598.87   68.54
  -3   4  -6 1620.31   80.01
  -3   4  -6 1580.03   69.17
  -3   4  -6 1525.56   69.85
  -3   4  -6 1492.92   69.64
  -3   4  -6 1553.65   80.95
  -3   4  -7   97.34    8.64
  -3   4  -7  113.12   17.28
  -3   4  -7  107.56    7.66
  -3   4  -7  113.45   13.64
  -3   4  -7  109.36    8.54
  -3   4  -7  110.50    9.04
  -3   4  -7  105.22    8.80
  -3   4  -7  120.97   14.55
  -3   4  -8   31.86    5.06
  -3   4  -8   22.53    8.62
  -3   4  -8   45.05    5.27
  -3   4  -8   40.20    5.36
  -3   4  -8   51.30    5.76
  -3   4  -8   34.28    5.36
  -3   4  -9  179.86   12.41
  -3   4  -9  205.68   24.28
  -3   4  -9  164.90   12.22
  -3   4  -9  158.92   11.18
  -3   4  -9  170.82   12.01
  -3   4  -9  128.43   11.61
  -3   4 -10  522.72   28.08
  -3   4 -10  559.24   43.77
  -3   4 -10  526.45   28.33
  -3   4 -10  523.16   26.79
  -3   4 -10  552.70   27.89
  -3   4 -10  477.66   28.43
  -3   4 -11    9.29    3.60
  -3   4 -11   13.99    9.11
  -3   4 -11    8.43    3.75
  -3   4 -11    8.98    3.29
  -3   4 -11    7.63    2.77
  -3   4 -11    8.45    3.62
  -3   4 -12    5.57    6.41
  -3   4 -12    2.00    2.87
  -3   4 -12    1.72    2.28
  -3   4 -12    2.93    2.15
  -3   4 -13  225.47   14.11
  -3   4 -13  224.24   15.10
  -3   4 -14    7.87    3.38
  -3   4 -15    3.23    2.63
  -3   4 -15    1.87    2.56
  -3   4 -15    4.44    3.04
  -3   4 -16    7.68    2.84
  -3   4 -16   11.53    3.55
   3  -4  17   59.98    5.57
  -3   4 -17   43.77    5.39
   3  -4  18   58.96    5.07
   3  -4  19  174.88    9.17
  -3   3  21  131.41    7.18
  -3   3  20   75.30    5.79
  -3   3  19  150.31    9.31
  -3   3  18  166.08   10.91
   3  -3 -18  164.31   10.69
  -3   3  18  152.36    9.64
  -3   3  17  217.63   12.75
   3  -3 -17  205.18   14.50
  -3   3  17  213.04   13.90
   3  -3 -17  216.20   13.79
  -3   3  16  983.69   44.60
   3  -3 -16  921.62   46.67
  -3   3  15  132.83    9.78
   3  -3 -15  119.42   11.27
  -3   3  15  142.89   10.52
  -3   3  15  131.49    9.20
  -3   3  14  491.14   25.72
   3  -3 -14  493.14   27.93
  -3   3  14  486.34   26.52
  -3   3  14  516.17   25.47
  -3   3  13  205.73   13.12
  -3   3  13  222.02   13.52
   3  -3 -13  199.56   15.01
  -3   3  13  224.00   23.51
  -3   3  13  221.78   14.63
   3  -3 -13  188.77   13.14
  -3   3  12  446.83   36.35
   3  -3 -12  483.15   26.74
   3  -3 -12  472.34   24.93
  -3   3  12  497.77   25.10
  -3   3  11   39.34    9.85
   3  -3 -11   36.29    4.73
  -3   3  11   40.66    4.84
  -3   3  10  606.45   41.49
   3  -3 -10  584.78   28.84
  -3   3  10  589.77   28.86
  -3   3   9   49.75   10.32
  -3   3   9   41.08    7.60
  -3   3   9   23.73    5.62
  -3   3   9   33.24    4.28
  -3   3   8   89.50   11.32
  -3   3   8   76.66   10.30
  -3   3   7   63.98    9.80
  -3   3   7  100.69   13.63
  -3   3   7   81.53   11.27
  -3   3   7   90.60    6.42
  -3   3   7   89.77   11.46
  -3   3   6  162.00   16.93
  -3   3   6  216.07   16.69
  -3   3   6  193.42   10.98
  -3   3   6  188.85   10.96
  -3   3   6  181.05   17.02
  -3   3   5   14.14    3.99
  -3   3   5   14.03    5.64
  -3   3   5   11.08    2.34
  -3   3   4   50.63    8.75
  -3   3   4   43.98    6.71
  -3   3   4   51.71    8.99
  -3   3   4   46.71    4.23
  -3   3   3   62.39    9.78
  -3   3   3   71.78    8.36
  -3   3   3   77.32   10.55
  -3   3   3   71.68    5.26
  -3   3   2   23.31    4.94
  -3   3   2   24.25    2.86
  -3   3   1 1067.42   51.98
  -3   3   1 1061.63   46.55
  -3   3   0   83.43    5.70
  -3   3   0  103.13   11.89
  -3   3  -1 1156.25   60.32
  -3   3  -1 1183.27   60.35
  -3   3  -1 1151.78   50.24
  -3   3  -2  513.38   32.70
  -3   3  -2  472.84   22.53
  -3   3  -2  556.97   32.66
  -3   3  -3  283.32   22.21
  -3   3  -3  306.27   15.01
  -3   3  -4  654.72   38.79
  -3   3  -5 2694.70  120.14
  -3   3  -5 2663.51  124.85
  -3   3  -5 2407.79  120.32
  -3   3  -6  497.95   24.37
  -3   3  -6  549.28   33.09
  -3   3  -6  543.77   34.14
  -3   3  -6  539.06   37.45
  -3   3  -7   37.31    4.77
  -3   3  -7   43.39    8.12
  -3   3  -7   36.84    7.38
  -3   3  -7   38.80    3.93
  -3   3  -7   44.17    5.14
  -3   3  -7   42.89   10.10
  -3   3  -8 1127.60   64.12
  -3   3  -8  982.69   47.41
  -3   3  -8 1077.00   55.27
  -3   3  -8  992.57   53.50
  -3   3  -8 1012.12   46.56
  -3   3  -8 1020.59   47.43
  -3   3  -8 1040.81   47.16
  -3   3  -8 1032.75   48.69
  -3   3  -9   48.89    5.91
  -3   3  -9   49.33    5.81
  -3   3  -9   36.30    4.74
  -3   3  -9   47.50    6.30
  -3   3  -9   50.95    5.24
  -3   3  -9   52.17   11.51
  -3   3 -10  958.40   45.58
  -3   3 -10  982.88   45.05
  -3   3 -10  942.76   44.08
  -3   3 -10  923.76   46.65
  -3   3 -10  925.61   44.12
  -3   3 -10 1088.03   64.22
  -3   3 -11    3.09    2.78
  -3   3 -11    3.26    2.51
  -3   3 -11    3.40    2.14
  -3   3 -11    3.86    2.99
  -3   3 -11    5.30    6.09
  -3   3 -12 1040.28   52.73
  -3   3 -12 1108.51   70.59
  -3   3 -12 1173.73   52.34
  -3   3 -12 1215.79   53.72
  -3   3 -12 1077.30   54.75
  -3   3 -12 1126.00   51.80
  -3   3 -13   88.75    9.20
  -3   3 -13  106.38   17.16
  -3   3 -13   91.97    7.72
  -3   3 -13   94.66    8.76
  -3   3 -13   76.12    9.20
  -3   3 -13   76.47    7.18
  -3   3 -14  295.30   18.66
  -3   3 -14  297.54   30.14
  -3   3 -14  286.35   17.65
  -3   3 -14  270.59   18.97
  -3   3 -15   -1.72    2.47
  -3   3 -15    0.79    3.66
  -3   3 -15    0.69    3.11
  -3   3 -16  266.67   16.00
  -3   3 -16  280.71   17.32
  -3   3 -17   21.56    3.53
   3  -3  18  186.02   11.61
   3  -3  19   24.85    3.30
   3  -3  20    3.74    1.52
   3  -2 -20   19.94    2.63
   3  -2 -19   18.15    3.89
  -3   2  19   17.37    2.66
   3  -2 -19   16.68    3.37
  -3   2  18  205.90   12.09
   3  -2 -18  231.60   15.09
  -3   2  18  197.36   12.74
   3  -2 -18  245.26   14.39
  -3   2  17   28.29    3.94
   3  -2 -17   28.12    5.63
   3  -2 -16  262.42   16.74
  -3   2  16  287.88   16.16
   3  -2 -16  283.55   18.99
   3  -2 -15  201.43   14.28
  -3   2  15  245.79   14.16
   3  -2 -15  206.06   15.98
  -3   2  14  523.08   25.65
  -3   2  14  442.33   36.01
   3  -2 -14  454.05   27.83
   3  -2 -14  513.80   26.65
  -3   2  14  472.09   25.77
  -3   2  13   50.51    5.63
  -3   2  13   50.61   11.02
   3  -2 -13   39.76    6.62
   3  -2 -13   61.24    6.61
   3  -2 -13   38.77    5.54
  -3   2  12 1013.05   45.37
  -3   2  12  960.57   58.57
   3  -2 -12  917.12   45.61
   3  -2 -12  982.87   45.90
  -3   2  11  111.08    8.70
  -3   2  11  124.16   16.67
   3  -2 -11  122.95    9.43
   3  -2 -11  127.91    9.52
  -3   2  10 1489.12   64.71
  -3   2  10 1511.74   78.81
   3  -2 -10 1409.13   64.85
   3  -2 -10 1456.31   65.04
  -3   2   9    0.90    1.46
  -3   2   9    0.77    1.65
  -3   2   8  817.83   48.52
  -3   2   8  876.51   45.09
  -3   2   8  789.74   43.55
  -3   2   7  246.80   18.76
  -3   2   7  251.85   21.58
  -3   2   6  398.30   19.89
  -3   2   6  441.59   26.86
  -3   2   5 1690.16   71.58
  -3   2   5 1636.96   71.43
  -3   2   4   65.98    4.73
  -3   2   4   72.09    8.48
  -3   2   4   56.11    4.68
  -3   2   4   62.18    8.90
  -3   2   3  600.66   26.99
  -3   2   3  612.13   32.56
  -3   2   3  580.09   27.21
  -3   2   3  569.46   33.96
  -3   2   3  633.56   34.92
  -3   2   2  132.58    7.23
  -3   2   2  121.24   10.75
  -3   2   2  110.83    7.41
  -3   2   2  133.98   12.73
  -3   2   2  139.92   12.69
  -3   2   1   16.00    4.18
  -3   2   1   27.23    5.39
   3  -2   0   52.30    6.68
  -3   2   0   66.08    7.58
  -3   2   0   39.73    7.11
  -3   2   0   55.45    7.95
  -3   2   0   53.31    4.37
  -3   2  -1  386.12   24.66
  -3   2  -1  380.01   24.22
  -3   2  -1  353.56   17.50
  -3   2  -2  410.75   26.59
  -3   2  -2  399.41   19.23
  -3   2  -2  401.68   25.89
  -3   2  -3  219.77   16.57
  -3   2  -3  179.44   10.17
  -3   2  -4  246.60   18.61
  -3   2  -4  247.75   12.77
  -3   2  -5   61.96   10.00
  -3   2  -5   47.72    4.15
  -3   2  -6   46.23    7.64
  -3   2  -6   59.79   10.76
  -3   2  -6   75.42   11.80
  -3   2  -7  221.37   17.56
  -3   2  -7  250.28   22.99
  -3   2  -7  219.17   13.06
  -3   2  -7  265.94   24.29
  -3   2  -8  969.96   57.00
  -3   2  -8  849.63   44.81
  -3   2  -8  929.34   53.85
  -3   2  -8  844.61   39.99
  -3   2  -8  784.91   45.04
  -3   2  -8  860.32   39.94
  -3   2  -9    4.73    2.89
  -3   2  -9    2.11    5.61
  -3   2  -9   10.66    2.75
  -3   2  -9    4.30    2.66
  -3   2  -9    9.10    2.85
  -3   2 -10  540.46   29.32
  -3   2 -10  574.01   42.18
  -3   2 -10  604.07   28.57
  -3   2 -10  572.56   28.52
  -3   2 -10  570.72   30.40
  -3   2 -10  555.85   28.76
  -3   2 -11    9.81    6.93
  -3   2 -11   11.35    3.90
  -3   2 -11   15.51    3.72
  -3   2 -11    9.03    2.77
  -3   2 -11   14.06    4.15
  -3   2 -11   21.09    3.75
  -3   2 -12  267.16   16.87
  -3   2 -12  258.55   28.20
  -3   2 -12  267.43   17.98
  -3   2 -12  280.90   16.70
  -3   2 -12  267.74   18.41
  -3   2 -12  300.50   17.90
  -3   2 -13   19.24    4.10
  -3   2 -13    4.64    3.36
  -3   2 -13    7.99    5.61
  -3   2 -13   13.55    3.47
  -3   2 -13   10.95    4.36
  -3   2 -13   13.91    4.16
  -3   2 -14  120.57   10.16
  -3   2 -14  133.46   19.67
  -3   2 -14  139.52   10.39
  -3   2 -14  142.28   12.74
  -3   2 -14  123.45   10.96
  -3   2 -15   40.73    5.60
  -3   2 -15   35.90   10.64
  -3   2 -15   51.71    7.50
  -3   2 -15   52.93    5.99
  -3   2 -15   34.65    6.02
  -3   2 -16  729.51   34.02
  -3   2 -16  618.82   34.88
  -3   2 -16  672.80   36.41
  -3   2 -16  682.44   33.37
  -3   2 -16  730.49   35.57
  -3   2 -17   48.25    6.42
  -3   2 -17   61.55    5.91
  -3   2 -17   63.76    7.02
   3  -2  18   47.98    5.47
  -3   2 -18   35.42    4.01
  -3   2 -18   35.10    5.29
  -3   2 -19   33.63    4.53
   3  -1 -20   87.32    6.55
   3  -1 -19   39.13    5.69
   3  -1 -19   47.72    5.44
  -3   1  18  213.51   12.42
   3  -1 -18  244.40   14.60
   3  -1 -18  216.29   15.14
  -3   1  17  130.61    9.21
   3  -1 -17  138.73   12.17
   3  -1 -16  164.86   28.82
   3  -1 -16  142.56   12.87
  -3   1  16  153.87   10.43
   3  -1 -16  129.80   11.17
   3  -1 -16  183.83   23.12
   3  -1 -15   80.20   20.98
  -3   1  15   74.98    7.03
   3  -1 -15   59.07    8.58
   3  -1 -15   80.87    8.22
   3  -1 -15   64.28   14.31
   3  -1 -14   92.25    9.02
  -3   1  14   93.97    8.04
  -3   1  14   96.23   14.79
   3  -1 -14  106.29   10.86
  -3   1  13    6.00    2.75
   3  -1 -13    6.91    4.14
  -3   1  13   -2.07    6.16
   3  -1 -13    9.09    3.29
   3  -1 -13    9.19    3.11
  -3   1  12   37.51    4.85
  -3   1  12   40.37    9.40
   3  -1 -12   46.65    7.04
   3  -1 -12   33.96    4.97
   3  -1 -12   31.76    4.97
  -3   1  11   26.84    8.13
   3  -1 -11   26.47    4.28
   3  -1 -11   28.38    4.43
  -3   1  10  280.51   24.42
   3  -1 -10  258.28   15.41
   3  -1 -10  263.87   15.57
  -3   1   9   13.15    5.37
  -3   1   8  433.97   25.47
  -3   1   8  508.59   32.34
  -3   1   8  425.36   25.99
  -3   1   7  531.63   29.97
  -3   1   6  462.86   23.59
  -3   1   6  558.49   29.38
  -3   1   5   91.19    7.31
  -3   1   5   88.32    9.78
  -3   1   4 1781.61   81.03
  -3   1   4 1950.58   85.59
  -3   1   4 1839.74   86.56
  -3   1   3    7.59    1.60
  -3   1   3   11.82    4.00
  -3   1   3    6.62    2.61
  -3   1   3    6.92    3.55
  -3   1   3    5.56    3.91
  -3   1   2  121.82   10.04
  -3   1   2  112.45    9.10
  -3   1   2  121.27   10.74
  -3   1   2  117.14   10.65
  -3   1   1  500.57   26.70
  -3   1   1  444.01   26.10
  -3   1   1  477.82   23.81
  -3   1   1  500.74   27.63
  -3   1   1  490.63   26.03
   3  -1   0 2831.06  123.79
  -3   1   0 2891.90  123.26
  -3   1   0 2779.41  121.82
  -3   1   0 2759.81  123.94
  -3   1   0 2744.50  124.47
  -3   1   0 2864.79  123.32
  -3   1   0 2753.69  123.14
  -3   1  -1 1437.36   65.32
  -3   1  -1 1350.72   60.99
  -3   1  -1 1391.52   65.44
  -3   1  -1 1401.55   66.58
  -3   1  -1 1396.75   66.15
  -3   1  -1 1504.58   64.98
  -3   1  -2  126.56   10.12
  -3   1  -2  145.93   12.63
  -3   1  -2  140.89   12.19
  -3   1  -2  136.16   12.39
  -3   1  -3 1006.65   49.55
  -3   1  -3  967.05   51.78
  -3   1  -3 1043.31   50.53
  -3   1  -4  853.19   47.40
  -3   1  -4  891.86   45.76
  -3   1  -4  835.16   43.74
  -3   1  -5  606.56   38.06
  -3   1  -5  595.78   36.56
  -3   1  -5  627.32   33.79
  -3   1  -6  450.74   32.13
  -3   1  -6  468.43   31.55
  -3   1  -6  410.29   25.47
  -3   1  -7   28.25    8.89
  -3   1  -7   15.79    7.24
  -3   1  -7   22.60    3.72
  -3   1  -7   25.03    5.22
  -3   1  -8   61.29    7.55
  -3   1  -8   46.98    5.47
  -3   1  -8   55.12   12.31
  -3   1  -9  464.07   24.41
  -3   1  -9  529.13   39.28
  -3   1  -9  464.53   26.72
  -3   1  -9  445.67   24.60
  -3   1 -10    2.68    7.12
  -3   1 -10    3.02    3.05
  -3   1 -10    1.89    2.30
  -3   1 -10    4.04    2.15
  -3   1 -11  123.51    9.29
  -3   1 -11  105.48   19.05
  -3   1 -11  133.25   11.11
  -3   1 -12   27.54    4.41
  -3   1 -12   24.27    5.34
  -3   1 -12   23.40   11.36
  -3   1 -13  853.88   39.85
  -3   1 -13  756.79   38.19
  -3   1 -13  782.15   40.94
  -3   1 -13  753.91   53.58
  -3   1 -14   68.87    7.75
  -3   1 -14   73.20    7.16
  -3   1 -14   63.10   14.02
  -3   1 -14   58.18    8.13
  -3   1 -15    8.31    3.51
  -3   1 -15   13.05    6.94
  -3   1 -15    4.42    4.24
  -3   1 -15    8.15    2.86
   3  -1  16   37.63   11.49
  -3   1 -16   63.45    7.35
  -3   1 -16   70.51    6.76
  -3   1 -16   66.71   13.77
  -3   1 -16   59.53    7.03
  -3   1 -17   15.59    3.65
  -3   1 -17   16.30    4.24
  -3   1 -17   11.69    2.99
  -3   1 -18   20.84    4.65
  -3   1 -18   23.82    3.77
  -3   1 -19  187.55   12.93
   3  -1  19  199.48   12.51
  -3   1 -19  209.04   13.09
   3  -1  20   51.92    4.98
  -3   1 -20   45.97    5.04
   3  -1  21    7.77    1.87
   3   0 -20  301.35   15.98
   3   0 -19   90.76    8.40
   3   0 -19   95.50    8.11
   3   0 -18   15.73    4.58
   3   0 -18   11.53    3.59
  -3   0  18    9.78    2.29
   3   0 -17  237.01   15.88
   3   0 -17  235.75   17.26
  -3   0  17  255.40   14.26
   3   0 -16   31.96    6.46
  -3   0  16   31.90    4.58
   3   0 -16   28.25    5.39
   3   0 -16   13.21    7.53
   3   0 -15  507.87   29.34
  -3   0  15  497.09   25.16
   3   0 -15  447.38   49.41
   3   0 -15  465.47   26.85
   3   0 -15  440.13   39.75
  -3   0  14    2.04    3.82
   3   0 -14    0.94    4.15
  -3   0  14   -1.02    2.58
   3   0 -14    1.46    2.98
   3   0 -14   -2.65    6.09
   3   0 -14   -4.59    9.64
  -3   0  13  442.05   34.36
   3   0 -13  418.06   26.05
   3   0 -13  442.18   24.19
   3   0 -13  425.30   24.41
   3   0 -12   97.39   10.23
  -3   0  12  102.51   15.37
   3   0 -12  100.53    9.18
   3   0 -12   89.34    8.51
   3   0 -11  160.13   13.00
   3   0 -11  153.95   10.39
   3   0 -11  177.50   11.79
   3   0 -11  151.20   11.53
   3   0 -10   11.02    2.70
   3   0 -10   17.46    3.42
   3   0 -10   12.39    3.33
   3   0  -9  189.62   11.74
   3   0  -9  173.50   10.66
  -3   0   8  225.68   21.67
   3   0  -8  244.86   13.01
  -3   0   8  235.06   15.08
  -3   0   7  813.96   40.30
  -3   0   7  899.21   49.15
   3   0  -7  787.57   35.98
  -3   0   6   67.95    9.97
  -3   0   6   60.40    7.42
  -3   0   5    5.99    2.73
  -3   0   4  287.87   18.66
  -3   0   3 2535.15  112.60
  -3   0   2  272.03   17.87
   3   0  -1 1546.65   72.54
  -3   0   1 1538.09   68.83
  -3   0   1 1450.50   65.96
   3   0   0  229.66   16.76
  -3   0   0  227.54   15.51
  -3   0   0  217.74   13.86
  -3   0  -1 1386.72   67.12
  -3   0  -1 1407.57   66.89
  -3   0  -1 1508.65   65.32
  -3   0  -2   16.69    3.18
  -3   0  -2   15.12    4.05
  -3   0  -3  214.34   15.10
  -3   0  -4    2.92    2.99
  -3   0  -5  446.54   28.53
  -3   0  -5  392.92   23.67
  -3   0  -6    1.46    2.27
  -3   0  -7  628.98   40.12
  -3   0  -7  597.64   32.03
   3   0   8    1.82    1.42
  -3   0  -8    3.81    5.06
  -3   0  -8    1.34    2.09
  -3   0  -9  186.59   22.12
  -3   0  -9  205.19   23.00
   3   0   9  205.05   11.52
  -3   0  -9  224.66   13.74
  -3   0 -10   83.24   15.48
   3   0  10   85.11    6.48
  -3   0 -10   63.27   14.30
  -3   0 -10   83.88    8.35
  -3   0 -10   97.42    8.50
  -3   0 -11 1516.95   66.74
  -3   0 -11 1503.29   66.45
  -3   0 -11 1322.47   63.38
  -3   0 -12   -3.21    6.03
  -3   0 -12    0.76    3.40
  -3   0 -12   -0.72    2.94
  -3   0 -12    2.71    1.94
  -3   0 -13  152.34   24.28
  -3   0 -13  120.85    9.15
  -3   0 -13  106.98   11.00
  -3   0 -13  139.31   11.81
  -3   0 -14   99.36   20.73
  -3   0 -14  107.33    8.50
  -3   0 -14  107.78    9.56
  -3   0 -14   98.30   10.78
  -3   0 -14   93.90   10.11
  -3   0 -15  272.91   35.47
   3   0  15  329.35   33.29
  -3   0 -15  333.20   18.72
  -3   0 -15  340.81   20.24
  -3   0 -15  335.69   32.08
  -3   0 -15  371.45   23.09
  -3   0 -15  333.15   21.87
  -3   0 -16  217.41   14.62
   3   0  16  212.10   25.79
  -3   0 -16  180.31   23.10
  -3   0 -16  227.29   16.95
  -3   0 -16  188.49   15.45
  -3   0 -17  370.67   23.85
  -3   0 -17  357.03   23.20
  -3   0 -17  394.73   21.77
  -3   0 -18   17.88    3.93
   3   0  18   12.91    3.82
  -3   0 -18    7.03    4.12
  -3   0 -18   15.50    3.68
  -3   0 -19   89.67    9.26
  -3   0 -19  105.04    8.23
   3   0  19  112.00    8.86
  -3   0 -20   -1.59    2.91
   3   0  20   -0.80    2.05
  -3   0 -20    1.71    1.95
  -3   0 -20    0.44    2.26
   3   0  21  251.54   13.25
   3   1 -20    4.05    2.31
   3   1 -19  249.27   16.02
   3   1 -19  278.47   15.82
   3   1 -18   24.74    5.32
   3   1 -18   34.99    5.51
  -3  -1  17  210.61   12.68
   3   1 -17  226.94   16.46
   3   1 -17  214.97   14.91
  -3  -1  16   23.99    3.88
   3   1 -16   19.88    4.84
   3   1 -15  367.65   22.39
   3   1 -15  386.23   24.28
   3   1 -14   13.31    3.38
   3   1 -14    8.95    9.41
   3   1 -14   10.74    4.17
   3   1 -14   16.56    5.66
  -3  -1  14   16.29    6.07
   3   1 -13   40.54    7.33
   3   1 -13   30.80    4.83
   3   1 -13   34.76   15.33
   3   1 -13   33.10    5.79
   3   1 -13   37.59    5.65
   3   1 -12   36.34    6.46
   3   1 -12   39.98    5.07
   3   1 -12   20.47   11.60
  -3  -1  12   29.70   10.22
   3   1 -12   26.45    5.13
   3   1 -12   24.85    4.80
   3   1 -11  493.68   27.67
   3   1 -11  444.88   24.28
  -3  -1  11  487.65   39.02
   3   1 -11  490.39   25.98
   3   1 -11  482.09   25.46
   3   1 -10  213.34   15.05
   3   1 -10  184.29   12.27
  -3  -1  10  230.32   23.73
   3   1 -10  201.23   13.44
   3   1 -10  213.51   13.32
   3   1  -9 1286.42   57.36
   3   1  -9 1196.32   54.29
  -3  -1   9 1280.69   70.24
   3   1  -9 1170.05   55.04
   3   1  -9 1208.36   54.98
   3   1  -8   34.31    5.24
   3   1  -8   32.36    3.92
  -3  -1   8   30.01    8.06
  -3  -1   7   41.16    5.34
   3   1  -7   46.03    5.81
   3   1  -7   52.53    4.81
   3   1  -7   47.25    5.97
  -3  -1   7   52.82   10.29
   3   1  -6   93.46    7.77
  -3  -1   6   99.75    8.90
   3   1  -6   90.00    6.38
  -3  -1   6   98.08   12.20
  -3  -1   5  683.09   38.70
   3   1  -5  643.79   31.27
  -3  -1   5  680.41   34.35
  -3  -1   4  351.30   23.71
   3   1  -3  123.48   14.87
   3   1  -2    1.27    4.76
   3   1  -1  183.01   16.19
  -3  -1   1  175.47   12.80
  -3  -1   0  936.29   45.41
   3   1   0  971.86   49.18
  -3  -1  -1   26.86    4.75
  -3  -1  -2   63.37    6.97
  -3  -1  -3 3747.86  161.23
  -3  -1  -3 3723.03  163.08
  -3  -1  -3 3724.63  157.10
  -3  -1  -4  330.75   21.82
  -3  -1  -5  704.89   39.13
  -3  -1  -6  718.44   36.43
  -3  -1  -7   44.42    9.08
  -3  -1  -7   30.23    4.97
   3   1   8  541.80   25.59
  -3  -1  -8  612.58   38.88
  -3  -1  -8  545.33   28.83
   3   1   9  104.80    7.19
  -3  -1  -9  116.91   16.66
   3   1   9   97.84    9.16
  -3  -1 -10  105.64   16.25
  -3  -1 -10  105.99   17.03
   3   1  10  106.23    7.51
  -3  -1 -11  763.72   51.40
   3   1  11  668.88   32.61
  -3  -1 -11  686.07   51.33
  -3  -1 -11  686.88   34.79
  -3  -1 -11  726.83   35.65
   3   1  12   68.06    6.28
  -3  -1 -12   64.64   14.72
  -3  -1 -12   99.00   18.35
  -3  -1 -12   65.38    7.54
  -3  -1 -12   68.06    8.10
  -3  -1 -13 1453.72   90.40
  -3  -1 -13 1374.94   66.96
  -3  -1 -13 1516.92   68.58
  -3  -1 -14  483.97   25.35
  -3  -1 -14  463.13   27.85
  -3  -1 -14  451.04   27.02
  -3  -1 -15  267.31   16.59
   3   1  15  249.89   27.61
  -3  -1 -15  247.93   18.88
  -3  -1 -15  268.52   18.56
  -3  -1 -16   61.07    7.03
   3   1  16   45.54   11.76
  -3  -1 -16   57.76    8.69
  -3  -1 -16   56.37    8.20
  -3  -1 -17  265.96   16.48
   3   1  17  210.82   25.78
  -3  -1 -17  262.81   19.42
  -3  -1 -17  271.38   18.68
  -3  -1 -18  124.55   12.49
  -3  -1 -18  128.26   11.95
   3   1  18  160.31   11.30
  -3  -1 -18  132.10   10.20
  -3  -1 -19    2.75    2.74
   3   1  19    5.22    2.60
  -3  -1 -19    1.42    3.06
  -3  -1 -20   67.33    6.24
   3   1  20   59.99    5.93
  -3  -1 -20   50.71    6.75
  -3  -1 -21    4.41    2.18
   3   1  21    5.17    2.14
   3   1  22   76.40    5.39
   3   2 -20   -1.19    2.03
   3   2 -19   55.69    6.42
   3   2 -19   72.60    6.55
   3   2 -18   42.55    6.20
   3   2 -18   46.89    6.00
   3   2 -17   51.23    7.44
   3   2 -17   67.05    7.70
  -3  -2  17   45.95    4.81
   3   2 -16   31.79    6.08
   3   2 -16   42.65    7.23
   3   2 -15  112.41   11.53
   3   2 -15   81.41    8.04
  -3  -2  15   92.55   17.45
   3   2 -15   91.66   21.02
   3   2 -15   84.33    9.25
   3   2 -15  103.57   16.76
   3   2 -14    3.95    4.15
   3   2 -14    8.64    3.38
  -3  -2  14   12.07    7.50
   3   2 -14    4.30    8.08
   3   2 -14    3.99    3.35
   3   2 -14    2.66    5.01
   3   2 -13  678.23   36.53
   3   2 -13  651.08   32.92
   3   2 -13  573.75   55.64
  -3  -2  13  619.27   49.08
   3   2 -13  634.81   34.30
   3   2 -13  644.63   47.67
   3   2 -12  970.45   49.00
   3   2 -12  984.38   45.88
  -3  -2  12 1028.34   65.31
   3   2 -12  880.73   70.84
   3   2 -12  936.72   46.95
   3   2 -12  956.31   60.88
   3   2 -12  940.59   46.18
   3   2 -11  399.16   24.60
   3   2 -11  410.05   22.28
  -3  -2  11  399.02   35.56
   3   2 -11  400.67   41.70
   3   2 -11  400.13   23.08
   3   2 -11  418.03   34.08
   3   2 -10    5.11    2.96
  -3  -2  10    2.32    3.77
   3   2 -10    3.46    7.26
   3   2 -10    3.55    2.49
   3   2 -10    3.12    3.51
   3   2  -9  832.47   40.23
  -3  -2   9  836.27   53.70
   3   2  -9  909.06   62.80
   3   2  -9  851.23   41.00
   3   2  -9  919.89   43.25
   3   2  -8  902.19   44.12
   3   2  -8  900.31   42.06
  -3  -2   8 1010.16   55.83
   3   2  -8  904.11   61.75
   3   2  -7  173.79   11.78
  -3  -2   7  156.67   11.38
   3   2  -7  161.40   10.14
  -3  -2   7  159.25   17.44
   3   2  -7  142.24   11.18
   3   2  -7  137.16   20.09
   3   2  -6  789.98   40.00
   3   2  -6  862.68   38.38
   3   2  -6  757.46   36.25
  -3  -2   6  801.68   46.01
   3   2  -5   98.11    7.70
   3   2  -5  101.16    9.69
   3   2  -5   83.35    6.32
  -3  -2   5   94.77   11.51
  -3  -2   4 1931.92   89.78
   3   2  -4 1802.78   86.60
   3   2  -4 1951.54   82.88
  -3  -2   3   66.69    8.70
   3   2  -3   94.46   13.12
   3   2  -2 1803.32   88.48
  -3  -2   2 1795.30   82.20
   3   2  -1  502.98   31.84
  -3  -2   0  195.87   13.35
  -3  -2  -1  203.88   13.58
  -3  -2  -2 1041.26   48.99
  -3  -2  -3  228.06   14.97
  -3  -2  -4   73.31    8.73
  -3  -2  -5   19.93    5.33
  -3  -2  -6  247.25   18.72
   3   2   7   25.38    4.96
  -3  -2  -7   17.25    5.47
   3   2   8  131.98   11.41
   3   2   9 1494.80   64.49
  -3  -2  -9 1609.52   80.39
   3   2   9 1438.79   67.84
  -3  -2  -9 1427.29   66.84
  -3  -2 -10   12.59    7.11
   3   2  10    7.12    2.38
   3   2  11  416.96   20.61
  -3  -2 -11  421.91   35.08
  -3  -2 -11  356.94   21.35
   3   2  12  464.80   24.06
  -3  -2 -12  457.44   25.62
  -3  -2 -13  478.34   40.54
  -3  -2 -13  398.17   24.21
  -3  -2 -13  451.86   25.85
   3   2  14  543.64   41.53
  -3  -2 -14  569.36   31.94
  -3  -2 -14  550.68   30.46
  -3  -2 -15   69.94    7.17
   3   2  15   83.98   14.52
  -3  -2 -15   77.04    9.63
  -3  -2 -15   57.40    7.99
  -3  -2 -16 1055.19   48.75
  -3  -2 -16  998.55   75.23
   3   2  16 1013.75   64.68
  -3  -2 -16 1033.95   52.95
  -3  -2 -16 1017.50   51.17
  -3  -2 -17   10.34    3.33
  -3  -2 -17    9.19    5.18
   3   2  17    6.30    3.04
  -3  -2 -17   13.31    4.63
   3   2  17    9.66    6.01
  -3  -2 -17    8.26    9.50
   3   2  18  635.59   31.23
  -3  -2 -18  573.46   32.53
  -3  -2 -18  597.61   34.36
   3   2  19   -2.08    2.84
  -3  -2 -19   -0.71    3.40
  -3  -2 -19    4.40    4.21
   3   2  20  307.68   16.94
  -3  -2 -21    3.92    2.33
   3   2  21    2.74    1.81
  -3  -2 -21    0.57    3.23
   3   2  22  167.63    9.87
  -3  -2 -22  179.02    9.86
   3   3 -18   13.34    3.23
  -3  -3  17   35.55    4.04
   3   3 -16   59.49    7.68
   3   3 -15   26.57    5.41
   3   3 -15   29.14    6.28
   3   3 -14  146.23   13.25
  -3  -3  14  137.63   21.01
   3   3 -14  120.17   22.77
   3   3 -14  108.34    8.85
   3   3 -14  111.73   10.09
   3   3 -14  119.52   11.24
   3   3 -14  115.16   17.87
  -3  -3  13  106.67   18.43
   3   3 -13  102.02   21.67
   3   3 -13  100.98   11.24
   3   3 -13   87.04    8.78
   3   3 -13   83.68    9.55
   3   3 -13  113.31   17.68
  -3  -3  12   14.19    8.43
   3   3 -12    7.98    9.17
   3   3 -12    1.89    4.36
   3   3 -12    4.58    3.02
   3   3 -12    5.31    3.19
   3   3 -12   14.65    7.25
  -3  -3  11   15.88    7.47
   3   3 -11   26.45   11.77
   3   3 -11   12.48    5.05
   3   3 -11   16.76    4.11
   3   3 -11   11.23    3.65
   3   3 -11    9.02    5.63
   3   3 -11   12.87    3.49
   3   3 -10  448.97   24.67
  -3  -3  10  417.95   36.13
   3   3 -10  480.15   44.83
   3   3 -10  511.34   27.60
   3   3 -10  444.05   24.54
   3   3 -10  512.80   37.04
   3   3  -9  180.10   13.30
   3   3  -9  163.40   11.34
  -3  -3   9  162.90   19.77
   3   3  -9  150.45   23.39
   3   3  -9  152.42   10.42
   3   3  -9  165.72   18.51
   3   3  -9  139.37   10.62
   3   3  -8  392.65   21.64
   3   3  -8  442.03   23.89
  -3  -3   8  432.04   33.17
   3   3  -8  390.98   37.46
   3   3  -8  408.10   21.57
   3   3  -7  863.69   39.00
   3   3  -7  889.66   40.92
  -3  -3   7  828.26   49.55
   3   3  -7  877.36   57.47
   3   3  -7  724.13   40.26
   3   3  -6 2937.34  129.55
   3   3  -6 3149.15  131.50
  -3  -3   6 3131.33  141.69
   3   3  -6 2993.55  133.79
   3   3  -6 3248.67  150.64
   3   3  -5  298.17   15.95
   3   3  -5  269.16   19.30
   3   3  -5  312.28   17.24
  -3  -3   5  316.46   23.17
   3   3  -4 1223.65   55.44
   3   3  -4 1284.75   61.24
   3   3  -4 1287.19   56.74
  -3  -3   4 1325.00   63.73
   3   3  -4 1264.00   70.03
   3   3  -3   32.06    3.69
   3   3  -3   34.95    6.29
  -3  -3   3   39.46    6.53
   3   3  -3   30.96    4.23
  -3  -3   2 1977.10   90.28
   3   3  -2 2008.12   91.54
  -3  -3   1 1067.98   50.18
   3   3  -1 1045.57   52.40
  -3  -3   0 3854.99  165.67
  -3  -3  -1   15.45    3.57
  -3  -3  -2  680.51   33.38
   3   3   2  659.57   36.05
  -3  -3  -3  952.40   45.96
   3   3   3 1005.76   49.20
   3   3   4  818.40   42.78
  -3  -3  -5 1710.62   79.09
   3   3   5 1644.36   78.30
  -3  -3  -6   79.40    9.79
   3   3   6   67.21    8.83
   3   3   7   11.43    4.01
  -3  -3  -7   23.69    5.84
   3   3   8   27.51    5.40
  -3  -3  -8   43.32    7.81
   3   3   9  670.52   35.96
   3   3   9  680.53   31.75
   3   3  10   14.13    3.46
  -3  -3 -10   16.09    7.09
   3   3  10   15.07    3.09
   3   3  11    7.53    2.62
  -3  -3 -11   17.97    8.70
  -3  -3 -12  152.23   20.88
   3   3  12  177.57   11.73
   3   3  12  165.26   17.96
  -3  -3 -12  168.73   12.44
   3   3  12  183.71   11.44
   3   3  13   -2.15    2.67
  -3  -3 -13    2.75    7.30
   3   3  13   -1.82    2.95
  -3  -3 -13    0.65    2.45
   3   3  13    0.96    1.68
  -3  -3 -14  403.90   38.07
  -3  -3 -14  428.28   42.52
   3   3  14  408.17   32.59
   3   3  14  379.56   21.46
   3   3  14  409.66   22.36
  -3  -3 -14  423.11   23.84
  -3  -3 -15  387.19   20.88
  -3  -3 -15  386.44   41.76
   3   3  15  424.40   33.44
   3   3  15  384.99   21.14
   3   3  15  389.36   21.88
  -3  -3 -15  368.45   22.93
  -3  -3 -16    6.99    2.70
   3   3  16    6.30    2.67
   3   3  16    6.11    2.99
  -3  -3 -16    3.16    3.07
  -3  -3 -16   -4.08    9.39
   3   3  17   27.46    4.33
  -3  -3 -17   30.03    5.58
   3   3  17   28.86    4.83
  -3  -3 -17   28.87   13.46
  -3  -3 -18  158.88   13.27
   3   3  18  184.89   12.39
   3   3  19    6.44    2.80
  -3  -3 -19    5.43    3.44
   3   3  20  595.98   28.76
  -3  -3 -21    7.44    2.65
   3   3  22  155.16    9.47
  -3  -3 -22  154.97    9.47
   3   4 -19    0.28    1.83
   3   4 -18  268.46   15.84
   3   4 -18  289.98   15.41
   3   4 -18  245.55   14.65
   3   4 -17  532.17   27.14
   3   4 -17  487.54   25.79
  -3  -4  17  465.35   23.16
   3   4 -17  510.92   25.62
   3   4 -16  167.29   12.83
   3   4 -16  186.67   14.10
   3   4 -15  192.70   12.04
   3   4 -14  378.68   22.24
   3   4 -14  386.37   20.93
  -3  -4  14  370.12   35.67
   3   4 -13  330.83   20.27
   3   4 -13  328.21   19.01
   3   4 -13  332.63   31.67
  -3  -4  13  343.88   33.96
   3   4 -12   96.38    9.40
   3   4 -12  102.99   20.67
  -3  -4  12  106.29   18.15
   3   4 -12  107.82   16.93
   3   4 -12   98.90    8.49
   3   4 -11  138.36   18.38
   3   4 -11  121.75   10.55
   3   4 -11   96.73   20.05
  -3  -4  11  152.47   21.02
   3   4 -11  108.12   10.42
   3   4 -11  119.29    9.48
   3   4 -10    6.41    2.91
   3   4 -10   14.82    7.17
   3   4 -10    7.04    3.36
  -3  -4  10    5.04    5.80
   3   4 -10   -3.52    8.11
   3   4 -10    4.77    3.45
   3   4 -10    7.41    2.82
   3   4  -9   28.50    8.07
   3   4  -9   23.48    4.20
   3   4  -9   30.86    4.92
  -3  -4   9   41.14   10.14
   3   4  -9   39.31   13.11
   3   4  -9   30.78    5.25
   3   4  -9   35.64    4.75
   3   4  -8  101.68    8.01
   3   4  -8   95.95   13.38
   3   4  -8  103.51    8.49
  -3  -4   8   71.52   13.00
   3   4  -8   87.22   17.59
   3   4  -8   85.58    7.99
   3   4  -8   85.59    7.60
   3   4  -7   15.79    3.48
   3   4  -7   26.49    7.49
   3   4  -7   31.39    4.43
   3   4  -7   16.96    3.86
  -3  -4   7   27.05    8.16
   3   4  -7   19.17    9.66
   3   4  -6   23.20    3.91
   3   4  -6   17.81    5.51
   3   4  -6   12.18    3.89
  -3  -4   6   12.61    5.37
   3   4  -6    4.96    7.02
   3   4  -6   15.00    4.11
   3   4  -5   70.82    8.96
  -3  -4   5   61.39    9.89
   3   4  -5   76.53   14.74
   3   4  -5   65.38    6.07
   3   4  -4  102.23   11.34
   3   4  -4  120.67   16.56
  -3  -4   4  118.88   12.65
   3   4  -4  105.89    7.72
   3   4  -3    7.18    3.73
  -3  -4   3    2.93    3.18
   3   4  -3    4.30    2.21
   3   4  -2 1640.55   76.94
  -3  -4   2 1576.56   74.53
   3   4  -1  866.95   45.63
  -3  -4   1  856.18   41.94
   3   4   0 1042.25   52.87
  -3  -4   0 1032.04   48.96
  -3  -4   0 1034.48   47.59
   3   4   1   10.40    1.49
  -3  -4  -1   16.63    3.41
   3   4   2 1198.69   60.46
  -3  -4  -2 1225.78   55.70
   3   4   3   22.26    5.97
  -3  -4  -3   14.87    3.41
   3   4   4 3650.18  161.51
   3   4   5 1231.14   61.34
   3   4   6 1284.33   59.41
  -3  -4  -6 1252.81   58.84
   3   4   6 1122.67   50.88
   3   4   7  795.62   38.38
   3   4   7  861.94   44.28
  -3  -4  -7  840.36   44.30
   3   4   8 1104.87   52.78
  -3  -4  -8 1000.11   52.81
   3   4   8  974.49   48.07
   3   4   9 1889.99   83.58
   3   4   9 1870.35   83.79
   3   4   9 1757.52   77.12
   3   4   9 1631.70   80.81
   3   4  10  148.93   12.73
   3   4  10  145.04   13.02
   3   4  10  162.37   10.36
   3   4  10  167.97   13.96
   3   4  10  156.04   13.73
   3   4  11  877.81   41.21
   3   4  11  885.89   47.82
   3   4  11  879.30   41.42
  -3  -4 -11  934.82   56.99
  -3  -4 -12  187.81   12.74
   3   4  12  212.34   12.47
   3   4  12  155.32   11.56
   3   4  12  199.75   18.12
   3   4  12  185.00   12.38
  -3  -4 -12  212.03   23.88
   3   4  13  331.84   19.03
   3   4  13  356.26   19.28
  -3  -4 -13  327.10   19.88
   3   4  13  321.61   25.91
   3   4  13  358.65   19.76
  -3  -4 -13  338.93   32.78
  -3  -4 -14   12.83    4.97
   3   4  14   10.56    3.25
   3   4  14   10.23    2.86
  -3  -4 -14   14.50    3.90
  -3  -4 -14   19.81    9.22
   3   4  14   15.10    5.91
  -3  -4 -14   21.67   11.25
  -3  -4 -15  128.38   12.51
   3   4  15  114.99    9.44
   3   4  15  121.82    9.64
  -3  -4 -15   94.97    9.60
  -3  -4 -15  133.72   20.65
  -3  -4 -15  100.60   21.69
  -3  -4 -16   10.27    5.46
  -3  -4 -16    2.19    2.74
   3   4  16    4.08    2.39
   3   4  16    6.31    2.75
  -3  -4 -16    8.08    8.49
  -3  -4 -17  360.00   23.40
  -3  -4 -17  304.27   19.94
   3   4  17  335.81   19.02
   3   4  17  319.84   18.73
  -3  -4 -17  318.22   38.36
  -3  -4 -18   64.65    7.88
   3   4  18   89.37    7.66
   3   4  18   84.35    7.53
  -3  -4 -18   79.81   10.26
   3   4  19    4.79    2.21
   3   4  19    6.69    2.19
  -3  -4 -19    6.53    4.80
  -3  -4 -20   29.21    6.21
   3   4  21    6.07    2.92
   3   4  22   88.55    6.72
  -3  -4 -23   33.20    3.14
   3   5 -18  151.99    9.17
   3   5 -18  150.33    8.48
   3   5 -17   37.67    4.72
   3   5 -17   30.13    4.37
   3   5 -16  165.97   11.92
   3   5 -16  183.12   13.00
   3   5 -16  186.23   12.28
   3   5 -16  153.94    9.74
   3   5 -15  372.79   22.03
   3   5 -15  354.44   20.72
   3   5 -15  336.33   18.59
   3   5 -14  117.93    9.41
   3   5 -14  116.39   10.82
   3   5 -14  122.56   11.74
  -3  -5  13   61.89   14.12
   3   5 -13   88.97    8.07
   3   5 -13   94.99    9.18
   3   5 -13   78.66    8.91
   3   5 -13   66.69    9.19
  -3  -5  12   11.33    6.52
   3   5 -12    7.56    4.54
   3   5 -12   11.05    4.22
   3   5 -12   11.07    4.08
   3   5 -12    7.52    3.00
   3   5 -11  695.12   34.70
  -3  -5  11  709.35   51.84
   3   5 -11  730.19   38.16
   3   5 -11  671.12   35.72
   3   5 -11  711.88   36.54
   3   5 -11  601.79   45.96
   3   5 -10   27.47    4.78
  -3  -5  10   25.94    9.19
   3   5 -10   28.55    6.10
   3   5 -10   37.03    5.88
   3   5 -10   26.55    5.27
   3   5 -10   30.15    9.34
   3   5  -9  952.35   45.25
  -3  -5   9  913.05   59.80
   3   5  -9 1000.68   48.05
   3   5  -9  955.09   46.00
   3   5  -9  917.40   45.89
   3   5  -9  938.11   44.92
   3   5  -9  959.56   57.51
   3   5  -8  184.25   11.91
  -3  -5   8  142.70   18.84
   3   5  -8  170.60   13.28
   3   5  -8  155.13   11.72
   3   5  -8  157.62   11.64
   3   5  -8  130.22   10.47
   3   5  -8  183.79   19.36
   3   5  -7  249.42   14.62
   3   5  -7  217.39   15.49
   3   5  -7  219.87   14.38
   3   5  -7  216.66   14.14
   3   5  -7  219.97   13.54
   3   5  -7  201.08   20.08
   3   5  -6  231.52   18.11
  -3  -5   6  217.24   21.25
   3   5  -6  237.89   15.44
   3   5  -6  232.92   14.27
   3   5  -6  190.54   16.96
   3   5  -6  230.11   19.90
   3   5  -5  471.96   29.69
  -3  -5   5  446.78   31.34
   3   5  -5  461.03   29.99
   3   5  -5  506.44   25.35
   3   5  -5  436.54   21.98
   3   5  -5  492.97   24.27
   3   5  -5  465.52   22.05
   3   5  -5  474.22   29.41
   3   5  -5  467.25   29.80
   3   5  -4   13.83    5.10
   3   5  -4   39.46    7.23
  -3  -5   4   27.81    6.28
   3   5  -4   33.50    4.88
   3   5  -4   31.50    3.33
   3   5  -4   26.28    5.76
  -3  -5   3   51.03    8.00
   3   5  -3   58.21    9.13
   3   5  -3   57.57    6.20
   3   5  -3   64.46    4.95
   3   5  -3   63.58    9.23
   3   5  -3   63.57    7.73
   3   5  -2   90.57    7.03
   3   5  -2   99.49    7.72
   3   5  -2   89.89    8.34
  -3  -5   2  110.93   10.63
   3   5  -2   81.53   11.07
   3   5  -1  189.66   11.02
   3   5  -1  183.28   11.78
  -3  -5   1  189.50   13.52
   3   5  -1  190.10   16.81
   3   5   0   -0.31    1.80
  -3  -5   0    5.33    2.61
  -3  -5   0    1.38    1.62
   3   5   0   -1.22    4.12
   3   5   1  761.59   35.31
  -3  -5  -1  808.19   37.55
   3   5   2  172.72   10.24
  -3  -5  -2  190.73   11.80
   3   5   2  188.33   16.85
   3   5   3   21.78    6.49
   3   5   4  417.83   28.25
   3   5   5  319.25   23.49
   3   5   6  293.67   22.05
   3   5   7  208.25   11.42
   3   5   7  215.72   18.35
  -3  -5  -7  231.13   17.79
   3   5   8  294.29   14.93
  -3  -5  -8  274.13   20.89
   3   5   8  302.15   22.48
   3   5   8  323.57   22.67
   3   5   9 1022.74   50.54
  -3  -5  -9  935.70   49.17
   3   5   9  988.20   49.96
   3   5   9  921.15   40.56
   3   5   9  899.13   48.35
   3   5   9  865.52   40.63
   3   5  10  331.51   23.63
   3   5  10  338.74   18.25
   3   5  10  352.74   23.35
   3   5  10  337.69   18.43
   3   5  11 1005.09   45.35
   3   5  11  940.07   50.64
   3   5  11  988.19   45.95
   3   5  11  987.83   45.96
  -3  -5 -12   -2.36    5.44
   3   5  12    1.09    2.36
   3   5  12    2.12    2.44
   3   5  12    1.80    1.98
   3   5  12    0.45    1.76
   3   5  13  624.73   31.40
  -3  -5 -13  563.03   44.90
   3   5  13  593.18   30.05
   3   5  13  590.45   30.72
   3   5  13  638.94   30.22
  -3  -5 -14   56.81   13.33
   3   5  14   55.22    6.49
   3   5  14   47.22    5.44
   3   5  14   40.48    4.98
  -3  -5 -15 1005.55   48.81
  -3  -5 -15  869.34   44.47
   3   5  15  903.06   44.56
   3   5  15  951.33   43.98
  -3  -5 -15  921.77   62.74
  -3  -5 -15 1064.83   73.48
  -3  -5 -16   30.68    6.84
   3   5  16   60.33    6.12
   3   5  16   51.29    6.22
  -3  -5 -16   37.95    5.97
  -3  -5 -16   43.85   14.62
  -3  -5 -17   24.71    6.51
   3   5  17   16.37    4.03
   3   5  17   12.53    3.03
  -3  -5 -17   11.98    3.70
  -3  -5 -17   20.00   11.28
   3   5  18   49.91    5.38
   3   5  18   51.50    6.08
  -3  -5 -18   64.68    9.17
   3   5  19  558.95   28.71
  -3  -5 -19  627.65   33.37
   3   5  19  565.69   28.63
   3   5  19  575.48   30.56
  -3  -5 -20   25.53    5.81
   3   5  20   20.06    3.34
   3   5  20   17.40    4.05
  -3  -5 -21  204.42   14.22
   3   5  21  194.01   12.48
   3   5  22   -1.32    2.16
  -3  -5 -22   -2.00    2.30
  -3  -5 -23  124.54    7.21
   3   6 -16    7.95    2.79
   3   6 -15   59.76    6.39
   3   6 -15   55.76    5.50
   3   6 -14   25.53    5.29
   3   6 -14   28.34    4.89
   3   6 -14   24.44    4.17
   3   6 -13  423.21   25.43
   3   6 -13  410.03   23.05
   3   6 -13  391.77   24.19
  -3  -6  12  147.30   20.71
   3   6 -12  155.63   11.62
   3   6 -12  143.90   12.23
   3   6 -12  140.47   12.93
  -3  -6  11  486.63   39.83
   3   6 -11  507.04   27.64
   3   6 -11  432.96   25.23
   3   6 -11  390.31   24.75
   3   6 -11  431.07   24.22
  -3  -6  10    5.21    4.92
   3   6 -10   14.32    5.00
   3   6 -10   18.53    4.75
   3   6 -10   11.78    4.00
   3   6 -10   13.02    3.65
  -3  -6   9   24.56    8.95
   3   6  -9   12.05    4.40
   3   6  -9   15.00    4.69
   3   6  -9   20.06    4.46
   3   6  -9   16.16    4.08
  -3  -6   8   97.27   15.54
   3   6  -8   75.48    8.95
   3   6  -8   80.24    8.49
   3   6  -8   76.97    7.99
   3   6  -8   94.26    8.66
   3   6  -7  963.01   46.16
   3   6  -7  925.17   44.24
   3   6  -7  904.60   44.26
  -3  -6   7  879.45   55.76
   3   6  -6  274.02   16.55
  -3  -6   6  272.98   24.54
   3   6  -6  294.65   18.01
   3   6  -6  240.53   20.50
   3   6  -6  263.08   16.01
   3   6  -6  268.36   15.28
   3   6  -5 1107.60   48.87
   3   6  -5  957.75   44.94
  -3  -6   5 1052.37   57.24
   3   6  -5 1072.18   47.25
   3   6  -5  970.37   44.89
   3   6  -5  989.12   54.64
   3   6  -5 1020.90   55.11
   3   6  -4   52.63    4.91
   3   6  -4   57.22    6.55
  -3  -6   4   46.61    8.73
   3   6  -4   55.48    5.75
   3   6  -4   53.55    6.02
   3   6  -4   56.23    9.46
   3   6  -4   55.09    4.89
   3   6  -4   55.76    9.43
   3   6  -3 1204.67   63.07
  -3  -6   3 1118.42   59.24
   3   6  -3 1161.42   51.86
   3   6  -3 1229.89   53.35
   3   6  -3 1143.80   51.82
   3   6  -3 1200.00   62.29
   3   6  -3 1114.82   61.42
  -3  -6   2    9.40    3.65
   3   6  -2   13.46    5.45
   3   6  -2    6.17    2.03
   3   6  -2   11.75    2.91
   3   6  -2    6.53    2.27
   3   6  -2    5.63    4.19
   3   6  -1 1768.86   76.90
   3   6  -1 1812.77   87.46
   3   6  -1 1746.41   76.13
   3   6  -1 1832.81   88.08
  -3  -6   1 1714.69   79.93
   3   6   0  453.43   22.77
   3   6   0  465.50   22.35
   3   6   0  458.56   31.18
  -3  -6   0  457.74   24.46
   3   6   0  475.19   31.84
   3   6   1   53.79    4.79
   3   6   1   55.88    5.19
   3   6   1   51.34    9.21
  -3  -6  -1   54.05    5.50
   3   6   2   56.79    9.49
   3   6   3  194.20   11.21
   3   6   3  214.94   19.47
   3   6   4  680.69   31.74
   3   6   4  724.48   42.77
   3   6   5  263.20   14.21
   3   6   5  274.04   22.64
   3   6   5  276.68   22.59
   3   6   6  826.18   37.74
   3   6   6  843.06   47.90
   3   6   6  842.48   48.35
   3   6   7  867.72   40.26
   3   6   7  982.89   50.84
   3   6   7  937.93   51.27
  -3  -6  -7  866.24   47.69
   3   6   7  924.76   51.38
   3   6   8   14.39    5.41
   3   6   8    6.82    2.43
   3   6   8    5.92    3.69
  -3  -6  -8    2.26    3.01
   3   6   8    9.64    2.30
   3   6   8    9.36    4.54
   3   6   8   11.24    2.35
   3   6   9    9.09    2.09
   3   6   9    7.49    2.63
  -3  -6  -9    3.34    3.31
   3   6   9    2.86    3.31
   3   6   9    6.36    2.00
   3   6   9   10.60    4.66
   3   6   9    6.47    2.35
   3   6  10   13.08    2.53
   3   6  10   18.91    3.55
   3   6  10   11.20    4.78
   3   6  10   15.22    3.12
   3   6  10   16.26    3.17
   3   6  10   14.20    4.88
   3   6  10   14.23    2.54
   3   6  10   15.95    3.23
   3   6  11  128.54   10.16
   3   6  11  130.95   14.45
   3   6  11  146.78   10.28
   3   6  11  143.32   10.38
   3   6  11  148.01    9.77
   3   6  11  152.39   10.66
   3   6  11  142.07   14.36
   3   6  12  467.24   24.07
   3   6  12  459.86   25.27
   3   6  12  501.70   25.04
  -3  -6 -13  222.94   25.59
   3   6  13  229.09   14.17
   3   6  13  256.27   15.79
   3   6  13  243.66   14.99
   3   6  14    1.92    2.41
   3   6  14    7.53    2.35
   3   6  14    3.81    2.46
   3   6  15  132.24   10.36
  -3  -6 -15  154.81   14.31
  -3  -6 -15  118.34   22.92
   3   6  15  158.09   11.77
   3   6  15  158.28   10.53
   3   6  16   11.82    3.21
  -3  -6 -16   22.10    5.84
  -3  -6 -16   11.71    9.71
   3   6  16   12.50    3.90
   3   6  17   50.70    5.35
  -3  -6 -17   52.95    8.40
   3   6  17   38.69    5.88
  -3  -6 -17   54.09   15.93
   3   6  18  215.86   14.36
   3   6  18  226.04   14.47
  -3  -6 -18  209.73   16.95
   3   6  19  199.96   12.56
  -3  -6 -19  178.00   14.99
   3   6  19  181.34   12.38
   3   6  19  200.81   13.95
  -3  -6 -20   21.03    5.31
   3   6  20   24.37    3.82
   3   6  20   22.40    4.34
  -3  -6 -21  155.43   12.05
   3   6  21  174.70   11.12
   3   6  22   33.43    3.83
  -3  -6 -22   28.11    3.68
   3   7 -16   27.67    3.31
   3   7 -16   31.77    3.57
   3   7 -15   37.50    4.79
   3   7 -14   38.88    5.38
   3   7 -14   34.18    4.60
   3   7 -13  247.68   16.07
   3   7 -13  240.99   15.07
   3   7 -13  251.78   15.31
   3   7 -12    4.89    3.21
   3   7 -12    0.60    2.63
   3   7 -12    3.49    2.95
   3   7 -11   76.79    7.72
  -3  -7  11   96.30   15.79
   3   7 -11   71.32    7.65
   3   7 -11   49.45    7.22
   3   7 -11   59.54    7.42
   3   7 -11   70.43    7.52
  -3  -7  10   44.67   11.43
   3   7 -10   65.87    8.50
   3   7 -10   69.29    8.20
   3   7 -10   52.59    7.00
   3   7 -10   57.49    7.14
  -3  -7   9  965.08   63.42
   3   7  -9  944.83   49.30
   3   7  -9 1112.20   50.28
   3   7  -9 1075.60   51.63
  -3  -7   8  253.03   25.73
   3   7  -8  212.12   15.52
   3   7  -8  256.65   16.68
   3   7  -8  290.88   18.38
   3   7  -7  204.90   15.01
   3   7  -7  174.59   12.94
   3   7  -7  189.60   13.76
   3   7  -6   12.26    4.06
   3   7  -6   13.51    3.67
   3   7  -6   15.42    3.55
  -3  -7   6   13.30    5.94
   3   7  -5  330.49   26.68
   3   7  -5  361.49   18.20
  -3  -7   5  347.69   27.59
   3   7  -5  344.14   20.10
   3   7  -5  340.89   19.18
   3   7  -5  324.22   26.41
   3   7  -5  333.71   19.98
   3   7  -4  764.37   35.79
  -3  -7   4  755.56   44.89
   3   7  -4  753.16   37.22
   3   7  -4  790.02   37.60
   3   7  -4  826.06   47.40
   3   7  -4  696.64   45.51
   3   7  -3   25.58    3.79
   3   7  -3   31.68    4.79
  -3  -7   3   30.68    6.71
   3   7  -3   19.85    6.86
   3   7  -3   28.18    3.78
   3   7  -3   28.73    7.85
   3   7  -2  303.57   16.38
   3   7  -2  305.25   17.17
   3   7  -2  296.74   16.18
   3   7  -2  272.92   24.23
   3   7  -2  280.17   24.61
   3   7  -1  280.19   15.66
   3   7  -1  264.08   15.91
   3   7  -1  279.56   16.10
   3   7  -1  294.51   24.85
   3   7  -1  297.66   15.77
   3   7  -1  305.80   25.24
   3   7   0 1003.27   46.47
   3   7   0 1021.52   46.74
   3   7   0 1062.49   59.24
   3   7   0 1028.82   46.28
   3   7   0 1083.62   58.43
   3   7   0  962.90   57.54
   3   7   1  381.66   19.97
   3   7   1  391.90   20.11
   3   7   1  357.90   28.66
   3   7   1  376.80   19.81
   3   7   1  447.30   31.39
   3   7   1  387.05   29.48
   3   7   2  109.69   14.62
   3   7   3   31.81    8.66
   3   7   3   27.33    7.88
   3   7   3   18.33    3.27
   3   7   3   18.12    3.22
   3   7   3   16.87    7.13
   3   7   4  420.67   31.11
   3   7   4  402.42   20.62
   3   7   4  423.05   30.70
   3   7   4  395.90   20.70
   3   7   5   30.14    8.11
   3   7   5   32.23    8.27
   3   7   5   33.72    4.24
   3   7   5   38.03    4.45
   3   7   5   34.03    8.87
   3   7   6  192.02   19.39
   3   7   6  154.24   17.41
   3   7   6  152.56    9.88
   3   7   6  148.67   16.82
   3   7   6  143.99    9.81
   3   7   7    5.49    2.53
   3   7   7   -0.43    2.55
   3   7   7    3.65    1.95
   3   7   7    5.17    2.24
   3   7   7    5.17    4.86
   3   7   7    3.64    2.22
   3   7   7    3.46    1.95
   3   7   7    4.86    4.30
   3   7   7    3.57    2.30
   3   7   7    2.26    1.95
   3   7   8   62.29    5.70
   3   7   8   63.44    5.94
  -3  -7  -8   49.24    8.36
   3   7   8   81.36   12.44
   3   7   8   72.63    6.55
   3   7   8   60.98    5.96
   3   7   8   40.35    9.22
   3   7   8   74.88    7.03
   3   7   8   63.40    5.72
   3   7   8   62.41    6.47
   3   7   8   65.70    6.27
   3   7   9   73.12    6.28
   3   7   9   73.20    6.72
   3   7   9   75.79    6.53
   3   7   9   58.62   10.78
   3   7   9   69.75    6.73
   3   7   9   64.32    6.40
   3   7   9   78.44   12.01
   3   7   9   80.12    7.73
   3   7   9   84.94    6.47
   3   7   9   63.32    6.24
   3   7  10  828.05   37.79
   3   7  10  867.64   37.20
   3   7  10  809.84   38.29
   3   7  10  768.47   37.15
   3   7  10  810.07   48.42
   3   7  10  800.69   38.26
   3   7  10  726.51   37.57
   3   7  10  827.80   47.68
   3   7  10  796.53   39.29
   3   7  10  728.28   38.05
   3   7  11   71.21    6.89
   3   7  11   87.45    6.67
   3   7  11   78.36    7.59
   3   7  11   85.66   12.32
   3   7  11   91.33    7.97
   3   7  11   83.69   11.89
   3   7  11   79.13    8.24
   3   7  11   85.26    7.95
   3   7  12   79.00    7.66
   3   7  12   69.40    7.34
   3   7  12   76.02    7.33
   3   7  12   64.30    6.90
   3   7  12   63.77    7.61
   3   7  12   60.83    6.29
   3   7  13  158.14   11.79
   3   7  13  167.98   12.34
   3   7  13  160.89   12.84
   3   7  13  164.26   12.22
   3   7  14  127.79   11.66
   3   7  14  130.15   10.92
   3   7  14  132.63   10.36
  -3  -7 -15  309.28   21.38
   3   7  15  337.78   18.86
   3   7  15  292.74   19.36
   3   7  15  314.47   19.39
  -3  -7 -16   -3.77    9.36
  -3  -7 -16    0.97    3.86
   3   7  16   13.04    4.23
   3   7  16    5.40    3.42
   3   7  16    6.13    2.78
  -3  -7 -17   40.66    7.41
   3   7  17   37.73    5.60
   3   7  17   32.79    5.39
   3   7  17   34.18    4.76
  -3  -7 -18  362.12   22.77
   3   7  18  368.69   20.29
   3   7  18  352.28   19.83
   3   7  18  324.86   18.26
   3   7  19   68.84    6.59
  -3  -7 -19   70.76    8.71
   3   7  19   67.29    6.69
   3   7  19   75.97    7.76
  -3  -7 -20  195.50   14.00
   3   7  20  181.46   12.55
   3   7  20  197.39   11.88
   3   7  21   34.67    4.45
  -3  -7 -22  183.60   10.10
   3   8 -15    1.91    1.68
   3   8 -15   -0.50    1.60
   3   8 -14    4.04    1.98
   3   8 -14    2.46    2.15
   3   8 -13  105.92    8.12
   3   8 -13   98.24    8.44
   3   8 -12   99.32    8.53
   3   8 -12   94.29    8.72
   3   8 -11   55.11    6.65
   3   8 -11   60.55    7.15
   3   8 -10   65.67    7.50
   3   8 -10   81.71    8.24
   3   8 -10   67.33    7.89
   3   8  -9   67.88    7.81
   3   8  -9   58.58    7.43
   3   8  -9   83.62    8.41
   3   8  -9   64.58    7.18
   3   8  -8   78.27    8.52
   3   8  -8   75.04    8.25
   3   8  -8   60.79    7.01
   3   8  -7  101.50    9.40
   3   8  -7   87.30    8.77
   3   8  -7   68.29    7.43
   3   8  -6  546.96   29.02
   3   8  -6  502.04   27.44
   3   8  -6  569.15   29.42
   3   8  -5   88.95   13.77
   3   8  -5  110.12    9.72
   3   8  -4  335.72   28.62
   3   8  -4  350.32   18.92
   3   8  -4  330.35   28.61
   3   8  -4  333.35   19.92
   3   8  -3  281.20   25.61
   3   8  -3  268.34   15.90
   3   8  -3  286.09   16.94
   3   8  -3  260.63   24.84
   3   8  -3  258.57   15.48
   3   8  -2  568.44   29.03
   3   8  -2  583.33   28.63
   3   8  -2  552.67   39.90
   3   8  -2  580.07   29.01
   3   8  -2  539.94   39.08
   3   8  -2  539.59   27.94
   3   8  -1  366.07   19.39
   3   8  -1  324.66   19.52
   3   8  -1  335.53   19.40
   3   8  -1  385.10   30.99
   3   8  -1  368.95   19.78
   3   8  -1  350.17   19.03
   3   8  -1  348.05   29.18
   3   8  -1  360.01   18.95
   3   8   0  102.30    7.93
   3   8   0   81.27    7.67
   3   8   0   80.90    7.55
   3   8   0   91.41   14.88
   3   8   0   91.19    7.80
   3   8   0   90.90    7.49
   3   8   0  117.61   15.84
   3   8   0   94.69    7.85
   3   8   0   90.88    7.53
   3   8   1   -2.03    4.26
   3   8   1    0.48    1.86
   3   8   1    1.00    2.14
   3   8   1    6.43    2.59
   3   8   1    1.00    2.21
   3   8   1    1.09    2.17
   3   8   1    1.95    4.49
   3   8   1    4.64    2.58
   3   8   2  899.30   56.99
   3   8   2  996.78   44.13
   3   8   2  954.09   44.24
   3   8   2  902.39   44.14
   3   8   2  960.21   44.82
   3   8   2  933.56   44.00
   3   8   3   44.50    5.21
   3   8   3   50.15    5.02
   3   8   3   48.72   10.95
   3   8   3   41.80    5.14
   3   8   3   61.99   11.52
   3   8   3   43.25    5.25
   3   8   3   44.08    5.52
   3   8   3   47.95    5.26
   3   8   3   43.38    5.16
   3   8   3   59.65    6.06
   3   8   4 1007.48   48.37
   3   8   4 1039.00   46.80
   3   8   4 1080.97   48.59
   3   8   4 1078.43   62.06
   3   8   4 1122.73   49.69
   3   8   4 1006.53   48.06
   3   8   4 1071.07   48.87
   3   8   5  143.47   10.48
   3   8   5  163.34    9.86
   3   8   5  193.60   20.73
   3   8   5  147.47   10.63
   3   8   5  149.10   17.96
   3   8   5  176.35   10.99
   3   8   5  163.02   11.77
   3   8   5  139.68   10.52
   3   8   5  167.93   11.30
   3   8   5  151.99   10.70
   3   8   6  713.72   34.72
   3   8   6  742.00   34.00
   3   8   6  688.07   47.08
   3   8   6  716.18   34.03
   3   8   6  763.15   34.85
   3   8   6  676.93   34.83
   3   8   6  727.89   47.09
   3   8   6  724.12   35.52
   3   8   6  718.47   34.93
   3   8   7   25.74    4.37
   3   8   7   23.69    4.34
   3   8   7   27.67    4.18
   3   8   7   25.49    3.83
   3   8   7   27.07    4.37
   3   8   7   20.54    7.55
   3   8   7   24.85    3.75
   3   8   7   32.85    8.58
   3   8   7   29.20    4.07
   3   8   7   27.81    4.64
   3   8   7   27.37    4.10
   3   8   8  684.00   34.27
   3   8   8  667.91   33.32
   3   8   8  678.93   32.95
   3   8   8  642.26   32.71
   3   8   8  700.99   33.62
   3   8   8  708.17   46.47
   3   8   8  735.73   34.00
   3   8   8  646.55   32.85
   3   8   8  672.19   34.48
   3   8   8  729.72   45.95
   3   8   8  682.94   33.53
   3   8   9   73.33    7.51
   3   8   9   65.69    6.82
   3   8   9   60.11    6.09
   3   8   9   69.16    6.63
   3   8   9   63.84    6.53
   3   8   9   75.26   13.07
   3   8   9   60.54    6.51
   3   8   9   64.06    6.56
   3   8   9   47.20    6.52
   3   8   9   63.23    6.67
   3   8  10  566.71   29.29
   3   8  10  626.52   28.89
   3   8  10  564.27   29.30
   3   8  10  604.96   29.24
   3   8  10  611.87   41.45
   3   8  10  583.94   29.85
   3   8  10  531.05   29.11
   3   8  10  591.61   40.04
   3   8  10  583.16   30.87
   3   8  10  551.38   29.62
   3   8  11  148.09   11.14
   3   8  11  158.54   18.44
   3   8  11  162.45   10.75
   3   8  11  145.64   11.20
   3   8  11  146.43   11.04
   3   8  11  136.63   11.87
   3   8  11  149.57   10.82
   3   8  12  429.23   22.88
   3   8  12  376.52   22.89
   3   8  12  386.90   21.49
   3   8  12  408.83   23.60
   3   8  12  379.35   22.21
   3   8  13   79.88    8.05
   3   8  13   74.09    8.04
   3   8  13   84.08    8.94
   3   8  13   90.97    8.91
   3   8  13   75.31    7.29
   3   8  14  289.77   17.14
   3   8  14  250.73   17.10
   3   8  14  265.35   18.01
   3   8  14  262.42   17.53
   3   8  14  257.79   15.49
   3   8  15    4.26    3.27
  -3  -8 -15    7.31    4.30
   3   8  15    4.32    2.53
   3   8  15    4.00    3.53
   3   8  15    8.97    3.37
  -3  -8 -16  283.02   33.63
  -3  -8 -16  319.33   20.78
   3   8  16  267.50   18.06
   3   8  16  303.32   18.52
   3   8  16  305.47   17.82
  -3  -8 -17   13.75    5.04
   3   8  17    4.29    3.16
   3   8  17    8.78    3.64
   3   8  17    4.14    2.44
  -3  -8 -18   28.24    5.80
   3   8  18   19.22    3.86
   3   8  18   19.05    3.85
   3   8  18   13.45    3.06
   3   8  19    3.36    2.19
  -3  -8 -19    0.68    3.13
   3   8  19    2.32    2.78
   3   8  19    0.97    2.18
   3   8  19    2.29    1.74
  -3  -8 -20   78.34    7.75
   3   8  20   91.25    7.61
  -3  -8 -21    5.12    1.86
   3   8  22   57.01    4.34
   3   9 -14  267.59   13.51
   3   9 -14  271.63   13.59
   3   9 -13   74.85    5.85
   3   9 -13   61.54    5.58
   3   9 -12   99.20    8.10
   3   9 -12  117.09    8.47
   3   9 -11   10.46    3.38
   3   9 -11    3.54    2.82
   3   9 -10  540.24   28.51
   3   9 -10  557.08   28.62
   3   9  -9  107.33    9.72
   3   9  -9  106.97    9.49
   3   9  -8  313.17   19.25
   3   9  -8  298.65   18.77
   3   9  -7  148.00   11.61
   3   9  -7  149.93   11.97
   3   9  -7  123.54   10.96
   3   9  -6   45.60    6.38
   3   9  -5  440.57   24.71
   3   9  -4  125.60   10.48
   3   9  -4  125.54   10.99
   3   9  -4  143.58   10.15
   3   9  -4  116.49   16.91
   3   9  -3   10.51    3.51
   3   9  -3    8.79    2.90
   3   9  -3   11.15    5.94
   3   9  -3   15.70    4.23
   3   9  -2    9.47    3.57
   3   9  -2    5.12    2.57
   3   9  -2    2.30    4.83
   3   9  -2    5.91    2.89
   3   9  -2   15.78    7.33
   3   9  -2    5.93    2.51
   3   9  -2    3.94    3.03
   3   9  -1  488.52   24.45
   3   9  -1  433.26   24.54
   3   9  -1  464.61   24.60
   3   9  -1  441.92   36.39
   3   9  -1  436.88   24.12
   3   9  -1  440.35   36.06
   3   9  -1  468.82   23.89
   3   9  -1  436.49   24.70
   3   9   0  215.87   13.59
   3   9   0  256.19   15.58
   3   9   0  227.01   24.87
   3   9   0  259.85   15.25
   3   9   0  235.76   15.16
   3   9   0  231.46   24.79
   3   9   0  230.58   14.45
   3   9   0  246.91   14.65
   3   9   1   75.33    6.69
   3   9   1   82.53    7.81
   3   9   1   71.41   13.42
   3   9   1   69.96    7.10
   3   9   1   73.84    7.46
   3   9   1   81.94    7.35
   3   9   1   82.00    7.11
   3   9   1   79.69    7.64
   3   9   2  390.47   21.13
   3   9   2  355.33   19.70
   3   9   2  378.24   20.78
   3   9   2  379.01   20.96
   3   9   2  389.91   22.02
   3   9   2  383.35   20.20
   3   9   2  366.95   21.17
   3   9   2  369.84   32.69
   3   9   3   77.16    7.60
   3   9   3   95.54   15.82
   3   9   3   70.95    6.95
   3   9   3   66.91    6.83
   3   9   3   75.09    7.72
   3   9   3   68.86    7.08
   3   9   4   38.82   10.14
   3   9   4   42.42    6.02
   3   9   4   30.00    4.85
   3   9   4   33.65    4.94
   3   9   4   25.99    4.32
   3   9   5    8.33    2.91
   3   9   5    5.20    2.16
   3   9   5    7.68    2.78
   3   9   5    2.03    2.34
   3   9   5    4.06    2.99
   3   9   5    9.11    7.71
   3   9   5    3.04    2.14
   3   9   6  129.87    9.97
   3   9   6  131.81    8.85
   3   9   6  119.44    9.98
   3   9   6  112.56   17.33
   3   9   6  124.87    9.94
   3   9   6  135.04    9.26
   3   9   6  122.63   17.97
   3   9   6  123.25   10.71
   3   9   6  133.58   10.61
   3   9   6  121.46   10.03
   3   9   7    2.20    2.42
   3   9   7    5.18    2.11
   3   9   7    1.80    2.52
   3   9   7    2.39    4.49
   3   9   7    7.65    2.62
   3   9   7    2.26    5.19
   3   9   7    5.04    3.03
   3   9   7    7.77    3.60
   3   9   7    1.16    2.55
   3   9   8  651.81   31.42
   3   9   8  618.01   30.49
   3   9   8  609.94   31.70
   3   9   8  602.66   44.75
   3   9   8  599.73   30.78
   3   9   8  645.55   44.81
   3   9   8  629.09   32.46
   3   9   8  624.83   31.72
   3   9   9  169.58   11.90
   3   9   9  134.12   10.40
   3   9   9  155.49   11.51
   3   9   9  154.51   20.53
   3   9   9  172.20   12.14
   3   9   9  143.78   11.00
   3   9   9  160.12   19.90
   3   9   9  162.42   12.40
   3   9   9  149.32   11.45
   3   9  10  434.77   23.97
   3   9  10  397.38   22.93
   3   9  10  432.22   23.38
   3   9  10  451.53   36.02
   3   9  10  454.45   24.01
   3   9  10  413.27   24.63
   3   9  10  478.21   24.51
   3   9  10  416.67   23.35
   3   9  11   65.19    7.28
[truncated: 489,368 more chars]
