# Supplementary material for: Isolation, bonding and reactivity of a monomeric stibine oxide
Source: Nat Chem. 2023 Mar 23;15(5):633–40. doi: 10.1038/s41557-023-01160-x (PMC10159848; doi:10.1038/s41557-023-01160-x)
Supplement: Supplementary file 18 — Crystallographic information file for compound 5. [file 41557_2023_1160_MOESM18_ESM.cif]

data_5OEt2
_audit_creation_date               2021-10-05
_audit_creation_method
;
Olex2 1.3
(compiled 2020.11.12 svn.r5f609507 for OlexSys, GUI svn.r6272)
;
_shelx_SHELXL_version_number       '2018/3'
_audit_contact_author_address      ?
_audit_contact_author_email        ?
_audit_contact_author_name         ''
_audit_contact_author_phone        ?
_publ_contact_author_id_orcid      ?
_publ_section_references
;
D. Kratzert, I. Krossing, (2018), J. Appl. Cryst. 51, 928-934. 

Dolomanov, O.V., Bourhis, L.J., Gildea, R.J, Howard, J.A.K. & Puschmann, H.
 (2009), J. Appl. Cryst. 42, 339-341.

Kratzert, D., Holstein, J.J. & Krossing, I. (2015). J. Appl. Cryst. 48, 933-938.

Sheldrick, G.M. (2015). Acta Cryst. C71, 3-8.
;
_chemical_name_common              ?
_chemical_name_systematic          ?
_chemical_formula_moiety           'C72 H102 Ag O2 Sb2, C F3 O3 S, C4 H10 O'
_chemical_formula_sum              'C77 H112 Ag F3 O6 S Sb2'
_chemical_formula_weight           1574.09
_chemical_melting_point            ?
_chemical_oxdiff_formula           'Ag Sb2 C77 H112 F3 S O6  '
_chemical_oxdiff_usercomment       JSW0210
loop_
  _atom_type_symbol
  _atom_type_description
  _atom_type_scat_dispersion_real
  _atom_type_scat_dispersion_imag
  _atom_type_scat_source
 'C' 'C' 0.0181 0.0091 'International Tables Vol C Tables 4.2.6.8 and 6.1.1.4'
 'H' 'H' 0.0000 0.0000 'International Tables Vol C Tables 4.2.6.8 and 6.1.1.4'
 'O' 'O' 0.0492 0.0322 'International Tables Vol C Tables 4.2.6.8 and 6.1.1.4'
 'F' 'F' 0.0727 0.0534 'International Tables Vol C Tables 4.2.6.8 and 6.1.1.4'
 'S' 'S' 0.3331 0.5567 'International Tables Vol C Tables 4.2.6.8 and 6.1.1.4'
 'Ag' 'Ag' 0.1306 4.2820 'International Tables Vol C Tables 4.2.6.8 and 6.1.1.4'
 'Sb' 'Sb' -0.0562 5.8946
 'International Tables Vol C Tables 4.2.6.8 and 6.1.1.4'

_shelx_space_group_comment
;
The symmetry employed for this shelxl refinement is uniquely defined
by the following loop, which should always be used as a source of
symmetry information in preference to the above space-group names.
They are only intended as comments.
;
_space_group_crystal_system        'triclinic'
_space_group_IT_number             2
_space_group_name_H-M_alt          'P -1'
_space_group_name_Hall             '-P 1'
loop_
  _space_group_symop_operation_xyz
 'x, y, z'
 '-x, -y, -z'

_cell_length_a                     13.9579(2)
_cell_length_b                     16.4020(2)
_cell_length_c                     17.5587(2)
_cell_angle_alpha                  104.8710(10)
_cell_angle_beta                   100.3270(10)
_cell_angle_gamma                  93.9180(10)
_cell_volume                       3794.53(9)
_cell_formula_units_Z              2
_cell_measurement_reflns_used      62443
_cell_measurement_temperature      100.00(10)
_cell_measurement_theta_max        77.0100
_cell_measurement_theta_min        2.7610
_shelx_estimated_absorpt_T_max     0.592
_shelx_estimated_absorpt_T_min     0.261
_exptl_absorpt_coefficient_mu      8.353
_exptl_absorpt_correction_T_max    0.865
_exptl_absorpt_correction_T_min    0.317
_exptl_absorpt_correction_type     gaussian
_exptl_absorpt_process_details
;
CrysAlisPro 1.171.41.100a (Rigaku Oxford Diffraction, 2021)
Numerical absorption correction based on gaussian integration over
a multifaceted crystal model
Empirical absorption correction using spherical harmonics,
implemented in SCALE3 ABSPACK scaling algorithm.
;
_exptl_absorpt_special_details     ?
_exptl_crystal_colour              ?
_exptl_crystal_density_diffrn      1.378
_exptl_crystal_density_meas        ?
_exptl_crystal_density_method      ?
_exptl_crystal_description         block
_exptl_crystal_F_000               1628
loop_
  _exptl_crystal_face_index_h
  _exptl_crystal_face_index_k
  _exptl_crystal_face_index_l
  _exptl_crystal_face_perp_dist
 0 1 -1 0.0293
 0 -1 1 0.0360
 -2 1 0 0.0386
 1 0 0 0.0661
 2 1 -1 0.0646
 -1 -2 1 0.0319
 2 -1 -1 0.0955
 -1 2 1 0.1015
 0 -1 2 0.0558
 -2 1 -1 0.0250
 -2 -1 1 0.0297
 0 0 1 0.0784
 0 0 -1 0.0757
 -2 -1 -1 0.0350
 -1 0 1 0.0593
 2 -1 -2 0.0947
 2 -1 1 0.0616
 -1 0 0 0.0203
 1 1 1 0.0960
 1 2 -2 0.0381

_exptl_crystal_size_max            0.22
_exptl_crystal_size_mid            0.09
_exptl_crystal_size_min            0.07
loop_
  _exptl_oxdiff_crystal_face_indexfrac_h
  _exptl_oxdiff_crystal_face_indexfrac_k
  _exptl_oxdiff_crystal_face_indexfrac_l
  _exptl_oxdiff_crystal_face_x
  _exptl_oxdiff_crystal_face_y
  _exptl_oxdiff_crystal_face_z
 -0.0001 0.9994 -0.9995 -0.0571 0.0682 -0.0727
 0.0001 -0.9994 0.9995 0.0571 -0.0682 0.0727
 -2.0001 1.0012 -0.0015 -0.1820 0.0966 0.1136
 1.0001 -0.0005 0.0010 0.0942 0.0002 -0.0625
 2.0001 0.9983 -0.9975 0.1312 0.0686 -0.1977
 -1.0000 -1.9990 0.9979 -0.0433 -0.1655 0.1466
 2.0000 -1.0020 -0.9987 0.1186 -0.1255 -0.1749
 -0.9999 2.0017 1.0003 -0.0181 0.2227 0.1009
 0.0001 -0.9986 1.9997 0.1205 -0.0393 0.1339
 -2.0002 1.0004 -1.0016 -0.2454 0.0677 0.0524
 -2.0001 -0.9983 0.9975 -0.1312 -0.0686 0.1977
 0.0001 0.0008 1.0001 0.0634 0.0289 0.0612
 -0.0001 -0.0008 -1.0001 -0.0634 -0.0289 -0.0612
 -2.0003 -0.9999 -1.0028 -0.2580 -0.1264 0.0753
 -1.0000 0.0013 0.9991 -0.0307 0.0286 0.1238
 1.9999 -1.0028 -1.9988 0.0552 -0.1543 -0.2361
 2.0002 -1.0004 1.0016 0.2454 -0.0677 -0.0524
 -1.0001 0.0005 -0.0010 -0.0942 -0.0002 0.0625
 1.0002 1.0004 1.0018 0.1639 0.1261 -0.0127
 1.0000 1.9982 -1.9980 -0.0201 0.1366 -0.2079

_exptl_transmission_factor_max     ?
_exptl_transmission_factor_min     ?
_diffrn_reflns_av_R_equivalents    0.0623
_diffrn_reflns_av_unetI/netI       0.0403
_diffrn_reflns_Laue_measured_fraction_full  0.999
_diffrn_reflns_Laue_measured_fraction_max  0.999
_diffrn_reflns_limit_h_max         16
_diffrn_reflns_limit_h_min         -17
_diffrn_reflns_limit_k_max         19
_diffrn_reflns_limit_k_min         -19
_diffrn_reflns_limit_l_max         21
_diffrn_reflns_limit_l_min         -19
_diffrn_reflns_number              93501
_diffrn_reflns_point_group_measured_fraction_full  0.999
_diffrn_reflns_point_group_measured_fraction_max  0.999
_diffrn_reflns_theta_full          67.684
_diffrn_reflns_theta_max           70.074
_diffrn_reflns_theta_min           2.660
_diffrn_ambient_environment        N~2~
_diffrn_ambient_temperature        100.00(10)
_diffrn_detector                   'Hybrid Pixel Array Detector'
_diffrn_detector_area_resol_mean   10.0000
_diffrn_detector_type              HyPix
_diffrn_measured_fraction_theta_full  0.999
_diffrn_measured_fraction_theta_max  0.999
_diffrn_measurement_details
;
List of Runs (angles in degrees, time in seconds):

  # Type    Start    End  Width  t~exp~   \w     \q     \k     \f   Frames
--------------------------------------------------------------------------
  1  \w     46.00 115.00   0.50    0.11    --   49.41  65.00 -87.00  138
  2  \w    101.00 155.00   0.50    0.45    --  105.75  77.00-180.00  108
  3  \w     97.00 131.00   0.50    0.45    --  105.75  61.00-150.00   68
  4  \w    120.00 178.00   0.50    0.45    --  105.75  77.00-150.00  116
  5  \w    118.00 169.00   0.50    0.45    --  105.75  65.00 -87.00  102
  6  \w    112.00 137.00   0.50    0.45    --  105.75  61.00 -30.00   50
  7  \w    151.00 177.00   0.50    0.45    --  105.75  77.00  30.00   52
  8  \w     95.00 164.00   0.50    0.45    --  105.75  61.00  60.00  138
  9  \w    107.00 152.00   0.50    0.45    --  105.75  45.00  90.00   90
 10  \w    124.00 158.00   0.50    0.45    --  105.75  45.00 120.00   68
 11  \w    103.00 128.00   0.50    0.45    --  105.75  61.00 150.00   50
 12  \w    120.00 158.00   0.50    0.45    --  105.75  77.00  90.00   76
 13  \w    109.00 136.00   0.50    0.45    --  105.75  45.00  60.00   54
 14  \w    100.00 125.00   0.50    0.45    --  105.75  30.00  30.00   50
 15  \w    110.00 135.00   0.50    0.45    --  105.75  30.00  60.00   50
 16  \w    132.00 178.00   0.50    0.45    --  105.75  30.00  30.00   92
 17  \w     98.00 176.00   0.50    0.45    --  105.75  15.00 -30.00  156
 18  \w    102.00 131.00   0.50    0.45    --  105.75  45.00-180.00   58
 19  \w    135.00 174.00   0.50    0.45    --  105.75  45.00-180.00   78
 20  \w    116.00 141.00   0.50    0.45    --  105.75   0.00-180.00   50
 21  \w    100.00 130.00   0.50    0.45    --  105.75   0.00-120.00   60
 22  \w     36.00  84.00   0.50    0.45    --  105.75   0.00-180.00   96
 23  \w    -63.00  21.00   0.50    0.11    --  -49.41  65.00 -87.00  168
 24  \w    -69.00 -44.00   0.50    0.45    --  -84.25  65.00 -87.00   50
 25  \w    -25.00  20.00   0.50    0.11    --  -49.41  19.00  30.00   90
 26  \w    -39.00 -14.00   0.50    0.45    --  -84.25  45.00  90.00   50
 27  \w    104.00 151.00   0.50    0.45    --  105.75 109.00  86.30   94
 28  \w    135.00 168.00   0.50    0.45    --  105.75 125.00  70.72   66
 29  \w    114.00 141.00   0.50    0.45    --  105.75 153.00 115.21   54
 30  \w     79.00 105.00   0.50    0.45    --  105.75 153.00 115.21   52
 31  \w     97.00 135.00   0.50    0.45    --  105.75 125.00 120.00   76
 32  \w    153.00 178.00   0.50    0.45    --  105.75 125.00 120.00   50
 33  \w    139.00 164.00   0.50    0.45    --  105.75 125.00  30.00   50
 34  \w    130.00 155.00   0.50    0.45    --  105.75 161.00 -45.60   50
 35  \w    134.00 160.00   0.50    0.45    --  105.75 125.00-150.00   52
 36  \w     38.00  66.00   0.50    0.45    --  105.75 -87.00 -49.07   56
 37  \w     38.00  94.00   0.50    0.11    --   49.41-125.00   0.00  112
 38  \w     82.00 128.00   0.50    0.45    --  105.75-147.00  98.03   92
 39  \w     35.00  71.00   0.50    0.45    --  105.75-125.00  60.00   72
 40  \w     59.00 111.00   0.50    0.45    --  105.75-125.00 -30.00  104
 41  \w     82.00 108.00   0.50    0.45    --  105.75-125.00 -90.00   52
 42  \w     86.00 126.00   0.50    0.45    --  105.75-144.00-156.07   80
 43  \w     66.00  91.00   0.50    0.45    --  105.75-125.00-150.00   50
 44  \w     35.00  60.00   0.50    0.45    --  105.75-125.00-150.00   50
 45  \w     35.00  64.00   0.50    0.45    --  105.75-125.00 -90.00   58
 46  \w     86.00 111.00   0.50    0.45    --  105.75-125.00 -60.00   50
 47  \w     36.00  61.00   0.50    0.45    --  105.75-114.00-176.36   50
 48  \w     66.00 109.00   0.50    0.45    --  105.75-125.00   0.00   86
 49  \w     44.00  69.00   0.50    0.45    --  105.75-125.00  30.00   50
 50  \w     80.00 109.00   0.50    0.45    --  105.75-125.00 130.18   58
 51  \w     86.00 111.00   0.50    0.45    --  105.75-125.00 120.00   50
 52  \w     64.00 107.00   0.50    0.45    --  105.75-102.00  87.56   86
 53  \w     35.00  64.00   0.50    0.45    --  105.75-102.00  -9.87   58
 54  \w     72.00 106.00   0.50    0.45    --  105.75-104.00 -16.48   68
 55  \w     84.00 109.00   0.50    0.45    --  105.75-114.00-176.36   50
 56  \w     74.00 107.00   0.50    0.45    --  105.75-100.00-145.96   66
 57  \w     34.00  62.00   0.50    0.45    --  105.75 -95.00 -90.00   56
 58  \w     34.00  67.00   0.50    0.45    --  105.75 -95.00   0.00   66
 59  \w     35.00  61.00   0.50    0.45    --  105.75 -95.00 -60.00   52
 60  \w     82.00 107.00   0.50    0.45    --  105.75-102.00  -9.87   50
 61  \w     80.00 105.00   0.50    0.45    --  105.75 -95.00  30.00   50
 62  \w     46.00  71.00   0.50    0.45    --  105.75 -95.00  30.00   50
 63  \w     35.00  60.00   0.50    0.45    --  105.75 -97.00 164.84   50
 64  \w     44.00  81.00   0.50    0.45    --  105.75 -95.00 120.00   74
 65  \w     80.00 105.00   0.50    0.45    --  105.75 -95.00  90.00   50
 66  \w     72.00 101.00   0.50    0.45    --  105.75 -95.00   0.00   58
 67  \w     95.00 121.00   0.50    0.45    --  105.75 -88.00 120.42   52
 68  \w     80.00 105.00   0.50    0.45    --  105.75 -95.00 -60.00   50
 69  \w     65.00  91.00   0.50    0.45    --  105.75 -95.00 -90.00   52
 70  \w     34.00 104.00   0.50    0.45    --  105.75 -95.00-180.00  140
 71  \w     35.00  70.00   0.50    0.45    --  105.75 -95.00-120.00   70
 72  \w    100.00 125.00   0.50    0.45    --  105.75 -87.00 -49.07   50
 73  \w     34.00  88.00   0.50    0.45    --  105.75 -88.00 120.42  108
 74  \w     57.00  82.00   0.50    0.45    --  105.75 -88.00 163.11   50
 75  \w    -17.00  24.00   0.50    0.11    --   49.41 -19.00 150.00   82
 76  \w     81.00 106.00   0.50    0.45    --  105.75 -78.00 160.23   50
 77  \w     85.00 110.00   0.50    0.45    --  105.75 -78.00  35.35   50
 78  \w     55.00  80.00   0.50    0.45    --  105.75 -78.00  35.35   50
 79  \w     36.00  79.00   0.50    0.45    --  105.75 -77.00 120.00   86
 80  \w     35.00  63.00   0.50    0.45    --  105.75 -77.00  30.00   56
 81  \w     65.00 100.00   0.50    0.45    --  105.75 -77.00   0.00   70
 82  \w     64.00  90.00   0.50    0.45    --  105.75 -77.00  30.00   52
 83  \w     43.00  68.00   0.50    0.45    --  105.75 -77.00  60.00   50
 84  \w    -19.00  49.00   0.50    0.11    --   49.41 -65.00 136.00  136
 85  \w     36.00  62.00   0.50    0.45    --  105.75 -77.00 -90.00   52
 86  \w     81.00 106.00   0.50    0.45    --  105.75 -78.00 -98.38   50
 87  \w     38.00  64.00   0.50    0.45    --  105.75 -77.00-180.00   52
 88  \w     34.00  65.00   0.50    0.45    --  105.75 -61.00-120.00   62
 89  \w     34.00  94.00   0.50    0.45    --  105.75 -77.00-150.00  120
 90  \w     34.00  63.00   0.50    0.45    --  105.75 -61.00-180.00   58
 91  \w     42.00  67.00   0.50    0.45    --  105.75 -61.00-150.00   50
 92  \w     41.00  73.00   0.50    0.45    --  105.75 -63.00  28.84   64
 93  \w     43.00  68.00   0.50    0.45    --  105.75 -65.00 136.00   50
 94  \w     47.00  72.00   0.50    0.45    --  105.75 -61.00 150.00   50
 95  \w     35.00  66.00   0.50    0.45    --  105.75 -61.00 120.00   62
 96  \w     41.00  66.00   0.50    0.45    --  105.75 -61.00  90.00   50
 97  \w     43.00  68.00   0.50    0.45    --  105.75 -61.00 -30.00   50
 98  \w     40.00  65.00   0.50    0.45    --  105.75 -61.00 -90.00   50
 99  \w   -111.00 -44.00   0.50    0.11    --  -49.41 -65.00 136.00  134
100  \w   -116.00 -91.00   0.50    0.11    --  -49.41-125.00 120.00   50
101  \w   -119.00 -90.00   0.50    0.11    --  -49.41-125.00  90.00   58
102  \w   -136.00-110.00   0.50    0.45    --  -84.25 -65.00 136.00   52
103  \w   -121.00 -96.00   0.50    0.11    --  -49.41-125.00   0.00   50
104  \w   -121.00 -96.00   0.50    0.11    --  -49.41-125.00 -30.00   50
105  \w   -141.00-106.00   0.50    0.45    --  -84.25 -95.00-120.00   70
;
_diffrn_measurement_device         'four-circle diffractometer'
_diffrn_measurement_device_type    'XtaLAB Synergy, Dualflex, HyPix'
_diffrn_measurement_method         '\w scans'
_diffrn_orient_matrix_type        
 'CrysAlisPro convention (1999,Acta A55,543-557)'
_diffrn_orient_matrix_UB_11        0.0940926000
_diffrn_orient_matrix_UB_12        0.0062559000
_diffrn_orient_matrix_UB_13        0.0633976000
_diffrn_orient_matrix_UB_21        0.0002457000
_diffrn_orient_matrix_UB_22        0.0970152000
_diffrn_orient_matrix_UB_23        0.0287851000
_diffrn_orient_matrix_UB_31        -0.0625919000
_diffrn_orient_matrix_UB_32        -0.0114679000
_diffrn_orient_matrix_UB_33        0.0612457000
_diffrn_radiation_monochromator    mirror
_diffrn_radiation_probe            x-ray
_diffrn_radiation_type             'Cu K\a'
_diffrn_radiation_wavelength       1.54184
_diffrn_source                     'micro-focus sealed X-ray tube'
_diffrn_source_type                'PhotonJet (Cu) X-ray Source'
_reflns_Friedel_coverage           0.000
_reflns_Friedel_fraction_full      .
_reflns_Friedel_fraction_max       .
_reflns_number_gt                  13219
_reflns_number_total               14385
_reflns_odcompleteness_completeness  99.85
_reflns_odcompleteness_iscentric   1
_reflns_odcompleteness_theta       69.95
_reflns_special_details
;
 Reflections were merged by SHELXL according to the crystal
 class for the calculation of statistics and refinement.
 
 _reflns_Friedel_fraction is defined as the number of unique
 Friedel pairs measured divided by the number that would be
 possible theoretically, ignoring centric projections and
 systematic absences.
;
_reflns_threshold_expression       'I > 2\s(I)'
_computing_cell_refinement         'CrysAlisPro 1.171.41.100a (Rigaku OD, 2021)'
_computing_data_collection         'CrysAlisPro 1.171.41.100a (Rigaku OD, 2021)'
_computing_data_reduction          'CrysAlisPro 1.171.41.100a (Rigaku OD, 2021)'
_computing_molecular_graphics      'Olex2 1.3 (Dolomanov et al., 2009)'
_computing_publication_material    'Olex2 1.3 (Dolomanov et al., 2009)'
_computing_structure_refinement    'SHELXL 2018/3 (Sheldrick, 2015)'
_computing_structure_solution      'SHELXT 2018/2 (Sheldrick, 2018)'
_refine_diff_density_max           1.021
_refine_diff_density_min           -0.942
_refine_diff_density_rms           0.090
_refine_ls_extinction_coef         .
_refine_ls_extinction_method       none
_refine_ls_goodness_of_fit_ref     1.030
_refine_ls_hydrogen_treatment      constr
_refine_ls_matrix_type             full
_refine_ls_number_parameters       881
_refine_ls_number_reflns           14385
_refine_ls_number_restraints       109
_refine_ls_R_factor_all            0.0351
_refine_ls_R_factor_gt             0.0324
_refine_ls_restrained_S_all        1.028
_refine_ls_shift/su_max            0.002
_refine_ls_shift/su_mean           0.000
_refine_ls_structure_factor_coef   Fsqd
_refine_ls_weighting_details      
 'w=1/[\s^2^(Fo^2^)+(0.0543P)^2^+1.9240P] where P=(Fo^2^+2Fc^2^)/3'
_refine_ls_weighting_scheme        calc
_refine_ls_wR_factor_gt            0.0841
_refine_ls_wR_factor_ref           0.0863
_refine_special_details            ?
_olex2_refinement_description
;
1. Fixed Uiso
 At 1.2 times of:
  All C(H) groups, All C(H,H) groups
 At 1.5 times of:
  All C(H,H,H) groups
2. Restrained distances
 C81A-C82A \\sim C83A-C84A
 with sigma of 0.02
 O6A-C82A \\sim O6A-C83A
 with sigma of 0.02
 C84A-O6A \\sim C81A-O6A
 with sigma of 0.04
3. Uiso/Uaniso restraints and constraints
C81A \\sim C82A \\sim C83A \\sim C84A \\sim O6A: within 2A with sigma of 0.04
and sigma for terminal atoms of 0.08 within 2A
C81B \\sim C82B \\sim C83B \\sim C84B \\sim O6B: within 2A with sigma of 0.01
and sigma for terminal atoms of 0.02 within 2A
4. Rigid body (RIGU) restrains
 C81A, C82A, C83A, C84A, O6A
 with sigma for 1-2 distances of 0.004 and sigma for 1-3 distances of 0.004
 C81B, C82B, C83B, C84B, O6B
 with sigma for 1-2 distances of 0.004 and sigma for 1-3 distances of 0.004
5. Same fragment restrains
{C81A, C82A, O6A, C83A, C84A} sigma for 1-2: 0.02, 1-3: 0.04
as in
{C81B, C82B, O6B, C83B, C84B}
6. Others
 Sof(C81B)=Sof(H81D)=Sof(H81E)=Sof(H81F)=Sof(C82B)=Sof(H82C)=Sof(H82D)=
 Sof(O6B)=Sof(C83B)=Sof(H83C)=Sof(H83D)=Sof(C84B)=Sof(H84D)=Sof(H84E)=Sof(H84F)=
 1-FVAR(1)
 Sof(C81A)=Sof(H81A)=Sof(H81B)=Sof(H81C)=Sof(C82A)=Sof(H82A)=Sof(H82B)=
 Sof(O6A)=Sof(C83A)=Sof(H83A)=Sof(H83B)=Sof(C84A)=Sof(H84A)=Sof(H84B)=Sof(H84C)=
 FVAR(1)
7.a Ternary CH refined with riding coordinates:
 C38(H38), C58(H58), C47(H47), C67(H67), C18(H18), C27(H27), C68(H68),
 C17(H17), C37(H37), C28(H28), C57(H57), C48(H48)
7.b Secondary CH2 refined with riding coordinates:
 C82A(H82A,H82B), C83A(H83A,H83B), C82B(H82C,H82D), C83B(H83C,H83D)
7.c Me refined with riding coordinates:
 C81A(H81A,H81B,H81C), C84A(H84A,H84B,H84C), C81B(H81D,H81E,H81F), C84B(H84D,
 H84E,H84F)
7.d Aromatic/amide H refined with riding coordinates:
 C33(H33), C13(H13), C54(H54), C43(H43), C14(H14), C35(H35), C55(H55),
 C15(H15), C53(H53), C45(H45), C34(H34), C44(H44), C65(H65), C63(H63), C23(H23),
  C25(H25), C64(H64), C24(H24)
7.e Idealised Me refined as rotating group:
 C472(H47A,H47B,H47C), C182(H18A,H18B,H18C), C381(H38A,H38B,H38C), C471(H47D,
 H47E,H47F), C382(H38D,H38E,H38F), C681(H68A,H68B,H68C), C582(H58A,H58B,H58C),
 C271(H27A,H27B,H27C), C671(H67A,H67B,H67C), C372(H37A,H37B,H37C), C272(H27D,
 H27E,H27F), C371(H37D,H37E,H37F), C581(H58D,H58E,H58F), C171(H17A,H17B,H17C),
 C181(H18D,H18E,H18F), C281(H28A,H28B,H28C), C682(H68D,H68E,H68F), C672(H67D,
 H67E,H67F), C571(H57A,H57B,H57C), C172(H17D,H17E,H17F), C572(H57D,H57E,H57F),
 C282(H28D,H28E,H28F), C482(H48A,H48B,H48C), C481(H48D,H48E,H48F)
;
_atom_sites_solution_hydrogens     geom
_atom_sites_solution_primary       dual
_atom_sites_solution_secondary     ?
loop_
  _atom_site_label
  _atom_site_type_symbol
  _atom_site_fract_x
  _atom_site_fract_y
  _atom_site_fract_z
  _atom_site_U_iso_or_equiv
  _atom_site_adp_type
  _atom_site_occupancy
  _atom_site_site_symmetry_order
  _atom_site_calc_flag
  _atom_site_refinement_flags_posn
  _atom_site_refinement_flags_adp
  _atom_site_refinement_flags_occupancy
  _atom_site_disorder_assembly
  _atom_site_disorder_group
 Sb1 Sb 0.28414(2) 0.83158(2) 0.17589(2) 0.02004(5) Uani 1 1 d . . . . .
 Sb2 Sb 0.64995(2) 0.61951(2) 0.35185(2) 0.02160(6) Uani 1 1 d . . . . .
 Ag03 Ag 0.43255(2) 0.70258(2) 0.27464(2) 0.02469(6) Uani 1 1 d . . . . .
 S1 S 1.15836(5) 0.86873(4) 0.72393(4) 0.02644(13) Uani 1 1 d . . . . .
 F2 F 1.16969(15) 0.80642(12) 0.57248(10) 0.0429(4) Uani 1 1 d . . . . .
 F3 F 1.24260(15) 0.93376(12) 0.62678(11) 0.0451(4) Uani 1 1 d . . . . .
 O1 O 0.31301(13) 0.72918(11) 0.19792(10) 0.0250(3) Uani 1 1 d . . . . .
 F1 F 1.08481(16) 0.91131(14) 0.59236(11) 0.0495(5) Uani 1 1 d . . . . .
 O2 O 0.52745(13) 0.65734(11) 0.35668(10) 0.0243(3) Uani 1 1 d . . . . .
 O4 O 1.14959(14) 0.95390(14) 0.76876(12) 0.0335(4) Uani 1 1 d . . . . .
 O5 O 1.25119(15) 0.83929(13) 0.74687(12) 0.0345(4) Uani 1 1 d . . . . .
 O3 O 1.07321(17) 0.80815(16) 0.70893(13) 0.0432(5) Uani 1 1 d . . . . .
 C11 C 0.42345(18) 0.89492(17) 0.17572(15) 0.0239(5) Uani 1 1 d . . . . .
 C41 C 0.71926(19) 0.69845(18) 0.29221(16) 0.0272(5) Uani 1 1 d . . . . .
 C21 C 0.21063(18) 0.79472(17) 0.05191(15) 0.0245(5) Uani 1 1 d . . . . .
 C32 C 0.11618(19) 0.92953(16) 0.23698(15) 0.0251(5) Uani 1 1 d . . . . .
 C61 C 0.7332(2) 0.66088(16) 0.47370(15) 0.0268(5) Uani 1 1 d . . . . .
 C51 C 0.6193(2) 0.48286(17) 0.29587(15) 0.0269(5) Uani 1 1 d . . . . .
 C472 C 0.5907(2) 0.88389(18) 0.36376(17) 0.0316(6) Uani 1 1 d . . . . .
 H47A H 0.621065 0.931052 0.348072 0.047 Uiso 1 1 calc R U . . .
 H47B H 0.558775 0.906500 0.408822 0.047 Uiso 1 1 calc R U . . .
 H47C H 0.541731 0.848387 0.317999 0.047 Uiso 1 1 calc R U . . .
 C33 C 0.0523(2) 0.95374(19) 0.28934(17) 0.0324(6) Uani 1 1 d . . . . .
 H33 H -0.002375 0.981339 0.273305 0.039 Uiso 1 1 calc R U . . .
 C38 C 0.29991(19) 0.83211(17) 0.37285(15) 0.0269(5) Uani 1 1 d . . . . .
 H38 H 0.347529 0.827307 0.336061 0.032 Uiso 1 1 calc R U . . .
 C58 C 0.4645(2) 0.50499(17) 0.19900(15) 0.0299(5) Uani 1 1 d . . . . .
 H58 H 0.498001 0.564447 0.214204 0.036 Uiso 1 1 calc R U . . .
 C31 C 0.19600(18) 0.88761(16) 0.26171(15) 0.0238(5) Uani 1 1 d . . . . .
 C47 C 0.6698(2) 0.83023(17) 0.38943(16) 0.0285(5) Uani 1 1 d . . . . .
 H47 H 0.638103 0.785173 0.408995 0.034 Uiso 1 1 calc R U . . .
 C13 C 0.5451(2) 1.01776(18) 0.21594(17) 0.0315(6) Uani 1 1 d . . . . .
 H13 H 0.565540 1.075958 0.243450 0.038 Uiso 1 1 calc R U . . .
 C182 C 0.5368(2) 0.6970(2) 0.11159(18) 0.0356(6) Uani 1 1 d . . . . .
 H18A H 0.600895 0.715568 0.102340 0.053 Uiso 1 1 calc R U . . .
 H18B H 0.516261 0.637560 0.080900 0.053 Uiso 1 1 calc R U . . .
 H18C H 0.541456 0.702447 0.169070 0.053 Uiso 1 1 calc R U . . .
 C22 C 0.2312(2) 0.84406(19) -0.00013(16) 0.0301(6) Uani 1 1 d . . . . .
 C42 C 0.71469(19) 0.78652(17) 0.31852(16) 0.0271(5) Uani 1 1 d . . . . .
 C54 C 0.5722(2) 0.30812(19) 0.23252(18) 0.0373(6) Uani 1 1 d . . . . .
 H54 H 0.555575 0.248418 0.211213 0.045 Uiso 1 1 calc R U . . .
 C43 C 0.7588(2) 0.8393(2) 0.27995(18) 0.0334(6) Uani 1 1 d . . . . .
 H43 H 0.756367 0.898826 0.296699 0.040 Uiso 1 1 calc R U . . .
 C12 C 0.4509(2) 0.98192(17) 0.21449(15) 0.0273(5) Uani 1 1 d . . . . .
 C16 C 0.48714(19) 0.84529(17) 0.13430(14) 0.0245(5) Uani 1 1 d . . . . .
 C67 C 0.9004(2) 0.6709(2) 0.4276(2) 0.0370(6) Uani 1 1 d . . . . .
 H67 H 0.859954 0.634349 0.375638 0.044 Uiso 1 1 calc R U . . .
 C14 C 0.6091(2) 0.9693(2) 0.17766(17) 0.0318(6) Uani 1 1 d . . . . .
 H14 H 0.673275 0.994095 0.179586 0.038 Uiso 1 1 calc R U . . .
 C56 C 0.5349(2) 0.45100(17) 0.23489(15) 0.0284(5) Uani 1 1 d . . . . .
 C18 C 0.4612(2) 0.75256(18) 0.08414(16) 0.0282(5) Uani 1 1 d . . . . .
 H18 H 0.395742 0.731137 0.091781 0.034 Uiso 1 1 calc R U . . .
 C35 C 0.1477(2) 0.89978(19) 0.38856(16) 0.0311(6) Uani 1 1 d . . . . .
 H35 H 0.158159 0.890670 0.440556 0.037 Uiso 1 1 calc R U . . .
 C66 C 0.6804(2) 0.67124(17) 0.53624(16) 0.0292(5) Uani 1 1 d . . . . .
 C27 C 0.2736(2) 0.93709(18) 0.02638(16) 0.0293(5) Uani 1 1 d . . . . .
 H27 H 0.285549 0.956614 0.086473 0.035 Uiso 1 1 calc R U . . .
 C46 C 0.7700(2) 0.6644(2) 0.23092(19) 0.0363(6) Uani 1 1 d . . . . .
 C55 C 0.5122(2) 0.36288(18) 0.20476(17) 0.0331(6) Uani 1 1 d . . . . .
 H55 H 0.454751 0.340079 0.164546 0.040 Uiso 1 1 calc R U . . .
 C71 C 1.1639(2) 0.88055(18) 0.62376(16) 0.0323(6) Uani 1 1 d . . . . .
 C381 C 0.3543(2) 0.8839(2) 0.45706(16) 0.0338(6) Uani 1 1 d . . . . .
 H38A H 0.373396 0.942210 0.456290 0.051 Uiso 1 1 calc R U . . .
 H38B H 0.413051 0.857978 0.473285 0.051 Uiso 1 1 calc R U . . .
 H38C H 0.311127 0.884492 0.495469 0.051 Uiso 1 1 calc R U . . .
 C36 C 0.21419(19) 0.87384(16) 0.33886(15) 0.0255(5) Uani 1 1 d . . . . .
 C15 C 0.5796(2) 0.88515(19) 0.13680(17) 0.0309(6) Uani 1 1 d . . . . .
 H15 H 0.623630 0.853276 0.109459 0.037 Uiso 1 1 calc R U . . .
 C471 C 0.7481(2) 0.8868(2) 0.45980(18) 0.0376(6) Uani 1 1 d . . . . .
 H47D H 0.781353 0.930621 0.441529 0.056 Uiso 1 1 calc R U . . .
 H47E H 0.796241 0.851877 0.478792 0.056 Uiso 1 1 calc R U . . .
 H47F H 0.716694 0.913905 0.503843 0.056 Uiso 1 1 calc R U . . .
 C382 C 0.2636(2) 0.74204(19) 0.37365(18) 0.0344(6) Uani 1 1 d . . . . .
 H38D H 0.319455 0.714467 0.393064 0.052 Uiso 1 1 calc R U . . .
 H38E H 0.231438 0.709080 0.319016 0.052 Uiso 1 1 calc R U . . .
 H38F H 0.216722 0.745003 0.409393 0.052 Uiso 1 1 calc R U . . .
 C53 C 0.6551(2) 0.34000(19) 0.29053(18) 0.0358(6) Uani 1 1 d . . . . .
 H53 H 0.695530 0.301758 0.308866 0.043 Uiso 1 1 calc R U . . .
 C45 C 0.8116(2) 0.7200(2) 0.1940(2) 0.0419(7) Uani 1 1 d . . . . .
 H45 H 0.844658 0.697990 0.151701 0.050 Uiso 1 1 calc R U . . .
 C681 C 0.5645(2) 0.57959(19) 0.58384(17) 0.0351(6) Uani 1 1 d . . . . .
 H68A H 0.605709 0.533512 0.573662 0.053 Uiso 1 1 calc R U . . .
 H68B H 0.495898 0.555457 0.574677 0.053 Uiso 1 1 calc R U . . .
 H68C H 0.585601 0.614400 0.639687 0.053 Uiso 1 1 calc R U . . .
 C68 C 0.5745(2) 0.63516(17) 0.52652(15) 0.0292(5) Uani 1 1 d . . . . .
 H68 H 0.552502 0.598081 0.470169 0.035 Uiso 1 1 calc R U . . .
 C52 C 0.6818(2) 0.42757(17) 0.32354(16) 0.0294(5) Uani 1 1 d . . . . .
 C17 C 0.3813(2) 1.03844(17) 0.25401(17) 0.0315(6) Uani 1 1 d . . . . .
 H17 H 0.314247 1.005902 0.237062 0.038 Uiso 1 1 calc R U . . .
 C582 C 0.3718(2) 0.50675(19) 0.23460(18) 0.0351(6) Uani 1 1 d . . . . .
 H58A H 0.339737 0.448647 0.223178 0.053 Uiso 1 1 calc R U . . .
 H58B H 0.326742 0.540734 0.210414 0.053 Uiso 1 1 calc R U . . .
 H58C H 0.389719 0.532013 0.292967 0.053 Uiso 1 1 calc R U . . .
 C26 C 0.1582(2) 0.71367(19) 0.02159(16) 0.0308(5) Uani 1 1 d . . . . .
 C271 C 0.3707(2) 0.9549(2) 0.0006(2) 0.0391(7) Uani 1 1 d . . . . .
 H27A H 0.421727 0.927819 0.027654 0.059 Uiso 1 1 calc R U . . .
 H27B H 0.390209 1.016345 0.015446 0.059 Uiso 1 1 calc R U . . .
 H27C H 0.362136 0.931828 -0.057860 0.059 Uiso 1 1 calc R U . . .
 C37 C 0.0953(2) 0.95246(18) 0.15732(16) 0.0281(5) Uani 1 1 d . . . . .
 H37 H 0.150402 0.936650 0.129183 0.034 Uiso 1 1 calc R U . . .
 C671 C 0.9476(2) 0.7505(2) 0.4118(2) 0.0441(7) Uani 1 1 d . . . . .
 H67A H 0.896291 0.780020 0.388431 0.066 Uiso 1 1 calc R U . . .
 H67B H 0.991492 0.733867 0.374157 0.066 Uiso 1 1 calc R U . . .
 H67C H 0.985295 0.788350 0.462535 0.066 Uiso 1 1 calc R U . . .
 C62 C 0.8343(2) 0.68981(18) 0.48895(18) 0.0319(6) Uani 1 1 d . . . . .
 C34 C 0.0674(2) 0.9382(2) 0.36408(18) 0.0359(6) Uani 1 1 d . . . . .
 H34 H 0.022512 0.954007 0.398505 0.043 Uiso 1 1 calc R U . . .
 C28 C 0.1232(2) 0.66050(19) 0.07314(18) 0.0347(6) Uani 1 1 d . . . . .
 H28 H 0.139760 0.695372 0.130580 0.042 Uiso 1 1 calc R U . . .
 C44 C 0.8058(2) 0.8060(2) 0.2177(2) 0.0396(7) Uani 1 1 d . . . . .
 H44 H 0.834021 0.842508 0.191463 0.048 Uiso 1 1 calc R U . . .
 C372 C 0.0920(2) 1.0483(2) 0.17120(19) 0.0366(6) Uani 1 1 d . . . . .
 H37A H 0.037670 1.065307 0.197844 0.055 Uiso 1 1 calc R U . . .
 H37B H 0.082189 1.061846 0.119342 0.055 Uiso 1 1 calc R U . . .
 H37C H 0.153953 1.079038 0.205284 0.055 Uiso 1 1 calc R U . . .
 C272 C 0.1979(2) 0.9898(2) -0.00728(18) 0.0380(6) Uani 1 1 d . . . . .
 H27D H 0.192368 0.977940 -0.065620 0.057 Uiso 1 1 calc R U . . .
 H27E H 0.219166 1.050442 0.018133 0.057 Uiso 1 1 calc R U . . .
 H27F H 0.133903 0.974602 0.004244 0.057 Uiso 1 1 calc R U . . .
 C65 C 0.7302(3) 0.7176(2) 0.61383(18) 0.0400(7) Uani 1 1 d . . . . .
 H65 H 0.696245 0.726563 0.656993 0.048 Uiso 1 1 calc R U . . .
 C371 C 0.0006(2) 0.9032(2) 0.10281(18) 0.0374(6) Uani 1 1 d . . . . .
 H37D H 0.002029 0.842335 0.097458 0.056 Uiso 1 1 calc R U . . .
 H37E H -0.005789 0.913353 0.049619 0.056 Uiso 1 1 calc R U . . .
 H37F H -0.055388 0.922148 0.126299 0.056 Uiso 1 1 calc R U . . .
 C581 C 0.4359(3) 0.4741(2) 0.10633(18) 0.0435(7) Uani 1 1 d . . . . .
 H58D H 0.495295 0.467759 0.083997 0.065 Uiso 1 1 calc R U . . .
 H58E H 0.399283 0.515659 0.086009 0.065 Uiso 1 1 calc R U . . .
 H58F H 0.394769 0.419160 0.090124 0.065 Uiso 1 1 calc R U . . .
 C171 C 0.3761(2) 1.11941(19) 0.2264(2) 0.0394(7) Uani 1 1 d . . . . .
 H17A H 0.324342 1.150330 0.247098 0.059 Uiso 1 1 calc R U . . .
 H17B H 0.361336 1.104446 0.167441 0.059 Uiso 1 1 calc R U . . .
 H17C H 0.439208 1.155386 0.246933 0.059 Uiso 1 1 calc R U . . .
 C181 C 0.4545(2) 0.7439(2) -0.00584(17) 0.0370(6) Uani 1 1 d . . . . .
 H18D H 0.517994 0.764989 -0.014449 0.056 Uiso 1 1 calc R U . . .
 H18E H 0.404045 0.777094 -0.024338 0.056 Uiso 1 1 calc R U . . .
 H18F H 0.437319 0.683956 -0.036205 0.056 Uiso 1 1 calc R U . . .
 C281 C 0.1727(3) 0.5797(2) 0.0668(2) 0.0446(7) Uani 1 1 d . . . . .
 H28A H 0.155920 0.543949 0.011104 0.067 Uiso 1 1 calc R U . . .
 H28B H 0.150054 0.548601 0.102287 0.067 Uiso 1 1 calc R U . . .
 H28C H 0.244000 0.594668 0.082971 0.067 Uiso 1 1 calc R U . . .
 C682 C 0.5071(2) 0.7045(2) 0.53873(18) 0.0358(6) Uani 1 1 d . . . . .
 H68D H 0.523861 0.739371 0.594781 0.054 Uiso 1 1 calc R U . . .
 H68E H 0.438817 0.678468 0.526354 0.054 Uiso 1 1 calc R U . . .
 H68F H 0.515194 0.740380 0.502911 0.054 Uiso 1 1 calc R U . . .
 C63 C 0.8796(2) 0.7355(2) 0.5677(2) 0.0416(7) Uani 1 1 d . . . . .
 H63 H 0.947161 0.756704 0.579250 0.050 Uiso 1 1 calc R U . . .
 C23 C 0.2059(3) 0.8064(2) -0.08263(19) 0.0428(7) Uani 1 1 d . . . . .
 H23 H 0.220288 0.838074 -0.118363 0.051 Uiso 1 1 calc R U . . .
 C57 C 0.7768(2) 0.45578(18) 0.38501(17) 0.0327(6) Uani 1 1 d . . . . .
 H57 H 0.791890 0.518648 0.395611 0.039 Uiso 1 1 calc R U . . .
 C672 C 0.9823(2) 0.6208(3) 0.4571(2) 0.0506(8) Uani 1 1 d . . . . .
 H67D H 1.016736 0.598795 0.413567 0.076 Uiso 1 1 calc R U . . .
 H67E H 0.953381 0.573404 0.473281 0.076 Uiso 1 1 calc R U . . .
 H67F H 1.028855 0.658577 0.503294 0.076 Uiso 1 1 calc R U . . .
 C571 C 0.8624(2) 0.4137(2) 0.3527(2) 0.0414(7) Uani 1 1 d . . . . .
 H57A H 0.849936 0.351953 0.342897 0.062 Uiso 1 1 calc R U . . .
 H57B H 0.923630 0.435327 0.392429 0.062 Uiso 1 1 calc R U . . .
 H57C H 0.868067 0.426993 0.302259 0.062 Uiso 1 1 calc R U . . .
 C172 C 0.4102(3) 1.0593(2) 0.3456(2) 0.0460(8) Uani 1 1 d . . . . .
 H17D H 0.476969 1.089022 0.363762 0.069 Uiso 1 1 calc R U . . .
 H17E H 0.407405 1.006579 0.362029 0.069 Uiso 1 1 calc R U . . .
 H17F H 0.364588 1.095747 0.369789 0.069 Uiso 1 1 calc R U . . .
 C572 C 0.7679(3) 0.4373(2) 0.46463(19) 0.0436(7) Uani 1 1 d . . . . .
 H57D H 0.714628 0.465749 0.485246 0.065 Uiso 1 1 calc R U . . .
 H57E H 0.829721 0.458325 0.503781 0.065 Uiso 1 1 calc R U . . .
 H57F H 0.753813 0.375829 0.455905 0.065 Uiso 1 1 calc R U . . .
 C48 C 0.7813(3) 0.5705(2) 0.2038(2) 0.0451(8) Uani 1 1 d . . . . .
 H48 H 0.755362 0.542559 0.241533 0.054 Uiso 1 1 calc R U . . .
 C25 C 0.1346(3) 0.6790(2) -0.06255(19) 0.0466(8) Uani 1 1 d . . . . .
 H25 H 0.100304 0.623428 -0.084621 0.056 Uiso 1 1 calc R U . . .
 C282 C 0.0113(3) 0.6382(3) 0.0485(2) 0.0522(8) Uani 1 1 d . . . . .
 H28D H -0.019853 0.690598 0.053663 0.078 Uiso 1 1 calc R U . . .
 H28E H -0.011392 0.606530 0.083516 0.078 Uiso 1 1 calc R U . . .
 H28F H -0.006343 0.603280 -0.007538 0.078 Uiso 1 1 calc R U . . .
 C64 C 0.8278(3) 0.7503(2) 0.62859(19) 0.0465(8) Uani 1 1 d . . . . .
 H64 H 0.859246 0.783222 0.681146 0.056 Uiso 1 1 calc R U . . .
 C482 C 0.8896(3) 0.5554(3) 0.2084(3) 0.0576(10) Uani 1 1 d . . . . .
 H48A H 0.894446 0.494258 0.195985 0.086 Uiso 1 1 calc R U . . .
 H48B H 0.927147 0.583454 0.262811 0.086 Uiso 1 1 calc R U . . .
 H48C H 0.916094 0.578910 0.169461 0.086 Uiso 1 1 calc R U . . .
 C24 C 0.1605(3) 0.7246(3) -0.11372(19) 0.0542(9) Uani 1 1 d . . . . .
 H24 H 0.146894 0.699324 -0.170204 0.065 Uiso 1 1 calc R U . . .
 C481 C 0.7207(4) 0.5298(3) 0.1206(3) 0.0690(12) Uani 1 1 d . . . . .
 H48D H 0.745288 0.555025 0.081853 0.103 Uiso 1 1 calc R U . . .
 H48E H 0.652072 0.539330 0.119944 0.103 Uiso 1 1 calc R U . . .
 H48F H 0.725455 0.468614 0.105965 0.103 Uiso 1 1 calc R U . . .
 C81A C 0.1398(5) 0.4565(5) 0.3078(5) 0.065(2) Uani 0.616(11) 1 d D U P A 1
 H81A H 0.089768 0.478934 0.337451 0.097 Uiso 0.616(11) 1 calc R U P A 1
 H81B H 0.191213 0.438726 0.343847 0.097 Uiso 0.616(11) 1 calc R U P A 1
 H81C H 0.168558 0.500655 0.287432 0.097 Uiso 0.616(11) 1 calc R U P A 1
 C82A C 0.0944(5) 0.3830(5) 0.2399(4) 0.0487(17) Uani 0.616(11) 1 d D U P A 1
 H82A H 0.064525 0.338491 0.260276 0.058 Uiso 0.616(11) 1 calc R U P A 1
 H82B H 0.041823 0.400548 0.203745 0.058 Uiso 0.616(11) 1 calc R U P A 1
 O6A O 0.1662(3) 0.3500(3) 0.1966(4) 0.0523(17) Uani 0.616(11) 1 d D U P A 1
 C83A C 0.1296(5) 0.2767(4) 0.1325(4) 0.0548(19) Uani 0.616(11) 1 d D U P A 1
 H83A H 0.070328 0.287621 0.097962 0.066 Uiso 0.616(11) 1 calc R U P A 1
 H83B H 0.111053 0.229045 0.153954 0.066 Uiso 0.616(11) 1 calc R U P A 1
 C84A C 0.2059(7) 0.2535(5) 0.0838(6) 0.066(3) Uani 0.616(11) 1 d D U P A 1
 H84A H 0.180048 0.202609 0.039342 0.100 Uiso 0.616(11) 1 calc R U P A 1
 H84B H 0.223531 0.300595 0.062113 0.100 Uiso 0.616(11) 1 calc R U P A 1
 H84C H 0.264171 0.242143 0.117987 0.100 Uiso 0.616(11) 1 calc R U P A 1
 C81B C 0.1227(18) 0.4400(19) 0.2539(18) 0.159(8) Uani 0.384(11) 1 d D U P A
 2
 H81D H 0.097737 0.443128 0.303130 0.238 Uiso 0.384(11) 1 calc R U P A 2
 H81E H 0.186966 0.474123 0.267384 0.238 Uiso 0.384(11) 1 calc R U P A 2
 H81F H 0.076926 0.462131 0.217081 0.238 Uiso 0.384(11) 1 calc R U P A 2
 C82B C 0.133(2) 0.3504(18) 0.2145(14) 0.137(6) Uani 0.384(11) 1 d D U P A 2
 H82C H 0.177874 0.327897 0.252113 0.164 Uiso 0.384(11) 1 calc R U P A 2
 H82D H 0.067744 0.315895 0.201770 0.164 Uiso 0.384(11) 1 calc R U P A 2
 O6B O 0.1680(10) 0.3430(12) 0.1438(11) 0.128(5) Uani 0.384(11) 1 d D U P A 2
 C83B C 0.182(3) 0.2592(16) 0.1037(16) 0.136(7) Uani 0.384(11) 1 d D U P A 2
 H83C H 0.118118 0.222717 0.085757 0.163 Uiso 0.384(11) 1 calc R U P A 2
 H83D H 0.225659 0.235200 0.141101 0.163 Uiso 0.384(11) 1 calc R U P A 2
 C84B C 0.2263(13) 0.2603(13) 0.0328(12) 0.114(6) Uani 0.384(11) 1 d D U P A
 2
 H84D H 0.235753 0.202253 0.005262 0.171 Uiso 0.384(11) 1 calc R U P A 2
 H84E H 0.182458 0.283421 -0.004438 0.171 Uiso 0.384(11) 1 calc R U P A 2
 H84F H 0.289764 0.295877 0.050785 0.171 Uiso 0.384(11) 1 calc R U P A 2

loop_
  _atom_site_aniso_label
  _atom_site_aniso_U_11
  _atom_site_aniso_U_22
  _atom_site_aniso_U_33
  _atom_site_aniso_U_23
  _atom_site_aniso_U_13
  _atom_site_aniso_U_12
 Sb1 0.02231(9) 0.01991(9) 0.01762(8) 0.00368(6) 0.00465(6) 0.00481(6)
 Sb2 0.02399(9) 0.02085(9) 0.02008(9) 0.00515(6) 0.00419(6) 0.00622(6)
 Ag03 0.02841(10) 0.02342(10) 0.02207(9) 0.00471(7) 0.00471(7) 0.00915(7)
 S1 0.0275(3) 0.0295(3) 0.0221(3) 0.0066(2) 0.0050(2) 0.0038(2)
 F2 0.0622(11) 0.0354(9) 0.0283(8) -0.0002(7) 0.0141(8) 0.0074(8)
 F3 0.0622(12) 0.0382(10) 0.0382(9) 0.0106(8) 0.0218(9) -0.0030(8)
 O1 0.0298(9) 0.0204(8) 0.0245(8) 0.0065(7) 0.0030(7) 0.0073(7)
 F1 0.0644(12) 0.0550(12) 0.0297(9) 0.0145(8) 0.0006(8) 0.0234(10)
 O2 0.0243(8) 0.0250(9) 0.0237(8) 0.0058(7) 0.0050(7) 0.0074(7)
 O4 0.0305(10) 0.0389(11) 0.0279(9) 0.0012(8) 0.0062(8) 0.0126(8)
 O5 0.0382(11) 0.0337(10) 0.0332(10) 0.0108(8) 0.0063(8) 0.0109(8)
 O3 0.0403(12) 0.0520(14) 0.0326(10) 0.0110(10) 0.0025(9) -0.0111(10)
 C11 0.0237(12) 0.0269(13) 0.0225(11) 0.0095(10) 0.0044(9) 0.0033(10)
 C41 0.0250(12) 0.0303(14) 0.0281(12) 0.0100(11) 0.0063(10) 0.0058(10)
 C21 0.0239(12) 0.0285(13) 0.0190(11) 0.0034(10) 0.0022(9) 0.0071(10)
 C32 0.0264(12) 0.0238(12) 0.0242(12) 0.0041(10) 0.0062(10) 0.0047(10)
 C61 0.0321(13) 0.0210(12) 0.0253(12) 0.0071(10) -0.0009(10) 0.0039(10)
 C51 0.0347(13) 0.0244(13) 0.0241(12) 0.0070(10) 0.0100(10) 0.0087(10)
 C472 0.0332(14) 0.0288(14) 0.0322(13) 0.0075(11) 0.0055(11) 0.0056(11)
 C33 0.0295(13) 0.0381(15) 0.0339(14) 0.0125(12) 0.0111(11) 0.0115(12)
 C38 0.0304(13) 0.0302(13) 0.0217(12) 0.0063(10) 0.0086(10) 0.0099(11)
 C58 0.0390(15) 0.0236(13) 0.0220(12) 0.0012(10) 0.0005(11) 0.0045(11)
 C31 0.0255(12) 0.0217(12) 0.0230(12) 0.0022(9) 0.0075(9) 0.0041(9)
 C47 0.0343(14) 0.0223(12) 0.0269(13) 0.0050(10) 0.0040(11) 0.0016(10)
 C13 0.0326(14) 0.0275(14) 0.0325(14) 0.0104(11) 0.0008(11) -0.0030(11)
 C182 0.0408(16) 0.0325(15) 0.0364(15) 0.0101(12) 0.0119(12) 0.0115(12)
 C22 0.0309(13) 0.0378(15) 0.0225(12) 0.0088(11) 0.0051(10) 0.0098(11)
 C42 0.0248(12) 0.0293(13) 0.0275(12) 0.0115(11) 0.0005(10) 0.0038(10)
 C54 0.0543(18) 0.0226(13) 0.0354(15) 0.0037(11) 0.0154(14) 0.0083(12)
 C43 0.0295(13) 0.0341(15) 0.0379(15) 0.0150(12) 0.0032(11) 0.0022(11)
 C12 0.0312(13) 0.0266(13) 0.0230(12) 0.0071(10) 0.0025(10) 0.0032(10)
 C16 0.0272(12) 0.0278(13) 0.0201(11) 0.0082(10) 0.0056(9) 0.0056(10)
 C67 0.0292(14) 0.0372(16) 0.0449(16) 0.0154(13) 0.0006(12) 0.0070(12)
 C14 0.0250(13) 0.0397(16) 0.0328(14) 0.0166(12) 0.0027(11) 0.0003(11)
 C56 0.0385(14) 0.0250(13) 0.0226(12) 0.0056(10) 0.0096(11) 0.0055(11)
 C18 0.0297(13) 0.0304(14) 0.0253(12) 0.0044(10) 0.0101(10) 0.0089(11)
 C35 0.0354(14) 0.0375(15) 0.0242(12) 0.0097(11) 0.0122(11) 0.0101(12)
 C66 0.0383(14) 0.0233(13) 0.0241(12) 0.0061(10) 0.0009(11) 0.0065(11)
 C27 0.0306(13) 0.0355(14) 0.0246(12) 0.0122(11) 0.0058(10) 0.0071(11)
 C46 0.0350(15) 0.0409(16) 0.0411(16) 0.0161(13) 0.0174(12) 0.0156(12)
 C55 0.0445(16) 0.0252(14) 0.0270(13) 0.0025(11) 0.0074(12) 0.0041(12)
 C71 0.0439(16) 0.0280(14) 0.0244(12) 0.0045(10) 0.0087(11) 0.0061(12)
 C381 0.0382(15) 0.0407(16) 0.0229(12) 0.0069(11) 0.0074(11) 0.0114(12)
 C36 0.0286(12) 0.0249(12) 0.0239(12) 0.0047(10) 0.0094(10) 0.0066(10)
 C15 0.0264(13) 0.0403(16) 0.0309(13) 0.0159(12) 0.0071(10) 0.0108(11)
 C471 0.0437(16) 0.0302(15) 0.0337(15) 0.0074(12) -0.0025(12) 0.0033(12)
 C382 0.0413(15) 0.0349(15) 0.0333(14) 0.0145(12) 0.0132(12) 0.0138(12)
 C53 0.0482(17) 0.0275(14) 0.0373(15) 0.0117(12) 0.0156(13) 0.0142(12)
 C45 0.0390(16) 0.054(2) 0.0443(17) 0.0222(15) 0.0209(14) 0.0153(14)
 C681 0.0507(17) 0.0319(15) 0.0262(13) 0.0103(11) 0.0118(12) 0.0079(13)
 C68 0.0418(15) 0.0252(13) 0.0197(11) 0.0035(10) 0.0074(10) 0.0057(11)
 C52 0.0394(15) 0.0241(13) 0.0293(13) 0.0085(10) 0.0143(11) 0.0123(11)
 C17 0.0362(14) 0.0224(13) 0.0346(14) 0.0041(11) 0.0093(11) 0.0033(11)
 C582 0.0350(15) 0.0279(14) 0.0369(15) 0.0053(11) -0.0007(12) 0.0020(11)
 C26 0.0291(13) 0.0320(14) 0.0274(13) 0.0034(11) 0.0014(10) 0.0054(11)
 C271 0.0387(16) 0.0465(18) 0.0411(16) 0.0245(14) 0.0114(13) 0.0093(13)
 C37 0.0298(13) 0.0320(14) 0.0260(12) 0.0091(11) 0.0103(10) 0.0114(11)
 C671 0.0287(14) 0.0496(19) 0.0554(19) 0.0234(16) 0.0000(13) 0.0014(13)
 C62 0.0300(13) 0.0273(14) 0.0358(14) 0.0108(11) -0.0036(11) 0.0051(11)
 C34 0.0343(14) 0.0454(17) 0.0340(14) 0.0119(13) 0.0165(12) 0.0159(13)
 C28 0.0367(15) 0.0316(15) 0.0315(14) 0.0034(11) 0.0048(11) 0.0004(12)
 C44 0.0305(14) 0.0524(19) 0.0460(17) 0.0287(15) 0.0113(13) 0.0053(13)
 C372 0.0420(16) 0.0326(15) 0.0419(16) 0.0145(13) 0.0156(13) 0.0143(12)
 C272 0.0429(16) 0.0438(17) 0.0335(14) 0.0198(13) 0.0063(12) 0.0154(13)
 C65 0.0531(18) 0.0332(15) 0.0271(14) 0.0024(12) 0.0008(13) 0.0019(13)
 C371 0.0349(15) 0.0435(17) 0.0325(14) 0.0113(13) 0.0000(12) 0.0101(13)
 C581 0.064(2) 0.0327(16) 0.0268(14) 0.0037(12) -0.0034(13) 0.0045(14)
 C171 0.0470(17) 0.0268(14) 0.0452(17) 0.0082(12) 0.0121(14) 0.0083(12)
 C181 0.0445(16) 0.0421(17) 0.0236(13) 0.0043(12) 0.0083(12) 0.0133(13)
 C281 0.057(2) 0.0293(15) 0.0410(17) 0.0063(13) 0.0001(15) 0.0021(14)
 C682 0.0447(16) 0.0328(15) 0.0294(14) 0.0050(11) 0.0093(12) 0.0105(13)
 C63 0.0377(16) 0.0398(17) 0.0402(16) 0.0130(13) -0.0104(13) -0.0035(13)
 C23 0.0562(19) 0.0455(18) 0.0263(14) 0.0126(13) 0.0041(13) 0.0034(15)
 C57 0.0381(15) 0.0275(14) 0.0350(14) 0.0089(11) 0.0092(12) 0.0152(11)
 C672 0.0310(16) 0.056(2) 0.063(2) 0.0198(18) -0.0027(15) 0.0118(15)
 C571 0.0407(16) 0.0420(17) 0.0476(17) 0.0153(14) 0.0149(14) 0.0199(14)
 C172 0.071(2) 0.0323(16) 0.0351(16) 0.0035(13) 0.0192(15) 0.0063(15)
 C572 0.0464(18) 0.053(2) 0.0330(15) 0.0137(14) 0.0050(13) 0.0190(15)
 C48 0.0535(19) 0.0437(18) 0.0477(18) 0.0132(15) 0.0296(16) 0.0185(15)
 C25 0.057(2) 0.0407(18) 0.0303(15) -0.0013(13) -0.0022(14) -0.0041(15)
 C282 0.0407(18) 0.052(2) 0.058(2) 0.0113(17) 0.0077(16) -0.0077(15)
 C64 0.059(2) 0.0380(17) 0.0293(15) 0.0015(13) -0.0114(14) -0.0011(15)
 C482 0.070(2) 0.060(2) 0.065(2) 0.032(2) 0.039(2) 0.038(2)
 C24 0.076(3) 0.055(2) 0.0224(14) 0.0036(14) -0.0012(15) -0.0011(19)
 C481 0.072(3) 0.050(2) 0.077(3) -0.003(2) 0.018(2) 0.029(2)
 C81A 0.046(4) 0.077(5) 0.058(4) -0.003(3) 0.005(3) 0.016(3)
 C82A 0.037(3) 0.057(4) 0.050(3) 0.012(3) 0.003(2) 0.013(3)
 O6A 0.040(3) 0.044(2) 0.061(3) 0.002(2) 0.003(2) -0.0049(18)
 C83A 0.054(4) 0.033(3) 0.066(4) 0.007(3) -0.006(3) 0.003(3)
 C84A 0.077(6) 0.036(4) 0.072(6) -0.007(3) 0.008(4) 0.016(4)
 C81B 0.086(12) 0.246(17) 0.153(17) 0.069(16) 0.042(12) -0.024(15)
 C82B 0.094(10) 0.212(14) 0.126(11) 0.103(11) 0.012(8) -0.028(11)
 O6B 0.089(7) 0.190(12) 0.118(10) 0.092(9) 0.001(6) -0.035(8)
 C83B 0.101(10) 0.176(13) 0.135(12) 0.088(10) -0.008(8) -0.038(10)
 C84B 0.088(10) 0.121(13) 0.119(12) 0.058(10) -0.029(8) -0.039(9)

_geom_special_details
;
 All esds (except the esd in the dihedral angle between two l.s. planes)
 are estimated using the full covariance matrix.  The cell esds are taken
 into account individually in the estimation of esds in distances, angles
 and torsion angles; correlations between esds in cell parameters are only
 used when they are defined by crystal symmetry.  An approximate (isotropic)
 treatment of cell esds is used for estimating esds involving l.s. planes.
;
loop_
  _geom_bond_atom_site_label_1
  _geom_bond_atom_site_label_2
  _geom_bond_distance
  _geom_bond_site_symmetry_2
  _geom_bond_publ_flag
 Sb1 O1 1.8716(17) . ?
 Sb1 C11 2.142(2) . ?
 Sb1 C21 2.144(2) . ?
 Sb1 C31 2.177(2) . ?
 Sb2 O2 1.8670(17) . ?
 Sb2 C41 2.144(3) . ?
 Sb2 C61 2.155(3) . ?
 Sb2 C51 2.182(3) . ?
 Ag03 O1 2.0939(17) . ?
 Ag03 O2 2.0926(17) . ?
 S1 O4 1.442(2) . ?
 S1 O5 1.440(2) . ?
 S1 O3 1.436(2) . ?
 S1 C71 1.833(3) . ?
 F2 C71 1.332(3) . ?
 F3 C71 1.340(4) . ?
 F1 C71 1.333(4) . ?
 C11 C12 1.407(4) . ?
 C11 C16 1.417(4) . ?
 C41 C42 1.409(4) . ?
 C41 C46 1.411(4) . ?
 C21 C22 1.419(4) . ?
 C21 C26 1.396(4) . ?
 C32 C33 1.397(4) . ?
 C32 C31 1.410(4) . ?
 C32 C37 1.524(4) . ?
 C61 C66 1.410(4) . ?
 C61 C62 1.413(4) . ?
 C51 C56 1.408(4) . ?
 C51 C52 1.415(4) . ?
 C472 H47A 0.9800 . ?
 C472 H47B 0.9800 . ?
 C472 H47C 0.9800 . ?
 C472 C47 1.535(4) . ?
 C33 H33 0.9500 . ?
 C33 C34 1.382(4) . ?
 C38 H38 1.0000 . ?
 C38 C381 1.532(4) . ?
 C38 C36 1.524(4) . ?
 C38 C382 1.533(4) . ?
 C58 H58 1.0000 . ?
 C58 C56 1.526(4) . ?
 C58 C582 1.534(4) . ?
 C58 C581 1.543(4) . ?
 C31 C36 1.412(4) . ?
 C47 H47 1.0000 . ?
 C47 C42 1.530(4) . ?
 C47 C471 1.540(4) . ?
 C13 H13 0.9500 . ?
 C13 C12 1.396(4) . ?
 C13 C14 1.385(4) . ?
 C182 H18A 0.9800 . ?
 C182 H18B 0.9800 . ?
 C182 H18C 0.9800 . ?
 C182 C18 1.533(4) . ?
 C22 C27 1.519(4) . ?
 C22 C23 1.390(4) . ?
 C42 C43 1.401(4) . ?
 C54 H54 0.9500 . ?
 C54 C55 1.387(4) . ?
 C54 C53 1.368(5) . ?
 C43 H43 0.9500 . ?
 C43 C44 1.387(5) . ?
 C12 C17 1.523(4) . ?
 C16 C18 1.531(4) . ?
 C16 C15 1.394(4) . ?
 C67 H67 1.0000 . ?
 C67 C671 1.533(4) . ?
 C67 C62 1.526(4) . ?
 C67 C672 1.544(4) . ?
 C14 H14 0.9500 . ?
 C14 C15 1.377(4) . ?
 C56 C55 1.398(4) . ?
 C18 H18 1.0000 . ?
 C18 C181 1.535(4) . ?
 C35 H35 0.9500 . ?
 C35 C36 1.399(4) . ?
 C35 C34 1.379(4) . ?
 C66 C68 1.517(4) . ?
 C66 C65 1.405(4) . ?
 C27 H27 1.0000 . ?
 C27 C271 1.537(4) . ?
 C27 C272 1.542(4) . ?
 C46 C45 1.398(4) . ?
 C46 C48 1.520(5) . ?
 C55 H55 0.9500 . ?
 C381 H38A 0.9800 . ?
 C381 H38B 0.9800 . ?
 C381 H38C 0.9800 . ?
 C15 H15 0.9500 . ?
 C471 H47D 0.9800 . ?
 C471 H47E 0.9800 . ?
 C471 H47F 0.9800 . ?
 C382 H38D 0.9800 . ?
 C382 H38E 0.9800 . ?
 C382 H38F 0.9800 . ?
 C53 H53 0.9500 . ?
 C53 C52 1.400(4) . ?
 C45 H45 0.9500 . ?
 C45 C44 1.376(5) . ?
 C681 H68A 0.9800 . ?
 C681 H68B 0.9800 . ?
 C681 H68C 0.9800 . ?
 C681 C68 1.538(4) . ?
 C68 H68 1.0000 . ?
 C68 C682 1.523(4) . ?
 C52 C57 1.511(4) . ?
 C17 H17 1.0000 . ?
 C17 C171 1.528(4) . ?
 C17 C172 1.527(4) . ?
 C582 H58A 0.9800 . ?
 C582 H58B 0.9800 . ?
 C582 H58C 0.9800 . ?
 C26 C28 1.525(4) . ?
 C26 C25 1.408(4) . ?
 C271 H27A 0.9800 . ?
 C271 H27B 0.9800 . ?
 C271 H27C 0.9800 . ?
 C37 H37 1.0000 . ?
 C37 C372 1.533(4) . ?
 C37 C371 1.523(4) . ?
 C671 H67A 0.9800 . ?
 C671 H67B 0.9800 . ?
 C671 H67C 0.9800 . ?
 C62 C63 1.401(4) . ?
 C34 H34 0.9500 . ?
 C28 H28 1.0000 . ?
 C28 C281 1.524(5) . ?
 C28 C282 1.536(5) . ?
 C44 H44 0.9500 . ?
 C372 H37A 0.9800 . ?
 C372 H37B 0.9800 . ?
 C372 H37C 0.9800 . ?
 C272 H27D 0.9800 . ?
 C272 H27E 0.9800 . ?
 C272 H27F 0.9800 . ?
 C65 H65 0.9500 . ?
 C65 C64 1.382(5) . ?
 C371 H37D 0.9800 . ?
 C371 H37E 0.9800 . ?
 C371 H37F 0.9800 . ?
 C581 H58D 0.9800 . ?
 C581 H58E 0.9800 . ?
 C581 H58F 0.9800 . ?
 C171 H17A 0.9800 . ?
 C171 H17B 0.9800 . ?
 C171 H17C 0.9800 . ?
 C181 H18D 0.9800 . ?
 C181 H18E 0.9800 . ?
 C181 H18F 0.9800 . ?
 C281 H28A 0.9800 . ?
 C281 H28B 0.9800 . ?
 C281 H28C 0.9800 . ?
 C682 H68D 0.9800 . ?
 C682 H68E 0.9800 . ?
 C682 H68F 0.9800 . ?
 C63 H63 0.9500 . ?
 C63 C64 1.375(5) . ?
 C23 H23 0.9500 . ?
 C23 C24 1.372(5) . ?
 C57 H57 1.0000 . ?
 C57 C571 1.544(4) . ?
 C57 C572 1.529(4) . ?
 C672 H67D 0.9800 . ?
 C672 H67E 0.9800 . ?
 C672 H67F 0.9800 . ?
 C571 H57A 0.9800 . ?
 C571 H57B 0.9800 . ?
 C571 H57C 0.9800 . ?
 C172 H17D 0.9800 . ?
 C172 H17E 0.9800 . ?
 C172 H17F 0.9800 . ?
 C572 H57D 0.9800 . ?
 C572 H57E 0.9800 . ?
 C572 H57F 0.9800 . ?
 C48 H48 1.0000 . ?
 C48 C482 1.539(5) . ?
 C48 C481 1.507(6) . ?
 C25 H25 0.9500 . ?
 C25 C24 1.387(5) . ?
 C282 H28D 0.9800 . ?
 C282 H28E 0.9800 . ?
 C282 H28F 0.9800 . ?
 C64 H64 0.9500 . ?
 C482 H48A 0.9800 . ?
 C482 H48B 0.9800 . ?
 C482 H48C 0.9800 . ?
 C24 H24 0.9500 . ?
 C481 H48D 0.9800 . ?
 C481 H48E 0.9800 . ?
 C481 H48F 0.9800 . ?
 C81A H81A 0.9800 . ?
 C81A H81B 0.9800 . ?
 C81A H81C 0.9800 . ?
 C81A C82A 1.470(10) . ?
 C82A H82A 0.9900 . ?
 C82A H82B 0.9900 . ?
 C82A O6A 1.418(7) . ?
 O6A C83A 1.410(7) . ?
 C83A H83A 0.9900 . ?
 C83A H83B 0.9900 . ?
 C83A C84A 1.490(11) . ?
 C84A H84A 0.9800 . ?
 C84A H84B 0.9800 . ?
 C84A H84C 0.9800 . ?
 C81B H81D 0.9800 . ?
 C81B H81E 0.9800 . ?
 C81B H81F 0.9800 . ?
 C81B C82B 1.483(17) . ?
 C82B H82C 0.9900 . ?
 C82B H82D 0.9900 . ?
 C82B O6B 1.398(15) . ?
 O6B C83B 1.418(16) . ?
 C83B H83C 0.9900 . ?
 C83B H83D 0.9900 . ?
 C83B C84B 1.490(17) . ?
 C84B H84D 0.9800 . ?
 C84B H84E 0.9800 . ?
 C84B H84F 0.9800 . ?

loop_
  _geom_angle_atom_site_label_1
  _geom_angle_atom_site_label_2
  _geom_angle_atom_site_label_3
  _geom_angle
  _geom_angle_site_symmetry_1
  _geom_angle_site_symmetry_3
  _geom_angle_publ_flag
 O1 Sb1 C11 104.55(9) . . ?
 O1 Sb1 C21 104.30(9) . . ?
 O1 Sb1 C31 105.49(9) . . ?
 C11 Sb1 C21 104.19(9) . . ?
 C11 Sb1 C31 121.04(10) . . ?
 C21 Sb1 C31 115.59(9) . . ?
 O2 Sb2 C41 104.86(9) . . ?
 O2 Sb2 C61 105.45(9) . . ?
 O2 Sb2 C51 105.31(9) . . ?
 C41 Sb2 C61 103.35(10) . . ?
 C41 Sb2 C51 119.25(10) . . ?
 C61 Sb2 C51 117.25(10) . . ?
 O2 Ag03 O1 166.78(7) . . ?
 O4 S1 C71 102.82(13) . . ?
 O5 S1 O4 114.61(12) . . ?
 O5 S1 C71 102.08(13) . . ?
 O3 S1 O4 115.39(14) . . ?
 O3 S1 O5 115.83(14) . . ?
 O3 S1 C71 103.33(13) . . ?
 Sb1 O1 Ag03 130.42(10) . . ?
 Sb2 O2 Ag03 130.51(9) . . ?
 C12 C11 Sb1 121.88(18) . . ?
 C12 C11 C16 121.1(2) . . ?
 C16 C11 Sb1 116.98(19) . . ?
 C42 C41 Sb2 117.13(18) . . ?
 C42 C41 C46 121.1(2) . . ?
 C46 C41 Sb2 121.7(2) . . ?
 C22 C21 Sb1 120.1(2) . . ?
 C26 C21 Sb1 117.47(19) . . ?
 C26 C21 C22 121.2(2) . . ?
 C33 C32 C31 118.4(2) . . ?
 C33 C32 C37 117.0(2) . . ?
 C31 C32 C37 124.6(2) . . ?
 C66 C61 Sb2 117.41(19) . . ?
 C66 C61 C62 121.6(2) . . ?
 C62 C61 Sb2 120.1(2) . . ?
 C56 C51 Sb2 119.11(19) . . ?
 C56 C51 C52 121.1(2) . . ?
 C52 C51 Sb2 119.7(2) . . ?
 H47A C472 H47B 109.5 . . ?
 H47A C472 H47C 109.5 . . ?
 H47B C472 H47C 109.5 . . ?
 C47 C472 H47A 109.5 . . ?
 C47 C472 H47B 109.5 . . ?
 C47 C472 H47C 109.5 . . ?
 C32 C33 H33 119.4 . . ?
 C34 C33 C32 121.1(3) . . ?
 C34 C33 H33 119.4 . . ?
 C381 C38 H38 107.9 . . ?
 C381 C38 C382 110.5(2) . . ?
 C36 C38 H38 107.9 . . ?
 C36 C38 C381 112.9(2) . . ?
 C36 C38 C382 109.8(2) . . ?
 C382 C38 H38 107.9 . . ?
 C56 C58 H58 108.0 . . ?
 C56 C58 C582 110.2(2) . . ?
 C56 C58 C581 112.9(2) . . ?
 C582 C58 H58 108.0 . . ?
 C582 C58 C581 109.7(3) . . ?
 C581 C58 H58 108.0 . . ?
 C32 C31 Sb1 119.65(17) . . ?
 C32 C31 C36 121.2(2) . . ?
 C36 C31 Sb1 118.89(18) . . ?
 C472 C47 H47 108.1 . . ?
 C472 C47 C471 109.3(2) . . ?
 C42 C47 C472 111.3(2) . . ?
 C42 C47 H47 108.1 . . ?
 C42 C47 C471 111.8(2) . . ?
 C471 C47 H47 108.1 . . ?
 C12 C13 H13 119.7 . . ?
 C14 C13 H13 119.7 . . ?
 C14 C13 C12 120.6(3) . . ?
 H18A C182 H18B 109.5 . . ?
 H18A C182 H18C 109.5 . . ?
 H18B C182 H18C 109.5 . . ?
 C18 C182 H18A 109.5 . . ?
 C18 C182 H18B 109.5 . . ?
 C18 C182 H18C 109.5 . . ?
 C21 C22 C27 125.5(2) . . ?
 C23 C22 C21 118.0(3) . . ?
 C23 C22 C27 116.4(3) . . ?
 C41 C42 C47 125.0(2) . . ?
 C43 C42 C41 118.1(3) . . ?
 C43 C42 C47 116.8(2) . . ?
 C55 C54 H54 120.0 . . ?
 C53 C54 H54 120.0 . . ?
 C53 C54 C55 120.1(3) . . ?
 C42 C43 H43 119.5 . . ?
 C44 C43 C42 121.1(3) . . ?
 C44 C43 H43 119.5 . . ?
 C11 C12 C17 122.4(2) . . ?
 C13 C12 C11 118.7(2) . . ?
 C13 C12 C17 118.9(2) . . ?
 C11 C16 C18 125.3(2) . . ?
 C15 C16 C11 117.3(2) . . ?
 C15 C16 C18 117.3(2) . . ?
 C671 C67 H67 108.2 . . ?
 C671 C67 C672 108.8(3) . . ?
 C62 C67 H67 108.2 . . ?
 C62 C67 C671 113.9(3) . . ?
 C62 C67 C672 109.3(3) . . ?
 C672 C67 H67 108.2 . . ?
 C13 C14 H14 120.0 . . ?
 C15 C14 C13 120.0(3) . . ?
 C15 C14 H14 120.0 . . ?
 C51 C56 C58 125.3(2) . . ?
 C55 C56 C51 118.1(3) . . ?
 C55 C56 C58 116.6(3) . . ?
 C182 C18 H18 108.3 . . ?
 C182 C18 C181 109.1(2) . . ?
 C16 C18 C182 111.1(2) . . ?
 C16 C18 H18 108.3 . . ?
 C16 C18 C181 111.5(2) . . ?
 C181 C18 H18 108.3 . . ?
 C36 C35 H35 119.1 . . ?
 C34 C35 H35 119.1 . . ?
 C34 C35 C36 121.8(2) . . ?
 C61 C66 C68 125.1(2) . . ?
 C65 C66 C61 117.4(3) . . ?
 C65 C66 C68 117.5(3) . . ?
 C22 C27 H27 108.1 . . ?
 C22 C27 C271 114.3(2) . . ?
 C22 C27 C272 109.3(2) . . ?
 C271 C27 H27 108.1 . . ?
 C271 C27 C272 108.9(2) . . ?
 C272 C27 H27 108.1 . . ?
 C41 C46 C48 122.8(3) . . ?
 C45 C46 C41 118.2(3) . . ?
 C45 C46 C48 119.0(3) . . ?
 C54 C55 C56 121.2(3) . . ?
 C54 C55 H55 119.4 . . ?
 C56 C55 H55 119.4 . . ?
 F2 C71 S1 111.48(19) . . ?
 F2 C71 F3 107.6(2) . . ?
 F2 C71 F1 107.2(2) . . ?
 F3 C71 S1 111.0(2) . . ?
 F1 C71 S1 111.85(19) . . ?
 F1 C71 F3 107.5(2) . . ?
 C38 C381 H38A 109.5 . . ?
 C38 C381 H38B 109.5 . . ?
 C38 C381 H38C 109.5 . . ?
 H38A C381 H38B 109.5 . . ?
 H38A C381 H38C 109.5 . . ?
 H38B C381 H38C 109.5 . . ?
 C31 C36 C38 125.6(2) . . ?
 C35 C36 C38 116.7(2) . . ?
 C35 C36 C31 117.7(2) . . ?
 C16 C15 H15 119.0 . . ?
 C14 C15 C16 122.1(3) . . ?
 C14 C15 H15 119.0 . . ?
 C47 C471 H47D 109.5 . . ?
 C47 C471 H47E 109.5 . . ?
 C47 C471 H47F 109.5 . . ?
 H47D C471 H47E 109.5 . . ?
 H47D C471 H47F 109.5 . . ?
 H47E C471 H47F 109.5 . . ?
 C38 C382 H38D 109.5 . . ?
 C38 C382 H38E 109.5 . . ?
 C38 C382 H38F 109.5 . . ?
 H38D C382 H38E 109.5 . . ?
 H38D C382 H38F 109.5 . . ?
 H38E C382 H38F 109.5 . . ?
 C54 C53 H53 119.2 . . ?
 C54 C53 C52 121.6(3) . . ?
 C52 C53 H53 119.2 . . ?
 C46 C45 H45 119.3 . . ?
 C44 C45 C46 121.3(3) . . ?
 C44 C45 H45 119.3 . . ?
 H68A C681 H68B 109.5 . . ?
 H68A C681 H68C 109.5 . . ?
 H68B C681 H68C 109.5 . . ?
 C68 C681 H68A 109.5 . . ?
 C68 C681 H68B 109.5 . . ?
 C68 C681 H68C 109.5 . . ?
 C66 C68 C681 111.4(2) . . ?
 C66 C68 H68 107.7 . . ?
 C66 C68 C682 112.1(2) . . ?
 C681 C68 H68 107.7 . . ?
 C682 C68 C681 110.1(2) . . ?
 C682 C68 H68 107.7 . . ?
 C51 C52 C57 125.0(2) . . ?
 C53 C52 C51 117.8(3) . . ?
 C53 C52 C57 117.2(2) . . ?
 C12 C17 H17 107.7 . . ?
 C12 C17 C171 111.7(2) . . ?
 C12 C17 C172 110.8(3) . . ?
 C171 C17 H17 107.7 . . ?
 C172 C17 H17 107.7 . . ?
 C172 C17 C171 111.1(2) . . ?
 C58 C582 H58A 109.5 . . ?
 C58 C582 H58B 109.5 . . ?
 C58 C582 H58C 109.5 . . ?
 H58A C582 H58B 109.5 . . ?
 H58A C582 H58C 109.5 . . ?
 H58B C582 H58C 109.5 . . ?
 C21 C26 C28 124.6(2) . . ?
 C21 C26 C25 117.8(3) . . ?
 C25 C26 C28 117.6(3) . . ?
 C27 C271 H27A 109.5 . . ?
 C27 C271 H27B 109.5 . . ?
 C27 C271 H27C 109.5 . . ?
 H27A C271 H27B 109.5 . . ?
 H27A C271 H27C 109.5 . . ?
 H27B C271 H27C 109.5 . . ?
 C32 C37 H37 107.8 . . ?
 C32 C37 C372 111.0(2) . . ?
 C372 C37 H37 107.8 . . ?
 C371 C37 C32 111.7(2) . . ?
 C371 C37 H37 107.8 . . ?
 C371 C37 C372 110.5(2) . . ?
 C67 C671 H67A 109.5 . . ?
 C67 C671 H67B 109.5 . . ?
 C67 C671 H67C 109.5 . . ?
 H67A C671 H67B 109.5 . . ?
 H67A C671 H67C 109.5 . . ?
 H67B C671 H67C 109.5 . . ?
 C61 C62 C67 125.3(3) . . ?
 C63 C62 C61 117.9(3) . . ?
 C63 C62 C67 116.7(3) . . ?
 C33 C34 H34 120.1 . . ?
 C35 C34 C33 119.9(2) . . ?
 C35 C34 H34 120.1 . . ?
 C26 C28 H28 108.3 . . ?
 C26 C28 C282 109.7(3) . . ?
 C281 C28 C26 112.1(3) . . ?
 C281 C28 H28 108.3 . . ?
 C281 C28 C282 110.1(3) . . ?
 C282 C28 H28 108.3 . . ?
 C43 C44 H44 120.0 . . ?
 C45 C44 C43 120.1(3) . . ?
 C45 C44 H44 120.0 . . ?
 C37 C372 H37A 109.5 . . ?
 C37 C372 H37B 109.5 . . ?
 C37 C372 H37C 109.5 . . ?
 H37A C372 H37B 109.5 . . ?
 H37A C372 H37C 109.5 . . ?
 H37B C372 H37C 109.5 . . ?
 C27 C272 H27D 109.5 . . ?
 C27 C272 H27E 109.5 . . ?
 C27 C272 H27F 109.5 . . ?
 H27D C272 H27E 109.5 . . ?
 H27D C272 H27F 109.5 . . ?
 H27E C272 H27F 109.5 . . ?
 C66 C65 H65 119.4 . . ?
 C64 C65 C66 121.3(3) . . ?
 C64 C65 H65 119.4 . . ?
 C37 C371 H37D 109.5 . . ?
 C37 C371 H37E 109.5 . . ?
 C37 C371 H37F 109.5 . . ?
 H37D C371 H37E 109.5 . . ?
 H37D C371 H37F 109.5 . . ?
 H37E C371 H37F 109.5 . . ?
 C58 C581 H58D 109.5 . . ?
 C58 C581 H58E 109.5 . . ?
 C58 C581 H58F 109.5 . . ?
 H58D C581 H58E 109.5 . . ?
 H58D C581 H58F 109.5 . . ?
 H58E C581 H58F 109.5 . . ?
 C17 C171 H17A 109.5 . . ?
 C17 C171 H17B 109.5 . . ?
 C17 C171 H17C 109.5 . . ?
 H17A C171 H17B 109.5 . . ?
 H17A C171 H17C 109.5 . . ?
 H17B C171 H17C 109.5 . . ?
 C18 C181 H18D 109.5 . . ?
 C18 C181 H18E 109.5 . . ?
 C18 C181 H18F 109.5 . . ?
 H18D C181 H18E 109.5 . . ?
 H18D C181 H18F 109.5 . . ?
 H18E C181 H18F 109.5 . . ?
 C28 C281 H28A 109.5 . . ?
 C28 C281 H28B 109.5 . . ?
 C28 C281 H28C 109.5 . . ?
 H28A C281 H28B 109.5 . . ?
 H28A C281 H28C 109.5 . . ?
 H28B C281 H28C 109.5 . . ?
 C68 C682 H68D 109.5 . . ?
 C68 C682 H68E 109.5 . . ?
 C68 C682 H68F 109.5 . . ?
 H68D C682 H68E 109.5 . . ?
 H68D C682 H68F 109.5 . . ?
 H68E C682 H68F 109.5 . . ?
 C62 C63 H63 119.4 . . ?
 C64 C63 C62 121.1(3) . . ?
 C64 C63 H63 119.4 . . ?
 C22 C23 H23 119.2 . . ?
 C24 C23 C22 121.6(3) . . ?
 C24 C23 H23 119.2 . . ?
 C52 C57 H57 107.9 . . ?
 C52 C57 C571 111.1(2) . . ?
 C52 C57 C572 111.5(3) . . ?
 C571 C57 H57 107.9 . . ?
 C572 C57 H57 107.9 . . ?
 C572 C57 C571 110.3(2) . . ?
 C67 C672 H67D 109.5 . . ?
 C67 C672 H67E 109.5 . . ?
 C67 C672 H67F 109.5 . . ?
 H67D C672 H67E 109.5 . . ?
 H67D C672 H67F 109.5 . . ?
 H67E C672 H67F 109.5 . . ?
 C57 C571 H57A 109.5 . . ?
 C57 C571 H57B 109.5 . . ?
 C57 C571 H57C 109.5 . . ?
 H57A C571 H57B 109.5 . . ?
 H57A C571 H57C 109.5 . . ?
 H57B C571 H57C 109.5 . . ?
 C17 C172 H17D 109.5 . . ?
 C17 C172 H17E 109.5 . . ?
 C17 C172 H17F 109.5 . . ?
 H17D C172 H17E 109.5 . . ?
 H17D C172 H17F 109.5 . . ?
 H17E C172 H17F 109.5 . . ?
 C57 C572 H57D 109.5 . . ?
 C57 C572 H57E 109.5 . . ?
 C57 C572 H57F 109.5 . . ?
 H57D C572 H57E 109.5 . . ?
 H57D C572 H57F 109.5 . . ?
 H57E C572 H57F 109.5 . . ?
 C46 C48 H48 107.4 . . ?
 C46 C48 C482 111.9(3) . . ?
 C482 C48 H48 107.4 . . ?
 C481 C48 C46 110.9(3) . . ?
 C481 C48 H48 107.4 . . ?
 C481 C48 C482 111.5(3) . . ?
 C26 C25 H25 119.5 . . ?
 C24 C25 C26 121.1(3) . . ?
 C24 C25 H25 119.5 . . ?
 C28 C282 H28D 109.5 . . ?
 C28 C282 H28E 109.5 . . ?
 C28 C282 H28F 109.5 . . ?
 H28D C282 H28E 109.5 . . ?
 H28D C282 H28F 109.5 . . ?
 H28E C282 H28F 109.5 . . ?
 C65 C64 H64 119.8 . . ?
 C63 C64 C65 120.4(3) . . ?
 C63 C64 H64 119.8 . . ?
 C48 C482 H48A 109.5 . . ?
 C48 C482 H48B 109.5 . . ?
 C48 C482 H48C 109.5 . . ?
 H48A C482 H48B 109.5 . . ?
 H48A C482 H48C 109.5 . . ?
 H48B C482 H48C 109.5 . . ?
 C23 C24 C25 119.9(3) . . ?
 C23 C24 H24 120.1 . . ?
 C25 C24 H24 120.1 . . ?
 C48 C481 H48D 109.5 . . ?
 C48 C481 H48E 109.5 . . ?
 C48 C481 H48F 109.5 . . ?
 H48D C481 H48E 109.5 . . ?
 H48D C481 H48F 109.5 . . ?
 H48E C481 H48F 109.5 . . ?
 H81A C81A H81B 109.5 . . ?
 H81A C81A H81C 109.5 . . ?
 H81B C81A H81C 109.5 . . ?
 C82A C81A H81A 109.5 . . ?
 C82A C81A H81B 109.5 . . ?
 C82A C81A H81C 109.5 . . ?
 C81A C82A H82A 109.7 . . ?
 C81A C82A H82B 109.7 . . ?
 H82A C82A H82B 108.2 . . ?
 O6A C82A C81A 109.9(6) . . ?
 O6A C82A H82A 109.7 . . ?
 O6A C82A H82B 109.7 . . ?
 C83A O6A C82A 113.6(5) . . ?
 O6A C83A H83A 109.7 . . ?
 O6A C83A H83B 109.7 . . ?
 O6A C83A C84A 109.9(6) . . ?
 H83A C83A H83B 108.2 . . ?
 C84A C83A H83A 109.7 . . ?
 C84A C83A H83B 109.7 . . ?
 C83A C84A H84A 109.5 . . ?
 C83A C84A H84B 109.5 . . ?
 C83A C84A H84C 109.5 . . ?
 H84A C84A H84B 109.5 . . ?
 H84A C84A H84C 109.5 . . ?
 H84B C84A H84C 109.5 . . ?
 H81D C81B H81E 109.5 . . ?
 H81D C81B H81F 109.5 . . ?
 H81E C81B H81F 109.5 . . ?
 C82B C81B H81D 109.5 . . ?
 C82B C81B H81E 109.5 . . ?
 C82B C81B H81F 109.5 . . ?
 C81B C82B H82C 109.3 . . ?
 C81B C82B H82D 109.3 . . ?
 H82C C82B H82D 108.0 . . ?
 O6B C82B C81B 111.4(18) . . ?
 O6B C82B H82C 109.3 . . ?
 O6B C82B H82D 109.3 . . ?
 C82B O6B C83B 114.8(17) . . ?
 O6B C83B H83C 109.7 . . ?
 O6B C83B H83D 109.7 . . ?
 O6B C83B C84B 109.8(18) . . ?
 H83C C83B H83D 108.2 . . ?
 C84B C83B H83C 109.7 . . ?
 C84B C83B H83D 109.7 . . ?
 C83B C84B H84D 109.5 . . ?
 C83B C84B H84E 109.5 . . ?
 C83B C84B H84F 109.5 . . ?
 H84D C84B H84E 109.5 . . ?
 H84D C84B H84F 109.5 . . ?
 H84E C84B H84F 109.5 . . ?

loop_
  _geom_torsion_atom_site_label_1
  _geom_torsion_atom_site_label_2
  _geom_torsion_atom_site_label_3
  _geom_torsion_atom_site_label_4
  _geom_torsion
  _geom_torsion_site_symmetry_1
  _geom_torsion_site_symmetry_2
  _geom_torsion_site_symmetry_3
  _geom_torsion_site_symmetry_4
  _geom_torsion_publ_flag
 Sb1 C11 C12 C13 176.25(19) . . . . ?
 Sb1 C11 C12 C17 -4.5(3) . . . . ?
 Sb1 C11 C16 C18 5.4(3) . . . . ?
 Sb1 C11 C16 C15 -177.33(18) . . . . ?
 Sb1 C21 C22 C27 -22.6(4) . . . . ?
 Sb1 C21 C22 C23 161.3(2) . . . . ?
 Sb1 C21 C26 C28 19.5(4) . . . . ?
 Sb1 C21 C26 C25 -161.6(2) . . . . ?
 Sb1 C31 C36 C38 8.5(4) . . . . ?
 Sb1 C31 C36 C35 -170.9(2) . . . . ?
 Sb2 C41 C42 C47 4.0(3) . . . . ?
 Sb2 C41 C42 C43 -179.46(19) . . . . ?
 Sb2 C41 C46 C45 178.9(2) . . . . ?
 Sb2 C41 C46 C48 -1.3(4) . . . . ?
 Sb2 C61 C66 C68 16.4(3) . . . . ?
 Sb2 C61 C66 C65 -164.5(2) . . . . ?
 Sb2 C61 C62 C67 -19.7(4) . . . . ?
 Sb2 C61 C62 C63 164.2(2) . . . . ?
 Sb2 C51 C56 C58 4.7(3) . . . . ?
 Sb2 C51 C56 C55 -174.60(19) . . . . ?
 Sb2 C51 C52 C53 174.88(19) . . . . ?
 Sb2 C51 C52 C57 -6.5(3) . . . . ?
 O4 S1 C71 F2 -178.4(2) . . . . ?
 O4 S1 C71 F3 61.7(2) . . . . ?
 O4 S1 C71 F1 -58.3(2) . . . . ?
 O5 S1 C71 F2 62.6(2) . . . . ?
 O5 S1 C71 F3 -57.3(2) . . . . ?
 O5 S1 C71 F1 -177.4(2) . . . . ?
 O3 S1 C71 F2 -58.0(2) . . . . ?
 O3 S1 C71 F3 -177.9(2) . . . . ?
 O3 S1 C71 F1 62.1(2) . . . . ?
 C11 Sb1 O1 Ag03 37.31(14) . . . . ?
 C11 C12 C17 C171 -129.4(3) . . . . ?
 C11 C12 C17 C172 106.2(3) . . . . ?
 C11 C16 C18 C182 -126.4(3) . . . . ?
 C11 C16 C18 C181 111.6(3) . . . . ?
 C11 C16 C15 C14 0.1(4) . . . . ?
 C41 Sb2 O2 Ag03 35.55(15) . . . . ?
 C41 C42 C43 C44 -0.1(4) . . . . ?
 C41 C46 C45 C44 1.6(5) . . . . ?
 C41 C46 C48 C482 -125.2(3) . . . . ?
 C41 C46 C48 C481 109.7(4) . . . . ?
 C21 Sb1 O1 Ag03 146.43(12) . . . . ?
 C21 C22 C27 C271 121.5(3) . . . . ?
 C21 C22 C27 C272 -116.1(3) . . . . ?
 C21 C22 C23 C24 1.2(5) . . . . ?
 C21 C26 C28 C281 -115.1(3) . . . . ?
 C21 C26 C28 C282 122.2(3) . . . . ?
 C21 C26 C25 C24 -1.5(5) . . . . ?
 C32 C33 C34 C35 1.3(5) . . . . ?
 C32 C31 C36 C38 -177.8(2) . . . . ?
 C32 C31 C36 C35 2.8(4) . . . . ?
 C61 Sb2 O2 Ag03 144.29(12) . . . . ?
 C61 C66 C68 C681 124.1(3) . . . . ?
 C61 C66 C68 C682 -112.0(3) . . . . ?
 C61 C66 C65 C64 -1.2(4) . . . . ?
 C61 C62 C63 C64 1.3(4) . . . . ?
 C51 Sb2 O2 Ag03 -91.09(13) . . . . ?
 C51 C56 C55 C54 -1.5(4) . . . . ?
 C51 C52 C57 C571 -126.7(3) . . . . ?
 C51 C52 C57 C572 109.8(3) . . . . ?
 C472 C47 C42 C41 -125.0(3) . . . . ?
 C472 C47 C42 C43 58.4(3) . . . . ?
 C33 C32 C31 Sb1 170.7(2) . . . . ?
 C33 C32 C31 C36 -3.0(4) . . . . ?
 C33 C32 C37 C372 56.3(3) . . . . ?
 C33 C32 C37 C371 -67.5(3) . . . . ?
 C58 C56 C55 C54 179.1(3) . . . . ?
 C31 Sb1 O1 Ag03 -91.35(13) . . . . ?
 C31 C32 C33 C34 0.9(4) . . . . ?
 C31 C32 C37 C372 -122.2(3) . . . . ?
 C31 C32 C37 C371 114.0(3) . . . . ?
 C47 C42 C43 C44 176.7(3) . . . . ?
 C13 C12 C17 C171 49.9(3) . . . . ?
 C13 C12 C17 C172 -74.5(3) . . . . ?
 C13 C14 C15 C16 -1.9(4) . . . . ?
 C22 C21 C26 C28 -172.9(3) . . . . ?
 C22 C21 C26 C25 6.0(4) . . . . ?
 C22 C23 C24 C25 3.2(6) . . . . ?
 C42 C41 C46 C45 -3.1(4) . . . . ?
 C42 C41 C46 C48 176.7(3) . . . . ?
 C42 C43 C44 C45 -1.4(5) . . . . ?
 C54 C53 C52 C51 0.9(4) . . . . ?
 C54 C53 C52 C57 -177.8(3) . . . . ?
 C12 C11 C16 C18 -174.3(2) . . . . ?
 C12 C11 C16 C15 3.0(4) . . . . ?
 C12 C13 C14 C15 0.8(4) . . . . ?
 C16 C11 C12 C13 -4.0(4) . . . . ?
 C16 C11 C12 C17 175.2(2) . . . . ?
 C67 C62 C63 C64 -175.1(3) . . . . ?
 C14 C13 C12 C11 2.1(4) . . . . ?
 C14 C13 C12 C17 -177.2(3) . . . . ?
 C56 C51 C52 C53 -2.4(4) . . . . ?
 C56 C51 C52 C57 176.3(2) . . . . ?
 C18 C16 C15 C14 177.6(2) . . . . ?
 C66 C61 C62 C67 171.1(3) . . . . ?
 C66 C61 C62 C63 -5.0(4) . . . . ?
 C66 C65 C64 C63 -2.3(5) . . . . ?
 C27 C22 C23 C24 -175.2(3) . . . . ?
 C46 C41 C42 C47 -174.1(3) . . . . ?
 C46 C41 C42 C43 2.4(4) . . . . ?
 C46 C45 C44 C43 0.7(5) . . . . ?
 C55 C54 C53 C52 0.2(4) . . . . ?
 C381 C38 C36 C31 130.4(3) . . . . ?
 C381 C38 C36 C35 -50.2(3) . . . . ?
 C36 C35 C34 C33 -1.5(5) . . . . ?
 C15 C16 C18 C182 56.3(3) . . . . ?
 C15 C16 C18 C181 -65.7(3) . . . . ?
 C471 C47 C42 C41 112.5(3) . . . . ?
 C471 C47 C42 C43 -64.1(3) . . . . ?
 C382 C38 C36 C31 -105.9(3) . . . . ?
 C382 C38 C36 C35 73.5(3) . . . . ?
 C53 C54 C55 C56 0.1(4) . . . . ?
 C53 C52 C57 C571 52.0(3) . . . . ?
 C53 C52 C57 C572 -71.5(3) . . . . ?
 C45 C46 C48 C482 54.7(4) . . . . ?
 C45 C46 C48 C481 -70.5(4) . . . . ?
 C68 C66 C65 C64 177.9(3) . . . . ?
 C52 C51 C56 C58 -178.0(2) . . . . ?
 C52 C51 C56 C55 2.7(4) . . . . ?
 C582 C58 C56 C51 -101.8(3) . . . . ?
 C582 C58 C56 C55 77.5(3) . . . . ?
 C26 C21 C22 C27 170.2(3) . . . . ?
 C26 C21 C22 C23 -5.9(4) . . . . ?
 C26 C25 C24 C23 -3.1(6) . . . . ?
 C37 C32 C33 C34 -177.8(3) . . . . ?
 C37 C32 C31 Sb1 -10.8(4) . . . . ?
 C37 C32 C31 C36 175.5(2) . . . . ?
 C671 C67 C62 C61 119.8(3) . . . . ?
 C671 C67 C62 C63 -64.0(3) . . . . ?
 C62 C61 C66 C68 -174.1(3) . . . . ?
 C62 C61 C66 C65 5.0(4) . . . . ?
 C62 C63 C64 C65 2.3(5) . . . . ?
 C34 C35 C36 C38 -180.0(3) . . . . ?
 C34 C35 C36 C31 -0.6(4) . . . . ?
 C28 C26 C25 C24 177.6(3) . . . . ?
 C65 C66 C68 C681 -54.9(3) . . . . ?
 C65 C66 C68 C682 69.0(3) . . . . ?
 C581 C58 C56 C51 135.1(3) . . . . ?
 C581 C58 C56 C55 -45.6(3) . . . . ?
 C23 C22 C27 C271 -62.3(3) . . . . ?
 C23 C22 C27 C272 60.1(3) . . . . ?
 C672 C67 C62 C61 -118.3(3) . . . . ?
 C672 C67 C62 C63 57.9(4) . . . . ?
 C48 C46 C45 C44 -178.3(3) . . . . ?
 C25 C26 C28 C281 65.9(4) . . . . ?
 C25 C26 C28 C282 -56.8(4) . . . . ?
 C81A C82A O6A C83A 177.2(6) . . . . ?
 C82A O6A C83A C84A 172.3(7) . . . . ?
 C81B C82B O6B C83B 178(3) . . . . ?
 C82B O6B C83B C84B -176(2) . . . . ?

_shelx_res_file
;
TITL tcj00023_man_a.res in P-1
    tcj00023_man.res
    created by SHELXL-2018/3 at 20:21:40 on 05-Oct-2021
REM Old TITL TCJ00023_man in P-1
REM SHELXT solution in P-1: R1 0.074, Rweak 0.004, Alpha 0.077
REM <I/s> 0.000 for 0 systematic absences, Orientation as input
REM Formula found by SHELXT: C78 O4 F4 S Ag Sb2
CELL 1.54184 13.9579 16.402 17.5587 104.871 100.327 93.918
ZERR 2 0.0002 0.0002 0.0002 0.001 0.001 0.001
LATT 1
SFAC C H O F S Ag Sb
UNIT 154 224 12 6 2 2 4
SIMU C81A C82A C83A C84A O6A
RIGU C81A C82A C83A C84A O6A
SIMU 0.01 0.02 2 C81B C82B C83B C84B O6B
RIGU C81B C82B C83B C84B O6B
SADI C81A C82A C83A C84A
SADI O6A C82A O6A C83A
SADI 0.04 C84A O6A C81A O6A

L.S. 30
PLAN  26
SIZE 0.07 0.09 0.22
TEMP -173
CONF
BOND
MORE -1
BOND $H
LIST -6
fmap -2
acta
REM <olex2.extras>
REM <HklSrc "%.\\TCJ00023_man.hkl">
REM </olex2.extras>

WGHT    0.054300    1.924000
FVAR       0.23598   0.61617
SB1   7    0.284142    0.831580    0.175890    11.00000    0.02231    0.01991 =
         0.01762    0.00368    0.00465    0.00481
SB2   7    0.649945    0.619512    0.351853    11.00000    0.02399    0.02085 =
         0.02008    0.00515    0.00419    0.00622
AG03  6    0.432548    0.702580    0.274635    11.00000    0.02841    0.02342 =
         0.02207    0.00471    0.00471    0.00915
S1    5    1.158363    0.868726    0.723931    11.00000    0.02747    0.02950 =
         0.02210    0.00655    0.00505    0.00380
F2    4    1.169692    0.806420    0.572477    11.00000    0.06218    0.03543 =
         0.02828   -0.00017    0.01414    0.00744
F3    4    1.242603    0.933761    0.626780    11.00000    0.06222    0.03818 =
         0.03823    0.01055    0.02181   -0.00302
O1    3    0.313011    0.729184    0.197918    11.00000    0.02978    0.02039 =
         0.02453    0.00646    0.00297    0.00727
F1    4    1.084809    0.911314    0.592359    11.00000    0.06442    0.05499 =
         0.02971    0.01452    0.00058    0.02342
O2    3    0.527445    0.657344    0.356681    11.00000    0.02431    0.02497 =
         0.02372    0.00576    0.00504    0.00744
O4    3    1.149592    0.953900    0.768756    11.00000    0.03053    0.03891 =
         0.02790    0.00118    0.00617    0.01263
O5    3    1.251189    0.839288    0.746873    11.00000    0.03821    0.03368 =
         0.03318    0.01080    0.00630    0.01088
O3    3    1.073208    0.808148    0.708934    11.00000    0.04029    0.05205 =
         0.03256    0.01099    0.00251   -0.01114
C11   1    0.423446    0.894924    0.175721    11.00000    0.02374    0.02694 =
         0.02253    0.00953    0.00444    0.00332
C41   1    0.719262    0.698449    0.292206    11.00000    0.02505    0.03033 =
         0.02814    0.00999    0.00632    0.00576
C21   1    0.210626    0.794717    0.051907    11.00000    0.02385    0.02849 =
         0.01903    0.00340    0.00220    0.00710
C32   1    0.116177    0.929532    0.236981    11.00000    0.02644    0.02378 =
         0.02422    0.00406    0.00624    0.00471
C61   1    0.733183    0.660884    0.473702    11.00000    0.03212    0.02101 =
         0.02528    0.00707   -0.00087    0.00390
C51   1    0.619295    0.482863    0.295873    11.00000    0.03470    0.02442 =
         0.02413    0.00703    0.01003    0.00872
C472  1    0.590696    0.883890    0.363762    11.00000    0.03318    0.02877 =
         0.03221    0.00750    0.00548    0.00555
AFIX 137
H47A  2    0.621065    0.931052    0.348072    11.00000   -1.50000
H47B  2    0.558775    0.906500    0.408822    11.00000   -1.50000
H47C  2    0.541731    0.848387    0.317999    11.00000   -1.50000
AFIX   0
C33   1    0.052321    0.953745    0.289336    11.00000    0.02947    0.03815 =
         0.03389    0.01251    0.01106    0.01151
AFIX  43
H33   2   -0.002375    0.981339    0.273305    11.00000   -1.20000
AFIX   0
C38   1    0.299915    0.832111    0.372846    11.00000    0.03043    0.03016 =
         0.02170    0.00627    0.00864    0.00987
AFIX  13
H38   2    0.347529    0.827307    0.336061    11.00000   -1.20000
AFIX   0
C58   1    0.464535    0.504987    0.198998    11.00000    0.03901    0.02363 =
         0.02196    0.00117    0.00046    0.00450
AFIX  13
H58   2    0.498001    0.564447    0.214204    11.00000   -1.20000
AFIX   0
C31   1    0.195996    0.887613    0.261708    11.00000    0.02551    0.02166 =
         0.02304    0.00219    0.00753    0.00406
C47   1    0.669796    0.830230    0.389429    11.00000    0.03430    0.02230 =
         0.02688    0.00504    0.00405    0.00155
AFIX  13
H47   2    0.638103    0.785173    0.408995    11.00000   -1.20000
AFIX   0
C13   1    0.545112    1.017763    0.215941    11.00000    0.03261    0.02752 =
         0.03245    0.01035    0.00084   -0.00298
AFIX  43
H13   2    0.565540    1.075958    0.243450    11.00000   -1.20000
AFIX   0
C182  1    0.536762    0.697028    0.111587    11.00000    0.04077    0.03251 =
         0.03645    0.01012    0.01186    0.01151
AFIX 137
H18A  2    0.600895    0.715568    0.102340    11.00000   -1.50000
H18B  2    0.516261    0.637560    0.080900    11.00000   -1.50000
H18C  2    0.541456    0.702447    0.169070    11.00000   -1.50000
AFIX   0
C22   1    0.231246    0.844063   -0.000132    11.00000    0.03092    0.03779 =
         0.02247    0.00877    0.00511    0.00977
C42   1    0.714693    0.786516    0.318522    11.00000    0.02483    0.02931 =
         0.02746    0.01151    0.00048    0.00383
C54   1    0.572152    0.308125    0.232517    11.00000    0.05430    0.02257 =
         0.03543    0.00371    0.01536    0.00833
AFIX  43
H54   2    0.555575    0.248418    0.211213    11.00000   -1.20000
AFIX   0
C43   1    0.758755    0.839263    0.279955    11.00000    0.02947    0.03412 =
         0.03786    0.01498    0.00320    0.00220
AFIX  43
H43   2    0.756367    0.898826    0.296699    11.00000   -1.20000
AFIX   0
C12   1    0.450907    0.981918    0.214492    11.00000    0.03120    0.02661 =
         0.02295    0.00705    0.00254    0.00316
C16   1    0.487142    0.845290    0.134299    11.00000    0.02720    0.02781 =
         0.02008    0.00824    0.00561    0.00560
C67   1    0.900381    0.670920    0.427647    11.00000    0.02916    0.03716 =
         0.04492    0.01543    0.00060    0.00701
AFIX  13
H67   2    0.859954    0.634349    0.375638    11.00000   -1.20000
AFIX   0
C14   1    0.609050    0.969290    0.177658    11.00000    0.02503    0.03969 =
         0.03283    0.01662    0.00273    0.00033
AFIX  43
H14   2    0.673275    0.994095    0.179586    11.00000   -1.20000
AFIX   0
C56   1    0.534909    0.450998    0.234888    11.00000    0.03853    0.02499 =
         0.02260    0.00559    0.00961    0.00548
C18   1    0.461176    0.752565    0.084136    11.00000    0.02966    0.03045 =
         0.02530    0.00445    0.01014    0.00888
AFIX  13
H18   2    0.395742    0.731137    0.091781    11.00000   -1.20000
AFIX   0
C35   1    0.147703    0.899779    0.388557    11.00000    0.03543    0.03746 =
         0.02421    0.00971    0.01220    0.01011
AFIX  43
H35   2    0.158159    0.890670    0.440556    11.00000   -1.20000
AFIX   0
C66   1    0.680421    0.671237    0.536240    11.00000    0.03829    0.02332 =
         0.02408    0.00611    0.00089    0.00653
C27   1    0.273596    0.937094    0.026376    11.00000    0.03055    0.03548 =
         0.02463    0.01221    0.00584    0.00713
AFIX  13
H27   2    0.285549    0.956614    0.086473    11.00000   -1.20000
AFIX   0
C46   1    0.770006    0.664422    0.230917    11.00000    0.03503    0.04095 =
         0.04110    0.01614    0.01744    0.01555
C55   1    0.512233    0.362884    0.204758    11.00000    0.04452    0.02520 =
         0.02704    0.00249    0.00739    0.00411
AFIX  43
H55   2    0.454751    0.340079    0.164546    11.00000   -1.20000
AFIX   0

C71   1    1.163888    0.880552    0.623765    11.00000    0.04391    0.02800 =
         0.02445    0.00446    0.00868    0.00608
C381  1    0.354271    0.883862    0.457062    11.00000    0.03824    0.04069 =
         0.02292    0.00686    0.00737    0.01144
AFIX 137
H38A  2    0.373396    0.942210    0.456290    11.00000   -1.50000
H38B  2    0.413051    0.857978    0.473285    11.00000   -1.50000
H38C  2    0.311127    0.884492    0.495469    11.00000   -1.50000
AFIX   0
C36   1    0.214193    0.873835    0.338860    11.00000    0.02861    0.02487 =
         0.02393    0.00468    0.00939    0.00664
C15   1    0.579589    0.885150    0.136796    11.00000    0.02643    0.04027 =
         0.03085    0.01588    0.00709    0.01082
AFIX  43
H15   2    0.623630    0.853276    0.109459    11.00000   -1.20000
AFIX   0
C471  1    0.748144    0.886802    0.459796    11.00000    0.04374    0.03020 =
         0.03373    0.00737   -0.00250    0.00328
AFIX 137
H47D  2    0.781353    0.930621    0.441529    11.00000   -1.50000
H47E  2    0.796241    0.851877    0.478792    11.00000   -1.50000
H47F  2    0.716694    0.913905    0.503843    11.00000   -1.50000
AFIX   0
C382  1    0.263607    0.742041    0.373652    11.00000    0.04129    0.03489 =
         0.03331    0.01447    0.01323    0.01382
AFIX 137
H38D  2    0.319455    0.714467    0.393064    11.00000   -1.50000
H38E  2    0.231438    0.709080    0.319016    11.00000   -1.50000
H38F  2    0.216722    0.745003    0.409393    11.00000   -1.50000
AFIX   0
C53   1    0.655086    0.339995    0.290531    11.00000    0.04820    0.02748 =
         0.03731    0.01169    0.01563    0.01424
AFIX  43
H53   2    0.695530    0.301758    0.308866    11.00000   -1.20000
AFIX   0
C45   1    0.811648    0.720001    0.194017    11.00000    0.03899    0.05352 =
         0.04432    0.02218    0.02087    0.01533
AFIX  43
H45   2    0.844658    0.697990    0.151701    11.00000   -1.20000
AFIX   0
C681  1    0.564527    0.579589    0.583839    11.00000    0.05070    0.03190 =
         0.02617    0.01034    0.01185    0.00789
AFIX 137
H68A  2    0.605709    0.533512    0.573662    11.00000   -1.50000
H68B  2    0.495898    0.555457    0.574677    11.00000   -1.50000
H68C  2    0.585601    0.614400    0.639687    11.00000   -1.50000
AFIX   0
C68   1    0.574530    0.635159    0.526524    11.00000    0.04178    0.02522 =
         0.01968    0.00355    0.00737    0.00568
AFIX  13
H68   2    0.552502    0.598081    0.470169    11.00000   -1.20000
AFIX   0
C52   1    0.681815    0.427570    0.323542    11.00000    0.03944    0.02413 =
         0.02935    0.00851    0.01427    0.01226
C17   1    0.381314    1.038439    0.254009    11.00000    0.03618    0.02244 =
         0.03463    0.00412    0.00932    0.00332
AFIX  13
H17   2    0.314247    1.005902    0.237062    11.00000   -1.20000
AFIX   0
C582  1    0.371814    0.506755    0.234603    11.00000    0.03497    0.02790 =
         0.03693    0.00532   -0.00071    0.00201
AFIX 137
H58A  2    0.339737    0.448647    0.223178    11.00000   -1.50000
H58B  2    0.326742    0.540734    0.210414    11.00000   -1.50000
H58C  2    0.389719    0.532013    0.292967    11.00000   -1.50000
AFIX   0
C26   1    0.158220    0.713671    0.021593    11.00000    0.02907    0.03197 =
         0.02737    0.00342    0.00140    0.00538
C271  1    0.370715    0.954883    0.000566    11.00000    0.03867    0.04649 =
         0.04106    0.02452    0.01144    0.00925
AFIX 137
H27A  2    0.421727    0.927819    0.027654    11.00000   -1.50000
H27B  2    0.390209    1.016345    0.015446    11.00000   -1.50000
H27C  2    0.362136    0.931828   -0.057860    11.00000   -1.50000
AFIX   0
C37   1    0.095323    0.952456    0.157321    11.00000    0.02976    0.03197 =
         0.02599    0.00906    0.01028    0.01139
AFIX  13
H37   2    0.150402    0.936650    0.129183    11.00000   -1.20000
AFIX   0
C671  1    0.947626    0.750463    0.411760    11.00000    0.02866    0.04959 =
         0.05545    0.02343    0.00004    0.00144
AFIX 137
H67A  2    0.896291    0.780020    0.388431    11.00000   -1.50000
H67B  2    0.991492    0.733867    0.374157    11.00000   -1.50000
H67C  2    0.985295    0.788350    0.462535    11.00000   -1.50000
AFIX   0
C62   1    0.834284    0.689814    0.488953    11.00000    0.03001    0.02733 =
         0.03580    0.01075   -0.00358    0.00508
C34   1    0.067391    0.938223    0.364076    11.00000    0.03432    0.04537 =
         0.03398    0.01190    0.01649    0.01592
AFIX  43
H34   2    0.022512    0.954007    0.398505    11.00000   -1.20000
AFIX   0
C28   1    0.123214    0.660498    0.073142    11.00000    0.03672    0.03159 =
         0.03151    0.00335    0.00479    0.00044
AFIX  13
H28   2    0.139760    0.695372    0.130580    11.00000   -1.20000
AFIX   0
C44   1    0.805796    0.805954    0.217743    11.00000    0.03054    0.05235 =
         0.04601    0.02873    0.01130    0.00530
AFIX  43
H44   2    0.834021    0.842508    0.191463    11.00000   -1.20000
AFIX   0
C372  1    0.091982    1.048308    0.171199    11.00000    0.04195    0.03256 =
         0.04186    0.01454    0.01565    0.01429
AFIX 137
H37A  2    0.037670    1.065307    0.197844    11.00000   -1.50000
H37B  2    0.082189    1.061846    0.119342    11.00000   -1.50000
H37C  2    0.153953    1.079038    0.205284    11.00000   -1.50000
AFIX   0
C272  1    0.197856    0.989825   -0.007284    11.00000    0.04291    0.04380 =
         0.03354    0.01983    0.00633    0.01542
AFIX 137
H27D  2    0.192368    0.977940   -0.065620    11.00000   -1.50000
H27E  2    0.219166    1.050442    0.018133    11.00000   -1.50000
H27F  2    0.133903    0.974602    0.004244    11.00000   -1.50000
AFIX   0
C65   1    0.730245    0.717563    0.613830    11.00000    0.05309    0.03323 =
         0.02715    0.00242    0.00078    0.00186
AFIX  43
H65   2    0.696245    0.726563    0.656993    11.00000   -1.20000
AFIX   0
C371  1    0.000597    0.903179    0.102814    11.00000    0.03488    0.04346 =
         0.03251    0.01126    0.00003    0.01011
AFIX 137
H37D  2    0.002029    0.842335    0.097458    11.00000   -1.50000
H37E  2   -0.005789    0.913353    0.049619    11.00000   -1.50000
H37F  2   -0.055388    0.922148    0.126299    11.00000   -1.50000
AFIX   0
C581  1    0.435855    0.474072    0.106332    11.00000    0.06354    0.03272 =
         0.02677    0.00374   -0.00342    0.00451
AFIX 137
H58D  2    0.495295    0.467759    0.083997    11.00000   -1.50000
H58E  2    0.399283    0.515659    0.086009    11.00000   -1.50000
H58F  2    0.394769    0.419160    0.090124    11.00000   -1.50000
AFIX   0
C171  1    0.376081    1.119412    0.226394    11.00000    0.04700    0.02679 =
         0.04515    0.00821    0.01214    0.00825
AFIX 137
H17A  2    0.324342    1.150330    0.247098    11.00000   -1.50000
H17B  2    0.361336    1.104446    0.167441    11.00000   -1.50000
H17C  2    0.439208    1.155386    0.246933    11.00000   -1.50000
AFIX   0
C181  1    0.454533    0.743865   -0.005844    11.00000    0.04447    0.04208 =
         0.02355    0.00433    0.00834    0.01333
AFIX 137
H18D  2    0.517994    0.764989   -0.014449    11.00000   -1.50000
H18E  2    0.404045    0.777094   -0.024338    11.00000   -1.50000
H18F  2    0.437319    0.683956   -0.036205    11.00000   -1.50000
AFIX   0
C281  1    0.172713    0.579722    0.066811    11.00000    0.05737    0.02931 =
         0.04097    0.00629    0.00008    0.00214
AFIX 137
H28A  2    0.155920    0.543949    0.011104    11.00000   -1.50000
H28B  2    0.150054    0.548601    0.102287    11.00000   -1.50000
H28C  2    0.244000    0.594668    0.082971    11.00000   -1.50000
AFIX   0
C682  1    0.507087    0.704530    0.538731    11.00000    0.04472    0.03277 =
         0.02938    0.00495    0.00928    0.01047
AFIX 137
H68D  2    0.523861    0.739371    0.594781    11.00000   -1.50000
H68E  2    0.438817    0.678468    0.526354    11.00000   -1.50000
H68F  2    0.515194    0.740380    0.502911    11.00000   -1.50000
AFIX   0
C63   1    0.879558    0.735542    0.567712    11.00000    0.03768    0.03984 =
         0.04021    0.01302   -0.01041   -0.00354
AFIX  43
H63   2    0.947161    0.756704    0.579250    11.00000   -1.20000
AFIX   0
C23   1    0.205865    0.806400   -0.082626    11.00000    0.05618    0.04552 =
         0.02630    0.01264    0.00407    0.00337
AFIX  43
H23   2    0.220288    0.838074   -0.118363    11.00000   -1.20000
AFIX   0
C57   1    0.776769    0.455785    0.385015    11.00000    0.03812    0.02750 =
         0.03495    0.00892    0.00924    0.01519
AFIX  13
H57   2    0.791890    0.518648    0.395611    11.00000   -1.20000
AFIX   0
C672  1    0.982325    0.620850    0.457142    11.00000    0.03104    0.05555 =
         0.06338    0.01985   -0.00269    0.01177
AFIX 137
H67D  2    1.016736    0.598795    0.413567    11.00000   -1.50000
H67E  2    0.953381    0.573404    0.473281    11.00000   -1.50000
H67F  2    1.028855    0.658577    0.503294    11.00000   -1.50000
AFIX   0
C571  1    0.862420    0.413669    0.352700    11.00000    0.04071    0.04202 =
         0.04760    0.01535    0.01490    0.01988
AFIX 137
H57A  2    0.849936    0.351953    0.342897    11.00000   -1.50000
H57B  2    0.923630    0.435327    0.392429    11.00000   -1.50000
H57C  2    0.868067    0.426993    0.302259    11.00000   -1.50000
AFIX   0
C172  1    0.410152    1.059317    0.345601    11.00000    0.07059    0.03234 =
         0.03509    0.00354    0.01925    0.00629
AFIX 137
H17D  2    0.476969    1.089022    0.363762    11.00000   -1.50000
H17E  2    0.407405    1.006579    0.362029    11.00000   -1.50000
H17F  2    0.364588    1.095747    0.369789    11.00000   -1.50000
AFIX   0
C572  1    0.767941    0.437260    0.464629    11.00000    0.04639    0.05316 =
         0.03303    0.01373    0.00502    0.01900
AFIX 137
H57D  2    0.714628    0.465749    0.485246    11.00000   -1.50000
H57E  2    0.829721    0.458325    0.503781    11.00000   -1.50000
H57F  2    0.753813    0.375829    0.455905    11.00000   -1.50000
AFIX   0
C48   1    0.781312    0.570477    0.203764    11.00000    0.05349    0.04366 =
         0.04774    0.01324    0.02960    0.01848
AFIX  13
H48   2    0.755362    0.542559    0.241533    11.00000   -1.20000
AFIX   0
C25   1    0.134581    0.678999   -0.062547    11.00000    0.05688    0.04065 =
         0.03029   -0.00133   -0.00222   -0.00407
AFIX  43
H25   2    0.100304    0.623428   -0.084621    11.00000   -1.20000
AFIX   0
C282  1    0.011271    0.638209    0.048461    11.00000    0.04070    0.05240 =
         0.05834    0.01133    0.00769   -0.00768
AFIX 137
H28D  2   -0.019853    0.690598    0.053663    11.00000   -1.50000
H28E  2   -0.011392    0.606530    0.083516    11.00000   -1.50000
H28F  2   -0.006343    0.603280   -0.007538    11.00000   -1.50000
AFIX   0
C64   1    0.827772    0.750303    0.628594    11.00000    0.05884    0.03798 =
         0.02934    0.00154   -0.01141   -0.00115
AFIX  43
H64   2    0.859246    0.783222    0.681146    11.00000   -1.20000
AFIX   0
C482  1    0.889582    0.555406    0.208429    11.00000    0.07029    0.05956 =
         0.06543    0.03167    0.03949    0.03829
AFIX 137
H48A  2    0.894446    0.494258    0.195985    11.00000   -1.50000
H48B  2    0.927147    0.583454    0.262811    11.00000   -1.50000
H48C  2    0.916094    0.578910    0.169461    11.00000   -1.50000
AFIX   0
C24   1    0.160516    0.724643   -0.113718    11.00000    0.07553    0.05510 =
         0.02241    0.00358   -0.00121   -0.00109
AFIX  43
H24   2    0.146894    0.699324   -0.170204    11.00000   -1.20000
AFIX   0
C481  1    0.720733    0.529804    0.120608    11.00000    0.07191    0.05018 =
         0.07721   -0.00350    0.01801    0.02882
AFIX 137
H48D  2    0.745288    0.555025    0.081853    11.00000   -1.50000
H48E  2    0.652072    0.539330    0.119944    11.00000   -1.50000
H48F  2    0.725455    0.468614    0.105965    11.00000   -1.50000
AFIX   0

PART 1
C81A  1    0.139763    0.456453    0.307824    21.00000    0.04606    0.07721 =
         0.05826   -0.00334    0.00496    0.01646
AFIX  33
H81A  2    0.089768    0.478934    0.337451    21.00000   -1.50000
H81B  2    0.191213    0.438726    0.343847    21.00000   -1.50000
H81C  2    0.168558    0.500655    0.287432    21.00000   -1.50000
AFIX   0
C82A  1    0.094380    0.383002    0.239923    21.00000    0.03699    0.05699 =
         0.05001    0.01248    0.00339    0.01328
AFIX  23
H82A  2    0.064525    0.338491    0.260276    21.00000   -1.20000
H82B  2    0.041823    0.400548    0.203745    21.00000   -1.20000
AFIX   0
O6A   3    0.166160    0.349955    0.196608    21.00000    0.04047    0.04420 =
         0.06115    0.00230    0.00323   -0.00492
C83A  1    0.129633    0.276720    0.132458    21.00000    0.05425    0.03308 =
         0.06608    0.00746   -0.00630    0.00298
AFIX  23
H83A  2    0.070328    0.287621    0.097962    21.00000   -1.20000
H83B  2    0.111053    0.229045    0.153954    21.00000   -1.20000
AFIX   0
C84A  1    0.205872    0.253532    0.083810    21.00000    0.07686    0.03635 =
         0.07239   -0.00682    0.00847    0.01592
AFIX  33
H84A  2    0.180048    0.202609    0.039342    21.00000   -1.50000
H84B  2    0.223531    0.300595    0.062113    21.00000   -1.50000
H84C  2    0.264171    0.242143    0.117987    21.00000   -1.50000
AFIX   0

SAME 0.02 0.04 C81A > C84A
PART 2
C81B  1    0.122704    0.440042    0.253861   -21.00000    0.08564    0.24567 =
         0.15317    0.06921    0.04190   -0.02439
AFIX  33
H81D  2    0.097737    0.443128    0.303130   -21.00000   -1.50000
H81E  2    0.186966    0.474123    0.267384   -21.00000   -1.50000
H81F  2    0.076926    0.462131    0.217081   -21.00000   -1.50000
AFIX   0
C82B  1    0.132512    0.350394    0.214510   -21.00000    0.09365    0.21200 =
         0.12614    0.10304    0.01152   -0.02828
AFIX  23
H82C  2    0.177874    0.327897    0.252113   -21.00000   -1.20000
H82D  2    0.067744    0.315895    0.201770   -21.00000   -1.20000
AFIX   0
O6B   3    0.168016    0.342967    0.143760   -21.00000    0.08909    0.19007 =
         0.11754    0.09159    0.00110   -0.03532
C83B  1    0.181945    0.259154    0.103672   -21.00000    0.10083    0.17591 =
         0.13526    0.08754   -0.00834   -0.03841
AFIX  23
H83C  2    0.118118    0.222717    0.085757   -21.00000   -1.20000
H83D  2    0.225659    0.235200    0.141101   -21.00000   -1.20000
AFIX   0
C84B  1    0.226274    0.260272    0.032751   -21.00000    0.08836    0.12148 =
         0.11931    0.05823   -0.02923   -0.03922
AFIX  33
H84D  2    0.235753    0.202253    0.005262   -21.00000   -1.50000
H84E  2    0.182458    0.283421   -0.004438   -21.00000   -1.50000
H84F  2    0.289764    0.295877    0.050785   -21.00000   -1.50000
AFIX   0
HKLF 4


REM  tcj00023_man_a.res in P-1
REM wR2 = 0.0863, GooF = S = 1.030, Restrained GooF = 1.028 for all data
REM R1 = 0.0324 for 13219 Fo > 4sig(Fo) and 0.0351 for all 14385 data
REM 881 parameters refined using 109 restraints

END

WGHT      0.0543      1.9232

REM Highest difference peak  1.021,  deepest hole -0.942,  1-sigma level  0.090
Q1    1   0.3374  0.8260  0.2066  11.00000  0.05    0.99
Q2    1   0.6399  0.6660  0.3842  11.00000  0.05   -0.94
Q3    1   0.6013  0.6298  0.3245  11.00000  0.05    0.92
Q4    1   0.7062  0.6151  0.3866  11.00000  0.05    0.89
Q5    1   0.6765  0.6475  0.3232  11.00000  0.05    0.86
Q6    1   0.4833  0.6963  0.3063  11.00000  0.05    0.84
Q7    1   0.4960  0.7511  0.2647  11.00000  0.05    0.84
Q8    1   0.4140  0.7387  0.3057  11.00000  0.05   -0.82
Q9    1   0.4434  0.6593  0.2447  11.00000  0.05   -0.81
Q10   1   0.2634  0.8670  0.2104  11.00000  0.05   -0.81
Q11   1   0.3432  0.8819  0.1921  11.00000  0.05    0.80
Q12   1   0.3014  0.7896  0.1419  11.00000  0.05   -0.79
Q13   1   0.2226  0.8244  0.1358  11.00000  0.05    0.73
Q14   1   0.4865  0.7499  0.2966  11.00000  0.05    0.73
Q15   1   0.4850  0.7064  0.2621  11.00000  0.05   -0.72
Q16   1   0.6968  0.5482  0.3671  11.00000  0.05   -0.70
Q17   1   0.6023  0.5683  0.3264  11.00000  0.05    0.67
Q18   1   0.6781  0.5888  0.3149  11.00000  0.05   -0.67
Q19   1   0.3648  0.7021  0.2361  11.00000  0.05    0.67
Q20   1   0.4156  0.6757  0.2316  11.00000  0.05   -0.66
Q21   1   0.2266  0.8949  0.1605  11.00000  0.05   -0.64
Q22   1   0.7015  0.6627  0.3578  11.00000  0.05    0.64
Q23   1   0.2942  0.8428  0.2317  11.00000  0.05   -0.59
Q24   1   0.2879  0.8871  0.2515  11.00000  0.05    0.58
Q25   1   0.4560  0.6187  0.2878  11.00000  0.05   -0.58
Q26   1   0.2542  0.9098  0.1685  11.00000  0.05   -0.57
;
_shelx_res_checksum                55253
_shelx_hkl_file
;
   0   0   1  238.04   14.59
   0   0   1  260.26   14.66
   0   0   2 4008.05  230.69
   0   0   3  100.28    7.01
   0   0  -4    2.73    3.12
   0   0   4    2.40    1.93
   0   0  -5  504.49   31.59
   0   0   5  558.04   32.39
   0   0  -6   65.37    6.29
   0   0   6   67.31    6.52
   0   0  -7  141.98   11.29
   0   0   7  157.99    9.99
   0   0  -8   55.98    6.77
   0   0   8   66.91    7.38
   0   0   8   63.79    4.71
   0   0  -9  218.06   16.05
   0   0   9  226.16   14.26
   0   0   9  243.50   17.90
   0   0  10   46.89    4.06
   0   0  10   44.15    7.17
   0   0  11 1740.89  111.75
   0   0  11 2011.96  111.39
   0   0  11 2005.41  111.32
   0   0  11 1911.55  111.14
   0   0  11 1924.72  111.56
   0   0  11 1967.25  111.76
   0   0  11 1952.29  112.46
   0   0  11 1912.54  112.40
   0   0  11 1893.82  111.76
   0   0  11 1851.48  116.00
   0   0  11 1807.38  111.39
   0   0  12    6.95    2.46
   0   0  12    7.12    2.19
   0   0  12    2.70    2.66
   0   0  12    4.45    2.04
   0   0  12    4.96    1.82
   0   0  12    1.28    2.96
   0   0  12    5.98    2.14
   0   0  12    6.34    2.96
   0   0  12    2.07    2.47
   0   0  12    4.52    2.51
   0   0  12    6.69    2.35
   0   0  12    3.70    1.92
   0   0  13  276.16   19.78
   0   0  13  317.62   19.46
   0   0  13  308.63   21.44
   0   0  13  307.51   19.33
   0   0  13  283.86   19.05
   0   0  13  299.84   19.47
   0   0  13  343.58   20.17
   0   0  13  311.95   20.09
   0   0  13  326.41   20.96
   0   0  13  313.88   20.51
   0   0  13  315.78   19.63
   0   0  14   80.82    6.98
   0   0  14   68.31    6.21
   0   0  14   74.48    8.40
   0   0  14   78.96    6.51
   0   0  14   80.62    7.32
   0   0  14   77.98    7.00
   0   0  14   68.18    7.47
   0   0  14   69.39    7.13
   0   0  14   70.83    6.42
   0   0  14   86.52    6.78
   0   0  15    2.53    2.07
   0   0  15    1.74    3.35
   0   0  15    2.40    1.95
   0   0  15    2.16    2.11
   0   0  15    0.71    2.25
   0   0  15    3.80    3.11
   0   0  15    3.81    2.37
   0   0  16   80.48    7.38
   0   0  16  100.42    9.68
   0   0  16   90.89    7.21
   0   0  16   85.41    7.20
   0   0  16  107.25    9.13
   0   0  16  106.11    7.76
   0   0  17  326.34   20.56
   0   0  17  386.14   23.53
   0   0  17  313.52   20.40
   0   0  17  344.42   21.51
   0   0  17  367.96   21.07
   0   0  18   73.93    7.08
   0   0  18   55.50    5.32
   0   0  18   49.73    4.53
   0   0  18   45.07    5.41
   0   0  18   42.49    4.93
   0   0  18   72.00    5.75
   0   0  18   51.41    4.95
   0   0  19   18.68    2.83
   0   0  19   12.42    2.26
   0   0  19   12.81    2.09
   0   0  19   14.26    2.75
   0   0  19   15.33    2.47
   0   0  19   15.45    2.52
   0   0  19   10.81    2.41
   0   0  20   96.69    6.75
   0   0  20   93.47    6.58
   0   0  20   84.43    6.76
   0  -1  20   66.65    5.08
   0  -1  20   62.09    4.64
   0  -1  20   56.08    4.65
   0  -1  20   59.74    4.81
   0  -1  20   74.07    5.42
   0  -1  20   71.43    4.80
   0  -1  19   29.76    3.54
   0  -1  19   29.36    3.03
   0  -1  19   19.69    3.23
   0  -1  19   28.52    3.68
   0  -1  19   31.54    3.83
   0  -1  19   32.85    3.39
   0  -1  18    1.82    3.05
   0  -1  18    1.39    2.10
   0  -1  18    0.79    2.72
   0  -1  18    0.61    2.32
   0  -1  18    2.88    1.80
   0  -1  18    0.48    1.94
   0  -1  17   14.77    2.66
   0  -1  17   17.97    4.72
   0  -1  17   16.77    3.90
   0  -1  17   12.81    2.87
   0  -1  16  202.89   14.36
   0  -1  16  235.02   17.07
   0  -1  16  197.76   14.10
   0  -1  16  241.64   16.40
   0  -1  16  218.66   15.18
   0  -1  16  221.49   14.67
   0  -1  15   68.16    6.46
   0  -1  15   67.95    6.24
   0  -1  15   84.18    8.66
   0  -1  15   71.18    6.47
   0  -1  15   85.92    7.45
   0  -1  15   81.39    7.23
   0  -1  15   80.99    7.70
   0  -1  15   72.59    7.71
   0  -1  15   79.58    6.65
   0  -1  14   12.02    2.68
   0  -1  14    7.12    2.28
   0  -1  14    4.14    2.18
   0  -1  14    8.21    3.76
   0  -1  14    4.44    4.08
   0  -1  14    7.46    2.50
   0  -1  14    8.41    3.50
   0  -1  14   11.51    3.38
   0  -1  14    8.70    2.66
   0  -1  14    8.94    3.05
   0  -1  14    6.78    2.21
   0  -1  13   50.66    5.30
   0  -1  13   62.21    5.32
   0  -1  13   56.65    5.09
   0  -1  13   52.37    6.11
   0  -1  13   55.85    4.99
   0  -1  13   61.99    5.30
   0  -1  13   45.66    7.00
   0  -1  13   61.79    6.17
   0  -1  13   50.52    6.17
   0  -1  13   48.57    5.44
   0  -1  13   67.87    6.47
   0  -1  13   65.56    5.45
   0  -1  12  266.02   19.27
   0  -1  12  290.71   19.06
   0  -1  12  329.45   19.21
   0  -1  12  308.25   19.34
   0  -1  12  283.01   18.89
   0  -1  12  268.00   21.59
   0  -1  12  309.41   18.93
   0  -1  12  326.15   19.75
   0  -1  12  296.82   19.58
   0  -1  12  322.11   20.45
   0  -1  12  321.06   20.54
   0  -1  12  306.33   19.23
   0  -1  12  255.64   23.93
   0  -1  11   97.37    6.85
   0  -1  11   94.42    7.28
   0  -1  11   91.08    7.41
   0  -1  11   90.92    7.20
   0  -1  11   85.50    7.59
   0  -1  11   97.74    7.90
   0  -1  11   81.69    6.69
   0  -1  11   82.34    9.02
   0  -1  11   91.50    6.68
   0  -1  11   75.31   10.50
   0  -1  11   93.52    6.94
   0  -1  10 1116.44   71.25
   0  -1  10 1237.76   73.85
   0  -1  10 1184.00   68.87
   0  -1   9  457.64   29.79
   0   1  -9  410.35   27.21
   0  -1   8   19.59    4.72
   0   1  -8   13.22    4.67
   0  -1   7    7.41    3.34
   0   1  -7    9.00    4.01
   0  -1   6   30.43    4.41
   0  -1   5 2942.06  171.12
   0  -1   4    9.39    1.24
   0   1  -4    6.18    1.37
   0   1  -3   47.34    3.28
   0  -1   2  101.05    5.85
   0   1  -2   84.40    5.78
   0  -1   0   19.11    1.60
   0  -1  -1 5485.09  303.24
   0  -1  -1 5053.32  303.28
   0   1   2   10.98    1.48
   0  -1  -2   12.06    2.45
   0  -1  -2   10.13    1.19
   0   1   2    8.37    1.52
   0  -1  -3  265.34   14.85
   0   1   3  251.48   14.82
   0  -1  -3  224.51   15.52
   0   1   3  227.85   15.47
   0   1   3  263.16   15.92
   0  -1  -4   53.61    5.21
   0   1   4   50.35    4.68
   0   1   4   63.46    5.12
   0  -1  -5   11.46    3.86
   0   1   5   11.67    2.54
   0   1   5    6.61    2.30
   0  -1  -6  165.61   12.66
   0   1   6  209.75   13.39
   0  -1  -7 1514.07   95.63
   0   1   7 1720.00   96.79
   0   1   7 1650.96   94.36
   0  -1  -8   53.10    7.25
   0   1   8   71.96    5.06
   0   1   8   67.26    7.28
   0   1   9  110.80    7.37
   0   1   9   85.95    9.86
   0   1  10  408.15   23.98
   0   1  10  373.85   25.07
   0   1  10  368.01   27.23
   0   1  11   29.26    3.99
   0   1  11   27.27    4.33
   0   1  11   27.56    3.27
   0   1  11   31.56    3.25
   0   1  11   26.72    3.28
   0   1  11   32.53    3.73
   0   1  11   26.99    3.93
   0   1  11   30.26    4.05
   0   1  11   28.23    3.43
   0   1  12  913.89   60.15
   0   1  12  983.51   59.44
   0   1  12  992.87   61.32
   0   1  12  969.80   59.20
   0   1  12 1062.22   59.53
   0   1  12 1157.30   60.13
   0   1  12 1031.13   59.97
   0   1  12  959.88   60.58
   0   1  12  973.29   59.63
   0   1  13  113.40    9.57
   0  -1 -13  107.26    8.85
   0   1  13  130.26    9.17
   0   1  13  138.49    9.52
   0   1  13  140.12   11.22
   0   1  13  139.48    9.22
   0   1  13  124.66   10.29
   0   1  13  136.31    9.39
   0   1  14  441.04   28.94
   0   1  14  460.24   28.54
   0   1  14  443.82   30.52
   0   1  14  437.49   28.20
   0   1  14  452.92   29.69
   0   1  14  497.96   28.69
   0   1  15   -0.67    2.16
   0   1  15    3.41    3.38
   0   1  15    2.90    2.02
   0   1  15    1.13    2.08
   0   1  15    4.03    2.84
   0   1  15    2.62    2.10
   0   1  16   -0.56    3.39
   0   1  16    0.69    1.98
   0   1  16    2.64    2.17
   0   1  16   -0.32    3.01
   0   1  16    2.52    2.34
   0   1  16    0.30    2.14
   0   1  17   66.56    5.61
   0   1  17   79.57    7.81
   0   1  17   56.99    5.17
   0   1  17   56.86    5.97
   0   1  17   77.38    5.94
   0   1  17   51.91    5.78
   0   1  17   58.54    6.28
   0   1  18  203.88   12.38
   0   1  18  177.59   12.42
   0   1  18  205.71   13.35
   0   1  18  193.49   12.73
   0   1  18  172.28   12.53
   0   1  18  196.16   13.09
   0   1  19   16.30    2.65
   0   1  19   12.62    2.91
   0  -2  20  146.45    8.86
   0  -2  20  136.30    8.55
   0  -2  20  136.80    8.69
   0  -2  20  136.32    9.06
   0  -2  20  165.86    9.36
   0  -2  20  151.05    8.56
   0  -2  19   39.09    4.97
   0  -2  19   34.51    3.80
   0  -2  19   32.78    3.46
   0  -2  19   33.40    3.96
   0  -2  19   38.43    3.72
   0  -2  18   75.39    7.62
   0  -2  18   71.46    5.91
   0  -2  18   76.03    6.36
   0  -2  18   67.70    6.48
   0  -2  18   63.47    6.54
   0  -2  18   88.51    7.58
   0  -2  18   72.76    6.21
   0  -2  17    6.24    3.59
   0  -2  17    5.11    2.15
   0  -2  17    4.45    2.79
   0  -2  17    7.39    2.95
   0  -2  17    1.10    2.07
   0  -2  16    6.65    3.76
   0  -2  16   10.51    3.36
   0  -2  16    7.56    3.34
   0  -2  16    7.21    2.63
   0  -2  16    5.23    3.11
   0  -2  16    3.77    2.45
   0  -2  15  421.94   30.00
   0  -2  15  487.91   32.76
   0  -2  15  474.05   30.86
   0  -2  15  551.41   30.72
   0  -2  15  519.39   31.26
   0  -2  15  482.43   31.23
   0  -2  15  515.00   32.27
   0  -2  15  526.83   32.42
   0  -2  15  525.28   30.84
   0  -2  14  199.57   13.50
   0  -2  14  203.93   13.95
   0  -2  14  143.39   15.33
   0  -2  14  212.76   13.45
   0  -2  14  221.73   14.34
   0  -2  14  241.78   15.66
   0  -2  14  200.27   14.03
   0  -2  14  201.24   14.81
   0  -2  14  165.73   12.92
   0  -2  13   65.43    5.77
   0  -2  13   71.22    6.05
   0  -2  13   78.66   11.74
   0  -2  13   71.77    6.87
   0  -2  13   69.46    5.91
   0  -2  13   74.92    5.87
   0  -2  13   63.50    8.20
   0  -2  13   77.72    7.04
   0  -2  13   68.10    6.45
   0  -2  13   75.15    7.47
   0  -2  13   77.91    7.29
   0  -2  13   62.19    5.97
   0  -2  12  239.21   15.96
   0  -2  12  241.13   21.70
   0  -2  12  255.56   16.26
   0  -2  12  266.44   15.85
   0  -2  12  219.81   18.34
   0  -2  12  254.08   15.88
   0  -2  12  273.12   16.66
   0  -2  12  245.25   17.00
   0  -2  12  253.28   17.40
   0  -2  12  254.84   16.45
   0  -2  12  207.06   15.59
   0  -2  11  720.71   43.20
   0  -2  11  679.19   42.93
   0  -2  11  734.24   45.93
   0  -2  11  741.47   43.01
   0  -2  11  749.78   44.05
   0  -2  11  750.43   49.13
   0  -2  11  728.49   44.36
   0  -2  11  730.10   44.15
   0  -2  10    3.18    3.91
   0  -2  10    1.96    2.80
   0  -2   9 1548.45   94.11
   0   2  -9 1477.01   93.26
   0  -2   8   16.12    3.22
   0  -2   8   14.59    4.54
   0  -2   8   14.24    2.01
   0  -2   7 2031.99  115.94
   0  -2   7 1955.02  114.10
   0  -2   6  156.38   10.18
   0  -2   6  174.28   11.47
   0   2  -6  155.81    9.97
   0  -2   5  687.77   42.30
   0   2  -5  643.55   41.33
   0  -2   4 1723.16   80.74
   0   2  -4 1215.96   79.68
   0   2  -3   57.25    4.96
   0  -2   3   69.25    4.97
   0  -2   2 1703.38   93.48
   0  -2   2 1551.81   94.13
   0   2  -2 1563.00   93.34
   0  -2   1   18.21    2.31
   0  -2   0 1077.99   62.90
   0  -2  -1    4.61    1.39
   0   2   1    6.15    1.85
   0  -2  -2 1071.49   65.85
   0   2   2 1187.70   66.03
   0   2   2 1140.00   65.84
   0  -2  -3   79.17    6.99
   0   2   3   83.48    6.16
   0  -2  -3   97.13    6.21
   0  -2  -4 1942.55  102.48
   0   2   4 1733.30  102.32
   0  -2  -4 1672.41  103.11
   0   2   4 1874.05  103.82
   0   2   4 1599.59  102.92
   0  -2  -5    2.78    1.31
   0  -2  -5    8.14    3.92
   0   2   5    4.08    1.34
   0   2   5    6.25    2.39
   0   2   5    4.85    2.20
   0  -2  -6    1.94    4.06
   0   2   6    2.62    2.14
   0   2   6    1.23    2.15
   0   2   7   45.04    3.55
   0   2   7   37.10    5.15
   0   2   8  365.85   21.57
   0   2   8  324.09   23.61
   0   2   9   59.64    4.74
   0   2  10   20.88    3.09
   0   2  10   22.77    3.54
   0   2  10   29.29    3.03
   0   2  10   32.84    4.04
   0   2  10   19.05    3.33
   0   2  11   85.82    6.57
   0   2  11   88.42    7.38
   0  -2 -11   75.17    6.27
   0   2  11   81.75    6.19
   0   2  11   82.34    6.37
   0   2  11   71.77    7.50
   0   2  11   83.46    6.34
   0   2  11   73.96    6.09
   0   2  11   98.12    7.11
   0   2  11   79.17    7.16
   0   2  11   83.14    6.54
   0  -2 -12  209.29   14.32
   0   2  12  226.00   15.49
   0   2  12  234.10   14.35
   0   2  12  228.98   14.50
   0   2  12  263.95   15.32
   0   2  12  184.32   13.89
   0   2  12  219.55   14.48
   0   2  12  212.65   16.12
   0   2  12  219.41   15.49
   0   2  12  235.91   14.80
   0   2  13  810.72   51.34
   0   2  13  905.03   50.99
   0   2  13  825.21   50.38
   0   2  13  819.10   52.48
   0   2  13  825.21   51.61
   0   2  13  863.06   50.71
   0   2  14  195.14   14.92
   0   2  14  187.26   12.70
   0   2  14  177.37   12.91
   0   2  14  180.47   13.41
   0   2  14  187.51   12.92
   0   2  15  837.56   46.69
   0   2  15  733.51   43.71
   0   2  15  715.40   43.46
   0   2  15  706.57   43.92
   0   2  15  660.12   44.04
   0   2  15  726.19   43.94
   0   2  15  767.33   44.64
   0   2  16    1.24    2.23
   0   2  16    3.21    2.21
   0   2  16    6.85    3.71
   0   2  16    4.04    1.85
   0   2  16    2.09    2.39
   0   2  16    0.58    2.76
   0   2  16    4.64    2.21
   0   2  16    4.57    2.13
   0   2  17   19.84    3.44
   0   2  17   11.46    2.17
   0   2  17   12.01    2.95
   0   2  17   16.40    3.23
   0   2  17    8.81    2.36
   0   2  18   13.69    2.58
   0   2  18   18.02    2.99
   0   2  18   15.58    2.47
   0   2  18    9.06    3.11
   0   2  18   15.07    2.74
   0   2  19   39.30    4.11
   0   2  19   45.10    4.03
   0   2  19   38.92    3.78
   0  -3  20   28.85    3.35
   0  -3  20   36.42    4.03
   0  -3  20   35.35    3.38
   0  -3  20   38.79    3.21
   0  -3  20   36.93    3.39
   0  -3  19  191.80   12.49
   0  -3  19  175.57   12.65
   0  -3  19  179.87   12.36
   0  -3  19  193.53   12.29
   0  -3  18  165.80   11.38
   0  -3  18  149.04   10.86
   0  -3  18  191.81   12.68
   0  -3  18  149.90   11.60
   0  -3  18  154.94   11.10
   0  -3  17   28.38    3.72
   0  -3  17   33.94    4.68
   0  -3  17   30.39    4.72
   0  -3  17   31.76    4.26
   0  -3  17   37.10    5.15
   0  -3  17   31.63    4.02
   0  -3  16   57.25    5.99
   0  -3  16   52.72    5.32
   0  -3  16   53.13    5.71
   0  -3  16   53.45    6.47
   0  -3  16   46.17    6.19
   0  -3  16   44.91    6.37
   0  -3  15   58.49    6.02
   0  -3  15   54.17    5.25
   0  -3  15   50.22    6.26
   0  -3  15   49.98    6.52
   0  -3  15   48.66    5.61
   0  -3  15   53.31    6.63
   0  -3  14  324.85   20.70
   0  -3  14  245.12   25.54
   0  -3  14  314.63   19.66
   0  -3  14  239.10   21.52
   0  -3  14  322.19   19.15
   0  -3  14  347.97   20.14
   0  -3  14  287.89   19.61
   0  -3  14  325.48   21.09
   0  -3  14  311.70   20.50
   0  -3  14  247.04   18.45
   0  -3  13   11.42    4.01
   0  -3  13   14.63    2.48
   0  -3  13    1.32    5.02
   0  -3  13   12.96    2.59
   0  -3  13    6.21    3.25
   0  -3  13   16.56    3.43
   0  -3  13   15.79    3.75
   0  -3  13   15.61    3.06
   0  -3  13    9.64    3.11
   0  -3  13   11.33    6.57
   0  -3  12  240.05   16.89
   0  -3  12  275.16   20.11
   0  -3  12  287.15   17.08
   0  -3  12  242.19   17.14
   0  -3  12  276.57   16.94
   0  -3  12  266.51   17.35
   0  -3  12  253.99   17.99
   0  -3  12  262.70   17.48
   0  -3  12  281.98   18.65
   0  -3  12  297.83   18.41
   0  -3  12  264.75   23.24
   0  -3  11  176.75   11.85
   0  -3  11  198.01   11.96
   0  -3  11  179.39   11.74
   0  -3  11  168.61   14.18
   0  -3  11  169.43   12.06
   0  -3  11  190.42   13.15
   0  -3  11  163.35   16.66
   0  -3  11  195.66   13.00
   0  -3  11  164.48   11.85
   0  -3  10  442.63   26.84
   0  -3  10  476.06   32.11
   0  -3  10  425.80   29.19
   0  -3   9    8.79    1.78
   0  -3   9   11.11    4.91
   0  -3   9   16.71    3.50
   0  -3   8 1495.03   86.20
   0  -3   8 1309.31   86.43
   0  -3   8 1706.22   88.73
   0  -3   8 1906.21   91.31
   0   3  -7  770.30   49.50
   0  -3   7  827.51   49.17
   0  -3   7  910.09   51.22
   0  -3   7  936.59   50.17
   0   3  -6   69.52    6.14
   0  -3   6   88.88    6.37
   0  -3   6   77.87    6.80
   0  -3   5   78.86    5.94
   0  -3   5   76.99    6.21
   0   3  -4  181.73   13.12
   0  -3   4  199.29   13.18
   0   3  -3   97.99    7.27
   0  -3   3   93.31    7.06
   0  -3   3  101.00    8.79
   0  -3   3   95.95    7.28
   0   3  -2   14.57    3.03
   0  -3   1   36.00    3.64
   0  -3   0  250.20   15.96
   0   3   1  363.32   23.23
   0  -3  -1  396.69   23.45
   0   3   2  255.31   15.18
   0  -3  -2  216.53   14.99
   0   3   3 3367.27  203.38
   0   3   3 3707.56  203.73
   0   3   4  304.75   20.02
   0  -3  -4  346.30   20.26
   0   3   5  992.04   61.30
   0   3   5 1138.46   63.44
   0  -3  -5 1073.29   61.56
   0   3   6    5.75    1.54
   0  -3  -6    4.07    1.64
   0   3   6    7.42    3.05
   0   3   7    0.49    2.41
   0   3   8   10.41    1.78
   0   3   9  644.75   37.71
   0   3   9  583.52   37.68
   0   3   9  612.96   36.59
   0   3  10   29.17    4.09
   0   3  10   27.11    2.99
   0   3  10   32.68    3.56
   0   3  10   16.92    2.72
   0   3  10   33.59    3.78
   0   3  10   27.96    3.24
   0   3  10   24.92    3.76
   0   3  10   23.76    3.20
   0  -3 -10   23.24    3.08
   0   3  11   53.48    6.06
   0   3  11   54.52    5.38
   0  -3 -11   51.05    5.17
   0   3  11   69.60    5.14
   0   3  11   74.18    7.00
   0   3  11   75.75    5.57
   0   3  11   69.71    6.20
   0   3  11   60.22    5.77
   0   3  11   64.00    5.46
   0   3  12   25.69    3.16
   0   3  12   29.08    4.00
   0   3  12   19.16    4.27
   0   3  12   26.01    3.35
   0   3  12   31.19    4.40
   0  -3 -12   26.62    3.58
   0   3  12   26.13    3.43
   0   3  12   31.07    3.70
   0   3  13  153.22    9.75
   0   3  13  109.82    8.26
   0   3  13  135.92   11.03
   0   3  13  117.20    8.70
   0   3  13  105.16    9.25
   0   3  13  115.79    9.71
   0   3  13  101.66    8.50
   0   3  13  131.39    9.14
   0   3  14  537.73   30.86
   0   3  14  412.12   29.31
   0   3  14  491.79   30.12
   0   3  14  514.38   32.54
   0   3  14  489.42   30.99
   0   3  14  507.94   30.75
   0   3  14  547.57   30.65
   0   3  14  529.95   31.45
   0   3  15  103.84    8.50
   0   3  15  116.73    8.81
   0   3  15  110.76    8.97
   0   3  15  109.68    9.25
   0   3  15  118.95    9.28
   0   3  16  345.80   22.47
   0   3  16  370.98   23.49
   0   3  16  353.93   22.68
   0   3  16  336.53   22.55
   0   3  16  386.46   23.46
   0   3  16  365.27   23.04
   0   3  17    0.82    2.26
   0   3  17    4.64    2.20
   0   3  17    1.72    1.69
   0   3  17   -1.00    2.50
   0   3  17    2.08    2.38
   0   3  18   14.16    2.84
   0   3  18   13.36    2.79
   0   3  18   18.94    2.84
   0   3  19   11.58    2.05
   0   3  19   16.18    2.30
   0  -4  21   29.06    2.80
   0  -4  21   30.20    2.69
   0  -4  21   37.92    3.11
   0  -4  21   25.82    2.42
   0  -4  21   29.46    3.00
   0  -4  20    4.64    1.68
   0  -4  20    1.55    1.94
   0  -4  20    4.40    1.72
   0  -4  20    4.04    1.75
   0  -4  20    6.06    1.50
   0  -4  19   35.23    3.67
   0  -4  19   29.98    3.96
   0  -4  19   35.81    4.59
   0  -4  19   32.83    3.34
   0  -4  19   34.14    3.57
   0  -4  18  202.37   13.13
   0  -4  18  214.12   14.55
   0  -4  18  198.78   13.75
   0  -4  18  193.51   13.93
   0  -4  18  176.78   13.10
   0  -4  17  138.51   11.46
   0  -4  17  165.58   12.58
   0  -4  17  151.92   11.74
   0  -4  17  151.47   12.31
   0  -4  17  177.67   11.29
   0  -4  16    7.35    3.70
   0  -4  16   12.06    3.06
   0  -4  16   15.23    3.67
   0  -4  16   13.08    3.80
   0  -4  16   10.85    3.03
   0  -4  16    8.78    4.91
   0  -4  15  191.73   14.34
   0  -4  15  209.29   13.81
   0  -4  15  206.74   14.46
   0  -4  15  189.32   14.82
   0  -4  15  207.45   15.33
   0  -4  15  205.43   14.46
   0  -4  15  198.43   15.02
   0  -4  15  203.45   13.88
   0  -4  14    8.26    4.33
   0  -4  14   -0.70    5.27
   0  -4  14   12.51    2.79
   0  -4  14   12.91    3.67
   0  -4  14   18.40    3.77
   0  -4  14    7.87    3.03
   0  -4  14   13.71    3.71
   0  -4  14   12.16    3.05
   0  -4  14    8.18    6.47
   0  -4  14   14.11    2.66
   0  -4  14    8.55    3.04
   0  -4  13  363.28   25.76
   0  -4  13  416.40   25.70
   0  -4  13  418.81   27.41
   0  -4  13  398.17   25.54
   0  -4  13  400.33   28.99
   0  -4  13  446.00   26.23
   0  -4  13  447.51   27.47
   0  -4  13  416.36   26.33
   0  -4  13  421.34   26.93
   0  -4  13  470.95   27.36
   0  -4  13  429.50   25.95
   0  -4  13  346.79   31.85
   0  -4  12  190.19   12.75
   0  -4  12  179.05   12.52
   0  -4  12  186.91   12.66
   0  -4  12  195.52   12.95
   0  -4  12  183.99   15.66
   0  -4  12  193.39   14.25
   0  -4  12  198.77   14.04
   0  -4  12  197.11   12.90
   0  -4  12  213.11   19.12
   0  -4  12  201.49   14.07
   0  -4  11  454.29   29.04
   0  -4  11  470.73   29.04
   0  -4  11  460.07   30.12
   0  -4  11  496.01   32.15
   0  -4  11  490.95   29.25
   0  -4  11  549.35   30.50
   0  -4  11  550.01   35.73
   0  -4  11  460.40   29.17
   0  -4  10  804.81   47.23
   0  -4  10  700.42   44.16
   0  -4   9   14.41    3.66
   0  -4   9   14.66    2.77
   0  -4   9   19.92    2.31
   0  -4   9   16.00    4.85
   0  -4   8  273.58   16.72
   0  -4   8  261.10   17.61
   0  -4   8  238.04   15.28
   0   4  -8  238.05   16.14
   0  -4   7 1915.58  108.42
   0  -4   7 2006.16  107.79
   0  -4   7 1752.59  106.18
   0   4  -7 1830.75  107.31
   0  -4   6  130.55    9.16
   0  -4   6  116.29    9.22
   0   4  -6  103.44    8.77
   0  -4   5  912.52   49.91
   0   4  -5  758.28   49.20
   0  -4   4  154.46   10.31
   0   4  -4  150.16   10.33
   0  -4   3   12.43    5.48
   0  -4   3   12.13    2.58
   0   4  -3   15.58    3.62
   0  -4   2  992.10   58.65
   0  -4   1  735.91   44.44
   0  -4   0  837.83   50.25
   0  -4  -1 1104.58   67.06
   0   4   1 1156.69   67.01
   0  -4  -2  309.54   21.43
   0   4   2  371.72   21.76
   0  -4  -3  368.60   21.31
   0   4   3  307.75   20.80
   0   4   3  316.75   20.91
   0  -4  -4 2935.59  156.41
   0   4   4 2482.67  155.95
   0  -4  -5  726.61   42.04
   0   4   5  666.18   41.70
   0  -4  -6 2528.36  150.17
   0   4   6 2778.86  152.78
   0   4   6 2565.59  149.85
   0   4   7    2.26    2.56
   0   4   8   69.58    5.21
   0   4   8   63.07    7.87
   0   4   9   39.36    4.25
   0   4   9   35.33    4.72
   0   4   9   33.70    3.60
   0   4   9   47.45    4.91
   0   4   9   48.43    4.57
   0   4   9   54.68    4.70
   0   4  10  621.01   38.11
   0   4  10  657.42   37.70
   0   4  10  662.55   39.25
   0   4  10  680.49   38.24
   0   4  10  625.10   38.86
   0  -4 -10  551.52   37.28
   0   4  10  663.83   38.05
   0   4  10  617.27   37.79
   0   4  11   51.70    5.33
   0   4  11   61.89    6.82
   0   4  11   65.53    5.41
   0   4  11   67.78    6.12
   0   4  11   63.72    6.44
   0  -4 -11   63.39    5.50
   0   4  11   69.27    5.87
   0   4  11   73.38    5.82
   0   4  12    4.90    1.99
   0   4  12    5.62    2.75
   0   4  12    2.37    1.57
   0   4  12    0.88    2.75
   0  -4 -12    1.62    2.50
   0   4  12    5.39    2.29
   0   4  12    7.28    2.77
   0   4  12    5.27    2.14
   0   4  13    2.58    2.53
   0   4  13    1.49    1.66
   0   4  13    2.22    1.70
   0   4  13    2.72    2.66
   0   4  13    1.65    1.84
   0   4  13    2.71    1.88
   0   4  13    1.22    2.64
   0   4  14   60.57    6.16
   0   4  14   55.33    5.10
   0   4  14   43.84    4.52
   0   4  14   71.45    6.10
   0   4  14   62.93    5.92
   0   4  14   60.92    5.98
   0   4  14   48.54    5.09
   0   4  15  215.86   13.36
   0   4  15  229.80   14.55
   0   4  15  229.05   13.79
   0   4  15  201.54   13.41
   0   4  15  203.65   13.94
   0   4  15  221.68   14.20
   0   4  16  199.50   13.68
   0   4  16  204.47   13.78
   0   4  16  174.91   12.61
   0   4  16  171.73   12.68
   0   4  16  193.47   13.40
   0   4  16  214.48   13.57
   0   4  17  256.63   16.56
   0   4  17  224.41   16.26
   0   4  17  264.06   16.36
   0   4  18   23.73    3.01
   0   4  18   27.07    3.27
   0   4  18   24.62    2.95
   0   4  18   35.04    3.52
   0  -5  21   73.63    5.26
   0  -5  21   74.70    5.14
   0  -5  21   71.36    5.20
   0  -5  21   65.31    5.44
   0  -5  20   53.23    4.97
   0  -5  20   59.56    4.96
   0  -5  20   54.53    4.31
   0  -5  20   64.60    4.76
   0  -5  19    2.61    1.39
   0  -5  19    2.18    1.80
   0  -5  19    1.65    2.32
   0  -5  19   -1.61    2.16
   0  -5  19    1.00    2.03
   0  -5  19   -0.63    1.78
   0  -5  19    1.10    1.39
   0  -5  18   11.44    3.58
   0  -5  18   14.80    2.59
   0  -5  18   16.09    2.86
   0  -5  18   13.14    3.34
   0  -5  18   13.34    3.10
   0  -5  18   16.87    3.69
   0  -5  18   15.83    3.62
   0  -5  18   16.86    2.52
   0  -5  18   16.36    2.87
   0  -5  17  230.18   16.23
   0  -5  17  201.78   14.90
   0  -5  17  218.69   14.39
   0  -5  17  196.05   14.71
   0  -5  17  229.18   15.83
   0  -5  17  213.28   15.11
   0  -5  17  223.34   15.38
   0  -5  17  239.22   16.13
   0  -5  17  201.64   14.37
   0  -5  16  132.14   10.75
   0  -5  16  146.20   10.16
   0  -5  16  115.72   10.42
   0  -5  16  125.11   10.51
   0  -5  16  145.30   11.66
   0  -5  16  139.46   11.23
   0  -5  16  154.80   11.51
   0  -5  16  143.47   10.20
   0  -5  15  231.02   16.64
   0  -5  15  258.44   17.74
   0  -5  15  272.17   16.28
   0  -5  15  245.32   16.77
   0  -5  15  252.11   17.73
   0  -5  15  233.47   17.19
   0  -5  15  239.95   16.73
   0  -5  15  234.27   16.14
   0  -5  15  240.16   17.36
   0  -5  15  179.77   21.79
   0  -5  14   23.41    4.94
   0  -5  14   25.62    4.14
   0  -5  14   26.00    3.80
   0  -5  14   28.15    4.71
   0  -5  14   15.92    6.92
   0  -5  14   29.99    4.67
   0  -5  14   26.10    3.51
   0  -5  14   29.44    4.88
   0  -5  14   24.93    3.50
   0  -5  14   18.09    4.85
   0  -5  14   22.64    3.58
   0  -5  13   93.10    7.96
   0  -5  13   85.95    8.32
   0  -5  13   89.63    7.34
   0  -5  13   77.50    9.56
   0  -5  13  100.38    8.48
   0  -5  13   86.55    7.59
   0  -5  13   96.57    8.48
   0  -5  13  101.16    7.41
   0  -5  13   95.23   12.83
   0  -5  12  699.17   41.71
   0  -5  12  708.71   41.82
   0  -5  12  704.40   45.25
   0  -5  12  685.85   43.04
   0  -5  12  642.48   42.70
   0  -5  12  676.11   41.79
   0  -5  12  736.18   48.72
   0  -5  12  760.51   43.12
   0  -5  11  280.99   20.02
   0  -5  11  273.22   16.87
   0  -5  11  254.13   16.65
   0  -5  11  250.83   16.88
   0  -5  11  264.79   16.79
   0  -5  11  275.59   17.88
   0  -5  11  267.99   16.93
   0  -5  11  282.73   22.55
   0  -5  10  489.76   33.12
   0  -5  10  444.35   30.64
   0   5  -9  756.31   48.83
   0  -5   9  813.54   50.53
   0  -5   9  885.02   49.73
   0   5  -8  861.84   54.02
   0  -5   8  932.82   54.46
   0  -5   8  901.69   55.11
   0   5  -7  248.44   17.84
   0  -5   7  287.05   18.40
   0  -5   7  266.11   18.52
   0  -5   6 2026.05  120.97
   0  -5   6 2084.96  120.91
   0   5  -5   53.16    6.07
   0  -5   5   59.14    6.15
   0  -5   4  787.22   47.09
   0  -5   4  749.08   45.91
   0   5  -4  733.03   45.74
   0  -5   3 1087.79   66.79
   0   5  -3 1113.54   65.88
   0  -5   2   75.36    6.70
   0   5  -2   81.14    7.24
   0  -5   1  740.23   45.33
   0  -5   0  461.18   29.26
   0  -5  -1  397.01   26.22
   0   5   1  420.94   26.26
   0   5   2  557.60   34.79
   0   5   3  325.39   23.03
   0   5   3  329.34   22.70
   0   5   4  221.37   15.47
   0   5   4  211.38   15.12
   0  -5  -4  233.66   15.62
   0   5   5 2594.36  152.88
   0  -5  -5 2647.58  153.10
   0   5   6  221.45   15.39
   0  -5  -6  220.87   15.72
   0   5   6  253.18   17.91
   0   5   7 1243.77   76.59
   0   5   8   65.94    5.73
   0   5   8   70.69    5.92
   0   5   8   69.09    5.56
   0   5   8   65.25    5.49
   0   5   8   57.83    7.97
   0   5   8   59.40    4.96
   0   5   8   58.35    5.92
   0   5   9   17.55    3.29
   0   5   9   16.99    3.01
   0   5   9   17.68    3.15
   0   5   9   19.89    3.22
   0  -5  -9   14.65    2.70
   0   5   9   20.24    2.97
   0   5   9   25.78    2.76
   0   5   9   24.95    3.86
   0   5  10   13.04    2.23
   0   5  10    6.94    2.98
   0   5  10   10.46    2.86
   0   5  10    6.65    2.20
   0   5  10   11.08    2.74
   0   5  10    9.79    2.79
   0   5  10   10.68    2.55
   0  -5 -10    8.38    2.54
   0   5  10   13.57    3.03
   0   5  10    9.96    2.13
   0   5  11   91.23    7.48
   0   5  11  120.52    8.39
   0   5  11   98.89    7.84
   0   5  11  139.74    9.01
   0   5  11   93.69    8.07
   0   5  11  102.01    7.83
   0   5  11  130.55    9.51
   0  -5 -11   92.23    7.55
   0   5  11   92.82    7.99
   0   5  12   39.50    4.95
   0   5  12   25.84    3.70
   0   5  12   26.71    3.44
   0   5  12   33.69    4.56
   0   5  12   29.81    4.19
   0   5  12   39.12    4.00
   0   5  12   31.21    4.18
   0   5  12   25.69    3.55
   0   5  13   41.71    5.48
   0   5  13   50.15    4.52
   0   5  13   38.20    4.25
   0   5  13   52.61    5.24
   0   5  13   39.56    4.87
   0   5  13   38.26    4.40
   0   5  14    5.53    2.93
   0   5  14    0.91    1.55
   0   5  14    1.53    2.56
   0   5  14    3.79    1.88
   0   5  14    4.91    2.83
   0   5  14    4.62    2.43
   0   5  14    4.91    1.82
   0   5  15   22.11    2.65
   0   5  15   22.51    3.10
   0   5  15   24.78    3.85
   0   5  15   30.04    4.24
   0   5  15   27.36    3.76
   0   5  15   29.62    4.08
   0   5  15   20.57    3.61
   0   5  16  214.09   15.55
   0   5  16  262.71   16.26
   0   5  16  236.97   15.55
   0  -5 -17   84.02    6.85
   0   5  17   94.63    7.21
   0   5  18  282.28   17.60
   0  -6  21   32.09    2.94
   0  -6  21   30.72    2.85
   0  -6  21   28.46    2.95
   0  -6  20  151.26   10.59
   0  -6  20  165.05   10.64
   0  -6  20  158.28    9.97
   0  -6  20  126.24    9.66
   0  -6  20  138.87    9.23
   0  -6  20  151.10    9.71
   0  -6  19   27.95    4.18
   0  -6  19   24.91    3.19
   0  -6  19   32.65    4.19
   0  -6  19   30.02    3.50
   0  -6  19   29.04    3.84
   0  -6  19   25.48    2.81
   0  -6  19   26.60    3.29
   0  -6  18   -1.22    2.71
   0  -6  18   -0.97    4.09
   0  -6  18    2.06    1.54
   0  -6  18    0.68    2.09
   0  -6  18    1.13    2.61
   0  -6  18    0.63    2.30
   0  -6  18    2.49    1.59
   0  -6  18    2.37    2.04
   0  -6  18   -2.04    2.86
   0  -6  17   76.11    6.62
   0  -6  17   82.63    7.80
   0  -6  17   74.37    7.26
   0  -6  17   82.09    7.87
   0  -6  17   85.14    7.44
   0  -6  17  100.94    8.55
   0  -6  17   83.34    7.65
   0  -6  17   82.72    6.80
   0  -6  17   83.75    6.37
   0  -6  16  256.57   17.59
   0  -6  16  275.51   18.57
   0  -6  16  240.46   17.59
   0  -6  16  304.95   19.02
   0  -6  16  247.83   17.71
   0  -6  16  256.50   18.29
   0  -6  16  262.65   17.19
   0  -6  16  298.49   18.79
   0  -6  15   39.38    5.53
   0  -6  15   23.96    4.26
   0  -6  15   34.78    4.39
   0  -6  15   28.73    4.93
   0  -6  15   32.72    4.93
   0  -6  15   38.61    8.80
   0  -6  15   32.15    3.96
   0  -6  15   23.59    4.59
   0  -6  14  132.06   10.04
   0  -6  14  133.48   10.89
   0  -6  14  114.57    9.24
   0  -6  14  110.23   12.18
   0  -6  14  109.11    9.94
   0  -6  14  130.76    9.90
   0  -6  14  128.96   10.53
   0  -6  14  119.58   15.15
   0  -6  14  122.27   10.29
   0  -6  14  146.49    9.58
   0  -6  13    1.13    2.83
   0  -6  13    3.66    2.15
   0  -6  13    0.24    2.08
   0  -6  13    2.06    2.45
   0  -6  13    5.14    3.25
   0  -6  13    0.78    2.26
   0  -6  13    1.26    2.04
   0  -6  13    1.25    1.75
   0  -6  13    2.94    2.63
   0  -6  13   -2.37    5.48
   0  -6  12   44.11    4.47
   0  -6  12   47.57    8.60
   0  -6  12   63.63    5.93
   0  -6  12   48.64    5.10
   0  -6  12   48.92    4.83
   0  -6  12   49.72    4.59
   0  -6  12   56.42    7.53
   0  -6  12   41.52    4.42
   0  -6  12   40.53    5.14
   0  -6  12   49.50    4.81
   0  -6  11  722.67   44.44
   0  -6  11  613.08   37.85
   0  -6  11  687.17   38.86
   0  -6  11  622.89   37.76
   0  -6  11  569.23   37.61
   0  -6  11  747.34   42.24
   0  -6  11  662.48   37.84
   0  -6  11  639.81   37.77
   0  -6  11  604.36   37.71
   0  -6  11  635.78   37.70
   0  -6  10   16.14    2.48
   0  -6  10   26.62    4.02
   0  -6  10   23.92    4.81
   0  -6  10   18.72    3.33
   0  -6  10   17.74    3.62
   0  -6  10   17.15    5.28
   0  -6   9  958.03   57.88
   0  -6   9  952.36   58.64
   0   6  -9  927.48   57.40
   0  -6   8   52.91    6.23
   0  -6   8   50.15    6.41
   0   6  -8   38.54    5.97
   0  -6   7   17.07    3.87
   0  -6   7   14.11    3.83
   0   6  -7   19.22    4.65
   0  -6   6  119.41   10.13
   0   6  -6  106.53    9.66
   0  -6   5  475.45   31.59
   0   6  -5  473.37   30.53
   0  -6   4  198.26   16.44
   0   6  -4  219.91   15.47
   0   6  -3 2583.11  151.38
   0  -6   2   14.04    3.71
   0  -6   2   14.51    3.35
   0   6  -2   17.98    4.42
   0  -6   1  400.86   26.39
   0  -6   0  287.23   21.68
   0   6   0  375.74   22.51
   0   6   1   80.01    8.02
   0  -6  -2 1953.75  109.56
   0   6   2 1747.86  109.13
   0   6   3   16.87    3.18
   0  -6  -3   12.91    3.55
   0   6   3    6.25    4.05
   0   6   4  711.03   45.54
   0  -6  -4  801.21   46.48
   0   6   4  733.98   46.13
   0  -6  -5  514.24   33.20
   0   6   5  520.84   33.07
   0   6   6  842.44   50.85
   0   6   6  815.91   53.30
   0   6   7  280.10   24.18
   0   6   7  383.52   21.57
   0   6   7  382.25   21.72
   0   6   7  303.86   20.95
   0   6   7  363.86   21.93
   0   6   7  311.22   20.89
   0   6   8  904.11   54.03
   0   6   8  838.02   58.43
   0   6   8 1097.72   55.23
   0   6   8 1048.99   55.21
   0   6   8  963.38   55.48
   0   6   8  968.37   54.63
   0  -6  -8  745.97   53.71
   0   6   8  952.10   54.48
   0   6   9   30.82    3.35
   0   6   9   21.72    5.51
   0   6   9   36.69    3.95
   0   6   9   31.34    4.18
   0   6   9   28.50    3.99
   0   6   9   30.08    3.79
   0   6  10   66.28    6.23
   0   6  10   79.10    5.76
   0   6  10   81.07    6.46
   0   6  10   66.46    6.19
   0   6  10   74.74    6.59
   0   6  10   67.24    6.53
   0   6  11    2.08    2.07
   0   6  11    0.33    2.58
   0   6  11    0.88    1.43
   0   6  11   -1.72    3.32
   0   6  11    2.49    2.69
   0   6  11   -0.29    1.74
   0   6  11    0.83    2.16
   0   6  12    8.07    2.37
   0   6  12   15.26    3.26
   0   6  12    8.79    2.07
   0   6  12    9.53    2.88
   0   6  12   10.49    3.49
   0   6  12   11.52    3.26
   0   6  12   10.63    2.54
   0   6  12   10.38    3.54
   0   6  13   12.53    3.29
   0   6  13    7.90    2.26
   0   6  13    9.41    2.02
   0   6  13    7.12    2.94
   0   6  13    8.04    2.76
   0   6  13    8.41    3.34
   0   6  13    9.50    3.10
   0   6  13    9.61    2.50
   0   6  13   14.36    3.38
   0   6  14    2.75    1.77
   0   6  14    6.17    2.40
   0   6  14    5.34    2.79
   0   6  14    9.17    2.37
   0   6  14    5.01    2.72
   0   6  15    2.11    1.72
   0   6  15    0.75    1.29
   0   6  15    2.85    2.02
   0   6  15    2.87    2.41
   0   6  16   52.06    5.01
   0  -6 -16   40.74    4.29
   0   6  17   56.22    5.18
   0   6  17   65.54    5.24
   0  -7  20  121.59    9.23
   0  -7  20  148.38    9.91
   0  -7  20  129.22    9.11
   0  -7  20  155.40   10.03
   0  -7  19  336.90   20.82
   0  -7  19  263.82   19.40
   0  -7  19  363.20   20.09
   0  -7  19  363.33   20.88
   0  -7  19  334.13   20.53
   0  -7  19  272.82   19.39
   0  -7  19  326.11   19.14
   0  -7  18  269.75   18.92
   0  -7  18  293.16   18.31
   0  -7  18  251.13   17.87
   0  -7  18  315.30   19.34
   0  -7  18  297.80   18.67
   0  -7  18  266.91   18.00
   0  -7  18  284.85   18.52
   0  -7  18  310.68   19.15
   0  -7  18  288.56   17.30
   0  -7  18  238.90   17.52
   0  -7  17   17.68    4.73
   0  -7  17   13.80    3.45
   0  -7  17    6.73    3.27
   0  -7  17   12.24    3.67
   0  -7  17   18.11    3.80
   0  -7  17   15.69    3.41
   0  -7  17   14.90    3.38
   0  -7  17   12.05    2.66
   0  -7  17   12.53    2.15
   0  -7  16    9.59    4.52
   0  -7  16    1.30    2.72
   0  -7  16    3.85    2.14
   0  -7  16    4.80    3.25
   0  -7  16    3.66    2.92
   0  -7  16    7.93    3.11
   0  -7  16    5.32    2.73
   0  -7  16    4.11    5.29
   0  -7  16    7.01    2.91
   0  -7  16    3.18    2.08
   0  -7  16    6.80    1.95
   0  -7  16    3.47    3.01
   0  -7  15  320.33   20.33
   0  -7  15  278.62   19.76
   0  -7  15  337.19   19.98
   0  -7  15  330.44   21.50
   0  -7  15  291.01   19.78
   0  -7  15  319.65   21.00
   0  -7  15  329.28   19.47
   0  -7  15  239.76   25.93
   0  -7  15  302.98   20.51
   0  -7  15  295.07   21.07
   0  -7  14   15.58    3.73
   0  -7  14   16.60    3.13
   0  -7  14   16.97    3.03
   0  -7  14   14.52    3.70
   0  -7  14   16.99    3.41
   0  -7  14    7.70    6.95
   0  -7  14   18.23    3.94
   0  -7  14   16.12    2.81
   0  -7  13  218.81   16.32
   0  -7  13  245.87   16.03
   0  -7  13  236.46   15.95
   0  -7  13  253.10   16.06
   0  -7  13  251.95   17.23
   0  -7  13  214.81   21.73
   0  -7  13  260.46   16.16
   0  -7  13  249.36   16.73
   0  -7  13  256.79   17.04
   0  -7  12    9.03    3.77
   0  -7  12   11.17    2.60
   0  -7  12   17.16    2.76
   0  -7  12   16.09    2.89
   0  -7  12   11.48    2.94
   0  -7  12   11.37    2.34
   0  -7  12   19.17    6.46
   0  -7  12   14.70    3.24
   0  -7  12   13.84    3.03
   0  -7  11   41.43    3.75
   0  -7  11   34.40    4.76
   0  -7  11   38.26    4.49
   0  -7  11   41.90    3.92
   0  -7  11   41.41    3.96
   0  -7  11   36.38    3.97
   0  -7  11   38.06    4.15
   0  -7  11   38.45    3.83
   0  -7  11   45.67    8.00
   0  -7  11   39.56    4.54
   0  -7  10  656.21   38.86
   0  -7  10  648.71   38.67
   0  -7  10  675.85   38.62
   0  -7  10  599.22   38.47
   0  -7  10  601.49   38.72
   0  -7  10  657.96   38.64
   0  -7  10  763.68   42.25
   0  -7  10  668.45   38.59
   0  -7   9    6.45    3.09
   0   7  -9    5.93    3.74
   0  -7   8 1076.73   52.73
   0   7  -8  951.03   51.95
   0  -7   7  547.29   29.77
   0   7  -7  485.70   29.04
   0  -7   6    0.52    3.28
   0  -7   6    2.78    1.22
   0   7  -6    2.90    3.99
   0  -7   5   40.44    6.18
   0  -7   5   36.08    7.71
   0  -7   5   34.63    3.18
   0   7  -5   41.38    6.35
   0  -7   4 1547.07   93.66
   0  -7   4 1541.33   89.75
   0   7  -4 1555.71   92.50
   0   7  -3    8.82    4.30
   0  -7   2 2191.68  122.55
   0  -7   2 2017.18  124.37
   0   7  -2 1996.41  125.04
   0  -7   1    9.75    1.75
   0  -7   0  312.41   19.01
   0   7   0  306.56   21.80
   0  -7  -1  290.83   19.56
   0  -7  -1  260.38   16.34
   0   7   1  258.52   19.16
   0  -7  -2   32.55    5.67
   0  -7  -2   36.49    3.24
   0   7   2   31.71    5.93
   0   7   3  568.14   35.97
   0  -7  -3  528.37   33.51
   0   7   3  616.47   37.03
   0  -7  -4    4.72    3.41
   0   7   4    6.62    2.61
   0  -7  -4    5.33    1.41
   0   7   4    6.63    4.19
   0   7   5   19.28    4.52
   0  -7  -5   18.03    4.32
   0   7   6  106.31   12.43
   0   7   6  134.14    9.45
   0   7   6  124.49   11.04
   0   7   6  132.35    9.31
   0   7   6  119.85    9.05
   0   7   7  783.29   53.27
   0   7   7  901.36   49.08
   0   7   7  867.65   49.52
   0   7   7  782.70   48.61
   0   7   7  759.75   48.38
   0   7   8  654.24   43.01
   0   7   8  638.21   47.95
   0   7   8  814.55   44.28
   0   7   8  815.38   44.50
   0   7   8  722.26   43.75
   0   7   8  734.17   44.60
   0   7   8  731.65   43.61
   0   7   9  839.05   56.25
   0   7   9  833.63   50.64
   0   7   9  867.73   51.19
   0   7   9  953.40   52.04
   0   7   9  977.88   51.98
   0   7   9  737.39   51.00
   0   7   9  831.63   52.19
   0   7   9  866.68   51.36
   0   7  10   26.21    3.10
   0   7  10   20.46    3.36
   0   7  10   21.65    4.13
   0   7  10   30.98    4.03
   0   7  10   18.78    3.32
   0   7  10   27.99    4.05
   0   7  10   22.83    3.96
   0   7  11  297.37   19.25
   0   7  11  301.22   20.35
   0   7  11  274.43   19.79
   0   7  11  324.70   19.96
   0   7  11  345.84   20.09
   0   7  11  364.63   20.87
   0   7  11  269.65   19.57
   0  -7 -11  307.13   19.64
   0   7  12    5.03    3.32
   0  -7 -12    3.57    2.38
   0   7  12    0.35    2.27
   0   7  12    5.69    2.32
   0   7  12   10.62    3.25
   0   7  12    3.88    2.07
   0   7  13   12.77    3.56
   0   7  13   14.55    3.37
   0   7  13    6.84    2.27
   0   7  13    9.15    2.39
   0   7  13    6.49    2.69
   0   7  14    2.85    1.74
   0   7  14    9.29    3.03
   0   7  14    6.89    2.52
   0  -7 -15    4.17    2.38
   0   7  15    2.41    2.16
   0   7  16   -0.97    2.20
   0  -7 -16    1.09    2.02
   0   7  16    0.42    1.71
   0  -8  20  305.52   18.26
   0  -8  20  268.40   17.75
   0  -8  20  278.97   18.07
   0  -8  19   42.23    4.04
   0  -8  19   36.42    4.14
   0  -8  19   52.38    4.61
   0  -8  19   40.47    4.68
   0  -8  19   44.96    4.22
   0  -8  19   49.01    4.99
   0  -8  19   42.45    4.89
   0  -8  18  243.02   17.50
   0  -8  18  267.94   16.99
   0  -8  18  247.88   16.46
   0  -8  18  257.75   17.29
   0  -8  18  227.67   16.60
   0  -8  18  277.85   17.38
   0  -8  18  265.71   16.73
   0  -8  18  285.62   17.98
   0  -8  18  276.67   17.72
   0  -8  18  240.89   16.35
   0  -8  18  258.20   15.93
   0  -8  18  263.46   17.39
   0  -8  17   49.71    5.89
   0  -8  17   39.48    4.43
   0  -8  17   45.29    5.47
   0  -8  17   40.63    5.05
   0  -8  17   49.50    5.76
   0  -8  17   56.17    5.50
   0  -8  17   38.39    4.27
   0  -8  17   45.79    5.39
   0  -8  17   43.74    3.96
   0  -8  16   -2.13    4.23
   0  -8  16    0.85    2.78
   0  -8  16   -0.70    2.33
   0  -8  16    2.69    4.68
   0  -8  16    1.29    1.41
   0  -8  16   -0.50    1.78
   0  -8  16    2.23    2.92
   0  -8  16   -0.50    2.01
   0  -8  16   -0.85    2.66
   0  -8  15   -1.08    4.25
   0  -8  15   -1.53    1.55
   0  -8  15    1.34    5.48
   0  -8  15   -0.51    1.76
   0  -8  15    1.14    2.92
   0  -8  15   -1.27    2.56
   0  -8  15    0.25    2.25
   0  -8  15   -0.77    2.17
   0  -8  15   -1.75    2.49
   0  -8  15   -0.27    2.35
   0  -8  14  267.85   18.54
   0  -8  14  265.45   17.12
   0  -8  14  243.48   16.95
   0  -8  14  261.16   17.10
   0  -8  14  250.92   17.57
   0  -8  14  289.67   17.25
   0  -8  14  252.97   18.21
   0  -8  14  288.50   18.34
   0  -8  14  258.60   17.70
   0  -8  14  270.32   16.64
   0  -8  14  217.34   22.90
   0  -8  14  253.00   17.02
   0  -8  13   50.73    4.63
   0  -8  13   38.90    4.30
   0  -8  13   47.41    5.72
   0  -8  13   44.64    4.73
   0  -8  13   47.91    4.97
   0  -8  13   35.02    4.92
   0  -8  13   60.58    5.55
   0  -8  13   34.03    4.55
   0  -8  13   30.93    7.75
   0  -8  13   48.38    4.44
   0  -8  13   37.38    3.90
   0  -8  12  379.13   22.71
   0  -8  12  348.24   23.14
   0  -8  12  386.55   23.03
   0  -8  12  384.71   22.93
   0  -8  12  391.76   22.97
   0  -8  12  333.82   22.72
   0  -8  12  363.10   29.17
   0  -8  12  366.70   22.93
   0  -8  12  388.46   23.87
   0  -8  12  352.87   22.48
   0  -8  12  367.30   23.68
   0  -8  11    3.22    1.56
   0  -8  11   -0.21    3.36
   0  -8  11    6.73    3.00
   0  -8  11    7.14    2.02
   0  -8  11    4.61    1.85
   0  -8  11    6.02    2.33
   0  -8  11    5.57    2.38
   0  -8  11    7.01    1.74
   0  -8  11    1.97    4.65
   0  -8  10  150.63    9.83
   0  -8  10  145.77    9.60
   0  -8  10  136.00   10.22
   0  -8  10  135.30    9.91
   0  -8  10  150.58   10.10
   0  -8  10  183.32   14.06
   0  -8  10  152.40    9.79
   0  -8  10  142.84    9.83
   0  -8  10  143.71    9.81
   0  -8  10  131.15    9.75
   0   8 -10  162.39   13.47
   0   8  -9 1217.04   63.51
   0  -8   9  960.05   59.06
   0  -8   9 1087.05   59.42
   0  -8   9 1035.78   59.16
   0  -8   9 1015.50   59.30
   0  -8   9 1315.65   64.29
   0  -8   9  827.92   58.91
   0  -8   9 1039.46   59.09
   0  -8   9  990.58   59.15
   0  -8   9 1042.70   59.09
   0   8  -8   36.51    6.50
   0  -8   8   36.01    3.52
   0   8  -7 1377.28   79.60
   0  -8   7 1234.19   75.88
   0  -8   7 1515.91   80.34
   0   8  -6   94.85   10.23
   0  -8   6   98.76    7.05
   0  -8   6  111.21   10.55
   0   8  -5  241.37   18.41
   0  -8   5  207.54   19.22
   0  -8   5  234.70   15.12
   0   8  -4  108.88   10.72
   0  -8   4  107.97    7.59
   0  -8   4  124.36   12.87
   0   8  -3  810.81   51.09
   0  -8   2   21.90    2.52
   0  -8   2   12.76    3.89
   0  -8   1 1150.18   69.91
   0  -8   1 1404.56   74.24
   0   8   0  138.48   12.52
   0  -8   0  135.42    9.11
   0  -8   0  133.87   12.25
   0   8   1  205.38   16.07
   0  -8  -1  183.10   12.41
   0  -8  -1  235.17   16.40
   0   8   2  206.63   16.54
   0  -8  -2  194.56   12.87
   0  -8  -2  226.43   16.72
   0   8   3   27.60    6.43
   0   8   3   33.93    5.17
   0  -8  -3   32.45    3.30
   0  -8  -3   37.84    6.24
   0   8   4  566.13   35.90
   0  -8  -4  557.70   35.65
   0   8   5   57.22    8.05
   0   8   5   69.11    5.76
   0   8   5   85.64    6.45
   0  -8  -5   62.28    5.54
   0   8   5   80.13    6.46
   0  -8  -5   55.39    7.91
   0   8   6   90.95    7.05
   0   8   6  107.62    7.66
   0   8   6   75.58    8.65
   0   8   6  104.87    7.70
   0  -8  -6   71.66    6.51
   0   8   6   61.41    9.74
   0   8   7   34.02    4.21
   0   8   7   60.21    5.09
   0  -8  -7   44.47    4.47
   0   8   7   55.86    5.50
   0   8   7   41.48    3.83
   0   8   7   35.28    7.27
   0   8   8  485.82   32.35
   0   8   8  615.28   33.10
   0  -8  -8  512.30   32.17
   0   8   8  558.37   33.52
   0   8   8  524.68   38.02
   0   8   8  512.58   31.71
   0  -8  -9   96.42    7.99
   0   8   9  101.06    9.02
   0   8   9  116.88    8.75
   0   8   9  108.23    8.42
   0   8   9  104.31    8.36
   0   8  10  649.19   39.04
   0  -8 -10  631.26   38.80
   0   8  10  636.89   40.28
   0   8  10  624.73   39.14
   0   8  10  563.93   39.10
   0   8  11   15.19    3.80
   0  -8 -11   15.52    2.95
   0   8  11    9.40    3.65
   0   8  11   15.23    3.06
   0   8  11   21.93    3.87
   0   8  11    7.78    2.64
   0   8  12   84.24    6.88
   0  -8 -12   65.25    6.03
   0   8  12   61.09    6.02
   0   8  12   77.59    6.94
   0   8  12   80.95    6.81
   0   8  13    2.27    2.90
   0   8  13    4.58    2.68
   0   8  13    9.43    2.14
   0   8  13    8.24    2.75
   0  -8 -13    4.07    2.81
   0   8  14   38.11    3.75
   0   8  14   48.82    4.58
   0  -8 -14   36.82    4.34
   0   8  15   15.56    2.49
   0  -8 -15   12.65    2.69
   0   8  15   20.89    3.15
   0   8  16   33.55    3.33
   0   8  16   42.06    3.84
   0  -9  20    0.13    1.30
   0  -9  20    2.85    1.91
   0  -9  20    1.45    1.75
   0  -9  19  495.47   27.29
   0  -9  19  461.03   27.03
   0  -9  19  481.24   27.66
   0  -9  19  482.10   27.99
   0  -9  18   79.67    6.83
   0  -9  18   65.63    6.41
   0  -9  18   66.46    5.64
   0  -9  18   62.95    6.03
   0  -9  18   62.44    5.54
   0  -9  18   82.13    6.61
   0  -9  18   68.76    6.51
   0  -9  17  446.04   25.30
   0  -9  17  411.02   24.86
   0  -9  17  427.75   26.16
   0  -9  17  349.99   24.90
   0  -9  17  442.46   26.36
   0  -9  17  376.01   24.78
   0  -9  17  433.13   25.91
   0  -9  17  429.24   26.11
   0  -9  17  355.67   24.48
   0  -9  16   41.37    4.66
   0  -9  16   49.71    4.56
   0  -9  16   41.47    5.53
   0  -9  16   43.43    5.79
   0  -9  16   51.96    5.88
   0  -9  16   52.20    5.56
   0  -9  16   41.69    3.88
   0  -9  16   41.18    4.29
   0  -9  16   48.53    5.60
   0  -9  15   50.08    6.32
   0  -9  15   54.81    5.13
   0  -9  15   58.62    6.37
   0  -9  15   49.88    4.82
   0  -9  15   49.52    4.90
   0  -9  15   50.98    5.74
   0  -9  15   55.29    6.10
   0  -9  15   47.19    5.39
   0  -9  15   44.96    4.18
   0  -9  15   42.35    9.37
   0  -9  15   47.59    5.74
   0  -9  15   44.35    4.60
   0  -9  14    6.14    4.06
   0  -9  14   10.29    3.06
   0  -9  14    7.55    2.53
   0  -9  14    7.71    2.23
   0  -9  14    9.01    2.57
   0  -9  14   10.04    3.01
   0  -9  14    7.20    2.82
   0  -9  14    7.89    1.75
   0  -9  14    6.53    2.52
   0  -9  14    7.78    2.08
   0  -9  14    2.56    5.11
   0  -9  14    9.36    3.21
   0  -9  13  253.57   16.31
   0  -9  13  222.96   15.64
   0  -9  13  249.44   15.87
   0  -9  13  243.79   15.74
   0  -9  13  256.64   15.84
   0  -9  13  250.41   15.84
   0  -9  13  240.91   16.51
   0  -9  13  216.10   21.80
   0  -9  13  224.79   15.60
   0  -9  13  232.85   16.45
   0  -9  13  255.56   16.79
   0  -9  12   11.77    2.25
   0  -9  12   14.64    4.12
   0  -9  12   15.12    3.76
   0  -9  12   13.85    2.54
   0  -9  12   12.88    2.42
   0  -9  12   12.09    2.50
   0  -9  12   15.32    2.85
   0  -9  12   11.82    2.99
   0  -9  12   12.61    2.23
   0  -9  12    3.36    4.64
   0  -9  11  207.07   13.12
   0  -9  11  216.79   13.38
   0  -9  11  209.07   13.74
   0  -9  11  202.95   13.51
   0  -9  11  207.19   17.32
   0  -9  11  199.21   13.36
   0  -9  11  194.57   13.32
   0  -9  11  200.41   13.30
   0  -9  11  195.79   13.26
   0  -9  11  210.44   19.12
   0  -9  10    8.82    2.89
   0  -9  10    7.77    3.53
   0  -9  10   10.95    2.71
   0  -9  10   11.09    2.16
   0  -9  10    8.77    1.82
   0  -9  10    7.01    2.04
   0  -9  10   10.27    4.62
   0  -9  10    7.93    2.33
   0   9 -10   10.85    5.26
   0  -9  10   10.43    1.83
   0  -9   9   95.33    7.38
   0   9  -9  112.09   11.54
   0  -9   9   92.90    7.28
   0  -9   9  113.75    7.51
   0  -9   9  122.44    7.70
   0  -9   9  103.01    7.82
   0  -9   9   84.58    7.14
   0  -9   9  140.33   12.22
   0  -9   9   96.09    7.13
   0  -9   9   93.02    7.65
   0  -9   9   97.36    7.10
   0  -9   8  247.25   14.69
   0  -9   8  238.91   14.77
   0  -9   8  234.36   14.68
   0  -9   8  227.95   14.53
   0  -9   8  206.93   14.35
   0   9  -8  253.99   19.12
   0  -9   8  212.74   14.24
   0  -9   8  225.84   14.31
   0  -9   8  265.90   19.26
   0   9  -7   53.37    7.96
   0  -9   7   41.10    4.03
   0  -9   7   42.76    7.10
   0   9  -6 1421.76   80.26
   0  -9   6 1409.12   81.16
   0  -9   6 1616.45   81.35
   0   9  -5   42.00    7.27
   0  -9   5   42.45    9.01
   0  -9   5   39.58    3.86
   0  -9   5   60.13    7.84
   0   9  -4  390.84   27.30
   0  -9   4  369.75   28.45
   0   9  -3  896.80   56.82
   0  -9   2 1122.83   71.37
   0  -9   2 1150.10   69.04
   0  -9   1   37.54    3.59
   0  -9   1   30.03    5.53
   0  -9   1   40.46    6.88
   0   9   0 1349.10   77.15
   0  -9   0 1180.79   72.56
   0  -9   0 1376.00   77.32
   0   9   1  231.75   18.05
   0  -9  -1  192.34   13.45
   0  -9  -2  100.58    7.31
   0   9   2   84.19   10.80
   0  -9  -2   98.30    7.20
   0  -9  -2  111.70   11.10
   0  -9  -3  368.86   27.80
   0   9   3  472.35   32.45
   0   9   3  568.73   28.90
   0   9   3  549.57   28.84
   0  -9  -3  463.70   28.00
   0  -9  -3  437.91   27.95
   0  -9  -3  460.83   32.21
   0  -9  -4   32.70    3.74
   0   9   4   42.22    3.99
   0   9   4   34.61    7.14
   0   9   4   56.64    4.97
   0   9   4   49.74    4.74
   0  -9  -4   34.08    3.96
   0  -9  -4   42.29    4.23
   0  -9  -4   45.14    7.13
   0   9   5  908.91   59.40
   0   9   5 1114.23   56.70
   0   9   5  957.88   55.78
   0  -9  -5  824.67   55.36
   0   9   5 1001.72   56.50
   0  -9  -5  859.46   59.50
   0   9   6   63.72    5.75
   0   9   6   54.75    5.16
   0  -9  -6   43.19    4.76
   0   9   6   55.91    5.59
   0   9   6   59.16    9.71
   0   9   7   78.62    6.72
   0   9   7   85.80    7.30
   0   9   7   77.00    7.20
   0  -9  -7   71.66    6.32
   0   9   7   75.25   10.92
   0   9   8  190.37   14.83
   0   9   8  171.86   19.20
   0   9   8  285.97   16.00
   0   9   8  231.68   16.15
   0  -9  -8  242.14   15.09
   0   9   9  104.43    8.32
   0  -9  -9  103.93    7.86
   0   9   9  102.26    8.92
   0   9   9  121.48    8.68
   0   9   9   99.62    8.17
   0   9  10  269.89   16.83
   0  -9 -10  246.30   16.33
   0  -9 -10  266.53   16.71
   0   9  10  267.07   17.85
   0   9  10  297.50   17.45
   0   9  10  238.96   16.67
   0   9  11  740.96   43.15
   0  -9 -11  657.72   42.66
   0  -9 -11  739.94   43.14
   0   9  11  710.95   44.29
   0   9  11  681.26   43.11
   0   9  11  658.50   43.10
   0   9  12  138.47    9.77
   0  -9 -12  131.82    9.65
   0   9  12  113.73    9.31
   0   9  12  149.99   10.34
   0   9  12  132.42    9.69
   0   9  13  126.17    9.11
   0   9  13  123.74    9.52
   0   9  13  150.10    9.40
   0   9  13  103.49    8.58
   0  -9 -13  134.09    9.16
   0   9  14    7.07    1.82
   0   9  14    3.75    1.64
   0  -9 -14   10.20    2.66
   0   9  14    8.50    2.34
   0   9  15   26.74    2.74
   0   9  15   32.09    3.40
   0  -9 -15   32.03    3.58
   0  -9 -15   21.70    2.81
   0  -9 -15   38.41    3.64
   0 -10  20    2.20    1.40
   0 -10  20   -0.18    1.67
   0 -10  20    0.87    1.53
   0 -10  19    4.62    2.17
   0 -10  19    6.90    3.11
   0 -10  19    6.17    2.13
   0 -10  19    5.32    1.75
   0 -10  19    8.57    2.17
   0 -10  19    7.28    2.39
   0 -10  19    6.19    2.22
   0 -10  18  277.79   16.52
   0 -10  18  251.65   16.07
   0 -10  18  262.88   17.07
   0 -10  18  208.18   16.09
   0 -10  18  256.44   17.21
   0 -10  18  289.67   17.30
   0 -10  18  261.42   17.11
   0 -10  17   72.79    6.58
   0 -10  17   52.82    5.11
   0 -10  17   59.73    6.18
   0 -10  17   70.03    6.68
   0 -10  17   63.68    6.10
   0 -10  17   55.68    5.99
   0 -10  17   66.48    6.41
   0 -10  16  374.98   22.47
   0 -10  16  371.18   23.82
   0 -10  16  339.45   22.44
   0 -10  16  401.28   22.94
   0 -10  16  309.67   22.06
   0 -10  16  373.83   23.50
   0 -10  16  373.00   23.28
   0 -10  16  363.22   23.69
   0 -10  16  350.75   23.24
   0 -10  15   97.21    7.98
   0 -10  15  112.99    9.43
   0 -10  15  100.50    7.89
   0 -10  15  105.41    8.90
   0 -10  15  104.21    8.62
   0 -10  15  116.30    9.36
   0 -10  15  112.03    9.00
   0 -10  15  100.55    8.45
   0 -10  15   92.75   13.14
   0 -10  15  109.75    8.92
   0 -10  14   32.31    3.80
   0 -10  14   29.37    3.82
   0 -10  14   25.80    3.64
   0 -10  14   33.49    5.25
   0 -10  14   34.56    4.20
   0 -10  14   25.91    4.22
   0 -10  14   20.51    7.00
   0 -10  14   35.02    4.73
   0 -10  14   35.38    3.57
   0 -10  14   29.83    4.22
   0 -10  13   72.87    6.16
   0 -10  13   80.55    7.26
   0 -10  13   65.80    5.98
   0 -10  13   73.15    6.06
   0 -10  13   67.79    6.00
   0 -10  13   80.99    6.37
   0 -10  13   70.09    6.60
   0 -10  13   73.83    6.26
   0 -10  13   52.84   10.36
   0 -10  13   69.10    5.80
   0 -10  13   85.79    7.21
   0 -10  13   74.71    6.78
   0 -10  12  185.61   12.17
   0 -10  12  172.29   11.76
   0 -10  12  197.15   12.79
   0 -10  12  186.69   12.46
   0 -10  12  162.36   12.00
   0 -10  12  168.05   12.03
   0 -10  12  200.51   12.30
   0 -10  12  184.61   12.20
   0 -10  12  185.68   12.91
   0 -10  12  145.83   17.17
   0 -10  11   26.87    7.35
   0 -10  11   29.27    4.19
   0 -10  11   37.84    4.41
   0 -10  11   41.80    7.19
   0 -10  11   34.67    3.61
   0 -10  11   28.42    3.43
   0 -10  11   34.51    3.85
   0 -10  11   36.97    3.93
   0 -10  11   30.45    3.23
   0 -10  11   32.41    3.59
   0 -10  10  264.30   16.71
   0 -10  10  270.58   16.59
   0 -10  10  271.12   16.38
   0  10 -10  279.71   21.37
   0 -10  10  231.88   16.06
   0 -10  10  311.15   22.03
   0 -10  10  219.69   15.94
   0 -10  10  254.16   16.12
   0 -10  10  264.03   16.15
   0 -10  10  259.55   15.91
   0 -10   9   19.51    2.80
   0 -10   9   21.54    3.95
   0 -10   9   18.05    3.01
   0 -10   9   20.26    3.22
   0 -10   9   19.65    2.36
   0  10  -9   23.66    6.60
   0 -10   9   18.81    3.41
   0 -10   9   17.16    2.86
   0 -10   9   19.25    2.63
   0 -10   9   25.27    6.40
   0 -10   9   18.61    2.91
   0 -10   9   27.02    2.72
   0 -10   8    8.27    2.13
   0 -10   8   11.32    2.53
   0 -10   8   10.51    3.37
   0 -10   8   11.76    2.79
   0 -10   8   12.88    2.49
   0 -10   8   13.35    2.13
   0 -10   8   20.00    5.83
   0 -10   8   11.17    2.31
   0 -10   8   10.05    2.12
   0 -10   8   11.46    2.09
   0 -10   7  373.48   25.00
   0 -10   7  417.59   25.12
   0 -10   7  405.85   24.91
   0  10  -7  537.13   31.39
   0 -10   7  432.10   25.16
   0 -10   7  538.55   31.47
   0 -10   7  436.27   24.93
   0 -10   7  354.21   25.16
   0 -10   7  418.00   24.88
   0 -10   6   14.64    5.47
   0 -10   6   10.36    1.81
   0  10  -6    9.98    5.52
   0 -10   6    7.36    2.12
   0 -10   6    7.71    2.03
   0 -10   6   14.82    7.40
   0 -10   6   17.41    2.65
   0 -10   6   10.03    2.19
   0 -10   5  997.22   64.13
   0 -10   5 1127.04   70.27
   0  10  -5 1149.01   69.04
   0 -10   4   26.47    8.40
   0  10  -4   18.13    6.43
   0  10  -3   32.55    7.75
   0 -10   3   22.15    3.03
   0 -10   3   25.44    3.07
   0 -10   3   25.69    6.21
   0 -10   2   62.53    7.60
   0 -10   2   76.32    5.87
   0 -10   2   68.08    5.71
   0 -10   1  219.38   14.01
   0  10  -1  271.87   19.70
   0 -10   1  220.09   14.49
   0 -10   1  189.32   17.10
   0 -10   1  222.49   14.26
   0 -10   1  219.35   14.09
   0 -10   1  267.42   19.57
   0  10   0    7.19    5.31
   0 -10   0    8.34    2.29
   0 -10   0    7.18    2.06
   0 -10   0    9.86    2.33
   0 -10   0   10.28    2.42
   0 -10   0    9.57    2.18
   0 -10   0    9.76    4.87
   0  10   1 1220.27   60.79
   0 -10  -1 1000.90   59.88
   0  10   1 1069.90   65.57
   0 -10  -1  940.17   60.32
   0 -10  -1  942.98   59.89
   0 -10  -1 1028.73   60.20
   0 -10  -1 1022.40   60.15
   0 -10  -1 1178.03   66.10
   0 -10  -2   15.86    2.66
   0  10   2   15.34    2.60
   0  10   2    5.89    5.36
   0 -10  -2    9.03    2.20
   0 -10  -2   10.76    2.51
   0  10   2    9.09    2.18
   0 -10  -2   10.40    2.33
   0 -10  -2   13.39    5.33
   0  10   3  378.14   20.65
   0  10   3  285.82   24.41
   0 -10  -3  282.64   19.43
   0 -10  -3  287.25   19.82
   0 -10  -3  304.71   19.75
   0 -10  -3  314.24   19.78
   0  10   3  391.22   20.74
   0 -10  -3  295.56   24.24
   0  10   4   69.02    6.21
   0 -10  -4   63.63    5.61
   0 -10  -4   64.35    5.77
   0  10   4   66.79    5.59
   0  10   4   56.39    9.09
   0 -10  -4   46.16    8.40
   0  10   5    9.40    5.01
   0  10   5   15.99    3.21
   0  10   5   13.15    2.56
   0  10   5   15.89    3.12
   0 -10  -5   10.41    2.84
   0 -10  -5   10.19    2.66
   0  10   6  534.27   31.83
   0 -10  -6  474.10   31.46
   0  10   6  539.81   32.62
   0 -10  -6  479.45   31.55
   0  10   6  436.39   37.58
   0  10   7   23.22    3.92
   0  10   7   26.32    3.73
   0  10   7   34.40    4.47
   0 -10  -7   22.22    3.54
   0 -10  -7   24.60    3.82
   0 -10  -8    6.23    2.75
   0  10   8    5.47    2.79
   0 -10  -8    5.36    2.43
   0  10   8    8.09    2.56
   0 -10  -9   52.62    5.27
   0  10   9   46.99    5.77
   0 -10  -9   49.69    4.93
   0  10   9   48.21    5.27
   0  10   9   52.98    5.71
   0 -10 -10   93.90    7.54
   0 -10 -10   80.02    7.11
   0  10  10   85.44    7.46
   0  10  10   91.96    7.73
   0  10  11   89.91    7.34
   0  10  11   88.08    7.15
   0  10  11   84.97    7.27
   0 -10 -11   84.17    7.00
   0 -10 -11   76.74    6.65
   0  10  11   94.93    7.41
   0  10  12  313.26   21.16
   0  10  12  379.84   21.46
   0  10  12  312.51   21.55
   0 -10 -12  352.89   21.30
   0  10  13   85.06    6.27
   0 -10 -13   95.19    6.63
   0  10  13   87.09    6.39
   0  10  14   58.16    4.50
   0 -10 -14   55.56    4.53
   0 -10 -14   41.06    4.00
   0  10  14   45.30    3.83
   0 -11  20    8.64    1.55
   0 -11  20   10.18    2.10
   0 -11  20   12.33    2.05
   0 -11  20    7.30    1.54
   0 -11  19   11.88    2.29
   0 -11  19   10.17    2.91
   0 -11  19    9.12    2.27
   0 -11  19    8.50    1.94
   0 -11  19   15.57    2.58
   0 -11  19   10.73    2.42
   0 -11  18    3.32    3.16
   0 -11  18    1.29    1.47
   0 -11  18    1.12    2.01
   0 -11  18    0.37    2.17
   0 -11  18    0.30    2.38
   0 -11  18   -0.27    1.98
   0 -11  18    1.24    1.91
   0 -11  18    1.13    2.00
   0 -11  17  156.99   11.16
   0 -11  17  163.41   12.35
   0 -11  17  183.15   11.86
   0 -11  17  166.48   11.98
   0 -11  17  170.30   12.17
   0 -11  17  178.12   12.53
   0 -11  17  175.24   12.41
   0 -11  17  166.38   12.09
   0 -11  16   14.54    3.52
   0 -11  16   13.00    2.43
   0 -11  16   12.85    2.87
   0 -11  16    9.55    3.87
   0 -11  16   12.84    3.09
   0 -11  16   14.37    3.43
   0 -11  16    9.32    2.76
   0 -11  16   15.27    3.57
   0 -11  15  316.32   20.36
   0 -11  15  317.32   21.73
   0 -11  15  344.10   20.68
   0 -11  15  344.54   21.10
   0 -11  15  330.63   21.47
   0 -11  15  317.16   21.18
   0 -11  15  305.88   20.91
   0 -11  15  274.16   26.69
   0 -11  15  328.19   21.40
   0 -11  14   69.25    5.92
   0 -11  14   53.24    5.46
   0 -11  14   70.37    5.96
   0 -11  14   63.38    7.02
   0 -11  14   64.04    5.85
   0 -11  14   70.78    6.10
   0 -11  14   78.91    6.68
   0 -11  14   67.72   10.94
   0 -11  14   66.81    6.56
   0 -11  14   77.57    6.63
   0 -11  13   84.63    6.83
   0 -11  13   80.74    7.60
   0 -11  13   80.28    6.65
   0 -11  13   89.25    7.02
   0 -11  13   85.99    6.94
   0 -11  13   88.15    7.44
   0 -11  13   90.01    7.55
   0 -11  13   96.69    7.82
   0 -11  13   55.98   10.71
   0 -11  12  148.52    9.45
   0 -11  12  117.16    8.79
   0 -11  12  138.00    9.94
   0 -11  12  137.11    9.67
   0 -11  12  111.31    9.00
   0 -11  12  132.86    9.36
   0 -11  12  137.14   10.06
   0 -11  12  130.41    9.34
   0 -11  12  158.31   16.24
   0 -11  11   92.59    6.97
   0 -11  11   88.27    6.94
   0 -11  11   68.26    6.07
   0 -11  11   71.13   10.44
   0 -11  11   71.42    6.11
   0 -11  11   72.55    6.18
   0 -11  11   91.19    6.58
   0 -11  11   94.60    6.67
   0 -11  11   80.93    6.98
   0 -11  11   70.58    5.85
   0 -11  11   90.14    6.41
   0 -11  10   21.60    3.49
   0 -11  10   18.59    3.63
   0 -11  10   21.16    4.34
   0 -11  10   18.67    3.68
   0 -11  10   18.55    2.42
   0  11 -10   27.16    6.97
   0 -11  10   17.96    2.76
   0 -11  10   29.19    6.53
   0 -11  10   24.32    3.31
   0 -11  10   19.93    3.17
   0 -11  10   26.04    2.87
   0 -11   9  306.74   18.65
   0 -11   9  286.79   18.88
   0 -11   9  315.49   18.92
   0 -11   9  262.24   18.07
   0 -11   9  280.92   18.53
   0  11  -9  308.44   24.34
   0 -11   9  292.75   18.64
   0 -11   9  336.76   24.89
   0 -11   9  291.87   18.46
   0 -11   9  319.75   18.60
   0 -11   9  303.85   18.38
   0 -11   9  303.53   18.45
   0 -11   8    1.27    1.70
   0 -11   8    0.77    3.38
   0 -11   8   -0.21    2.09
   0  11  -8    0.89    5.87
   0 -11   8    0.78    1.80
   0 -11   8    1.85    1.24
   0 -11   8    1.70    2.50
   0 -11   8    0.70    1.47
   0 -11   8    0.94    4.72
   0 -11   8   -1.03    2.07
   0 -11   8    0.17    1.53
   0 -11   8   -0.90    1.61
   0 -11   7    5.81    2.03
   0 -11   7    5.67    3.29
   0 -11   7    7.15    2.20
   0  11  -7    7.06    5.85
   0 -11   7    8.65    2.23
   0 -11   7    5.92    2.64
   0 -11   7    6.58    1.69
   0 -11   7   13.06    5.57
   0 -11   7    6.71    2.20
   0 -11   7   12.45    1.90
   0 -11   7    8.02    2.07
   0 -11   6  280.63   23.66
   0 -11   6  254.76   16.86
   0 -11   6  261.83   17.31
   0 -11   6  255.80   16.86
   0 -11   6  252.84   16.83
   0 -11   6  273.93   16.95
   0  11  -6  336.91   23.43
   0 -11   6  356.31   23.92
   0 -11   6  261.96   16.50
   0 -11   6  289.70   17.03
   0 -11   5  215.33   14.54
   0  11  -5  252.06   20.34
   0 -11   5  223.95   14.69
   0 -11   5  228.18   14.63
   0 -11   5  238.69   21.56
   0 -11   5  223.66   15.09
   0 -11   5  255.80   14.86
   0 -11   5  225.67   14.35
   0 -11   4 1269.70   71.95
   0  11  -4 1483.49   78.83
   0 -11   4 1157.71   71.56
   0 -11   4 1348.01   80.05
   0 -11   4 1309.86   72.02
   0 -11   4 1127.72   71.90
   0 -11   3    7.73    1.99
   0 -11   3   -1.09    8.12
   0 -11   3    4.14    2.31
   0 -11   3    6.50    2.11
   0 -11   3    4.31    2.09
   0 -11   3    8.01    2.28
   0 -11   3    0.92    4.87
   0 -11   2  522.36   32.78
   0 -11   2  514.31   31.94
   0 -11   2  554.49   32.52
   0 -11   1  142.15    9.33
   0  11  -1  174.42   15.65
   0 -11   1  118.01    9.53
   0 -11   1  129.05    9.30
   0 -11   1  139.97    9.55
   0 -11   1  154.48   14.92
   0 -11   0  126.97    9.36
   0  11   0  152.89    9.92
   0  11   0  142.39   15.09
   0 -11   0  135.53    9.95
   0 -11   0  140.45    9.64
   0 -11   0  124.72    9.43
   0 -11   0  144.99    9.75
   0 -11   0  167.89   15.27
   0  11   1  155.79    9.74
   0 -11  -1  124.90    8.95
   0  11   1  141.17   14.99
   0 -11  -1  112.25    9.24
   0 -11  -1  124.48    9.06
   0 -11  -1  132.51    9.21
   0 -11  -1  127.62    9.15
   0 -11  -1  149.04   14.66
   0 -11  -2  478.87   29.66
   0  11   2  617.28   30.84
   0  11   2  540.12   36.44
   0 -11  -2  430.64   30.04
   0 -11  -2  439.63   29.63
   0 -11  -2  516.64   30.02
   0 -11  -2  486.40   29.94
   0 -11  -2  566.87   36.55
   0 -11  -3  115.28    8.37
   0 -11  -3  103.85    8.21
   0 -11  -3  113.38    8.36
   0  11   3  108.26   13.22
   0  11   3  131.75    9.04
   0 -11  -3  104.94    8.07
   0 -11  -3  100.55   12.59
   0 -11  -4   48.31    4.95
   0 -11  -4   56.04    5.15
   0  11   4   36.30    7.97
   0 -11  -4   51.98    4.93
   0  11   4   55.95    5.53
   0 -11  -4   49.14    8.47
   0 -11  -5  168.34   11.46
   0  11   5  173.44   11.59
   0 -11  -5  162.80   11.56
   0 -11  -5  163.91   11.63
   0  11   6   11.81    2.48
   0  11   6   10.86    2.99
   0 -11  -6   13.78    3.34
   0 -11  -6    7.33    2.80
   0 -11  -6   11.76    2.96
   0  11   6   11.06    2.33
   0  11   6   14.23    5.76
   0  11   7  131.84   10.19
   0  11   7  142.22    9.86
   0 -11  -7  135.22    9.79
   0 -11  -7  134.23    9.63
   0  11   7  113.53    9.53
   0  11   8   83.22    6.99
   0  11   8   76.53    6.52
   0  11   8   60.55    6.12
   0 -11  -8   70.20    6.14
   0 -11  -8   75.08    6.49
   0  11   9  180.81   12.44
   0  11   9  162.46   12.27
   0 -11  -9  180.34   12.29
   0 -11  -9  170.85   12.02
   0  11   9  194.86   12.70
   0 -11 -10    1.02    3.17
   0  11  10    4.36    2.19
   0 -11 -10    3.22    2.09
   0 -11 -10   -1.37    2.66
   0  11  10    2.38    2.92
   0  11  11    5.77    2.27
   0  11  11    6.39    2.17
   0 -11 -11    7.76    3.18
   0 -11 -11    9.60    2.72
   0  11  11    7.15    2.97
   0  11  12  126.36    8.73
   0  11  12  128.88    8.86
   0 -11 -12  138.01    8.84
   0 -11 -12  149.24    9.00
   0  11  12  148.82    9.08
   0 -11 -13  140.93    8.14
   0  11  13  110.76    7.76
   0  11  13  105.16    7.83
   0 -11 -13  130.95    8.08
   0 -11 -13   98.77    7.73
   0 -12  19    0.11    2.46
   0 -12  19    2.78    1.59
   0 -12  19    0.75    1.56
   0 -12  19    1.74    1.61
   0 -12  18    5.69    1.96
   0 -12  18    3.34    2.86
   0 -12  18    3.09    2.13
   0 -12  18    0.48    2.03
   0 -12  18    8.05    2.13
   0 -12  18    1.61    2.22
   0 -12  18    3.87    2.06
   0 -12  17   20.67    3.61
   0 -12  17   14.41    2.26
   0 -12  17   16.72    3.64
   0 -12  17   17.45    3.04
   0 -12  17   14.46    2.90
   0 -12  17   24.22    3.52
   0 -12  16  220.24   14.61
   0 -12  16  183.30   12.88
   0 -12  16  195.77   13.29
   0 -12  16  220.51   13.65
   0 -12  16  191.56   13.71
   0 -12  16  209.94   14.04
   0 -12  16  200.57   13.96
   0 -12  15    1.61    2.19
   0 -12  15    1.17    2.60
   0 -12  15   -0.39    1.52
   0 -12  15    0.95    4.19
   0 -12  15   -0.33    1.98
   0 -12  15    1.83    2.11
   0 -12  15    1.89    2.84
   0 -12  15    0.84    2.03
   0 -12  14  436.90   25.60
   0 -12  14  452.71   26.09
   0 -12  14  365.84   25.14
   0 -12  14  433.39   25.40
   0 -12  14  446.78   25.52
   0 -12  14  381.82   26.45
   0 -12  14  424.68   26.27
   0 -12  14  387.03   26.22
   0 -12  14  334.65   31.54
   0 -12  14  435.41   26.45
   0 -12  14  384.71   26.02
   0 -12  13  102.21    7.30
   0 -12  13   90.11    7.94
   0 -12  13   93.11    7.68
   0 -12  13   77.91    6.74
   0 -12  13   86.50    7.10
   0 -12  13   87.26    7.67
   0 -12  13  109.50    7.37
   0 -12  13  102.78    8.15
   0 -12  13   61.02   10.96
   0 -12  13   96.66    7.88
   0 -12  12  233.37   15.86
   0 -12  12  238.02   15.60
   0 -12  12  202.90   14.96
   0 -12  12  240.13   15.43
   0 -12  12  242.36   15.32
   0 -12  12  235.01   16.01
   0 -12  12  247.20   15.41
   0 -12  12  262.21   15.52
   0 -12  11   73.03    6.10
   0 -12  11   66.48    6.06
   0 -12  11   66.59    5.43
   0 -12  11   64.48    9.69
   0 -12  11   59.27    5.40
   0 -12  11   67.06    5.71
   0 -12  11   65.25    5.95
   0 -12  11   70.90    5.51
   0  12 -11   46.33    4.98
   0 -12  10  312.67   18.74
   0 -12  10  298.30   18.42
   0 -12  10  276.01   18.32
   0  12 -10  310.92   24.70
   0 -12  10  288.04   18.21
   0 -12  10  291.90   24.64
   0 -12  10  263.68   18.60
   0 -12  10  288.04   18.12
   0 -12   9    3.21    3.84
   0 -12   9   -0.19    2.99
   0 -12   9    1.38    2.24
   0  12  -9    1.96    5.52
   0 -12   9    5.65    2.23
   0 -12   9    2.47    2.91
   0 -12   9   -1.06    4.59
   0 -12   9    3.51    1.83
   0 -12   9    2.77    2.28
   0 -12   9    1.52    1.57
   0 -12   9    3.16    1.70
   0 -12   9    2.74    1.76
   0 -12   8  183.35   13.63
   0 -12   8  185.24   13.40
   0 -12   8  214.03   13.53
   0 -12   8  205.00   13.33
   0 -12   8  192.46   13.22
   0  12  -8  190.35   19.00
   0 -12   8  221.14   13.21
   0 -12   8  255.69   20.72
   0 -12   8  202.20   12.96
   0 -12   8  206.90   13.25
   0 -12   8  196.52   13.00
   0 -12   7    9.37    2.50
   0 -12   7    9.12    3.29
   0 -12   7   10.15    2.65
   0  12  -7    6.90    6.12
   0 -12   7   10.64    2.34
   0 -12   7   10.30    2.90
   0 -12   7   16.02    2.12
   0 -12   7   16.82    6.20
   0 -12   7   10.99    2.52
   0 -12   7   14.45    2.54
   0 -12   7    8.65    2.01
   0 -12   6    6.75    2.40
   0 -12   6   10.70    7.67
   0 -12   6    2.42    3.16
   0 -12   6    6.92    2.23
   0 -12   6   11.56    5.76
   0 -12   6   10.75    2.07
   0 -12   6   13.19    2.31
   0 -12   6   10.07    2.35
   0  12  -6   10.80    6.16
   0 -12   6   11.27    2.43
   0 -12   5  365.18   23.66
   0 -12   5  400.21   31.69
   0 -12   5  375.63   23.95
   0 -12   5  396.04   24.16
   0 -12   5  426.56   24.28
   0 -12   4   -0.61    1.39
   0 -12   4   -1.35    2.60
   0 -12   4    3.61    7.87
   0  12  -4   -0.98    7.07
   0 -12   4    3.97    1.93
   0 -12   4    1.13    2.19
   0 -12   4    0.84    1.91
   0 -12   3  442.71   30.20
   0 -12   3  458.06   29.43
   0 -12   3  461.15   37.72
   0 -12   3  521.57   29.95
   0 -12   3  491.70   30.02
   0 -12   3  530.21   30.06
   0 -12   2    4.17    5.42
   0 -12   2    1.84    2.18
   0 -12   2    1.71    1.98
   0 -12   2    1.45    1.93
   0 -12   2   10.91    2.54
   0 -12   2    2.50    2.13
   0 -12   2    9.93    2.35
   0 -12   1  268.52   22.26
   0 -12   1  235.58   16.36
   0 -12   1  245.31   15.78
   0  12  -1  241.96   21.84
   0 -12   1  250.95   16.09
   0 -12   1  250.68   15.89
   0 -12   0  112.50   13.56
   0 -12   0  103.17    8.61
   0 -12   0  113.00    8.20
   0  12   0  127.50   14.41
   0 -12   0  123.61    8.49
   0 -12   0  104.97    8.20
   0 -12   0  117.23    8.42
   0 -12  -1   63.66   10.02
   0 -12  -1   59.74    5.78
   0 -12  -1   65.44    5.65
   0  12   1   61.96   10.60
   0 -12  -1   59.79    5.62
   0 -12  -1   66.46    5.78
   0 -12  -1   70.24    5.84
   0  12   2  332.98   26.24
   0 -12  -2  297.69   18.62
   0 -12  -2  292.88   18.82
   0 -12  -2  278.16   18.57
   0 -12  -2  307.56   18.91
   0 -12  -2  270.64   24.32
   0 -12  -3  523.41   32.09
   0 -12  -3  517.05   32.34
   0 -12  -3  530.45   32.38
   0 -12  -3  531.53   32.23
   0 -12  -3  501.79   38.41
   0 -12  -4  120.39    9.09
   0 -12  -4  117.62    8.99
   0 -12  -4  133.78    9.35
   0 -12  -4  121.86    9.05
   0  12   4  119.65   14.18
   0  12   5  233.84   23.99
   0 -12  -5  270.65   17.01
   0 -12  -5  246.19   16.92
   0 -12  -5  257.23   17.00
   0  12   5  260.05   17.40
   0 -12  -5  270.60   16.94
   0  12   6   88.38   13.16
   0 -12  -6  105.85    8.19
   0  12   6   97.83    8.37
   0  12   6   95.61    7.88
   0 -12  -6  101.73    8.08
   0 -12  -6  124.19    8.52
   0 -12  -6  115.15    8.37
   0 -12  -7    9.15    3.33
   0  12   7    7.33    3.00
   0 -12  -7    7.33    2.53
   0 -12  -7    5.72    2.90
   0 -12  -7    7.40    3.51
   0  12   8  193.97   12.88
   0  12   8  150.92   12.11
   0 -12  -8  186.69   12.46
   0  12   8  191.46   12.95
   0 -12  -8  190.20   12.39
   0 -12  -8  177.98   12.47
   0 -12  -8  193.39   12.55
   0  12   9   46.68    5.17
   0  12   9   44.24    4.42
   0  12   9   49.48    5.04
   0 -12  -9   51.00    5.08
   0 -12  -9   41.16    4.39
   0 -12  -9   45.16    4.80
   0  12  10   54.52    5.16
   0  12  10   42.43    4.28
   0 -12 -10   58.69    5.08
   0 -12 -10   44.02    4.30
   0 -12 -10   50.26    4.75
   0 -12 -10   50.72    5.01
   0  12  11    7.11    2.74
   0  12  11    5.39    1.64
   0 -12 -11    2.60    2.02
   0 -12 -11    6.57    2.78
   0 -12 -11    1.51    2.20
   0 -12 -11    8.93    2.79
   0 -12 -12   21.45    3.01
   0 -12 -12   27.52    3.00
   0  12  12   21.42    2.59
   0 -13  19   96.65    7.39
   0 -13  19  114.91    7.47
   0 -13  19  116.66    7.69
   0 -13  18    4.90    2.59
   0 -13  18    0.46    2.10
   0 -13  18   -0.26    1.72
   0 -13  18    0.19    1.75
   0 -13  18    0.92    1.88
   0 -13  17   28.82    3.92
   0 -13  17   29.15    3.87
   0 -13  17   25.54    3.33
   0 -13  17   28.12    3.79
   0 -13  17   25.41    3.77
   0 -13  16   -1.01    3.90
   0 -13  16    1.80    2.17
   0 -13  16   -1.33    2.47
   0 -13  16    2.41    3.21
   0 -13  16   -1.00    2.00
   0 -13  16   -0.81    2.04
   0 -13  16    1.05    1.62
   0 -13  16    1.88    2.44
   0 -13  15  125.61    9.71
   0 -13  15  124.82    9.29
   0 -13  15  120.35    9.40
   0 -13  15  115.15    9.04
   0 -13  15  118.98    8.98
   0 -13  15  111.57    8.83
   0 -13  15  111.11    9.13
   0 -13  14   14.13    2.84
   0 -13  14    9.23    4.14
   0 -13  14   12.27    2.73
   0 -13  14   14.13    3.18
   0 -13  14   12.10    2.81
   0 -13  14   12.60    3.14
   0 -13  14    8.65    2.59
   0 -13  14   15.22    2.97
   0 -13  14    9.80    3.11
   0 -13  13  532.78   32.36
   0 -13  13  564.92   32.84
   0 -13  13  566.72   32.65
   0 -13  13  543.93   32.50
   0 -13  13  552.04   32.25
   0 -13  13  501.41   32.89
   0 -13  13  490.44   32.98
   0 -13  13  500.43   33.38
   0 -13  13  546.88   32.35
   0 -13  13  512.11   33.13
   0 -13  12   52.05    5.79
   0 -13  12   44.58    5.35
   0 -13  12   50.70    4.82
   0 -13  12   38.40    4.50
   0 -13  12   59.93    5.14
   0 -13  12   46.69    4.93
   0 -13  12   48.69    4.62
   0 -13  11  127.40   16.04
   0 -13  11  167.92   11.19
   0 -13  11  179.47   11.46
   0 -13  11  167.17   10.88
   0 -13  11  128.36   15.46
   0 -13  11  150.48   10.63
   0 -13  11  143.54   11.05
   0 -13  11  154.71   10.75
   0 -13  11  158.88   10.70
   0  13 -11  151.45   10.48
   0 -13  10    1.15    4.31
   0 -13  10    1.03    3.04
   0 -13  10    7.18    2.61
   0  13 -10    2.06    5.44
   0 -13  10    2.23    3.03
   0 -13  10   -1.13    5.00
   0 -13  10    2.73    1.99
   0 -13  10   -0.26    1.60
   0 -13  10    0.19    1.87
   0 -13   9   19.99    3.32
   0 -13   9   18.21    3.46
   0 -13   9   12.89    3.52
   0 -13   9   16.70    2.93
   0  13  -9    7.41    6.44
   0 -13   9   14.51    2.52
   0 -13   9   17.26    6.44
   0 -13   9   14.97    2.95
   0 -13   9   17.79    2.68
   0 -13   9   14.78    2.62
   0 -13   8   65.47    6.61
   0 -13   8   82.94    6.52
   0 -13   8   73.26    6.32
   0 -13   8   71.99    6.18
   0  13  -8   77.21   11.53
   0 -13   8   86.24    6.09
   0 -13   8   83.09   11.78
   0 -13   8   73.36    5.90
   0 -13   8   76.18    6.12
   0 -13   8   70.28    5.74
   0 -13   7   76.66    6.84
   0 -13   7   87.74    6.59
   0 -13   7   76.52    6.77
   0 -13   7   75.09    6.29
   0  13  -7   97.03   12.78
   0 -13   7   68.71    6.32
   0 -13   7   80.66    6.12
   0 -13   7   89.70   12.22
   0 -13   7   78.78    6.11
   0 -13   7   76.73    6.03
   0 -13   7   85.67    6.51
   0 -13   6    0.62    2.06
   0 -13   6    1.26    2.02
   0 -13   6   -0.36    3.27
   0 -13   6    9.22    5.99
   0 -13   6    0.53    1.50
   0  13  -6   -3.24    6.33
   0 -13   6   -0.65    2.25
   0 -13   6    1.93    2.72
   0 -13   6    0.15    2.02
   0 -13   6    6.93    1.99
   0  13  -5   12.96    7.71
   0 -13   5   24.59    3.50
   0 -13   5   26.42    3.34
   0 -13   5   11.03    8.63
   0 -13   5   23.84    2.80
   0  13  -4  238.28   21.44
   0 -13   4  256.93   14.89
   0 -13   4  271.46   15.02
   0 -13   4  212.75   15.17
   0 -13   4  225.49   14.43
   0 -13   4  227.36   23.01
   0 -13   4  178.06   13.84
   0 -13   4  291.24   22.81
   0 -13   3   64.78    5.03
   0 -13   3   53.91    5.00
   0 -13   3   51.33    4.99
   0 -13   3   65.02    5.20
   0 -13   3   46.35    5.02
   0 -13   3   53.02    4.76
   0 -13   3   71.92   13.61
   0 -13   3   48.64    9.67
   0 -13   3   28.79    3.69
   0 -13   2  351.93   22.30
   0  13  -2  397.11   29.87
   0 -13   2  359.02   22.49
   0 -13   2  363.82   22.65
   0 -13   2  373.16   22.65
   0 -13   2  325.42   22.90
   0 -13   2  348.12   31.84
   0 -13   2  418.87   30.33
   0 -13   1   56.67    5.54
   0  13  -1   60.95   10.66
   0 -13   1   64.67    5.68
   0 -13   1   66.41    5.71
   0 -13   1   67.89    5.80
   0 -13   1   55.70    5.83
   0 -13   1   67.71   10.51
   0 -13   0   85.43    7.28
   0 -13   0  100.86    7.45
   0  13   0  102.31   13.51
   0 -13   0   88.81    7.14
   0 -13   0   87.98   12.24
   0 -13  -1   -0.50    2.23
   0 -13  -1    1.51    2.89
   0 -13  -1   -0.42    2.82
   0  13   1    2.33    5.73
   0 -13  -1   -1.16    4.47
   0 -13  -2   10.84    3.03
   0 -13  -2    7.02    3.20
   0 -13  -2   10.07    2.80
   0  13   2   22.10    8.03
   0  13   2    9.06    2.58
   0 -13  -2    9.37    3.13
   0 -13  -2   11.57    5.93
   0 -13  -3  130.67    9.76
   0 -13  -3  129.48    9.71
   0 -13  -3  144.98    9.95
   0  13   3  157.20   16.52
   0 -13  -3  142.23    9.79
   0  13   3  121.14    9.77
   0 -13  -3  119.93   14.76
   0 -13  -4  458.91   29.22
   0  13   4  440.71   29.62
   0 -13  -4  482.67   29.39
   0 -13  -4  497.04   29.55
   0 -13  -4  511.54   29.64
   0 -13  -5  130.49    8.65
   0  13   5  108.78    8.76
   0  13   5   97.88   14.58
   0 -13  -5  104.65    8.59
   0 -13  -5  108.48    8.50
   0 -13  -5  109.14    8.44
   0  13   6  122.77   10.05
   0 -13  -6  140.69    9.87
   0 -13  -6  140.90    9.93
   0 -13  -6  130.99    9.75
   0 -13  -6  144.04   10.00
   0 -13  -7   20.38    3.71
   0  13   7   24.06    3.39
   0 -13  -7   14.24    3.33
   0 -13  -7   19.04    3.76
   0 -13  -7   17.47    3.00
   0  13   8   52.23    5.50
   0 -13  -8   55.25    5.21
   0  13   8   53.57    5.19
   0 -13  -8   46.54    4.69
   0 -13  -8   56.71    5.32
   0 -13  -8   48.40    4.99
   0  13   9   88.56    6.52
   0 -13  -9   97.41    6.33
   0  13   9   71.91    6.16
   0 -13  -9   56.96    5.49
   0 -13  -9   82.45    6.21
   0 -13  -9   84.29    6.19
   0 -13  -9   56.46    5.79
   0  13  10  153.08    9.38
   0 -13 -10  151.19    9.13
   0 -13 -10  154.05    9.14
   0 -13 -11   50.56    3.91
   0 -13 -11   50.61    3.92
   0 -14  18   29.80    3.55
   0 -14  18   37.74    3.74
   0 -14  18   35.51    3.38
   0 -14  17    2.02    2.17
   0 -14  17    4.66    2.27
   0 -14  17    1.41    2.11
   0 -14  17    4.28    2.10
   0 -14  17    1.29    1.60
   0 -14  17    6.95    2.54
   0 -14  16   27.83    3.79
   0 -14  16   24.39    4.24
   0 -14  16   23.11    3.12
   0 -14  16   28.60    3.75
   0 -14  16   27.41    3.06
   0 -14  16   27.74    3.63
   0 -14  16   23.06    3.71
   0 -14  15    4.96    3.71
   0 -14  15    6.08    2.55
   0 -14  15    3.22    1.90
   0 -14  15    5.25    1.95
   0 -14  15    3.69    2.58
   0 -14  15    2.57    1.94
   0 -14  15    6.70    2.73
   0 -14  14  119.39    8.69
   0 -14  14  110.40    7.98
   0 -14  14  102.83    8.28
   0 -14  14  109.59    7.93
   0 -14  14   98.58    8.07
   0 -14  14  103.97    8.68
   0 -14  14  110.58    8.44
   0 -14  14  113.96    8.69
   0 -14  13    0.77    2.07
   0 -14  13    0.66    3.92
   0 -14  13   -1.00    3.49
   0 -14  13    4.06    2.05
   0 -14  13    0.19    2.58
   0 -14  13   -0.50    1.53
   0 -14  13    1.10    1.88
   0 -14  13    2.70    2.39
   0 -14  13   -2.05    2.51
   0 -14  13    0.29    2.08
   0 -14  12  980.40   57.75
   0 -14  12 1026.20   58.19
   0 -14  12 1021.71   57.96
   0 -14  12 1114.35   58.11
   0 -14  12  958.26   57.52
   0 -14  12  874.26   58.14
   0 -14  12  895.45   57.99
   0 -14  12 1019.17   57.78
   0 -14  12  759.85   63.86
   0 -14  11    9.51    5.51
   0 -14  11    4.34    3.36
   0 -14  11    4.23    2.94
   0 -14  11    1.14    4.69
   0 -14  11    8.34    2.27
   0 -14  11    3.88    2.19
   0 -14  11    7.57    2.80
   0 -14  11    6.21    2.22
   0  14 -11    5.36    2.17
   0 -14  10  513.75   31.27
   0 -14  10  540.87   31.61
   0  14 -10  547.95   38.65
   0 -14  10  524.38   31.20
   0 -14  10  492.98   38.75
   0 -14  10  394.23   36.80
   0 -14  10  506.13   31.04
   0 -14   9   -0.24    2.45
   0 -14   9    1.00    3.04
   0  14  -9   -4.43    6.41
   0 -14   9    3.41    2.15
   0 -14   9    1.17    3.08
   0 -14   9    1.63    1.77
   0 -14   9    3.69    5.18
   0 -14   9    0.16    2.29
   0 -14   9    1.54    1.75
   0 -14   9    2.62    1.72
   0 -14   8   49.77    4.89
   0  14  -8   37.38   10.01
   0 -14   8   44.06    4.54
   0 -14   8   46.36    5.00
   0 -14   8   53.35    9.79
   0 -14   8   45.50    4.29
   0 -14   8   45.61    4.37
   0 -14   8   46.78    4.25
   0 -14   8   46.71    4.54
   0 -14   7    3.81    2.31
   0  14  -7    1.15    6.45
   0 -14   7    4.13    2.09
   0 -14   7    6.13    3.05
   0 -14   7    4.91    1.78
   0 -14   7    1.26    5.83
   0 -14   7    6.82    2.33
   0 -14   7    5.19    2.25
   0 -14   7    5.59    1.88
   0 -14   6   22.77    3.43
   0  14  -6   31.16    8.51
   0 -14   6   18.75    3.60
   0 -14   6   21.74    3.31
   0 -14   6   37.44    8.18
   0 -14   6   21.22    2.78
   0 -14   6   22.68    3.10
   0 -14   6   23.36    2.97
   0 -14   6   27.92    3.46
   0 -14   5    1.28    9.22
   0 -14   5    6.32    2.41
   0 -14   5    7.50    1.81
   0  14  -5    9.27    6.72
   0 -14   5    7.47    2.57
   0 -14   5    8.55    2.44
   0 -14   5    9.49    2.28
   0 -14   4   39.06    4.25
   0  14  -4   41.88    9.59
   0 -14   4   42.35   10.72
   0 -14   4   46.30    4.36
   0 -14   4   25.49    3.14
   0 -14   4   36.43    9.11
   0 -14   3  109.73    8.84
   0 -14   3  121.38    8.96
   0 -14   3  123.80   16.87
   0 -14   3  132.66    9.09
   0 -14   3  114.32   14.67
   0 -14   2   16.51    3.52
   0  14  -2   18.95    7.72
   0 -14   2   14.34    3.15
   0 -14   2   10.73   10.28
   0 -14   2   12.16    3.11
   0 -14   2   19.10    3.21
   0 -14   2   12.50    6.98
   0 -14   1  541.15   32.91
   0 -14   1  547.10   33.08
   0  14  -1  499.25   40.07
   0 -14   1  513.26   43.66
   0 -14   1  584.20   33.32
   0 -14   1  523.94   32.93
   0 -14   1  530.33   33.16
   0 -14   1  530.47   40.75
   0 -14   0   62.80   10.45
   0 -14   0   49.29    5.21
   0 -14   0   48.02    5.00
   0 -14   0   52.39    5.13
   0  14   0   37.97    4.36
   0  14   0   69.21   11.68
   0 -14   0   51.97    5.07
   0 -14  -1  512.26   39.31
   0 -14  -1  542.39   32.04
   0 -14  -1  531.36   31.83
   0  14   1  462.35   31.60
   0 -14  -1  547.88   31.80
   0  14   1  561.04   40.18
   0 -14  -2   45.65    9.21
   0 -14  -2   33.47    4.35
   0 -14  -2   34.24    4.54
   0  14   2   30.93    8.53
   0 -14  -2   42.36    4.62
   0  14   2   34.43    4.11
   0 -14  -3    3.31    3.23
   0 -14  -3    1.73    2.37
   0  14   3    2.58    2.20
   0 -14  -3    3.44    2.89
   0 -14  -4  195.60   13.56
   0 -14  -4  207.94   13.54
   0  14   4  195.11   13.67
   0 -14  -4  203.80   13.47
   0 -14  -5  245.98   15.98
   0 -14  -5  248.28   16.01
   0 -14  -5  254.73   16.02
   0  14   5  232.05   16.13
   0 -14  -6   85.51    7.20
   0 -14  -6  100.11    7.59
   0 -14  -6  101.03    7.63
   0 -14  -6   99.97    7.54
   0  14   6   96.84    7.60
   0  14   7   64.78    5.80
   0 -14  -7   51.73    5.13
   0 -14  -7   57.27    5.37
   0 -14  -7   52.70    4.97
   0 -14  -7   69.75    5.41
   0  14   7   50.38    5.19
   0  14   8   74.45    5.91
   0 -14  -8   73.19    5.59
   0 -14  -8   56.30    5.34
   0 -14  -8   52.79    5.00
   0  14   8   67.81    5.53
   0 -14  -8   73.68    5.56
   0  14   9    0.65    2.35
   0 -14  -9    0.82    2.24
   0  14   9    1.60    1.75
   0 -14  -9   -1.24    2.35
   0 -14  -9   -0.64    1.92
   0 -14 -10   68.81    4.41
   0 -14 -10   68.37    4.48
   0 -15  17   43.71    4.28
   0 -15  17   40.40    4.00
   0 -15  17   38.16    3.82
   0 -15  17   42.36    3.97
   0 -15  17   36.16    3.52
   0 -15  16   13.22    2.91
   0 -15  16   15.76    2.78
   0 -15  16   17.34    2.79
   0 -15  16   11.93    2.80
   0 -15  15   27.62    3.93
   0 -15  15   25.14    3.11
   0 -15  15   25.59    4.27
   0 -15  15   24.66    3.56
   0 -15  15   27.23    3.26
   0 -15  15   27.71    3.55
   0 -15  14   20.52    2.82
   0 -15  14   16.88    3.85
   0 -15  14   13.82    2.86
   0 -15  14   12.03    2.95
   0 -15  14   17.09    2.95
   0 -15  14   16.42    3.23
   0 -15  13   34.35    3.58
   0 -15  13   41.15    4.87
   0 -15  13   31.44    3.61
   0 -15  13   33.72    3.91
   0 -15  13   27.88    4.13
   0 -15  13   36.70    4.15
   0 -15  13   26.70    4.07
   0 -15  12    8.65    3.28
   0 -15  12    3.98    3.96
   0 -15  12    4.03    2.09
   0 -15  12    4.81    2.63
   0 -15  12    4.68    2.33
   0 -15  12    2.86    2.04
   0 -15  11  423.97   24.08
   0 -15  11  342.89   23.44
   0 -15  11  407.68   24.12
   0 -15  11  419.39   23.98
   0 -15  11  378.24   23.77
   0 -15  10    3.42    4.40
   0 -15  10    0.47    2.55
   0 -15  10   -1.36    3.19
   0 -15  10    1.81    1.82
   0 -15  10   -0.19    2.70
   0 -15  10   -0.18    2.07
   0 -15   9  441.49   26.49
   0 -15   9  450.27   26.31
   0 -15   9  418.72   26.17
   0 -15   9  398.86   26.09
   0  15  -9  454.25   33.83
   0 -15   9  443.85   26.12
   0 -15   9  361.19   33.10
   0 -15   9  445.05   26.17
   0 -15   9  374.96   32.31
   0 -15   9  415.48   25.97
   0 -15   8    9.96    2.89
   0 -15   8    4.80    2.35
   0 -15   8   11.18    3.43
   0  15  -8    8.07    6.87
   0 -15   8    7.75    5.86
   0 -15   8    9.37    2.15
   0 -15   8    1.09    5.48
   0 -15   8    9.80    2.18
   0 -15   8    6.59    2.27
   0 -15   7    2.65    2.35
   0 -15   7   -1.29    3.19
   0 -15   7    0.64    2.14
   0  15  -7   -4.70    7.34
   0 -15   7   -5.27    6.22
   0 -15   7    2.57    1.64
   0 -15   7    1.49    2.04
   0 -15   7    1.07    2.01
   0 -15   7    0.35    1.74
   0 -15   6   10.12    2.91
   0 -15   6   19.22    3.29
   0 -15   6   13.76    2.70
   0  15  -6    4.75    7.02
   0 -15   6   14.38    6.35
   0 -15   6   14.46    2.34
   0 -15   6    9.05    2.49
   0 -15   6   15.88    2.90
   0 -15   6   16.26    2.49
   0 -15   5  290.34   18.26
   0 -15   5  305.40   18.43
   0 -15   5  322.31   18.29
   0  15  -5  349.30   27.05
   0 -15   5  241.53   17.61
   0 -15   5  266.48   17.72
   0 -15   5  305.27   18.02
   0 -15   5  310.65   18.55
   0 -15   4    3.06    2.21
   0 -15   4    9.82    2.96
   0 -15   4    3.90    2.26
   0 -15   4    4.09    7.32
   0 -15   4    3.09    2.24
   0 -15   4   -2.64    5.25
   0 -15   3  224.24   14.92
   0  15  -3  217.15   22.07
   0 -15   3  226.47   14.91
   0 -15   3  210.79   23.37
   0 -15   3  247.01   15.17
   0 -15   3  172.10   20.48
   0 -15   2   23.54    3.64
   0  15  -2   32.78    8.88
   0 -15   2   27.22    4.07
   0 -15   2   15.38    9.38
   0 -15   2   27.47    3.72
   0 -15   2   22.44    7.24
   0  15  -1    7.31    6.98
   0 -15   1   13.65    3.00
   0 -15   1   10.51    3.20
   0 -15   1   -1.61    9.82
   0 -15   1   10.04    2.94
   0 -15   1   12.51    3.10
   0 -15   1   10.34    6.51
   0  15   0  254.61   18.23
   0 -15   0  329.48   18.97
   0  15   0  301.02   26.17
   0 -15   0  319.04   18.82
   0 -15   0  284.32   29.39
   0 -15   0  276.44   18.76
   0 -15   0  305.80   18.96
   0 -15   0  268.92   25.61
   0  15   1   77.62   11.65
   0 -15  -1   59.25    5.57
   0  15   1   48.18    4.77
   0 -15  -1   59.37    5.38
   0 -15  -1   51.36   12.77
   0 -15  -1   57.58    5.66
   0 -15  -1   50.85    5.16
   0 -15  -1   44.12    9.53
   0 -15  -2  479.03   28.47
   0 -15  -2  450.50   28.44
   0 -15  -2  512.68   28.63
   0 -15  -2  500.58   28.46
   0 -15  -3    1.64    3.20
   0 -15  -3    0.23    2.33
   0 -15  -3    0.72    2.62
   0  15   3    0.67    1.86
   0 -15  -3    0.20    3.02
   0 -15  -4   11.97    2.71
   0 -15  -4    6.08    3.23
   0 -15  -4   10.86    2.95
   0 -15  -4   11.79    3.13
   0  15   4    9.35    2.37
   0 -15  -5   69.13    5.81
   0 -15  -5   68.76    5.99
   0 -15  -5   73.43    6.08
   0 -15  -5   77.82    6.08
   0  15   5   65.04    5.74
   0  15   6   74.06    6.03
   0 -15  -6   74.81    5.79
   0 -15  -6   62.12    5.50
   0 -15  -6   55.10    5.23
   0 -15  -6   77.06    5.73
   0  15   6   59.82    5.34
   0  15   7   57.87    4.84
   0 -15  -7   46.76    4.53
   0 -15  -7   45.45    4.34
   0 -15  -7   55.48    4.56
   0  15   7   40.20    4.13
   0  15   8   69.60    5.03
   0  15   8   44.02    4.40
   0 -15  -8   65.59    4.76
   0 -15  -8   46.74    4.49
   0 -15  -8   67.45    4.84
   0  15   9   27.80    2.86
   0 -15  -9   25.48    2.76
   0 -16  16   25.95    3.35
   0 -16  16   28.89    3.15
   0 -16  16   25.78    3.02
   0 -16  16   25.22    2.80
   0 -16  15   23.03    2.99
   0 -16  15   20.07    2.54
   0 -16  15   19.66    3.13
   0 -16  15   18.42    3.44
   0 -16  15   18.32    2.81
   0 -16  15   17.46    2.40
   0 -16  15   14.91    2.72
   0 -16  14  118.30    8.55
   0 -16  14  101.05    7.42
   0 -16  14  114.92    8.00
   0 -16  14   98.93    7.88
   0 -16  14  104.61    7.75
   0 -16  14  103.30    7.93
   0 -16  13    1.48    1.70
   0 -16  13    2.30    3.36
   0 -16  13   -0.51    1.78
   0 -16  13   -0.51    1.85
   0 -16  13   -0.15    2.19
   0 -16  13   -1.18    2.18
   0 -16  13   -0.23    1.95
   0 -16  12   43.22    4.82
   0 -16  12   36.98    4.38
   0 -16  12   38.23    4.34
   0 -16  12   46.86    4.21
   0 -16  12   33.65    3.66
   0 -16  12   39.75    3.85
   0 -16  11   40.45    4.21
   0 -16  11   31.65    3.76
   0 -16  11   37.24    4.10
   0 -16  11   36.54    3.38
   0  16 -11   23.91    3.23
   0 -16  11   34.91    3.52
   0 -16  11   22.99    3.15
   0 -16  10  744.21   44.26
   0 -16  10  755.55   44.56
   0 -16  10  776.23   44.30
   0 -16  10  749.92   44.22
   0 -16  10  708.84   44.05
   0 -16   9    6.32    1.95
   0 -16   9    1.90    3.01
   0 -16   9    2.12    2.55
   0 -16   9    3.23    3.08
   0 -16   9    1.98    1.89
   0 -16   9    0.16    1.83
   0 -16   8  732.93   40.55
   0 -16   8  663.93   40.31
   0 -16   8  692.61   40.46
   0 -16   8  688.75   40.54
   0 -16   8  663.69   40.45
   0 -16   8  649.74   40.59
   0 -16   8  662.51   40.25
   0 -16   7   55.16    4.82
   0 -16   7   69.91    5.66
   0 -16   7   63.07    5.32
   0 -16   7   52.34    5.44
   0 -16   7   58.57    4.86
   0 -16   7   61.88    5.23
   0 -16   6   44.15    4.10
   0 -16   6   56.64    4.88
   0 -16   6   43.88    4.87
   0  16  -6   52.59   10.72
   0 -16   6   54.83    4.41
   0 -16   6   52.23    4.86
   0 -16   6   50.43    4.82
   0 -16   5    8.38    2.46
   0 -16   5    4.74    3.37
   0  16  -5    3.53    6.14
   0 -16   5   10.26    2.60
   0 -16   5    9.39    2.05
   0 -16   5   13.39    2.53
   0 -16   4   50.27    9.67
   0 -16   4   44.71    4.76
   0 -16   4   37.08    4.39
   0 -16   4   38.08    4.31
   0 -16   4   39.22    4.23
   0 -16   4   47.94    4.53
   0 -16   4   40.34    3.78
   0 -16   3   10.70    6.53
   0  16  -3   28.39    7.97
   0 -16   3   19.40    3.15
   0 -16   3   14.76    3.53
   0 -16   3   20.99    3.31
   0 -16   3   15.33    2.69
   0 -16   2   47.99    4.89
   0 -16   2   40.05    4.43
   0 -16   2   48.97    4.74
   0 -16   2   35.62    4.04
   0 -16   1   22.36    3.53
   0 -16   1   21.86    3.94
   0 -16   1   22.71    3.41
   0 -16   0   67.85    5.94
   0 -16   0   64.84    5.83
   0 -16   0   67.74    5.97
   0 -16  -1  422.55   23.28
   0 -16  -1  432.12   23.30
   0  16   2   55.91    5.11
   0 -16  -2   66.35    5.71
   0 -16  -3  258.36   16.43
   0 -16  -3  293.25   16.45
   0 -16  -3  295.80   16.54
   0 -16  -4    5.61    2.17
   0 -16  -4    1.49    2.67
   0  16   4    3.07    1.69
   0 -16  -4    2.15    2.13
   0 -16  -5   26.78    3.28
   0  16   5   23.05    2.79
   0 -16  -5   22.98    3.15
   0 -16  -5   29.24    3.38
   0  16   6   58.73    4.97
   0 -16  -6   54.73    4.73
   0  16   6   47.02    4.42
   0 -16  -6   60.79    4.74
   0 -16  -7   65.92    4.80
   0 -16  -7   77.56    4.96
   0  16   7   63.43    4.67
   0 -17  15    7.39    2.13
   0 -17  15    8.38    2.59
   0 -17  15    5.21    1.63
   0 -17  15    7.70    1.49
   0 -17  15    9.12    2.08
   0 -17  15    9.76    2.16
   0 -17  14    8.65    1.88
   0 -17  14   12.84    3.02
   0 -17  14   14.55    2.22
   0 -17  14   11.90    2.34
   0 -17  14   13.15    2.08
   0 -17  13   22.51    2.79
   0 -17  13   29.20    3.80
   0 -17  13   28.83    3.06
   0 -17  13   22.11    2.93
   0 -17  13   26.45    3.34
   0 -17  13   28.18    3.23
   0 -17  12    2.70    3.03
   0 -17  12    2.21    1.59
   0 -17  12    4.78    1.73
   0 -17  12    3.35    2.31
   0 -17  12    1.27    1.62
   0 -17  11   75.89    5.95
   0 -17  11   74.19    5.46
   0 -17  11   67.10    5.30
   0 -17  11   65.70    5.00
   0  17 -11   55.47    4.82
   0 -17  11   61.95    5.06
   0 -17  10    2.43    2.69
   0 -17  10    0.61    2.40
   0  17 -10    0.27    1.79
   0 -17  10    1.38    1.61
   0 -17  10    0.31    1.74
   0 -17   9  459.68   27.39
   0 -17   9  482.22   27.31
   0 -17   9  429.85   27.02
   0 -17   9  477.78   27.27
   0 -17   9  418.67   26.93
   0 -17   8    5.54    1.64
   0 -17   8    6.05    2.91
   0 -17   8    6.35    2.16
   0 -17   8    9.66    2.06
   0 -17   8    7.46    1.90
   0 -17   8    6.60    2.46
   0 -17   8    5.57    2.98
   0 -17   7  515.91   29.01
   0 -17   7  479.19   28.88
   0 -17   7  482.70   28.80
   0 -17   7  484.64   29.00
   0 -17   7  444.65   28.54
   0 -17   6    7.71    2.81
   0 -17   6    5.70    2.12
   0 -17   6    3.91    2.20
   0 -17   6    3.98    1.70
   0 -17   6    7.24    2.10
   0 -17   5   45.15    4.36
   0 -17   5   40.41    4.44
   0 -17   5   47.43    4.40
   0 -17   5   52.58    4.67
   0 -17   5   49.58    3.94
   0 -17   4    0.75    2.17
   0 -17   4    2.21    2.89
   0 -17   4    2.16    1.95
   0 -17   4    1.81    1.31
   0 -17   3   30.36    3.48
   0 -17   3   29.76    3.49
   0 -17   3   26.72    3.82
   0 -17   3   20.06    3.04
   0 -17   3   30.72    3.63
   0 -17   2    2.17    2.89
   0 -17   2    4.72    2.25
   0 -17   2    5.63    1.88
   0 -17   2    7.20    2.42
   0 -17   1  116.76    7.79
   0 -17   1  105.07    7.51
   0 -17   1   86.20    6.98
   0 -17   1  111.17    7.74
   0 -17   0   39.69    4.12
   0 -17   0   35.33    3.88
   0 -17   0   41.13    4.14
   0 -17  -1    0.17    1.95
   0 -17  -1    3.80    2.65
   0 -17  -2  129.69    7.50
   0 -17  -2  129.85    7.48
   0 -17  -3   59.82    4.63
   0 -17  -3   64.04    4.81
   0 -17  -3   58.14    4.73
   0  17   4  173.51   10.37
   0 -17  -4  153.69   10.16
   0 -17  -4  184.89   10.23
   0 -17  -4  170.96   10.13
   0 -17  -5    3.69    1.81
   0 -17  -5    4.11    2.08
   0 -17  -5    3.30    1.67
   0  17   5    1.93    1.21
   0 -18  13   14.02    2.75
   0 -18  13   12.83    2.24
   0 -18  13   12.96    2.09
   0 -18  13   11.06    2.44
   0 -18  12   29.07    3.49
   0 -18  12   23.83    3.36
   0 -18  12   26.36    2.87
   0 -18  12   26.45    3.08
   0 -18  11   33.00    3.29
   0 -18  11   36.53    3.96
   0 -18  11   27.94    3.33
   0 -18  10   15.84    2.73
   0  18 -10   12.60    2.12
   0 -18  10   19.00    2.66
   0 -18   9   11.44    2.55
   0  18  -9    8.07    2.17
   0 -18   9   13.03    2.45
   0 -18   8  139.56    9.13
   0 -18   8  130.64    9.01
   0 -18   7   40.06    3.81
   0 -18   7   28.57    3.47
   0 -18   7   39.24    3.46
   0 -18   7   35.62    3.76
   0 -18   7   31.10    3.34
   0 -18   6  478.32   31.78
   0 -18   6  539.08   31.88
   0 -18   6  557.37   31.95
   0 -18   6  547.44   31.81
   0 -18   6  565.50   32.05
   0 -18   5   12.31    2.87
   0 -18   5   11.59    1.93
   0 -18   5   11.96    2.01
   0 -18   4   57.18    4.75
   0 -18   4   69.18    4.88
   0 -18   4   63.18    5.02
   0 -18   4   49.60    4.54
   0 -18   3    1.19    1.78
   0 -18   3    1.01    1.89
   0 -18   3   -0.94    1.73
   0 -18   2   69.74    5.42
   0 -18   2   60.98    5.12
   0 -18   2   77.39    5.53
   0 -18   2   62.92    5.05
   0 -18   1    1.48    1.80
   0 -18   1    0.10    2.03
   0 -18   1    0.86    2.38
   0 -18   1    0.14    1.67
   0 -18   0   91.42    6.24
   0 -18   0   88.97    6.19
   0 -18   0   71.97    5.67
   0 -18   0   80.45    5.93
   0 -18  -1   -3.51    2.10
   0 -18  -1    0.75    1.52
   0 -18  -1   -1.89    2.22
   0 -18  -2    5.79    1.67
   0 -18  -2    2.88    1.63
   0 -18  -2    5.48    2.09
   0 -18  -3   81.61    6.46
   0 -18  -3   96.26    6.38
   0 -19  11   39.04    3.86
   0 -19  11   46.16    3.94
   0 -19  11   39.60    3.35
   0 -19  11   43.68    3.76
   0 -19  10    2.41    2.39
   0 -19  10    2.44    1.78
   0  19 -10    0.13    1.14
   0 -19  10    0.36    1.58
   0 -19   9   -1.13    1.88
   0  19  -9   -0.61    1.41
   0 -19   9    1.22    1.79
   0 -19   8   26.91    2.97
   0  19  -8   21.82    2.74
   0 -19   8   30.30    2.92
   0 -19   7  156.84    9.89
   0 -19   7  151.44    9.78
   0 -19   6   43.66    3.66
   0 -19   5  264.10   15.99
   0 -19   5  253.93   15.89
   0 -19   5  275.72   16.14
   0 -19   4   11.07    2.64
   0 -19   4   10.02    2.00
   0 -19   4   11.42    2.23
   0 -19   3   47.06    3.77
   0 -19   3   39.87    3.46
   0 -19   2   18.90    2.41
   0 -19   1   36.68    3.31
   0 -19   0    1.52    1.55
   1 -19  -1   37.11    3.15
   1 -19  -1   41.60    3.36
   1 -19   0    2.31    1.87
   1 -19   0    2.45    1.42
   1 -19   1   80.39    5.69
   1 -19   1   78.86    5.53
   1 -19   1   76.85    5.62
   1 -19   2   16.47    2.38
   1 -19   2   17.10    2.24
   1 -19   2   15.20    2.54
   1 -19   3  240.72   14.57
   1 -19   3  254.79   14.75
   1 -19   3  267.63   14.80
   1 -19   4    3.08    1.64
   1 -19   4    9.69    2.23
   1 -19   4    6.93    1.92
   1 -19   5  187.20   11.16
   1 -19   5  189.89   11.27
   1 -19   5  188.43   11.09
   1 -19   6    2.91    2.03
   1 -19   6    6.00    1.43
   1 -19   7    2.46    1.89
   1 -19   7   -2.56    2.10
   1 -19   8    1.13    1.73
   1 -19   8   -2.71    1.96
  -1  19  -8    1.92    1.55
   1 -19   9   74.28    5.67
   1 -19   9   74.19    5.27
   1 -19  10   -0.21    2.40
   1 -19  10    1.47    1.58
  -1  19 -10    0.23    1.27
  -1  19 -11    0.29    1.02
   1 -19  11    4.36    2.28
   1 -19  11    1.46    1.44
   1 -19  11    5.24    1.60
   1 -19  11    6.57    1.83
   1 -18  -3   13.60    2.34
   1 -18  -3   11.09    2.04
   1 -18  -3   13.07    2.15
   1 -18  -2  155.81    9.85
   1 -18  -2  151.05    9.83
   1 -18  -2  148.03    9.92
   1 -18  -1   49.46    4.27
   1 -18  -1   52.29    4.38
   1 -18   0   99.68    7.05
   1 -18   0   98.51    7.09
   1 -18   1   23.44    2.94
   1 -18   1   22.74    3.16
   1 -18   1   22.46    3.04
   1 -18   2   35.08    3.73
   1 -18   2   38.51    3.95
   1 -18   2   35.08    3.44
   1 -18   2   44.55    4.05
   1 -18   3   82.06    6.11
   1 -18   3   73.98    5.82
   1 -18   3   70.01    5.54
   1 -18   3   80.80    5.96
   1 -18   4  415.74   25.90
   1 -18   4  436.62   26.37
   1 -18   4  448.37   26.44
   1 -18   4  457.41   26.52
   1 -18   5   36.96    3.94
   1 -18   5   40.81    3.49
   1 -18   5   31.24    3.49
   1 -18   5   27.11    2.92
   1 -18   6  370.78   20.35
   1 -18   6  295.95   19.82
   1 -18   6  317.91   19.92
   1 -18   6  316.13   19.82
   1 -18   6  346.59   20.22
   1 -18   6  350.72   20.37
   1 -18   7    8.58    2.54
   1 -18   7   18.23    2.32
   1 -18   7   13.02    2.10
   1 -18   7   12.80    2.32
   1 -18   7   16.75    2.94
   1 -18   8   -0.49    1.55
   1 -18   8   -1.19    2.35
   1 -18   8    1.33    2.03
  -1  18  -9   27.43    3.18
   1 -18   9   31.98    2.96
   1 -18   9   30.67    3.28
   1 -18   9   29.29    3.30
   1 -18  10   35.90    3.54
   1 -18  10   33.75    3.21
   1 -18  10   44.37    4.38
   1 -18  10   38.00    3.54
   1 -18  10   39.28    3.33
   1 -18  11    2.15    1.44
   1 -18  11    4.83    2.71
   1 -18  11    5.96    1.98
  -1  18 -11    2.27    1.43
   1 -18  11    3.26    1.43
   1 -18  12    6.76    2.65
   1 -18  12    4.04    1.73
   1 -18  12    2.36    1.41
   1 -18  12    2.56    1.61
   1 -18  12    5.12    1.95
   1 -18  13   -1.52    1.39
   1 -18  13   -0.76    2.47
   1 -18  13    0.76    1.66
   1 -18  13   -0.37    1.22
   1 -17  -6  270.42   17.60
  -1  17   6  240.37   17.31
   1 -17  -6  344.61   17.76
   1 -17  -6  360.24   17.75
   1 -17  -5    0.80    1.64
  -1  17   5    0.69    1.13
   1 -17  -5   -1.26    2.02
   1 -17  -5    0.13    1.71
   1 -17  -4  184.67   11.48
   1 -17  -4  211.26   11.51
   1 -17  -4  204.34   11.56
   1 -17  -3    8.92    2.29
  -1  17   3    5.07    1.38
   1 -17  -3    8.26    2.33
   1 -17  -3    9.02    2.73
   1 -17  -2    1.85    2.22
   1 -17  -2    1.97    2.09
   1 -17  -2    0.64    2.60
  -1  17   2    2.27    1.25
   1 -17  -1  203.54   12.89
   1 -17  -1  189.25   12.74
   1 -17   0    3.71    2.48
   1 -17   0    5.30    2.41
   1 -17   1   57.28    5.30
   1 -17   1   56.45    5.18
   1 -17   1   64.74    5.43
   1 -17   2    0.85    2.24
   1 -17   2   -1.48    2.87
   1 -17   2    2.22    2.35
   1 -17   2    2.84    2.19
   1 -17   3   22.36    3.62
   1 -17   3   25.39    3.15
   1 -17   3   20.40    3.24
   1 -17   3   25.99    3.32
   1 -17   3   19.18    2.57
   1 -17   3   18.92    2.74
   1 -17   4   29.60    3.57
   1 -17   4   32.77    4.19
   1 -17   4   35.02    3.60
   1 -17   4   29.14    3.17
   1 -17   4   34.82    3.71
   1 -17   4   22.76    3.11
   1 -17   5  530.76   31.27
   1 -17   5  524.16   31.20
   1 -17   5  503.23   30.76
   1 -17   5  468.14   30.78
   1 -17   5  533.68   30.84
   1 -17   5  550.88   31.37
   1 -17   6   50.72    4.86
   1 -17   6   71.27    5.97
   1 -17   6   77.38    5.55
   1 -17   6   85.80    5.72
   1 -17   6   60.99    5.41
   1 -17   6   71.95    5.74
   1 -17   6   65.35    5.22
   1 -17   7  530.65   33.44
   1 -17   7  611.80   33.94
   1 -17   7  569.96   33.52
   1 -17   7  582.94   33.87
   1 -17   7  591.44   33.97
   1 -17   7  532.94   33.63
   1 -17   7  551.73   33.56
   1 -17   7  554.13   33.52
   1 -17   8    2.04    1.60
   1 -17   8   -2.74    2.88
   1 -17   8   -0.18    2.09
   1 -17   8    2.12    1.74
   1 -17   8    2.04    1.93
   1 -17   8    1.74    2.19
   1 -17   8    0.15    2.61
   1 -17   9    4.62    1.79
   1 -17   9    2.55    1.77
   1 -17   9    3.05    2.42
   1 -17   9    3.54    2.51
   1 -17  10   -0.16    1.68
  -1  17 -10    0.72    1.87
   1 -17  10   -0.44    1.66
   1 -17  10    0.58    2.17
   1 -17  10   -2.68    2.68
   1 -17  11   70.47    5.61
   1 -17  11   72.89    5.49
   1 -17  11   82.90    6.17
   1 -17  11   75.91    5.53
   1 -17  11   65.46    5.90
  -1  17 -11   62.94    5.20
   1 -17  11   67.55    5.28
   1 -17  12    1.20    1.57
   1 -17  12    0.78    2.96
   1 -17  12   -0.38    1.99
   1 -17  12   -0.22    1.74
  -1  17 -12    0.58    1.36
   1 -17  12    0.80    1.58
   1 -17  13   40.05    4.17
   1 -17  13   33.80    3.64
   1 -17  13   30.40    3.18
   1 -17  13   31.74    3.69
   1 -17  13   31.16    3.38
   1 -17  13   39.64    3.37
   1 -17  14    1.27    2.61
   1 -17  14   -0.38    1.58
   1 -17  14   -1.81    2.02
   1 -17  14   -0.52    1.93
   1 -17  14   -0.64    1.27
   1 -17  14   -0.18    1.61
   1 -17  15   77.12    5.60
   1 -17  15   59.07    5.04
   1 -17  15   65.12    5.12
   1 -16  -7    3.23    1.72
   1 -16  -7    0.52    1.74
   1 -16  -7    0.12    2.14
  -1  16   7   -0.12    1.29
  -1  16   6    1.40    2.56
   1 -16  -6    1.88    1.97
  -1  16   6    0.57    1.42
   1 -16  -6    2.62    1.93
   1 -16  -6    6.30    2.26
   1 -16  -5  137.39    9.58
   1 -16  -5  158.81    9.78
   1 -16  -5  155.40    9.64
   1 -16  -4   -1.78    2.29
  -1  16   4    0.17    1.46
   1 -16  -4   -0.19    2.19
   1 -16  -4   -0.51    2.73
   1 -16  -3  274.00   16.94
   1 -16  -3  301.13   16.91
   1 -16  -3  275.39   16.92
   1 -16  -2    7.79    2.65
   1 -16  -2    2.83    2.49
  -1  16   2    2.05    1.56
   1 -16  -2    5.99    3.15
  -1  16   1   -0.17    1.60
   1 -16  -1    1.35    2.41
   1 -16  -1    0.60    2.88
   1 -16   0  120.11    8.87
   1 -16   0  119.26    8.85
   1 -16   1   17.31    3.24
   1 -16   1   13.90    3.41
   1 -16   1   19.80    3.38
   1 -16   2  271.38   16.27
   1 -16   2  252.62   16.06
   1 -16   2  219.41   15.46
   1 -16   2  265.74   16.30
   1 -16   3    1.29    5.14
   1 -16   3    8.30    2.89
  -1  16  -3    5.90    6.45
   1 -16   3    7.90    3.16
   1 -16   3    8.76    2.61
   1 -16   3    6.91    2.23
   1 -16   3   10.63    2.62
   1 -16   4    0.74    1.20
   1 -16   4   -1.30    5.31
   1 -16   4    5.54    2.59
   1 -16   4    2.27    2.51
   1 -16   4    0.83    3.09
   1 -16   4    1.26    2.07
   1 -16   4    3.74    2.32
   1 -16   5   63.03    5.59
   1 -16   5   77.42    6.51
   1 -16   5   80.74    6.14
   1 -16   5   81.29    6.40
  -1  16  -5   98.65   13.35
   1 -16   5   68.86    5.99
   1 -16   5   91.45    6.67
   1 -16   5   82.40    6.02
   1 -16   6  276.63   18.57
   1 -16   6  262.70   25.70
   1 -16   6  315.40   19.17
   1 -16   6  319.87   19.18
  -1  16  -6  301.55   26.49
   1 -16   6  300.41   18.76
   1 -16   6  279.97   18.83
   1 -16   6  300.57   18.72
   1 -16   6  344.46   19.34
   1 -16   7  157.70   10.16
   1 -16   7  139.58    9.66
   1 -16   7  131.41    9.79
   1 -16   7  154.17   10.13
   1 -16   7  153.34   10.23
   1 -16   7  134.23    9.91
   1 -16   7  139.37    9.68
   1 -16   8  305.36   18.52
   1 -16   8  303.07   18.31
   1 -16   8  300.85   18.65
   1 -16   8  295.78   18.28
   1 -16   8  297.57   18.50
   1 -16   8  279.45   18.45
   1 -16   8  293.51   18.36
   1 -16   8  269.72   18.13
   1 -16   9   55.83    4.72
   1 -16   9   54.57    5.32
   1 -16   9   50.78    4.56
   1 -16   9   52.44    5.04
   1 -16   9   53.10    5.22
   1 -16  10    1.30    1.75
  -1  16 -10    0.50    2.04
   1 -16  10    0.17    1.80
   1 -16  10    2.34    2.40
   1 -16  10    0.34    2.84
   1 -16  11   20.47    3.45
   1 -16  11   27.89    2.96
   1 -16  11   26.36    4.18
   1 -16  11   23.55    3.23
   1 -16  11   19.91    2.82
  -1  16 -11   19.26    2.91
   1 -16  12   83.68    5.94
   1 -16  12   79.77    6.59
   1 -16  12   74.85    6.52
   1 -16  12   73.98    5.77
  -1  16 -12   69.06    5.52
   1 -16  12   71.76    5.71
   1 -16  13   20.01    2.94
   1 -16  13   23.74    4.03
   1 -16  13   32.53    3.25
   1 -16  13   19.55    3.29
   1 -16  13   28.98    3.24
   1 -16  13   26.29    3.52
   1 -16  13   28.99    3.43
   1 -16  14   45.96    4.73
   1 -16  14   38.89    3.87
   1 -16  14   45.79    4.42
   1 -16  14   45.65    4.38
   1 -16  14   37.75    3.80
   1 -16  15   -0.42    2.77
   1 -16  15   -1.13    1.81
   1 -16  15    2.18    1.90
   1 -16  15   -1.67    2.11
   1 -16  15   -0.21    1.81
   1 -16  16   14.22    2.54
   1 -16  16   10.34    2.15
   1 -16  16    7.61    2.14
   1 -15  -9   15.91    2.32
   1 -15  -9   26.48    2.75
   1 -15  -9   23.30    2.70
  -1  15   9   21.96    2.51
   1 -15  -8  265.55   15.17
  -1  15   8  226.91   15.11
   1 -15  -8  278.21   15.22
  -1  15   8  272.39   15.55
   1 -15  -7   82.05    6.23
   1 -15  -7   73.32    6.10
   1 -15  -7   88.87    6.27
  -1  15   7   74.35    6.06
  -1  15   7   81.93    6.59
   1 -15  -6    0.60    2.21
   1 -15  -6   -0.85    2.67
   1 -15  -6   -0.51    2.63
  -1  15   6    1.55    1.76
   1 -15  -5   19.05    3.15
   1 -15  -5   21.17    3.61
   1 -15  -5   18.41    2.92
   1 -15  -5   21.58    3.48
  -1  15   5   19.69    2.95
   1 -15  -4  306.35   19.13
   1 -15  -4  279.28   18.73
   1 -15  -4  301.88   18.94
   1 -15  -4  321.25   18.99
  -1  15   4  284.60   18.78
   1 -15  -3    8.25    2.86
   1 -15  -3   16.58    3.32
   1 -15  -3   10.91    2.80
   1 -15  -3    7.02    3.15
  -1  15   3    5.61    2.04
   1 -15  -2  331.71   22.27
   1 -15  -2  374.87   22.64
   1 -15  -2  379.63   22.48
   1 -15  -2  363.39   22.32
  -1  15   2  318.69   22.02
   1 -15  -2  388.57   22.64
   1 -15  -1   27.45    3.82
   1 -15  -1   37.03    4.50
   1 -15  -1   38.90    4.40
  -1  15   1   34.44    3.48
   1 -15   0   69.06   13.68
  -1  15   0   62.34    5.59
   1 -15   0   86.23    6.66
   1 -15   0   88.66    6.69
  -1  15   0   77.46   12.23
   1 -15   0   48.40   10.10
   1 -15   1  102.29    7.62
   1 -15   1   87.66    7.42
  -1  15  -1   83.64   12.90
   1 -15   1  101.18   15.58
   1 -15   1  100.17    7.61
   1 -15   1   59.92   11.39
   1 -15   2    3.23    2.55
   1 -15   2    3.74    2.70
  -1  15  -2    4.83    6.80
   1 -15   2   -1.28    5.38
   1 -15   2   -2.92    9.12
   1 -15   2    4.01    2.33
   1 -15   3  347.18   22.25
   1 -15   3  376.33   22.78
   1 -15   3  400.72   22.75
   1 -15   3  322.66   29.62
   1 -15   3  286.47   22.91
   1 -15   3  403.39   22.95
   1 -15   4    5.05    2.21
   1 -15   4    6.94    2.98
   1 -15   4    5.77    2.44
   1 -15   4   10.38    3.01
   1 -15   4    3.88    5.59
   1 -15   4    5.50    1.71
   1 -15   4    7.80    2.78
   1 -15   4    9.77    2.65
   1 -15   5    5.10    1.91
   1 -15   5    6.59    2.59
   1 -15   5   16.11    3.15
  -1  15  -5   -1.19    7.71
   1 -15   5   10.25    3.02
   1 -15   5    8.65    2.44
   1 -15   5    6.70    2.52
   1 -15   6  190.66   12.33
   1 -15   6  200.58   19.90
  -1  15  -6  213.98   20.26
   1 -15   6  201.71   12.83
   1 -15   6  187.14   12.45
   1 -15   6  180.70   12.71
   1 -15   6  178.37   12.48
   1 -15   6  176.11   12.26
   1 -15   6  203.51   12.88
   1 -15   7  208.18   13.57
   1 -15   7  190.54   20.27
   1 -15   7  212.89   13.95
   1 -15   7  203.60   13.88
  -1  15  -7  193.88   20.43
   1 -15   7  204.52   13.68
   1 -15   7  217.73   13.91
   1 -15   7  224.98   13.99
   1 -15   7  203.85   13.52
   1 -15   8  198.70   12.37
   1 -15   8  183.95   19.13
   1 -15   8  206.08   12.67
   1 -15   8  194.87   12.61
   1 -15   8  188.59   12.45
   1 -15   8  185.53   12.66
  -1  15  -8  231.16   20.36
   1 -15   8  171.70   11.85
   1 -15   8  186.77   12.57
   1 -15   8  170.00   12.34
   1 -15   8  178.75   12.18
   1 -15   9  465.45   27.33
   1 -15   9  414.20   34.77
   1 -15   9  455.61   27.26
   1 -15   9  435.62   27.38
  -1  15  -9  464.75   34.96
   1 -15   9  460.87   27.54
   1 -15   9  434.38   27.12
   1 -15   9  432.58   27.21
   1 -15   9  445.71   27.49
   1 -15  10   34.94    4.53
   1 -15  10   34.10    8.87
   1 -15  10   47.37    4.26
   1 -15  10   45.25    4.38
  -1  15 -10   34.20    4.03
   1 -15  10   42.55    4.14
   1 -15  11   77.13    6.22
   1 -15  11   78.83    6.23
   1 -15  11   81.33    6.40
   1 -15  11   81.86    6.67
   1 -15  12    1.43    2.93
   1 -15  12    3.58    2.09
   1 -15  12    2.30    3.59
   1 -15  12    1.22    1.50
   1 -15  12    2.57    2.34
  -1  15 -12    3.80    1.80
   1 -15  12    5.49    2.22
   1 -15  13   26.21    3.34
   1 -15  13   34.91    4.71
   1 -15  13   28.54    4.05
   1 -15  13   26.95    3.41
   1 -15  13   33.73    3.66
   1 -15  13   35.20    4.05
   1 -15  13   29.71    3.80
   1 -15  13   33.42    3.57
   1 -15  14   15.18    3.75
   1 -15  14   20.88    3.32
   1 -15  14   10.17    2.18
   1 -15  14   19.20    2.66
   1 -15  14   16.83    3.09
   1 -15  15    7.11    3.27
   1 -15  15    3.36    2.40
   1 -15  15    3.91    2.20
   1 -15  15    2.68    2.18
   1 -15  15    3.15    2.25
   1 -15  16    1.62    2.09
   1 -15  16    1.23    2.05
   1 -15  16    1.34    1.92
   1 -15  16    5.24    2.01
   1 -15  17   64.32    5.43
   1 -15  17   74.84    5.58
   1 -15  17   59.76    5.12
   1 -15  17   73.66    5.60
   1 -14 -10   16.08    2.47
  -1  14  10   14.71    2.16
   1 -14 -10   15.18    2.54
   1 -14 -10    6.37    1.84
  -1  14  10    7.51    1.41
  -1  14   9  177.82    9.86
  -1  14   9  154.98    9.47
   1 -14  -9  169.10    9.36
   1 -14  -9  156.07    9.27
   1 -14  -9  109.83    8.98
  -1  14   9   98.76    8.65
   1 -14  -8    7.29    2.40
   1 -14  -8   10.35    3.00
   1 -14  -8    9.12    2.92
  -1  14   8    5.57    2.25
  -1  14   8    8.73    3.11
  -1  14   7  251.05   16.06
   1 -14  -7  275.87   15.95
   1 -14  -7  255.82   15.86
   1 -14  -7  240.63   15.95
   1 -14  -7  219.18   15.51
   1 -14  -6   60.49    5.34
  -1  14   6   54.73    5.10
   1 -14  -6   45.40    4.73
   1 -14  -6   49.53    5.07
   1 -14  -6   55.66    5.35
  -1  14   5   10.90    2.79
   1 -14  -5   14.91    3.54
   1 -14  -5   11.77    2.72
   1 -14  -5   17.77    3.63
   1 -14  -5   13.62    3.10
   1 -14  -4   95.05    7.11
  -1  14   4   87.84    6.99
   1 -14  -4   78.68    6.80
   1 -14  -4   80.53    7.06
   1 -14  -4   88.13    7.13
  -1  14   4   64.52   12.33
   1 -14  -3  441.68   27.38
   1 -14  -3  443.57   27.66
   1 -14  -3  439.15   27.39
   1 -14  -3  448.47   27.33
  -1  14   3  441.16   27.45
  -1  14   3  455.29   34.81
   1 -14  -2    6.23    3.19
   1 -14  -2   12.59    2.59
   1 -14  -2    7.56    2.82
  -1  14   2    6.59    2.18
  -1  14   2    3.53    5.91
   1 -14  -2    7.24    2.96
   1 -14  -2    5.83    5.41
   1 -14  -1  272.01   18.13
   1 -14  -1  276.01   18.32
   1 -14  -1  274.01   18.07
  -1  14   1  280.66   17.93
  -1  14   1  309.08   26.16
   1 -14  -1  296.54   18.12
   1 -14  -1  266.70   24.63
  -1  14   0    1.86    1.64
   1 -14   0    1.10    2.80
   1 -14   0    1.24    2.42
  -1  14   0   -4.79    6.54
   1 -14   0    1.30    2.19
   1 -14   0    1.26    2.22
   1 -14   0   -1.11    3.19
   1 -14   0   -2.43    5.11
   1 -14   1   90.04    7.21
   1 -14   1   99.44    7.28
  -1  14  -1  102.42   14.06
   1 -14   1   73.81    7.28
   1 -14   1   83.21    7.07
   1 -14   1   77.98   12.21
   1 -14   2   35.64    4.44
  -1  14  -2   39.99   10.04
   1 -14   2   40.25    4.68
   1 -14   2   38.95    4.80
   1 -14   2   41.97   11.67
   1 -14   2   48.76    4.60
   1 -14   2   54.09   10.47
   1 -14   3  123.48    9.26
   1 -14   3  129.55    9.25
   1 -14   3  140.55   15.93
   1 -14   3  110.79   16.56
   1 -14   3  105.85    9.49
   1 -14   3  139.49    9.38
   1 -14   4  130.47    9.50
   1 -14   4  141.83    9.98
   1 -14   4  147.54    9.97
  -1  14  -4  149.35   16.74
   1 -14   4  116.87   15.38
   1 -14   4  116.05   10.13
   1 -14   4  141.42   17.51
   1 -14   4  152.58   10.05
   1 -14   5  138.34    9.55
  -1  14  -5  151.09   16.73
   1 -14   5  138.20    9.82
   1 -14   5  135.99    9.74
   1 -14   5  136.51    9.84
   1 -14   5  129.07    9.49
   1 -14   6    4.63    2.29
  -1  14  -6    6.89    6.74
   1 -14   6    4.90    2.55
   1 -14   6    5.98    2.90
   1 -14   6    4.73    2.89
   1 -14   6   10.99    6.01
   1 -14   6    2.80    1.68
   1 -14   6    5.85    2.34
   1 -14   6    3.51    2.32
   1 -14   7  113.55    8.42
   1 -14   7  115.06    8.61
   1 -14   7  113.13    8.49
   1 -14   7  116.60    8.39
  -1  14  -7  134.53   15.36
   1 -14   7  147.71   15.80
   1 -14   7  118.92    8.19
   1 -14   7   93.45    8.62
   1 -14   7  110.43    8.08
   1 -14   7  116.97    8.55
   1 -14   8  318.71   18.99
   1 -14   8  308.88   18.69
   1 -14   8  313.74   26.14
  -1  14  -8  311.55   26.17
   1 -14   8  284.49   18.82
   1 -14   8  297.09   18.72
   1 -14   8  294.21   18.89
   1 -14   8  268.33   18.25
   1 -14   8  304.62   18.77
   1 -14   8  295.10   18.94
   1 -14   8  305.76   18.64
   1 -14   9   32.51    3.57
   1 -14   9   34.53    7.99
   1 -14   9   27.57    4.30
   1 -14   9   29.59    3.89
   1 -14   9   37.16    4.44
   1 -14   9   26.67    3.04
  -1  14  -9   36.20    8.84
   1 -14   9   30.94    4.21
   1 -14   9   30.56    4.03
   1 -14   9   36.05    3.73
   1 -14   9   30.56    3.65
   1 -14  10  537.84   32.36
   1 -14  10  543.05   32.07
  -1  14 -10  518.19   38.78
   1 -14  10  574.35   32.14
   1 -14  10  485.60   38.81
   1 -14  10  528.85   31.90
   1 -14  10  495.35   31.50
   1 -14  10  520.55   31.90
   1 -14  11    8.23    5.22
   1 -14  11    5.00    3.12
   1 -14  11    6.96    1.76
   1 -14  11   10.19    2.36
   1 -14  11    6.52    4.83
   1 -14  11    8.87    2.81
   1 -14  11   11.26    2.29
   1 -14  11   11.75    2.42
  -1  14 -11    8.39    2.49
   1 -14  12   51.04    5.48
   1 -14  12   63.38    5.21
   1 -14  12   67.58    5.37
   1 -14  12   59.86    5.33
  -1  14 -12   47.93    4.72
   1 -14  12   54.57    5.03
   1 -14  12   66.66    6.15
   1 -14  13    4.31    2.17
   1 -14  13    4.82    2.47
   1 -14  13    6.14    2.15
   1 -14  13    0.29    2.48
   1 -14  13    5.48    2.30
   1 -14  13    3.76    3.79
   1 -14  14   87.66    6.60
   1 -14  14   94.63    7.48
   1 -14  14   75.14    6.87
   1 -14  14   73.68    7.20
   1 -14  14   85.90    6.91
   1 -14  14   91.71    7.26
   1 -14  14   85.39    6.89
   1 -14  15   27.35    4.34
   1 -14  15   22.34    3.55
   1 -14  15   24.08    3.18
   1 -14  15   25.98    3.37
   1 -14  15   21.90    3.59
   1 -14  15   22.01    3.52
   1 -14  15   21.30    3.72
   1 -14  16   22.51    3.44
   1 -14  16   30.25    3.48
   1 -14  16   29.45    3.30
   1 -14  16   27.77    3.66
   1 -14  16   30.14    4.03
   1 -14  16   27.76    3.28
   1 -14  17    1.92    2.14
   1 -14  17   -1.16    2.05
   1 -14  17    0.56    1.97
   1 -14  17    0.23    1.88
   1 -14  17    0.75    1.52
   1 -14  18   21.63    2.62
   1 -14  18   17.01    2.31
   1 -14  18   19.48    2.63
   1 -13 -11   26.77    3.16
   1 -13 -11   34.92    3.34
  -1  13  11   35.32    3.57
   1 -13 -10   -0.51    2.00
   1 -13 -10   -0.75    2.57
  -1  13  10   -0.58    1.80
   1 -13 -10    2.16    2.61
  -1  13  10    0.75    2.58
   1 -13  -9    0.35    2.78
   1 -13  -9    0.41    2.31
   1 -13  -9   -0.70    2.70
  -1  13   9    1.14    2.03
  -1  13   9   -1.98    3.09
  -1  13   8  310.21   19.38
   1 -13  -8  322.87   19.04
   1 -13  -8  282.38   18.69
   1 -13  -8  307.39   19.05
   1 -13  -8  264.58   18.89
   1 -13  -8  322.66   19.07
   1 -13  -7    2.68    3.00
  -1  13   7    0.53    2.29
   1 -13  -7   -0.91    2.51
   1 -13  -7    1.44    2.10
   1 -13  -7   -0.21    2.97
  -1  13   6  711.96   43.50
   1 -13  -6  755.67   43.17
   1 -13  -6  721.09   43.25
   1 -13  -6  710.06   43.10
   1 -13  -6  696.34   43.03
  -1  13   5   24.47    3.73
   1 -13  -5   29.80    4.00
   1 -13  -5   28.56    3.60
   1 -13  -5   29.43    4.03
   1 -13  -5   27.83    4.27
  -1  13   5   27.61    8.65
   1 -13  -4  124.47    9.89
   1 -13  -4  146.14   10.26
   1 -13  -4  137.44   10.14
   1 -13  -4  144.44   10.17
  -1  13   4  153.59   10.49
   1 -13  -3   94.04    7.26
   1 -13  -3   86.19    7.29
   1 -13  -3   92.89    7.14
  -1  13   3   85.32   12.39
  -1  13   3   83.72    7.14
   1 -13  -3   76.34   11.22
  -1  13   2  271.93   18.04
  -1  13   2  307.90   25.41
   1 -13  -2  280.04   17.79
   1 -13  -2  244.24   18.05
   1 -13  -2  278.55   17.84
   1 -13  -2  301.72   18.05
   1 -13  -2  288.73   24.47
  -1  13   1    3.43    6.23
  -1  13   1    0.23    1.73
   1 -13  -1    1.90    2.77
   1 -13  -1    0.93    2.12
   1 -13  -1   -0.98    2.33
   1 -13  -1    1.08    2.86
   1 -13  -1    2.02    2.43
   1 -13  -1   -2.25    5.10
   1 -13   0  388.61   23.92
  -1  13   0  384.29   23.93
  -1  13   0  428.72   31.70
   1 -13   0  356.86   24.45
   1 -13   0  388.49   23.99
   1 -13   0  396.57   24.20
   1 -13   0  393.70   30.92
  -1  13  -1   18.93    7.71
   1 -13   1   14.39    3.21
   1 -13   1   12.91    2.97
   1 -13   1   10.54    2.77
   1 -13   1   10.96    3.18
   1 -13   1   18.73    3.09
   1 -13   1   12.53    6.07
   1 -13   2  124.46    8.63
   1 -13   2  120.41    8.32
   1 -13   2   92.19    8.49
   1 -13   2  119.08    8.56
   1 -13   2  101.17    8.37
   1 -13   2  134.81   14.91
   1 -13   3  191.75   12.48
   1 -13   3  184.42   12.66
   1 -13   3  158.10   12.76
   1 -13   3  202.00   20.84
   1 -13   3  198.19   12.71
   1 -13   3  204.49   19.15
   1 -13   4   78.65   13.10
   1 -13   4   74.80    6.45
   1 -13   4   83.14    6.45
  -1  13  -4   72.32   12.00
   1 -13   4   78.89    6.57
   1 -13   5  244.68   15.96
  -1  13  -5  258.55   22.88
   1 -13   5  241.68   16.20
   1 -13   5  250.51   16.10
   1 -13   5  229.08   22.82
   1 -13   5  266.37   16.35
   1 -13   6   24.34    3.33
   1 -13   6   26.27    3.57
   1 -13   6   23.08    3.62
  -1  13  -6   29.06    7.84
   1 -13   6   26.02    3.85
   1 -13   6   26.57    3.07
   1 -13   6   35.15    7.94
   1 -13   6   22.78    3.63
   1 -13   6   25.20    3.42
   1 -13   7  122.97    8.69
   1 -13   7  127.83    8.83
  -1  13  -7  151.45   15.62
   1 -13   7  100.24    8.37
   1 -13   7  122.92    8.74
   1 -13   7  116.09    8.31
   1 -13   7  145.44   15.12
   1 -13   7   99.90    8.82
   1 -13   7  122.36    8.70
   1 -13   7  120.21    8.33
   1 -13   8   68.13    5.99
   1 -13   8   66.20    5.38
   1 -13   8   66.78    6.06
   1 -13   8   64.87    5.93
   1 -13   8   68.36    5.92
  -1  13  -8   80.02   11.51
   1 -13   8   67.50   10.77
   1 -13   8   77.19    5.75
   1 -13   8   78.58    6.04
   1 -13   8   63.85    6.17
   1 -13   8   70.34    5.61
   1 -13   9  188.18   12.12
   1 -13   9  197.69   12.34
   1 -13   9  202.33   18.74
   1 -13   9  176.52   12.19
   1 -13   9  191.59   12.42
   1 -13   9  175.20   12.39
   1 -13   9  168.90   11.76
  -1  13  -9  185.89   18.45
   1 -13   9  175.56   12.19
   1 -13   9  185.40   12.47
   1 -13   9  176.90   11.98
   1 -13  10  135.14    9.71
   1 -13  10  141.41    9.61
  -1  13 -10  147.32   15.57
   1 -13  10  134.46    9.27
   1 -13  10  146.94   15.36
   1 -13  10  139.18    9.35
   1 -13  10  117.20    9.48
   1 -13  10  129.15    9.18
   1 -13  10  119.45    8.84
   1 -13  11  415.72   24.51
   1 -13  11  399.73   30.80
   1 -13  11  371.07   24.83
   1 -13  11  398.17   24.34
   1 -13  11  400.21   24.37
   1 -13  11  375.83   23.98
  -1  13 -11  390.18   24.21
   1 -13  11  416.89   24.59
   1 -13  12  174.76   11.84
   1 -13  12  175.66   11.15
   1 -13  12  167.27   11.64
  -1  13 -12  148.74   10.69
   1 -13  12  145.22   10.57
   1 -13  12  166.18   11.11
   1 -13  12  175.16   11.47
   1 -13  13   82.31    6.20
   1 -13  13   62.29    5.38
   1 -13  13   87.08    6.25
   1 -13  13   68.49    6.36
   1 -13  13   59.09    6.23
   1 -13  13   82.89    6.87
   1 -13  13   63.00   10.69
   1 -13  13   82.61    7.15
   1 -13  14    3.10    2.22
   1 -13  14    0.92    3.93
   1 -13  14    1.72    2.05
   1 -13  14    3.91    2.55
   1 -13  14    1.34    1.84
   1 -13  15   28.68    4.92
   1 -13  15   29.51    4.15
   1 -13  15   30.26    4.00
   1 -13  15   31.19    3.86
   1 -13  15   26.37    4.13
   1 -13  15   31.24    3.69
   1 -13  16    4.71    3.02
   1 -13  16    8.58    2.39
   1 -13  16    5.07    2.66
   1 -13  16    4.34    2.16
   1 -13  16    9.63    2.52
   1 -13  16    7.17    2.68
   1 -13  17   33.98    3.66
   1 -13  17   19.46    3.31
   1 -13  17   17.84    2.74
   1 -13  17   27.27    3.62
   1 -13  17   25.52    3.29
   1 -13  17   20.60    2.98
   1 -13  17   24.48    3.44
   1 -13  18    1.24    2.13
   1 -13  18    2.76    1.81
   1 -13  18    3.47    1.74
   1 -13  18    2.24    1.98
   1 -13  18    2.73    1.89
  -1  12  12   39.30    3.94
  -1  12  12   35.19    3.66
   1 -12 -12   49.43    4.27
  -1  12  12   44.31    4.30
   1 -12 -11    1.62    2.61
  -1  12  11    7.48    1.83
   1 -12 -11    1.17    1.97
   1 -12 -11    4.91    2.75
   1 -12 -11    2.99    2.18
  -1  12  11    3.81    2.70
   1 -12 -10  240.25   13.93
  -1  12  10  174.08   13.50
   1 -12 -10  228.10   13.77
   1 -12 -10  166.77   13.41
   1 -12 -10  231.50   13.81
  -1  12  10  235.88   14.15
   1 -12  -9   -1.01    2.97
  -1  12   9   -0.79    2.32
  -1  12   9   -0.25    1.69
   1 -12  -9    3.02    2.96
   1 -12  -9    0.19    2.04
   1 -12  -9   -0.22    2.72
  -1  12   9    1.75    3.14
   1 -12  -8   17.09    3.50
  -1  12   8   20.78    3.44
   1 -12  -8   15.23    3.79
   1 -12  -8   15.69    3.33
   1 -12  -8   20.04    3.07
  -1  12   8   19.43    2.98
  -1  12   7  101.51    8.12
   1 -12  -7   99.92    7.84
   1 -12  -7   97.85    7.92
   1 -12  -7   93.12    7.52
   1 -12  -7  106.27    7.93
  -1  12   7   95.23    7.70
  -1  12   7   98.03   13.59
   1 -12  -6    3.53    2.97
  -1  12   6    0.59    2.21
   1 -12  -6   -0.46    2.03
   1 -12  -6    1.57    3.06
   1 -12  -6    4.20    2.70
  -1  12   6    1.43    4.36
   1 -12  -5  424.62   26.72
  -1  12   5  448.24   27.34
  -1  12   5  449.25   36.15
   1 -12  -5  424.37   26.78
   1 -12  -5  455.75   27.02
   1 -12  -5  419.24   26.75
   1 -12  -4   18.03    3.70
   1 -12  -4   19.37    3.44
   1 -12  -4   24.32    3.34
  -1  12   4   22.19    3.45
  -1  12   4   22.75    7.00
   1 -12  -4   29.53    3.85
   1 -12  -4   15.30    5.62
  -1  12   3  133.81   14.28
   1 -12  -3  105.60    7.83
  -1  12   3   94.11    8.08
   1 -12  -3   88.02    7.93
   1 -12  -3  112.93    8.14
   1 -12  -3  109.39    8.06
   1 -12  -3  109.88    8.07
   1 -12  -3  105.93   12.81
  -1  12   2   32.63    8.31
  -1  12   2   28.17    3.71
   1 -12  -2   36.04    4.06
   1 -12  -2   22.02    3.48
   1 -12  -2   29.40    4.03
   1 -12  -2   34.12    3.97
   1 -12  -2   35.76    3.97
   1 -12  -2   27.00    6.87
  -1  12   1  247.22   21.15
  -1  12   1  220.68   14.25
   1 -12  -1  210.06   13.90
   1 -12  -1  191.54   14.23
   1 -12  -1  217.56   14.00
   1 -12  -1  214.66   14.12
   1 -12  -1  220.62   19.98
  -1  12   0   56.48   10.50
   1 -12   0   47.16    4.60
  -1  12   0   47.24    4.58
   1 -12   0   38.12    4.53
   1 -12   0   48.95    4.67
   1 -12   0   50.29    4.83
   1 -12   0   60.97    9.37
   1 -12   1  527.43   32.26
  -1  12  -1  614.54   39.71
   1 -12   1  526.52   32.87
   1 -12   1  523.23   32.51
   1 -12   1  524.29   32.34
   1 -12   2  110.59    7.63
   1 -12   2   88.61    7.51
   1 -12   2   87.58    7.75
   1 -12   2  109.47    7.77
   1 -12   2  112.05    7.80
   1 -12   2   97.74    7.65
   1 -12   2  119.03   13.28
   1 -12   3   63.20    5.19
   1 -12   3   60.48    5.31
   1 -12   3   49.39    4.86
   1 -12   3   53.76    5.23
   1 -12   3   60.32   11.67
   1 -12   3   68.39    5.40
   1 -12   3   52.06    5.12
   1 -12   3   71.25   10.16
   1 -12   4  114.67   15.50
   1 -12   4  142.70    9.58
   1 -12   4  132.87    9.59
   1 -12   4  131.58    9.46
  -1  12  -4  154.63   15.65
   1 -12   5  132.64    9.20
   1 -12   5  136.34    9.50
   1 -12   5  131.27    9.25
  -1  12  -5  141.96   15.18
   1 -12   5  117.17    9.50
   1 -12   5  114.05   14.98
   1 -12   5  144.65    9.44
   1 -12   6  483.18   31.12
   1 -12   6  527.85   31.34
  -1  12  -6  581.45   38.33
   1 -12   6  516.59   31.45
   1 -12   6  526.36   31.36
   1 -12   6  502.45   31.06
   1 -12   6  519.52   31.10
   1 -12   6  482.42   31.79
   1 -12   6  554.30   31.54
   1 -12   7   40.02    4.29
   1 -12   7   49.05    4.44
   1 -12   7   44.93    4.43
   1 -12   7   38.64    4.39
  -1  12  -7   42.34    9.24
   1 -12   7   46.76    4.05
   1 -12   7   33.11    7.54
   1 -12   7   40.53    4.45
   1 -12   7   44.62    4.39
   1 -12   7   40.84    4.01
   1 -12   8  321.53   18.41
   1 -12   8  293.26   18.21
   1 -12   8  270.58   18.11
  -1  12  -8  331.60   25.08
   1 -12   8  271.78   17.92
   1 -12   8  291.18   18.13
   1 -12   8  283.70   17.91
   1 -12   8  317.22   24.88
   1 -12   8  263.51   18.39
   1 -12   8  279.70   17.86
   1 -12   9   17.71    3.22
   1 -12   9   12.97    3.27
   1 -12   9   14.44    2.27
  -1  12  -9   21.47    7.10
   1 -12   9   14.52    3.30
   1 -12   9   14.78    3.37
   1 -12   9   13.51    2.76
   1 -12   9   20.43    6.14
   1 -12   9   19.57    2.72
   1 -12   9   12.99    2.68
   1 -12   9   13.13    2.58
   1 -12   9   19.30    2.75
   1 -12  10   56.58    5.73
   1 -12  10   55.30    5.79
   1 -12  10   58.71    5.06
  -1  12 -10   65.65   10.04
   1 -12  10   80.09   10.54
   1 -12  10   67.41    5.40
   1 -12  10   70.41    5.60
   1 -12  10   68.57    5.44
   1 -12  11  168.72   16.25
   1 -12  11  171.02   10.97
   1 -12  11  153.33   10.53
  -1  12 -11  151.31   10.64
   1 -12  11  143.10   11.28
   1 -12  11  164.56   10.91
   1 -12  11  167.15   11.21
  -1  12 -12  322.99   20.37
   1 -12  12  306.01   20.33
   1 -12  12  353.49   20.85
   1 -12  12  355.20   21.02
   1 -12  12  293.18   20.36
   1 -12  12  356.11   21.31
   1 -12  12  349.01   20.74
   1 -12  12  345.78   21.56
   1 -12  12  320.15   27.79
   1 -12  13   52.38    4.65
   1 -12  13   66.88    6.29
   1 -12  13   51.14    5.44
   1 -12  13   49.91    5.09
   1 -12  13   58.06    5.58
   1 -12  13   67.62    6.08
   1 -12  13   53.66    4.71
   1 -12  14  100.24    8.39
   1 -12  14   80.50    6.88
   1 -12  14  108.99    7.64
   1 -12  14   96.08    7.96
   1 -12  14   73.05   11.69
   1 -12  14  100.09    8.18
   1 -12  14  104.91    7.93
   1 -12  15   23.09    4.87
   1 -12  15   21.20    4.10
   1 -12  15   18.38    3.48
   1 -12  15   24.37    3.58
   1 -12  15   24.23    3.92
   1 -12  15   23.65    3.39
   1 -12  15   23.48    2.84
   1 -12  16    6.56    3.31
   1 -12  16    4.80    2.66
   1 -12  16    5.96    2.45
   1 -12  16    3.96    1.61
   1 -12  16    6.45    2.33
   1 -12  16    4.19    2.19
   1 -12  16    1.01    2.40
   1 -12  16    7.06    2.72
   1 -12  17    1.50    3.02
   1 -12  17   -0.15    1.20
   1 -12  17    2.65    2.27
   1 -12  17    0.52    2.02
   1 -12  17    0.75    1.81
   1 -12  17    0.27    1.96
   1 -12  17   -0.61    2.17
   1 -12  17   -0.49    2.38
   1 -12  18   37.32    4.24
   1 -12  18   46.95    4.37
   1 -12  18   50.92    4.62
   1 -12  18   48.99    4.78
   1 -12  18   46.38    4.38
   1 -12  18   42.16    4.46
   1 -12  19    0.83    1.48
   1 -12  19   -0.20    1.86
   1 -12  19   -0.54    1.52
   1 -12  19    0.81    1.49
  -1  11  13   57.04    5.21
  -1  11  13   63.61    5.11
   1 -11 -13   78.59    5.46
   1 -11 -13   71.80    5.44
  -1  11  12    4.97    1.94
  -1  11  12    6.33    2.06
   1 -11 -12    4.04    2.68
   1 -11 -12    2.81    1.93
   1 -11 -12    3.78    3.00
   1 -11 -12    5.42    2.29
  -1  11  12    9.32    2.86
  -1  11  11   74.26    6.02
   1 -11 -11   75.21    6.10
  -1  11  11   63.18    5.77
   1 -11 -11   68.25    5.78
   1 -11 -11   57.84    5.84
  -1  11  11   69.48    6.09
  -1  11  10   20.47    3.22
   1 -11 -10   18.81    3.76
   1 -11 -10   19.85    3.42
  -1  11  10   17.11    3.78
  -1  11   9   40.67    4.74
   1 -11  -9   55.36    5.08
   1 -11  -9   43.89    4.43
  -1  11   9   51.83    5.59
  -1  11   8    0.60    1.87
   1 -11  -8    2.00    2.17
   1 -11  -8    4.93    2.43
  -1  11   8    2.38    2.44
  -1  11   7    9.28    5.91
  -1  11   7   12.21    2.77
   1 -11  -7   12.39    2.68
   1 -11  -7   15.87    3.25
  -1  11   7   21.71    3.13
  -1  11   7    9.30    2.84
  -1  11   6  281.19   19.05
  -1  11   6  300.78   26.72
  -1  11   6  302.76   19.07
  -1  11   6  311.92   19.47
   1 -11  -6  287.88   18.81
   1 -11  -6  281.50   18.75
   1 -11  -6  311.66   19.09
  -1  11   5   19.69    3.44
  -1  11   5   19.84    2.93
  -1  11   5   18.78    6.33
   1 -11  -5   19.25    3.36
   1 -11  -5   24.78    3.30
   1 -11  -5   19.20    3.29
   1 -11  -4  804.90   53.03
   1 -11  -4  860.64   52.75
  -1  11   4  962.11   53.55
  -1  11   4  972.69   59.08
   1 -11  -4  914.53   53.00
   1 -11  -4  869.72   52.84
   1 -11  -4  935.37   53.11
   1 -11  -4  907.89   58.77
   1 -11  -3   -0.26    1.71
  -1  11   3    1.87    5.72
   1 -11  -3    0.19    2.51
   1 -11  -3    2.83    2.02
   1 -11  -3   -0.44    2.10
   1 -11  -3    0.39    2.64
   1 -11  -3    1.88    3.74
   1 -11  -2  299.16   20.59
   1 -11  -2  342.85   20.35
  -1  11   2  345.88   26.39
   1 -11  -2  329.17   20.47
   1 -11  -2  329.13   20.49
   1 -11  -2  318.75   20.33
   1 -11  -2  344.51   26.22
   1 -11  -1   57.79    5.42
  -1  11   1   72.23   10.51
   1 -11  -1   64.92    5.32
   1 -11  -1   65.49    5.49
   1 -11  -1   58.92    5.38
   1 -11  -1   63.25    5.43
   1 -11  -1   77.07   10.14
   1 -11   0  169.38   11.64
  -1  11   0  157.00   16.27
   1 -11   0  164.54   11.15
   1 -11   0  160.19   11.22
   1 -11   0  177.35   11.47
   1 -11   0  169.83   11.43
   1 -11   0  213.60   17.45
   1 -11   1  177.96   12.02
   1 -11   1  167.56   11.46
  -1  11  -1  201.72   17.35
   1 -11   1  165.35   11.53
   1 -11   1  179.40   11.74
   1 -11   1  195.49   17.11
   1 -11   2  470.29   27.78
   1 -11   2  434.00   27.10
   1 -11   2  437.59   27.33
   1 -11   2  461.00   27.42
   1 -11   2  431.88   27.14
   1 -11   2  526.86   33.67
   1 -11   3    3.41    1.96
   1 -11   3   10.04    2.30
  -1  11  -3    0.87    5.87
   1 -11   3    4.14    2.01
   1 -11   3    4.74    1.94
   1 -11   3    4.29    2.04
   1 -11   3    9.15    5.16
   1 -11   4   13.99    2.82
   1 -11   4   24.91    8.62
   1 -11   4   26.81    3.11
  -1  11  -4   26.05    7.49
   1 -11   4   19.58    3.00
   1 -11   4   20.14    2.95
   1 -11   5  151.70   10.13
   1 -11   5  158.39   16.40
   1 -11   5  139.07   10.44
   1 -11   5  146.43   10.16
   1 -11   5  147.55   10.27
  -1  11  -5  169.98   15.71
   1 -11   5  152.70   10.27
   1 -11   6   64.63    5.93
   1 -11   6   75.57    5.85
   1 -11   6   69.83    6.01
   1 -11   6   79.17   10.83
   1 -11   6   71.52    5.72
  -1  11  -6   77.20   10.87
   1 -11   6   69.92    5.90
   1 -11   6   72.31    5.90
   1 -11   6   80.66    6.01
   1 -11   7  330.78   21.63
   1 -11   7  377.58   21.83
   1 -11   7  338.47   21.95
   1 -11   7  415.82   28.24
   1 -11   7  366.29   21.50
  -1  11  -7  405.83   27.99
   1 -11   7  333.31   21.43
   1 -11   7  349.95   21.73
   1 -11   7  317.01   21.56
   1 -11   7  372.09   21.79
   1 -11   8   21.13    3.01
   1 -11   8   16.32    2.78
   1 -11   8   19.55    2.57
   1 -11   8   25.02    6.27
   1 -11   8   17.19    3.26
   1 -11   8   14.55    3.07
  -1  11  -8   25.75    6.98
   1 -11   8   19.57    3.05
   1 -11   8   17.49    2.53
   1 -11   8   13.34    2.63
   1 -11   9  227.96   14.36
   1 -11   9  227.66   14.59
   1 -11   9  191.71   14.37
   1 -11   9  221.72   14.36
   1 -11   9  223.32   14.21
   1 -11   9  245.63   19.99
   1 -11   9  225.90   14.22
  -1  11  -9  263.66   20.54
   1 -11   9  223.54   14.49
   1 -11   9  216.50   14.47
   1 -11   9  213.42   14.28
   1 -11   9  223.71   14.06
   1 -11  10    7.12    2.21
   1 -11  10    7.23    2.85
   1 -11  10    3.31    2.53
   1 -11  10   12.75    5.06
   1 -11  10    5.26    1.77
   1 -11  10    7.98    2.53
  -1  11 -10   13.86    5.86
   1 -11  10    8.12    1.90
  -1  11 -11    3.14    1.96
   1 -11  11    5.11    2.17
   1 -11  11    2.70    2.95
   1 -11  11    2.37    1.65
   1 -11  11    2.37    1.60
   1 -11  11    0.88    3.49
   1 -11  11    6.60    2.33
   1 -11  11    2.11    2.33
   1 -11  11    3.62    1.68
   1 -11  12  287.62   18.72
   1 -11  12  329.17   19.62
   1 -11  12  312.14   19.25
   1 -11  12  315.89   18.96
   1 -11  12  275.81   25.44
   1 -11  12  317.28   19.04
   1 -11  12  278.86   18.85
   1 -11  12  271.57   18.83
   1 -11  12  313.10   19.10
   1 -11  13  158.66   11.12
   1 -11  13  180.56   12.21
   1 -11  13  166.86   11.33
   1 -11  13  161.24   12.07
   1 -11  13  180.90   11.58
   1 -11  13  179.95   12.43
   1 -11  13  189.80   18.71
   1 -11  13  155.39   11.95
   1 -11  13  166.66   11.36
   1 -11  13  185.69   11.62
   1 -11  13  142.40   11.19
   1 -11  14  365.16   21.65
   1 -11  14  358.28   21.20
   1 -11  14  308.04   20.82
   1 -11  14  327.98   20.91
   1 -11  14  323.00   21.71
   1 -11  14  311.30   22.09
   1 -11  14  342.74   21.54
   1 -11  14  270.54   27.08
   1 -11  14  354.92   22.00
   1 -11  15  112.31    9.39
   1 -11  15  131.99    9.16
   1 -11  15  109.42    9.25
   1 -11  15  121.52    9.71
   1 -11  15  114.46    9.16
   1 -11  15  109.94    9.24
   1 -11  15  128.13    8.76
   1 -11  15  113.49    9.63
   1 -11  15  105.70    8.30
   1 -11  16   93.13    7.26
   1 -11  16   77.48    6.31
   1 -11  16   70.66    7.25
   1 -11  16   89.84    6.82
   1 -11  16   86.74    7.20
   1 -11  16   75.67    7.25
   1 -11  16   74.61    7.43
   1 -11  16   89.29    7.36
   1 -11  17   36.98    4.43
   1 -11  17   25.25    3.88
   1 -11  17   24.58    2.93
   1 -11  17   19.61    3.29
   1 -11  17   27.55    3.85
   1 -11  17   25.34    3.52
   1 -11  17   27.20    4.03
   1 -11  17   22.46    3.67
   1 -11  18    7.15    1.72
   1 -11  18    5.33    2.23
   1 -11  18    9.07    3.08
   1 -11  18   10.32    2.77
   1 -11  18    9.04    2.44
   1 -11  18    3.45    2.25
   1 -11  18    7.74    2.41
   1 -11  19   85.26    6.14
   1 -11  19  100.46    7.21
   1 -11  19  108.85    7.19
   1 -11  19   78.87    6.57
   1 -11  19   89.04    6.91
  -1  10  14  424.42   24.13
  -1  10  14  388.79   23.45
   1 -10 -14  463.91   23.72
  -1  10  13   47.89    4.78
  -1  10  13   58.12    5.02
  -1  10  13   43.44    4.27
  -1  10  13   55.82    4.61
   1 -10 -13   56.20    5.09
   1 -10 -13   48.02    4.60
  -1  10  12   89.41    7.26
  -1  10  12  101.37    7.32
  -1  10  12   74.93    6.58
  -1  10  12   71.35    6.50
  -1  10  12   92.54    6.88
   1 -10 -12  102.64    7.08
  -1  10  11   28.80    4.09
  -1  10  11   32.42    4.38
  -1  10  11   25.01    3.32
  -1  10  11   26.57    3.77
   1 -10 -11   34.01    3.98
  -1  10  10  112.65    8.49
  -1  10  10  102.65    8.41
   1 -10 -10  115.34    8.25
  -1  10  10   89.50    7.79
   1 -10  -9    3.24    2.56
   1 -10  -9    5.52    2.37
  -1  10   9    4.19    2.34
  -1  10   8   52.87   10.06
   1 -10  -8   68.51    6.01
   1 -10  -8   72.20    6.30
  -1  10   8   73.66    6.57
  -1  10   8   78.93    6.58
  -1  10   7   28.81    7.40
  -1  10   7   53.28    5.45
   1 -10  -7   36.16    4.40
   1 -10  -7   32.17    4.06
  -1  10   7   37.00    4.63
  -1  10   7   50.98    4.73
  -1  10   6   49.79    9.25
  -1  10   6   53.33    4.90
  -1  10   6   45.82    5.16
   1 -10  -6   44.18    4.65
  -1  10   6   48.31    5.42
   1 -10  -6   51.44    5.03
   1 -10  -5  563.87   40.94
  -1  10   5  749.08   41.41
  -1  10   5  686.45   45.76
   1 -10  -5  678.00   41.21
   1 -10  -5  674.47   41.12
   1 -10  -5  686.98   46.01
   1 -10  -4   15.26    2.56
  -1  10   4   21.04    6.42
  -1  10   4   20.44    2.69
   1 -10  -4   16.66    2.97
   1 -10  -4   15.77    2.71
   1 -10  -4   19.15    5.93
   1 -10  -3 1186.40   76.67
  -1  10   3 1636.40   83.35
   1 -10  -3 1257.10   76.37
   1 -10  -3 1336.34   76.63
   1 -10  -3 1355.04   76.69
   1 -10  -3 1482.81   82.47
   1 -10  -2   12.65    2.38
   1 -10  -2   10.18    2.41
  -1  10   2   22.92    7.01
   1 -10  -2   12.58    2.43
   1 -10  -2   10.89    2.58
   1 -10  -2   15.86    2.60
   1 -10  -2   12.31    5.00
   1 -10  -1  379.06   24.13
   1 -10  -1  396.17   23.73
  -1  10   1  404.41   28.94
   1 -10  -1  397.14   23.92
   1 -10  -1  367.72   23.69
   1 -10  -1  402.42   23.94
   1 -10  -1  416.71   28.89
   1 -10   0   81.95    6.20
  -1  10   0   77.10   10.10
   1 -10   0   65.27    5.70
   1 -10   0   78.65    5.99
   1 -10   0   75.78    5.91
   1 -10   0   79.44    6.02
   1 -10   0   90.96   10.16
   1 -10   1   75.11    5.66
   1 -10   1   59.02    5.08
   1 -10   1   63.53    5.29
   1 -10   1   60.44    5.20
   1 -10   2  437.33   26.88
  -1  10  -3  446.57   31.73
   1 -10   4   36.57    8.96
  -1  10  -4   31.85    7.20
   1 -10   4   36.11    3.66
   1 -10   5  126.66   12.61
   1 -10   5  111.73    8.19
  -1  10  -5  118.45   12.45
   1 -10   5  114.87    8.10
   1 -10   5  101.19   12.79
   1 -10   5  125.35    8.49
   1 -10   6  149.24   14.35
   1 -10   6  134.50    9.50
  -1  10  -6  166.09   14.61
   1 -10   6  137.57    9.53
   1 -10   6  139.73    9.65
   1 -10   6  150.69    9.92
   1 -10   7  221.26   15.28
   1 -10   7  256.17   15.02
   1 -10   7  293.40   20.74
   1 -10   7  222.42   15.18
   1 -10   7  236.67   15.16
   1 -10   7  227.65   14.94
   1 -10   7  230.34   15.18
   1 -10   7  240.34   15.18
  -1  10  -7  313.10   21.09
   1 -10   7  248.05   15.22
   1 -10   8  271.70   18.31
   1 -10   8  298.05   18.05
   1 -10   8  312.25   18.28
   1 -10   8  352.10   23.88
   1 -10   8  281.53   18.07
   1 -10   8  282.80   18.30
   1 -10   8  323.96   18.47
   1 -10   8  294.60   18.29
   1 -10   8  272.08   18.16
   1 -10   8  269.51   17.99
  -1  10  -8  318.71   23.26
   1 -10   8  288.95   18.01
   1 -10   9   49.17    4.63
   1 -10   9   50.01    4.87
   1 -10   9   55.93    4.96
   1 -10   9   50.57    4.63
   1 -10   9   66.86    8.84
   1 -10   9   46.38    4.38
   1 -10   9   60.47    4.68
   1 -10   9   53.10    5.01
  -1  10  -9   58.97    8.83
   1 -10   9   47.90    4.88
   1 -10   9   53.53    4.82
   1 -10   9   51.42    4.37
   1 -10  10  213.06   13.28
  -1  10 -10  228.23   18.37
   1 -10  10  166.42   13.21
   1 -10  10  229.73   13.93
   1 -10  10  225.65   13.66
   1 -10  10  209.97   13.38
   1 -10  10  198.23   13.31
   1 -10  10  209.93   13.33
   1 -10  10  205.43   13.32
  -1  10 -10  190.86   13.17
   1 -10  11   18.12    2.49
   1 -10  11   14.94    3.86
   1 -10  11   15.28    3.40
   1 -10  11   15.43    2.74
  -1  10 -11   13.51    2.47
   1 -10  11   20.83    3.07
   1 -10  11   14.61    2.49
   1 -10  11   18.75    4.97
   1 -10  11   17.32    2.62
   1 -10  11   18.36    2.73
   1 -10  12   80.48    6.05
   1 -10  12   77.09    6.15
   1 -10  12   84.73    6.17
   1 -10  12   67.41    5.96
   1 -10  12   80.58    7.06
   1 -10  12   69.74    6.10
   1 -10  12   70.03    6.14
   1 -10  12   64.49   10.65
   1 -10  13  269.50   17.70
   1 -10  13  285.13   18.52
   1 -10  13  285.44   17.88
   1 -10  13  269.52   17.84
   1 -10  13  299.73   19.02
   1 -10  13  290.76   18.66
   1 -10  13  218.08   23.47
   1 -10  13  283.12   17.98
   1 -10  13  288.65   18.04
   1 -10  13  277.89   17.96
   1 -10  14  231.08   14.43
   1 -10  14  201.41   13.57
   1 -10  14  223.23   13.80
   1 -10  14  219.67   13.71
   1 -10  14  190.86   14.59
   1 -10  14  204.49   14.30
   1 -10  14  159.26   18.96
   1 -10  14  174.42   13.16
   1 -10  14  205.50   14.47
   1 -10  15  258.00   16.20
   1 -10  15  246.53   15.80
   1 -10  15  240.66   16.70
   1 -10  15  247.48   16.22
   1 -10  15  247.39   16.31
   1 -10  15  171.15   20.63
   1 -10  15  219.66   15.02
   1 -10  15  232.42   16.63
   1 -10  15  235.37   15.35
   1 -10  15  225.57   15.37
   1 -10  15  224.63   15.26
   1 -10  16  182.53   12.00
   1 -10  16  170.70   11.48
   1 -10  16  164.81   11.61
   1 -10  16  174.71   12.77
   1 -10  16  172.89   12.56
   1 -10  16  154.09   12.03
   1 -10  16  174.42   12.82
   1 -10  16  157.52   11.18
   1 -10  16  176.88   12.43
   1 -10  17   75.04    6.57
   1 -10  17   71.90    5.73
   1 -10  17   76.68    6.81
   1 -10  17   56.09    5.79
   1 -10  17   76.16    6.91
   1 -10  17   71.32    6.67
   1 -10  17   72.77    6.48
   1 -10  18    9.64    2.62
   1 -10  18   15.83    2.42
   1 -10  18   14.98    3.57
   1 -10  18   20.55    3.50
   1 -10  18   16.08    2.95
   1 -10  19    8.33    2.30
   1 -10  19   14.85    2.60
   1 -10  19    8.49    2.04
   1 -10  19   10.38    1.85
   1 -10  20   24.67    2.37
   1 -10  20   22.13    2.59
   1 -10  20   29.17    3.10
  -1   9  15  148.77    8.37
   1  -9 -15  133.01    7.83
  -1   9  15  127.97    7.68
  -1   9  14   19.97    3.16
  -1   9  14   16.25    2.34
   1  -9 -14   17.69    2.72
  -1   9  14   19.04    2.84
  -1   9  14   14.21    2.51
  -1   9  13  507.21   31.13
  -1   9  13  481.12   30.55
  -1   9  13  489.61   30.26
   1  -9 -13  517.13   30.36
  -1   9  12   29.47    4.42
  -1   9  12   28.69    3.77
  -1   9  12   34.99    3.87
   1  -9 -12   30.90    4.01
  -1   9  11  213.69   13.99
  -1   9  11  191.23   13.72
   1  -9 -11  213.07   13.80
  -1   9  10   16.67    3.99
  -1   9  10   23.01    3.61
  -1   9  10   21.98    3.64
   1  -9 -10   23.33    3.10
  -1   9  10   16.24    3.85
   1  -9 -10   17.13    3.48
  -1   9  10   14.10    2.83
  -1   9   9    3.41    3.47
  -1   9   9    4.33    2.39
   1  -9  -9    2.00    2.45
   1  -9  -9    0.89    2.05
  -1   9   9    1.98    2.57
  -1   9   9    2.28    2.00
  -1   9   8    8.11    4.76
  -1   9   8    7.28    2.46
  -1   9   8   13.22    2.96
   1  -9  -8    4.36    2.60
   1  -9  -8    3.96    2.09
  -1   9   8    5.61    2.11
  -1   9   7  376.19   33.00
   1  -9  -7  402.04   27.19
   1  -9  -7  406.95   27.35
  -1   9   7  494.06   28.76
  -1   9   7  421.07   27.83
  -1   9   6   42.17    8.34
  -1   9   6   59.04    5.21
  -1   9   6   50.76    7.16
  -1   9   6   64.59    5.86
   1  -9  -6   51.69    5.02
   1  -9  -6   54.49    4.95
   1  -9  -5   42.28    4.81
  -1   9   5   89.82    6.38
  -1   9   5   66.43    8.78
  -1   9   5   87.70    5.75
   1  -9  -5   54.14    5.14
  -1   9   5   85.95    6.54
   1  -9  -5   55.03    5.25
   1  -9  -5   66.19    8.61
   1  -9  -4  131.92    9.87
  -1   9   4  170.43   10.69
  -1   9   4  143.25   13.90
   1  -9  -4  132.32    9.85
  -1   9   4  185.44   11.03
   1  -9  -4  139.87    9.98
   1  -9  -4  141.89   13.57
  -1   9   3   80.55    9.70
   1  -9  -3   88.67    6.73
  -1   9   3  107.18    7.38
  -1   9   3   72.00    9.98
   1  -9  -3   86.63    6.70
   1  -9  -3   92.98   10.41
  -1   9   2  686.11   44.43
   1  -9  -2  651.43   40.26
   1  -9  -2  763.81   45.04
  -1   9   1  154.01   14.47
   1  -9  -1  162.91   10.82
  -1   9   0  810.91   52.36
   1  -9   0  818.83   48.47
   1  -9   1   -1.18    2.04
   1  -9   1    0.67    3.31
   1  -9   2  188.90   15.84
  -1   9  -3  473.66   32.49
  -1   9  -4 1518.02   93.23
   1  -9   4 1547.43   94.07
  -1   9  -5  243.03   17.97
   1  -9   5  214.36   13.79
  -1   9  -6  182.51   16.04
   1  -9   6  193.31   12.48
   1  -9   7  178.79   11.53
   1  -9   7  174.41   11.17
  -1   9  -7  202.62   15.80
   1  -9   7  165.15   11.32
   1  -9   7  165.38   11.15
   1  -9   8    7.28    1.73
   1  -9   8    4.28    3.97
   1  -9   8    7.42    3.04
   1  -9   8    7.93    2.17
   1  -9   8    8.77    2.44
   1  -9   8    6.58    2.20
  -1   9  -8    6.18    5.02
   1  -9   8    5.68    2.09
   1  -9   8    6.93    2.48
   1  -9   8    6.93    1.83
   1  -9   9  211.11   13.50
   1  -9   9  218.75   13.75
   1  -9   9  251.61   18.30
   1  -9   9  202.60   13.34
   1  -9   9  196.42   13.42
  -1   9  -9  241.16   18.11
   1  -9   9  213.28   13.65
   1  -9   9  199.08   13.25
  -1   9 -10  265.69   19.36
   1  -9  10  198.55   14.61
   1  -9  10  244.66   15.04
   1  -9  10  276.86   15.47
   1  -9  10  212.00   14.74
   1  -9  10  233.15   14.79
   1  -9  10  275.95   19.55
   1  -9  10  247.05   14.84
   1  -9  10  239.59   14.82
   1  -9  10  241.49   14.79
  -1   9 -10  206.28   14.52
   1  -9  11  258.46   16.85
   1  -9  11  270.91   16.65
   1  -9  11  273.29   16.47
   1  -9  11  238.09   16.34
   1  -9  11  281.01   16.45
   1  -9  11  241.74   16.29
   1  -9  11  245.45   16.24
   1  -9  12    2.89    3.50
   1  -9  12    1.73    1.89
   1  -9  12    1.32    2.02
   1  -9  12    2.19    1.81
   1  -9  12    3.74    2.27
   1  -9  12    2.18    2.45
   1  -9  12    1.47    1.93
   1  -9  12    2.52    1.50
   1  -9  12    7.81    5.16
   1  -9  13   20.12    4.50
   1  -9  13   22.40    3.13
   1  -9  13   18.78    3.05
   1  -9  13   17.27    2.88
   1  -9  13   22.63    3.34
   1  -9  13   25.17    7.12
   1  -9  13   19.01    3.64
   1  -9  13   17.29    2.70
   1  -9  13   20.31    3.36
   1  -9  14  274.15   18.20
   1  -9  14  268.73   18.34
   1  -9  14  260.24   18.78
   1  -9  14  271.36   17.51
   1  -9  14  231.26   23.68
   1  -9  14  275.45   18.52
   1  -9  14  284.71   17.73
   1  -9  14  278.06   17.66
   1  -9  15   71.94    7.00
   1  -9  15   78.02    7.56
   1  -9  15   69.88    6.09
   1  -9  15   76.58    7.27
   1  -9  15   55.62   10.49
   1  -9  15   76.19    6.33
   1  -9  15   71.94    6.32
   1  -9  15   79.08    6.50
   1  -9  15   84.52    7.62
   1  -9  16  135.64    9.68
   1  -9  16  130.57    9.03
   1  -9  16  122.18   10.02
   1  -9  16  119.13    8.93
   1  -9  16  116.39    9.00
   1  -9  16  135.78   10.35
   1  -9  16  109.80    8.67
   1  -9  16  121.91    9.76
   1  -9  17  168.11   11.00
   1  -9  17  152.29   10.35
   1  -9  17  157.59   11.37
   1  -9  17  116.92   10.21
   1  -9  17  175.10   11.92
   1  -9  17  155.87   11.12
   1  -9  17  171.09   11.55
   1  -9  17  132.98   10.06
   1  -9  18    7.34    1.97
   1  -9  18    6.46    2.30
   1  -9  18    3.89    2.34
   1  -9  18    5.64    2.66
   1  -9  18    2.44    1.62
   1  -9  18    6.62    2.74
   1  -9  18    4.63    3.35
   1  -9  19   22.25    2.84
   1  -9  19   27.79    3.71
   1  -9  19   26.25    3.54
   1  -9  19   29.13    3.53
   1  -9  20    9.24    1.70
   1  -9  20    9.35    2.28
   1  -9  20    5.46    1.65
   1  -9  20    8.79    2.22
  -1   8  16   14.03    2.54
   1  -8 -16   12.88    2.64
  -1   8  16   11.48    2.12
  -1   8  15    0.53    2.14
  -1   8  15   -0.53    1.34
   1  -8 -15    1.32    1.99
  -1   8  15   -0.44    1.77
  -1   8  14   91.62    7.32
  -1   8  14   84.21    6.78
   1  -8 -14   69.91    6.23
  -1   8  14   77.00    6.00
  -1   8  13    0.60    1.96
   1  -8 -13    2.06    2.39
  -1   8  13    2.43    1.92
  -1   8  12  668.90   44.33
  -1   8  12  641.65   43.87
   1  -8 -12  799.22   44.20
  -1   8  12  839.45   44.94
  -1   8  12  742.69   43.99
  -1   8  11    4.30    2.84
  -1   8  11    1.36    2.19
  -1   8  11    3.16    2.11
  -1   8  11    1.94    2.22
  -1   8  10  341.92   24.79
  -1   8  10  324.50   24.49
  -1   8  10  415.90   24.92
  -1   8  10  491.52   25.78
  -1   8  10  426.47   25.02
   1  -8 -10  398.65   24.40
  -1   8  10  406.82   25.94
  -1   8   9  230.20   23.36
  -1   8   9  330.11   19.43
  -1   8   9  239.92   18.93
  -1   8   9  379.49   20.04
  -1   8   9  307.91   19.34
   1  -8  -9  277.36   18.67
  -1   8   9  307.64   20.18
  -1   8   8    5.32    4.00
  -1   8   8    9.26    2.69
  -1   8   8    3.26    2.07
  -1   8   8   13.42    2.63
   1  -8  -8   10.24    2.47
  -1   8   8    5.06    2.53
  -1   8   7   28.75    6.69
  -1   8   7   29.77    3.91
  -1   8   7   33.28    3.70
  -1   8   7   32.66    3.86
   1  -8  -7   30.28    3.54
  -1   8   7   43.55    4.72
  -1   8   6  362.13   30.52
  -1   8   6  395.45   25.90
  -1   8   6  463.79   26.24
  -1   8   6  374.57   28.27
  -1   8   6  503.94   26.83
  -1   8   6  514.43   27.12
   1  -8  -6  359.47   25.51
   1  -8  -5    0.70    1.19
  -1   8   5    0.77    1.78
  -1   8   5    4.65    4.04
  -1   8   5    1.64    1.77
   1  -8  -5   -1.23    3.26
   1  -8  -4   32.24    5.99
  -1   8   4   27.50    6.12
  -1   8   4   34.79    5.56
   1  -8  -4   28.66    3.04
   1  -8  -3  686.87   43.01
  -1   8   3  605.45   42.42
   1  -8  -3  667.25   39.31
  -1   8   3  668.98   43.01
  -1   8   2   17.15    5.80
   1  -8  -2   10.71    1.95
  -1   8   1 1452.98   88.20
   1  -8  -1 1453.92   88.35
  -1   8   0  745.00   46.44
   1  -8   0  704.77   46.23
   1  -8   1  255.23   19.01
   1  -8   1  250.27   17.49
  -1   8  -2  166.09   14.37
   1  -8   2  179.39   14.44
  -1   8  -3   65.89    8.26
  -1   8  -4  352.71   23.38
   1  -8   4  307.36   22.81
   1  -8   4  306.61   23.79
  -1   8  -5  952.22   54.99
   1  -8   5  763.30   54.19
   1  -8   5  919.58   55.19
  -1   8  -6 1266.81   70.99
   1  -8   6 1118.67   67.13
   1  -8   7  688.93   41.18
  -1   8  -7  654.77   40.83
   1  -8   7  603.64   37.17
   1  -8   8  411.47   23.41
  -1   8  -8  349.31   22.38
   1  -8   9    0.65    1.18
   1  -8   9    1.33    1.94
   1  -8   9    5.73    2.54
   1  -8   9    4.91    1.51
   1  -8   9   10.34    3.67
   1  -8   9    2.53    1.98
  -1   8  -9    7.06    4.21
   1  -8  10  431.07   24.96
   1  -8  10  391.58   24.97
   1  -8  10  379.15   24.85
   1  -8  10  482.76   29.23
   1  -8  10  414.10   25.01
   1  -8  10  412.34   24.92
   1  -8  10  418.40   24.89
   1  -8  10  395.93   24.84
  -1   8 -10  435.64   28.52
   1  -8  11  169.89   11.77
   1  -8  11  180.13   12.37
   1  -8  11  177.58   12.11
   1  -8  11  188.04   11.90
   1  -8  11  169.48   11.85
   1  -8  11  177.84   11.87
   1  -8  11  194.07   11.95
   1  -8  11  175.02   11.88
   1  -8  12  528.00   32.50
   1  -8  12  563.76   32.78
   1  -8  12  505.05   32.55
   1  -8  12  545.12   32.64
   1  -8  12  527.21   32.92
   1  -8  12  571.58   32.62
   1  -8  12  517.33   32.47
   1  -8  12  525.98   39.14
   1  -8  12  530.98   32.66
   1  -8  12  572.14   33.60
   1  -8  13   11.21    2.58
   1  -8  13   17.17    2.98
   1  -8  13   16.13    4.42
   1  -8  13   10.78    3.00
   1  -8  13    9.45    5.86
   1  -8  13   15.01    2.53
   1  -8  13   10.67    2.01
   1  -8  13   13.06    3.41
   1  -8  13   15.49    3.03
   1  -8  14  131.57    9.93
   1  -8  14  108.99    9.71
   1  -8  14  113.56    8.75
   1  -8  14  140.29   10.11
   1  -8  14   98.43   13.78
   1  -8  14  114.40    8.86
   1  -8  14  118.40    8.82
   1  -8  15  213.42   13.86
   1  -8  15  215.92   14.86
   1  -8  15  195.31   13.30
   1  -8  15  187.02   13.33
   1  -8  15  206.82   14.10
   1  -8  15  193.77   14.58
   1  -8  15  189.00   13.22
   1  -8  15  148.82   18.46
   1  -8  15  196.10   14.25
   1  -8  15  195.81   12.71
   1  -8  16  125.09    9.57
   1  -8  16  127.03    8.94
   1  -8  16  116.20    8.82
   1  -8  16  127.99   10.14
   1  -8  16  108.79    9.12
   1  -8  16  117.56    9.54
   1  -8  16  123.24   10.24
   1  -8  16  129.17   10.06
   1  -8  16  119.12    9.70
   1  -8  16  116.95    8.23
   1  -8  16  122.07    8.85
   1  -8  16   74.74   12.81
   1  -8  17  456.04   26.62
   1  -8  17  435.20   26.32
   1  -8  17  425.09   27.12
   1  -8  17  374.05   26.20
   1  -8  17  462.51   27.24
   1  -8  17  424.33   27.56
   1  -8  17  469.27   27.68
   1  -8  17  412.44   25.57
   1  -8  17  398.63   26.13
   1  -8  17  446.02   27.32
   1  -8  18  231.18   14.17
   1  -8  18  224.13   14.48
   1  -8  18  241.08   15.14
   1  -8  18  252.62   15.15
   1  -8  18  213.80   13.63
   1  -8  18  216.10   14.32
   1  -8  18  194.92   13.58
   1  -8  19   40.36    3.94
   1  -8  19   43.62    4.85
   1  -8  19   46.39    4.57
   1  -8  19   49.42    4.90
   1  -8  19   43.21    4.54
   1  -8  19   39.89    3.97
   1  -8  20    1.74    1.42
   1  -8  20    3.73    1.90
   1  -8  20    1.40    1.36
   1  -8  20    1.62    1.32
   1  -8  20    1.14    1.84
  -1   7  17   42.95    3.71
  -1   7  17   38.47    3.42
  -1   7  16   30.82    3.74
  -1   7  16   25.70    3.36
  -1   7  15  121.85    9.00
  -1   7  15  104.40    8.11
  -1   7  15  104.64    7.61
   1  -7 -15  101.99    8.01
  -1   7  14   -0.64    2.26
  -1   7  14   -0.27    1.96
  -1   7  14   -0.78    1.87
   1  -7 -14    0.90    2.41
  -1   7  14    0.68    1.73
  -1   7  13    7.88    2.78
  -1   7  13   10.75    2.68
  -1   7  13    9.25    3.01
  -1   7  13    9.82    2.43
  -1   7  13   13.50    3.58
  -1   7  12    3.33    2.61
  -1   7  12    1.27    1.93
  -1   7  12   -1.17    2.88
  -1   7  12    0.64    2.15
  -1   7  12   -1.05    2.41
  -1   7  11  623.98   38.97
  -1   7  11  815.58   40.24
  -1   7  11  742.38   39.64
  -1   7  11  557.25   39.30
  -1   7  11  548.82   39.09
  -1   7  10   21.57    3.46
  -1   7  10   28.82    3.98
  -1   7  10   33.04    3.97
  -1   7  10   17.43    3.28
  -1   7  10   18.30    3.37
  -1   7   9  399.27   33.83
  -1   7   9  538.18   29.80
  -1   7   9  398.88   29.40
  -1   7   9  384.49   29.25
  -1   7   9  588.96   30.30
  -1   7   9  505.48   29.68
   1  -7  -9  471.68   29.10
  -1   7   9  583.20   30.95
  -1   7   8   25.85    6.00
  -1   7   8   26.88    3.77
  -1   7   8   21.92    3.38
  -1   7   8   23.92    3.43
  -1   7   8   23.32    3.58
  -1   7   8   44.75    4.40
  -1   7   8   47.85    4.43
   1  -7  -8   29.44    3.40
  -1   7   8   32.28    4.27
  -1   7   7   17.21    5.12
  -1   7   7   14.43    2.60
  -1   7   7   18.20    2.88
  -1   7   7   25.42    3.18
  -1   7   7   19.43    3.23
   1  -7  -7   16.50    2.68
  -1   7   6   70.14   10.13
  -1   7   6   83.34    7.00
  -1   7   6   80.03    8.73
  -1   7   6  105.00    7.33
   1  -7  -6   91.84    9.35
   1  -7  -5  811.14   44.18
  -1   7   5  718.69   43.40
   1  -7  -5  645.86   40.27
  -1   7   5  687.35   43.55
   1  -7  -4    5.78    3.49
  -1   7   4    8.01    4.44
   1  -7  -4    6.04    1.44
  -1   7   4    6.64    3.04
  -1   7   3  340.93   22.21
   1  -7  -3  278.36   21.32
  -1   7   2    0.49    4.50
   1  -7  -2    4.05    2.76
  -1   7   1   80.81    8.64
   1  -7  -1   74.18    8.09
  -1   7   0 2246.35  126.41
   1  -7   0 2019.75  126.16
   1  -7   1  428.40   28.56
  -1   7  -2 1856.86  104.74
   1  -7   2 1658.41  104.47
  -1   7  -3  127.59   11.11
  -1   7  -4    6.21    4.35
   1  -7   4    2.44    2.79
   1  -7   4    1.61    5.12
  -1   7  -5  137.49   11.47
   1  -7   5  120.54   10.82
   1  -7   5  121.88   11.86
  -1   7  -6  159.21   13.21
   1  -7   6  164.67   13.25
  -1   7  -7  141.27   12.96
   1  -7   7  161.54   10.41
   1  -7   8  475.80   28.58
   1  -7   8  467.70   27.81
  -1   7  -8  432.46   27.35
   1  -7   9  104.29    9.79
  -1   7  -9  108.14    9.39
   1  -7  10   66.50    6.03
   1  -7  10   68.37    5.76
   1  -7  10   89.59    8.11
   1  -7  10   60.36    5.28
   1  -7  10   66.34    5.44
   1  -7  10   86.24    9.36
   1  -7  10   66.00    5.38
   1  -7  10   68.66    5.50
   1  -7  10   73.21    5.46
   1  -7  10   70.60    5.56
   1  -7  11   13.99    2.63
   1  -7  11   12.00    3.73
   1  -7  11   14.43    4.61
   1  -7  11   23.67    2.77
   1  -7  11   15.57    2.53
   1  -7  11   18.02    2.59
   1  -7  11   15.81    2.53
   1  -7  11   17.43    2.83
   1  -7  11   12.97    2.78
   1  -7  11   16.93    3.22
   1  -7  11   18.03    5.79
   1  -7  11   12.28    2.29
   1  -7  12  301.50   22.61
   1  -7  12  272.57   17.77
   1  -7  12  285.05   17.86
   1  -7  12  265.58   17.78
   1  -7  12  270.72   18.25
   1  -7  12  302.27   17.91
   1  -7  12  266.44   17.90
   1  -7  12  312.18   18.98
   1  -7  12  253.86   23.26
   1  -7  12  283.12   17.83
   1  -7  12  279.24   17.99
   1  -7  13   90.40    8.13
   1  -7  13   94.69    8.19
   1  -7  13   57.38   10.47
   1  -7  13   90.50    8.05
   1  -7  13   91.68    7.22
   1  -7  13   99.35   11.25
   1  -7  13   90.19    7.11
   1  -7  13   92.11    7.07
   1  -7  14    4.68    3.67
   1  -7  14    3.34    3.09
   1  -7  14    5.90    3.14
   1  -7  14    7.60    4.90
   1  -7  14    5.44    2.00
   1  -7  14   10.30    2.77
   1  -7  14    4.90    2.33
   1  -7  14    4.62    2.83
   1  -7  14    4.34    3.75
   1  -7  15    3.47    4.13
   1  -7  15    4.05    2.27
   1  -7  15    6.34    2.92
   1  -7  15    7.36    2.80
   1  -7  15    8.70    3.18
   1  -7  15    4.45    2.72
   1  -7  15    5.27    5.84
   1  -7  15    3.00    2.93
   1  -7  15    3.97    2.03
   1  -7  16  141.62   10.71
   1  -7  16  131.89   10.85
   1  -7  16  112.67   10.07
   1  -7  16  139.53   11.09
   1  -7  16  140.82   11.24
   1  -7  16  126.43   10.48
   1  -7  16  152.51    9.53
   1  -7  16  140.03   11.04
   1  -7  16  143.12   10.02
   1  -7  17  126.50   11.08
   1  -7  17  173.65   12.23
   1  -7  17  157.83   11.17
   1  -7  17  170.63   10.69
   1  -7  17  165.06   11.93
   1  -7  17  172.44   12.61
   1  -7  17  171.53   12.44
   1  -7  17  165.23   11.83
   1  -7  18  211.07   14.38
   1  -7  18  204.95   14.10
   1  -7  18  207.72   13.64
   1  -7  18  227.95   14.31
   1  -7  18  196.10   12.31
   1  -7  18  191.27   12.81
   1  -7  19  134.95    9.33
   1  -7  19   99.08    7.76
   1  -7  19  101.38    8.31
   1  -7  19  113.51    8.17
   1  -7  19  129.37    9.07
   1  -7  19  113.60    8.55
   1  -7  20  104.87    7.37
   1  -7  20   90.98    6.67
   1  -7  20   86.52    7.25
  -1   6  17   19.16    2.90
  -1   6  17   19.86    2.90
  -1   6  17   16.62    2.27
  -1   6  16   28.22    3.85
   1  -6 -16   19.48    3.04
  -1   6  16   29.17    3.55
  -1   6  16   27.47    3.82
  -1   6  15    0.59    2.27
  -1   6  15    1.61    2.39
  -1   6  15    1.77    1.87
  -1   6  15    0.48    1.44
  -1   6  14    9.01    2.95
  -1   6  14    5.34    2.48
  -1   6  14    2.48    2.38
  -1   6  14    4.20    2.05
  -1   6  14    3.93    2.75
  -1   6  14    4.91    2.09
  -1   6  14   -0.20    1.75
  -1   6  13   44.85    5.06
  -1   6  13   42.73    5.14
  -1   6  13   46.66    5.42
  -1   6  13   45.05    5.20
  -1   6  13   43.97    4.77
  -1   6  13   49.31    5.23
  -1   6  13   33.17    4.11
  -1   6  12  325.77   18.48
  -1   6  12  251.25   17.28
  -1   6  12  253.75   18.16
  -1   6  12  252.51   18.06
  -1   6  12  257.40   16.98
  -1   6  12  319.24   18.30
  -1   6  12  248.10   17.68
  -1   6  12  267.61   18.63
  -1   6  11  179.92   11.29
  -1   6  11  224.88   12.35
  -1   6  11  136.54   11.39
  -1   6  11  131.55   10.40
  -1   6  11  183.09   11.80
  -1   6  11  130.26   10.98
  -1   6  11  166.30   12.21
  -1   6  10 1449.77   80.08
  -1   6  10 1164.23   79.54
  -1   6  10 1295.35   79.08
  -1   6   9   12.38    2.68
  -1   6   9   22.99    3.34
  -1   6   9   11.27    1.95
  -1   6   9    6.31    4.16
  -1   6   9   22.46    2.89
  -1   6   9   12.73    2.89
  -1   6   8  875.62   48.38
  -1   6   8  777.00   52.59
  -1   6   8  705.07   47.24
  -1   6   8  824.45   47.94
  -1   6   8  777.67   47.97
  -1   6   7   22.16    3.11
  -1   6   7   19.81    2.77
  -1   6   7   17.37    2.85
  -1   6   7   13.84    1.97
  -1   6   7   10.29    4.50
  -1   6   7   22.10    3.12
  -1   6   6    1.46    3.30
  -1   6   6    3.74    1.09
   1  -6  -6    2.87    2.86
  -1   6   6    6.29    2.93
  -1   6   5  268.41   17.87
   1  -6  -5  234.84   17.23
  -1   6   5  219.10   16.81
  -1   6   4  105.87    9.92
  -1   6   4  127.63   10.31
   1  -6  -3  206.00   15.31
  -1   6   3  207.81   15.35
   1  -6  -2  106.56   10.00
  -1   6   2  135.35   10.55
   1  -6  -1   11.27    3.37
  -1   6   1   15.25    4.52
   1  -6   0    7.04    3.12
   1  -6   1  892.19   54.74
  -1   6  -2  389.39   25.66
  -1   6  -3 2258.74  132.84
   1  -6   4  197.10   16.26
   1  -6   4  223.03   15.88
  -1   6  -4  243.88   16.38
   1  -6   5    9.48    2.96
   1  -6   5    8.03    3.31
  -1   6  -5    5.67    3.99
   1  -6   6  835.72   52.93
   1  -6   6  919.50   53.78
  -1   6  -6  855.24   53.04
   1  -6   7  419.31   28.06
  -1   6  -7  420.85   27.55
   1  -6   8  383.51   25.11
   1  -6   8  376.63   25.85
  -1   6  -8  366.38   24.83
   1  -6   9   63.97    7.60
   1  -6   9   71.02    6.85
  -1   6  -9   46.64    6.40
   1  -6  10  127.40    9.68
   1  -6  10  136.76    9.45
   1  -6  10  138.16    9.35
   1  -6  10  135.30    9.30
   1  -6  10  139.53    9.31
   1  -6  11  110.33    8.16
   1  -6  11  121.23    8.15
   1  -6  11  118.16    8.03
   1  -6  11  108.85    7.91
   1  -6  11  110.85    7.95
   1  -6  11  119.91   11.60
   1  -6  11  117.94    8.74
   1  -6  11  109.89    8.01
   1  -6  11   98.48    7.93
   1  -6  11  105.83    8.07
   1  -6  11   99.56   12.18
   1  -6  12   38.43    5.22
   1  -6  12   39.79    6.79
   1  -6  12   38.57    3.88
   1  -6  12   40.33    3.94
   1  -6  12   36.31    3.92
   1  -6  12   38.57    4.18
   1  -6  12   46.90    5.08
   1  -6  12   35.14    3.92
   1  -6  12   32.55    3.83
   1  -6  12   33.71    4.07
   1  -6  13  280.88   17.56
   1  -6  13  270.49   18.44
   1  -6  13  261.76   17.25
   1  -6  13  289.39   18.37
   1  -6  13  239.71   23.34
   1  -6  13  269.72   18.49
   1  -6  13  263.89   21.51
   1  -6  13  260.19   17.01
   1  -6  13  247.56   17.10
   1  -6  14  340.24   21.07
   1  -6  14  310.53   24.97
   1  -6  14  298.12   20.58
   1  -6  14  331.49   22.10
   1  -6  14  326.77   21.31
   1  -6  14  344.98   22.20
   1  -6  14  326.28   20.74
   1  -6  14  350.21   21.93
   1  -6  14  243.19   25.96
   1  -6  15  258.46   16.46
   1  -6  15  239.67   17.02
   1  -6  15  190.84   19.10
   1  -6  15  203.41   15.95
   1  -6  15  238.98   16.46
   1  -6  15  260.89   17.41
   1  -6  15  251.76   17.11
   1  -6  15  252.96   16.91
   1  -6  15  239.56   15.84
   1  -6  15  223.76   22.67
   1  -6  16  105.15    8.90
   1  -6  16  116.82    8.31
   1  -6  16  100.08    8.39
   1  -6  16   99.57    8.63
   1  -6  16  116.19    9.72
   1  -6  16   98.86    9.04
   1  -6  16   94.59    7.97
   1  -6  16  108.38    9.06
   1  -6  17   89.65    8.17
   1  -6  17  111.93    7.71
   1  -6  17   74.88    7.46
   1  -6  17   98.74    8.15
   1  -6  17  105.30    8.86
   1  -6  17   94.12    8.43
   1  -6  17   90.02    7.32
   1  -6  18    0.21    1.43
   1  -6  18    3.94    2.11
   1  -6  18    0.64    2.26
   1  -6  18    0.91    2.26
   1  -6  18    1.82    2.73
   1  -6  18    3.95    1.57
   1  -6  18   -0.23    1.93
   1  -6  18    1.23    2.44
   1  -6  19  182.15   12.46
   1  -6  19  166.41   12.33
   1  -6  19  206.78   12.89
   1  -6  19  165.35   12.06
   1  -6  19  186.93   11.71
   1  -6  19  181.89   12.13
   1  -6  20    2.79    1.53
   1  -6  20    4.05    1.68
   1  -6  20    5.39    2.13
  -1   5  18  186.82   12.93
  -1   5  18  203.16   13.02
  -1   5  17    5.86    1.96
  -1   5  17   -1.51    2.07
  -1   5  16   23.50    3.32
  -1   5  16   24.11    3.61
  -1   5  16   24.65    3.72
  -1   5  16   22.64    3.70
  -1   5  15   39.50    4.01
  -1   5  15   42.27    4.99
  -1   5  15   47.19    5.17
  -1   5  15   41.73    4.84
  -1   5  15   44.26    4.63
  -1   5  15   26.99    3.24
  -1   5  14   21.06    2.78
  -1   5  14   17.86    2.90
  -1   5  14   19.54    3.70
  -1   5  14    9.47    3.31
  -1   5  14   22.22    3.00
  -1   5  14   20.52    3.84
  -1   5  14   17.61    3.33
  -1   5  14   30.08    4.08
  -1   5  13    6.01    3.04
  -1   5  13    5.98    1.81
  -1   5  13    5.30    2.78
  -1   5  13   10.43    3.49
  -1   5  13    5.83    2.20
  -1   5  13    8.39    2.55
  -1   5  13    3.83    1.88
  -1   5  12    3.19    2.67
  -1   5  12   -0.24    1.82
  -1   5  12    1.52    1.47
  -1   5  12    1.24    2.81
  -1   5  12    2.58    2.14
  -1   5  12    2.46    1.83
  -1   5  11  182.78   13.59
  -1   5  11  206.15   14.78
  -1   5  11  231.40   14.48
  -1   5  11  224.16   13.60
  -1   5  11  255.73   14.77
  -1   5  11  166.44   13.80
  -1   5  11  201.20   13.65
  -1   5  10    2.28    1.91
  -1   5  10    0.68    1.70
  -1   5  10    0.35    2.16
  -1   5  10    1.88    1.35
  -1   5  10   -0.54    2.34
  -1   5   9  966.71   52.55
  -1   5   9  965.53   52.52
  -1   5   9  845.80   51.87
  -1   5   9  892.29   52.89
  -1   5   9  836.04   56.32
  -1   5   9  789.19   51.45
  -1   5   9  894.22   52.25
  -1   5   8   15.42    2.89
  -1   5   8   18.61    2.86
  -1   5   8   22.74    3.03
  -1   5   8   12.77    1.99
  -1   5   8   12.04    4.01
  -1   5   7 1469.31   85.67
  -1   5   7 1508.15   90.31
  -1   5   6   59.20    5.87
   1  -5  -6   64.15    6.17
  -1   5   6   56.54    7.49
  -1   5   5  867.49   52.08
   1  -5  -5  924.27   52.48
  -1   5   5  785.52   52.74
  -1   5   4  195.16   13.81
   1  -5  -4  162.87   13.40
  -1   5   3  314.95   20.09
   1  -5  -3  282.21   19.82
  -1   5   2  213.48   14.52
   1  -5  -2  187.41   14.08
  -1   5   1  455.50   28.91
   1  -5  -1  456.77   29.03
   1  -5   0  191.91   13.76
   1  -5   1  505.70   31.84
  -1   5  -2 2109.79  123.69
  -1   5  -3  600.28   38.64
   1  -5   3  658.68   38.87
  -1   5  -4 1089.94   62.63
   1  -5   4  978.73   62.57
   1  -5   4 1060.02   62.57
  -1   5  -5    1.66    3.42
   1  -5   5    2.30    2.60
   1  -5   5    2.71    2.24
  -1   5  -6  154.01   11.39
   1  -5   6  162.08   11.76
   1  -5   6  128.20   10.73
  -1   5  -7 1110.79   61.64
   1  -5   7 1177.98   62.87
   1  -5   7  962.11   59.59
  -1   5  -8 1070.89   65.89
   1  -5   8 1241.51   66.48
   1  -5   8 1202.53   67.68
   1  -5   8 1045.90   64.39
   1  -5   9  732.62   42.89
   1  -5   9  737.00   41.04
   1  -5   9  616.90   39.34
   1  -5  10  365.36   23.53
   1  -5  10  323.82   19.70
   1  -5  10  313.96   20.02
   1  -5  10  336.97   19.85
   1  -5  10  275.84   19.68
   1  -5  10  414.55   25.89
   1  -5  11  299.23   19.63
   1  -5  11  332.97   19.92
   1  -5  11  330.25   23.48
   1  -5  11  321.31   19.85
   1  -5  11  322.85   20.22
   1  -5  11  341.30   19.85
   1  -5  11  317.00   20.74
   1  -5  11  305.71   19.87
   1  -5  11  363.23   25.97
   1  -5  11  293.87   19.93
   1  -5  11  310.17   19.88
   1  -5  12   34.17    5.13
   1  -5  12   37.35    4.06
   1  -5  12   39.35    4.92
   1  -5  12   37.18    8.07
   1  -5  12   42.00    4.25
   1  -5  12   50.70    5.32
   1  -5  12   34.32    6.40
   1  -5  12   41.84    4.16
   1  -5  13   68.75    6.94
   1  -5  13   77.89    6.54
   1  -5  13   76.37    9.61
   1  -5  13   83.69    7.68
   1  -5  13   73.59    7.30
   1  -5  13   83.46   11.71
   1  -5  13   73.87    6.33
   1  -5  13   86.67    7.66
   1  -5  14  182.95   12.69
   1  -5  14  152.27   11.94
   1  -5  14  191.82   12.15
   1  -5  14  152.92   15.47
   1  -5  14  168.76   12.53
   1  -5  14  200.41   13.73
   1  -5  14  180.38   13.15
   1  -5  14  171.88   12.55
   1  -5  14  123.55   16.89
   1  -5  14  168.54   13.00
   1  -5  14  173.96   12.08
   1  -5  15  132.45   10.43
   1  -5  15  144.33    9.83
   1  -5  15  101.08   12.43
   1  -5  15  125.21    9.96
   1  -5  15  126.56   10.19
   1  -5  15  132.44   10.78
   1  -5  15  141.77   11.30
   1  -5  15  139.86   10.97
   1  -5  15  126.18    9.66
   1  -5  16  304.08   19.26
   1  -5  16  314.88   18.84
   1  -5  16  276.31   19.30
   1  -5  16  329.38   20.60
   1  -5  16  283.93   20.02
   1  -5  16  264.18   18.66
   1  -5  16  267.45   18.86
   1  -5  17   52.26    4.86
   1  -5  17   39.94    5.42
   1  -5  17   41.70    5.48
   1  -5  17   38.31    4.92
   1  -5  17   39.12    4.30
   1  -5  17   36.54    4.68
   1  -5  18   62.77    5.40
   1  -5  18   60.06    5.79
   1  -5  18   58.58    5.86
   1  -5  18   69.97    6.55
   1  -5  18   55.37    5.25
   1  -5  19   16.22    2.56
   1  -5  19   16.44    2.38
   1  -5  19   15.51    2.18
   1  -5  19   17.53    2.66
   1  -5  19   16.85    2.85
   1  -5  19   20.21    3.41
   1  -5  20  191.22   11.86
   1  -5  20  214.51   12.31
   1  -5  20  184.48   11.46
  -1   4  18   11.60    2.47
  -1   4  18    9.75    2.43
  -1   4  18    9.90    2.35
  -1   4  17  343.95   23.15
  -1   4  17  398.05   23.73
  -1   4  17  386.54   23.84
  -1   4  17  378.82   23.92
  -1   4  16    8.38    3.03
  -1   4  16    7.15    2.20
  -1   4  16    4.40    2.30
  -1   4  16    5.03    2.86
  -1   4  16    6.64    2.72
  -1   4  15    5.57    1.58
  -1   4  15    4.69    2.40
  -1   4  15    4.39    1.98
  -1   4  15    3.31    2.72
  -1   4  15    3.70    3.24
  -1   4  15    6.58    2.75
  -1   4  15    7.29    2.78
  -1   4  14   30.95    3.65
  -1   4  14   39.80    4.81
  -1   4  14   33.82    4.20
  -1   4  14   49.53    5.42
  -1   4  14   44.08    4.13
  -1   4  14   58.54    5.71
  -1   4  14   34.83    4.71
  -1   4  14   45.50    5.25
  -1   4  14   42.17    5.05
  -1   4  13  122.43    9.83
  -1   4  13  113.37    8.56
  -1   4  13  101.71    8.51
  -1   4  13  130.85    9.71
  -1   4  13  110.64    9.41
  -1   4  13  112.57    9.50
  -1   4  13  132.51    9.16
  -1   4  12  230.88   15.48
  -1   4  12  204.17   16.08
  -1   4  12  259.07   16.53
  -1   4  12  219.11   17.11
  -1   4  12  261.93   15.72
  -1   4  12  255.44   16.93
  -1   4  12  249.12   15.88
  -1   4  11   11.47    2.30
  -1   4  11    5.47    2.90
  -1   4  11   13.25    2.83
  -1   4  11    8.81    3.11
  -1   4  11   14.85    2.37
  -1   4  11   19.03    3.31
  -1   4  11   12.36    2.36
  -1   4  11   13.28    2.44
  -1   4  10  122.71   10.18
  -1   4  10  126.17    8.89
  -1   4  10  128.83    9.13
  -1   4  10  151.00   10.29
  -1   4  10  116.80    8.99
  -1   4  10  139.98    9.27
  -1   4   9  323.36   19.48
  -1   4   9  326.00   19.51
  -1   4   9  304.29   19.83
  -1   4   9  281.08   18.66
  -1   4   9  299.57   20.07
  -1   4   8 1119.62   65.49
  -1   4   8 1129.32   69.70
  -1   4   7   92.47    9.64
  -1   4   7   97.45    6.57
  -1   4   6 2402.58  147.64
  -1   4   6 2626.12  150.55
   1  -4  -6 2686.67  148.06
  -1   4   5    2.42    2.39
   1  -4  -5    3.76    1.93
  -1   4   4  222.09   14.36
   1  -4  -4  200.00   14.18
  -1   4   4  210.10   14.91
  -1   4   3   39.20    4.87
  -1   4   3   39.86    4.70
   1  -4  -3   38.92    4.35
  -1   4   2  753.27   46.65
   1  -4  -2  803.11   46.93
  -1   4   1   57.18    5.67
   1  -4  -1   56.49    5.39
   1  -4   0  155.87   11.15
   1  -4   1 1051.26   62.56
  -1   4  -2 2841.06  167.92
   1  -4   2 2946.34  168.16
  -1   4  -3 2060.80  118.34
   1  -4   3 2170.02  118.50
   1  -4   3 1860.49  118.30
  -1   4  -4 3018.05  175.74
   1  -4   4 3035.33  175.80
  -1   4  -5  777.86   45.94
   1  -4   5  718.19   45.80
   1  -4   5  803.76   46.61
  -1   4  -6 1087.38   63.59
   1  -4   6 1037.67   63.50
   1  -4   6 1095.15   64.50
  -1   4  -7   88.20    7.56
   1  -4   7   93.93    6.22
   1  -4   7   85.12    8.22
  -1   4  -8    9.53    3.05
   1  -4   8   11.93    2.42
   1  -4   8   13.56    3.69
   1  -4   8   16.78    2.01
   1  -4   9  671.14   37.91
   1  -4   9  555.13   34.43
   1  -4  10  400.12   27.09
   1  -4  10  448.87   29.55
   1  -4  10  379.51   23.92
   1  -4  11  212.18   16.67
   1  -4  11  197.92   13.27
   1  -4  11  194.42   13.45
   1  -4  11  196.18   13.82
   1  -4  11  204.31   13.39
   1  -4  11  211.85   18.91
   1  -4  11  250.85   14.76
   1  -4  12  104.97    7.62
   1  -4  12  105.94    8.14
   1  -4  12  110.84    7.60
   1  -4  12  101.91    7.43
   1  -4  12  101.42   10.80
   1  -4  12   96.87    7.77
   1  -4  12  102.15    8.83
   1  -4  12   91.58    7.57
   1  -4  12   89.33    8.29
   1  -4  12  102.28   12.91
   1  -4  13   83.39    6.49
   1  -4  13   79.52    7.24
   1  -4  13   61.49    8.87
   1  -4  13   68.65    6.53
   1  -4  13   85.27    6.55
   1  -4  13   79.32    6.37
   1  -4  13   74.79    7.06
   1  -4  13   85.10    7.94
   1  -4  13   67.16   11.30
   1  -4  13   87.42    6.72
   1  -4  13   86.18    7.72
   1  -4  14  147.59   10.50
   1  -4  14  127.33   13.09
   1  -4  14  140.67    9.59
   1  -4  14  141.22    9.72
   1  -4  14  124.10   10.15
   1  -4  14  142.52   11.35
   1  -4  14  127.75   10.74
   1  -4  14  133.96   10.26
   1  -4  14  114.13    9.50
   1  -4  14  109.62   15.20
   1  -4  15  512.57   32.54
   1  -4  15  572.66   32.38
   1  -4  15  489.26   32.48
   1  -4  15  509.54   33.62
   1  -4  15  567.97   34.23
   1  -4  15  522.35   33.01
   1  -4  15  508.06   32.37
   1  -4  16  132.91   11.01
   1  -4  16  166.38   11.05
   1  -4  16  173.69   12.76
   1  -4  16  156.29   11.65
   1  -4  16  150.99   12.20
   1  -4  16  143.78   11.49
   1  -4  17  237.44   14.58
   1  -4  17  204.50   14.99
   1  -4  17  227.08   15.83
   1  -4  17  216.80   15.35
   1  -4  17  227.48   16.49
   1  -4  17  190.78   14.42
   1  -4  18   87.65    6.84
   1  -4  18   83.57    7.35
   1  -4  18   98.28    8.18
   1  -4  18   81.74    8.24
   1  -4  19   32.77    4.63
   1  -4  19   31.36    3.38
   1  -4  19   25.39    3.25
   1  -4  19   35.07    4.32
   1  -4  19   33.70    3.14
   1  -4  20    1.08    2.12
   1  -4  20    0.78    1.16
   1  -4  20    0.29    1.36
  -1   3  19    3.58    1.67
  -1   3  19   -0.18    1.64
  -1   3  19    0.98    1.50
  -1   3  19    1.53    1.26
  -1   3  18  467.89   31.75
  -1   3  18  554.66   32.47
  -1   3  18  551.09   32.80
  -1   3  18  576.77   32.51
  -1   3  18  532.67   32.27
  -1   3  17   11.88    3.13
  -1   3  17    8.60    2.26
  -1   3  17   11.67    3.03
  -1   3  17   10.81    2.94
  -1   3  17   10.23    3.16
  -1   3  16  710.42   43.48
  -1   3  16  709.52   43.62
  -1   3  16  727.56   43.12
  -1   3  16  740.49   43.92
  -1   3  16  681.25   43.71
  -1   3  15    7.65    2.70
  -1   3  15    6.31    2.38
  -1   3  15    6.31    3.10
  -1   3  15    3.28    2.63
  -1   3  15    6.68    3.43
  -1   3  15    7.35    2.93
  -1   3  15    7.23    2.53
  -1   3  14   46.10    5.49
  -1   3  14   45.44    6.46
  -1   3  14   52.64    4.93
  -1   3  14   49.09    4.68
  -1   3  14   50.50    4.49
  -1   3  14   55.27    5.53
  -1   3  14   52.84    6.00
  -1   3  14   52.45    5.84
  -1   3  14   54.38    5.78
  -1   3  14   63.88    5.48
  -1   3  13  138.91   10.34
  -1   3  13  113.39    9.26
  -1   3  13  153.23    9.96
  -1   3  13  143.35   11.81
  -1   3  13  150.36   10.14
  -1   3  13  151.05   10.95
  -1   3  13  138.71   10.07
  -1   3  12    0.29    2.32
  -1   3  12    2.59    1.56
  -1   3  12   -0.45    2.70
  -1   3  12    0.45    1.55
  -1   3  12    7.64    2.82
  -1   3  12    2.28    1.71
  -1   3  12    3.21    1.92
  -1   3  11   94.01    7.70
  -1   3  11   74.94    7.79
  -1   3  11   99.05    6.82
  -1   3  11   94.98    7.73
  -1   3  11   88.75    6.92
  -1   3  11   88.33    7.21
  -1   3  11   79.95    6.60
  -1   3  10    8.84    2.27
  -1   3  10   13.77    2.25
  -1   3  10    3.36    1.55
  -1   3  10    5.27    1.67
  -1   3  10   10.41    2.67
  -1   3  10    7.01    1.71
  -1   3  10    6.55    2.17
  -1   3   9    2.07    1.29
  -1   3   8   54.75    4.23
  -1   3   8   50.85    6.86
  -1   3   7 2010.88  122.46
  -1   3   7 2071.97  119.18
  -1   3   6  677.74   44.60
   1  -3  -6  727.46   42.30
  -1   3   5 3394.81  188.40
  -1   3   5 3594.92  190.70
   1  -3  -5 2982.30  188.48
  -1   3   4   66.34    5.38
  -1   3   4   70.60    6.17
   1  -3  -4   54.05    5.06
  -1   3   3 1464.31   87.20
   1  -3  -3 1460.47   87.33
  -1   3   3 1583.38   88.07
  -1   3   2  105.85    7.74
   1  -3  -2  101.33    7.60
  -1   3   1  826.16   49.17
   1  -3  -1  832.46   49.30
   1  -3   0  368.79   22.88
   1  -3   1  426.34   26.14
  -1   3  -2   47.70    4.75
   1  -3   2   49.34    4.63
  -1   3  -3  320.02   21.92
   1  -3   3  396.34   22.19
  -1   3  -4 1822.21  112.98
   1  -3   4 2083.45  113.22
  -1   3  -5 1570.12   97.37
   1  -3   5 1731.83   97.53
   1  -3   5 1750.60   98.42
  -1   3  -6 2778.31  160.52
   1  -3   6 2652.77  160.50
   1  -3   6 2999.40  162.01
  -1   3  -7  771.12   48.01
   1  -3   7  848.37   48.28
   1  -3   7  827.85   49.92
   1  -3   7  818.56   47.61
   1  -3   8  903.05   53.04
   1  -3   8  885.84   50.50
   1  -3   8  822.46   50.38
   1  -3   9  336.22   23.60
   1  -3   9  403.65   26.04
   1  -3   9  336.01   20.99
   1  -3  10   48.68    6.79
   1  -3  10   54.12    4.52
   1  -3  10   65.24    8.81
   1  -3  11  595.35   35.66
   1  -3  11  610.06   35.78
   1  -3  11  518.18   35.58
   1  -3  11  584.54   35.50
   1  -3  11  642.38   39.35
   1  -3  11  591.10   35.57
   1  -3  11  573.90   36.85
   1  -3  11  674.88   36.74
   1  -3  11  720.10   42.99
   1  -3  12  198.99   13.03
   1  -3  12  204.43   13.41
   1  -3  12  201.46   12.90
   1  -3  12  164.43   13.05
   1  -3  12  192.87   12.88
   1  -3  12  200.93   16.49
   1  -3  12  215.72   13.66
   1  -3  12  182.60   14.29
   1  -3  12  214.55   14.15
   1  -3  12  173.12   18.39
   1  -3  13   97.61    8.48
   1  -3  13  129.45    9.06
   1  -3  13  125.72    9.56
   1  -3  13  135.70    9.03
   1  -3  13  133.52   12.76
   1  -3  13  131.89    8.93
   1  -3  13  108.25    9.40
   1  -3  13  142.25   10.80
   1  -3  13  127.85   10.24
   1  -3  13  113.75   14.66
   1  -3  14    2.61    1.92
   1  -3  14    0.27    4.11
   1  -3  14    4.22    2.25
   1  -3  14   -1.57    4.79
   1  -3  14    2.13    1.89
   1  -3  14    4.53    3.10
   1  -3  14    0.48    2.86
   1  -3  14    2.72    2.23
   1  -3  14    3.52    3.03
   1  -3  14    3.22    1.73
   1  -3  15  130.20   10.26
   1  -3  15  140.63   10.02
   1  -3  15  103.17    8.75
   1  -3  15  163.79   11.80
   1  -3  15  128.06   10.09
   1  -3  15  131.66   10.81
   1  -3  15  134.17    9.58
   1  -3  16  295.16   19.84
   1  -3  16  325.39   21.36
   1  -3  16  297.70   20.32
   1  -3  16  299.22   20.76
   1  -3  16  310.92   21.89
   1  -3  16  309.29   19.69
   1  -3  17  160.78   11.94
   1  -3  17  131.59   10.81
   1  -3  17  153.71   12.44
   1  -3  18  214.52   15.00
   1  -3  18  178.88   12.92
   1  -3  18  211.38   14.38
   1  -3  18  199.22   13.26
   1  -3  19   70.07    5.64
   1  -3  19   71.19    5.45
   1  -3  19   94.64    7.32
   1  -3  19   87.32    5.86
   1  -3  20   41.27    3.57
   1  -3  20   38.87    3.46
   1  -3  20   35.14    3.69
   1  -3  20   44.14    4.53
   1  -3  20   35.07    3.49
   1  -3  20   38.91    3.25
  -1   2  19    5.82    2.38
  -1   2  19    9.70    2.28
  -1   2  19    4.50    1.69
  -1   2  19    6.01    2.06
  -1   2  18   14.07    3.20
  -1   2  18   17.18    3.18
  -1   2  18   19.78    3.53
  -1   2  17  310.03   19.94
  -1   2  17  311.46   21.07
  -1   2  17  327.37   20.93
  -1   2  17  344.86   21.27
  -1   2  17  326.63   20.47
  -1   2  16   27.32    3.51
  -1   2  16   17.10    3.62
  -1   2  16   24.11    2.95
  -1   2  16   20.27    4.06
  -1   2  16   14.54    3.51
  -1   2  16   14.32    3.45
  -1   2  16   25.42    3.58
  -1   2  15  679.99   39.28
  -1   2  15  628.44   40.69
  -1   2  15  595.31   38.12
  -1   2  15  655.56   38.82
  -1   2  15  596.64   39.13
  -1   2  15  637.44   39.48
  -1   2  15  659.94   38.77
  -1   2  14    6.63    2.66
  -1   2  14    9.45    2.79
  -1   2  14    3.70    3.20
  -1   2  14    5.26    2.06
  -1   2  14    9.63    2.22
  -1   2  14    6.69    2.69
  -1   2  14    5.65    2.31
  -1   2  13    4.15    2.36
  -1   2  13    0.53    1.31
  -1   2  13    3.18    2.21
  -1   2  13    3.36    1.77
  -1   2  13    1.97    3.01
  -1   2  13    0.91    2.06
  -1   2  13    3.06    2.72
  -1   2  13    0.80    2.19
  -1   2  13    6.01    2.41
  -1   2  13    3.77    2.02
  -1   2  12   39.01    4.62
  -1   2  12   26.87    3.38
  -1   2  12   48.12    4.63
  -1   2  12   47.35    4.15
  -1   2  12   41.87    5.23
  -1   2  12   45.36    4.50
  -1   2  12   33.23    4.46
  -1   2  12   41.94    4.91
  -1   2  12   43.58    4.34
  -1   2  11  243.20   16.16
  -1   2  11  272.08   15.97
  -1   2  11  209.22   14.96
  -1   2  11  271.28   17.08
  -1   2  11  244.63   15.34
  -1   2  11  224.88   15.22
  -1   2  11  240.37   15.27
  -1   2  11  245.24   16.21
  -1   2  11  235.74   16.27
  -1   2  11  241.67   15.54
  -1   2  10  559.00   31.11
  -1   2  10  505.77   31.81
  -1   2  10  519.49   30.53
  -1   2  10  493.51   31.31
  -1   2  10  462.41   30.30
  -1   2  10  517.63   30.73
  -1   2   9    7.10    2.17
  -1   2   9    5.87    1.46
  -1   2   8  110.25    7.27
  -1   2   8  102.51    7.15
  -1   2   8  107.08   10.07
  -1   2   7   15.54    3.84
  -1   2   7   16.53    1.96
  -1   2   7   16.78    3.99
  -1   2   6  841.96   44.08
  -1   2   6  842.60   43.62
  -1   2   6  746.07   40.72
  -1   2   5 1274.20   71.46
   1  -2  -5 1147.37   69.77
  -1   2   5 1269.75   71.83
   1  -2  -4 4097.07  229.31
  -1   2   4 4095.47  230.66
  -1   2   4 4027.66  230.21
  -1   2   4 3812.04  229.06
  -1   2   3  167.50   10.48
   1  -2  -3  146.44    9.56
  -1   2   3  133.13    9.43
   1  -2  -2  293.90   16.50
  -1   2   2  240.01   16.23
   1  -2  -1    2.82    1.40
   1  -2   0 3918.98  225.99
   1  -2   1  360.53   21.84
  -1   2  -1  358.55   21.77
   1  -2   2  378.17   22.92
   1  -2   2  374.24   22.71
  -1   2  -2  373.53   22.71
   1  -2   3 1387.68   78.43
  -1   2  -3 1307.45   78.36
   1  -2   4  280.68   17.55
  -1   2  -4  293.08   17.64
   1  -2   5 1385.14   77.93
  -1   2  -5 1295.75   77.89
  -1   2  -6  247.07   15.10
   1  -2   7 1669.85   96.75
   1  -2   8  553.28   34.57
   1  -2   8  523.35   32.05
   1  -2   8  602.43   35.98
   1  -2   9  530.17   36.01
   1  -2   9  565.22   33.50
   1  -2   9  618.25   38.06
  -1   2  -9  545.45   36.04
   1  -2  10    6.77    3.60
  -1   2 -10   15.56    5.97
   1  -2  10    7.98    1.73
   1  -2  10   11.03    4.95
   1  -2  11    7.79    1.93
   1  -2  11    7.59    3.12
   1  -2  11    8.84    3.58
   1  -2  11    8.45    1.90
   1  -2  11    6.41    2.10
   1  -2  11    9.72    2.69
   1  -2  11    7.41    2.74
   1  -2  11    3.64    4.23
   1  -2  11    8.19    2.73
   1  -2  12  285.54   20.27
   1  -2  12  291.07   25.76
   1  -2  12  328.29   20.69
   1  -2  12  343.89   20.41
   1  -2  12  297.93   23.67
   1  -2  12  337.75   20.48
   1  -2  12  382.52   21.19
   1  -2  12  331.36   21.79
   1  -2  12  356.68   22.22
   1  -2  12  290.84   20.72
   1  -2  13  206.77   15.60
   1  -2  13  244.56   16.06
   1  -2  13  244.41   16.30
   1  -2  13  200.92   18.89
   1  -2  13  267.41   16.05
   1  -2  13  262.52   15.88
   1  -2  13  272.85   16.59
   1  -2  13  273.01   17.83
   1  -2  13  257.70   17.49
   1  -2  13  242.93   16.50
   1  -2  13  214.01   16.11
   1  -2  14   42.69    4.74
   1  -2  14   61.01    5.42
   1  -2  14   52.00    6.20
   1  -2  14   45.33    7.37
   1  -2  14   56.12    5.00
   1  -2  14   59.19    5.30
   1  -2  14   53.93    5.73
   1  -2  14   65.08    6.73
   1  -2  14   60.69    6.78
   1  -2  14   54.64    5.71
   1  -2  14   46.89    5.17
   1  -2  15    1.44    1.92
   1  -2  15    2.34    3.38
   1  -2  15    1.82    2.38
   1  -2  15    2.60    1.78
   1  -2  15    0.30    3.08
   1  -2  15   -2.04    2.55
   1  -2  15    0.36    2.21
   1  -2  15   -0.48    2.79
   1  -2  15    0.58    2.01
   1  -2  16    5.64    1.95
   1  -2  16    7.75    2.67
   1  -2  16    6.12    1.85
   1  -2  16    9.83    3.52
   1  -2  16    6.71    2.71
   1  -2  16    6.61    2.52
   1  -2  16    7.42    3.95
  -1   2 -17  205.22   13.85
   1  -2  17  238.75   16.57
   1  -2  17  237.43   15.76
   1  -2  17  208.55   14.67
   1  -2  17  190.04   14.08
   1  -2  18   63.73    6.82
   1  -2  18   67.05    5.21
   1  -2  18   63.50    6.20
   1  -2  18   62.31    5.38
   1  -2  19  172.81   12.05
   1  -2  19  152.42   10.76
   1  -2  19  159.53   10.48
   1  -2  19  151.35   11.05
   1  -2  19  159.21   10.69
   1  -2  20   27.53    2.91
   1  -2  20   23.81    2.73
   1  -2  20   27.70    2.68
   1  -2  20   22.34    2.66
   1  -2  20   31.13    3.23
   1  -2  20   29.91    2.67
   1  -2  20   34.79    3.08
  -1   1  20  197.08   11.97
  -1   1  20  208.80   11.80
  -1   1  20  208.37   11.87
  -1   1  20  205.54   11.39
  -1   1  19   33.61    3.65
  -1   1  19   31.42    3.97
  -1   1  19   25.97    3.47
  -1   1  19   36.84    3.52
  -1   1  19   28.16    3.53
  -1   1  19   30.37    3.36
  -1   1  18   10.88    2.96
  -1   1  18    9.03    3.13
  -1   1  18   12.05    2.50
  -1   1  18    8.36    2.63
  -1   1  18   12.71    2.37
  -1   1  18   13.12    2.14
  -1   1  17   40.76    5.53
  -1   1  17   51.08    5.84
  -1   1  17   53.48    5.62
  -1   1  17   53.79    5.06
  -1   1  17   49.31    4.57
  -1   1  16  519.45   31.83
  -1   1  16  495.73   31.31
  -1   1  16  612.14   34.63
  -1   1  16  489.99   32.31
  -1   1  16  506.46   32.49
  -1   1  16  513.85   31.78
  -1   1  15   48.63    5.15
  -1   1  15   39.79    4.41
  -1   1  15   51.08    4.98
  -1   1  15   46.94    6.79
  -1   1  15   46.43    5.56
  -1   1  15   45.89    5.61
  -1   1  15   46.58    4.92
  -1   1  14  607.18   38.54
  -1   1  14  605.06   37.94
  -1   1  14  597.48   40.05
  -1   1  14  655.63   38.35
  -1   1  14  613.50   39.48
  -1   1  14  621.86   39.13
  -1   1  14  670.67   38.41
  -1   1  13   49.42    5.38
  -1   1  13   59.43    5.11
  -1   1  13   54.35    6.55
  -1   1  13   50.81    4.66
  -1   1  13   51.60    5.26
  -1   1  13   68.76    6.40
  -1   1  13   53.87    6.11
  -1   1  13   53.64    5.45
  -1   1  13   54.87    5.96
  -1   1  13   56.05    5.24
  -1   1  12  418.37   26.24
  -1   1  12  435.13   25.89
  -1   1  12  367.64   26.83
  -1   1  12  397.10   25.43
  -1   1  12  434.93   25.56
  -1   1  12  437.59   25.18
  -1   1  12  412.07   25.35
  -1   1  12  457.88   26.40
  -1   1  12  403.59   26.60
  -1   1  12  352.82   25.69
  -1   1  12  394.73   26.41
  -1   1  12  428.47   25.76
  -1   1  11  153.48   11.43
  -1   1  11  184.74   11.48
  -1   1  11  186.73   12.58
  -1   1  11  165.83   10.91
  -1   1  11  154.55   11.18
  -1   1  11  177.44   11.73
  -1   1  11  163.68   11.85
  -1   1  11  152.51   11.72
  -1   1  11  164.82   10.91
  -1   1  11  157.00   10.77
  -1   1  11  148.63   10.64
  -1   1  11  162.48   11.10
  -1   1  11  149.52   14.96
  -1   1  10   53.60    4.58
  -1   1  10   65.42    8.26
  -1   1  10   55.52    4.45
  -1   1  10   43.15    5.18
  -1   1   9  818.13   49.63
  -1   1   9  849.08   53.71
  -1   1   9  882.29   49.88
  -1   1   8    8.88    2.00
  -1   1   8    6.87    3.65
  -1   1   8   11.14    1.75
  -1   1   7  109.16    7.67
  -1   1   7  129.20    7.82
  -1   1   7  131.05   10.49
  -1   1   6  385.72   25.08
   1  -1  -5  808.22   47.96
  -1   1   5  874.04   50.12
  -1   1   5  864.05   50.01
  -1   1   5  827.73   47.92
  -1   1   4 1566.75   92.84
  -1   1   4 1594.72   92.99
   1  -1  -4 1585.51   91.59
  -1   1   3  978.92   61.52
  -1   1   3 1022.27   61.73
   1  -1  -3 1097.12   60.89
  -1   1   2    2.89    1.42
   1  -1  -2    3.37    1.09
  -1   1   2    6.29    1.72
  -1   1   2    3.76    1.48
   1  -1  -1 4300.60  247.46
   1  -1   0    0.77    0.78
   1  -1   1  789.75   45.09
  -1   1  -1  755.13   44.92
  -1   1  -2   44.64    3.43
   1  -1   2   39.70    3.15
   1  -1   3   46.60    3.44
  -1   1  -4   27.05    2.43
   1  -1   4   28.40    2.37
  -1   1  -5   55.26    3.43
   1  -1   5   44.52    3.28
   1  -1   7 2113.44  117.49
   1  -1   7 1950.12  114.67
  -1   1  -8 1611.13  101.87
   1  -1   8 1896.72  103.47
  -1   1  -9  375.06   26.36
   1  -1   9  419.04   27.72
  -1   1 -10  444.09   30.27
   1  -1  10  470.04   31.97
   1  -1  11   18.95    5.72
   1  -1  11   28.07    4.03
   1  -1  11   29.15    3.28
   1  -1  11   24.57    5.11
   1  -1  11   24.38    3.00
   1  -1  11   25.35    3.58
   1  -1  11   32.64    4.04
   1  -1  11   31.28    4.15
   1  -1  11   24.63    3.24
   1  -1  12    1.51    1.81
   1  -1  12    6.61    3.30
   1  -1  12    3.20    1.83
   1  -1  12    5.72    1.92
   1  -1  12    5.70    3.70
   1  -1  12    5.14    2.65
   1  -1  12    2.74    2.25
   1  -1  12    4.22    2.35
   1  -1  12    3.53    1.93
   1  -1  12    2.65    1.81
   1  -1  13  248.02   17.91
   1  -1  13  289.11   18.26
   1  -1  13  273.23   18.34
   1  -1  13  236.58   21.14
   1  -1  13  296.95   18.05
   1  -1  13  289.77   17.88
   1  -1  13  284.67   18.38
   1  -1  13  304.15   19.66
   1  -1  13  300.61   19.70
   1  -1  13  270.96   18.58
   1  -1  13  270.92   18.54
   1  -1  14   60.01    6.13
   1  -1  14   75.88    6.02
   1  -1  14   64.48    7.71
   1  -1  14   77.94    6.08
   1  -1  14   66.29    5.64
   1  -1  14   55.40    5.57
   1  -1  14   61.20    6.44
   1  -1  14   76.23    7.38
   1  -1  14   66.19    6.45
   1  -1  14   68.41    5.97
   1  -1  15   51.55    5.53
   1  -1  15   44.73    5.09
   1  -1  15   76.88    8.39
   1  -1  15   64.70    5.57
   1  -1  15   58.94    5.57
   1  -1  15   63.96    6.28
   1  -1  15   67.23    7.14
   1  -1  15   64.17    5.77
   1  -1  16   15.21    2.93
  -1   1 -16   20.54    3.68
   1  -1  16   15.52    2.80
   1  -1  16   29.39    5.20
   1  -1  16   23.77    3.75
   1  -1  16   30.13    4.86
   1  -1  16   23.57    3.42
   1  -1  17   -1.06    3.53
   1  -1  17    1.60    1.94
   1  -1  17    0.84    2.71
   1  -1  17    2.13    2.15
   1  -1  18  298.57   17.78
   1  -1  18  245.91   15.86
   1  -1  18  238.08   15.19
   1  -1  18  278.61   16.31
   1  -1  18  245.77   15.53
   1  -1  19   67.63    5.49
   1  -1  19   62.91    5.01
   1  -1  19   53.90    5.24
   1  -1  19   72.78    5.78
   1  -1  19   66.04    5.25
   1  -1  20  194.12   11.83
   1  -1  20  167.41   11.29
   1  -1  20  204.86   12.08
   1  -1  20  183.58   11.42
  -1   0  20    0.41    1.93
  -1   0  20    0.33    1.45
  -1   0  20    0.35    1.57
  -1   0  20    0.91    1.65
  -1   0  20   -1.09    1.32
  -1   0  19  164.30   10.66
  -1   0  19  150.25    9.91
  -1   0  19  138.54    9.99
  -1   0  19  140.28   10.35
  -1   0  19  166.09   10.96
  -1   0  19  167.16   10.82
  -1   0  19  143.32   10.18
  -1   0  18    1.40    2.04
  -1   0  18    2.13    1.71
  -1   0  18   -0.71    2.80
  -1   0  18   -1.15    2.93
  -1   0  18    1.81    2.38
  -1   0  18    1.90    2.04
  -1   0  17   37.85    4.65
  -1   0  17   42.03    6.08
  -1   0  17   37.39    5.03
  -1   0  17   37.54    4.81
  -1   0  17   47.14    4.64
  -1   0  17   37.65    4.04
  -1   0  16  103.17    7.95
  -1   0  16  111.84   10.07
  -1   0  16  100.17    7.73
  -1   0  16   92.38    8.76
  -1   0  16   98.57    9.25
  -1   0  16  102.55    8.07
  -1   0  15  460.82   30.45
  -1   0  15  513.41   32.81
  -1   0  15  492.61   30.19
  -1   0  15  559.81   31.54
  -1   0  15  566.57   30.89
  -1   0  15  516.06   32.15
  -1   0  15  512.46   31.85
  -1   0  15  400.07   29.98
  -1   0  14    3.34    1.95
  -1   0  14    0.53    2.00
  -1   0  14    1.05    3.04
  -1   0  14    2.76    3.27
  -1   0  14    3.78    2.26
  -1   0  14    4.68    2.76
  -1   0  14    4.95    2.79
  -1   0  14    5.64    2.12
  -1   0  13  836.80   52.61
  -1   0  13  870.49   52.36
  -1   0  13  875.33   52.23
  -1   0  13  810.41   53.90
  -1   0  13  815.33   52.34
  -1   0  13  960.12   52.36
  -1   0  13  950.89   53.13
  -1   0  13  850.01   53.57
  -1   0  13  824.58   53.36
  -1   0  13  847.67   52.80
  -1   0  13  966.45   52.65
  -1   0  12   19.53    3.15
  -1   0  12   30.74    3.46
  -1   0  12   18.46    2.77
  -1   0  12   25.83    4.23
  -1   0  12   16.83    4.06
  -1   0  12   19.80    4.02
  -1   0  12   20.92    3.02
  -1   0  12   23.04    3.97
  -1   0  12   23.48    3.72
  -1   0  12   25.55    3.94
  -1   0  12   21.16    3.17
  -1   0  12    9.89    5.85
  -1   0  12   19.33    2.87
  -1   0  12   24.09    3.10
  -1   0  11  681.91   33.24
  -1   0  11  509.13   32.49
  -1   0  11  511.25   32.64
  -1   0  11  573.06   33.25
  -1   0  11  536.63   33.67
  -1   0  11  521.90   33.53
  -1   0  11  425.00   34.20
  -1   0  11  536.36   32.52
  -1   0  11  542.46   32.35
  -1   0  11  522.65   32.38
  -1   0  11  543.20   37.85
  -1   0  11  571.08   32.85
  -1   0  10   81.97    6.00
  -1   0  10   85.20    9.95
  -1   0  10   77.93    5.97
  -1   0   9  244.38   15.44
  -1   0   9  272.22   19.69
  -1   0   9  254.83   15.63
  -1   0   8  190.30   12.81
  -1   0   8  226.20   13.09
  -1   0   8  238.51   16.53
  -1   0   7  569.71   34.33
  -1   0   7  586.92   34.49
  -1   0   7  692.92   37.81
   1   0  -7  582.51   34.95
  -1   0   6   93.92    7.89
   1   0  -6   82.40    6.32
  -1   0   5   53.51    5.43
   1   0  -5   53.33    4.33
  -1   0   4  991.84   56.32
  -1   0   4  961.42   54.78
   1   0  -4  919.15   54.77
  -1   0   3  137.00    9.44
  -1   0   3  139.37    8.51
   1   0  -3  137.48    8.26
  -1   0   2 7033.96  412.18
  -1   0   2 7321.79  412.74
  -1   0   2 7312.33  412.75
  -1   0   1    4.45    1.05
  -1   0   0 1354.77   78.51
  -1   0  -1   84.81    5.48
  -1   0  -2  244.83   10.45
  -1   0  -2  109.07   10.24
  -1   0  -3    1.88    0.97
   1   0   4  238.05   15.15
   1   0   5    6.19    2.34
  -1   0  -5    3.57    4.06
   1   0   6  603.34   34.17
  -1   0  -6  501.24   33.81
   1   0   7   69.94    5.15
  -1   0  -7   65.59    7.76
   1   0   8 1371.84   72.61
   1   0   8 1151.40   69.23
  -1   0  -8 1189.30   71.61
   1   0   9   94.54    6.73
   1   0   9   92.29    6.71
   1   0   9  106.00    9.86
  -1   0  -9   92.44    9.80
   1   0  10  548.14   34.49
  -1   0 -10  561.80   37.27
   1   0  10  615.60   34.62
   1   0  10  561.51   37.95
   1   0  11  278.23   19.33
   1   0  11  319.48   19.30
   1   0  11  304.61   19.42
   1   0  11  317.30   19.12
   1   0  11  294.49   19.11
   1   0  11  325.91   19.58
   1   0  11  309.16   20.32
   1   0  11  321.28   19.79
   1   0  11  280.89   19.86
   1   0  12    3.23    1.83
   1   0  12    2.39    1.92
   1   0  12    3.70    1.65
   1   0  12    2.95    3.42
   1   0  12    0.78    1.89
   1   0  12    3.62    2.52
   1   0  12    2.73    1.92
   1   0  12    2.40    2.09
   1   0  12    4.95    1.87
   1   0  13   14.92    3.30
   1   0  13   18.04    2.96
   1   0  13   21.75    4.54
   1   0  13   22.20    3.12
   1   0  13   24.27    3.28
   1   0  13   23.64    3.37
   1   0  13   21.21    3.71
   1   0  13   20.39    3.34
   1   0  13   17.22    3.97
   1   0  13   24.57    3.37
   1   0  14  116.17    9.60
   1   0  14  124.24    9.15
   1   0  14  128.12    8.98
   1   0  14   85.57   11.20
   1   0  14  121.14    9.11
   1   0  14  137.60   11.56
   1   0  14  120.59    9.25
   1   0  14  126.22    9.83
   1   0  14  132.94   10.74
   1   0  14  125.21    9.35
   1   0  15  136.63   10.24
  -1   0 -15  118.22    9.76
   1   0  15  128.31    9.69
   1   0  15  124.57    9.60
   1   0  15  145.62   12.19
   1   0  15  137.45    9.76
   1   0  15  144.82   11.35
   1   0  15  132.80   10.37
   1   0  15  130.71    9.82
   1   0  16   60.44    5.53
  -1   0 -16   51.96    5.33
   1   0  16   72.70    7.69
   1   0  16   58.70    6.51
   1   0  16   58.55    5.35
   1   0  17   12.58    2.44
   1   0  17    9.74    2.81
   1   0  17   11.92    2.65
   1   0  17   10.49    2.35
   1   0  18    1.26    2.94
   1   0  18    0.80    2.10
   1   0  18    1.62    1.62
   1   0  18   -0.77    2.25
   1   0  18    3.97    2.31
   1   0  18    1.55    2.01
   1   0  19   94.86    6.98
   1   0  19   85.02    6.29
   1   0  19   97.38    7.10
   1   0  19   88.69    6.62
  -1  -1  20  103.17    7.29
  -1  -1  20   79.26    6.77
  -1  -1  20   94.42    6.62
  -1  -1  20   87.55    6.70
  -1  -1  20  120.82    7.50
  -1  -1  20  112.80    7.72
  -1  -1  20  110.03    7.17
  -1  -1  19    0.19    1.40
  -1  -1  19    0.69    1.87
  -1  -1  19   -1.19    1.94
  -1  -1  19    1.89    1.51
  -1  -1  19    2.07    2.30
  -1  -1  19    1.41    2.65
  -1  -1  19    0.77    1.98
  -1  -1  19   -0.21    1.83
  -1  -1  18  393.71   25.72
  -1  -1  18  408.68   26.22
  -1  -1  18  425.18   26.10
  -1  -1  18  420.02   25.57
  -1  -1  18  402.09   25.20
  -1  -1  17    0.32    2.26
  -1  -1  17   -0.24    1.83
  -1  -1  17    0.39    2.64
  -1  -1  17   -2.71    2.92
  -1  -1  17    0.34    2.54
  -1  -1  17    1.11    2.23
  -1  -1  16  136.74   10.58
  -1  -1  16  170.10   12.08
  -1  -1  16  154.88   12.25
  -1  -1  16  136.67   12.09
  -1  -1  16  168.34   11.26
  -1  -1  15   25.07    3.65
  -1  -1  15   23.85    3.39
  -1  -1  15   23.64    4.86
  -1  -1  15   37.62    5.13
  -1  -1  15   26.53    4.88
  -1  -1  15   25.14    4.05
  -1  -1  15   26.05    3.46
  -1  -1  14  231.50   13.79
  -1  -1  14  205.01   13.41
  -1  -1  14  155.49   12.92
  -1  -1  14  240.64   14.70
  -1  -1  14  194.20   13.98
  -1  -1  14  197.28   14.82
  -1  -1  14  209.57   14.91
  -1  -1  14  182.05   13.36
  -1  -1  13  141.51   10.56
  -1  -1  13  145.03   10.32
  -1  -1  13  158.23   10.44
  -1  -1  13  139.05   10.28
  -1  -1  13  160.47   11.39
  -1  -1  13  145.73   11.50
  -1  -1  13  159.96   11.07
  -1  -1  13  141.14   11.65
  -1  -1  13  150.39   10.52
  -1  -1  12 1314.82   83.59
  -1  -1  12 1230.83   83.24
  -1  -1  12 1498.97   83.53
  -1  -1  12 1587.40   84.35
  -1  -1  12 1228.97   85.37
  -1  -1  12 1493.58   83.45
  -1  -1  12 1483.35   84.12
  -1  -1  12 1431.89   84.67
  -1  -1  12 1542.10   85.07
  -1  -1  12 1512.36   83.75
  -1  -1  12 1412.33   83.71
  -1  -1  12 1395.67   90.09
  -1  -1  11  109.72    7.90
  -1  -1  11  115.62    8.72
  -1  -1  11  110.74    8.38
  -1  -1  11  123.63    9.17
  -1  -1  11  108.78    8.71
  -1  -1  11  105.38    7.85
  -1  -1  11   93.33    9.50
  -1  -1  11  111.91    7.86
  -1  -1  11  117.76    8.13
  -1  -1  11  110.82   12.74
  -1  -1  10  259.49   19.66
  -1  -1  10  305.94   22.76
  -1  -1  10  300.82   18.07
  -1  -1   9  232.72   15.12
  -1  -1   9  238.28   16.94
  -1  -1   9  259.93   15.45
  -1  -1   8    9.93    1.93
  -1  -1   8    9.89    1.70
  -1  -1   8   11.02    4.19
   1   1  -8    9.86    3.24
  -1  -1   7 1250.86   73.12
  -1  -1   7 1396.32   76.41
   1   1  -7 1233.96   73.36
  -1  -1   6  206.77   13.78
   1   1  -6  174.01   11.48
  -1  -1   5 2467.56  144.04
  -1  -1   4  506.94   27.63
  -1  -1   4  412.47   26.44
  -1  -1   4  441.83   26.39
  -1  -1   3   79.96    5.23
  -1  -1   3   75.31    5.60
  -1  -1   2 1428.25   78.86
  -1  -1   2 1323.17   78.32
  -1  -1   1 5368.74  309.69
  -1  -1   0 1804.02   92.19
  -1  -1   0 1891.11   92.06
  -1  -1  -1 1837.55  106.34
  -1  -1  -2  202.98   11.48
  -1  -1  -2  219.94   12.05
  -1  -1  -3  176.67   12.94
   1   1   3  202.40   12.79
  -1  -1  -3  224.26   13.90
   1   1   4   27.56    2.99
   1   1   4   34.28    3.08
  -1  -1  -4   33.83    4.80
   1   1   5 1303.96   76.11
  -1  -1  -5 1288.38   76.66
   1   1   6  115.24    8.55
   1   1   6  106.22    7.10
  -1  -1  -6  111.18    9.45
   1   1   7   89.50    7.87
   1   1   7   91.78    6.22
  -1  -1  -7   79.35    8.69
   1   1   8   23.94    2.90
   1   1   8   28.99    2.80
   1   1   8   29.14    4.64
  -1  -1  -8   22.63    5.72
   1   1   9 1155.14   65.64
  -1  -1  -9 1116.46   68.56
   1   1   9 1120.14   65.77
   1   1   9 1042.06   67.95
   1   1  10  657.90   41.22
   1   1  10  660.43   41.21
   1   1  10  793.38   42.08
  -1  -1 -10  730.91   44.74
   1   1  10  728.81   41.54
   1   1  10  656.17   42.24
   1   1  11 1079.40   61.51
   1   1  11 1080.02   63.28
   1   1  11 1043.90   61.28
   1   1  11 1043.39   61.34
   1   1  11 1041.32   61.24
   1   1  11 1105.15   61.94
   1   1  11 1005.63   61.59
   1   1  11  961.54   62.30
   1   1  11  999.43   62.30
   1   1  12  424.15   25.54
   1   1  12  459.30   25.85
   1   1  12  417.52   27.67
   1   1  12  426.44   25.81
   1   1  12  406.79   26.05
   1   1  12  393.18   26.76
   1   1  12  380.59   25.84
   1   1  12  401.69   26.60
   1   1  13   35.46    4.43
   1   1  13   43.25    5.11
   1   1  13   43.45    4.30
   1   1  13   47.58    4.67
   1   1  13   31.67    6.61
   1   1  13   47.88    4.58
   1   1  13   50.72    6.41
   1   1  13   38.94    4.74
   1   1  13   48.76    5.63
   1   1  13   49.71    4.80
   1   1  14   27.33    4.09
  -1  -1 -14   18.94    3.72
   1   1  14   22.90    3.37
   1   1  14   29.87    5.15
   1   1  14   16.31    4.96
   1   1  14   24.63    3.48
   1   1  14   21.95    3.40
   1   1  14   22.07    4.23
   1   1  14   21.96    3.49
   1   1  15   86.43    7.61
  -1  -1 -15   80.49    7.13
   1   1  15   92.88    7.22
   1   1  15   89.61    7.00
   1   1  15  113.88    9.77
   1   1  15   57.90    6.94
   1   1  15   90.65    8.27
   1   1  15   90.62    7.29
   1   1  16   65.23    7.52
   1   1  16   54.26    5.26
   1   1  16   48.38    5.35
   1   1  16   61.25    5.51
  -1  -1 -16   55.05    5.38
   1   1  16   50.83    5.42
   1   1  17   98.18    7.34
   1   1  17  123.14    9.64
   1   1  17   90.25    6.85
   1   1  17   96.23    7.86
   1   1  17   98.72    7.33
   1   1  17   66.39    6.75
   1   1  18   -0.53    2.24
   1   1  18    0.62    1.65
   1   1  18    0.47    1.36
   1   1  19    3.80    2.03
   1   1  19    4.35    1.82
   1   1  19    5.39    1.62
  -1  -2  20   51.17    4.25
  -1  -2  20   55.46    4.18
  -1  -2  20   43.23    4.16
  -1  -2  20   50.79    4.76
  -1  -2  20   39.22    4.31
  -1  -2  20   52.51    4.64
  -1  -2  20   51.99    4.03
  -1  -2  19   38.03    3.99
  -1  -2  19   30.64    4.16
  -1  -2  19   37.12    4.17
  -1  -2  19   36.39    3.92
  -1  -2  19   40.00    3.64
  -1  -2  19   34.11    3.63
  -1  -2  18    1.39    2.10
  -1  -2  18    1.11    1.81
  -1  -2  18    3.09    2.42
  -1  -2  18    2.41    2.42
  -1  -2  18    2.82    2.55
  -1  -2  18    1.27    1.96
  -1  -2  17  371.00   24.77
  -1  -2  17  365.82   24.19
  -1  -2  17  394.01   25.86
  -1  -2  17  432.27   26.22
  -1  -2  17  400.60   24.59
  -1  -2  17  391.63   25.13
  -1  -2  16   11.36    2.70
  -1  -2  16   19.12    4.41
  -1  -2  16   13.41    2.82
  -1  -2  16   10.84    3.66
  -1  -2  16   16.80    3.48
  -1  -2  16   12.18    3.75
  -1  -2  15   56.99    6.61
  -1  -2  15   56.44    6.63
  -1  -2  15   45.94    5.75
  -1  -2  15   60.74    6.88
  -1  -2  15   66.55    5.71
  -1  -2  14   26.38    3.58
  -1  -2  14   18.23    2.93
  -1  -2  14   30.82    4.86
  -1  -2  14   23.27    3.74
  -1  -2  14   32.66    4.57
  -1  -2  14   23.80    4.55
  -1  -2  14   25.76    4.39
  -1  -2  14   27.62    3.44
  -1  -2  14   17.69    7.67
  -1  -2  13   39.32    6.87
  -1  -2  13   82.71    6.07
  -1  -2  13   73.86    7.17
  -1  -2  13   58.44    5.57
  -1  -2  13   83.04    7.11
  -1  -2  13   66.98    6.79
  -1  -2  13   65.48    6.32
  -1  -2  13   76.09    7.38
  -1  -2  13   60.81   10.83
  -1  -2  13   84.16    6.19
  -1  -2  13   64.20    6.82
  -1  -2  12  148.95   10.64
  -1  -2  12  172.35   10.84
  -1  -2  12  164.73   12.18
  -1  -2  12  137.73   12.61
  -1  -2  12  152.76   10.67
  -1  -2  12  172.01   11.83
  -1  -2  12  144.47   11.60
  -1  -2  12  161.75   11.28
  -1  -2  12  158.56   12.15
  -1  -2  12  142.45   16.11
  -1  -2  12  174.70   11.00
  -1  -2  12  141.14   10.96
  -1  -2  12  153.83   11.75
  -1  -2  11 1641.21   97.43
  -1  -2  11 1563.56   99.44
  -1  -2  11 1573.51   97.30
  -1  -2  11 1717.82   97.36
  -1  -2  11 1676.14   97.60
  -1  -2  11 1878.90   98.71
  -1  -2  11 1731.03  103.81
  -1  -2  11 1590.23   98.35
  -1  -2  11 1719.36   98.00
  -1  -2  11 1709.06   98.73
  -1  -2  10   64.04    6.70
  -1  -2  10   71.52    9.37
  -1  -2   9 1301.28   82.43
  -1  -2   9 1591.11   85.92
  -1  -2   8  284.16   17.78
  -1  -2   8  314.94   20.25
   1   2  -7   19.43    2.41
  -1  -2   7   32.88    3.69
  -1  -2   7   17.10    2.89
  -1  -2   7   39.26    5.26
  -1  -2   6   19.13    3.78
  -1  -2   6   27.44    3.14
  -1  -2   6   21.72    2.89
  -1  -2   5 2162.20  119.89
  -1  -2   5 1990.71  118.53
  -1  -2   5 2029.19  118.64
  -1  -2   4  533.61   31.96
  -1  -2   4  537.79   32.20
  -1  -2   3   68.86    5.46
  -1  -2   3   70.39    5.11
  -1  -2   1 1074.39   62.95
  -1  -2   0 5782.89  332.95
  -1  -2  -1  130.79    8.85
  -1  -2  -2 1645.34   90.98
  -1  -2  -2 1469.24   91.12
  -1  -2  -3   14.12    2.49
  -1  -2  -3    9.57    4.07
   1   2   4  178.48   10.90
  -1  -2  -4  160.61   11.37
   1   2   5  160.32   10.53
  -1  -2  -5  159.34   11.35
   1   2   6 1497.62   76.74
  -1  -2  -6 1346.68   76.77
   1   2   7    7.99    2.13
  -1  -2  -7    6.88    5.26
   1   2   8   16.06    2.58
  -1  -2  -8   12.02    5.60
   1   2   9    8.62    2.43
   1   2   9   12.09    2.13
   1   2  10  871.88   47.56
   1   2  10  802.65   46.92
   1   2  10  716.70   48.02
   1   2  10  736.26   47.78
   1   2  10  785.88   46.74
   1   2  10  795.50   46.67
   1   2  11  679.36   38.94
   1   2  11  691.24   39.00
   1   2  11  707.76   38.89
   1   2  11  678.91   40.81
   1   2  11  696.68   39.16
   1   2  11  690.22   39.63
   1   2  11  541.73   38.46
   1   2  11  564.39   38.89
   1   2  11  660.30   39.90
   1   2  11  643.23   40.14
   1   2  11  670.75   39.44
   1   2  12  761.36   47.91
   1   2  12  812.78   48.91
  -1  -2 -12  762.18   47.45
   1   2  12  841.34   47.50
   1   2  12  881.11   47.75
   1   2  12  826.24   49.80
   1   2  12  889.70   47.92
   1   2  12  637.69   46.94
   1   2  12  910.87   48.49
   1   2  12  825.23   48.77
   1   2  12  799.36   47.90
   1   2  13  268.53   18.95
  -1  -2 -13  271.69   18.76
   1   2  13  285.21   19.95
   1   2  13  295.38   18.95
   1   2  13  322.82   21.25
   1   2  13  283.23   18.81
   1   2  13  321.95   18.80
   1   2  13  313.27   19.28
   1   2  13  313.38   20.09
   1   2  13  285.46   19.27
   1   2  14   41.86    4.75
   1   2  14   27.81    4.54
   1   2  14   46.50    6.52
   1   2  14   50.20    4.58
   1   2  14   38.61    4.27
   1   2  14   43.48    5.27
  -1  -2 -14   35.25    4.68
   1   2  14   40.95    4.62
   1   2  15    1.76    2.27
   1   2  15    3.91    1.94
   1   2  15    1.09    3.45
   1   2  15    8.53    2.66
  -1  -2 -15    2.76    2.79
   1   2  15   -0.37    2.37
   1   2  15    2.29    2.14
   1   2  16   57.34    5.28
   1   2  16   66.84    7.22
   1   2  16   53.69    4.73
   1   2  16   40.37    4.86
   1   2  16   47.09    4.93
   1   2  16   56.21    5.56
   1   2  17   48.55    5.07
   1   2  17   44.80    4.37
   1   2  17   38.22    3.79
   1   2  17   44.26    4.87
   1   2  17   43.74    4.47
   1   2  18   51.70    4.77
   1   2  18   50.83    4.34
   1   2  18   49.52    4.78
   1   2  18   37.29    4.68
   1   2  19    5.44    1.84
   1   2  19    5.45    1.82
   1   2  19    4.81    1.66
   1   2  19    6.07    1.75
  -1  -3  21   65.86    4.91
  -1  -3  21   67.20    4.57
  -1  -3  21   73.75    4.43
  -1  -3  20    5.07    1.60
  -1  -3  20    7.08    1.78
  -1  -3  20    7.85    2.12
  -1  -3  20    4.09    2.24
  -1  -3  20    6.70    2.53
  -1  -3  20    4.55    1.77
  -1  -3  20    5.11    1.58
  -1  -3  19   84.06    6.69
  -1  -3  19   82.77    7.09
  -1  -3  19   83.96    7.43
  -1  -3  19   89.25    6.78
  -1  -3  19   88.63    6.41
  -1  -3  19   84.78    6.54
  -1  -3  18   35.76    4.19
  -1  -3  18   37.74    4.14
  -1  -3  18   42.86    5.42
  -1  -3  18   35.63    4.91
  -1  -3  18   34.21    4.23
  -1  -3  17   11.16    2.89
  -1  -3  17    9.96    3.94
  -1  -3  17   15.68    2.71
  -1  -3  17   15.57    3.85
  -1  -3  17    8.17    3.44
  -1  -3  17   11.45    2.74
  -1  -3  16 1107.43   67.98
  -1  -3  16 1119.50   67.10
  -1  -3  16 1117.43   67.92
  -1  -3  16 1255.60   68.93
  -1  -3  16 1243.61   69.46
  -1  -3  16 1086.48   68.60
  -1  -3  16 1035.47   68.87
  -1  -3  15    1.01    3.20
  -1  -3  15    6.75    3.03
  -1  -3  15    0.95    2.83
  -1  -3  15    1.30    2.35
  -1  -3  15   -1.50    3.13
  -1  -3  15    1.44    2.22
  -1  -3  15    0.90    2.53
  -1  -3  15   -7.54    6.66
  -1  -3  15    3.22    2.74
  -1  -3  14  568.22   33.88
  -1  -3  14  539.70   32.75
  -1  -3  14  560.84   34.71
  -1  -3  14  546.20   34.35
  -1  -3  14  441.46   39.83
  -1  -3  14  519.12   34.02
  -1  -3  14  541.49   34.58
  -1  -3  14  510.07   33.36
  -1  -3  13  330.18   21.41
  -1  -3  13  232.24   21.32
  -1  -3  13  321.31   19.60
  -1  -3  13  303.98   26.83
  -1  -3  13  316.73   21.04
  -1  -3  13  304.62   20.14
  -1  -3  13  324.40   21.23
  -1  -3  13  314.60   20.76
  -1  -3  12   15.74    3.88
  -1  -3  12   23.20    2.94
  -1  -3  12   16.71    3.48
  -1  -3  12   19.99    3.22
  -1  -3  12   23.21    3.96
  -1  -3  12   24.45    3.57
  -1  -3  12   16.49    2.77
  -1  -3  12   20.12    6.91
  -1  -3  12   17.51    3.89
  -1  -3  12   17.38    3.30
  -1  -3  11  208.62   13.72
  -1  -3  11  204.92   14.02
  -1  -3  11  191.96   14.25
  -1  -3  11  211.57   14.73
  -1  -3  11  223.89   13.58
  -1  -3  11  201.18   13.74
  -1  -3  11  192.89   15.54
  -1  -3  11  212.56   13.59
  -1  -3  11  225.63   14.77
  -1  -3  11  237.94   19.58
  -1  -3  11  212.54   13.75
  -1  -3  10  665.89   42.44
  -1  -3  10  713.57   45.91
  -1  -3   9   31.12    4.35
  -1  -3   9   28.77    2.92
  -1  -3   9   34.75    6.13
  -1  -3   8   12.43    2.70
  -1  -3   8   20.23    3.43
  -1  -3   8   13.00    1.90
  -1  -3   8   24.60    4.86
   1   3  -8    9.81    2.53
  -1  -3   7   60.30    5.53
  -1  -3   7   68.41    5.72
  -1  -3   7   51.28    4.05
   1   3  -7   40.54    4.81
  -1  -3   6   82.59    6.64
  -1  -3   6   86.40    6.54
  -1  -3   5  530.11   33.14
  -1  -3   5  553.89   32.94
  -1  -3   4   35.91    3.84
  -1  -3   4   38.13    4.29
  -1  -3   3  223.16   17.16
  -1  -3   3  243.98   15.56
  -1  -3   2   46.25    5.35
  -1  -3   1   43.33    4.38
  -1  -3   0  141.25   10.00
  -1  -3  -1 1613.18   94.32
  -1  -3  -2 2240.17  133.57
   1   3   2 2216.24  132.37
  -1  -3  -2 2548.07  133.60
  -1  -3  -3  668.59   38.56
  -1  -3  -3  601.20   38.92
  -1  -3  -4  183.68   12.39
   1   3   4  179.89   12.18
  -1  -3  -4  182.31   13.42
  -1  -3  -5   19.89    5.29
   1   3   5    6.74    2.29
  -1  -3  -5   13.13    2.83
   1   3   5   18.53    3.26
  -1  -3  -6    2.42    5.19
   1   3   6    1.98    2.22
   1   3   6    0.26    1.35
   1   3   7  357.40   23.96
   1   3   8   69.85    5.44
   1   3   9  124.72    8.88
   1   3   9  111.96    9.66
   1   3   9  117.29    9.85
   1   3  10    3.27    1.66
   1   3  10    0.38    2.53
  -1  -3 -10    3.83    2.24
   1   3  10    3.53    2.13
   1   3  10    2.86    2.47
   1   3  10    2.72    1.64
   1   3  10    3.03    2.48
   1   3  10    4.94    2.36
   1   3  10    2.76    1.85
   1   3  11  742.13   42.71
   1   3  11  719.77   42.41
   1   3  11  830.33   43.63
   1   3  11  659.01   42.83
   1   3  11  702.72   43.96
  -1  -3 -11  682.67   42.45
   1   3  11  676.35   43.00
   1   3  11  714.71   42.73
   1   3  11  711.29   44.30
   1   3  12  132.81    9.32
   1   3  12  135.83   11.01
   1   3  12  151.63    9.71
   1   3  12  122.74    8.98
   1   3  12  115.13    9.54
   1   3  12   99.10    8.71
   1   3  12  146.10   10.06
   1   3  12  137.79   10.64
   1   3  12  120.12    9.56
  -1  -3 -12  136.78    9.42
   1   3  12  135.26    9.57
   1   3  13  960.11   52.91
   1   3  13  920.01   50.56
   1   3  13  921.71   50.78
   1   3  13  868.41   50.93
   1   3  13  674.73   49.52
  -1  -3 -13  836.04   50.16
   1   3  13  759.71   50.37
   1   3  13  901.22   51.89
   1   3  13  993.51   50.99
   1   3  14  223.13   15.83
   1   3  14  210.37   13.64
   1   3  14  232.50   14.36
   1   3  14  191.90   13.72
   1   3  14  174.23   13.33
  -1  -3 -14  179.74   13.37
   1   3  14  214.47   14.82
   1   3  14  209.10   13.87
   1   3  15  162.55   10.81
   1   3  15  155.28   10.46
   1   3  15  127.97   10.58
   1   3  15  157.75   10.98
   1   3  15  162.84   11.75
  -1  -3 -15  147.74   10.68
   1   3  15  148.70   11.03
   1   3  16    2.59    2.18
   1   3  16    5.17    2.17
   1   3  16    2.26    2.15
   1   3  16    0.33    2.52
   1   3  16    0.63    2.12
   1   3  17   30.50    3.47
   1   3  17   25.15    4.01
   1   3  17   31.00    3.91
   1   3  17   35.47    3.78
   1   3  17   33.04    4.10
   1   3  18   25.51    3.10
   1   3  18   24.39    3.30
   1   3  18   19.64    2.96
  -1  -4  21   23.16    2.97
  -1  -4  21   30.03    2.85
  -1  -4  21   28.19    2.35
  -1  -4  21   23.02    2.55
  -1  -4  21   26.58    2.50
  -1  -4  20  182.59   11.51
  -1  -4  20  155.73   10.24
  -1  -4  20  139.04   10.56
  -1  -4  20  156.23   10.60
  -1  -4  20  151.28    9.96
  -1  -4  19    5.88    2.81
  -1  -4  19    0.21    1.86
  -1  -4  19    3.24    1.82
  -1  -4  19    2.06    2.44
  -1  -4  19    4.19    2.43
  -1  -4  19    1.57    2.09
  -1  -4  19    1.90    1.63
  -1  -4  18  168.55   12.52
  -1  -4  18  151.34   10.93
  -1  -4  18  158.93   10.95
  -1  -4  18  146.96   11.41
  -1  -4  18  154.28   11.37
  -1  -4  18  168.93   12.32
  -1  -4  18  166.21   12.27
  -1  -4  18  146.21   10.49
  -1  -4  17   97.90    7.82
  -1  -4  17   81.33    8.70
  -1  -4  17   97.26    7.70
  -1  -4  17   94.47    8.72
  -1  -4  17  103.73    9.04
  -1  -4  17  100.51    9.13
  -1  -4  17   99.51    8.40
  -1  -4  17  106.47    8.89
  -1  -4  17  104.05    9.24
  -1  -4  16    6.36    3.29
  -1  -4  16    7.83    5.03
  -1  -4  16    7.67    2.30
  -1  -4  16    4.15    3.20
  -1  -4  16   12.15    3.93
  -1  -4  16    7.13    3.12
  -1  -4  16    4.40    3.64
  -1  -4  16    4.40    2.81
  -1  -4  16    8.94    3.42
  -1  -4  15  436.86   29.54
  -1  -4  15  513.87   29.32
  -1  -4  15  519.27   31.32
  -1  -4  15  502.54   30.24
  -1  -4  15  460.18   30.42
  -1  -4  15  493.35   31.00
  -1  -4  15  454.72   29.80
  -1  -4  15  447.03   29.20
  -1  -4  15  492.13   30.82
  -1  -4  14   -0.28    4.10
  -1  -4  14   -1.36    2.47
  -1  -4  14   -0.45    2.86
  -1  -4  14    2.44    2.39
  -1  -4  14    6.97    6.16
  -1  -4  14    0.44    2.55
  -1  -4  14   -0.27    1.83
  -1  -4  14   -1.72    2.12
  -1  -4  14   -0.96    3.00
  -1  -4  13  478.17   29.28
  -1  -4  13  477.23   30.66
  -1  -4  13  481.59   28.87
  -1  -4  13  401.07   31.03
  -1  -4  13  462.53   29.95
  -1  -4  13  488.43   30.41
  -1  -4  13  470.50   29.49
  -1  -4  13  485.33   29.84
  -1  -4  13  451.91   28.68
  -1  -4  13  497.92   30.47
  -1  -4  13  475.94   29.04
  -1  -4  13  437.38   35.95
  -1  -4  12   70.31    7.10
  -1  -4  12   73.63    6.22
  -1  -4  12   62.35    7.03
  -1  -4  12   72.70    8.23
  -1  -4  12   85.05    6.40
  -1  -4  12   69.40    5.86
  -1  -4  12   79.64    6.86
  -1  -4  12   65.05    6.83
  -1  -4  12   81.40    6.53
  -1  -4  12   79.39    6.87
  -1  -4  12   76.91    6.08
  -1  -4  12   93.69   12.06
  -1  -4  12   83.51    7.64
  -1  -4  12   64.18    5.89
  -1  -4  11   86.06    7.67
  -1  -4  11   96.94    9.32
  -1  -4  11   97.99    7.25
  -1  -4  11   84.60    7.41
  -1  -4  11   99.71    8.07
  -1  -4  11   92.67    7.45
  -1  -4  11   99.99    7.30
  -1  -4  11  113.37    8.44
  -1  -4  11   86.64    7.37
  -1  -4  11  123.16   13.01
  -1  -4  11   99.79    7.17
  -1  -4  10  463.51   30.50
  -1  -4  10  383.11   26.77
  -1  -4   9 1258.81   67.30
  -1  -4   9 1118.44   64.00
  -1  -4   8  564.49   32.42
  -1  -4   8  536.21   30.11
  -1  -4   8  555.95   30.25
  -1  -4   7 1178.42   72.66
  -1  -4   7 1270.01   72.95
   1   4  -6   14.78    3.46
  -1  -4   6   16.80    3.18
  -1  -4   6   18.22    3.41
  -1  -4   5   86.90    7.17
  -1  -4   5   88.53    7.50
  -1  -4   4   90.70    9.57
  -1  -4   4   73.72    6.79
  -1  -4   3  814.15   50.46
  -1  -4   2  901.60   54.45
  -1  -4   1  105.87    8.43
  -1  -4   0  299.12   19.49
  -1  -4  -1 1426.91   84.21
  -1  -4  -2  789.47   47.64
   1   4   3 1195.37   72.14
  -1  -4  -3 1244.17   72.38
   1   4   4 1921.16  112.98
  -1  -4  -4 1940.03  113.22
   1   4   5   36.94    4.54
  -1  -4  -5   47.39    5.15
   1   4   6   27.90    4.48
   1   4   6   19.03    2.99
   1   4   7   75.57    7.96
   1   4   8  381.19   22.29
   1   4   8  331.89   21.53
   1   4   9    0.56    2.48
   1   4   9   -0.53    1.85
   1   4   9   -0.27    2.25
   1   4   9   -1.28    2.02
  -1  -4  -9    0.69    2.02
   1   4   9    0.24    1.85
   1   4   9   -0.40    1.39
   1   4   9    0.68    1.89
   1   4  10   12.82    3.16
   1   4  10    9.22    2.66
   1   4  10   12.33    2.76
  -1  -4 -10    9.01    2.61
   1   4  10    8.44    3.05
   1   4  10   10.74    2.64
   1   4  10   12.26    2.26
   1   4  11   42.68    4.32
   1   4  11   42.60    5.32
   1   4  11   50.80    4.93
   1   4  11   28.81    3.95
   1   4  11   39.39    4.63
   1   4  11   43.70    4.77
   1   4  11   40.26    4.65
  -1  -4 -11   39.97    4.41
   1   4  11   47.74    5.57
   1   4  11   44.64    4.44
   1   4  12  541.13   31.95
   1   4  12  503.59   33.53
   1   4  12  571.14   32.12
   1   4  12  544.17   32.19
   1   4  12  524.37   32.09
   1   4  12  503.28   32.21
   1   4  12  543.22   33.52
  -1  -4 -12  518.15   31.73
   1   4  12  459.61   31.51
   1   4  13  102.47    8.43
   1   4  13  137.93    9.85
   1   4  13  137.56    9.12
   1   4  13  114.09    9.11
  -1  -4 -13  118.09    9.02
   1   4  13  112.06    9.09
   1   4  13  126.63   10.31
   1   4  13  126.73    9.22
   1   4  14  504.77   36.66
   1   4  14  635.65   38.10
   1   4  14  651.96   37.56
   1   4  14  648.56   37.65
   1   4  14  747.84   38.13
  -1  -4 -14  636.19   37.36
   1   4  14  565.32   37.31
   1   4  14  721.45   39.28
   1   4  15  220.53   14.40
   1   4  15  189.02   13.01
   1   4  15  197.41   13.28
   1   4  15  171.59   12.94
   1   4  15  202.70   14.00
   1   4  15  210.62   13.70
   1   4  16   95.44    8.10
   1   4  16  103.45    8.00
   1   4  16  113.26    8.68
   1   4  16  115.49    8.76
   1   4  16  121.97    8.95
   1   4  16  116.44    9.03
   1   4  17   29.38    3.38
   1   4  17   20.00    3.12
   1   4  17   29.78    3.77
   1   4  17   25.01    2.82
   1   4  18    8.93    1.91
  -1  -4 -18    2.00    1.65
  -1  -5  21   -0.96    1.68
  -1  -5  21    0.55    1.65
  -1  -5  21    0.52    1.27
  -1  -5  21    1.30    1.31
  -1  -5  21    0.54    0.98
  -1  -5  21   -0.13    1.50
  -1  -5  21    0.72    1.25
  -1  -5  20   -0.84    2.25
  -1  -5  20    1.82    1.52
  -1  -5  20   -1.06    1.81
  -1  -5  20    2.24    1.73
  -1  -5  20    0.66    1.32
  -1  -5  19  138.93   10.21
  -1  -5  19  132.83    8.95
  -1  -5  19  106.79    9.09
  -1  -5  19  124.22    9.17
  -1  -5  19  115.17    9.56
  -1  -5  19  139.98   10.05
  -1  -5  19  123.64    8.51
  -1  -5  18   29.02    4.54
  -1  -5  18   22.45    5.33
  -1  -5  18   18.52    3.02
  -1  -5  18   17.66    3.17
  -1  -5  18   18.89    3.84
  -1  -5  18   26.55    3.55
  -1  -5  18   28.12    4.36
  -1  -5  18   24.61    4.22
  -1  -5  18   21.18    2.92
  -1  -5  18   20.30    3.23
  -1  -5  18   26.83    3.85
  -1  -5  17   13.15    3.74
  -1  -5  17   16.21    5.09
  -1  -5  17   19.00    3.01
  -1  -5  17   19.86    3.86
  -1  -5  17   22.06    3.21
  -1  -5  17   18.27    4.29
  -1  -5  17   15.62    3.67
  -1  -5  17   23.66    3.87
  -1  -5  17   18.43    3.88
  -1  -5  17   19.70    3.14
  -1  -5  16  183.51   13.19
  -1  -5  16  170.14   13.63
  -1  -5  16  180.35   12.25
  -1  -5  16  185.70   13.20
  -1  -5  16  196.41   14.10
  -1  -5  16  163.88   12.81
  -1  -5  16  165.25   13.35
  -1  -5  16  173.04   12.35
  -1  -5  16  187.49   13.71
  -1  -5  15   83.71    8.55
  -1  -5  15   99.11    8.93
  -1  -5  15   91.43    7.99
  -1  -5  15   84.93    8.35
  -1  -5  15   90.93    7.47
  -1  -5  15   64.92   12.23
  -1  -5  15   81.14    8.36
  -1  -5  15   90.60    7.29
  -1  -5  15  109.93    7.70
  -1  -5  15   97.64    9.12
  -1  -5  14  436.60   28.28
  -1  -5  14  487.26   29.88
  -1  -5  14  438.75   28.56
  -1  -5  14  462.63   29.47
  -1  -5  14  444.79   28.99
  -1  -5  14  446.36   35.80
  -1  -5  14  421.55   27.91
  -1  -5  14  527.68   29.77
  -1  -5  14  439.96   28.67
  -1  -5  14  447.17   27.64
  -1  -5  13  180.19   12.29
  -1  -5  13  178.22   13.55
  -1  -5  13  138.63   14.08
  -1  -5  13  176.03   13.34
  -1  -5  13  166.80   12.56
  -1  -5  13  183.74   12.06
  -1  -5  13  185.56   13.50
  -1  -5  13  174.38   12.21
  -1  -5  13  200.61   19.38
  -1  -5  13  195.50   13.31
  -1  -5  13  183.39   12.34
  -1  -5  12 1563.00   86.84
  -1  -5  12 1483.85   88.16
  -1  -5  12 1501.31   89.78
  -1  -5  12 1391.06   87.69
  -1  -5  12 1416.50   87.13
  -1  -5  12 1348.87   86.34
  -1  -5  12 1702.05   88.22
  -1  -5  12 1560.09   87.78
  -1  -5  12 1479.94   86.81
  -1  -5  12 1531.51   93.94
  -1  -5  12 1488.31   86.70
  -1  -5  11   89.55    6.85
  -1  -5  11   93.38    9.38
  -1  -5  11   87.38    6.87
  -1  -5  11   84.77    7.14
  -1  -5  11   86.71    7.67
  -1  -5  11   85.31    6.97
  -1  -5  11  116.71    8.31
  -1  -5  11  103.56    7.12
  -1  -5  11  110.80   12.28
  -1  -5  10  115.59   11.84
  -1  -5  10   86.32    9.02
  -1  -5   9  243.92   18.39
   1   5  -9  201.75   15.42
  -1  -5   9  224.24   16.18
  -1  -5   9  232.43   16.40
  -1  -5   8 1343.88   66.70
  -1  -5   8 1167.08   64.17
  -1  -5   8 1223.16   64.31
  -1  -5   7  132.27   10.28
  -1  -5   7  139.33   10.55
   1   5  -7  109.97    9.93
  -1  -5   6  850.97   48.49
   1   5  -6  737.37   47.73
  -1  -5   5   19.49    3.85
   1   5  -5   18.59    4.18
  -1  -5   4   89.15    7.68
  -1  -5   4   68.48    9.53
  -1  -5   3  434.87   27.25
  -1  -5   3  396.34   28.06
  -1  -5   2 1358.84   81.10
  -1  -5   1 2433.87  142.52
  -1  -5   0  188.07   13.65
  -1  -5  -1  309.52   19.39
   1   5   1  260.80   19.03
  -1  -5  -2 1375.21   79.89
   1   5   2 1305.95   79.70
  -1  -5  -3  232.54   15.91
   1   5   3  213.83   14.34
   1   5   3  235.96   15.95
  -1  -5  -4 1799.14  104.71
   1   5   4 1742.11  104.42
  -1  -5  -5 1058.41   60.96
   1   5   5  959.31   60.29
   1   5   6   66.99    7.42
   1   5   6   51.76    5.55
   1   5   7    9.74    2.33
   1   5   7   12.37    2.56
   1   5   8   23.85    3.40
   1   5   8   22.66    3.27
   1   5   8   18.69    2.82
   1   5   8   19.33    3.27
  -1  -5  -8   16.52    2.64
   1   5   8   14.71    2.76
   1   5   8   15.29    3.00
   1   5   8   14.09    3.94
   1   5   9  519.48   32.63
   1   5   9  616.79   33.65
   1   5   9  548.67   33.33
   1   5   9  559.53   32.82
   1   5   9  555.23   33.12
  -1  -5  -9  465.33   32.28
   1   5   9  561.91   32.69
   1   5   9  547.41   33.83
   1   5  10    6.29    2.63
   1   5  10    4.10    1.91
   1   5  10   -0.45    3.05
   1   5  10    2.55    2.23
   1   5  10    4.30    2.14
   1   5  10    6.06    2.37
   1   5  10    0.57    2.24
  -1  -5 -10    1.61    2.34
   1   5  10    4.55    1.84
   1   5  11   93.53    6.97
   1   5  11   91.61    7.32
   1   5  11   73.82    7.18
   1   5  11  111.62    8.09
   1   5  11   65.18    6.61
   1   5  11  100.22    7.44
   1   5  11   86.65    7.40
  -1  -5 -11   79.20    6.88
   1   5  11   90.59    7.07
   1   5  12    3.51    1.92
   1   5  12    6.68    3.18
   1   5  12    6.60    2.14
   1   5  12    2.36    2.49
   1   5  12    8.91    2.30
   1   5  12    3.01    2.37
   1   5  12    0.90    2.72
  -1  -5 -12    4.70    2.68
   1   5  13   26.82    4.38
   1   5  13   16.63    3.33
   1   5  13   20.69    3.20
   1   5  13   27.77    4.11
   1   5  13   20.84    3.60
   1   5  13   27.28    3.50
   1   5  13   22.62    3.72
   1   5  13   25.13    3.13
   1   5  14   27.95    4.50
   1   5  14   22.86    3.14
   1   5  14   26.27    3.45
   1   5  14   25.50    3.62
   1   5  14   28.29    3.98
   1   5  14   19.54    2.77
   1   5  15  390.99   23.59
   1   5  15  334.63   23.81
   1   5  15  403.82   24.74
   1   5  15  408.53   24.74
   1   5  15  369.36   23.95
   1   5  16   45.03    4.65
   1   5  16   54.87    5.38
   1   5  16   61.41    5.46
   1   5  16   51.56    4.78
   1   5  17   69.62    4.98
  -1  -5 -17   31.51    3.90
  -1  -6  21   29.87    2.77
  -1  -6  21   22.36    2.81
  -1  -6  21   33.17    3.29
  -1  -6  21   28.86    2.74
  -1  -6  21   25.75    2.79
  -1  -6  20    2.69    2.12
  -1  -6  20    4.45    1.74
  -1  -6  20    3.85    2.04
  -1  -6  20    5.16    1.85
  -1  -6  20    4.01    2.20
  -1  -6  20    4.95    1.43
  -1  -6  19   26.54    4.14
  -1  -6  19   26.98    3.12
  -1  -6  19   17.02    3.53
  -1  -6  19   29.26    3.34
  -1  -6  19   22.82    3.73
  -1  -6  19   19.19    3.47
  -1  -6  19   19.64    2.61
  -1  -6  18  159.25   12.00
  -1  -6  18  152.46   11.57
  -1  -6  18  169.87   10.97
  -1  -6  18  129.61   11.02
  -1  -6  18  172.21   11.86
  -1  -6  18  157.70   11.11
  -1  -6  18  149.88   11.40
  -1  -6  18  165.72   12.03
  -1  -6  18  138.52   10.62
  -1  -6  18  155.25   10.35
  -1  -6  17    2.16    2.54
  -1  -6  17   -3.05    4.42
  -1  -6  17    1.87    1.52
  -1  -6  17    4.83    2.13
  -1  -6  17    1.69    2.77
  -1  -6  17   10.58    3.60
  -1  -6  17    2.22    2.97
  -1  -6  17    2.86    3.04
  -1  -6  17    5.99    2.91
  -1  -6  17    0.53    2.07
  -1  -6  17    3.12    1.76
  -1  -6  17    3.69    2.74
  -1  -6  16   65.14    7.31
  -1  -6  16   56.32    5.58
  -1  -6  16   66.45    7.26
  -1  -6  16   71.86    7.07
  -1  -6  16   64.00    6.78
  -1  -6  16   70.75    7.36
  -1  -6  16   70.46    6.68
  -1  -6  16   60.52    6.87
  -1  -6  16   72.38    5.65
  -1  -6  16   54.76   10.72
  -1  -6  16   70.04    6.01
  -1  -6  15  164.03   12.05
  -1  -6  15  163.40   12.87
  -1  -6  15  174.11   12.80
  -1  -6  15  143.99   11.74
  -1  -6  15  165.35   12.66
  -1  -6  15  186.09   13.02
  -1  -6  15  163.47   11.41
  -1  -6  15  118.38   16.56
  -1  -6  15  145.72   11.80
  -1  -6  14   53.93    5.19
  -1  -6  14   54.60    6.32
  -1  -6  14   47.71    5.81
  -1  -6  14   49.13    5.52
  -1  -6  14   48.74    9.80
  -1  -6  14   53.22    5.73
  -1  -6  14   49.60    5.03
  -1  -6  14   59.41    6.39
  -1  -6  14   51.73    5.52
  -1  -6  13  994.30   57.96
  -1  -6  13 1019.31   58.11
  -1  -6  13  933.59   59.32
  -1  -6  13  961.58   58.58
  -1  -6  13  975.13   59.24
  -1  -6  13 1003.38   58.98
  -1  -6  13  995.65   59.13
  -1  -6  13  969.59   57.71
  -1  -6  13  864.14   64.55
  -1  -6  13  932.31   58.01
  -1  -6  13 1003.96   58.04
  -1  -6  12   68.97    5.83
  -1  -6  12   76.95    5.96
  -1  -6  12   69.34    5.86
  -1  -6  12   71.59    6.11
  -1  -6  12   62.61    6.55
  -1  -6  12   64.98    6.63
  -1  -6  12   69.05    5.79
  -1  -6  12   70.72   10.62
  -1  -6  12   81.17    7.14
  -1  -6  12   74.97    5.99
  -1  -6  11  999.42   61.42
  -1  -6  11  977.09   61.38
  -1  -6  11 1091.02   61.47
  -1  -6  11 1019.85   61.37
  -1  -6  11 1070.80   61.45
  -1  -6  11  912.51   61.25
  -1  -6  11 1044.32   61.53
  -1  -6  11 1139.27   62.58
  -1  -6  11 1191.10   62.69
  -1  -6  11 1070.74   61.20
  -1  -6  11 1239.63   68.74
  -1  -6  10  158.09   10.44
  -1  -6  10  151.29   13.02
  -1  -6  10  180.90   15.52
  -1  -6  10  151.57   10.64
  -1  -6  10  155.12   10.65
  -1  -6  10  169.06   10.77
  -1  -6  10  150.68   10.72
  -1  -6   9    6.52    4.48
  -1  -6   9    2.54    2.91
   1   6  -9    5.03    3.69
  -1  -6   8 1665.08   81.11
   1   6  -8 1122.45   79.27
  -1  -6   7 1434.22   71.32
   1   6  -7 1276.49   70.47
  -1  -6   6  687.66   37.95
   1   6  -6  675.57   37.50
  -1  -6   5 1712.43   99.20
  -1  -6   5 1547.11   94.83
  -1  -6   5 1874.08   98.04
   1   6  -5 1731.91   97.35
  -1  -6   4  324.40   25.32
  -1  -6   4  373.56   24.16
   1   6  -4  366.53   23.83
  -1  -6   3   12.74    3.95
   1   6  -3   12.83    4.31
  -1  -6   2 1541.17   96.43
  -1  -6   2 1716.18   96.69
   1   6  -2 1611.54   96.18
  -1  -6   1  385.89   25.66
  -1  -6   0 1804.18   99.74
   1   6   0 1561.68   99.03
  -1  -6  -1  386.12   23.93
  -1  -6  -1  459.67   26.93
   1   6   1  402.03   26.53
  -1  -6  -2  634.86   38.67
  -1  -6  -2  709.36   41.51
   1   6   2  692.20   41.59
   1   6   3  396.76   24.77
  -1  -6  -3  387.79   23.80
  -1  -6  -3  410.17   26.55
   1   6   3  418.94   26.71
  -1  -6  -4  703.55   45.22
   1   6   4  744.96   45.32
  -1  -6  -5 1255.25   75.62
   1   6   5 1244.99   75.24
   1   6   6  982.61   57.49
   1   6   6  884.53   59.20
   1   6   7  393.19   26.19
   1   6   7  421.86   22.82
   1   6   7  398.75   22.86
  -1  -6  -7  294.52   21.49
   1   6   7  378.28   23.00
   1   6   7  359.03   22.24
   1   6   7  338.46   21.81
   1   6   8   78.34    9.01
   1   6   8   65.98    5.75
   1   6   8   79.93    6.60
   1   6   8   72.25    6.42
  -1  -6  -8   60.70    5.57
   1   6   8   68.82    6.65
   1   6   8   72.42    6.15
   1   6   9   36.70    4.46
   1   6   9   36.10    3.78
   1   6   9   38.35    4.09
   1   6   9   39.45    4.65
   1   6   9   45.69    4.86
  -1  -6  -9   25.42    3.73
   1   6   9   40.70    4.98
   1   6   9   35.98    4.25
   1   6  10   46.91    5.08
   1   6  10   41.16    4.21
   1   6  10   39.06    4.68
   1   6  10   46.25    5.20
   1   6  10   45.56    5.25
   1   6  10   41.94    4.89
  -1  -6 -10   39.69    4.52
   1   6  11    7.44    3.33
   1   6  11    2.18    1.77
   1   6  11    3.30    2.52
   1   6  11    5.84    2.46
   1   6  11    7.39    2.91
   1   6  11    6.37    2.44
   1   6  11    8.31    2.46
   1   6  12   12.99    3.42
   1   6  12    6.14    2.16
   1   6  12    7.03    2.22
   1   6  12   12.32    3.57
   1   6  12    9.78    2.81
   1   6  12    5.41    2.38
   1   6  12    9.05    2.89
   1   6  13    2.50    1.64
   1   6  13    0.34    2.59
   1   6  13   -4.27    2.43
   1   6  13    1.16    1.65
   1   6  13   -0.74    3.18
   1   6  13    2.03    1.79
   1   6  13   -1.30    2.94
   1   6  14   65.98    5.28
  -1  -6 -14   54.71    5.62
   1   6  14   53.22    5.19
   1   6  15    1.23    2.27
   1   6  15    3.94    2.78
   1   6  16  482.54   23.72
  -1  -6 -16  309.28   22.46
   1   6  17   31.74    3.16
   1   6  17   29.91    3.27
  -1  -7  21  181.58    9.61
  -1  -7  21  174.43    9.90
  -1  -7  21  119.65    9.02
  -1  -7  21  151.28    9.65
  -1  -7  21  126.28    9.20
  -1  -7  20   32.42    3.29
  -1  -7  20   29.14    3.64
  -1  -7  20   27.33    3.17
  -1  -7  20   39.06    4.08
  -1  -7  20   34.61    3.93
  -1  -7  19    9.60    2.83
  -1  -7  19    9.56    3.91
  -1  -7  19    9.25    2.96
  -1  -7  19   12.37    3.22
  -1  -7  19   12.02    3.16
  -1  -7  19   12.03    2.33
  -1  -7  19   13.25    2.00
  -1  -7  19    6.75    2.34
  -1  -7  18   33.30    4.50
  -1  -7  18   24.56    5.04
  -1  -7  18   30.71    4.38
  -1  -7  18   24.69    4.14
  -1  -7  18   25.85    3.63
  -1  -7  18   25.82    4.07
  -1  -7  18   29.45    4.41
  -1  -7  18   31.17    3.57
  -1  -7  18   25.68    4.10
  -1  -7  18   29.67    3.12
  -1  -7  17  226.80   15.52
  -1  -7  17  253.02   16.47
  -1  -7  17  216.94   15.43
  -1  -7  17  245.69   16.42
  -1  -7  17  216.02   15.06
  -1  -7  17  230.32   15.67
  -1  -7  17  209.01   15.83
  -1  -7  17  193.49   14.64
  -1  -7  17  233.93   14.45
  -1  -7  16    1.96    4.39
  -1  -7  16    4.56    3.05
  -1  -7  16    2.00    3.09
  -1  -7  16    1.28    2.69
  -1  -7  16    2.82    5.44
  -1  -7  16    1.67    1.64
  -1  -7  16    0.27    1.96
  -1  -7  16   -1.44    2.50
  -1  -7  16    1.77    2.66
  -1  -7  15  239.16   16.19
  -1  -7  15  206.68   14.35
  -1  -7  15  215.26   14.52
  -1  -7  15  211.53   14.39
  -1  -7  15  199.85   14.94
  -1  -7  15  212.87   15.66
  -1  -7  15  193.35   21.01
  -1  -7  15  217.13   14.44
  -1  -7  15  207.53   15.01
  -1  -7  15  225.57   15.72
  -1  -7  15  217.79   14.01
  -1  -7  14    7.94    3.14
  -1  -7  14    3.64    2.44
  -1  -7  14    1.99    2.29
  -1  -7  14    5.85    1.99
  -1  -7  14    6.17    2.89
  -1  -7  14    6.20    2.99
  -1  -7  14    5.71    2.53
  -1  -7  14    1.24    1.62
  -1  -7  14    7.73    3.17
  -1  -7  14    3.57    2.58
  -1  -7  14    1.83    1.92
  -1  -7  14    5.21    5.48
  -1  -7  13    1.86    2.59
  -1  -7  13    8.17    1.95
  -1  -7  13    6.44    2.37
  -1  -7  13    1.23    2.60
  -1  -7  13    3.74    1.92
  -1  -7  13    2.67    2.66
  -1  -7  13    3.59    5.29
  -1  -7  13    1.39    2.18
  -1  -7  13   -0.36    2.68
  -1  -7  13    2.54    1.58
  -1  -7  13    3.46    1.87
  -1  -7  12  487.10   27.49
  -1  -7  12  438.42   32.73
  -1  -7  12  431.78   27.19
  -1  -7  12  418.32   25.90
  -1  -7  12  440.82   26.38
  -1  -7  12  461.10   26.35
  -1  -7  12  431.99   26.24
  -1  -7  12  396.17   25.87
  -1  -7  12  431.45   26.27
  -1  -7  12  380.66   27.01
  -1  -7  12  422.72   26.23
  -1  -7  12  416.11   26.79
  -1  -7  12  417.77   26.16
  -1  -7  11  237.71   16.12
  -1  -7  11  248.67   15.08
  -1  -7  11  274.61   21.48
  -1  -7  11  246.42   15.39
  -1  -7  11  231.73   14.97
  -1  -7  11  231.01   15.41
  -1  -7  11  243.45   15.24
  -1  -7  11  231.04   15.06
  -1  -7  11  232.64   15.24
  -1  -7  11  252.53   15.36
  -1  -7  11  240.08   15.85
  -1  -7  11  216.21   15.20
  -1  -7  11  235.63   15.49
  -1  -7  11  240.66   15.26
  -1  -7  10  782.09   44.46
  -1  -7  10  589.76   37.70
  -1  -7  10  639.62   37.69
  -1  -7  10  605.29   37.75
  -1  -7  10  587.26   37.62
   1   7 -10  693.95   40.77
  -1  -7  10  747.52   41.98
  -1  -7  10  678.03   37.86
   1   7  -9    9.70    4.38
  -1  -7   9   14.65    4.29
  -1  -7   8  103.69   10.30
   1   7  -7  332.57   22.87
  -1  -7   7  313.39   19.92
  -1  -7   7  379.26   23.60
   1   7  -6 1229.42   72.18
  -1  -7   6 1122.80   69.18
   1   7  -5  119.20   10.74
  -1  -7   5  114.44    7.99
  -1  -7   5  109.58   12.72
  -1  -7   5  149.39   11.39
   1   7  -4  762.96   45.87
  -1  -7   4  722.36   47.44
  -1  -7   4  720.86   42.99
   1   7  -3   93.92    9.15
  -1  -7   3   90.75    9.22
  -1  -7   2    2.25    1.31
  -1  -7   2   -0.51    4.12
  -1  -7   2   -0.52    3.34
  -1  -7   1  216.55   14.33
  -1  -7   1  307.09   18.31
   1   7   0  229.00   17.70
  -1  -7   0  229.66   14.72
  -1  -7   0  273.33   18.17
   1   7   1   84.01    8.84
  -1  -7  -1   75.97    5.66
  -1  -7  -1   81.58    8.41
   1   7   2   20.69    5.54
  -1  -7  -2   14.38    2.08
  -1  -7  -2   18.90    4.51
   1   7   3  128.38   12.00
  -1  -7  -3  125.38    8.69
  -1  -7  -3  153.80   12.22
  -1  -7  -4  225.31   17.20
   1   7   4  219.06   17.27
  -1  -7  -5  230.38   20.48
   1   7   5  278.59   20.77
   1   7   5  285.03   18.36
   1   7   6  783.78   54.57
   1   7   6  828.63   52.69
   1   7   6  913.99   51.08
   1   7   6  815.37   50.71
   1   7   6  876.09   51.45
   1   7   6  851.23   50.42
   1   7   7  435.81   34.10
   1   7   7  474.76   31.24
   1   7   7  506.91   30.69
   1   7   7  465.43   30.18
   1   7   8  304.91   25.33
   1   7   8  337.05   21.31
   1   7   8  391.07   22.31
   1   7   8  345.41   22.18
   1   7   8  327.63   22.38
   1   7   8  319.39   21.59
   1   7   9  143.17   10.32
   1   7   9  154.84   10.60
   1   7   9  158.37   11.34
   1   7   9  159.07   11.49
   1   7   9  138.00   11.55
   1   7   9  152.69   11.03
   1   7   9  143.13   10.79
   1   7  10    1.39    1.50
   1   7  10    3.20    2.30
   1   7  10    1.72    2.09
   1   7  10    1.78    2.45
   1   7  10    0.92    2.14
   1   7  10    5.71    2.81
   1   7  10   -1.25    3.41
   1   7  11  120.64   10.19
   1   7  11  160.88   11.08
   1   7  11  141.85   10.83
   1   7  11  164.20   12.40
   1   7  11  149.00   11.16
   1   7  12    1.77    2.40
   1   7  12    4.27    1.75
   1   7  12    2.49    3.14
   1   7  12    4.64    2.11
   1   7  12    6.68    3.10
  -1  -7 -12    4.13    2.55
   1   7  13   60.08    6.08
   1   7  13   51.46    4.90
   1   7  13   64.60    5.87
   1   7  13   60.45    5.25
   1   7  13   71.93    6.40
  -1  -7 -13   60.43    5.55
   1   7  14   17.42    3.26
   1   7  14   14.02    2.25
   1   7  14   16.24    3.09
  -1  -7 -15   46.89    4.72
   1   7  15   49.48    4.79
   1   7  16    2.68    2.10
   1   7  16    4.92    1.74
  -1  -8  21    2.20    1.40
  -1  -8  21    3.83    1.62
  -1  -8  20  553.63   29.93
  -1  -8  20  544.37   29.77
  -1  -8  20  534.24   29.70
  -1  -8  19   81.73    7.17
  -1  -8  19   82.01    6.91
  -1  -8  19   86.55    6.49
  -1  -8  19   95.76    7.55
  -1  -8  19   81.56    7.03
  -1  -8  19   83.91    7.16
  -1  -8  18   12.56    3.17
  -1  -8  18   19.55    4.64
  -1  -8  18   12.98    2.70
  -1  -8  18   11.97    3.20
  -1  -8  18   11.28    3.31
  -1  -8  18   16.06    3.21
  -1  -8  18   15.01    3.74
  -1  -8  18   16.41    2.68
  -1  -8  18   17.44    2.28
  -1  -8  18   17.29    3.40
  -1  -8  17    7.75    4.42
  -1  -8  17    4.14    2.32
  -1  -8  17    3.30    2.74
  -1  -8  17    4.01    3.13
  -1  -8  17    3.72    2.52
  -1  -8  17    6.98    3.30
  -1  -8  17    4.02    2.08
  -1  -8  17    5.88    3.01
  -1  -8  17    2.92    1.59
  -1  -8  17    3.62    1.89
  -1  -8  16   77.54    7.42
  -1  -8  16   71.71    6.25
  -1  -8  16   77.20    7.70
  -1  -8  16   60.87   11.10
  -1  -8  16   80.17    7.57
  -1  -8  16   75.18    7.45
  -1  -8  16   74.47    5.88
  -1  -8  16   69.25    6.67
  -1  -8  16   70.64    6.25
  -1  -8  16   79.02    7.28
  -1  -8  16   77.65    7.53
  -1  -8  15   -0.54    2.42
  -1  -8  15   -0.45    2.80
  -1  -8  15   -1.82    2.02
  -1  -8  15    2.12    2.77
  -1  -8  15    1.57    2.30
  -1  -8  15    2.72    5.25
  -1  -8  15   -1.82    1.89
  -1  -8  15    1.73    2.50
  -1  -8  15    2.42    1.54
  -1  -8  15    0.39    2.96
  -1  -8  14  168.90   13.74
  -1  -8  14  187.22   12.62
  -1  -8  14  196.68   12.76
  -1  -8  14  183.74   12.66
  -1  -8  14  163.71   13.29
  -1  -8  14  170.94   13.11
  -1  -8  14  175.74   13.64
  -1  -8  14  191.36   13.50
  -1  -8  14  196.32   13.70
  -1  -8  14  163.47   18.82
  -1  -8  14  189.30   12.22
  -1  -8  14  186.44   12.64
  -1  -8  14  191.35   12.76
  -1  -8  13   55.69    5.25
  -1  -8  13   54.78    5.14
  -1  -8  13   56.31    5.20
  -1  -8  13   63.39    5.39
  -1  -8  13   56.95    5.45
  -1  -8  13   53.14    5.67
  -1  -8  13   50.62    5.39
  -1  -8  13   60.70    4.90
  -1  -8  13   66.13    6.23
  -1  -8  13   45.79    9.36
  -1  -8  13   47.07    4.97
  -1  -8  13   67.90    6.11
  -1  -8  12   23.10    6.52
  -1  -8  12   23.58    3.74
  -1  -8  12   18.10    2.40
  -1  -8  12   15.35    3.20
  -1  -8  12   14.88    2.36
  -1  -8  12   12.46    3.60
  -1  -8  12   16.77    2.60
  -1  -8  12   20.87    3.06
  -1  -8  12   11.42    2.53
  -1  -8  12   15.45    2.50
  -1  -8  12   17.48    3.20
  -1  -8  12   17.77    3.24
  -1  -8  12   17.16    3.12
  -1  -8  12   15.22    2.79
  -1  -8  11  650.48   40.76
  -1  -8  11  677.94   40.53
  -1  -8  11  769.24   47.96
  -1  -8  11  679.20   40.87
  -1  -8  11  675.61   44.82
  -1  -8  11  676.57   40.82
  -1  -8  11  707.80   40.95
  -1  -8  11  663.06   40.53
  -1  -8  11  722.61   40.89
  -1  -8  11  656.79   40.71
  -1  -8  11  678.44   40.88
  -1  -8  11  737.98   41.66
  -1  -8  11  679.26   40.73
  -1  -8  10  124.46   12.41
  -1  -8  10   94.17    7.29
  -1  -8  10   93.27    7.56
  -1  -8  10   96.62    6.97
  -1  -8  10   89.80    7.03
  -1  -8  10  120.83   11.32
  -1  -8  10   99.46    7.16
  -1  -8  10   94.93    7.12
  -1  -8  10   84.93    7.55
   1   8 -10  114.47   10.85
  -1  -8   9  554.27   31.82
  -1  -8   9  547.22   31.83
  -1  -8   9  517.44   31.58
  -1  -8   9  670.04   36.80
  -1  -8   9  560.36   31.61
  -1  -8   9  532.86   31.51
  -1  -8   9  509.33   31.65
  -1  -8   9  469.19   31.47
   1   8  -9  605.65   35.86
  -1  -8   9  493.74   31.57
   1   8  -8   47.93    7.75
  -1  -8   8   53.81    7.45
   1   8  -7  141.14   12.61
  -1  -8   7  130.48    9.23
  -1  -8   7  159.36   13.21
   1   8  -6   79.59    9.43
  -1  -8   6   81.95    6.22
  -1  -8   6  100.80    9.90
   1   8  -5  351.24   24.18
  -1  -8   5  360.99   26.24
  -1  -8   5  313.58   20.74
  -1  -8   4  335.80   25.61
  -1  -8   4  312.74   20.25
   1   8  -3  383.90   26.90
  -1  -8   3  398.33   26.92
  -1  -8   2   57.86    4.60
  -1  -8   2   46.90    7.30
  -1  -8   2   55.38    7.30
  -1  -8   1  259.27   16.93
  -1  -8   1  330.38   21.12
   1   8   0  159.65   13.27
  -1  -8   0  130.53    9.32
  -1  -8   0  160.93   13.11
   1   8   1   51.19    7.55
  -1  -8  -1   38.72    3.74
  -1  -8  -1   40.71    6.50
   1   8   2  423.43   27.30
  -1  -8  -2  462.17   27.44
   1   8   3   80.27    9.97
  -1  -8  -3   92.11    9.86
   1   8   4  422.87   31.21
   1   8   4  466.76   28.39
  -1  -8  -4  411.43   27.64
  -1  -8  -4  431.19   31.44
   1   8   5  592.34   31.33
   1   8   5  517.32   30.59
   1   8   5  442.40   33.14
   1   8   5  509.30   31.01
   1   8   5  467.17   30.40
  -1  -8  -5  403.98   33.18
   1   8   6   45.94    7.89
   1   8   6   50.55    5.34
   1   8   6   60.35    5.96
   1   8   6   78.60    6.44
   1   8   6   70.62    5.92
   1   8   7 1260.40   77.19
   1   8   7 1330.52   76.61
   1   8   7 1379.16   76.86
   1   8   8   20.34    2.77
   1   8   8   20.27    3.61
   1   8   8   12.63    3.50
   1   8   8   18.10    3.48
   1   8   9   86.53    6.80
   1   8   9   87.92    7.42
   1   8   9   86.80    7.90
   1   8   9   97.31    7.82
   1   8   9   77.83    7.87
  -1  -8  -9   81.28    7.17
   1   8   9   93.43    7.57
   1   8  10   -0.66    1.57
   1   8  10    2.82    3.21
   1   8  10    1.91    1.89
   1   8  10    2.10    2.20
   1   8  10    3.56    2.73
   1   8  10    1.32    2.93
  -1  -8 -10    1.31    2.43
   1   8  11   14.47    2.45
   1   8  11   22.24    4.00
   1   8  11   17.67    3.24
   1   8  11   16.67    3.11
   1   8  11   22.68    3.96
   1   8  11   25.00    4.13
  -1  -8 -11   18.19    3.17
   1   8  12  142.50   10.15
   1   8  12  128.04    9.81
   1   8  12  136.45   11.17
  -1  -8 -12  135.38    9.94
   1   8  12  121.58   10.12
   1   8  13    1.81    2.63
   1   8  13    4.42    1.94
  -1  -8 -13    1.85    2.09
   1   8  13   -1.68    2.27
   1   8  14  118.75    8.77
  -1  -8 -14  128.11    9.41
   1   8  15   18.87    2.48
   1   8  15   15.71    2.91
  -1  -8 -15   14.33    2.70
  -1  -9  20    9.32    2.13
  -1  -9  20    9.87    1.99
  -1  -9  20    8.46    1.87
  -1  -9  20    6.78    2.19
  -1  -9  20   13.26    2.55
  -1  -9  20   10.10    1.99
  -1  -9  19  367.74   20.78
  -1  -9  19  302.75   20.25
  -1  -9  19  327.80   20.97
  -1  -9  19  301.67   20.46
  -1  -9  19  352.66   21.21
  -1  -9  19  342.71   21.09
  -1  -9  18   43.21    4.74
  -1  -9  18   50.11    5.57
  -1  -9  18   42.19    4.97
  -1  -9  18   40.38    4.00
  -1  -9  18   33.68    4.51
  -1  -9  18   47.20    5.20
  -1  -9  18   28.13    3.47
  -1  -9  18   41.78    4.76
  -1  -9  18   35.07    4.59
  -1  -9  17    7.88    4.10
  -1  -9  17    5.40    2.82
  -1  -9  17    7.43    3.13
  -1  -9  17    6.30    1.99
  -1  -9  17    6.18    3.18
  -1  -9  17    3.41    2.64
  -1  -9  17    5.83    1.60
  -1  -9  17   11.95    3.39
  -1  -9  17    6.98    2.26
  -1  -9  16    1.84    4.16
  -1  -9  16    3.98    2.19
  -1  -9  16    6.88    3.22
  -1  -9  16    5.57    2.03
  -1  -9  16    3.80    2.78
  -1  -9  16    2.87    3.02
  -1  -9  16    4.07    2.41
  -1  -9  16    5.01    1.71
  -1  -9  16    1.35    4.53
  -1  -9  16    4.76    3.01
  -1  -9  15  251.10   15.50
  -1  -9  15  224.18   16.61
  -1  -9  15  230.02   15.32
  -1  -9  15  234.71   15.28
  -1  -9  15  219.46   15.89
  -1  -9  15  247.50   16.46
  -1  -9  15  225.10   15.27
  -1  -9  15  225.37   16.40
  -1  -9  15  221.67   15.89
  -1  -9  15  183.05   21.30
  -1  -9  15  214.32   15.06
  -1  -9  15  245.48   16.43
  -1  -9  15  235.64   14.74
  -1  -9  14   11.26    3.18
  -1  -9  14   12.81    2.70
  -1  -9  14    7.31    2.27
  -1  -9  14    9.89    3.49
  -1  -9  14    8.68    2.77
  -1  -9  14    5.23    2.65
  -1  -9  14    5.19    6.28
  -1  -9  14    6.68    2.66
  -1  -9  14   10.11    3.36
  -1  -9  14    9.79    2.33
  -1  -9  14    9.59    1.97
  -1  -9  13  282.28   18.53
  -1  -9  13  279.58   17.15
  -1  -9  13  293.89   18.58
  -1  -9  13  260.60   24.15
  -1  -9  13  257.93   17.38
  -1  -9  13  291.58   17.66
  -1  -9  13  253.46   17.41
  -1  -9  13  260.17   17.19
  -1  -9  13  265.56   17.54
  -1  -9  13  270.44   17.61
  -1  -9  13  265.69   18.20
  -1  -9  13  287.73   17.63
  -1  -9  13  274.34   17.54
  -1  -9  12   17.84    2.66
  -1  -9  12   19.26    6.38
  -1  -9  12   21.79    2.59
  -1  -9  12   17.80    4.04
  -1  -9  12   18.54    2.80
  -1  -9  12   21.39    3.15
  -1  -9  12   22.32    2.99
  -1  -9  12   17.36    3.35
  -1  -9  12   20.22    3.40
  -1  -9  12   20.73    3.43
  -1  -9  12   19.72    3.03
  -1  -9  11   22.86    6.73
  -1  -9  11   22.53    3.22
  -1  -9  11   22.53    3.08
  -1  -9  11   26.66    3.25
  -1  -9  11   27.55    6.05
  -1  -9  11   24.81    3.12
  -1  -9  11   24.82    3.52
  -1  -9  11   22.04    3.37
  -1  -9  11   27.62    4.88
  -1  -9  11   30.30    3.95
  -1  -9  11   30.17    3.83
  -1  -9  11   23.79    4.53
  -1  -9  10  660.53   40.09
  -1  -9  10  680.39   39.94
  -1  -9  10  684.94   40.15
  -1  -9  10  678.01   39.78
  -1  -9  10  812.35   45.84
  -1  -9  10  637.14   39.80
  -1  -9  10  644.73   39.89
  -1  -9  10  687.83   39.87
  -1  -9  10  642.14   39.93
  -1  -9  10  681.18   39.77
  -1  -9  10  673.64   39.82
  -1  -9  10  721.84   40.73
  -1  -9  10  600.74   39.77
   1   9 -10  781.49   44.81
  -1  -9   9  212.54   13.12
  -1  -9   9  197.39   12.87
  -1  -9   9  199.27   12.79
  -1  -9   9  198.18   12.54
  -1  -9   9  218.03   17.50
  -1  -9   9  208.35   12.67
  -1  -9   9  205.35   12.63
  -1  -9   9  212.25   13.37
  -1  -9   9  181.97   12.87
  -1  -9   9  185.50   12.63
  -1  -9   9  166.79   12.60
  -1  -9   9  186.06   12.68
   1   9  -9  200.15   17.01
   1   9  -8 1090.04   63.75
  -1  -9   8  952.29   58.77
  -1  -9   8  973.50   58.88
  -1  -9   8 1006.38   59.04
  -1  -9   8  995.57   59.00
  -1  -9   8  985.96   58.98
  -1  -9   8 1056.00   58.87
  -1  -9   8  997.12   58.69
  -1  -9   8 1000.67   58.73
  -1  -9   7   74.09    9.18
  -1  -9   7   75.10    5.44
   1   9  -7   62.24    9.10
  -1  -9   7   59.33    5.38
  -1  -9   7   66.69    5.51
   1   9  -6  326.86   23.91
  -1  -9   6  300.51   19.96
  -1  -9   6  325.60   25.58
   1   9  -5  249.46   19.34
  -1  -9   5  224.71   15.40
  -1  -9   5  240.17   21.20
   1   9  -4  565.55   36.44
  -1  -9   4  499.38   37.65
   1   9  -3  451.12   30.50
  -1  -9   3  405.19   26.40
  -1  -9   3  465.53   30.03
  -1  -9   3  504.01   31.17
  -1  -9   2  444.14   28.09
  -1  -9   2  440.43   31.65
   1   9  -1  334.87   24.87
  -1  -9   1  326.17   21.04
  -1  -9   1  318.92   24.92
   1   9   0    0.71    4.72
  -1  -9   0    2.44    1.52
  -1  -9   0   -0.73    3.80
   1   9   1  308.59   20.73
  -1  -9  -1  276.42   19.95
  -1  -9  -2  136.35   11.12
   1   9   2  202.83   11.96
   1   9   2  152.16   15.34
  -1  -9  -2  179.22   11.35
  -1  -9  -2  206.74   15.99
   1   9   3  105.13   12.51
   1   9   3  144.82    9.33
  -1  -9  -3  110.08    8.45
  -1  -9  -3  114.79    8.51
   1   9   3  123.04    9.00
  -1  -9  -3  114.17   12.20
   1   9   4  103.41    7.60
   1   9   4   82.82   10.41
   1   9   4   73.98    6.63
   1   9   4   93.07    7.38
  -1  -9  -4   87.58    6.87
  -1  -9  -4   97.61   10.98
  -1  -9  -5  102.36    8.45
   1   9   5  121.30    9.24
   1   9   5  110.18   11.97
   1   9   5  118.76    8.79
   1   9   5  140.10    9.54
   1   9   6   57.15    9.96
  -1  -9  -6   85.26    7.13
   1   9   6   80.45    7.59
   1   9   6  116.90    8.35
   1   9   6   99.74    7.49
   1   9   7   89.35    7.86
  -1  -9  -7   79.40    7.04
   1   9   7   85.16    7.42
   1   9   7  102.26    8.20
   1   9   8  743.68   46.48
   1   9   8  832.04   47.67
  -1  -9  -8  808.01   47.08
   1   9   8  766.85   48.17
   1   9   9  269.17   16.23
   1   9   9  211.52   15.72
   1   9   9  204.13   15.91
   1   9   9  264.17   16.65
   1   9   9  251.07   17.15
  -1  -9  -9  249.64   15.94
   1   9  10  118.33    8.59
   1   9  10   96.83    8.07
   1   9  10   93.65    8.19
   1   9  10  117.88    8.90
   1   9  10  104.95    9.14
  -1  -9 -10   98.24    8.11
   1   9  11  127.06    9.37
   1   9  11  123.88    9.28
   1   9  11  138.18    9.91
   1   9  11  105.67    9.04
  -1  -9 -11  137.17    9.56
  -1  -9 -11  123.60    9.09
   1   9  11  110.03   10.12
   1   9  12   12.83    3.30
   1   9  12   13.34    3.22
   1   9  12    9.71    2.53
   1   9  12   10.22    3.01
  -1  -9 -12    9.06    2.60
  -1  -9 -12   10.99    3.15
   1   9  12    9.87    2.41
   1   9  13   31.56    3.36
  -1  -9 -13   30.04    3.74
   1   9  13   23.05    3.05
   1   9  14    3.66    2.03
  -1  -9 -14    3.51    2.34
   1   9  14    3.34    1.49
   1   9  15    6.22    1.84
  -1  -9 -15    5.24    1.81
  -1  -9 -15    8.12    2.53
  -1 -10  20  231.71   13.21
  -1 -10  20  249.64   13.28
  -1 -10  20  209.53   12.78
  -1 -10  20  213.59   12.52
  -1 -10  19   16.39    2.69
  -1 -10  19   14.82    3.57
  -1 -10  19   11.10    2.10
  -1 -10  19   13.64    2.78
  -1 -10  19   10.50    2.80
  -1 -10  19   14.51    2.75
  -1 -10  19   14.47    2.83
  -1 -10  18  230.52   16.18
  -1 -10  18  278.31   16.23
  -1 -10  18  221.28   15.45
  -1 -10  18  256.61   16.72
  -1 -10  18  204.85   15.76
  -1 -10  18  266.12   16.88
  -1 -10  18  267.13   16.63
  -1 -10  18  269.89   16.78
  -1 -10  17   19.00    4.43
  -1 -10  17   24.36    4.03
  -1 -10  17   22.11    2.97
  -1 -10  17   21.55    3.99
  -1 -10  17   19.24    3.83
  -1 -10  17   20.64    4.04
  -1 -10  17   17.99    3.28
  -1 -10  17   14.52    3.28
  -1 -10  16   95.54    7.69
  -1 -10  16  102.91    7.62
  -1 -10  16  108.70    9.12
  -1 -10  16   91.68    8.25
  -1 -10  16  105.49    8.37
  -1 -10  16  101.80    8.84
  -1 -10  16   93.21    6.92
  -1 -10  16  110.77    8.76
  -1 -10  16   90.14    7.96
  -1 -10  15    1.71    1.84
  -1 -10  15   -1.29    2.84
  -1 -10  15    1.77    2.24
  -1 -10  15   -0.69    2.33
  -1 -10  15    1.85    2.23
  -1 -10  15    0.71    2.83
  -1 -10  15   -0.17    1.16
  -1 -10  15   -0.67    2.44
  -1 -10  15   -3.99    6.90
  -1 -10  15    0.70    2.63
  -1 -10  14  110.07    7.90
  -1 -10  14   97.21    7.59
  -1 -10  14  111.72    7.98
  -1 -10  14   93.91    8.33
  -1 -10  14  100.90    7.84
  -1 -10  14   98.62    8.35
  -1 -10  14   84.98    8.11
  -1 -10  14  107.40    8.70
  -1 -10  14   94.63    7.07
  -1 -10  14   76.73   12.51
  -1 -10  13    1.03    2.15
  -1 -10  13   -3.73    6.00
  -1 -10  13    0.33    2.47
  -1 -10  13    4.48    3.42
  -1 -10  13    3.68    2.45
  -1 -10  13    4.77    1.93
  -1 -10  13    1.36    2.48
  -1 -10  13    6.86    2.47
  -1 -10  13    1.68    2.10
  -1 -10  13    5.31    2.82
  -1 -10  13    2.66    2.28
  -1 -10  12   76.00   11.39
  -1 -10  12   85.36    7.12
  -1 -10  12   75.83    6.43
  -1 -10  12   90.40    6.69
  -1 -10  12   79.94    6.78
  -1 -10  12   87.49    6.86
  -1 -10  12   78.51    7.09
  -1 -10  12   89.16    6.67
  -1 -10  11    2.68    3.85
  -1 -10  11    2.75    2.10
  -1 -10  11    3.92    1.94
  -1 -10  11    1.69    1.73
  -1 -10  11    4.42    1.99
  -1 -10  11    1.20    1.88
  -1 -10  11    5.06    2.51
  -1 -10  11    2.39    2.54
  -1 -10  11    1.04    2.93
  -1 -10  11    3.22    3.75
  -1 -10  10   63.57    6.18
  -1 -10  10   66.87    5.75
  -1 -10  10   64.64    5.76
  -1 -10  10   65.13    5.22
  -1 -10  10   64.09    9.43
  -1 -10  10   58.04    5.14
  -1 -10  10   63.23    5.27
  -1 -10  10   65.09    5.47
  -1 -10  10   60.04    5.37
  -1 -10  10   54.64    6.12
  -1 -10  10   65.78    5.88
  -1 -10  10   66.45    5.72
   1  10 -10   75.77   10.01
  -1 -10   9  651.19   36.92
  -1 -10   9  601.33   36.82
  -1 -10   9  656.58   36.55
  -1 -10   9  621.57   36.56
  -1 -10   9  568.73   36.45
  -1 -10   9  769.04   43.57
  -1 -10   9  603.61   37.14
  -1 -10   9  555.64   36.57
  -1 -10   9  615.60   36.45
  -1 -10   9  609.48   36.60
  -1 -10   9  610.39   36.61
   1  10  -9  715.07   42.47
  -1 -10   9  601.90   36.63
  -1 -10   8  274.87   16.99
  -1 -10   8  271.97   17.02
  -1 -10   8  258.31   16.93
  -1 -10   8  283.90   17.21
  -1 -10   8  266.85   17.24
  -1 -10   8  262.97   17.15
  -1 -10   8  314.52   22.86
  -1 -10   8  282.94   16.91
  -1 -10   8  250.91   17.02
  -1 -10   8  259.42   17.30
  -1 -10   8  271.93   16.80
  -1 -10   8  266.32   16.76
   1  10  -7  916.09   53.03
  -1 -10   7  806.20   47.01
  -1 -10   7  783.41   46.90
  -1 -10   7  780.12   46.96
  -1 -10   7  838.84   47.20
  -1 -10   7  778.60   47.05
  -1 -10   7  691.08   47.28
  -1 -10   7  813.18   47.13
  -1 -10   7  842.50   46.93
  -1 -10   7  776.75   46.74
  -1 -10   7  777.08   46.76
  -1 -10   6   78.29    6.39
   1  10  -6   83.95   10.91
  -1 -10   6   83.81    6.24
  -1 -10   6   80.00    6.39
  -1 -10   6   83.70    6.61
  -1 -10   6   86.27   12.03
  -1 -10   6   92.74   10.65
  -1 -10   5  137.97    9.31
   1  10  -5  145.42   14.28
  -1 -10   5  128.85    9.35
  -1 -10   5  154.42   16.12
  -1 -10   5  147.98    9.89
  -1 -10   5  125.73    9.42
  -1 -10   5  160.47   10.47
  -1 -10   4   58.13   11.27
   1  10  -4   63.59    9.59
  -1 -10   4   60.77    5.31
  -1 -10   3  122.36    9.17
  -1 -10   3  147.48   16.19
  -1 -10   3  125.46    8.83
  -1 -10   3  128.77    8.78
   1  10  -3  135.28   13.62
  -1 -10   2  474.68   30.37
  -1 -10   2  466.69   34.15
  -1 -10   2  474.18   29.83
  -1 -10   2  510.02   30.13
  -1 -10   2  535.91   30.12
  -1 -10   2  483.35   29.80
  -1 -10   1  408.05   27.01
  -1 -10   1  326.89   25.76
  -1 -10   1  315.62   21.44
  -1 -10   1  354.97   21.31
  -1 -10   1  366.78   21.26
  -1 -10   1  324.33   20.89
   1  10  -1  377.27   26.62
  -1 -10   0  235.78   16.91
  -1 -10   0  278.39   16.87
   1  10   0  277.80   21.84
  -1 -10   0  264.61   16.54
  -1 -10  -1   41.49    7.26
  -1 -10  -1   30.51    3.79
  -1 -10  -1   40.29    4.06
   1  10   1   44.78    4.30
   1  10   1   41.17    8.68
  -1 -10  -2  247.30   15.99
   1  10   2  240.07   16.21
  -1 -10  -2  227.91   15.84
  -1 -10  -2  234.03   20.49
   1  10   2  297.91   16.76
   1  10   2  254.58   21.20
  -1 -10  -3  964.93   61.30
   1  10   3 1054.72   61.93
  -1 -10  -3  975.15   61.35
  -1 -10  -3  979.39   66.49
   1  10   3 1062.13   67.21
  -1 -10  -4  322.58   20.88
  -1 -10  -4  317.51   20.83
   1  10   4  339.06   21.51
  -1 -10  -4  296.85   25.39
   1  10   4  313.60   25.95
   1  10   4  378.76   21.86
   1  10   4  331.69   20.88
   1  10   5  619.99   36.86
  -1 -10  -5  565.09   35.97
  -1 -10  -5  574.31   35.96
   1  10   5  543.45   40.33
   1  10   5  570.98   36.01
   1  10   5  705.33   37.27
   1  10   6  103.27    8.72
  -1 -10  -6  102.92    8.12
  -1 -10  -6  105.80    8.22
   1  10   6  129.79    9.34
   1  10   6  101.51    8.21
  -1 -10  -7    5.77    3.02
   1  10   7    4.96    2.83
  -1 -10  -7    8.46    2.73
   1  10   7    9.48    3.38
   1  10   7    6.51    2.42
   1  10   8    2.77    2.54
  -1 -10  -8    1.07    2.82
  -1 -10  -8    2.58    2.53
   1  10   8    3.73    2.38
  -1 -10  -9  194.94   13.31
   1  10   9  179.71   13.96
  -1 -10  -9  173.45   12.95
   1  10   9  204.33   13.40
   1  10   9  210.48   13.78
  -1 -10 -10   35.01    4.42
  -1 -10 -10   34.27    4.06
   1  10  10   37.06    4.97
   1  10  10   34.42    4.58
   1  10  10   34.67    4.45
   1  10  10   30.60    4.27
  -1 -10 -11  275.72   19.29
  -1 -10 -11  349.02   19.89
   1  10  11  335.29   19.75
   1  10  11  325.77   20.19
   1  10  11  273.54   19.59
   1  10  12   37.76    4.18
   1  10  12   30.22    3.57
  -1 -10 -12   36.74    4.07
  -1 -10 -12   27.37    3.47
   1  10  12   39.66    4.12
   1  10  13   14.20    2.25
  -1 -10 -13   15.80    2.81
   1  10  13   15.37    2.62
   1  10  14   46.27    3.75
   1  10  14   49.22    4.17
  -1 -10 -14   45.17    4.15
  -1 -11  20    0.53    1.17
  -1 -11  20    3.75    1.46
  -1 -11  20    3.50    1.60
  -1 -11  20    1.61    1.65
  -1 -11  20    2.93    1.47
  -1 -11  19  254.25   14.57
  -1 -11  19  215.71   14.17
  -1 -11  19  241.77   14.97
  -1 -11  19  270.16   15.09
  -1 -11  19  234.05   14.97
  -1 -11  18   24.59    3.27
  -1 -11  18   18.54    3.96
  -1 -11  18   17.35    3.38
  -1 -11  18   20.77    2.58
  -1 -11  18   13.18    3.26
  -1 -11  18   22.49    3.70
  -1 -11  18   24.47    3.42
  -1 -11  18   18.97    3.45
  -1 -11  17  438.40   25.20
  -1 -11  17  446.75   26.31
  -1 -11  17  385.95   24.63
  -1 -11  17  386.64   25.84
  -1 -11  17  402.38   25.56
  -1 -11  17  380.85   24.92
  -1 -11  17  382.07   25.34
  -1 -11  17  422.23   25.72
  -1 -11  16   32.44    4.93
  -1 -11  16   34.75    3.78
  -1 -11  16   33.37    4.02
  -1 -11  16   36.23    4.39
  -1 -11  16   37.37    4.53
  -1 -11  16   33.71    4.61
  -1 -11  16   28.82    4.02
  -1 -11  15  261.60   17.15
  -1 -11  15  226.90   15.33
  -1 -11  15  221.02   16.15
  -1 -11  15  225.33   16.06
  -1 -11  15  245.54   16.40
  -1 -11  15  238.03   16.14
  -1 -11  15  256.32   15.57
  -1 -11  14   23.51    3.21
  -1 -11  14   27.21    3.72
  -1 -11  14   21.35    3.95
  -1 -11  14   25.74    3.88
  -1 -11  14   26.90    3.98
  -1 -11  14   16.79    3.34
  -1 -11  14   16.83    6.96
  -1 -11  14   22.03    3.73
  -1 -11  14   23.32    3.93
  -1 -11  13    3.77    4.86
  -1 -11  13    1.97    2.47
  -1 -11  13    4.41    2.52
  -1 -11  13    3.50    3.35
  -1 -11  13    2.18    2.33
  -1 -11  13    2.95    1.76
  -1 -11  13    3.79    2.68
  -1 -11  13    2.66    2.38
  -1 -11  13    4.96    2.37
  -1 -11  13    3.05    2.70
  -1 -11  13    1.73    2.27
  -1 -11  13    5.46    2.30
  -1 -11  12   17.25    3.79
  -1 -11  12   17.70    3.53
  -1 -11  12   16.71    2.61
  -1 -11  12   12.88    2.67
  -1 -11  12   17.31    2.94
  -1 -11  12   13.78    2.99
  -1 -11  12   15.61    3.22
  -1 -11  12   21.57    3.43
  -1 -11  12   19.56    2.99
  -1 -11  11  242.72   15.46
  -1 -11  11  234.61   15.67
  -1 -11  11  237.49   15.27
   1  11 -11  237.40   20.29
  -1 -11  11  241.72   15.09
  -1 -11  11  227.44   20.51
  -1 -11  11  205.80   14.80
  -1 -11  11  227.35   15.69
  -1 -11  11  237.97   15.07
  -1 -11  11  233.80   14.94
  -1 -11  10    4.27    4.62
  -1 -11  10    6.92    3.95
  -1 -11  10    3.96    2.63
  -1 -11  10    5.37    3.01
  -1 -11  10    6.20    2.00
  -1 -11  10   11.18    1.98
  -1 -11  10    9.08    5.07
  -1 -11  10    7.22    2.15
  -1 -11  10    4.92    2.55
  -1 -11  10    5.68    3.21
   1  11 -10    3.57    5.33
  -1 -11   9    1.31    2.26
  -1 -11   9   -0.83    3.75
  -1 -11   9    2.22    1.69
  -1 -11   9    0.75    1.63
  -1 -11   9   -3.01    5.57
  -1 -11   9   -2.48    3.99
  -1 -11   9   -0.25    1.52
  -1 -11   9    1.48    2.30
   1  11  -9    5.42    5.78
  -1 -11   9    5.21    2.43
  -1 -11   9    0.55    2.77
  -1 -11   9    0.94    1.94
  -1 -11   8  217.11   14.55
  -1 -11   8  225.51   14.42
  -1 -11   8  220.27   14.08
  -1 -11   8  220.85   14.01
  -1 -11   8  251.80   20.67
  -1 -11   8  243.59   14.21
  -1 -11   8  223.64   14.05
  -1 -11   8  203.32   14.25
   1  11  -8  235.88   19.88
  -1 -11   8  220.59   14.25
  -1 -11   8  215.93   14.17
  -1 -11   8  207.47   14.18
  -1 -11   7  482.45   29.71
  -1 -11   7  492.57   29.72
  -1 -11   7  495.43   29.68
   1  11  -7  560.58   36.15
  -1 -11   7  520.50   29.95
  -1 -11   7  478.54   29.81
  -1 -11   7  480.54   29.84
  -1 -11   7  505.50   29.61
  -1 -11   7  570.88   36.80
  -1 -11   7  499.33   29.51
  -1 -11   7  467.86   29.59
  -1 -11   7  480.49   29.48
  -1 -11   6 1036.64   61.90
  -1 -11   6 1158.07   70.04
  -1 -11   6  948.70   62.34
  -1 -11   6 1063.46   61.66
  -1 -11   6  997.62   61.77
  -1 -11   6 1085.41   61.92
   1  11  -6 1257.95   68.94
  -1 -11   6 1043.62   61.83
  -1 -11   6 1070.52   61.90
  -1 -11   6 1058.26   61.62
  -1 -11   5  129.76   15.81
  -1 -11   5  127.85    8.88
  -1 -11   5  119.37    8.39
  -1 -11   5  125.70    8.77
   1  11  -5  151.39   14.85
  -1 -11   5  134.45    8.86
  -1 -11   5  124.94    8.98
  -1 -11   5  127.77    8.82
  -1 -11   5  118.29    8.83
  -1 -11   4  488.94   36.48
  -1 -11   4  444.24   28.29
  -1 -11   4  442.08   28.18
  -1 -11   4  496.18   28.56
  -1 -11   4  465.38   28.39
   1  11  -4  541.49   34.97
  -1 -11   4  502.83   28.66
  -1 -11   3  163.86   17.61
  -1 -11   3  118.97    9.84
  -1 -11   3  129.05    9.45
  -1 -11   3  147.25    9.65
  -1 -11   3  148.57    9.59
  -1 -11   3  147.17    9.66
  -1 -11   3  153.40   15.07
  -1 -11   2   26.96    3.54
  -1 -11   2   27.21    3.34
  -1 -11   2   26.19    3.43
  -1 -11   2   25.22    3.52
  -1 -11   2   31.24    3.47
  -1 -11   2   39.16    7.60
  -1 -11   1  405.03   28.28
  -1 -11   1  374.21   32.17
   1  11  -1  510.04   28.30
   1  11  -1  491.41   34.26
  -1 -11   1  464.06   28.11
  -1 -11   1  538.75   34.75
  -1 -11   0  259.52   24.06
  -1 -11   0  248.09   19.15
   1  11   0  310.87   25.05
   1  11   0  350.85   19.56
  -1 -11   0  316.57   19.24
  -1 -11   0  363.34   25.73
   1  11   1  481.76   34.30
   1  11   1  486.25   28.38
  -1 -11  -1  430.99   27.88
  -1 -11  -1  433.95   33.48
   1  11   2  123.17   14.85
   1  11   2  146.16   10.29
  -1 -11  -2  140.36    9.81
  -1 -11  -2  129.57    9.64
  -1 -11  -2  132.02   14.77
   1  11   3  239.97   14.50
   1  11   3  190.96   19.16
  -1 -11  -3  198.42   13.63
   1  11   3  195.21   13.94
  -1 -11  -3  204.39   13.64
  -1 -11  -3  168.25   18.25
   1  11   4  212.95   20.15
  -1 -11  -4  225.41   14.99
   1  11   4  216.39   15.38
  -1 -11  -4  213.81   14.92
  -1 -11  -4  178.61   19.14
   1  11   5   79.77    7.71
   1  11   5  140.08    9.46
  -1 -11  -5  123.53    8.49
   1  11   5  109.78    8.77
  -1 -11  -5  105.79    8.26
   1  11   6  379.75   26.06
  -1 -11  -6  420.31   26.21
  -1 -11  -6  426.77   26.31
   1  11   6  397.41   26.83
   1  11   7  177.38   12.22
   1  11   7  157.94   12.38
   1  11   7  165.07   12.70
  -1 -11  -7  175.55   12.08
  -1 -11  -7  185.14   12.29
   1  11   8   56.37    5.37
  -1 -11  -8   56.16    5.33
  -1 -11  -8   52.32    5.36
   1  11   8   47.48    5.71
   1  11   8   52.44    5.73
   1  11   9    1.09    1.79
   1  11   9    4.69    2.46
  -1 -11  -9    0.70    2.42
  -1 -11  -9    2.96    2.76
   1  11   9    2.43    3.15
   1  11  10  324.08   23.38
   1  11  10  336.98   23.61
   1  11  10  397.73   23.85
  -1 -11 -10  358.48   23.28
  -1 -11 -10  428.97   23.77
   1  11  10  433.18   23.75
   1  11  11   53.39    5.15
   1  11  11   63.65    5.40
  -1 -11 -11   51.51    4.94
  -1 -11 -11   66.10    5.58
  -1 -11 -11   68.83    5.49
   1  11  11   60.72    5.45
   1  11  12  227.31   15.35
  -1 -11 -12  247.67   15.43
   1  11  12  216.34   15.27
   1  11  13   11.07    1.69
  -1 -11 -13    7.65    2.19
  -1 -11 -13   10.57    2.59
   1  11  13    7.62    1.70
  -1 -12  19    1.53    2.56
  -1 -12  19    0.41    1.71
  -1 -12  19    0.66    1.84
  -1 -12  19    0.18    1.52
  -1 -12  19    1.26    1.66
  -1 -12  18  131.71    8.29
  -1 -12  18  124.10    8.80
  -1 -12  18   97.40    7.50
  -1 -12  18   90.25    7.87
  -1 -12  18  126.06    8.42
  -1 -12  18  118.31    8.65
  -1 -12  17  125.76    8.98
  -1 -12  17  119.17    9.50
  -1 -12  17  120.33    9.46
  -1 -12  17  103.94    8.47
  -1 -12  17  125.56    9.22
  -1 -12  17  127.41    9.15
  -1 -12  16  500.30   30.08
  -1 -12  16  430.44   28.25
  -1 -12  16  497.53   29.46
  -1 -12  16  470.40   29.66
  -1 -12  16  492.74   29.32
  -1 -12  16  474.41   29.36
  -1 -12  16  452.69   28.99
  -1 -12  15    8.36    3.24
  -1 -12  15    4.58    1.78
  -1 -12  15    7.38    2.58
  -1 -12  15    0.97    2.20
  -1 -12  15    5.10    2.57
  -1 -12  15    3.80    2.78
  -1 -12  15    1.22    2.30
  -1 -12  15    7.05    2.75
  -1 -12  14  235.08   16.02
  -1 -12  14  277.49   16.39
  -1 -12  14  262.65   16.37
  -1 -12  14  248.72   17.07
  -1 -12  14  239.03   17.31
  -1 -12  14  267.39   17.08
  -1 -12  14  260.90   17.12
  -1 -12  14  238.04   17.00
  -1 -12  13   54.20    5.95
  -1 -12  13   58.89    5.93
  -1 -12  13   69.46    6.28
  -1 -12  13   68.64    5.65
  -1 -12  13   58.97    5.24
  -1 -12  13   46.94    4.89
  -1 -12  13   56.51    5.45
  -1 -12  13   70.32    5.63
  -1 -12  13   55.72    6.11
  -1 -12  13   62.50    5.99
  -1 -12  13   66.83    6.04
  -1 -12  13   59.64    5.27
  -1 -12  12  136.73    9.18
  -1 -12  12  135.26    9.22
  -1 -12  12   91.00    8.03
  -1 -12  12  121.60    8.58
  -1 -12  12  101.05    8.20
  -1 -12  12  112.72    8.57
  -1 -12  12  133.08    9.36
  -1 -12  12  122.81    8.65
  -1 -12  12  123.66    8.51
  -1 -12  11    3.54    4.55
  -1 -12  11    4.09    3.19
  -1 -12  11    0.25    2.98
  -1 -12  11   -0.97    4.51
   1  12 -11    1.88    5.29
  -1 -12  11   -1.31    1.96
  -1 -12  11    3.24    4.78
  -1 -12  11    1.46    1.86
  -1 -12  11    0.60    2.39
  -1 -12  11    1.77    1.86
  -1 -12  10  252.98   22.76
  -1 -12  10  248.21   16.39
  -1 -12  10  255.85   16.80
  -1 -12  10  252.75   16.61
  -1 -12  10  263.26   16.19
  -1 -12  10  238.10   22.33
  -1 -12  10  268.52   16.34
  -1 -12  10  238.23   16.65
  -1 -12  10  253.99   16.18
   1  12 -10  248.57   22.24
  -1 -12  10  252.12   16.45
  -1 -12   9    1.08    3.59
  -1 -12   9    1.61    2.26
  -1 -12   9    0.18    1.75
  -1 -12   9    1.11    4.66
  -1 -12   9    0.20    1.70
  -1 -12   9    0.17    2.37
  -1 -12   9   -1.57    2.05
   1  12  -9    8.96    6.15
  -1 -12   9   -1.15    3.06
  -1 -12   8    7.28    3.61
  -1 -12   8    8.78    2.61
  -1 -12   8    8.03    2.03
  -1 -12   8    8.26    2.00
  -1 -12   8   10.34    2.13
  -1 -12   8   13.20    5.84
  -1 -12   8    6.53    2.47
   1  12  -8   12.00    6.42
  -1 -12   8    8.77    3.11
  -1 -12   8    9.63    2.29
   1  12  -7  137.72   14.59
  -1 -12   7  115.87    8.35
  -1 -12   7  104.37    8.15
  -1 -12   7  106.86    8.49
  -1 -12   7  123.06    8.48
  -1 -12   7  118.45    8.50
  -1 -12   7  111.78    8.04
  -1 -12   7  123.60   14.13
  -1 -12   7  116.67    8.08
  -1 -12   7  115.31    7.91
  -1 -12   7  116.68    8.16
  -1 -12   6  165.49   11.43
  -1 -12   6  159.95   18.28
  -1 -12   6  174.95   11.08
  -1 -12   6  186.84   17.76
  -1 -12   6  160.95   11.41
   1  12  -6  207.81   18.29
  -1 -12   6  160.03   11.28
  -1 -12   6  163.28   11.33
  -1 -12   6  163.88   10.98
  -1 -12   6  184.73   11.41
  -1 -12   5  817.74   49.03
  -1 -12   5  889.88   58.10
  -1 -12   5  716.57   48.57
  -1 -12   5  828.10   48.92
  -1 -12   5  893.54   49.21
   1  12  -5  954.90   56.62
  -1 -12   5  926.54   49.33
  -1 -12   4  397.32   23.52
  -1 -12   4  427.24   33.21
  -1 -12   4  378.78   24.30
   1  12  -4  504.31   31.57
  -1 -12   4  451.49   23.84
  -1 -12   4  460.68   23.98
  -1 -12   4  525.64   32.31
  -1 -12   4  288.94   22.83
  -1 -12   3  384.29   28.07
  -1 -12   3  475.16   36.94
  -1 -12   3  421.31   27.39
  -1 -12   3  489.33   27.79
  -1 -12   3  450.70   27.64
  -1 -12   3  505.94   28.01
  -1 -12   3  556.11   35.66
  -1 -12   2   -8.08    8.00
  -1 -12   2    2.12    2.32
  -1 -12   2   -0.20    1.97
   1  12  -2   -2.03    6.21
  -1 -12   2    2.53    2.11
  -1 -12   2   -2.17    5.35
  -1 -12   1    2.22    2.23
  -1 -12   1    4.34    5.45
   1  12  -1    0.92    1.70
   1  12  -1    1.04    5.70
  -1 -12   1    1.63    2.09
  -1 -12   0  155.00   17.44
   1  12   0  193.38   12.58
   1  12   0  183.03   18.27
  -1 -12   0  178.45   12.39
  -1 -12  -1  408.46   32.38
   1  12   1  464.65   26.46
   1  12   1  401.43   32.56
  -1 -12  -1  388.11   25.88
  -1 -12  -2   30.42    7.63
   1  12   2   29.15    8.18
   1  12   2   38.55    4.40
  -1 -12  -2   30.76    4.01
  -1 -12  -2   35.77    4.32
  -1 -12  -3    5.61    4.85
   1  12   3    3.49    2.32
   1  12   3    1.11    5.95
  -1 -12  -3    3.67    2.76
  -1 -12  -3    2.79    2.42
   1  12   4   56.11    5.71
   1  12   4   42.38    8.95
  -1 -12  -4   48.60    5.08
  -1 -12  -4   55.98    5.38
  -1 -12  -4   48.07    5.28
  -1 -12  -5  195.09   13.37
  -1 -12  -5  178.71   13.16
  -1 -12  -5  210.16   13.43
   1  12   6   84.80    7.27
   1  12   6   93.01    8.01
  -1 -12  -6   96.72    7.68
  -1 -12  -6   94.70    7.74
  -1 -12  -6  111.20    7.94
   1  12   7  215.66   16.43
   1  12   7  241.73   16.05
  -1 -12  -7  252.90   16.24
  -1 -12  -7  267.76   16.24
  -1 -12  -7  245.32   16.20
   1  12   8   93.48    7.39
   1  12   8   75.84    7.21
   1  12   8   79.75    6.86
  -1 -12  -8   86.31    7.23
  -1 -12  -8   87.66    7.13
  -1 -12  -8   90.66    7.03
   1  12   9   21.31    3.76
  -1 -12  -9   24.71    3.71
  -1 -12  -9   26.93    4.17
  -1 -12  -9   21.21    3.22
   1  12  10    0.38    2.52
  -1 -12 -10   -0.86    1.84
  -1 -12 -10   -1.57    3.01
  -1 -12 -10    2.13    2.27
   1  12  11  159.66    8.97
  -1 -12 -11   88.01    8.28
  -1 -12 -11  147.51    8.80
  -1 -12 -11  167.06    8.89
  -1 -12 -11   96.62    8.04
   1  12  11  130.99    8.77
  -1 -12 -12    7.54    1.90
   1  12  12   13.41    2.08
  -1 -13  19    3.37    2.24
  -1 -13  19    4.37    1.91
  -1 -13  19    5.88    1.63
  -1 -13  19    1.34    1.24
  -1 -13  19    7.40    1.86
  -1 -13  18   23.40    3.45
  -1 -13  18   26.78    3.47
  -1 -13  18   17.29    2.89
  -1 -13  18   23.86    2.83
  -1 -13  18   22.79    3.30
  -1 -13  17  122.22    8.59
  -1 -13  17  129.52    9.36
  -1 -13  17  122.38    9.15
  -1 -13  17   93.79    8.09
  -1 -13  17  124.04    8.83
  -1 -13  17  124.79    8.67
  -1 -13  17  124.39    9.10
  -1 -13  16  129.48    9.87
  -1 -13  16  124.31    9.19
  -1 -13  16  122.76    9.63
  -1 -13  16  125.83    9.46
  -1 -13  16  117.82    9.01
  -1 -13  15  321.52   20.97
  -1 -13  15  325.75   20.71
  -1 -13  15  310.37   20.18
  -1 -13  15  304.32   20.04
  -1 -13  15  311.56   20.35
  -1 -13  15  282.35   20.01
  -1 -13  15  327.82   19.50
  -1 -13  14   14.83    2.85
  -1 -13  14   17.77    3.03
  -1 -13  14   25.62    3.55
  -1 -13  14   15.10    2.94
  -1 -13  14   13.41    2.83
  -1 -13  14   12.00    3.08
  -1 -13  14   11.87    3.23
  -1 -13  14   16.74    3.37
  -1 -13  13  309.27   19.07
  -1 -13  13  265.08   18.84
  -1 -13  13  299.94   18.46
  -1 -13  13  311.77   18.40
  -1 -13  13  253.79   17.73
  -1 -13  13  307.01   18.22
  -1 -13  13  275.19   19.19
  -1 -13  13  265.78   18.64
  -1 -13  13  284.35   18.14
  -1 -13  13  286.29   18.71
  -1 -13  13  291.71   18.13
  -1 -13  12   -1.23    5.03
  -1 -13  12    0.22    3.25
  -1 -13  12    0.26    2.87
  -1 -13  12    0.35    2.24
  -1 -13  12    1.80    2.04
  -1 -13  12   -1.22    2.54
  -1 -13  12    2.25    2.65
  -1 -13  12    0.59    1.66
  -1 -13  12    0.84    1.84
  -1 -13  12    3.21    2.60
  -1 -13  12   -2.00    2.14
  -1 -13  11    3.61    4.92
  -1 -13  11    2.58    3.38
  -1 -13  11    5.59    3.02
   1  13 -11    0.99    5.82
  -1 -13  11    3.52    5.18
  -1 -13  11    1.97    1.86
  -1 -13  11    4.24    1.90
  -1 -13  11    2.14    1.74
  -1 -13  11   -0.60    2.57
  -1 -13  11    1.56    1.82
  -1 -13  10   51.22    9.73
  -1 -13  10   55.35    5.47
  -1 -13  10   59.82    5.69
  -1 -13  10   52.72    5.93
   1  13 -10   65.76   10.32
  -1 -13  10   55.08    5.58
  -1 -13  10   55.27    4.92
  -1 -13  10   60.49   10.34
  -1 -13  10   56.94    5.22
  -1 -13  10   52.54    4.84
  -1 -13   9   80.29   12.30
  -1 -13   9   96.82    7.58
  -1 -13   9   92.53    7.95
  -1 -13   9  100.28    7.07
  -1 -13   9   75.95    6.86
  -1 -13   9  103.71    7.23
  -1 -13   9  119.73   14.07
  -1 -13   9   96.99    7.21
  -1 -13   9  101.10    7.60
   1  13  -9  105.00   13.23
  -1 -13   9   99.51    7.36
  -1 -13   8   92.38    7.60
  -1 -13   8   93.11    7.95
  -1 -13   8  101.01    7.22
  -1 -13   8   93.40    7.32
  -1 -13   8  117.87   14.04
  -1 -13   8  107.17    7.38
  -1 -13   8   99.60    7.34
  -1 -13   8  103.98    7.73
  -1 -13   8   96.27    7.39
   1  13  -8   96.57   13.38
  -1 -13   7    6.24    3.53
  -1 -13   7    6.65    2.53
  -1 -13   7    6.33    2.10
  -1 -13   7    9.60    2.05
  -1 -13   7    9.78    1.99
  -1 -13   7    7.22    5.21
  -1 -13   7    8.52    2.57
  -1 -13   7    7.22    2.33
   1  13  -7   14.17    7.07
  -1 -13   7    6.11    3.00
  -1 -13   6  295.96   18.50
   1  13  -6  307.05   25.73
  -1 -13   6  280.60   18.48
  -1 -13   6  289.95   18.60
  -1 -13   6  329.30   26.47
  -1 -13   6  283.91   18.18
  -1 -13   6  288.38   18.20
  -1 -13   6  313.40   18.63
  -1 -13   6  294.66   18.21
  -1 -13   5  360.80   22.32
  -1 -13   5  367.51   31.36
  -1 -13   5  318.54   21.73
  -1 -13   5  347.87   22.11
   1  13  -5  436.60   30.53
  -1 -13   5  383.17   22.37
  -1 -13   5  394.77   22.52
  -1 -13   4  549.89   43.76
  -1 -13   4  522.42   34.30
  -1 -13   4  581.01   34.59
   1  13  -4  639.92   42.31
  -1 -13   4  604.74   34.78
  -1 -13   4  651.70   43.10
  -1 -13   3  272.84   26.79
  -1 -13   3  258.89   17.29
  -1 -13   3  279.72   17.61
  -1 -13   3  299.54   17.84
  -1 -13   3  255.36   17.69
  -1 -13   3  337.59   25.88
  -1 -13   2  251.86   17.35
  -1 -13   2  283.24   27.47
  -1 -13   2  281.69   17.77
   1  13  -2  287.85   25.02
  -1 -13   2  296.24   18.02
  -1 -13   2  283.09   18.01
  -1 -13   2  316.18   25.53
  -1 -13   1    0.17    2.31
  -1 -13   1    1.20    5.43
   1  13  -1    5.74    5.96
  -1 -13   1    1.00    2.35
  -1 -13   0   38.62    8.72
   1  13   0   44.59    9.43
  -1 -13   0   41.45    4.51
  -1 -13  -1  174.96   19.24
   1  13   1  187.47   19.63
  -1 -13  -1  193.82   13.10
  -1 -13  -2  123.80   15.68
   1  13   2  135.87   16.47
  -1 -13  -2  140.95   10.31
  -1 -13  -2  152.32   10.47
  -1 -13  -3  202.33   13.54
  -1 -13  -3  186.92   13.27
  -1 -13  -3  214.03   13.60
  -1 -13  -4   58.73    5.45
  -1 -13  -4   54.88    5.50
  -1 -13  -4   47.46    5.28
   1  13   5  153.91   12.26
  -1 -13  -5  181.71   12.20
  -1 -13  -5  183.38   12.27
  -1 -13  -5  179.49   12.19
   1  13   6  133.90   10.72
  -1 -13  -6  152.07   10.61
  -1 -13  -6  159.49   10.56
  -1 -13  -6  140.80   10.46
   1  13   7  191.87   12.63
   1  13   7  172.63   12.72
  -1 -13  -7  167.48   12.26
  -1 -13  -7  195.26   12.54
  -1 -13  -7  187.46   12.46
   1  13   8  189.99   11.77
   1  13   8  157.44   11.74
  -1 -13  -8  158.20   11.28
  -1 -13  -8  161.35   11.42
  -1 -13  -8  178.41   11.56
   1  13   9   49.56    4.70
   1  13   9   44.93    4.71
  -1 -13  -9   41.73    4.22
  -1 -13  -9   60.46    4.96
  -1 -13  -9   50.64    4.65
   1  13  10   14.18    2.71
  -1 -13 -10   12.14    2.76
  -1 -13 -10   10.59    2.36
  -1 -13 -10   10.62    2.01
  -1 -13 -11    6.63    1.82
  -1 -13 -11   16.13    2.49
  -1 -14  18   53.25    4.35
  -1 -14  18   56.42    4.76
  -1 -14  18   64.44    4.72
  -1 -14  18   49.51    4.54
  -1 -14  17   -1.70    2.58
  -1 -14  17    0.79    2.16
  -1 -14  17    1.46    2.05
  -1 -14  17   -1.79    1.79
  -1 -14  17    2.27    2.09
  -1 -14  17    1.90    2.01
  -1 -14  16   53.28    5.64
  -1 -14  16   62.47    5.51
  -1 -14  16   52.59    5.19
  -1 -14  16   53.25    4.93
  -1 -14  15  121.40    8.34
  -1 -14  15  128.02    9.49
  -1 -14  15  113.79    8.91
  -1 -14  15  113.48    8.82
  -1 -14  15  105.68    8.53
  -1 -14  15  107.79    7.96
  -1 -14  14  610.31   35.17
  -1 -14  14  603.15   34.84
  -1 -14  14  599.59   34.97
  -1 -14  14  576.65   35.98
  -1 -14  14  538.58   35.25
  -1 -14  14  559.47   35.61
  -1 -14  14  566.63   35.67
  -1 -14  13    9.83    3.11
  -1 -14  13    6.68    2.47
  -1 -14  13    6.35    3.62
  -1 -14  13    9.25    2.48
  -1 -14  13    4.00    2.28
  -1 -14  13    2.17    2.35
  -1 -14  13    4.58    1.81
  -1 -14  13    3.01    2.39
  -1 -14  13    6.53    2.89
  -1 -14  13    3.18    2.10
  -1 -14  12  279.78   16.28
  -1 -14  12  259.62   15.96
  -1 -14  12  229.54   15.33
  -1 -14  12  269.86   15.85
  -1 -14  12  239.51   15.52
  -1 -14  12  217.98   16.35
  -1 -14  12  250.05   15.68
  -1 -14  12  226.01   15.40
  -1 -14  11    2.39    4.61
  -1 -14  11    3.72    2.79
  -1 -14  11    0.84    3.22
  -1 -14  11    1.29    1.88
  -1 -14  11    1.20    4.79
  -1 -14  11    1.57    2.64
  -1 -14  11    0.94    1.82
  -1 -14  10   -1.17    5.65
  -1 -14  10    1.47    2.56
  -1 -14  10    2.07    3.21
  -1 -14  10    1.63    3.20
   1  14 -10   -3.23    8.05
  -1 -14  10    3.13    1.87
  -1 -14  10    3.77    5.82
  -1 -14  10    3.82    2.55
  -1 -14  10    2.40    1.89
  -1 -14   9   19.29    6.24
  -1 -14   9   18.70    4.28
  -1 -14   9   27.11    3.90
  -1 -14   9   21.88    3.87
   1  14  -9   26.85    8.11
  -1 -14   9   22.56    3.15
  -1 -14   9   26.93    7.74
  -1 -14   9   23.58    3.06
  -1 -14   9   24.33    3.38
  -1 -14   9   24.79    3.04
  -1 -14   9   22.18    2.86
  -1 -14   8   19.60    6.04
  -1 -14   8   17.54    3.33
  -1 -14   8   17.23    4.11
   1  14  -8   20.57    7.48
  -1 -14   8   19.60    2.91
  -1 -14   8   17.68    3.65
  -1 -14   8   22.02    2.79
  -1 -14   8   14.42    7.67
  -1 -14   8   18.18    3.07
  -1 -14   8   19.55    2.72
  -1 -14   8   19.13    2.81
  -1 -14   7    5.18    4.93
  -1 -14   7   19.35    3.31
  -1 -14   7   21.93    4.02
   1  14  -7   23.13    7.97
  -1 -14   7   19.70    3.05
  -1 -14   7   23.03    3.75
  -1 -14   7   23.41    7.62
  -1 -14   7   20.79    2.70
  -1 -14   7   20.90    3.24
  -1 -14   7   21.13    3.04
  -1 -14   7   20.19    2.69
  -1 -14   6   32.77    4.46
  -1 -14   6   35.06    4.22
  -1 -14   6   52.25   10.24
  -1 -14   6   35.46    3.53
  -1 -14   6   45.10    4.61
  -1 -14   6   39.27    4.19
  -1 -14   6   34.97    3.97
  -1 -14   6   37.88    4.14
  -1 -14   6   40.64    3.75
   1  14  -5  166.15   16.99
  -1 -14   5  131.62    9.01
  -1 -14   5  126.66    9.18
  -1 -14   5  124.64   16.76
  -1 -14   5  135.92    8.63
  -1 -14   5  142.54    9.22
  -1 -14   5   97.63    8.22
  -1 -14   4  261.64   16.92
  -1 -14   4  252.11   25.77
  -1 -14   4  249.63   16.80
  -1 -14   4  280.07   17.17
  -1 -14   4  294.29   25.20
  -1 -14   3  265.78   16.76
  -1 -14   3  275.22   26.93
  -1 -14   3  246.17   16.50
  -1 -14   3  267.88   17.10
  -1 -14   3  263.28   16.90
  -1 -14   3  230.78   23.63
   1  14  -2  146.26   16.99
  -1 -14   2  153.43   10.35
  -1 -14   2  131.36    9.92
  -1 -14   2  124.37   18.98
  -1 -14   2  141.04   10.47
  -1 -14   2  166.67   10.64
  -1 -14   2  131.43   16.51
  -1 -14   1  327.20   20.35
   1  14  -1  344.81   28.41
  -1 -14   1  313.58   30.56
  -1 -14   1  312.53   20.57
  -1 -14   1  330.26   20.60
  -1 -14   1  274.59   27.05
   1  14   0    3.68    5.92
  -1 -14   0   -2.06    2.25
  -1 -14   0   -1.67    9.66
  -1 -14   0  -10.27    8.02
  -1 -14   0   -0.26    2.61
  -1 -14   0   -0.51    2.49
  -1 -14  -1    7.64    5.50
   1  14   1    7.37    6.61
  -1 -14  -1    3.90    2.46
  -1 -14  -2   87.17   12.68
   1  14   2   87.71    7.50
   1  14   2  103.49   13.83
  -1 -14  -2  110.25    8.00
  -1 -14  -3  240.54   14.46
  -1 -14  -3  215.77   14.14
  -1 -14  -4  160.39   10.41
  -1 -14  -4  150.43   10.33
  -1 -14  -4  148.82   10.33
  -1 -14  -5   87.08    6.70
  -1 -14  -5   77.81    6.45
  -1 -14  -5   73.76    6.21
   1  14   6   29.55    4.10
   1  14   6   23.49    3.63
  -1 -14  -6   29.01    4.00
  -1 -14  -6   28.68    3.62
  -1 -14  -6   32.51    3.90
   1  14   7   74.17    5.97
   1  14   7   61.79    5.67
  -1 -14  -7   56.77    5.33
  -1 -14  -7   71.13    5.77
   1  14   8    7.32    2.65
  -1 -14  -8    9.68    2.87
  -1 -14  -8    7.71    2.46
  -1 -14  -8    6.63    2.07
   1  14   8    8.59    2.39
  -1 -14  -9   98.37    5.90
  -1 -14  -9   63.23    5.49
  -1 -14  -9   61.07    5.20
   1  14   9   84.83    5.81
  -1 -14 -10    6.00    2.08
  -1 -14 -10    0.22    1.61
  -1 -15  17   41.71    3.96
  -1 -15  17   41.59    4.04
  -1 -15  17   39.26    4.20
  -1 -15  17   45.33    4.10
  -1 -15  17   46.78    4.44
  -1 -15  16   -1.37    2.65
  -1 -15  16    2.13    2.07
  -1 -15  16   -1.22    1.51
  -1 -15  16   -0.61    2.08
  -1 -15  16    0.23    1.83
  -1 -15  15   24.76    3.70
  -1 -15  15   24.82    3.04
  -1 -15  15   26.49    3.43
  -1 -15  15   20.16    3.08
  -1 -15  15   19.63    3.30
  -1 -15  14   93.80    7.93
  -1 -15  14   94.31    6.80
  -1 -15  14   87.40    6.49
  -1 -15  14   96.36    6.85
  -1 -15  14   93.87    7.44
  -1 -15  14   74.44    6.97
  -1 -15  14   88.64    7.23
  -1 -15  13  312.36   17.96
  -1 -15  13  290.95   17.63
  -1 -15  13  231.29   16.88
  -1 -15  13  289.64   17.53
  -1 -15  13  272.23   17.15
  -1 -15  13  282.57   18.27
  -1 -15  13  306.59   17.55
  -1 -15  13  265.33   18.04
  -1 -15  12  118.64    8.37
  -1 -15  12  115.40    8.03
  -1 -15  12  103.03    7.66
  -1 -15  12  100.39    7.76
  -1 -15  12  108.70    8.64
  -1 -15  12  111.79    8.10
  -1 -15  12  110.66    7.73
  -1 -15  11  288.99   18.23
  -1 -15  11  288.52   18.01
  -1 -15  11  293.98   17.89
  -1 -15  11  265.11   17.60
  -1 -15  11  257.76   18.46
  -1 -15  11  303.15   17.92
  -1 -15  11  278.07   17.63
  -1 -15  10   38.46    8.08
  -1 -15  10   51.69    5.17
  -1 -15  10   44.66    5.11
  -1 -15  10   53.00    5.30
  -1 -15  10   48.43    4.55
  -1 -15  10   55.63    4.93
  -1 -15  10   45.36    5.02
  -1 -15  10   53.20    4.47
  -1 -15   9    5.52    4.52
  -1 -15   9   -2.37    3.34
  -1 -15   9    3.48    2.59
  -1 -15   9    1.32    1.81
  -1 -15   9   -1.16    3.16
   1  15  -9   -3.37    7.28
  -1 -15   9   -5.30    5.86
  -1 -15   9   -2.50    1.82
  -1 -15   9    0.97    2.31
  -1 -15   9   -1.19    1.69
  -1 -15   9   -0.98    1.93
  -1 -15   8    8.53    4.72
  -1 -15   8    4.35    2.65
   1  15  -8    3.48    6.43
  -1 -15   8    3.42    3.07
  -1 -15   8    6.16    2.04
  -1 -15   8    2.96    1.72
  -1 -15   8    2.67    5.00
  -1 -15   8    4.67    2.39
  -1 -15   8    1.82    1.87
  -1 -15   8    3.34    1.76
  -1 -15   7   45.65    8.46
  -1 -15   7   56.21    5.28
  -1 -15   7   49.70    4.88
   1  15  -7   62.57   11.16
  -1 -15   7   67.45    5.59
  -1 -15   7   55.80   10.91
  -1 -15   7   56.15    4.72
  -1 -15   7   56.26    4.94
  -1 -15   7   56.41    4.67
  -1 -15   7   56.39    5.00
  -1 -15   6    2.86    2.29
   1  15  -6   -2.39    6.52
  -1 -15   6   -1.67    3.32
  -1 -15   6   -2.03    2.14
  -1 -15   6    0.97    1.32
  -1 -15   6   -0.64    2.37
  -1 -15   6   -0.64    2.12
  -1 -15   6    1.28    1.53
  -1 -15   5   19.07    9.04
  -1 -15   5   13.59    2.84
   1  15  -5   20.45    8.40
  -1 -15   5    8.95    2.42
  -1 -15   5   16.31    2.85
  -1 -15   5   12.83    2.12
  -1 -15   5   13.99    2.77
  -1 -15   4   25.66    3.57
  -1 -15   4   28.85   10.06
  -1 -15   4   26.26    3.67
  -1 -15   4   28.96    3.01
  -1 -15   4   19.32    7.80
   1  15  -3   88.71   13.20
  -1 -15   3   94.65    7.18
  -1 -15   3   83.65   14.50
  -1 -15   3   91.79    7.29
  -1 -15   3   74.00   12.99
  -1 -15   2  233.05   14.92
   1  15  -2  272.22   23.37
  -1 -15   2  207.70   23.98
  -1 -15   2  235.77   15.06
  -1 -15   2  220.23   15.14
   1  15  -1  217.04   17.65
   1  15  -1  331.98   26.95
  -1 -15   1  332.58   18.51
  -1 -15   1  280.64   28.64
  -1 -15   1  322.46   18.66
  -1 -15   1  324.38   18.79
  -1 -15   1  259.26   25.96
   1  15   0  487.08   34.32
  -1 -15   0  442.48   25.25
   1  15   0  327.62   24.67
  -1 -15   0  374.40   35.92
  -1 -15   0  436.00   25.50
  -1 -15   0  444.59   25.50
  -1 -15   0  411.53   33.03
  -1 -15  -1   55.13    5.13
  -1 -15  -1   52.26    5.13
  -1 -15  -1   48.41    4.85
   1  15   1   39.12    4.31
  -1 -15  -2   54.10    5.15
   1  15   2   40.52    4.55
  -1 -15  -2   58.15    5.07
  -1 -15  -3   81.98    6.47
  -1 -15  -3   73.99    6.21
   1  15   3   61.63    5.81
  -1 -15  -4    2.25    2.45
  -1 -15  -4    3.23    3.04
  -1 -15  -4    1.93    2.33
   1  15   4    5.20    2.20
  -1 -15  -5   80.17    6.49
  -1 -15  -5   88.66    6.73
  -1 -15  -5   93.26    6.78
   1  15   5   73.20    6.47
   1  15   6    7.46    2.49
  -1 -15  -6    6.70    2.75
  -1 -15  -6    4.76    2.05
  -1 -15  -6    6.27    2.42
   1  15   6    1.76    1.86
   1  15   7   21.56    2.85
   1  15   7   16.79    2.52
  -1 -15  -7   13.50    2.34
  -1 -15  -7   18.91    2.95
  -1 -15  -7   11.40    2.52
  -1 -15  -8   62.79    4.73
   1  15   8   59.30    4.77
  -1 -15  -8   54.75    4.78
  -1 -16  16   17.18    2.84
  -1 -16  16   19.55    2.68
  -1 -16  16   14.74    2.08
  -1 -16  16   16.96    2.41
  -1 -16  16   16.55    2.60
  -1 -16  15    1.71    2.92
  -1 -16  15    3.20    1.71
  -1 -16  15    0.90    1.55
  -1 -16  15    2.90    2.03
  -1 -16  15    3.06    2.17
  -1 -16  14    7.20    3.30
  -1 -16  14    7.53    2.04
  -1 -16  14    9.02    2.46
  -1 -16  14   12.60    2.47
  -1 -16  14   11.13    2.40
  -1 -16  13   79.00    6.22
  -1 -16  13   83.83    6.62
  -1 -16  13   69.24    5.75
  -1 -16  13   71.91    6.28
  -1 -16  13   80.33    5.97
  -1 -16  13   74.76    6.37
  -1 -16  12  401.24   22.84
  -1 -16  12  406.27   22.66
  -1 -16  12  389.07   22.50
  -1 -16  12  321.26   21.98
  -1 -16  12  392.42   22.47
  -1 -16  12  347.42   22.95
  -1 -16  12  341.24   22.16
  -1 -16  11   77.43    6.13
  -1 -16  11   76.13    6.08
  -1 -16  11   62.62    5.38
  -1 -16  11   76.11    5.62
  -1 -16  11   59.93    5.28
  -1 -16  11   68.74    5.99
  -1 -16  11   77.15    5.87
  -1 -16  11   63.88    5.29
  -1 -16  10  435.27   25.86
  -1 -16  10  460.41   26.16
  -1 -16  10  444.42   25.73
  -1 -16  10  368.37   26.05
  -1 -16  10  450.60   25.82
  -1 -16  10  386.90   25.39
  -1 -16   9    3.65    3.15
  -1 -16   9    3.43    2.53
  -1 -16   9    4.96    2.99
  -1 -16   9    3.44    1.83
  -1 -16   9    0.73    1.55
  -1 -16   9    5.26    2.35
  -1 -16   9    2.44    1.59
  -1 -16   8    7.89    2.73
  -1 -16   8    7.70    2.16
  -1 -16   8    7.80    3.12
  -1 -16   8    6.71    1.76
  -1 -16   8    8.37    2.46
  -1 -16   8    6.62    1.94
  -1 -16   8    6.93    1.80
  -1 -16   7   36.24    3.80
  -1 -16   7   29.32    3.99
  -1 -16   7   23.68    3.13
  -1 -16   7   24.44    2.74
  -1 -16   7   24.43    3.27
  -1 -16   7   23.01    2.72
  -1 -16   7   24.50    3.09
  -1 -16   6  155.54   10.92
  -1 -16   6  166.45   10.96
  -1 -16   6  157.77   10.72
  -1 -16   6  140.78   10.43
  -1 -16   6  160.04   10.40
  -1 -16   6  187.37   11.09
  -1 -16   5    0.20    2.39
  -1 -16   5   -0.96    2.09
   1  16  -5    7.06    6.22
  -1 -16   5    2.96    2.89
  -1 -16   5   -8.30    7.06
  -1 -16   5   -1.03    2.56
  -1 -16   5   -0.83    1.97
  -1 -16   5    1.67    1.44
  -1 -16   4   23.14    3.59
  -1 -16   4   36.36    3.72
  -1 -16   4   32.89    3.73
  -1 -16   4   31.30    2.95
  -1 -16   4   28.31    3.51
  -1 -16   3    8.62    2.47
  -1 -16   3   10.00    2.62
  -1 -16   2   82.01    6.53
  -1 -16   2   81.04    6.66
  -1 -16   1  142.04   10.15
  -1 -16   1  151.72   10.39
  -1 -16   0  246.41   13.80
  -1 -16   0  211.63   13.88
  -1 -16   0  245.47   14.02
  -1 -16  -1  146.37    8.79
  -1 -16  -1  144.11    9.00
  -1 -16  -1  119.56    8.72
  -1 -16  -2   45.69    4.39
   1  16   2   36.46    3.79
  -1 -16  -2   47.70    4.61
  -1 -16  -3   17.45    2.76
   1  16   3   14.46    2.40
  -1 -16  -3   15.01    2.82
  -1 -16  -4   13.99    2.44
   1  16   4   10.88    2.16
  -1 -16  -4   16.29    2.72
  -1 -16  -4    9.43    2.41
   1  16   5   30.21    3.34
  -1 -16  -5   22.61    3.09
  -1 -16  -5   30.62    3.15
   1  16   5   25.12    2.91
  -1 -16  -6   69.21    5.23
  -1 -16  -6   74.94    5.11
   1  16   6   60.67    4.96
  -1 -16  -7   19.77    2.35
  -1 -16  -7   21.10    2.12
   1  16   7   13.54    2.00
  -1 -17  15   71.51    5.27
  -1 -17  15   79.97    5.69
  -1 -17  15   74.41    5.63
  -1 -17  15   83.96    5.92
  -1 -17  15   67.01    5.35
  -1 -17  14    0.13    2.73
  -1 -17  14    3.82    1.61
  -1 -17  13   10.55    3.07
  -1 -17  13    5.11    1.61
  -1 -17  13    8.51    2.59
  -1 -17  13    7.80    2.22
  -1 -17  13    5.31    2.04
  -1 -17  12  126.84    8.50
  -1 -17  12  135.35    8.37
  -1 -17  12  140.14    8.25
  -1 -17  12  129.24    8.74
  -1 -17  12  111.56    7.93
  -1 -17  11  154.69   10.97
  -1 -17  11  145.48   11.01
  -1 -17  11  209.47   11.65
  -1 -17  11  217.41   11.58
  -1 -17  10  200.29   13.16
  -1 -17  10  200.20   13.02
  -1 -17  10  203.32   12.97
  -1 -17   9  164.21   11.16
  -1 -17   9  171.69   11.31
  -1 -17   9  174.41   11.25
  -1 -17   9  163.78   11.11
  -1 -17   8   38.04    4.11
  -1 -17   8   32.88    3.82
  -1 -17   8   25.68    3.94
  -1 -17   7   27.29    3.07
  -1 -17   7   27.01    3.06
  -1 -17   7   28.92    3.58
  -1 -17   7   22.99    3.75
  -1 -17   7   27.23    3.07
  -1 -17   6    1.82    2.15
  -1 -17   6   -0.61    2.19
  -1 -17   6    0.48    1.87
  -1 -17   6   -2.18    3.23
  -1 -17   5   33.66    3.80
  -1 -17   5   31.14    3.37
  -1 -17   5   43.07    3.62
  -1 -17   5   26.70    3.87
  -1 -17   5   36.34    3.57
  -1 -17   4   16.03    2.47
  -1 -17   4   11.25    2.36
  -1 -17   4   15.58    2.70
  -1 -17   4   12.94    3.23
  -1 -17   4   12.04    2.42
  -1 -17   3   31.42    3.52
  -1 -17   3   28.40    3.19
  -1 -17   3   32.17    3.56
  -1 -17   3   32.13    3.46
  -1 -17   2   -0.84    1.84
  -1 -17   2    0.59    2.08
  -1 -17   2   -2.51    1.95
  -1 -17   1   93.51    6.34
  -1 -17   1   83.76    6.44
  -1 -17   1   71.99    5.98
  -1 -17   0   49.07    4.41
  -1 -17   0   41.81    4.14
  -1 -17  -1  301.85   15.96
  -1 -17  -1  311.36   15.72
   1  17   2   37.64    3.51
  -1 -17  -2   51.91    4.06
  -1 -17  -3  140.83    8.14
   1  17   3  104.33    7.75
  -1 -17  -4   36.96    3.37
  -1 -17  -4   37.72    3.08
  -1 -17  -5    1.87    1.61
   1  17   5   -0.09    1.23
  -1 -18  13   -1.23    2.45
  -1 -18  13   -1.05    1.72
  -1 -18  13    1.88    1.54
  -1 -18  13    0.16    1.43
  -1 -18  13    1.18    1.83
  -1 -18  12    9.96    2.89
  -1 -18  12   12.53    2.49
  -1 -18  12    9.80    2.17
  -1 -18  12    8.71    2.23
  -1 -18  11  136.94    8.14
  -1 -18  11  146.69    8.15
  -1 -18  11  147.70    8.46
  -1 -18  11  138.70    8.95
  -1 -18  10  152.84    8.85
  -1 -18  10  144.56    8.71
  -1 -18   9  167.06   10.85
  -1 -18   9  167.55   10.87
  -1 -18   9  165.15   10.78
  -1 -18   8  352.61   21.23
  -1 -18   8  340.98   21.27
  -1 -18   8  352.27   21.18
  -1 -18   7   68.13    5.59
  -1 -18   7   70.54    5.70
  -1 -18   7   81.07    5.85
  -1 -18   6   78.82    5.88
  -1 -18   6   80.42    5.94
  -1 -18   6   73.61    5.66
  -1 -18   5    1.76    2.59
  -1 -18   5    1.45    1.73
  -1 -18   5    1.86    1.80
  -1 -18   4   13.02    2.02
  -1 -18   4   14.78    2.80
  -1 -18   4   20.07    2.57
  -1 -18   4   14.96    2.32
  -1 -18   3    9.08    2.44
  -1 -18   3    7.47    2.14
  -1 -18   3    5.72    1.88
  -1 -18   2   19.02    2.76
  -1 -18   2   17.94    2.25
  -1 -18   2   19.35    2.72
  -1 -18   2   17.02    2.37
  -1 -18   1   19.48    2.67
  -1 -18   1   16.63    2.60
  -1 -18   1   16.02    2.11
  -1 -18   0   68.28    5.14
  -1 -18   0   62.77    4.95
  -1 -18  -1   49.30    4.14
  -1 -18  -3   84.15    5.50
  -1 -19  11   -0.30    2.20
  -1 -19  11   -1.66    1.59
  -1 -19  11    1.57    1.59
  -1 -19  11    0.66    1.49
  -1 -19  11    0.75    1.43
  -1 -19  10    7.35    2.07
  -1 -19  10    5.65    1.89
  -1 -19  10    7.76    2.51
  -1 -19   9   60.75    4.15
  -1 -19   9   57.15    4.17
  -1 -19   8  117.47    7.31
  -1 -19   8   99.27    7.23
  -1 -19   7  123.93    7.76
  -1 -19   7  119.57    7.73
  -1 -19   7  105.89    7.57
  -1 -19   6  101.14    6.35
  -1 -19   6   93.79    6.29
  -1 -19   5   22.78    2.93
  -1 -19   5   20.23    2.38
  -1 -19   5   24.75    2.81
  -1 -19   4   -0.35    2.11
  -1 -19   4    0.11    1.41
  -1 -19   4   -1.12    1.64
  -1 -19   3   16.45    2.17
  -1 -19   3   16.93    2.31
  -1 -19   2    4.56    1.56
  -1 -19   2    3.18    1.71
  -1 -19   1   47.87    3.86
  -1 -19   1   49.68    3.67
  -1 -19   0    1.16    1.33
   2 -19  -1    3.78    1.61
   2 -19  -1    3.79    1.50
   2 -19  -1    5.05    1.76
   2 -19   0  132.62    6.94
   2 -19   0  136.30    6.97
   2 -19   1  119.65    8.07
   2 -19   1  125.76    8.10
   2 -19   2  152.56    9.67
   2 -19   2  143.45    9.54
   2 -19   2  147.45    9.56
   2 -19   3  125.25    8.54
   2 -19   3  125.46    8.51
   2 -19   3  134.03    8.50
   2 -19   4   25.87    2.82
   2 -19   4   25.07    3.05
   2 -19   4   21.35    2.71
   2 -19   5    8.78    2.05
   2 -19   5    9.44    2.43
   2 -19   5    9.09    1.99
   2 -19   6    2.24    2.16
   2 -19   6    2.87    1.72
   2 -19   6    5.60    1.66
   2 -19   7  139.96    8.78
   2 -19   7  136.80    8.89
   2 -19   8   50.30    4.27
  -2  19  -8   46.71    3.94
   2 -19   8   46.60    3.64
   2 -19   8   48.47    3.86
   2 -19   9    2.71    2.34
   2 -19   9    4.26    1.60
  -2  19  -9    0.78    1.53
   2 -19   9    2.75    1.30
  -2  19 -10    1.31    1.17
   2 -19  10    1.69    1.41
   2 -19  10    1.45    2.25
  -2  19 -10    0.24    1.29
   2 -19  10    2.49    1.24
   2 -19  11  152.20    9.08
   2 -19  11  144.97    9.31
   2 -19  11  129.01    9.00
   2 -18  -4   72.77    5.47
   2 -18  -4   82.89    5.48
   2 -18  -4   80.17    5.52
   2 -18  -3   49.45    4.38
   2 -18  -3   61.45    4.53
   2 -18  -3   59.42    4.44
   2 -18  -2  150.69    9.90
   2 -18  -2  153.31    9.87
   2 -18  -2  148.22    9.74
   2 -18  -1   12.63    2.39
   2 -18  -1   10.80    2.33
   2 -18  -1   13.68    2.53
   2 -18   0   37.96    4.12
   2 -18   0   47.45    4.17
   2 -18   1  182.95   11.80
   2 -18   1  178.62   11.71
   2 -18   2  266.01   16.48
   2 -18   2  282.18   17.06
   2 -18   2  274.67   16.96
   2 -18   2  260.86   16.84
   2 -18   3  123.80    8.47
   2 -18   3  120.07    8.89
   2 -18   3  130.75    8.90
   2 -18   3  142.51    8.97
   2 -18   4  318.72   18.91
   2 -18   4  321.88   18.87
   2 -18   4  269.15   18.28
   2 -18   4  308.41   18.51
   2 -18   4  324.50   19.00
   2 -18   5   61.10    4.52
   2 -18   5   54.20    4.61
   2 -18   5   55.37    4.48
   2 -18   5   45.90    4.01
   2 -18   5   38.94    3.99
   2 -18   6    0.66    1.99
   2 -18   6    4.42    2.36
   2 -18   6   -0.13    1.49
   2 -18   6   -1.00    2.14
   2 -18   6   -0.11    2.47
   2 -18   7   20.47    2.59
   2 -18   7   24.78    2.97
   2 -18   7   23.60    3.24
   2 -18   7   24.23    3.06
   2 -18   8    7.32    2.12
  -2  18  -8    5.34    2.14
   2 -18   8    6.18    1.71
   2 -18   8    3.06    1.45
   2 -18   9    5.48    2.02
   2 -18   9    7.28    1.80
  -2  18  -9    8.64    2.19
   2 -18   9    7.74    1.73
   2 -18  10    1.08    2.74
   2 -18  10    2.03    1.39
   2 -18  10    0.21    1.79
   2 -18  10   -0.84    1.52
  -2  18 -10   -0.82    1.74
  -2  18 -11    1.90    1.25
   2 -18  11    6.45    1.64
   2 -18  11    4.64    2.65
   2 -18  11    3.90    1.72
  -2  18 -11    4.40    1.62
   2 -18  11    7.94    1.65
   2 -18  12  120.35    8.12
   2 -18  12  134.89    8.48
   2 -18  12  110.16    8.40
   2 -18  12  133.11    8.67
   2 -18  12  118.94    8.31
   2 -18  12  137.99    8.27
   2 -18  13   36.98    3.51
   2 -18  13   26.50    2.83
   2 -18  13   38.70    3.73
   2 -18  13   33.21    3.18
   2 -18  13   33.86    3.28
   2 -17  -6   65.28    5.17
  -2  17   6   62.94    4.85
   2 -17  -6   91.38    5.48
   2 -17  -6   85.27    5.31
   2 -17  -5   10.07    2.03
   2 -17  -5    9.31    2.14
  -2  17   5    7.04    1.39
   2 -17  -5   10.03    2.28
   2 -17  -4   12.44    2.43
   2 -17  -4   15.52    2.49
  -2  17   4   10.09    1.64
   2 -17  -4    9.43    2.54
   2 -17  -3   81.43    6.00
   2 -17  -3   85.78    5.98
  -2  17   3   64.61    5.23
   2 -17  -3   81.92    6.06
   2 -17  -2  125.33    9.29
   2 -17  -2  136.80    9.38
   2 -17  -2  145.06    9.35
   2 -17  -1   93.38    7.18
   2 -17  -1  103.32    7.34
   2 -17  -1   89.83    7.09
   2 -17   0    1.40    2.65
   2 -17   0    0.20    2.27
   2 -17   1    0.21    2.27
   2 -17   1    0.90    2.65
   2 -17   2  181.81   12.01
   2 -17   2  170.21   11.88
   2 -17   2  178.05   11.85
   2 -17   3  129.84    8.75
   2 -17   3  103.45    8.51
   2 -17   3  125.89    8.67
   2 -17   4  219.91   14.77
   2 -17   4  246.34   15.38
   2 -17   4  232.61   15.17
   2 -17   4  248.99   15.30
   2 -17   5  205.21   14.75
   2 -17   5  251.77   15.48
   2 -17   5  246.71   15.45
   2 -17   5  261.18   15.60
   2 -17   5  251.95   15.10
   2 -17   6   58.93    4.93
   2 -17   6   51.77    4.36
   2 -17   6   57.36    5.09
   2 -17   6   57.34    4.87
   2 -17   6   51.58    4.58
   2 -17   6   38.91    4.30
   2 -17   6   54.98    4.52
   2 -17   7   15.07    2.29
   2 -17   7   15.30    2.82
   2 -17   7   15.64    3.16
   2 -17   7   12.83    2.79
   2 -17   7   12.71    2.70
   2 -17   7   15.61    2.49
   2 -17   8    7.25    1.72
   2 -17   8    2.06    2.02
   2 -17   8    4.90    2.84
   2 -17   8    3.22    2.01
   2 -17   8    5.52    1.95
   2 -17   8    3.38    2.39
   2 -17   9  173.99   10.33
  -2  17  -9  152.27   10.30
   2 -17   9  147.55   10.13
   2 -17   9  166.24   10.23
   2 -17   9  136.32   10.04
   2 -17  10   -0.12    2.48
   2 -17  10    4.48    1.74
   2 -17  10    4.19    3.05
   2 -17  10    2.43    2.03
   2 -17  10    0.60    1.68
  -2  17 -10    3.55    2.09
   2 -17  11   51.48    4.31
   2 -17  11   55.05    5.07
   2 -17  11   43.19    4.09
   2 -17  11   52.88    4.28
  -2  17 -11   50.31    4.20
   2 -17  12    0.95    1.64
  -2  17 -12   -0.41    1.64
   2 -17  12    1.78    1.59
   2 -17  12    4.46    2.97
   2 -17  12    1.57    1.79
   2 -17  12    2.17    1.79
   2 -17  12    2.19    1.57
   2 -17  13   62.57    4.75
   2 -17  13   66.56    5.35
   2 -17  13   60.47    5.20
   2 -17  13   65.41    5.29
   2 -17  13   53.47    4.67
   2 -17  13   67.16    4.89
   2 -17  14   12.01    2.77
   2 -17  14    4.78    1.71
   2 -17  14    7.49    2.29
   2 -17  14    7.49    2.02
   2 -17  14    8.73    2.07
   2 -17  15  210.46   13.12
   2 -17  15  239.38   13.85
   2 -17  15  230.51   13.57
   2 -17  15  189.37   13.21
   2 -16  -7   56.45    4.69
   2 -16  -7   71.73    4.93
  -2  16   7   54.81    4.53
  -2  16   7   69.21    5.41
   2 -16  -6   23.05    2.98
   2 -16  -6   26.49    3.28
  -2  16   6   27.05    2.73
   2 -16  -5   79.13    6.34
  -2  16   5   79.44    6.04
   2 -16  -5   91.70    6.43
   2 -16  -4   54.64    4.78
  -2  16   4   45.77    4.23
   2 -16  -4   50.26    4.82
   2 -16  -4   54.71    4.92
   2 -16  -3    9.77    2.68
  -2  16   3    5.24    1.76
   2 -16  -3    7.33    2.80
   2 -16  -3    8.11    2.80
   2 -16  -2   48.38    4.93
   2 -16  -2   45.96    4.93
  -2  16   2   43.53    4.11
   2 -16  -1  117.87    8.61
   2 -16  -1  109.94    8.51
   2 -16  -1  112.29    8.41
   2 -16   0  133.96    9.54
   2 -16   0  129.26    9.60
   2 -16   1   -0.48    2.48
   2 -16   1   -0.62    2.91
   2 -16   2   19.19    3.40
   2 -16   2   19.82    3.03
   2 -16   2   24.44    3.60
   2 -16   2   18.20    3.61
   2 -16   2   12.09    1.90
   2 -16   3  326.48   19.49
   2 -16   3  333.22   20.26
   2 -16   3  320.55   20.03
  -2  16  -3  343.56   27.99
   2 -16   3  253.93   20.33
   2 -16   3  342.71   20.31
   2 -16   3  294.01   27.04
   2 -16   4  171.43   10.54
   2 -16   4  175.32   11.23
   2 -16   4  178.20   11.20
   2 -16   4  128.61   10.23
   2 -16   4  165.28   17.77
   2 -16   4  134.46   11.36
   2 -16   4  185.38   11.37
   2 -16   5  481.96   31.35
   2 -16   5  518.09   31.32
  -2  16  -5  605.35   40.75
   2 -16   5  554.83   32.07
   2 -16   5  550.33   31.93
   2 -16   5  483.28   31.42
   2 -16   5  589.37   32.22
   2 -16   5  529.61   31.59
   2 -16   6  201.50   21.00
   2 -16   6  224.21   14.03
  -2  16  -6  206.77   20.97
   2 -16   6  231.93   14.52
   2 -16   6  211.62   14.38
   2 -16   6  207.11   13.86
   2 -16   6  198.96   13.97
   2 -16   6  220.24   14.04
   2 -16   6  255.79   14.72
   2 -16   7  112.94    7.94
   2 -16   7  106.40    7.49
   2 -16   7  112.12    7.91
   2 -16   7  107.02    7.98
   2 -16   7  101.73    7.21
   2 -16   7   92.27    7.42
   2 -16   7  102.14    7.60
   2 -16   7   93.67    7.49
   2 -16   7  101.64    7.43
   2 -16   8   14.91    2.49
   2 -16   8   11.09    2.86
   2 -16   8   11.98    3.27
   2 -16   8   12.24    1.93
   2 -16   8   12.67    2.94
   2 -16   8   12.89    2.44
   2 -16   8   12.82    2.63
   2 -16   9    9.00    2.81
   2 -16   9    7.20    1.52
   2 -16   9    8.14    2.16
   2 -16   9    9.00    2.57
  -2  16  -9    9.26    2.61
   2 -16   9    9.55    2.22
   2 -16  10  136.29    8.77
   2 -16  10  112.44    8.60
   2 -16  10  125.59    8.62
  -2  16 -10  123.39    8.74
   2 -16  10  124.83    8.63
   2 -16  11   20.50    3.88
   2 -16  11   17.92    2.70
   2 -16  11   20.53    2.94
  -2  16 -11   19.35    2.87
   2 -16  11   15.27    2.63
   2 -16  12   53.70    4.33
   2 -16  12   54.80    5.08
   2 -16  12   40.92    4.07
  -2  16 -12   52.98    4.07
   2 -16  12   49.78    4.23
   2 -16  13    5.21    2.05
   2 -16  13    3.16    3.29
   2 -16  13    6.46    2.33
   2 -16  13    2.23    2.18
   2 -16  13    4.84    1.83
   2 -16  13    6.95    2.03
   2 -16  14   91.32    6.60
   2 -16  14   74.20    6.29
   2 -16  14   82.12    6.61
   2 -16  15   13.78    2.80
   2 -16  15   19.84    2.59
   2 -16  15   18.40    2.75
   2 -16  16  287.17   17.12
   2 -16  16  292.99   17.08
   2 -16  16  247.16   16.59
   2 -15  -9    3.37    1.49
  -2  15   9    3.41    1.50
   2 -15  -9    4.37    2.08
   2 -15  -8    5.51    1.99
  -2  15   8    5.17    1.76
   2 -15  -8    7.20    2.34
  -2  15   8    6.03    2.68
   2 -15  -7   30.43    3.65
   2 -15  -7   37.20    4.00
   2 -15  -7   44.43    4.07
  -2  15   7   39.17    3.69
   2 -15  -6  150.27   10.58
   2 -15  -6  166.19   10.59
   2 -15  -6  158.92   10.52
  -2  15   6  146.19   10.39
   2 -15  -5   41.25    4.37
   2 -15  -5   37.01    4.46
   2 -15  -5   49.00    4.60
  -2  15   5   40.43    4.05
   2 -15  -4  158.60   11.24
   2 -15  -4  162.56   11.40
   2 -15  -4  171.87   11.38
  -2  15   4  162.85   11.06
   2 -15  -3   50.41    5.40
   2 -15  -3   57.43    5.54
   2 -15  -3   66.01    5.59
  -2  15   3   57.14    5.03
   2 -15  -2   55.80    5.27
  -2  15   2   42.69    4.47
   2 -15  -2   55.77    5.29
   2 -15  -2   59.09    5.31
   2 -15  -1   37.54    4.61
  -2  15   1   30.49    3.56
   2 -15  -1   46.35    4.79
   2 -15  -1   42.45    4.61
  -2  15   1   49.62    9.96
   2 -15  -1   26.13    7.28
   2 -15   0   73.50    6.68
   2 -15   0   77.08   14.05
   2 -15   0   74.02    6.34
   2 -15   0   69.99    6.37
  -2  15   0   80.39   12.63
   2 -15   0   67.72   11.16
   2 -15   1  165.30   13.17
  -2  15  -1  207.62   20.25
   2 -15   1  190.86   12.82
   2 -15   1  203.46   13.10
   2 -15   1  180.56   19.23
   2 -15   2  198.63   12.39
   2 -15   2  191.89   12.53
  -2  15  -2  206.94   19.96
   2 -15   2  185.80   18.95
   2 -15   2  183.54   12.40
   2 -15   3  135.52   10.09
   2 -15   3  152.94   10.24
   2 -15   3  157.48   10.70
   2 -15   3  168.25   10.96
   2 -15   3  169.21   18.16
   2 -15   3  132.01   11.01
   2 -15   3  166.29   10.93
   2 -15   4  134.48    9.70
   2 -15   4  130.48    9.63
   2 -15   4  143.26   10.17
  -2  15  -4  164.52   17.52
   2 -15   4  160.43   10.45
   2 -15   4  119.42   15.46
   2 -15   4  132.34   10.60
   2 -15   4  163.68   10.47
   2 -15   5   27.80    3.44
   2 -15   5   50.89    4.64
   2 -15   5   36.53    4.44
  -2  15  -5   43.90    9.52
   2 -15   5   35.83    4.13
   2 -15   5   45.59    4.48
   2 -15   5   29.70    3.78
   2 -15   6  311.02   21.41
   2 -15   6  362.00   21.99
  -2  15  -6  385.97   30.09
   2 -15   6  325.33   21.29
   2 -15   6  373.51   21.91
   2 -15   6  376.97   29.79
   2 -15   6  350.16   21.45
   2 -15   6  297.75   22.19
   2 -15   6  401.97   22.15
   2 -15   6  359.96   21.55
   2 -15   7  134.69    9.55
   2 -15   7  127.82    9.42
   2 -15   7  136.91    9.74
  -2  15  -7  143.88   16.30
   2 -15   7  141.86    9.87
   2 -15   7  122.05    9.36
   2 -15   7  153.59    9.96
   2 -15   7  114.65   15.12
   2 -15   7  142.03    9.43
   2 -15   7  121.49   10.05
   2 -15   7  143.06    9.47
   2 -15   8   86.57    6.34
   2 -15   8   72.11    5.77
   2 -15   8   74.24   11.33
  -2  15  -8   73.67   11.41
   2 -15   8   66.01    6.24
   2 -15   8   65.12    5.48
   2 -15   8   73.53    6.17
   2 -15   8   70.97    6.12
   2 -15   8   66.77    5.92
   2 -15   8   72.40    5.76
   2 -15   9   27.24    7.35
   2 -15   9   22.55    3.02
   2 -15   9   21.22    3.39
   2 -15   9   24.31    2.76
   2 -15   9   20.91    3.97
  -2  15  -9   32.68    8.39
   2 -15   9   24.21    3.65
   2 -15   9   26.12    3.23
   2 -15  10   -2.62    3.13
   2 -15  10   -1.85    1.80
   2 -15  10   -0.80    2.05
   2 -15  10    0.69    2.27
  -2  15 -10    2.84    2.17
   2 -15  10    0.96    1.98
   2 -15  11  157.86   10.91
   2 -15  11  165.62   10.92
   2 -15  11  174.80   11.45
   2 -15  11  163.13   10.80
   2 -15  11  162.24   10.86
   2 -15  11  150.92   10.43
   2 -15  12    2.34    1.76
   2 -15  12    3.64    2.21
   2 -15  12    0.92    2.00
  -2  15 -12    1.84    1.81
   2 -15  12    3.26    3.48
   2 -15  13   56.77    4.80
  -2  15 -13   55.88    4.39
   2 -15  13   47.95    4.52
   2 -15  13   48.57    4.76
   2 -15  13   54.53    5.20
   2 -15  13   60.29    5.61
   2 -15  14   17.27    2.64
   2 -15  14   21.29    3.81
   2 -15  14   12.95    2.85
   2 -15  14   13.22    2.48
   2 -15  14   14.53    3.02
   2 -15  15   59.88    5.47
   2 -15  15   57.63    5.09
   2 -15  15   51.89    4.82
   2 -15  15   53.57    5.22
   2 -15  16    7.76    1.99
   2 -15  16    8.69    2.35
   2 -15  16    6.82    2.15
   2 -15  16    9.65    1.99
   2 -15  17  149.20   10.32
   2 -15  17  166.80   10.55
[truncated: 2,401,690 more chars]
