# Supplementary material for: Isolation, bonding and reactivity of a monomeric stibine oxide
Source: Nat Chem. 2023 Mar 23;15(5):633–40. doi: 10.1038/s41557-023-01160-x (PMC10159848; doi:10.1038/s41557-023-01160-x)
Supplement: Supplementary file 19 — Crystallographic information file for the triclinic polymorph of compound 6. [file 41557_2023_1160_MOESM19_ESM.cif]

data_6-triclinic
_audit_creation_date               2022-06-01
_audit_creation_method
;
Olex2 1.5
(compiled 2022.04.07 svn.rca3783a0 for OlexSys, GUI svn.r6498)
;
_shelx_SHELXL_version_number       '2018/3'
_audit_contact_author_address      ?
_audit_contact_author_email        ?
_audit_contact_author_name         ''
_audit_contact_author_phone        ?
_publ_contact_author_id_orcid      ?
_publ_section_references
;
Dolomanov, O.V., Bourhis, L.J., Gildea, R.J, Howard, J.A.K. & Puschmann, H.
 (2009), J. Appl. Cryst. 42, 339-341.

Sheldrick, G.M. (2015). Acta Cryst. C71, 3-8.
;
_chemical_name_common              ?
_chemical_name_systematic          ?
_chemical_formula_moiety           'C54 H66 Au O P Sb, C F3 O3 S'
_chemical_formula_sum              'C55 H66 Au F3 O4 P S Sb'
_chemical_formula_weight           1229.82
_chemical_melting_point            ?
_chemical_oxdiff_formula           'Sb1 C36 S1 F1 H51 Au1 P1'
_chemical_oxdiff_usercomment       'Dipp3SbOAuPPh3CF3SO3 JSW0537'
loop_
  _atom_type_symbol
  _atom_type_description
  _atom_type_scat_dispersion_real
  _atom_type_scat_dispersion_imag
  _atom_type_scat_source
 'C' 'C' 0.0181 0.0091 'International Tables Vol C Tables 4.2.6.8 and 6.1.1.4'
 'H' 'H' 0.0000 0.0000 'International Tables Vol C Tables 4.2.6.8 and 6.1.1.4'
 'F' 'F' 0.0727 0.0534 'International Tables Vol C Tables 4.2.6.8 and 6.1.1.4'
 'P' 'P' 0.2955 0.4335 'International Tables Vol C Tables 4.2.6.8 and 6.1.1.4'
 'S' 'S' 0.3331 0.5567 'International Tables Vol C Tables 4.2.6.8 and 6.1.1.4'
 'Sb' 'Sb' -0.0562 5.8946
 'International Tables Vol C Tables 4.2.6.8 and 6.1.1.4'
 'Au' 'Au' -4.4197 7.2980
 'International Tables Vol C Tables 4.2.6.8 and 6.1.1.4'
 'O' 'O' 0.0492 0.0322 'International Tables Vol C Tables 4.2.6.8 and 6.1.1.4'

_shelx_space_group_comment
;
The symmetry employed for this shelxl refinement is uniquely defined
by the following loop, which should always be used as a source of
symmetry information in preference to the above space-group names.
They are only intended as comments.
;
_space_group_crystal_system        'triclinic'
_space_group_IT_number             2
_space_group_name_H-M_alt          'P -1'
_space_group_name_Hall             '-P 1'
loop_
  _space_group_symop_operation_xyz
 'x, y, z'
 '-x, -y, -z'

_cell_length_a                     11.91490(10)
_cell_length_b                     14.9286(2)
_cell_length_c                     15.2073(2)
_cell_angle_alpha                  99.7460(10)
_cell_angle_beta                   90.0020(10)
_cell_angle_gamma                  96.7000(10)
_cell_volume                       2647.18(6)
_cell_formula_units_Z              2
_cell_measurement_reflns_used      50850
_cell_measurement_temperature      100.4(8)
_cell_measurement_theta_max        77.0610
_cell_measurement_theta_min        2.9330
_shelx_estimated_absorpt_T_max     0.628
_shelx_estimated_absorpt_T_min     0.274
_exptl_absorpt_coefficient_mu      10.271
_exptl_absorpt_correction_T_max    0.548
_exptl_absorpt_correction_T_min    0.178
_exptl_absorpt_correction_type     gaussian
_exptl_absorpt_process_details
;
CrysAlisPro 1.171.41.123a (Rigaku Oxford Diffraction, 2022)
Numerical absorption correction based on gaussian integration over
a multifaceted crystal model
Empirical absorption correction using spherical harmonics,
implemented in SCALE3 ABSPACK scaling algorithm.
;
_exptl_absorpt_special_details     ?
_exptl_crystal_colour              ?
_exptl_crystal_density_diffrn      1.543
_exptl_crystal_density_meas        ?
_exptl_crystal_density_method      ?
_exptl_crystal_description         block
_exptl_crystal_F_000               1232
loop_
  _exptl_crystal_face_index_h
  _exptl_crystal_face_index_k
  _exptl_crystal_face_index_l
  _exptl_crystal_face_perp_dist
 1 0 -2 0.0247
 -1 -2 1 0.0810
 1 -2 -1 0.0650
 0 -1 0 0.0773
 0 1 0 0.0849
 2 0 -1 0.0263
 2 -2 -1 0.0598
 2 2 -1 0.0541
 2 0 1 0.0338
 -2 -2 -1 0.0589
 2 2 1 0.0615
 2 -2 1 0.0578
 1 0 2 0.0361
 -1 2 -2 0.0646
 0 -1 -1 0.0574
 0 0 1 0.0287
 0 1 -1 0.0572
 -1 0 0 0.0319
 0 0 -1 0.0247
 -1 0 -1 0.0245
 -1 1 0 0.0704

_exptl_crystal_size_max            0.17
_exptl_crystal_size_mid            0.06
_exptl_crystal_size_min            0.05
loop_
  _exptl_oxdiff_crystal_face_indexfrac_h
  _exptl_oxdiff_crystal_face_indexfrac_k
  _exptl_oxdiff_crystal_face_indexfrac_l
  _exptl_oxdiff_crystal_face_x
  _exptl_oxdiff_crystal_face_y
  _exptl_oxdiff_crystal_face_z
 0.9997 -0.0006 -1.9988 0.0365 -0.2355 0.0359
 -0.9999 -1.9976 0.9989 -0.1004 0.1541 0.1914
 0.9994 -1.9985 -0.9997 0.0558 -0.1325 0.2271
 -0.0001 -0.9990 -0.0002 -0.0112 0.0054 0.1046
 0.0001 0.9990 0.0002 0.0112 -0.0054 -0.1046
 1.9992 -0.0007 -0.9990 0.1978 -0.1944 0.0178
 1.9989 -1.9988 -0.9994 0.1755 -0.1836 0.2270
 1.9995 1.9973 -0.9986 0.2201 -0.2052 -0.1915
 1.9991 -0.0005 1.0001 0.2810 -0.0099 -0.0182
 -1.9994 -1.9976 -1.0005 -0.3034 0.0207 0.2274
 1.9994 1.9976 1.0005 0.3034 -0.0207 -0.2274
 1.9988 -1.9986 0.9997 0.2587 0.0008 0.1911
 0.9994 -0.0000 1.9993 0.2029 0.1334 -0.0361
 -0.9992 1.9981 -1.9989 -0.1806 -0.1441 -0.1732
 -0.0001 -0.9992 -0.9997 -0.0528 -0.0868 0.1226
 -0.0001 0.0001 0.9995 0.0416 0.0922 -0.0180
 0.0002 0.9989 -0.9993 -0.0304 -0.0976 -0.0866
 -0.9996 0.0003 -0.0003 -0.1197 0.0511 0.0001
 0.0001 -0.0001 -0.9995 -0.0416 -0.0922 0.0180
 -0.9995 0.0002 -0.9998 -0.1613 -0.0411 0.0181
 -0.9994 0.9993 -0.0001 -0.1085 0.0457 -0.1045

_exptl_transmission_factor_max     ?
_exptl_transmission_factor_min     ?
_diffrn_reflns_av_R_equivalents    0.0468
_diffrn_reflns_av_unetI/netI       0.0232
_diffrn_reflns_Laue_measured_fraction_full  1.000
_diffrn_reflns_Laue_measured_fraction_max  1.000
_diffrn_reflns_limit_h_max         14
_diffrn_reflns_limit_h_min         -14
_diffrn_reflns_limit_k_max         15
_diffrn_reflns_limit_k_min         -17
_diffrn_reflns_limit_l_max         18
_diffrn_reflns_limit_l_min         -18
_diffrn_reflns_number              79065
_diffrn_reflns_point_group_measured_fraction_full  1.000
_diffrn_reflns_point_group_measured_fraction_max  1.000
_diffrn_reflns_theta_full          67.076
_diffrn_reflns_theta_max           67.076
_diffrn_reflns_theta_min           2.949
_diffrn_ambient_environment        N~2~
_diffrn_ambient_temperature        100.4(8)
_diffrn_detector                   'Hybrid Pixel Array Detector'
_diffrn_detector_area_resol_mean   10.0000
_diffrn_detector_type              HyPix
_diffrn_measured_fraction_theta_full  1.000
_diffrn_measured_fraction_theta_max  1.000
_diffrn_measurement_details
;
List of Runs (angles in degrees, time in seconds):

  # Type    Start    End  Width  t~exp~   \w     \q     \k     \f   Frames
--------------------------------------------------------------------------
  1  \w     82.00 107.00   0.50    0.05    --   49.41  57.00 150.00   50
  2  \w    100.00 139.00   0.50    0.16    --  105.75  38.00 150.00   78
  3  \w    148.00 173.00   0.50    0.16    --  105.75  38.00 150.00   50
  4  \w    117.00 174.00   0.50    0.16    --  105.75  38.00 -90.00  114
  5  \w    104.00 175.00   0.50    0.16    --  105.75  38.00-150.00  142
  6  \w    116.00 174.00   0.50    0.16    --  105.75  57.00-180.00  116
  7  \w    141.00 172.00   0.50    0.16    --  105.75  19.00 -60.00   62
  8  \w    114.00 140.00   0.50    0.16    --  105.75  19.00 -60.00   52
  9  \w     61.00 106.00   0.50    0.16    --  105.75 -99.00 120.00   90
 10  \w     77.00 103.00   0.50    0.16    --  105.75-125.00 150.00   52
 11  \w     44.00 111.00   0.50    0.16    --  105.75-125.00   0.00  134
 12  \w     34.00  62.00   0.50    0.16    --  105.75-125.00 -60.00   56
 13  \w     81.00 111.00   0.50    0.16    --  105.75-125.00 -60.00   60
 14  \w     72.00 109.00   0.50    0.16    --  105.75-114.00  20.00   74
 15  \w     43.00 110.00   0.50    0.16    --  105.75-125.00 120.00  134
 16  \w     27.00  81.00   0.50    0.05    --   49.41-114.00  20.00  108
 17  \w     58.00  90.00   0.50    0.05    --   49.41-125.00 -60.00   64
 18  \w     43.00  73.00   0.50    0.16    --  105.75 -99.00 -60.00   60
 19  \w     34.00  73.00   0.50    0.16    --  105.75 -99.00 -90.00   78
 20  \w     81.00 106.00   0.50    0.16    --  105.75 -99.00 -90.00   50
 21  \w     59.00  91.00   0.50    0.16    --  105.75-125.00-180.00   64
 22  \w     73.00 106.00   0.50    0.16    --  105.75 -99.00-180.00   66
 23  \w     34.00  67.00   0.50    0.16    --  105.75 -99.00-180.00   66
 24  \w     38.00  65.00   0.50    0.16    --  105.75 -57.00-180.00   54
 25  \w     62.00 104.00   0.50    0.16    --  105.75 -77.00-180.00   84
 26  \w     75.00 100.00   0.50    0.16    --  105.75 -77.00   0.00   50
 27  \w     37.00  64.00   0.50    0.16    --  105.75 -57.00 -90.00   54
 28  \w     34.00  62.00   0.50    0.16    --  105.75 -77.00   0.00   56
 29  \w     36.00  67.00   0.50    0.16    --  105.75 -57.00   0.00   62
 30  \w     35.00  67.00   0.50    0.16    --  105.75 -57.00  60.00   64
 31  \w     35.00  67.00   0.50    0.16    --  105.75 -57.00 150.00   64
 32  \w    102.00 159.00   0.50    0.16    --  105.75 114.00 110.00  114
 33  \w    -70.00  20.00   0.50    0.05    --  -49.41  77.00 -90.00  180
 34  \w    -19.00  13.00   0.50    0.05    --  -49.41  19.00-180.00   64
 35  \w    -63.00 -12.00   0.50    0.16    --  -84.25  57.00  60.00  102
 36  \w    -41.00 -13.00   0.50    0.16    --  -84.25  38.00 150.00   56
 37  \w    -77.00  -9.00   0.50    0.05    --  -49.41 114.00 110.00  136
 38  \w    -72.00 -47.00   0.50    0.16    --  -84.25 114.00 110.00   50
 39  \w   -115.00 -88.00   0.50    0.05    --  -49.41 -57.00  60.00   54
 40  \w   -153.00 -82.00   0.50    0.16    --  -84.25 -57.00  90.00  142
 41  \w   -120.00 -94.00   0.50    0.05    --  -49.41 -57.00 -30.00   52
 42  \w   -121.00 -83.00   0.50    0.05    --  -49.41 -57.00-150.00   76
 43  \w   -121.00 -86.00   0.50    0.05    --  -49.41 -57.00-180.00   70
 44  \w   -116.00 -90.00   0.50    0.05    --  -49.41-125.00-180.00   52
 45  \w   -122.00 -80.00   0.50    0.16    --  -84.25-114.00  20.00   84
 46  \w     85.00 111.00   0.50    0.05    --   49.41  57.00 150.00   52
 47  \w    -19.00   6.00   0.50    0.05    --   12.00  98.00 107.26   50
 48  \w     -9.00  16.00   0.50    0.05    --   16.00  86.00 -67.13   50
 49  \w    -31.00  -5.00   0.50    0.05    --  -24.00 -72.00 169.37   52
 50  \w    -37.00 -12.00   0.50    0.05    --  -28.00 -67.00 156.12   50
 51  \w    -37.00 -12.00   0.50    0.05    --  -28.00 -67.00 -95.75   50
 52  \w    -40.00 -15.00   0.50    0.05    --  -28.00 -65.00  41.26   50
 53  \w    -42.00 -17.00   0.50    0.05    --  -32.00 -64.00  83.04   50
 54  \w    -48.00 -22.00   0.50    0.05    --  -36.00 -61.00 -11.02   52
 55  \w    -53.00 -28.00   0.50    0.05    --  -40.00 -59.00 -26.66   50
 56  \w    -53.00 -27.00   0.50    0.05    --  -40.00 -59.00 118.59   52
 57  \w     27.00  52.00   0.50    0.05    --   40.00  59.00  38.18   50
 58  \w     27.00  52.00   0.50    0.05    --   40.00  58.00 -38.52   50
 59  \w     27.00  53.00   0.50    0.05    --   40.00  59.00 -81.08   52
 60  \w     27.00  52.00   0.50    0.05    --   40.00  58.00 117.51   50
 61  \w    -66.00 -40.00   0.50    0.05    --  -52.00 -56.00  38.76   52
 62  \w    -72.00 -44.00   0.50    0.05    --  -56.00 -55.00-128.14   56
 63  \w    -70.00 -44.00   0.50    0.05    --  -56.00 -55.00 -63.93   52
 64  \w    -92.00 -44.00   0.50    0.05    --  -56.00 -56.00   7.19   96
 65  \w    -70.00 -44.00   0.50    0.05    --  -56.00 -55.00 156.25   52
 66  \w    -69.00 -43.00   0.50    0.05    --  -56.00 -56.00 178.64   52
 67  \w     44.00  70.00   0.50    0.05    --   56.00  56.00 120.61   52
 68  \w    -73.00 -47.00   0.50    0.05    --  -60.00 -56.00 -89.91   52
 69  \w    -76.00 -49.00   0.50    0.05    --  -60.00 -53.00 -12.83   54
 70  \w    -77.00 -47.00   0.50    0.05    --  -60.00 -56.00  87.20   60
 71  \w   -117.00 -87.00   0.50    0.05    --  -60.00 -53.00 -12.83   60
 72  \w    -81.00 -48.00   0.50    0.05    --  -60.00 -55.00 115.40   66
 73  \w    -75.00 -49.00   0.50    0.05    --  -60.00 -54.00-154.34   52
 74  \w    -83.00 -57.00   0.50    0.16    --  -68.00 -54.00 142.32   52
 75  \w    -82.00 -56.00   0.50    0.16    --  -68.00 -55.00 -25.30   52
 76  \w    -81.00 -56.00   0.50    0.16    --  -68.00 -55.00 -62.87   50
 77  \w    -86.00 -60.00   0.50    0.16    --  -72.00 -53.00  79.97   52
 78  \w    -89.00 -60.00   0.50    0.16    --  -72.00 -53.00-103.01   58
 79  \w    -89.00 -63.00   0.50    0.16    --  -76.00 -56.00-149.27   52
 80  \w    -91.00 -65.00   0.50    0.16    --  -76.00 -56.00  22.18   52
 81  \w    -89.00 -63.00   0.50    0.16    --  -76.00 -56.00  -5.22   52
 82  \w    -92.00 -63.00   0.50    0.16    --  -76.00 -56.00 179.52   58
 83  \w    -89.00 -63.00   0.50    0.16    --  -76.00 -56.00-128.04   52
 84  \w    -90.00 -64.00   0.50    0.16    --  -76.00 -56.00  69.65   52
 85  \w    -95.00 -69.00   0.50    0.16    --  -80.00 -55.00  60.63   52
 86  \w    -98.00 -72.00   0.50    0.16    --  -84.00 -53.00-104.19   52
 87  \w    -98.00 -72.00   0.50    0.16    --  -84.25 -54.00 109.79   52
 88  \w    -97.00 -72.00   0.50    0.16    --  -84.25 -55.00 169.64   50
 89  \w   -100.00 -74.00   0.50    0.16    --  -84.25 -55.00 -50.16   52
 90  \w   -155.00-128.00   0.50    0.16    --  -84.25 -55.00 169.64   54
 91  \w   -100.00 -72.00   0.50    0.16    --  -84.25 -55.00  38.31   56
 92  \w    -42.00 -17.00   0.50    0.16    --  -84.25  38.00   0.00   50
 93  \w   -101.00 -73.00   0.50    0.16    --  -84.25 -54.00  53.53   56
 94  \w    -98.00 -72.00   0.50    0.16    --  -84.25 -55.00  46.11   52
 95  \w   -134.00-108.00   0.50    0.16    --  -84.25 -55.00  38.31   52
 96  \w    -99.00 -72.00   0.50    0.16    --  -84.25 -54.00   7.44   54
 97  \w    -98.00 -72.00   0.50    0.16    --  -84.25 -55.00 -24.90   52
 98  \w    -98.00 -72.00   0.50    0.16    --  -84.25 -55.00 149.40   52
 99  \w   -155.00-127.00   0.50    0.16    --  -84.25 -54.00  53.53   56
100  \w    -99.00 -73.00   0.50    0.16    --  -84.25 -55.00 -70.76   52
101  \w    -98.00 -72.00   0.50    0.16    --  -84.25 -55.00 125.63   52
102  \w    -99.00 -73.00   0.50    0.16    --  -84.25 -55.00 -10.57   52
103  \w    -99.00 -73.00   0.50    0.16    --  -84.25 -53.00-155.36   52
104  \w   -100.00 -74.00   0.50    0.16    --  -84.25 -49.00-136.31   52
105  \w    -99.00 -73.00   0.50    0.16    --  -84.25 -52.00 -44.54   52
106  \w    -97.00 -72.00   0.50    0.16    --  -84.25 -55.00 -87.54   50
107  \w   -150.00-124.00   0.50    0.16    --  -84.25 -55.00 -87.54   52
108  \w    -99.00 -73.00   0.50    0.16    --  -84.25 -54.00 137.81   52
109  \w   -146.00-120.00   0.50    0.16    --  -84.25 -55.00 -10.57   52
110  \w   -101.00 -76.00   0.50    0.16    --  -84.25 -56.00-159.66   50
111  \w   -101.00 -76.00   0.50    0.16    --  -84.25 -56.00  95.01   50
112  \w   -105.00 -72.00   0.50    0.16    --  -84.25 -55.00  26.95   66
113  \w   -151.00-124.00   0.50    0.16    --  -84.25 -56.00  95.01   54
114  \w    -49.00 -14.00   0.50    0.16    --  -84.25  57.00 120.00   70
115  \w     83.00 127.00   0.50    0.16    --   92.00  49.00 160.83   88
116  \w     86.00 112.00   0.50    0.16    --   96.00  47.00 -88.53   52
117  \w     99.00 135.00   0.50    0.16    --  105.75  38.00-180.00   72
118  \w    130.00 170.00   0.50    0.16    --  105.75  57.00  60.00   80
119  \w     98.00 123.00   0.50    0.16    --  105.75  57.00  60.00   50
120  \w     40.00  66.00   0.50    0.16    --  105.75 -57.00-120.00   52
121  \w    151.00 177.00   0.50    0.16    --  105.75  57.00 -90.00   52
122  \w     93.00 123.00   0.50    0.16    --  105.75  57.00 -90.00   60
123  \w    142.00 168.00   0.50    0.16    --  105.75  57.00-150.00   52
124  \w     93.00 131.00   0.50    0.16    --  105.75  57.00-150.00   76
125  \w    138.00 163.00   0.50    0.16    --  105.75  60.00 -54.61   50
126  \w    110.00 177.00   0.50    0.16    --  105.75  38.00  90.00  134
127  \w     92.00 123.00   0.50    0.16    --  105.75  60.00 -54.61   62
128  \w    100.00 153.00   0.50    0.16    --  105.75  38.00   0.00  106
129  \w    103.00 175.00   0.50    0.16    --  105.75  57.00   0.00  144
;
_diffrn_measurement_device         'four-circle diffractometer'
_diffrn_measurement_device_type    'XtaLAB Synergy, Dualflex, HyPix'
_diffrn_measurement_method         '\w scans'
_diffrn_orient_matrix_type        
 'CrysAlisPro convention (1999,Acta A55,543-557)'
_diffrn_orient_matrix_UB_11        0.1197518000
_diffrn_orient_matrix_UB_12        0.0111571000
_diffrn_orient_matrix_UB_13        0.0416386000
_diffrn_orient_matrix_UB_21        -0.0511350000
_diffrn_orient_matrix_UB_22        -0.0054052000
_diffrn_orient_matrix_UB_23        0.0922652000
_diffrn_orient_matrix_UB_31        -0.0001234000
_diffrn_orient_matrix_UB_32        -0.1047163000
_diffrn_orient_matrix_UB_33        -0.0179719000
_diffrn_radiation_monochromator    mirror
_diffrn_radiation_probe            x-ray
_diffrn_radiation_type             'Cu K\a'
_diffrn_radiation_wavelength       1.54184
_diffrn_source                     'micro-focus sealed X-ray tube'
_diffrn_source_type                'PhotonJet (Cu) X-ray Source'
_reflns_Friedel_coverage           0.000
_reflns_Friedel_fraction_full      .
_reflns_Friedel_fraction_max       .
_reflns_number_gt                  9019
_reflns_number_total               9456
_reflns_special_details
;
 Reflections were merged by SHELXL according to the crystal
 class for the calculation of statistics and refinement.
 
 _reflns_Friedel_fraction is defined as the number of unique
 Friedel pairs measured divided by the number that would be
 possible theoretically, ignoring centric projections and
 systematic absences.
;
_reflns_threshold_expression       'I > 2\s(I)'
_computing_cell_refinement         'CrysAlisPro 1.171.41.123a (Rigaku OD, 2022)'
_computing_data_collection         'CrysAlisPro 1.171.41.123a (Rigaku OD, 2022)'
_computing_data_reduction          'CrysAlisPro 1.171.41.123a (Rigaku OD, 2022)'
_computing_molecular_graphics      'Olex2 1.5 (Dolomanov et al., 2009)'
_computing_publication_material    'Olex2 1.5 (Dolomanov et al., 2009)'
_computing_structure_refinement    'SHELXL 2018/3 (Sheldrick, 2015)'
_computing_structure_solution      'SHELXT 2018/2 (Sheldrick, 2018)'
_refine_diff_density_max           1.088
_refine_diff_density_min           -0.677
_refine_diff_density_rms           0.070
_refine_ls_extinction_coef         .
_refine_ls_extinction_method       none
_refine_ls_goodness_of_fit_ref     1.033
_refine_ls_hydrogen_treatment      constr
_refine_ls_matrix_type             full
_refine_ls_number_parameters       607
_refine_ls_number_reflns           9456
_refine_ls_number_restraints       0
_refine_ls_R_factor_all            0.0218
_refine_ls_R_factor_gt             0.0206
_refine_ls_restrained_S_all        1.033
_refine_ls_shift/su_max            0.003
_refine_ls_shift/su_mean           0.000
_refine_ls_structure_factor_coef   Fsqd
_refine_ls_weighting_details      
 'w=1/[\s^2^(Fo^2^)+(0.0227P)^2^+2.7878P] where P=(Fo^2^+2Fc^2^)/3'
_refine_ls_weighting_scheme        calc
_refine_ls_wR_factor_gt            0.0504
_refine_ls_wR_factor_ref           0.0511
_refine_special_details            ?
_olex2_refinement_description
;
1. Fixed Uiso
 At 1.2 times of:
  All C(H) groups
 At 1.5 times of:
  All C(H,H,H) groups
2.a Ternary CH refined with riding coordinates:
 C18(H18), C38(H38), C37(H37), C28(H28), C17(H17), C27(H27)
2.b Aromatic/amide H refined with riding coordinates:
 C52(H52), C62(H62), C53(H53), C42(H42), C66(H66), C23(H23), C54(H54),
 C15(H15), C56(H56), C55(H55), C43(H43), C14(H14), C34(H34), C46(H46), C35(H35),
  C13(H13), C33(H33), C65(H65), C45(H45), C63(H63), C44(H44), C64(H64),
 C25(H25), C24(H24)
2.c Idealised Me refined as rotating group:
 C181(H18A,H18B,H18C), C182(H18D,H18E,H18F), C271(H27A,H27B,H27C), C372(H37A,
 H37B,H37C), C371(H37D,H37E,H37F), C172(H17A,H17B,H17C), C171(H17D,H17E,H17F),
 C282(H28A,H28B,H28C), C281(H28D,H28E,H28F), C272(H27D,H27E,H27F), C382(H38A,
 H38B,H38C), C381(H38D,H38E,H38F)
;
_atom_sites_solution_hydrogens     geom
_atom_sites_solution_primary       dual
_atom_sites_solution_secondary     ?
loop_
  _atom_site_label
  _atom_site_type_symbol
  _atom_site_fract_x
  _atom_site_fract_y
  _atom_site_fract_z
  _atom_site_U_iso_or_equiv
  _atom_site_adp_type
  _atom_site_occupancy
  _atom_site_site_symmetry_order
  _atom_site_calc_flag
  _atom_site_refinement_flags_posn
  _atom_site_refinement_flags_adp
  _atom_site_refinement_flags_occupancy
  _atom_site_disorder_assembly
  _atom_site_disorder_group
 Au1 Au 0.48580(2) 0.34107(2) 0.63573(2) 0.01896(4) Uani 1 1 d . . . . .
 Sb02 Sb 0.64568(2) 0.25416(2) 0.78405(2) 0.01704(4) Uani 1 1 d . . . . .
 P1 P 0.34738(5) 0.32781(4) 0.53488(4) 0.01959(13) Uani 1 1 d . . . . .
 S1 S 0.11001(6) 0.81711(5) 0.70992(4) 0.02631(14) Uani 1 1 d . . . . .
 O1 O 0.61392(14) 0.35353(11) 0.72936(11) 0.0201(4) Uani 1 1 d . . . . .
 F3 F -0.09330(15) 0.80964(15) 0.77657(12) 0.0488(5) Uani 1 1 d . . . . .
 O2 O 0.06010(17) 0.75105(14) 0.63569(13) 0.0339(4) Uani 1 1 d . . . . .
 F2 F 0.01261(19) 0.71834(15) 0.82189(15) 0.0599(6) Uani 1 1 d . . . . .
 O3 O 0.10541(17) 0.91134(13) 0.70156(14) 0.0341(5) Uani 1 1 d . . . . .
 F1 F 0.04007(18) 0.86335(16) 0.87321(11) 0.0541(5) Uani 1 1 d . . . . .
 O4 O 0.21714(17) 0.79784(15) 0.74369(13) 0.0354(5) Uani 1 1 d . . . . .
 C52 C 0.2850(2) 0.15406(17) 0.57504(17) 0.0218(5) Uani 1 1 d . . . . .
 H52 H 0.333226 0.174063 0.626049 0.026 Uiso 1 1 calc R U . . .
 C21 C 0.7097(2) 0.31123(18) 0.91566(16) 0.0211(5) Uani 1 1 d . . . . .
 C31 C 0.4805(2) 0.18260(18) 0.79543(16) 0.0216(5) Uani 1 1 d . . . . .
 C16 C 0.8014(2) 0.21938(17) 0.62221(16) 0.0196(5) Uani 1 1 d . . . . .
 C22 C 0.6834(2) 0.26649(18) 0.98976(17) 0.0233(5) Uani 1 1 d . . . . .
 C62 C 0.4676(2) 0.29468(19) 0.37922(17) 0.0259(6) Uani 1 1 d . . . . .
 H62 H 0.491720 0.246054 0.404613 0.031 Uiso 1 1 calc R U . . .
 C53 C 0.2256(2) 0.06692(18) 0.56214(18) 0.0256(6) Uani 1 1 d . . . . .
 H53 H 0.233047 0.027473 0.604160 0.031 Uiso 1 1 calc R U . . .
 C181 C 0.7340(2) 0.33205(18) 0.53415(18) 0.0248(5) Uani 1 1 d . . . . .
 H18A H 0.747582 0.378880 0.587777 0.037 Uiso 1 1 calc R U . . .
 H18B H 0.669158 0.344382 0.500370 0.037 Uiso 1 1 calc R U . . .
 H18C H 0.801155 0.333331 0.496948 0.037 Uiso 1 1 calc R U . . .
 C51 C 0.2744(2) 0.21258(17) 0.51352(16) 0.0200(5) Uani 1 1 d . . . . .
 C11 C 0.7863(2) 0.20215(17) 0.70968(16) 0.0204(5) Uani 1 1 d . . . . .
 C18 C 0.7093(2) 0.23741(17) 0.56136(16) 0.0202(5) Uani 1 1 d . . . . .
 H18 H 0.636944 0.235967 0.594749 0.024 Uiso 1 1 calc R U . . .
 C61 C 0.3937(2) 0.35031(17) 0.42573(17) 0.0221(5) Uani 1 1 d . . . . .
 C36 C 0.4624(2) 0.08669(18) 0.77094(16) 0.0236(5) Uani 1 1 d . . . . .
 C42 C 0.2825(2) 0.49116(18) 0.62112(17) 0.0258(6) Uani 1 1 d . . . . .
 H42 H 0.360437 0.506214 0.636708 0.031 Uiso 1 1 calc R U . . .
 C182 C 0.6936(2) 0.16201(19) 0.47881(17) 0.0270(6) Uani 1 1 d . . . . .
 H18D H 0.763865 0.161765 0.445264 0.040 Uiso 1 1 calc R U . . .
 H18E H 0.632308 0.173571 0.440844 0.040 Uiso 1 1 calc R U . . .
 H18F H 0.674786 0.102491 0.497557 0.040 Uiso 1 1 calc R U . . .
 C66 C 0.3586(2) 0.42172(18) 0.38784(19) 0.0278(6) Uani 1 1 d . . . . .
 H66 H 0.308640 0.460540 0.419061 0.033 Uiso 1 1 calc R U . . .
 C32 C 0.3944(2) 0.23463(19) 0.83114(17) 0.0256(6) Uani 1 1 d . . . . .
 C26 C 0.7809(2) 0.39424(19) 0.92474(17) 0.0257(6) Uani 1 1 d . . . . .
 C23 C 0.7251(2) 0.3110(2) 1.07372(17) 0.0281(6) Uani 1 1 d . . . . .
 H23 H 0.707587 0.283286 1.124614 0.034 Uiso 1 1 calc R U . . .
 C54 C 0.1555(2) 0.03794(18) 0.48782(19) 0.0273(6) Uani 1 1 d . . . . .
 H54 H 0.114858 -0.021616 0.478984 0.033 Uiso 1 1 calc R U . . .
 C38 C 0.5543(2) 0.03110(18) 0.73145(18) 0.0267(6) Uani 1 1 d . . . . .
 H38 H 0.628637 0.068164 0.749556 0.032 Uiso 1 1 calc R U . . .
 C41 C 0.2442(2) 0.40596(17) 0.57045(17) 0.0215(5) Uani 1 1 d . . . . .
 C37 C 0.4053(2) 0.3388(2) 0.85925(19) 0.0317(6) Uani 1 1 d . . . . .
 H37 H 0.478296 0.364582 0.835852 0.038 Uiso 1 1 calc R U . . .
 C15 C 0.9088(2) 0.21406(18) 0.58527(17) 0.0239(5) Uani 1 1 d . . . . .
 H15 H 0.921467 0.227555 0.526985 0.029 Uiso 1 1 calc R U . . .
 C12 C 0.8726(2) 0.17030(19) 0.75552(17) 0.0259(6) Uani 1 1 d . . . . .
 C56 C 0.2038(2) 0.18204(18) 0.43823(18) 0.0257(6) Uani 1 1 d . . . . .
 H56 H 0.196793 0.220917 0.395611 0.031 Uiso 1 1 calc R U . . .
 C55 C 0.1440(2) 0.09527(19) 0.42565(18) 0.0273(6) Uani 1 1 d . . . . .
 H55 H 0.095350 0.074945 0.374917 0.033 Uiso 1 1 calc R U . . .
 C43 C 0.2072(2) 0.55368(19) 0.64865(18) 0.0282(6) Uani 1 1 d . . . . .
 H43 H 0.233760 0.612011 0.682067 0.034 Uiso 1 1 calc R U . . .
 C14 C 0.9961(2) 0.18961(19) 0.63196(18) 0.0275(6) Uani 1 1 d . . . . .
 H14 H 1.069529 0.190275 0.607532 0.033 Uiso 1 1 calc R U . . .
 C34 C 0.2685(3) 0.0924(2) 0.8165(2) 0.0358(7) Uani 1 1 d . . . . .
 H34 H 0.195526 0.061658 0.823527 0.043 Uiso 1 1 calc R U . . .
 C46 C 0.1293(2) 0.38434(19) 0.54838(19) 0.0289(6) Uani 1 1 d . . . . .
 H46 H 0.102444 0.326955 0.513275 0.035 Uiso 1 1 calc R U . . .
 C35 C 0.3544(2) 0.0428(2) 0.78115(18) 0.0316(6) Uani 1 1 d . . . . .
 H35 H 0.339456 -0.021698 0.763751 0.038 Uiso 1 1 calc R U . . .
 C13 C 0.9770(2) 0.1642(2) 0.71405(19) 0.0297(6) Uani 1 1 d . . . . .
 H13 H 1.035870 0.142072 0.743207 0.036 Uiso 1 1 calc R U . . .
 C33 C 0.2884(2) 0.1857(2) 0.84121(19) 0.0320(6) Uani 1 1 d . . . . .
 H33 H 0.228676 0.218240 0.865930 0.038 Uiso 1 1 calc R U . . .
 C271 C 0.6839(3) 0.1083(2) 1.02929(19) 0.0354(7) Uani 1 1 d . . . . .
 H27A H 0.687171 0.129155 1.093999 0.053 Uiso 1 1 calc R U . . .
 H27B H 0.760801 0.109821 1.006285 0.053 Uiso 1 1 calc R U . . .
 H27C H 0.645822 0.045549 1.016056 0.053 Uiso 1 1 calc R U . . .
 C65 C 0.3969(3) 0.43574(19) 0.30434(19) 0.0312(6) Uani 1 1 d . . . . .
 H65 H 0.372983 0.484154 0.278498 0.037 Uiso 1 1 calc R U . . .
 C28 C 0.8242(2) 0.4401(2) 0.84655(18) 0.0310(6) Uani 1 1 d . . . . .
 H28 H 0.777161 0.410550 0.792667 0.037 Uiso 1 1 calc R U . . .
 C45 C 0.0546(2) 0.4471(2) 0.5780(2) 0.0346(7) Uani 1 1 d . . . . .
 H45 H -0.023817 0.432108 0.564089 0.041 Uiso 1 1 calc R U . . .
 C63 C 0.5064(3) 0.3094(2) 0.29628(19) 0.0320(6) Uani 1 1 d . . . . .
 H63 H 0.557772 0.271590 0.265467 0.038 Uiso 1 1 calc R U . . .
 C17 C 0.8588(3) 0.1366(2) 0.84420(18) 0.0316(6) Uani 1 1 d . . . . .
 H17 H 0.781458 0.146685 0.866201 0.038 Uiso 1 1 calc R U . . .
 C27 C 0.6178(2) 0.17156(19) 0.98460(18) 0.0288(6) Uani 1 1 d . . . . .
 H27 H 0.606457 0.143940 0.920114 0.035 Uiso 1 1 calc R U . . .
 C44 C 0.0936(2) 0.5315(2) 0.62768(19) 0.0308(6) Uani 1 1 d . . . . .
 H44 H 0.042006 0.574254 0.647419 0.037 Uiso 1 1 calc R U . . .
 C64 C 0.4699(3) 0.37941(19) 0.25863(18) 0.0321(6) Uani 1 1 d . . . . .
 H64 H 0.495078 0.388861 0.201267 0.039 Uiso 1 1 calc R U . . .
 C25 C 0.8192(3) 0.4352(2) 1.01076(18) 0.0326(6) Uani 1 1 d . . . . .
 H25 H 0.865489 0.492347 1.018955 0.039 Uiso 1 1 calc R U . . .
 C372 C 0.3102(3) 0.3800(2) 0.8181(2) 0.0448(8) Uani 1 1 d . . . . .
 H37A H 0.303004 0.355384 0.754077 0.067 Uiso 1 1 calc R U . . .
 H37B H 0.327819 0.446713 0.826661 0.067 Uiso 1 1 calc R U . . .
 H37C H 0.238867 0.364214 0.847055 0.067 Uiso 1 1 calc R U . . .
 C371 C 0.4078(3) 0.3704(2) 0.9604(2) 0.0410(7) Uani 1 1 d . . . . .
 H37D H 0.342222 0.339382 0.986417 0.062 Uiso 1 1 calc R U . . .
 H37E H 0.405558 0.436773 0.973616 0.062 Uiso 1 1 calc R U . . .
 H37F H 0.477371 0.355437 0.985939 0.062 Uiso 1 1 calc R U . . .
 C7 C 0.0124(3) 0.8008(2) 0.7999(2) 0.0374(7) Uani 1 1 d . . . . .
 C172 C 0.8678(3) 0.0333(2) 0.8303(2) 0.0431(8) Uani 1 1 d . . . . .
 H17A H 0.944383 0.022042 0.811526 0.065 Uiso 1 1 calc R U . . .
 H17B H 0.813072 0.001328 0.784074 0.065 Uiso 1 1 calc R U . . .
 H17C H 0.851803 0.010547 0.886295 0.065 Uiso 1 1 calc R U . . .
 C171 C 0.9451(3) 0.1890(3) 0.9150(2) 0.0430(8) Uani 1 1 d . . . . .
 H17D H 0.932600 0.165666 0.971157 0.065 Uiso 1 1 calc R U . . .
 H17E H 0.935923 0.254273 0.924472 0.065 Uiso 1 1 calc R U . . .
 H17F H 1.021711 0.180379 0.894660 0.065 Uiso 1 1 calc R U . . .
 C282 C 0.9476(3) 0.4229(3) 0.8268(2) 0.0449(8) Uani 1 1 d . . . . .
 H28A H 0.995467 0.448783 0.879502 0.067 Uiso 1 1 calc R U . . .
 H28B H 0.973958 0.452071 0.776281 0.067 Uiso 1 1 calc R U . . .
 H28C H 0.951774 0.356873 0.812114 0.067 Uiso 1 1 calc R U . . .
 C281 C 0.8124(3) 0.5417(2) 0.8615(2) 0.0475(9) Uani 1 1 d . . . . .
 H28D H 0.734442 0.551048 0.877367 0.071 Uiso 1 1 calc R U . . .
 H28E H 0.831411 0.566038 0.806699 0.071 Uiso 1 1 calc R U . . .
 H28F H 0.863889 0.573628 0.910025 0.071 Uiso 1 1 calc R U . . .
 C24 C 0.7911(3) 0.3944(2) 1.08400(18) 0.0329(6) Uani 1 1 d . . . . .
 H24 H 0.817537 0.423912 1.141803 0.040 Uiso 1 1 calc R U . . .
 C272 C 0.5012(3) 0.1739(2) 1.0265(2) 0.0383(7) Uani 1 1 d . . . . .
 H27D H 0.509481 0.205336 1.088598 0.057 Uiso 1 1 calc R U . . .
 H27E H 0.465073 0.111164 1.024855 0.057 Uiso 1 1 calc R U . . .
 H27F H 0.454263 0.206658 0.992963 0.057 Uiso 1 1 calc R U . . .
 C382 C 0.5460(3) 0.0153(3) 0.6302(2) 0.0416(8) Uani 1 1 d . . . . .
 H38A H 0.474368 -0.021826 0.610246 0.062 Uiso 1 1 calc R U . . .
 H38B H 0.609077 -0.016721 0.605299 0.062 Uiso 1 1 calc R U . . .
 H38C H 0.549092 0.074390 0.609762 0.062 Uiso 1 1 calc R U . . .
 C381 C 0.5535(4) -0.0596(2) 0.7658(3) 0.0538(10) Uani 1 1 d . . . . .
 H38D H 0.561900 -0.047508 0.830963 0.081 Uiso 1 1 calc R U . . .
 H38E H 0.616197 -0.091472 0.739832 0.081 Uiso 1 1 calc R U . . .
 H38F H 0.481760 -0.097842 0.748540 0.081 Uiso 1 1 calc R U . . .

loop_
  _atom_site_aniso_label
  _atom_site_aniso_U_11
  _atom_site_aniso_U_22
  _atom_site_aniso_U_33
  _atom_site_aniso_U_23
  _atom_site_aniso_U_13
  _atom_site_aniso_U_12
 Au1 0.02032(6) 0.01545(6) 0.02068(6) 0.00305(4) -0.00353(4) 0.00035(4)
 Sb02 0.02004(8) 0.01484(8) 0.01583(8) 0.00296(6) -0.00152(6) -0.00019(6)
 P1 0.0214(3) 0.0151(3) 0.0222(3) 0.0038(2) -0.0038(2) 0.0008(2)
 S1 0.0318(3) 0.0250(3) 0.0225(3) 0.0057(3) -0.0013(2) 0.0025(3)
 O1 0.0220(8) 0.0160(9) 0.0220(9) 0.0040(7) -0.0042(7) 0.0001(7)
 F3 0.0347(10) 0.0700(14) 0.0443(10) 0.0161(10) 0.0038(8) 0.0077(9)
 O2 0.0424(11) 0.0300(11) 0.0269(10) 0.0002(8) -0.0038(8) 0.0007(9)
 F2 0.0665(14) 0.0559(13) 0.0685(14) 0.0423(11) 0.0123(11) 0.0073(11)
 O3 0.0403(11) 0.0231(10) 0.0397(11) 0.0106(9) -0.0040(9) -0.0003(9)
 F1 0.0607(12) 0.0774(15) 0.0238(9) 0.0004(9) -0.0011(8) 0.0183(11)
 O4 0.0365(11) 0.0418(12) 0.0297(10) 0.0082(9) -0.0029(8) 0.0093(9)
 C52 0.0216(12) 0.0181(13) 0.0258(13) 0.0020(10) -0.0013(10) 0.0050(10)
 C21 0.0234(12) 0.0214(13) 0.0175(12) 0.0026(10) -0.0036(9) 0.0004(10)
 C31 0.0236(12) 0.0229(13) 0.0176(12) 0.0047(10) -0.0034(10) -0.0025(10)
 C16 0.0233(12) 0.0129(12) 0.0216(12) 0.0014(10) -0.0011(10) 0.0002(10)
 C22 0.0254(13) 0.0243(14) 0.0204(12) 0.0041(10) -0.0003(10) 0.0032(11)
 C62 0.0316(14) 0.0220(14) 0.0243(13) 0.0056(11) -0.0028(11) 0.0013(11)
 C53 0.0273(13) 0.0187(13) 0.0322(14) 0.0072(11) 0.0006(11) 0.0046(11)
 C181 0.0261(13) 0.0229(14) 0.0270(13) 0.0085(11) 0.0001(10) 0.0035(11)
 C51 0.0192(12) 0.0159(12) 0.0244(12) 0.0016(10) -0.0007(10) 0.0022(10)
 C11 0.0209(12) 0.0178(13) 0.0215(12) 0.0026(10) -0.0002(10) -0.0002(10)
 C18 0.0226(12) 0.0184(13) 0.0201(12) 0.0045(10) -0.0001(10) 0.0027(10)
 C61 0.0240(13) 0.0183(13) 0.0226(12) 0.0039(10) -0.0059(10) -0.0038(10)
 C36 0.0314(14) 0.0214(13) 0.0176(12) 0.0072(10) -0.0042(10) -0.0041(11)
 C42 0.0303(14) 0.0209(14) 0.0265(13) 0.0055(11) -0.0048(11) 0.0020(11)
 C182 0.0301(14) 0.0269(15) 0.0226(13) 0.0003(11) -0.0051(11) 0.0039(11)
 C66 0.0297(14) 0.0175(13) 0.0353(15) 0.0053(11) -0.0061(11) -0.0016(11)
 C32 0.0261(13) 0.0274(15) 0.0235(13) 0.0067(11) -0.0010(10) 0.0012(11)
 C26 0.0279(13) 0.0248(14) 0.0231(13) 0.0051(11) -0.0057(10) -0.0031(11)
 C23 0.0351(15) 0.0305(15) 0.0185(12) 0.0045(11) -0.0023(11) 0.0027(12)
 C54 0.0263(13) 0.0159(13) 0.0373(15) -0.0006(11) 0.0006(11) 0.0002(10)
 C38 0.0348(15) 0.0153(13) 0.0284(14) 0.0042(11) -0.0033(11) -0.0047(11)
 C41 0.0244(13) 0.0178(13) 0.0240(12) 0.0072(10) -0.0010(10) 0.0045(10)
 C37 0.0317(15) 0.0290(16) 0.0339(15) 0.0034(12) 0.0119(12) 0.0041(12)
 C15 0.0255(13) 0.0219(13) 0.0236(13) 0.0031(10) 0.0020(10) 0.0007(10)
 C12 0.0306(14) 0.0246(14) 0.0236(13) 0.0046(11) -0.0036(11) 0.0074(11)
 C56 0.0297(14) 0.0209(14) 0.0259(13) 0.0038(11) -0.0023(11) 0.0017(11)
 C55 0.0278(14) 0.0252(14) 0.0258(13) -0.0016(11) -0.0048(11) -0.0006(11)
 C43 0.0411(16) 0.0183(14) 0.0250(13) 0.0028(11) 0.0019(11) 0.0039(12)
 C14 0.0232(13) 0.0279(15) 0.0302(14) 0.0011(11) 0.0021(11) 0.0039(11)
 C34 0.0289(15) 0.0389(18) 0.0384(16) 0.0117(14) -0.0029(12) -0.0083(13)
 C46 0.0280(14) 0.0188(14) 0.0393(16) 0.0058(12) -0.0028(12) -0.0013(11)
 C35 0.0388(16) 0.0253(15) 0.0286(14) 0.0081(12) -0.0077(12) -0.0095(12)
 C13 0.0259(14) 0.0330(16) 0.0310(14) 0.0038(12) -0.0045(11) 0.0092(12)
 C33 0.0254(14) 0.0365(17) 0.0338(15) 0.0073(13) 0.0012(11) 0.0005(12)
 C271 0.0526(19) 0.0284(16) 0.0259(14) 0.0101(12) -0.0054(13) 0.0003(14)
 C65 0.0432(16) 0.0205(14) 0.0295(14) 0.0107(12) -0.0105(12) -0.0073(12)
 C28 0.0332(15) 0.0325(16) 0.0248(14) 0.0092(12) -0.0082(11) -0.0131(12)
 C45 0.0235(13) 0.0272(16) 0.0551(19) 0.0120(14) 0.0027(13) 0.0042(12)
 C63 0.0395(16) 0.0243(15) 0.0295(14) 0.0013(12) 0.0016(12) -0.0025(12)
 C17 0.0360(15) 0.0378(17) 0.0259(14) 0.0125(12) -0.0012(12) 0.0138(13)
 C27 0.0373(15) 0.0278(15) 0.0203(13) 0.0077(11) -0.0035(11) -0.0046(12)
 C44 0.0333(15) 0.0245(15) 0.0383(16) 0.0124(12) 0.0099(12) 0.0091(12)
 C64 0.0466(17) 0.0235(15) 0.0233(13) 0.0058(11) -0.0027(12) -0.0107(13)
 C25 0.0403(16) 0.0269(15) 0.0272(14) 0.0033(12) -0.0112(12) -0.0077(12)
 C372 0.057(2) 0.0389(19) 0.0431(18) 0.0102(15) 0.0139(16) 0.0199(16)
 C371 0.0423(18) 0.0352(18) 0.0421(18) -0.0025(14) 0.0055(14) 0.0032(14)
 C7 0.0405(17) 0.0447(19) 0.0303(15) 0.0140(14) 0.0007(13) 0.0078(14)
 C172 0.058(2) 0.0433(19) 0.0363(17) 0.0170(15) 0.0078(15) 0.0242(16)
 C171 0.0399(17) 0.065(2) 0.0275(15) 0.0120(15) -0.0047(13) 0.0143(16)
 C282 0.0355(17) 0.058(2) 0.0382(17) 0.0153(16) -0.0036(14) -0.0155(15)
 C281 0.071(2) 0.0339(18) 0.0361(17) 0.0136(14) -0.0074(16) -0.0111(17)
 C24 0.0435(17) 0.0305(16) 0.0225(13) 0.0020(12) -0.0102(12) -0.0014(13)
 C272 0.0409(17) 0.0412(18) 0.0339(16) 0.0176(14) -0.0006(13) -0.0069(14)
 C382 0.0379(17) 0.053(2) 0.0299(16) -0.0001(14) 0.0025(13) 0.0005(15)
 C381 0.074(3) 0.0272(18) 0.068(2) 0.0228(17) 0.023(2) 0.0180(17)

_geom_special_details
;
 All esds (except the esd in the dihedral angle between two l.s. planes)
 are estimated using the full covariance matrix.  The cell esds are taken
 into account individually in the estimation of esds in distances, angles
 and torsion angles; correlations between esds in cell parameters are only
 used when they are defined by crystal symmetry.  An approximate (isotropic)
 treatment of cell esds is used for estimating esds involving l.s. planes.
;
loop_
  _geom_bond_atom_site_label_1
  _geom_bond_atom_site_label_2
  _geom_bond_distance
  _geom_bond_site_symmetry_2
  _geom_bond_publ_flag
 Au1 P1 2.2208(6) . ?
 Au1 O1 2.0582(16) . ?
 Sb02 O1 1.8932(17) . ?
 Sb02 C21 2.141(2) . ?
 Sb02 C31 2.148(3) . ?
 Sb02 C11 2.167(2) . ?
 P1 C51 1.812(3) . ?
 P1 C61 1.821(3) . ?
 P1 C41 1.813(3) . ?
 S1 O2 1.445(2) . ?
 S1 O3 1.441(2) . ?
 S1 O4 1.453(2) . ?
 S1 C7 1.825(3) . ?
 F3 C7 1.336(4) . ?
 F2 C7 1.329(4) . ?
 F1 C7 1.342(4) . ?
 C52 H52 0.9500 . ?
 C52 C53 1.390(4) . ?
 C52 C51 1.399(4) . ?
 C21 C22 1.421(4) . ?
 C21 C26 1.404(4) . ?
 C31 C36 1.408(4) . ?
 C31 C32 1.413(4) . ?
 C16 C11 1.405(3) . ?
 C16 C18 1.513(3) . ?
 C16 C15 1.402(4) . ?
 C22 C23 1.398(4) . ?
 C22 C27 1.526(4) . ?
 C62 H62 0.9500 . ?
 C62 C61 1.392(4) . ?
 C62 C63 1.387(4) . ?
 C53 H53 0.9500 . ?
 C53 C54 1.383(4) . ?
 C181 H18A 0.9800 . ?
 C181 H18B 0.9800 . ?
 C181 H18C 0.9800 . ?
 C181 C18 1.535(3) . ?
 C51 C56 1.400(4) . ?
 C11 C12 1.413(4) . ?
 C18 H18 1.0000 . ?
 C18 C182 1.533(4) . ?
 C61 C66 1.398(4) . ?
 C36 C38 1.514(4) . ?
 C36 C35 1.396(4) . ?
 C42 H42 0.9500 . ?
 C42 C41 1.397(4) . ?
 C42 C43 1.384(4) . ?
 C182 H18D 0.9800 . ?
 C182 H18E 0.9800 . ?
 C182 H18F 0.9800 . ?
 C66 H66 0.9500 . ?
 C66 C65 1.390(4) . ?
 C32 C37 1.532(4) . ?
 C32 C33 1.404(4) . ?
 C26 C28 1.530(4) . ?
 C26 C25 1.399(4) . ?
 C23 H23 0.9500 . ?
 C23 C24 1.377(4) . ?
 C54 H54 0.9500 . ?
 C54 C55 1.395(4) . ?
 C38 H38 1.0000 . ?
 C38 C382 1.519(4) . ?
 C38 C381 1.530(4) . ?
 C41 C46 1.397(4) . ?
 C37 H37 1.0000 . ?
 C37 C372 1.532(4) . ?
 C37 C371 1.530(4) . ?
 C15 H15 0.9500 . ?
 C15 C14 1.377(4) . ?
 C12 C13 1.399(4) . ?
 C12 C17 1.519(4) . ?
 C56 H56 0.9500 . ?
 C56 C55 1.387(4) . ?
 C55 H55 0.9500 . ?
 C43 H43 0.9500 . ?
 C43 C44 1.379(4) . ?
 C14 H14 0.9500 . ?
 C14 C13 1.376(4) . ?
 C34 H34 0.9500 . ?
 C34 C35 1.388(4) . ?
 C34 C33 1.372(4) . ?
 C46 H46 0.9500 . ?
 C46 C45 1.388(4) . ?
 C35 H35 0.9500 . ?
 C13 H13 0.9500 . ?
 C33 H33 0.9500 . ?
 C271 H27A 0.9800 . ?
 C271 H27B 0.9800 . ?
 C271 H27C 0.9800 . ?
 C271 C27 1.538(4) . ?
 C65 H65 0.9500 . ?
 C65 C64 1.386(4) . ?
 C28 H28 1.0000 . ?
 C28 C282 1.543(4) . ?
 C28 C281 1.519(5) . ?
 C45 H45 0.9500 . ?
 C45 C44 1.383(4) . ?
 C63 H63 0.9500 . ?
 C63 C64 1.385(4) . ?
 C17 H17 1.0000 . ?
 C17 C172 1.538(4) . ?
 C17 C171 1.534(4) . ?
 C27 H27 1.0000 . ?
 C27 C272 1.531(4) . ?
 C44 H44 0.9500 . ?
 C64 H64 0.9500 . ?
 C25 H25 0.9500 . ?
 C25 C24 1.380(4) . ?
 C372 H37A 0.9800 . ?
 C372 H37B 0.9800 . ?
 C372 H37C 0.9800 . ?
 C371 H37D 0.9800 . ?
 C371 H37E 0.9800 . ?
 C371 H37F 0.9800 . ?
 C172 H17A 0.9800 . ?
 C172 H17B 0.9800 . ?
 C172 H17C 0.9800 . ?
 C171 H17D 0.9800 . ?
 C171 H17E 0.9800 . ?
 C171 H17F 0.9800 . ?
 C282 H28A 0.9800 . ?
 C282 H28B 0.9800 . ?
 C282 H28C 0.9800 . ?
 C281 H28D 0.9800 . ?
 C281 H28E 0.9800 . ?
 C281 H28F 0.9800 . ?
 C24 H24 0.9500 . ?
 C272 H27D 0.9800 . ?
 C272 H27E 0.9800 . ?
 C272 H27F 0.9800 . ?
 C382 H38A 0.9800 . ?
 C382 H38B 0.9800 . ?
 C382 H38C 0.9800 . ?
 C381 H38D 0.9800 . ?
 C381 H38E 0.9800 . ?
 C381 H38F 0.9800 . ?

loop_
  _geom_angle_atom_site_label_1
  _geom_angle_atom_site_label_2
  _geom_angle_atom_site_label_3
  _geom_angle
  _geom_angle_site_symmetry_1
  _geom_angle_site_symmetry_3
  _geom_angle_publ_flag
 O1 Au1 P1 179.89(6) . . ?
 O1 Sb02 C21 106.72(8) . . ?
 O1 Sb02 C31 102.56(8) . . ?
 O1 Sb02 C11 104.03(8) . . ?
 C21 Sb02 C31 108.20(9) . . ?
 C21 Sb02 C11 106.51(9) . . ?
 C31 Sb02 C11 127.20(10) . . ?
 C51 P1 Au1 111.34(8) . . ?
 C51 P1 C61 104.72(11) . . ?
 C51 P1 C41 108.10(12) . . ?
 C61 P1 Au1 114.51(8) . . ?
 C41 P1 Au1 111.63(8) . . ?
 C41 P1 C61 106.07(12) . . ?
 O2 S1 O4 115.31(12) . . ?
 O2 S1 C7 102.74(14) . . ?
 O3 S1 O2 114.78(12) . . ?
 O3 S1 O4 114.85(13) . . ?
 O3 S1 C7 103.08(14) . . ?
 O4 S1 C7 103.65(13) . . ?
 Sb02 O1 Au1 122.15(8) . . ?
 C53 C52 H52 119.7 . . ?
 C53 C52 C51 120.5(2) . . ?
 C51 C52 H52 119.7 . . ?
 C22 C21 Sb02 121.76(18) . . ?
 C26 C21 Sb02 116.57(18) . . ?
 C26 C21 C22 121.7(2) . . ?
 C36 C31 Sb02 119.92(19) . . ?
 C36 C31 C32 122.3(2) . . ?
 C32 C31 Sb02 117.69(19) . . ?
 C11 C16 C18 125.4(2) . . ?
 C15 C16 C11 118.1(2) . . ?
 C15 C16 C18 116.4(2) . . ?
 C21 C22 C27 125.2(2) . . ?
 C23 C22 C21 117.6(2) . . ?
 C23 C22 C27 117.1(2) . . ?
 C61 C62 H62 119.6 . . ?
 C63 C62 H62 119.6 . . ?
 C63 C62 C61 120.8(3) . . ?
 C52 C53 H53 120.2 . . ?
 C54 C53 C52 119.6(2) . . ?
 C54 C53 H53 120.2 . . ?
 H18A C181 H18B 109.5 . . ?
 H18A C181 H18C 109.5 . . ?
 H18B C181 H18C 109.5 . . ?
 C18 C181 H18A 109.5 . . ?
 C18 C181 H18B 109.5 . . ?
 C18 C181 H18C 109.5 . . ?
 C52 C51 P1 119.55(19) . . ?
 C52 C51 C56 119.2(2) . . ?
 C56 C51 P1 121.20(19) . . ?
 C16 C11 Sb02 118.39(18) . . ?
 C16 C11 C12 121.0(2) . . ?
 C12 C11 Sb02 119.15(18) . . ?
 C16 C18 C181 111.5(2) . . ?
 C16 C18 H18 108.0 . . ?
 C16 C18 C182 110.3(2) . . ?
 C181 C18 H18 108.0 . . ?
 C182 C18 C181 110.8(2) . . ?
 C182 C18 H18 108.0 . . ?
 C62 C61 P1 118.43(19) . . ?
 C62 C61 C66 119.2(2) . . ?
 C66 C61 P1 122.4(2) . . ?
 C31 C36 C38 122.3(2) . . ?
 C35 C36 C31 118.0(3) . . ?
 C35 C36 C38 119.6(2) . . ?
 C41 C42 H42 119.9 . . ?
 C43 C42 H42 119.9 . . ?
 C43 C42 C41 120.2(3) . . ?
 C18 C182 H18D 109.5 . . ?
 C18 C182 H18E 109.5 . . ?
 C18 C182 H18F 109.5 . . ?
 H18D C182 H18E 109.5 . . ?
 H18D C182 H18F 109.5 . . ?
 H18E C182 H18F 109.5 . . ?
 C61 C66 H66 120.1 . . ?
 C65 C66 C61 119.8(3) . . ?
 C65 C66 H66 120.1 . . ?
 C31 C32 C37 126.3(2) . . ?
 C33 C32 C31 116.5(3) . . ?
 C33 C32 C37 117.1(2) . . ?
 C21 C26 C28 124.4(2) . . ?
 C25 C26 C21 117.6(2) . . ?
 C25 C26 C28 117.9(2) . . ?
 C22 C23 H23 119.4 . . ?
 C24 C23 C22 121.2(3) . . ?
 C24 C23 H23 119.4 . . ?
 C53 C54 H54 119.7 . . ?
 C53 C54 C55 120.7(2) . . ?
 C55 C54 H54 119.7 . . ?
 C36 C38 H38 107.5 . . ?
 C36 C38 C382 110.1(2) . . ?
 C36 C38 C381 113.0(2) . . ?
 C382 C38 H38 107.5 . . ?
 C382 C38 C381 111.0(3) . . ?
 C381 C38 H38 107.5 . . ?
 C42 C41 P1 118.1(2) . . ?
 C46 C41 P1 122.5(2) . . ?
 C46 C41 C42 119.4(2) . . ?
 C32 C37 H37 107.5 . . ?
 C372 C37 C32 111.4(3) . . ?
 C372 C37 H37 107.5 . . ?
 C371 C37 C32 113.7(2) . . ?
 C371 C37 H37 107.5 . . ?
 C371 C37 C372 108.9(2) . . ?
 C16 C15 H15 119.4 . . ?
 C14 C15 C16 121.2(2) . . ?
 C14 C15 H15 119.4 . . ?
 C11 C12 C17 124.9(2) . . ?
 C13 C12 C11 117.8(2) . . ?
 C13 C12 C17 117.2(2) . . ?
 C51 C56 H56 119.9 . . ?
 C55 C56 C51 120.3(2) . . ?
 C55 C56 H56 119.9 . . ?
 C54 C55 H55 120.1 . . ?
 C56 C55 C54 119.7(2) . . ?
 C56 C55 H55 120.1 . . ?
 C42 C43 H43 119.9 . . ?
 C44 C43 C42 120.1(3) . . ?
 C44 C43 H43 119.9 . . ?
 C15 C14 H14 120.0 . . ?
 C13 C14 C15 119.9(2) . . ?
 C13 C14 H14 120.0 . . ?
 C35 C34 H34 119.8 . . ?
 C33 C34 H34 119.8 . . ?
 C33 C34 C35 120.4(3) . . ?
 C41 C46 H46 120.2 . . ?
 C45 C46 C41 119.7(3) . . ?
 C45 C46 H46 120.2 . . ?
 C36 C35 H35 119.7 . . ?
 C34 C35 C36 120.7(3) . . ?
 C34 C35 H35 119.7 . . ?
 C12 C13 H13 119.3 . . ?
 C14 C13 C12 121.5(2) . . ?
 C14 C13 H13 119.3 . . ?
 C32 C33 H33 119.0 . . ?
 C34 C33 C32 122.1(3) . . ?
 C34 C33 H33 119.0 . . ?
 H27A C271 H27B 109.5 . . ?
 H27A C271 H27C 109.5 . . ?
 H27B C271 H27C 109.5 . . ?
 C27 C271 H27A 109.5 . . ?
 C27 C271 H27B 109.5 . . ?
 C27 C271 H27C 109.5 . . ?
 C66 C65 H65 119.9 . . ?
 C64 C65 C66 120.3(3) . . ?
 C64 C65 H65 119.9 . . ?
 C26 C28 H28 107.5 . . ?
 C26 C28 C282 110.4(2) . . ?
 C282 C28 H28 107.5 . . ?
 C281 C28 C26 112.6(3) . . ?
 C281 C28 H28 107.5 . . ?
 C281 C28 C282 111.0(3) . . ?
 C46 C45 H45 119.8 . . ?
 C44 C45 C46 120.4(3) . . ?
 C44 C45 H45 119.8 . . ?
 C62 C63 H63 120.2 . . ?
 C64 C63 C62 119.6(3) . . ?
 C64 C63 H63 120.2 . . ?
 C12 C17 H17 108.0 . . ?
 C12 C17 C172 109.6(2) . . ?
 C12 C17 C171 112.2(3) . . ?
 C172 C17 H17 108.0 . . ?
 C171 C17 H17 108.0 . . ?
 C171 C17 C172 110.8(3) . . ?
 C22 C27 C271 111.6(2) . . ?
 C22 C27 H27 107.8 . . ?
 C22 C27 C272 113.0(2) . . ?
 C271 C27 H27 107.8 . . ?
 C272 C27 C271 108.6(2) . . ?
 C272 C27 H27 107.8 . . ?
 C43 C44 C45 120.2(3) . . ?
 C43 C44 H44 119.9 . . ?
 C45 C44 H44 119.9 . . ?
 C65 C64 H64 119.9 . . ?
 C63 C64 C65 120.3(3) . . ?
 C63 C64 H64 119.9 . . ?
 C26 C25 H25 119.3 . . ?
 C24 C25 C26 121.5(3) . . ?
 C24 C25 H25 119.3 . . ?
 C37 C372 H37A 109.5 . . ?
 C37 C372 H37B 109.5 . . ?
 C37 C372 H37C 109.5 . . ?
 H37A C372 H37B 109.5 . . ?
 H37A C372 H37C 109.5 . . ?
 H37B C372 H37C 109.5 . . ?
 C37 C371 H37D 109.5 . . ?
 C37 C371 H37E 109.5 . . ?
 C37 C371 H37F 109.5 . . ?
 H37D C371 H37E 109.5 . . ?
 H37D C371 H37F 109.5 . . ?
 H37E C371 H37F 109.5 . . ?
 F3 C7 S1 111.2(2) . . ?
 F3 C7 F1 107.0(3) . . ?
 F2 C7 S1 111.5(2) . . ?
 F2 C7 F3 107.9(3) . . ?
 F2 C7 F1 108.0(2) . . ?
 F1 C7 S1 111.1(2) . . ?
 C17 C172 H17A 109.5 . . ?
 C17 C172 H17B 109.5 . . ?
 C17 C172 H17C 109.5 . . ?
 H17A C172 H17B 109.5 . . ?
 H17A C172 H17C 109.5 . . ?
 H17B C172 H17C 109.5 . . ?
 C17 C171 H17D 109.5 . . ?
 C17 C171 H17E 109.5 . . ?
 C17 C171 H17F 109.5 . . ?
 H17D C171 H17E 109.5 . . ?
 H17D C171 H17F 109.5 . . ?
 H17E C171 H17F 109.5 . . ?
 C28 C282 H28A 109.5 . . ?
 C28 C282 H28B 109.5 . . ?
 C28 C282 H28C 109.5 . . ?
 H28A C282 H28B 109.5 . . ?
 H28A C282 H28C 109.5 . . ?
 H28B C282 H28C 109.5 . . ?
 C28 C281 H28D 109.5 . . ?
 C28 C281 H28E 109.5 . . ?
 C28 C281 H28F 109.5 . . ?
 H28D C281 H28E 109.5 . . ?
 H28D C281 H28F 109.5 . . ?
 H28E C281 H28F 109.5 . . ?
 C23 C24 C25 120.4(3) . . ?
 C23 C24 H24 119.8 . . ?
 C25 C24 H24 119.8 . . ?
 C27 C272 H27D 109.5 . . ?
 C27 C272 H27E 109.5 . . ?
 C27 C272 H27F 109.5 . . ?
 H27D C272 H27E 109.5 . . ?
 H27D C272 H27F 109.5 . . ?
 H27E C272 H27F 109.5 . . ?
 C38 C382 H38A 109.5 . . ?
 C38 C382 H38B 109.5 . . ?
 C38 C382 H38C 109.5 . . ?
 H38A C382 H38B 109.5 . . ?
 H38A C382 H38C 109.5 . . ?
 H38B C382 H38C 109.5 . . ?
 C38 C381 H38D 109.5 . . ?
 C38 C381 H38E 109.5 . . ?
 C38 C381 H38F 109.5 . . ?
 H38D C381 H38E 109.5 . . ?
 H38D C381 H38F 109.5 . . ?
 H38E C381 H38F 109.5 . . ?

loop_
  _geom_torsion_atom_site_label_1
  _geom_torsion_atom_site_label_2
  _geom_torsion_atom_site_label_3
  _geom_torsion_atom_site_label_4
  _geom_torsion
  _geom_torsion_site_symmetry_1
  _geom_torsion_site_symmetry_2
  _geom_torsion_site_symmetry_3
  _geom_torsion_site_symmetry_4
  _geom_torsion_publ_flag
 Au1 P1 C51 C52 18.4(2) . . . . ?
 Au1 P1 C51 C56 -164.19(19) . . . . ?
 Au1 P1 C61 C62 61.2(2) . . . . ?
 Au1 P1 C61 C66 -118.1(2) . . . . ?
 Au1 P1 C41 C42 33.9(2) . . . . ?
 Au1 P1 C41 C46 -146.7(2) . . . . ?
 Sb02 C21 C22 C23 -177.26(19) . . . . ?
 Sb02 C21 C22 C27 5.7(4) . . . . ?
 Sb02 C21 C26 C28 -6.6(4) . . . . ?
 Sb02 C21 C26 C25 176.9(2) . . . . ?
 Sb02 C31 C36 C38 -3.5(3) . . . . ?
 Sb02 C31 C36 C35 178.70(18) . . . . ?
 Sb02 C31 C32 C37 2.9(3) . . . . ?
 Sb02 C31 C32 C33 -177.50(19) . . . . ?
 Sb02 C11 C12 C13 -160.5(2) . . . . ?
 Sb02 C11 C12 C17 23.4(4) . . . . ?
 P1 C51 C56 C55 -176.5(2) . . . . ?
 P1 C61 C66 C65 179.8(2) . . . . ?
 P1 C41 C46 C45 179.8(2) . . . . ?
 O2 S1 C7 F3 -55.1(3) . . . . ?
 O2 S1 C7 F2 65.4(2) . . . . ?
 O2 S1 C7 F1 -174.2(2) . . . . ?
 O3 S1 C7 F3 64.5(3) . . . . ?
 O3 S1 C7 F2 -175.0(2) . . . . ?
 O3 S1 C7 F1 -54.6(2) . . . . ?
 O4 S1 C7 F3 -175.5(2) . . . . ?
 O4 S1 C7 F2 -55.0(3) . . . . ?
 O4 S1 C7 F1 65.4(2) . . . . ?
 C52 C53 C54 C55 0.0(4) . . . . ?
 C52 C51 C56 C55 0.9(4) . . . . ?
 C21 Sb02 O1 Au1 -148.93(10) . . . . ?
 C21 C22 C23 C24 -1.3(4) . . . . ?
 C21 C22 C27 C271 125.7(3) . . . . ?
 C21 C22 C27 C272 -111.4(3) . . . . ?
 C21 C26 C28 C282 -101.8(3) . . . . ?
 C21 C26 C28 C281 133.4(3) . . . . ?
 C21 C26 C25 C24 2.0(4) . . . . ?
 C31 Sb02 O1 Au1 -35.29(12) . . . . ?
 C31 C36 C38 C382 -94.3(3) . . . . ?
 C31 C36 C38 C381 140.9(3) . . . . ?
 C31 C36 C35 C34 -1.5(4) . . . . ?
 C31 C32 C37 C372 129.6(3) . . . . ?
 C31 C32 C37 C371 -106.9(3) . . . . ?
 C31 C32 C33 C34 -1.0(4) . . . . ?
 C16 C11 C12 C13 5.5(4) . . . . ?
 C16 C11 C12 C17 -170.6(3) . . . . ?
 C16 C15 C14 C13 4.2(4) . . . . ?
 C22 C21 C26 C28 172.2(3) . . . . ?
 C22 C21 C26 C25 -4.4(4) . . . . ?
 C22 C23 C24 C25 -1.1(5) . . . . ?
 C62 C61 C66 C65 0.5(4) . . . . ?
 C62 C63 C64 C65 1.4(4) . . . . ?
 C53 C52 C51 P1 176.95(19) . . . . ?
 C53 C52 C51 C56 -0.5(4) . . . . ?
 C53 C54 C55 C56 0.3(4) . . . . ?
 C51 P1 C61 C62 -61.1(2) . . . . ?
 C51 P1 C61 C66 119.6(2) . . . . ?
 C51 P1 C41 C42 156.7(2) . . . . ?
 C51 P1 C41 C46 -23.9(3) . . . . ?
 C51 C52 C53 C54 0.1(4) . . . . ?
 C51 C56 C55 C54 -0.8(4) . . . . ?
 C11 Sb02 O1 Au1 98.67(11) . . . . ?
 C11 C16 C18 C181 119.6(3) . . . . ?
 C11 C16 C18 C182 -116.9(3) . . . . ?
 C11 C16 C15 C14 2.2(4) . . . . ?
 C11 C12 C13 C14 1.0(4) . . . . ?
 C11 C12 C17 C172 112.2(3) . . . . ?
 C11 C12 C17 C171 -124.2(3) . . . . ?
 C18 C16 C11 Sb02 -25.2(3) . . . . ?
 C18 C16 C11 C12 168.7(2) . . . . ?
 C18 C16 C15 C14 -174.0(2) . . . . ?
 C61 P1 C51 C52 142.7(2) . . . . ?
 C61 P1 C51 C56 -39.9(2) . . . . ?
 C61 P1 C41 C42 -91.5(2) . . . . ?
 C61 P1 C41 C46 87.9(2) . . . . ?
 C61 C62 C63 C64 -1.0(4) . . . . ?
 C61 C66 C65 C64 -0.1(4) . . . . ?
 C36 C31 C32 C37 -179.6(2) . . . . ?
 C36 C31 C32 C33 0.0(4) . . . . ?
 C42 C41 C46 C45 -0.9(4) . . . . ?
 C42 C43 C44 C45 -0.9(4) . . . . ?
 C66 C65 C64 C63 -0.8(4) . . . . ?
 C32 C31 C36 C38 179.1(2) . . . . ?
 C32 C31 C36 C35 1.3(4) . . . . ?
 C26 C21 C22 C23 4.1(4) . . . . ?
 C26 C21 C22 C27 -172.9(3) . . . . ?
 C26 C25 C24 C23 0.7(5) . . . . ?
 C23 C22 C27 C271 -51.3(3) . . . . ?
 C23 C22 C27 C272 71.5(3) . . . . ?
 C38 C36 C35 C34 -179.4(2) . . . . ?
 C41 P1 C51 C52 -104.6(2) . . . . ?
 C41 P1 C51 C56 72.9(2) . . . . ?
 C41 P1 C61 C62 -175.3(2) . . . . ?
 C41 P1 C61 C66 5.4(2) . . . . ?
 C41 C42 C43 C44 1.3(4) . . . . ?
 C41 C46 C45 C44 1.3(4) . . . . ?
 C37 C32 C33 C34 178.6(3) . . . . ?
 C15 C16 C11 Sb02 159.03(19) . . . . ?
 C15 C16 C11 C12 -7.1(4) . . . . ?
 C15 C16 C18 C181 -64.6(3) . . . . ?
 C15 C16 C18 C182 59.0(3) . . . . ?
 C15 C14 C13 C12 -5.8(4) . . . . ?
 C43 C42 C41 P1 179.0(2) . . . . ?
 C43 C42 C41 C46 -0.4(4) . . . . ?
 C46 C45 C44 C43 -0.4(4) . . . . ?
 C35 C36 C38 C382 83.5(3) . . . . ?
 C35 C36 C38 C381 -41.3(4) . . . . ?
 C35 C34 C33 C32 0.8(5) . . . . ?
 C13 C12 C17 C172 -63.9(3) . . . . ?
 C13 C12 C17 C171 59.6(3) . . . . ?
 C33 C32 C37 C372 -50.0(3) . . . . ?
 C33 C32 C37 C371 73.5(3) . . . . ?
 C33 C34 C35 C36 0.5(4) . . . . ?
 C28 C26 C25 C24 -174.8(3) . . . . ?
 C63 C62 C61 P1 -179.3(2) . . . . ?
 C63 C62 C61 C66 0.0(4) . . . . ?
 C17 C12 C13 C14 177.4(3) . . . . ?
 C27 C22 C23 C24 176.0(3) . . . . ?
 C25 C26 C28 C282 74.7(3) . . . . ?
 C25 C26 C28 C281 -50.0(4) . . . . ?

_shelx_res_file
;
TITL tcj00196_manf-filt_a.res in P-1
    tcj00196_manf-filt.res
    created by SHELXL-2018/3 at 21:28:39 on 01-Jun-2022
REM Old TITL TCJ00196_manF-filt in P-1
REM SHELXT solution in P-1: R1 0.057, Rweak 0.005, Alpha 0.054
REM <I/s> 0.000 for 0 systematic absences, Orientation as input
REM Formula found by SHELXT: C55 F7 S2 Sb Au
CELL 1.54184 11.9149 14.9286 15.2073 99.746 90.002 96.7
ZERR 2 0.0001 0.0002 0.0002 0.001 0.001 0.001
LATT 1
SFAC C H F P S Sb Au O
UNIT 110 132 6 2 2 2 2 8

L.S. 14
PLAN  14
SIZE 0.05 0.06 0.17
TEMP -173
CONF
BOND
list 4
MORE -1
BOND $H
fmap 2 53
acta
REM <olex2.extras>
REM <HklSrc "%.\\TCJ00196_manF-filt.hkl">
REM </olex2.extras>

WGHT    0.022700    2.787800
FVAR       0.23393
AU1   7    0.485800    0.341073    0.635730    11.00000    0.02032    0.01545 =
         0.02068    0.00305   -0.00353    0.00035
SB02  6    0.645680    0.254161    0.784052    11.00000    0.02004    0.01484 =
         0.01583    0.00296   -0.00152   -0.00019
P1    4    0.347384    0.327808    0.534877    11.00000    0.02138    0.01505 =
         0.02222    0.00382   -0.00380    0.00076
S1    5    0.110010    0.817114    0.709917    11.00000    0.03184    0.02496 =
         0.02250    0.00570   -0.00132    0.00247
O1    8    0.613921    0.353528    0.729358    11.00000    0.02199    0.01597 =
         0.02202    0.00403   -0.00417    0.00009
F3    3   -0.093299    0.809637    0.776574    11.00000    0.03470    0.06997 =
         0.04435    0.01613    0.00379    0.00769
O2    8    0.060104    0.751049    0.635690    11.00000    0.04236    0.03002 =
         0.02688    0.00017   -0.00382    0.00075
F2    3    0.012611    0.718335    0.821890    11.00000    0.06647    0.05588 =
         0.06851    0.04227    0.01226    0.00734
O3    8    0.105408    0.911341    0.701561    11.00000    0.04034    0.02315 =
         0.03974    0.01058   -0.00404   -0.00028
F1    3    0.040072    0.863348    0.873209    11.00000    0.06075    0.07742 =
         0.02381    0.00036   -0.00112    0.01832
O4    8    0.217136    0.797839    0.743693    11.00000    0.03649    0.04179 =
         0.02965    0.00821   -0.00289    0.00925
C52   1    0.285003    0.154063    0.575041    11.00000    0.02161    0.01811 =
         0.02579    0.00199   -0.00132    0.00501
AFIX  43
H52   2    0.333226    0.174063    0.626049    11.00000   -1.20000
AFIX   0
C21   1    0.709686    0.311228    0.915659    11.00000    0.02344    0.02143 =
         0.01755    0.00258   -0.00355    0.00043
C31   1    0.480531    0.182597    0.795432    11.00000    0.02356    0.02289 =
         0.01758    0.00468   -0.00339   -0.00254
C16   1    0.801427    0.219377    0.622210    11.00000    0.02331    0.01293 =
         0.02159    0.00144   -0.00114    0.00021
C22   1    0.683411    0.266487    0.989756    11.00000    0.02537    0.02431 =
         0.02036    0.00407   -0.00027    0.00318
C62   1    0.467585    0.294684    0.379219    11.00000    0.03161    0.02203 =
         0.02429    0.00564   -0.00282    0.00135
AFIX  43
H62   2    0.491720    0.246054    0.404613    11.00000   -1.20000
AFIX   0
C53   1    0.225582    0.066917    0.562144    11.00000    0.02729    0.01874 =
         0.03220    0.00720    0.00063    0.00456
AFIX  43
H53   2    0.233047    0.027473    0.604160    11.00000   -1.20000
AFIX   0
C181  1    0.734025    0.332052    0.534155    11.00000    0.02613    0.02291 =
         0.02703    0.00847    0.00013    0.00346
AFIX 137
H18A  2    0.747582    0.378880    0.587777    11.00000   -1.50000
H18B  2    0.669158    0.344382    0.500370    11.00000   -1.50000
H18C  2    0.801155    0.333331    0.496948    11.00000   -1.50000
AFIX   0
C51   1    0.274385    0.212578    0.513524    11.00000    0.01920    0.01588 =
         0.02438    0.00159   -0.00071    0.00221
C11   1    0.786301    0.202154    0.709682    11.00000    0.02094    0.01780 =
         0.02153    0.00262   -0.00023   -0.00017
C18   1    0.709251    0.237409    0.561355    11.00000    0.02258    0.01840 =
         0.02012    0.00448   -0.00011    0.00274
AFIX  13
H18   2    0.636944    0.235967    0.594749    11.00000   -1.20000
AFIX   0
C61   1    0.393676    0.350306    0.425729    11.00000    0.02400    0.01835 =
         0.02263    0.00390   -0.00589   -0.00377
C36   1    0.462413    0.086694    0.770945    11.00000    0.03142    0.02140 =
         0.01762    0.00716   -0.00421   -0.00411
C42   1    0.282489    0.491164    0.621118    11.00000    0.03025    0.02092 =
         0.02650    0.00548   -0.00484    0.00203
AFIX  43
H42   2    0.360437    0.506214    0.636708    11.00000   -1.20000
AFIX   0
C182  1    0.693645    0.162009    0.478811    11.00000    0.03010    0.02693 =
         0.02258    0.00029   -0.00511    0.00389
AFIX 137
H18D  2    0.763865    0.161765    0.445264    11.00000   -1.50000
H18E  2    0.632308    0.173571    0.440844    11.00000   -1.50000
H18F  2    0.674786    0.102491    0.497557    11.00000   -1.50000
AFIX   0
C66   1    0.358566    0.421719    0.387836    11.00000    0.02972    0.01747 =
         0.03533    0.00531   -0.00610   -0.00157
AFIX  43
H66   2    0.308640    0.460540    0.419061    11.00000   -1.20000
AFIX   0
C32   1    0.394353    0.234628    0.831138    11.00000    0.02613    0.02742 =
         0.02347    0.00666   -0.00103    0.00117
C26   1    0.780851    0.394235    0.924742    11.00000    0.02787    0.02483 =
         0.02311    0.00506   -0.00570   -0.00312
C23   1    0.725114    0.311021    1.073716    11.00000    0.03506    0.03048 =
         0.01853    0.00452   -0.00228    0.00270
AFIX  43
H23   2    0.707587    0.283286    1.124614    11.00000   -1.20000
AFIX   0
C54   1    0.155536    0.037942    0.487817    11.00000    0.02630    0.01593 =
         0.03733   -0.00062    0.00059    0.00023
AFIX  43
H54   2    0.114858   -0.021616    0.478984    11.00000   -1.20000
AFIX   0
C38   1    0.554330    0.031095    0.731445    11.00000    0.03480    0.01529 =
         0.02836    0.00425   -0.00330   -0.00466
AFIX  13
H38   2    0.628637    0.068164    0.749556    11.00000   -1.20000
AFIX   0
C41   1    0.244219    0.405955    0.570446    11.00000    0.02444    0.01781 =
         0.02400    0.00719   -0.00097    0.00454
C37   1    0.405252    0.338840    0.859249    11.00000    0.03165    0.02898 =
         0.03389    0.00343    0.01188    0.00406
AFIX  13
H37   2    0.478296    0.364582    0.835852    11.00000   -1.20000
AFIX   0
C15   1    0.908766    0.214056    0.585269    11.00000    0.02552    0.02185 =
         0.02356    0.00311    0.00204    0.00071
AFIX  43
H15   2    0.921467    0.227555    0.526985    11.00000   -1.20000
AFIX   0
C12   1    0.872644    0.170300    0.755516    11.00000    0.03056    0.02462 =
         0.02357    0.00460   -0.00357    0.00743
C56   1    0.203769    0.182041    0.438235    11.00000    0.02973    0.02095 =
         0.02593    0.00375   -0.00231    0.00174
AFIX  43
H56   2    0.196793    0.220917    0.395611    11.00000   -1.20000
AFIX   0
C55   1    0.143971    0.095267    0.425646    11.00000    0.02779    0.02519 =
         0.02583   -0.00160   -0.00484   -0.00055
AFIX  43
H55   2    0.095350    0.074945    0.374917    11.00000   -1.20000
AFIX   0
C43   1    0.207183    0.553684    0.648654    11.00000    0.04109    0.01831 =
         0.02495    0.00278    0.00186    0.00386
AFIX  43
H43   2    0.233760    0.612011    0.682067    11.00000   -1.20000
AFIX   0
C14   1    0.996116    0.189611    0.631964    11.00000    0.02321    0.02790 =
         0.03023    0.00108    0.00213    0.00388
AFIX  43
H14   2    1.069529    0.190275    0.607532    11.00000   -1.20000
AFIX   0
C34   1    0.268510    0.092446    0.816456    11.00000    0.02891    0.03891 =
         0.03841    0.01167   -0.00288   -0.00835
AFIX  43
H34   2    0.195526    0.061658    0.823527    11.00000   -1.20000
AFIX   0
C46   1    0.129301    0.384341    0.548380    11.00000    0.02799    0.01877 =
         0.03931    0.00579   -0.00277   -0.00128
AFIX  43
H46   2    0.102444    0.326955    0.513275    11.00000   -1.20000
AFIX   0
C35   1    0.354371    0.042800    0.781148    11.00000    0.03882    0.02527 =
         0.02864    0.00810   -0.00772   -0.00950
AFIX  43
H35   2    0.339456   -0.021698    0.763751    11.00000   -1.20000
AFIX   0
C13   1    0.976954    0.164221    0.714049    11.00000    0.02594    0.03298 =
         0.03096    0.00376   -0.00445    0.00923
AFIX  43
H13   2    1.035870    0.142072    0.743207    11.00000   -1.20000
AFIX   0
C33   1    0.288415    0.185720    0.841208    11.00000    0.02544    0.03654 =
         0.03381    0.00731    0.00124    0.00053
AFIX  43
H33   2    0.228676    0.218240    0.865930    11.00000   -1.20000
AFIX   0
C271  1    0.683894    0.108282    1.029287    11.00000    0.05264    0.02841 =
         0.02594    0.01006   -0.00540    0.00028
AFIX 137
H27A  2    0.687171    0.129155    1.093999    11.00000   -1.50000
H27B  2    0.760801    0.109821    1.006285    11.00000   -1.50000
H27C  2    0.645822    0.045549    1.016056    11.00000   -1.50000
AFIX   0
C65   1    0.396933    0.435738    0.304336    11.00000    0.04316    0.02051 =
         0.02954    0.01072   -0.01053   -0.00734
AFIX  43
H65   2    0.372983    0.484154    0.278498    11.00000   -1.20000
AFIX   0
C28   1    0.824209    0.440080    0.846548    11.00000    0.03322    0.03246 =
         0.02479    0.00919   -0.00818   -0.01312
AFIX  13
H28   2    0.777161    0.410550    0.792667    11.00000   -1.20000
AFIX   0
C45   1    0.054573    0.447133    0.578004    11.00000    0.02347    0.02721 =
         0.05508    0.01205    0.00272    0.00418
AFIX  43
H45   2   -0.023817    0.432108    0.564089    11.00000   -1.20000
AFIX   0
C63   1    0.506440    0.309351    0.296284    11.00000    0.03953    0.02426 =
         0.02947    0.00126    0.00159   -0.00249
AFIX  43
H63   2    0.557772    0.271590    0.265467    11.00000   -1.20000
AFIX   0
C17   1    0.858846    0.136637    0.844197    11.00000    0.03600    0.03777 =
         0.02586    0.01248   -0.00125    0.01382
AFIX  13
H17   2    0.781458    0.146685    0.866201    11.00000   -1.20000
AFIX   0
C27   1    0.617810    0.171560    0.984597    11.00000    0.03732    0.02784 =
         0.02034    0.00765   -0.00348   -0.00464
AFIX  13
H27   2    0.606457    0.143940    0.920114    11.00000   -1.20000
AFIX   0
C44   1    0.093604    0.531482    0.627683    11.00000    0.03332    0.02447 =
         0.03834    0.01239    0.00987    0.00915
AFIX  43
H44   2    0.042006    0.574254    0.647419    11.00000   -1.20000
AFIX   0
C64   1    0.469946    0.379409    0.258634    11.00000    0.04660    0.02346 =
         0.02334    0.00583   -0.00274   -0.01074
AFIX  43
H64   2    0.495078    0.388861    0.201267    11.00000   -1.20000
AFIX   0
C25   1    0.819164    0.435185    1.010765    11.00000    0.04025    0.02692 =
         0.02723    0.00326   -0.01121   -0.00768
AFIX  43
H25   2    0.865489    0.492347    1.018955    11.00000   -1.20000
AFIX   0
C372  1    0.310175    0.379993    0.818051    11.00000    0.05706    0.03889 =
         0.04309    0.01023    0.01392    0.01993
AFIX 137
H37A  2    0.303004    0.355384    0.754077    11.00000   -1.50000
H37B  2    0.327819    0.446713    0.826661    11.00000   -1.50000
H37C  2    0.238867    0.364214    0.847055    11.00000   -1.50000
AFIX   0
C371  1    0.407833    0.370448    0.960393    11.00000    0.04235    0.03522 =
         0.04207   -0.00246    0.00550    0.00322
AFIX 137
H37D  2    0.342222    0.339382    0.986417    11.00000   -1.50000
H37E  2    0.405558    0.436773    0.973616    11.00000   -1.50000
H37F  2    0.477371    0.355437    0.985939    11.00000   -1.50000
AFIX   0

C7    1    0.012409    0.800758    0.799901    11.00000    0.04054    0.04471 =
         0.03029    0.01402    0.00072    0.00781
C172  1    0.867842    0.033260    0.830258    11.00000    0.05779    0.04331 =
         0.03628    0.01704    0.00778    0.02421
AFIX 137
H17A  2    0.944383    0.022042    0.811526    11.00000   -1.50000
H17B  2    0.813072    0.001328    0.784074    11.00000   -1.50000
H17C  2    0.851803    0.010547    0.886295    11.00000   -1.50000
AFIX   0
C171  1    0.945053    0.188962    0.915015    11.00000    0.03994    0.06497 =
         0.02750    0.01197   -0.00475    0.01431
AFIX 137
H17D  2    0.932600    0.165666    0.971157    11.00000   -1.50000
H17E  2    0.935923    0.254273    0.924472    11.00000   -1.50000
H17F  2    1.021711    0.180379    0.894660    11.00000   -1.50000
AFIX   0
C282  1    0.947602    0.422884    0.826812    11.00000    0.03550    0.05841 =
         0.03823    0.01529   -0.00365   -0.01554
AFIX 137
H28A  2    0.995467    0.448783    0.879502    11.00000   -1.50000
H28B  2    0.973958    0.452071    0.776281    11.00000   -1.50000
H28C  2    0.951774    0.356873    0.812114    11.00000   -1.50000
AFIX   0
C281  1    0.812445    0.541709    0.861484    11.00000    0.07102    0.03387 =
         0.03614    0.01359   -0.00738   -0.01114
AFIX 137
H28D  2    0.734442    0.551048    0.877367    11.00000   -1.50000
H28E  2    0.831411    0.566038    0.806699    11.00000   -1.50000
H28F  2    0.863889    0.573628    0.910025    11.00000   -1.50000
AFIX   0
C24   1    0.791141    0.394364    1.084000    11.00000    0.04350    0.03052 =
         0.02246    0.00199   -0.01016   -0.00143
AFIX  43
H24   2    0.817537    0.423912    1.141803    11.00000   -1.20000
AFIX   0
C272  1    0.501165    0.173889    1.026525    11.00000    0.04085    0.04123 =
         0.03386    0.01758   -0.00060   -0.00686
AFIX 137
H27D  2    0.509481    0.205336    1.088598    11.00000   -1.50000
H27E  2    0.465073    0.111164    1.024855    11.00000   -1.50000
H27F  2    0.454263    0.206658    0.992963    11.00000   -1.50000
AFIX   0
C382  1    0.545976    0.015337    0.630207    11.00000    0.03786    0.05333 =
         0.02986   -0.00012    0.00246    0.00052
AFIX 137
H38A  2    0.474368   -0.021826    0.610246    11.00000   -1.50000
H38B  2    0.609077   -0.016721    0.605299    11.00000   -1.50000
H38C  2    0.549092    0.074390    0.609762    11.00000   -1.50000
AFIX   0
C381  1    0.553470   -0.059582    0.765781    11.00000    0.07407    0.02719 =
         0.06823    0.02284    0.02264    0.01803
AFIX 137
H38D  2    0.561900   -0.047508    0.830963    11.00000   -1.50000
H38E  2    0.616197   -0.091472    0.739832    11.00000   -1.50000
H38F  2    0.481760   -0.097842    0.748540    11.00000   -1.50000
AFIX   0
HKLF 4


REM  tcj00196_manf-filt_a.res in P-1
REM wR2 = 0.0511, GooF = S = 1.033, Restrained GooF = 1.033 for all data
REM R1 = 0.0206 for 9019 Fo > 4sig(Fo) and 0.0218 for all 9456 data
REM 607 parameters refined using 0 restraints

END

WGHT      0.0227      2.7878

REM Highest difference peak  1.088,  deepest hole -0.677,  1-sigma level  0.070
Q1    1   0.4645  0.2791  0.6382  11.00000  0.05    1.09
Q2    1  -0.2621  0.7730  0.8346  11.00000  0.05    0.98
Q3    1   0.8211 -0.1160  0.9958  11.00000  0.05    0.89
Q4    1   0.1385  0.8015  0.7828  11.00000  0.05    0.80
Q5    1   0.6855  0.1980  0.8111  11.00000  0.05    0.58
Q6    1   0.4265  0.4014  0.6032  11.00000  0.05    0.50
Q7    1   0.4767  0.3610  0.6946  11.00000  0.05    0.43
Q8    1   0.1095  0.9016  0.8389  11.00000  0.05    0.43
Q9    1   0.4585  0.4180  0.6534  11.00000  0.05    0.42
Q10   1   0.4688  0.3260  0.5611  11.00000  0.05    0.39
Q11   1   0.6250  0.3249  0.7891  11.00000  0.05    0.39
Q12   1   0.5810  0.3202  0.7628  11.00000  0.05    0.36
Q13   1   0.0822  0.7026  0.7826  11.00000  0.05    0.36
Q14   1   0.8651  0.1588  0.7994  11.00000  0.05    0.35
;
_shelx_res_checksum                55834
_shelx_hkl_file
;
   0   0   1 1099.49   47.36
   0   0  -1 1094.05   47.33
   0   0   2  984.93   45.58
   0   0   2 1073.47   46.29
   0   0  -2 1044.29   46.47
   0   0  -2 1087.39   46.29
   0   0   3    3.50    1.83
   0   0   3    3.51    1.51
   0   0  -3    5.75    2.03
   0   0  -3    3.41    1.54
   0   0  -4   87.21    7.01
   0   0   4   86.70    5.49
   0   0  -4   90.64    6.19
   0   0  -4   94.14    7.79
   0   0   4   81.11    7.47
   0   0   4   80.65    7.07
   0   0  -4   83.00    5.98
   0   0   4   80.42    6.35
   0   0  -5 1930.80   85.67
   0   0  -5 1894.61   82.83
   0   0   5 1887.19   82.54
   0   0  -5 1897.06   83.77
   0   0   5 1931.31   84.71
   0   0  -5 1893.78   86.50
   0   0   5 1945.16   86.62
   0   0  -5 1857.62   83.34
   0   0   6    6.66    1.87
   0   0  -6    5.02    2.92
   0   0   6    5.89    1.79
   0   0  -6    7.17    1.93
   0   0  -6    0.94    1.44
   0   0   6    5.56    2.03
   0   0   6    6.64    2.86
   0   0  -6    3.84    1.71
   0   0  -6    5.18    2.59
   0   0   7  757.80   36.13
   0   0  -7  759.01   40.03
   0   0  -7  788.15   36.56
   0   0  -7  781.91   36.29
   0   0   7  774.62   36.48
   0   0  -7  789.03   35.94
   0   0  -7  762.95   36.03
   0   0   7  746.74   36.13
   0   0  -7  742.15   37.56
   0   0   7  803.66   41.67
   0   0   7  789.44   43.63
   0   0  -7  770.45   36.59
   0   0   8  426.73   21.63
   0   0  -8  422.35   25.86
   0   0   8  370.20   21.20
   0   0  -8  424.95   23.23
   0   0   8  439.94   29.32
   0   0   8  459.99   27.81
   0   0  -8  410.56   22.94
   0   0  -8  413.78   21.60
   0   0  -8  406.93   21.13
   0   0   8  428.42   21.94
   0   0   8  417.49   21.78
   0   0  -8  393.80   21.20
   0   0  -9   14.23    4.29
   0   0  -9    6.26    4.79
   0   0   9    4.34    2.43
   0   0  -9    5.96    1.88
   0   0  -9    7.35    2.41
   0   0  -9    6.62    2.39
   0   0   9    4.41    2.47
   0   0  -9    3.74    2.03
   0   0   9    6.08    2.61
   0   0  -9    3.78    2.12
   0   0   9    5.99    4.59
   0   0  -9    3.03    1.81
   0   0   9    1.21    2.35
   0   0 -10   27.12    4.08
   0   0  10   25.89    3.98
   0   0 -10   22.21    3.57
   0   0 -10   26.72    6.04
   0   0 -10   26.70    7.77
   0   0  10   31.76    4.19
   0   0  10   20.75    4.06
   0   0 -10   24.79    3.62
   0   0 -10   22.86    3.90
   0   0  10   27.22    4.52
   0   0 -10   26.92    4.16
   0   0 -10   28.78    4.07
   0   0 -10   24.41    4.27
   0   0  10   35.80    8.79
   0   0 -10   21.91    3.02
   0   0  10   23.80    7.43
   0   0  11  455.26   23.57
   0   0  11  446.23   23.82
   0   0 -11  435.93   23.65
   0   0 -11  424.89   23.84
   0   0 -11  449.76   30.45
   0   0 -11  428.23   34.42
   0   0 -11  440.70   24.06
   0   0  11  443.05   24.79
   0   0  11  409.60   24.30
   0   0 -11  453.54   23.80
   0   0 -11  435.30   23.13
   0   0  11  436.27   34.22
   0   0 -11  476.83   22.92
   0   0  12  697.29   34.34
   0   0 -12  702.13   34.60
   0   0 -12  674.17   34.77
   0   0  12  699.22   34.69
   0   0  12  707.41   36.33
   0   0 -12  729.19   43.00
   0   0 -12  678.86   47.49
   0   0 -12  667.92   33.61
   0   0 -12  676.77   34.86
   0   0 -12  678.31   34.28
   0   0  12  654.84   35.41
   0   0  12  704.88   47.39
   0   0 -12  688.83   33.21
   0   0  13   64.49    6.95
   0   0 -13   62.04    6.87
   0   0 -13   66.88    6.83
   0   0  13   61.85    7.80
   0   0 -13   69.00    7.97
   0   0 -13   79.24   14.05
   0   0  13   57.09    7.22
   0   0  13   57.63    7.35
   0   0  13   46.58   10.77
   0   0  13   67.27    6.81
   0   0  14  831.35   40.22
   0   0 -14  803.20   39.95
   0   0 -14  861.95   40.90
   0   0 -14  853.66   42.07
   0   0  14  836.51   42.15
   0   0 -14  796.45   53.82
   0   0  14  752.19   40.97
   0   0  14  811.31   41.18
   0   0  14  724.12   51.92
   0   0  14  821.70   39.91
   0   0 -15  297.72   17.76
   0   0 -15  309.03   17.59
   0   0  15  291.42   18.30
   0   0  15  259.95   25.88
   0   0  15  304.00   17.31
   0   0 -15  314.43   19.17
   0   0  15  288.83   18.92
   0   0  16   10.00    2.75
   0   0  16   11.97    3.00
   0   0  16   10.99    3.16
   0   0  16    5.42    2.69
   0   0 -16   14.45    3.52
   0   0  16   12.07    3.58
   0   0  16   17.95    3.06
   0   0  17   -4.07    3.25
   0   0 -17    2.30    1.94
   0   0  17    2.54    1.65
   0   0 -17    1.73    1.50
   0   0  17    0.29    1.34
   0   0  17    2.07    1.53
   0   0  17    0.56    1.40
   0  -1 -17    1.24    1.55
   0   1  17    0.35    1.65
   0   1  17    1.39    2.24
   0   1  17    3.72    1.79
   0   1  17   -0.26    1.38
   0   1  17    2.30    1.55
   0   1  16   45.60    5.29
   0  -1 -16   58.24    5.55
   0  -1 -16   53.66    6.05
   0   1  16   39.84    5.59
   0   1  16   52.62    5.72
   0   1  16   36.47    5.61
   0   1  16   44.54    5.48
   0   1  16   50.20    4.82
   0  -1 -15  255.05   15.40
   0   1  15  220.87   14.09
   0  -1 -15  233.99   13.56
   0   1  15  232.90   16.14
   0  -1 -15  239.09   15.74
   0   1  15  216.79   23.25
   0   1  15  238.26   15.67
   0   1  15  228.15   13.97
   0  -1 -14   26.17    4.53
   0   1  14   32.09    4.52
   0  -1 -14   19.80    3.88
   0   1  14   29.92    5.47
   0  -1 -14   27.06    4.86
   0   1  14   17.47    4.56
   0   1  14   27.59    5.03
   0   1  14   17.56    7.12
   0   1  14   28.48    4.26
   0   1  13  475.12   24.07
   0   1  13  443.17   24.09
   0  -1 -13  470.62   25.19
   0  -1 -13  429.54   23.93
   0   1  13  433.07   25.93
   0  -1 -13  454.89   25.73
   0  -1 -13  472.13   37.40
   0   1  13  413.52   25.14
   0   1  13  376.34   34.64
   0   1  13  441.27   25.42
   0  -1 -13  431.51   23.15
   0  -1 -12   82.52    7.93
   0  -1 -12   83.00    7.57
   0   1  12   88.11    7.84
   0  -1 -12   62.89   12.89
   0  -1 -12   74.13   11.81
   0   1  12   69.31    6.86
   0   1  12   55.96    7.48
   0   1  12   68.31    7.89
   0   1  12   84.56   14.57
   0  -1 -12   81.94    7.06
   0  -1 -11   77.37    6.58
   0  -1 -11   73.73    6.94
   0   1  11   84.58    7.38
   0  -1 -11   71.10    7.20
   0  -1 -11   74.97   11.41
   0  -1 -11   80.70   13.55
   0   1  11   74.69    6.82
   0   1  11   69.64    7.58
   0   1  11   67.56    7.44
   0  -1 -11   73.63    6.53
   0   1  11   58.80   12.01
   0   1  11   67.75   10.50
   0  -1 -10   19.48    3.36
   0  -1 -10   15.70    3.40
   0   1  10   20.79    3.50
   0  -1 -10   28.67    7.98
   0  -1 -10   28.49    6.43
   0   1  10   16.15    5.90
   0  -1 -10   19.29    3.62
   0   1  10   15.19    3.52
   0  -1 -10   18.32    3.29
   0  -1 -10   14.99    2.82
   0  -1 -10   16.95    3.05
   0   1  10   15.68    3.03
   0  -1  -9  426.52   30.69
   0  -1  -9  377.57   26.17
   0   1   9  395.24   21.37
   0  -1  -9  375.29   19.94
   0  -1  -9  382.47   20.40
   0  -1  -9  380.49   20.76
   0   1   9  387.33   21.09
   0   1   9  413.73   28.15
   0   1   8 1261.70   56.39
   0  -1  -8 1393.56   68.04
   0  -1  -8 1282.13   62.65
   0  -1  -8 1255.21   56.34
   0  -1  -8 1274.12   56.05
   0   1   8 1270.59   56.86
   0  -1  -8 1259.70   56.61
   0  -1  -8 1277.05   55.64
   0  -1  -8 1183.88   57.70
   0   1   8 1269.76   56.54
   0  -1  -8 1217.33   56.87
   0  -1  -8 1206.59   54.47
   0   1   8 1267.00   63.77
   0  -1  -8 1109.01   54.84
   0   1   7  198.59   11.39
   0  -1  -7  178.82   16.70
   0  -1  -7  213.83   15.69
   0   1   7  196.26   11.64
   0  -1  -7  197.41   11.40
   0  -1  -7  196.09   11.66
   0  -1  -7  181.24   10.98
   0   1   7  192.55   11.46
   0  -1  -7  189.40   10.10
   0  -1  -7  184.50   12.53
   0  -1  -7  168.29   11.55
   0   1   7  168.96   14.97
   0   1   7  183.48   14.16
   0   1   6  725.74   33.58
   0   1   6  735.56   33.90
   0  -1  -6  713.69   33.75
   0  -1  -6  733.19   34.31
   0   1   6  720.14   33.65
   0  -1  -6  778.77   35.36
   0   1   6  687.17   38.32
   0   1   6  723.09   37.12
   0  -1  -6  786.28   41.36
   0  -1  -6  724.14   37.85
   0  -1  -6  672.83   33.89
   0   1   5  195.67   10.77
   0   1   5  182.28   12.88
   0   1   5  191.99   12.85
   0   1   5  211.42   15.55
   0  -1  -5  208.52   11.33
   0  -1  -5  196.41   12.06
   0  -1  -5  201.43   13.89
   0   1   4   35.83    3.28
   0   1   4   36.86    4.40
   0  -1  -4   35.10    3.28
   0   1   4   28.16    4.15
   0  -1  -4   32.65    3.82
   0   1   4   41.43    5.90
   0  -1  -4   33.82    4.58
   0   1   3   30.62    4.22
   0  -1  -3   29.71    2.54
   0  -1  -3   37.15    3.65
   0  -1  -3   36.43    4.24
   0  -1  -2  514.81   23.54
   0   1   2  512.43   24.16
   0  -1  -2  495.74   22.36
   0  -1  -2  546.67   24.92
   0  -1  -2  560.80   24.43
   0  -1  -2  471.04   22.20
   0   1   1 3305.18  133.51
   0  -1  -1 3057.27  132.85
   0  -1  -1 3025.93  132.80
   0  -1  -1 3255.28  133.76
   0  -1   0  201.15    9.65
   0   1  -1 1206.92   50.76
   0  -1   1 1150.01   50.13
   0  -1   1 1144.64   50.06
   0   1  -2    8.55    1.39
   0  -1   2   10.03    2.07
   0   1  -2   11.38    1.08
   0   1  -2    8.73    1.51
   0   1  -2   11.13    2.32
   0  -1   2    7.10    1.12
   0  -1   2    8.40    1.21
   0  -1   3 1035.09   45.95
   0  -1   3 1129.05   49.78
   0  -1   3 1130.87   48.52
   0   1  -3 1049.17   50.30
   0   1  -4 3923.76  164.64
   0  -1   4 3846.26  167.08
   0   1  -4 3810.31  166.27
   0  -1   4 3944.46  165.67
   0   1  -4 3685.49  162.80
   0   1  -5    8.27    2.59
   0   1  -5   10.87    2.15
   0   1  -5   10.93    3.14
   0  -1   5    9.00    3.72
   0  -1   5   12.18    3.39
   0   1  -6 1792.31   79.15
   0   1  -6 1893.05   82.38
   0   1  -6 1728.96   79.25
   0   1  -6 1883.33   79.93
   0  -1   6 1758.08   79.08
   0   1  -6 1789.32   81.31
   0  -1   6 1855.91   83.81
   0   1  -6 1863.85   84.55
   0  -1   6 1749.44   85.46
   0   1  -7  189.82   11.79
   0  -1   7  222.22   12.15
   0   1  -7  185.84   11.66
   0   1  -7  206.32   14.35
   0   1  -7  190.59   11.91
   0  -1   7  196.68   11.70
   0   1  -7  198.90   12.26
   0   1  -7  207.59   15.95
   0  -1   7  169.97   15.96
   0  -1   7  192.23   15.38
   0   1  -7  195.08   11.67
   0   1  -7  196.62   13.47
   0   1  -8  431.10   20.75
   0   1  -8  379.58   20.42
   0  -1   8  383.78   20.45
   0   1  -8  399.87   20.80
   0   1  -8  365.03   20.58
   0   1  -8  370.55   23.46
   0  -1   8  389.37   18.64
   0   1  -8  351.18   22.26
   0   1  -8  382.34   25.66
   0  -1   8  394.14   27.73
   0  -1   9  169.02    9.70
   0   1  -9  166.58   11.36
   0  -1   9  184.44   11.85
   0   1  -9  158.97   10.96
   0   1  -9  178.93   11.93
   0   1  -9  181.04   11.81
   0   1  -9  168.43   13.32
   0  -1   9  204.25   18.47
   0   1  -9  182.52   12.13
   0   1  -9  177.66   14.72
   0   1 -10  266.76   15.73
   0  -1  10  267.31   15.93
   0   1 -10  281.99   16.18
   0   1 -10  279.41   16.44
   0  -1  10  288.95   16.83
   0   1 -10  290.51   15.96
   0   1 -10  265.32   16.45
   0   1 -10  252.16   19.85
   0   1 -10  261.15   16.64
   0  -1  10  283.57   24.43
   0   1 -10  268.25   18.65
   0  -1  10  266.91   15.82
   0   1 -11  413.31   22.71
   0   1 -11  445.64   23.10
   0  -1  11  446.55   23.34
   0   1 -11  419.96   28.48
   0   1 -11  421.96   24.25
   0   1 -11  448.94   34.72
   0   1 -11  458.91   23.01
   0   1 -11  448.02   24.08
   0   1 -11  418.05   23.03
   0   1 -11  446.95   23.73
   0  -1  11  402.73   23.50
   0   1 -11  406.23   25.59
   0  -1  11  464.25   33.61
   0   1 -11  396.98   21.48
   0  -1  11  426.58   22.81
   0  -1  11  403.42   21.80
   0  -1  12    4.93    2.77
   0   1 -12   10.63    2.97
   0   1 -12    7.42    2.63
   0   1 -12    8.72    2.36
   0  -1  12    6.14    3.44
   0   1 -12    2.53    3.01
   0   1 -12    6.16    3.64
   0   1 -12   13.02    6.65
   0  -1  12    3.82    2.63
   0   1 -12    7.80    2.61
   0   1 -12    8.76    2.77
   0   1 -12    9.38    2.54
   0  -1  12    7.13    2.89
   0  -1  12    3.81    4.13
   0  -1  12   10.57    3.33
   0   1 -13  339.07   18.78
   0   1 -13  316.55   18.41
   0  -1  13  314.77   18.54
   0  -1  13  317.85   19.78
   0   1 -13  307.02   19.49
   0   1 -13  285.00   29.13
   0   1 -13  279.36   17.31
   0  -1  13  294.58   18.97
   0   1 -13  322.02   18.95
   0   1 -13  297.34   18.09
   0  -1  13  282.46   27.35
   0  -1  13  291.72   18.48
   0  -1  13  298.08   18.14
   0  -1  14  218.03   14.08
   0   1 -14  220.56   14.18
   0   1 -14  215.50   14.03
   0   1 -14  212.38   23.93
   0   1 -14  228.66   15.45
   0  -1  14  199.00   14.10
   0  -1  14  168.87   20.80
   0  -1  14  223.45   14.12
   0  -1  14  172.92   14.40
   0   1 -14  204.26   14.94
   0  -1  15   95.58    8.36
   0   1 -15  109.06    8.66
   0   1 -15  105.95    8.54
   0  -1  15   79.72    8.07
   0  -1  15   94.27    8.75
   0   1 -15  104.24    9.58
   0  -1  15   95.17    9.53
   0  -1  15  112.56    8.77
   0  -1  16    2.38    2.58
   0  -1  16   -5.00    3.08
   0   1 -16    2.36    2.35
   0  -1  16    0.43    1.87
   0  -1  16   -1.35    1.74
   0  -1  16   -0.39    1.60
   0  -1  17   -0.45    2.07
   0   1 -17    2.84    2.00
   0  -1  17    0.65    1.44
   0  -1  17    0.72    1.52
   0  -1  17    1.36    1.55
   0   1 -18  259.06   13.34
   0  -1  18  207.68   11.38
   0  -1  18  207.88   11.62
   0   1 -18  246.72   12.23
   0   2  17   45.10    5.28
   0   2  17   43.91    4.36
   0  -2 -17   39.04    4.15
   0  -2 -16  304.52   16.89
   0   2  16  263.20   16.45
   0  -2 -16  278.15   16.63
   0   2  16  292.59   17.31
   0   2  16  252.92   15.42
   0   2  16  246.03   16.05
   0  -2 -16  276.60   15.12
   0   2  16  267.58   15.69
   0   2  15    0.41    1.82
   0  -2 -15    0.56    1.94
   0  -2 -15    0.95    1.83
   0  -2 -15    0.64    2.14
   0   2  15    6.84    3.74
   0  -2 -15   -0.61    2.21
   0   2  15    2.48    2.55
   0   2  15    4.07    4.82
   0   2  15    0.37    1.56
   0  -2 -14  441.33   24.25
   0   2  14  434.33   22.80
   0  -2 -14  387.01   24.18
   0   2  14  405.15   24.36
   0   2  14  434.43   36.39
   0   2  14  451.40   24.93
   0   2  14  402.03   22.06
   0  -2 -14  434.88   24.57
   0   2  13  132.03    9.91
   0  -2 -13  131.06   10.73
   0  -2 -13  116.33   10.69
   0  -2 -13  111.20   15.00
   0   2  13  120.59    9.39
   0   2  13  125.07   11.15
   0   2  13  117.38   18.38
   0  -2 -13  144.58    9.95
   0  -2 -12   40.17    5.15
   0  -2 -12   45.23    6.10
   0   2  12   38.83    5.02
   0  -2 -12   30.20    8.12
   0  -2 -12   39.94    5.90
   0   2  12   38.88    4.86
   0   2  12   33.90    5.58
   0   2  12   32.20   10.56
   0  -2 -12   42.73    5.09
   0  -2 -11  118.02    8.77
   0   2  11   97.58    8.14
   0   2  11  114.84    8.94
   0  -2 -11   90.52    8.83
   0  -2 -11  101.60    8.59
   0  -2 -11  120.48   14.90
   0  -2 -11  107.05    9.80
   0  -2 -11  114.88   16.08
   0   2  11  117.52    9.90
   0   2  11   97.53   15.62
   0   2  11   96.94   13.72
   0  -2 -10   79.69    6.81
   0   2  10   68.58    6.37
   0  -2 -10   78.82    7.62
   0  -2 -10   78.82    7.14
   0   2  10   79.80    7.08
   0  -2 -10   77.79    7.87
   0  -2 -10   80.77   13.33
   0  -2 -10   91.03   12.06
   0  -2 -10   77.86    7.75
   0   2  10   73.05    7.57
   0   2  10   77.81    7.49
   0   2  10   89.95   12.73
   0  -2  -9 1091.99   52.38
   0  -2  -9 1124.63   53.71
   0   2   9 1176.22   53.46
   0  -2  -9 1267.36   66.02
   0  -2  -9 1169.55   61.89
   0  -2  -9 1234.39   54.69
   0   2   9 1192.71   54.20
   0  -2  -9 1137.05   52.30
   0   2   9 1149.26   53.63
   0   2   9 1012.25   62.83
   0   2   9 1129.36   62.32
   0   2   8   81.57    6.56
   0  -2  -8   78.10   10.27
   0  -2  -8   78.38   11.91
   0  -2  -8   71.52    6.68
   0  -2  -8   76.11    6.30
   0  -2  -8   68.47    5.82
   0   2   8   54.23    6.09
   0  -2  -8   75.94    6.58
   0   2   8   67.60    6.30
   0   2   8   61.80    9.55
   0   2   8   82.60    9.85
   0   2   8   60.18   10.52
   0   2   7  441.18   22.48
   0  -2  -7  490.93   31.35
   0  -2  -7  440.90   23.31
   0  -2  -7  513.28   29.13
   0  -2  -7  450.95   22.75
   0  -2  -7  458.12   22.52
   0   2   7  444.04   22.95
   0   2   7  448.07   22.74
   0   2   7  417.48   29.30
   0   2   7  452.97   28.57
   0   2   7  436.21   27.08
   0  -2  -6   36.66    7.23
   0  -2  -6   40.78    4.34
   0  -2  -6   41.63    6.49
   0   2   6   31.14    6.39
   0   2   6   44.97    6.39
   0  -2  -6   29.76    3.76
   0   2   6   38.63    4.05
   0   2   6   45.04    4.21
   0  -2  -5   55.65    5.17
   0   2   5   83.30    5.59
   0  -2  -5   82.95    9.66
   0  -2  -5   85.08    8.50
   0   2   5   72.78    6.93
   0   2   5   62.90    8.71
   0   2   5   85.54    8.20
   0   2   4  174.61    9.08
   0   2   4  154.89   11.62
   0  -2  -4  173.26   12.21
   0  -2  -4  169.06   12.99
   0  -2  -4  162.78    8.65
   0   2   4  154.51    7.62
   0   2   4  158.38   11.60
   0  -2  -3  239.00   14.48
   0  -2  -3  257.78   15.17
   0  -2  -3  217.31   11.77
   0  -2  -3  256.99   15.03
   0   2   3  256.29   14.25
   0  -2  -3  218.83   11.94
   0   2   2 1649.85   70.66
   0  -2  -2 1748.32   74.09
   0   2   2 1665.90   73.60
   0   2   2 1671.08   70.68
   0   2   2 1670.83   72.26
   0   2   2 1756.08   73.42
   0  -2  -2 1687.28   72.57
   0  -2  -2 1724.75   74.31
   0  -2  -2 1534.60   72.18
   0   2   1  299.62   14.35
   0  -2  -1  288.59   14.39
   0  -2  -1  267.51   14.11
   0  -2   0 3491.98  147.54
   0   2  -1  799.78   36.49
   0   2  -1  861.87   36.43
   0   2  -1  854.99   37.18
   0   2  -1  852.23   36.51
   0  -2   1  822.24   37.47
   0  -2   1  768.93   37.17
   0  -2   2   54.33    3.12
   0   2  -2   50.11    4.85
   0   2  -2   54.16    5.18
   0   2  -2   51.98    4.79
   0  -2   2   50.30    4.16
   0  -2   2   59.64    4.30
   0   2  -3  507.98   24.17
   0   2  -3  513.83   26.73
   0  -2   3  523.12   23.93
   0  -2   3  491.66   23.72
   0   2  -4   66.48    5.00
   0   2  -4   52.08    4.24
   0   2  -4   49.53    6.59
   0  -2   4   49.62    4.11
   0  -2   4   57.49    4.30
   0   2  -5  637.60   29.07
   0   2  -5  602.65   32.73
   0  -2   5  579.07   33.46
   0   2  -6  144.88    9.51
   0   2  -6  153.20    9.42
   0   2  -6  140.49   10.65
   0  -2   6  144.45    9.17
   0  -2   6  143.25    9.29
   0   2  -6  153.85    9.48
   0   2  -6  157.87   13.00
   0  -2   6  146.67   13.50
   0  -2   7  834.91   37.13
   0   2  -7  833.42   39.16
   0   2  -7  820.78   38.77
   0  -2   7  759.24   37.07
   0   2  -7  859.28   41.41
   0  -2   7  815.00   38.85
   0  -2   7  851.45   38.65
   0   2  -7  835.48   38.89
   0  -2   7  903.33   45.47
   0   2  -7  839.14   44.72
   0   2  -7  800.73   41.35
   0   2  -8  271.19   15.87
   0  -2   8  264.92   13.68
   0   2  -8  277.60   17.82
   0   2  -8  254.65   15.31
   0  -2   8  268.89   15.49
   0  -2   8  233.25   14.75
   0   2  -8  268.30   15.26
   0  -2   8  295.99   21.57
   0   2  -8  250.33   20.24
   0   2  -8  267.42   17.92
   0  -2   9  224.53   12.63
   0   2  -9  248.02   14.94
   0   2  -9  242.03   17.23
   0   2  -9  233.48   14.40
   0  -2   9  229.74   14.29
   0  -2   9  268.45   21.30
   0   2  -9  244.46   17.35
   0   2  -9  208.85   19.00
   0  -2  10  307.29   17.05
   0  -2  10  306.65   17.67
   0  -2  10  341.38   18.21
   0  -2  10  293.75   18.29
   0  -2  10  288.23   16.09
   0   2 -10  310.44   18.65
   0   2 -10  334.53   22.12
   0   2 -10  318.68   18.33
   0  -2  10  333.64   18.54
   0   2 -10  306.18   18.34
   0   2 -10  332.22   18.90
   0  -2  10  317.54   25.55
   0   2 -10  317.31   21.44
   0   2 -11    1.80    1.75
   0  -2  11    1.04    2.14
   0  -2  11    3.06    2.78
   0   2 -11    3.79    2.94
   0   2 -11    7.38    3.54
   0   2 -11    8.04    2.89
   0   2 -11    4.84    2.27
   0   2 -11    3.61    2.18
   0  -2  11    1.15    2.49
   0  -2  11    3.11    2.36
   0   2 -11    4.89    2.68
   0  -2  11    4.93    4.50
   0  -2  11    1.50    1.94
   0  -2  11    3.78    1.96
   0   2 -12  815.52   40.00
   0  -2  12  817.70   40.31
   0   2 -12  801.66   39.38
   0  -2  12  794.74   41.10
   0   2 -12  819.73   41.45
   0   2 -12  831.26   54.50
   0   2 -12  834.33   39.96
   0   2 -12  829.73   41.20
   0   2 -12  845.00   40.97
   0  -2  12  775.46   40.53
   0   2 -12  809.68   40.26
   0   2 -12  788.21   43.80
   0  -2  12  778.25   39.89
   0  -2  12  756.95   49.82
   0  -2  12  861.05   40.34
   0  -2  12  823.48   39.09
   0  -2  13  523.94   26.54
   0   2 -13  522.47   26.24
   0   2 -13  482.94   25.41
   0   2 -13  490.23   24.87
   0  -2  13  481.68   27.08
   0   2 -13  432.97   26.63
   0   2 -13  517.81   39.83
   0   2 -13  486.75   26.62
   0   2 -13  476.45   25.48
   0   2 -13  479.20   25.98
   0  -2  13  444.90   25.51
   0  -2  13  381.09   33.41
   0  -2  13  470.40   24.67
   0  -2  13  460.28   25.69
   0  -2  14  125.36    9.88
   0   2 -14  106.53    8.90
   0  -2  14  107.37    9.23
   0   2 -14  111.57    9.32
   0  -2  14  115.57    9.62
   0  -2  14  103.79   10.00
   0   2 -14  116.39   10.38
   0   2 -14  112.90   17.32
   0   2 -14  109.96    9.67
   0   2 -14  102.78    9.11
   0   2 -14  109.80    8.95
   0  -2  14  105.54    9.26
   0  -2  14  127.43    9.84
   0   2 -15   60.35    7.04
   0  -2  15   53.64    6.03
   0   2 -15   63.06    6.40
   0   2 -15   61.34    6.04
   0  -2  15   58.34    6.33
   0  -2  15   52.35    6.73
   0   2 -15   55.64    6.79
   0  -2  15   52.75    6.85
   0   2 -16    8.78    2.95
   0   2 -16    5.97    2.23
   0  -2  16    5.18    1.91
   0  -2  16    4.34    2.03
   0  -2  16    6.46    2.61
   0   2 -16    7.08    2.81
   0  -2  16    4.03    2.90
   0  -2  16    3.44    2.37
   0   2 -17   63.83    6.31
   0  -2  17   62.03    5.97
   0   2 -17   73.42    5.73
   0  -2  17   60.48    5.41
   0  -2  17   59.61    5.59
   0   2 -17   70.44    6.69
   0  -2  17   66.24    6.60
   0   2 -18    2.06    1.37
   0  -2  18    3.76    1.49
   0  -2  18    3.33    1.61
   0   2 -18    3.94    1.72
   0  -2  18   -1.01    2.49
   0   2 -18    1.05    1.52
   0   3  17   63.14    5.36
   0   3  17   65.41    6.18
   0  -3 -17   73.33    5.59
   0  -3 -17   73.69    5.56
   0  -3 -16   -0.39    1.42
   0   3  16    2.44    2.22
   0   3  16    0.51    2.19
   0   3  15  289.65   16.91
   0  -3 -15  329.79   18.82
   0  -3 -15  274.65   16.22
   0  -3 -15  315.14   18.23
   0   3  15  289.36   18.18
   0  -3 -15  282.05   17.03
   0  -3 -14   36.36    5.62
   0  -3 -14   43.97    5.85
   0   3  14   35.53    4.58
   0  -3 -14   42.68    5.20
   0   3  14   34.33    5.73
   0   3  14   29.79    9.54
   0  -3 -14   36.01    5.67
   0   3  13   36.78    4.53
   0   3  13   36.55    4.85
   0  -3 -13   35.40    5.61
   0  -3 -13   43.93    6.23
   0  -3 -13   50.11   10.08
   0  -3 -13   38.05    5.66
   0   3  13   29.09   11.61
   0  -3 -13   46.36    5.42
   0   3  12    0.88    1.75
   0   3  12   -0.49    1.84
   0  -3 -12    3.35    2.24
   0  -3 -12   -0.73    2.34
   0  -3 -12   -1.82    3.51
   0  -3 -12   -0.71    2.17
   0   3  12   -0.72    3.03
   0   3  12    0.68    2.45
   0   3  12   -2.42    4.05
   0  -3 -12    1.04    1.59
   0  -3 -11   55.50    5.68
   0  -3 -11   72.02    6.59
   0   3  11   60.38    5.94
   0   3  11   52.19    5.93
   0  -3 -11   68.02    6.71
   0  -3 -11   74.22    7.66
   0  -3 -11   59.35    7.12
   0  -3 -11   69.36    7.53
   0  -3 -11   71.36   11.96
   0   3  11   67.58    7.47
   0   3  11   54.58    7.10
   0   3  11   71.53   14.01
   0   3  11   62.28   12.57
   0   3  11   54.39   10.56
   0   3  11   77.94   12.71
   0  -3 -10 1016.66   46.79
   0  -3 -10 1017.61   47.47
   0   3  10  979.85   46.60
   0  -3 -10 1008.06   48.81
   0  -3 -10  963.30   47.60
   0   3  10 1029.25   47.30
   0  -3 -10 1055.85   49.53
   0  -3 -10 1040.95   49.39
   0  -3 -10 1034.79   58.39
   0   3  10  963.77   48.50
   0   3  10 1036.62   49.29
   0   3  10  961.62   48.15
   0   3  10 1111.06   60.20
   0   3  10  997.58   60.73
   0  -3  -9    5.92    2.17
   0  -3  -9    7.13    2.31
   0  -3  -9    7.99    2.79
   0  -3  -9    8.74    2.50
   0   3   9    9.14    2.48
   0  -3  -9    7.62    2.91
   0   3   9    8.30    2.46
   0  -3  -9   15.89    5.60
   0  -3  -9    8.10    2.70
   0  -3  -9   10.58    4.83
   0   3   9    4.21    2.57
   0   3   9    6.51    2.49
   0   3   9    1.75    3.40
   0   3   9   12.08    5.66
   0  -3  -8  740.63   37.40
   0   3   8  788.71   36.49
   0  -3  -8  748.76   46.89
   0  -3  -8  730.90   43.84
   0  -3  -8  809.56   37.80
   0   3   8  773.06   36.98
   0   3   8  745.11   36.55
   0   3   8  694.63   42.66
   0   3   8  718.88   45.88
   0   3   7  855.49   39.74
   0  -3  -7  845.40   40.87
   0  -3  -7  818.06   40.77
   0  -3  -7  925.31   50.84
   0  -3  -7  858.03   47.20
   0   3   7  890.12   40.46
   0   3   7  863.59   40.06
   0   3   7  872.69   49.30
   0   3   7  778.29   45.67
   0  -3  -6    9.88    4.31
   0  -3  -6    1.94    2.49
   0  -3  -6    2.80    1.82
   0  -3  -6    0.80    1.69
   0   3   6    1.48    1.46
   0   3   6    3.50    1.82
   0   3   6    3.69    2.68
   0   3   6   -1.13    3.08
   0  -3  -5   23.99    5.77
   0  -3  -5   16.10    2.72
   0  -3  -5   23.63    4.89
   0  -3  -5   16.56    2.99
   0   3   5   17.81    2.71
   0   3   5   23.60    4.90
   0   3   5   18.93    4.91
   0   3   5   23.52    4.90
   0   3   4  393.62   22.51
   0   3   4  394.86   18.86
   0   3   4  424.90   23.95
   0  -3  -4  386.23   19.95
   0  -3  -4  433.78   24.30
   0   3   3  519.23   23.65
   0   3   3  500.14   25.72
   0  -3  -3  506.14   24.67
   0  -3  -3  456.45   24.14
   0  -3  -3  526.50   27.28
   0   3   2    5.85    1.53
   0   3   2    6.73    2.33
   0  -3  -2    6.51    2.11
   0  -3  -2    6.20    2.04
   0   3   1 1217.80   51.58
   0  -3  -1 1089.60   51.90
   0  -3  -1 1126.22   51.85
   0  -3   0  238.98   12.83
   0  -3   0  217.60   10.35
   0   3  -1  235.06   12.45
   0   3  -1  245.20   12.50
   0  -3   1  224.11   12.55
   0  -3   1  235.67   13.26
   0   3  -2   78.41    5.66
   0   3  -2   84.52    6.72
   0   3  -2   73.33    6.01
   0   3  -2   81.22    6.54
   0  -3   2   78.94    6.43
   0  -3   2   74.79    6.03
   0   3  -3   23.28    3.80
   0  -3   3   17.33    2.59
   0  -3   3   21.01    2.48
   0   3  -3   18.44    2.90
   0   3  -3   20.84    4.15
   0   3  -3   17.52    3.36
   0  -3   3   16.08    2.80
   0  -3   3   20.43    3.03
   0   3  -4  495.77   23.71
   0   3  -4  447.35   20.23
   0  -3   4  475.82   20.59
   0  -3   4  422.64   20.32
   0  -3   4  497.49   23.22
   0  -3   4  512.87   23.44
   0  -3   4  481.68   23.62
   0   3  -4  541.79   27.45
   0   3  -5  349.66   22.66
   0  -3   5  362.21   20.45
   0   3  -5  335.85   17.45
   0  -3   5  343.69   17.90
   0   3  -6  307.60   16.26
   0  -3   6  295.88   14.91
   0  -3   6  273.17   14.79
   0  -3   6  313.02   16.41
   0  -3   6  306.51   15.97
   0   3  -6  309.20   16.17
   0  -3   6  302.23   19.94
   0   3  -6  293.16   20.09
   0  -3   7 1403.34   61.18
   0   3  -7 1435.79   63.17
   0   3  -7 1350.46   62.54
   0  -3   7 1262.67   61.00
   0   3  -7 1370.99   64.70
   0   3  -7 1406.80   62.75
   0  -3   7 1402.59   62.64
   0  -3   7 1406.00   62.92
   0  -3   7 1478.36   62.08
   0   3  -7 1402.15   62.85
   0  -3   7 1503.26   69.45
   0   3  -7 1281.02   65.69
   0   3  -7 1395.26   69.35
   0   3  -8    0.49    1.70
   0  -3   8    0.44    1.88
   0  -3   8    1.13    1.23
   0   3  -8    1.35    1.79
   0   3  -8    2.01    1.83
   0  -3   8    3.72    2.16
   0  -3   8    0.43    2.03
   0  -3   8    5.10    2.06
   0   3  -8   -0.47    1.64
   0  -3   8   -1.10    2.62
   0   3  -8   -1.21    2.87
   0   3  -8    1.66    2.41
   0  -3   9   72.02    5.73
   0  -3   9   74.11    7.06
   0   3  -9   63.59    7.06
   0   3  -9   74.68    7.06
   0   3  -9   75.37    8.45
   0   3  -9   72.88    6.96
   0  -3   9   77.76    7.19
   0  -3   9   69.00   10.31
   0  -3   9   62.26    6.13
   0   3  -9   74.64    9.12
   0   3  -9   82.36   11.20
   0  -3  10    0.84    1.46
   0  -3  10    1.41    1.70
   0  -3  10   -0.50    2.10
   0  -3  10    1.35    1.39
   0  -3  10   -0.55    2.65
   0   3 -10    2.57    2.62
   0   3 -10    0.57    1.76
   0  -3  10    5.23    2.63
   0   3 -10    2.81    1.88
   0  -3  10    3.13    2.41
   0  -3  10    2.78    3.30
   0   3 -10    2.05    2.43
   0  -3  10   -0.78    1.07
   0   3 -10    6.10    3.90
   0  -3  11 1504.00   66.51
   0  -3  11 1401.11   65.42
   0  -3  11 1480.31   66.67
   0  -3  11 1561.26   67.62
   0  -3  11 1362.94   64.28
   0   3 -11 1499.30   67.75
   0   3 -11 1450.25   67.35
   0   3 -11 1425.66   66.98
   0  -3  11 1379.46   66.54
   0  -3  11 1284.35   74.53
   0   3 -11 1466.18   72.39
   0  -3  11 1410.84   65.77
   0   3 -11 1567.06   72.96
   0  -3  12  435.68   23.90
   0  -3  12  407.35   21.57
   0  -3  12  415.33   24.18
   0   3 -12  436.81   24.81
   0   3 -12  419.31   24.29
   0   3 -12  463.78   24.26
   0   3 -12  436.53   24.28
   0   3 -12  403.50   27.82
   0  -3  12  383.83   22.71
   0  -3  12  443.21   32.21
   0  -3  12  420.69   22.71
   0  -3  12  466.08   23.99
   0  -3  13   14.45    4.02
   0  -3  13   21.17    3.92
   0  -3  13   16.11    4.22
   0   3 -13    9.47    5.66
   0   3 -13   20.03    4.38
   0   3 -13   16.39    3.53
   0   3 -13   19.29    4.17
   0   3 -13   17.71    3.87
   0   3 -13   14.07    3.57
   0  -3  13   19.62    3.74
   0  -3  13   15.34    3.29
   0  -3  13   19.98    4.00
   0   3 -14   43.91    5.14
   0  -3  14   44.18    6.39
   0   3 -14   57.86    7.02
   0   3 -14   59.08   12.88
   0   3 -14   36.84    5.39
   0   3 -14   50.42    6.41
   0   3 -14   54.40    5.95
   0  -3  14   49.33    6.17
   0  -3  14   38.89    5.02
   0   3 -14   54.54    6.28
   0  -3  14   50.50    5.84
   0  -3  15   11.84    3.79
   0  -3  15   15.02    3.90
   0   3 -15    9.27    3.29
   0   3 -15    6.68    3.26
   0   3 -15    5.18    2.07
   0   3 -15    8.33    2.73
   0   3 -15    9.10    2.67
   0  -3  15   12.71    3.32
   0  -3  15   10.58    2.59
   0  -3  15   12.67    2.97
   0   3 -15   12.75    3.11
   0   3 -16   93.50    8.57
   0  -3  16   89.94    7.42
   0   3 -16  103.49    8.09
   0  -3  16   89.94    7.83
   0  -3  16   86.31    8.37
   0   3 -16   95.26    8.61
   0   3 -17    9.92    2.83
   0   3 -17    6.05    2.09
   0  -3  17    6.14    2.46
   0  -3  17   10.28    2.49
   0  -3  17    3.86    2.53
   0   3 -17    9.00    2.61
   0   3 -18  191.04   11.27
   0  -3  18  171.42   10.27
   0   3 -18  181.57   10.05
   0  -3  18  193.91   10.69
   0   3 -18  187.36   11.25
   0  -3  18  182.23   11.27
   0  -4 -16  209.07   11.77
   0  -4 -16  194.93   11.50
   0   4  16  171.71   12.28
   0   4  16  172.59   12.16
   0   4  15   81.21    8.39
   0   4  15   95.67    8.62
   0  -4 -15   87.85    7.52
   0  -4 -14   78.58    7.94
   0   4  14   67.87    6.06
   0  -4 -14   64.77    6.20
   0   4  14   81.25    8.63
   0  -4 -14   66.82    7.60
   0  -4 -14   79.03    7.90
   0   4  14   66.69    7.67
   0   4  14   94.95   15.60
   0   4  14   67.55    7.89
   0  -4 -14   71.53    7.18
   0  -4 -13   72.19    7.35
   0  -4 -13   68.38    7.63
   0   4  13   56.78    5.95
   0  -4 -13   59.85    6.39
   0   4  13   45.51    7.15
   0  -4 -13   70.57    8.04
   0  -4 -13   69.00   11.99
   0  -4 -13   70.81    7.80
   0   4  13   57.63    7.63
   0   4  13   83.37   15.05
   0  -4 -13   75.41    7.07
   0  -4 -12   38.36    5.20
   0   4  12   35.28    4.69
   0  -4 -12   23.59    4.81
   0  -4 -12   39.42    6.14
   0  -4 -12   37.10    5.74
   0  -4 -12   48.42   10.36
   0   4  12   25.24    5.05
   0   4  12   27.05    5.43
   0   4  12   27.50    9.78
   0  -4 -12   40.47    4.68
   0  -4 -12   35.94    4.95
   0  -4 -11  124.39   10.68
   0   4  11  119.41    9.20
   0  -4 -11  126.65   10.96
   0  -4 -11  113.70   15.71
   0  -4 -11  139.42   11.19
   0   4  11  102.70    9.68
   0   4  11  102.69   10.19
   0   4  11   90.13   15.16
   0   4  11  100.28   16.47
   0  -4 -11  124.47    9.65
   0  -4 -11  134.07    9.31
   0  -4 -10   23.64    4.13
   0  -4 -10   25.65    3.84
   0   4  10   27.10    4.00
   0  -4 -10   27.88    4.87
   0  -4 -10   28.19    5.01
   0  -4 -10   30.16    7.94
   0  -4 -10   24.74    4.79
   0   4  10   28.29    4.78
   0   4  10   30.41    5.46
   0   4  10   24.01    4.21
   0   4  10   21.75    7.10
   0   4  10   22.76    7.83
   0   4  10   22.88    7.68
   0  -4  -9 1060.29   49.90
   0  -4  -9 1060.35   50.37
   0   4   9 1082.70   49.83
   0  -4  -9 1052.13   51.62
   0  -4  -9 1164.47   52.77
   0   4   9 1065.97   50.39
   0  -4  -9 1163.85   52.48
   0  -4  -9 1140.28   62.10
   0   4   9 1085.92   51.39
   0   4   9 1026.27   50.75
   0   4   9 1028.97   62.91
   0   4   8  583.29   37.51
   0   4   8  600.44   39.95
   0  -4  -8  628.13   31.30
   0   4   8  611.73   29.60
   0  -4  -8  644.29   31.33
   0  -4  -8  634.86   39.73
   0   4   8  630.57   30.46
   0   4   8  559.24   29.63
   0  -4  -8  536.92   29.12
   0  -4  -7  196.19   12.73
   0   4   7  192.59   11.47
   0  -4  -7  184.75   17.48
   0  -4  -7  191.80   12.60
   0   4   7  182.32   11.83
   0   4   7  189.98   11.67
   0   4   7  189.95   17.51
   0   4   7  159.90   16.08
   0   4   7  177.33   17.90
   0  -4  -6   47.93    5.27
   0  -4  -6   54.80    8.70
   0   4   6   43.91    4.41
   0  -4  -6   42.78    5.05
   0   4   6   50.24    4.76
   0   4   6   39.59    7.47
   0   4   6   53.34    8.18
   0   4   6   40.57    8.04
   0  -4  -5   46.38    7.52
   0  -4  -5   50.12    4.88
   0  -4  -5   48.66    4.88
   0   4   5   54.63    4.64
   0   4   5   46.12    6.78
   0   4   5   39.71    7.37
   0   4   5   43.73    7.21
   0   4   4  564.64   30.17
   0   4   4  571.34   26.95
   0  -4  -4  539.51   28.08
   0  -4  -4  591.02   32.55
   0   4   3  308.75   16.08
   0   4   3  292.01   17.23
   0  -4  -3  310.08   17.27
   0  -4  -3  273.49   16.56
   0   4   2 1741.18   74.00
   0   4   2 1716.36   75.16
   0   4   2 1774.49   76.20
   0   4   2 1653.75   72.59
   0  -4  -2 1629.76   75.97
   0  -4  -2 1649.56   75.92
   0   4   1 1008.23   44.37
   0   4   1  895.99   44.19
   0  -4  -1  921.15   45.15
   0  -4  -1  978.37   45.19
   0  -4  -1  981.29   46.01
   0   4   0  173.05   11.10
   0  -4   0  174.23   11.43
   0   4  -1  277.38   14.28
   0   4  -1  245.24   13.92
   0   4  -1  244.19   14.39
   0  -4   1  234.45   14.65
   0  -4   1  231.87   14.01
   0   4  -2    2.49    1.92
   0   4  -2    1.58    1.10
   0   4  -2    0.49    1.78
   0   4  -2   -0.27    1.25
   0   4  -2    0.45    0.84
   0  -4   2    0.48    1.79
   0  -4   2   -0.46    1.74
   0   4  -3  569.82   28.99
   0   4  -3  526.51   28.01
   0  -4   3  547.23   27.75
   0  -4   3  515.07   27.34
   0  -4   4  136.06    8.84
   0   4  -4  138.66   10.13
   0   4  -4  153.66   11.87
   0  -4   4  148.09   10.26
   0   4  -4  157.40   12.69
   0   4  -4  137.44   11.24
   0  -4   4  138.52   10.13
   0   4  -5  811.97   39.74
   0  -4   5  743.18   37.44
   0  -4   5  819.01   39.07
   0  -4   5  850.56   36.73
   0   4  -5  809.88   37.31
   0   4  -5  799.19   43.43
   0  -4   5  832.55   39.24
   0   4  -6  332.13   17.24
   0  -4   6  341.68   16.23
   0  -4   6  288.52   17.40
   0  -4   6  298.69   15.89
   0   4  -6  330.22   17.06
   0   4  -6  315.61   22.85
   0   4  -6  299.77   21.30
   0   4  -7   56.63    5.76
   0  -4   7   63.57    5.00
   0  -4   7   56.62    4.85
   0   4  -7   58.82    5.63
   0   4  -7   76.36    6.24
   0  -4   7   46.26    7.29
   0  -4   7   48.15    4.55
   0   4  -7   62.05    9.04
   0  -4   8  174.71   11.32
   0  -4   8  171.60    9.94
   0   4  -8  168.86   11.40
   0   4  -8  170.12   12.40
   0   4  -8  151.54   10.77
   0   4  -8  168.58   11.11
   0  -4   8  163.13   10.56
   0   4  -8  174.69   11.32
   0  -4   8  142.04   14.90
   0   4  -8  166.66   14.06
   0   4  -8  136.32   15.16
   0  -4   8  112.84    9.62
   0  -4   9  156.90   10.94
   0   4  -9  160.04   11.41
   0  -4   9  143.99   10.84
   0  -4   9  164.64    9.93
   0   4  -9  148.51   10.92
   0   4  -9  124.80   11.40
   0   4  -9  170.60   11.46
   0  -4   9  136.56   14.89
   0   4  -9  153.85   11.18
   0  -4   9  148.91   10.32
   0   4  -9  138.03   15.82
   0   4  -9  144.15   13.82
   0  -4  10  880.51   41.90
   0  -4  10  896.08   42.42
   0  -4  10  932.47   43.03
   0  -4  10  917.53   42.25
   0  -4  10  883.76   41.14
   0   4 -10  915.26   43.96
   0  -4  10  836.87   42.65
   0   4 -10  911.40   43.43
   0  -4  10  874.13   40.79
   0   4 -10  870.76   43.34
   0  -4  10  797.56   41.29
   0   4 -10  861.37   48.30
   0   4 -10  910.27   53.14
   0  -4  11  697.92   36.21
   0  -4  11  713.06   35.56
   0  -4  11  707.00   34.52
   0  -4  11  715.92   36.54
   0  -4  11  698.05   34.12
   0   4 -11  723.71   37.10
   0   4 -11  734.00   37.12
   0   4 -11  764.69   37.10
   0   4 -11  685.68   45.78
   0   4 -11  765.19   42.67
   0  -4  11  768.17   36.40
   0  -4  11  700.47   35.36
   0  -4  12  103.62    9.00
   0  -4  12  109.48    9.63
   0  -4  12  137.84   10.55
   0  -4  12  113.73    9.36
   0  -4  12  115.49   10.26
   0  -4  12  119.79    8.69
   0   4 -12  139.28   11.00
   0   4 -12  115.04    9.90
   0   4 -12  111.60   10.17
   0   4 -12  147.30   11.01
   0   4 -12  104.86   12.90
   0   4 -12  102.73   12.69
   0  -4  13  449.04   24.94
   0  -4  13  430.65   24.35
   0  -4  13  471.17   26.36
   0   4 -13  443.38   26.51
   0   4 -13  497.33   26.83
   0   4 -13  503.58   26.53
   0   4 -13  476.78   25.93
   0   4 -13  494.02   27.01
   0   4 -13  491.39   33.78
   0   4 -13  473.99   31.20
   0  -4  13  492.26   26.18
   0  -4  13  466.49   25.05
   0  -4  14    6.63    2.20
   0  -4  14    3.53    2.30
   0  -4  14    6.29    3.06
   0  -4  14    9.10    3.19
   0   4 -14    7.77    3.07
   0   4 -14    9.65    6.60
   0   4 -14    4.58    2.30
   0   4 -14    5.97    2.96
   0   4 -14    8.36    3.03
   0   4 -14    9.29    2.89
   0   4 -14    8.28    2.29
   0  -4  14    6.81    2.59
   0  -4  14    4.19    2.60
   0  -4  15   16.60    4.17
   0   4 -15   13.97    2.83
   0   4 -15   21.87    4.31
   0   4 -15   16.67    3.42
   0   4 -15   15.70    3.67
   0   4 -15   22.66    4.25
   0  -4  15   17.95    3.86
   0  -4  15   13.71    2.72
   0  -4  15   17.70    3.18
   0   4 -16   28.41    4.51
   0  -4  16   24.17    4.67
   0   4 -16   20.84    4.01
   0   4 -16   18.01    3.09
   0  -4  16   19.59    3.76
   0  -4  16   15.19    2.81
   0  -4  16   23.15    4.16
   0   4 -17  124.43    9.25
   0  -4  17  126.13    9.05
   0   4 -17  115.26    8.44
   0  -4  17  116.35    8.56
   0  -4  17  117.48    9.26
   0   4 -17  129.34    9.32
   0   4 -18  227.59   12.72
   0  -4  18  209.63   11.90
   0  -4  18  210.45   12.10
   0   4 -18  240.83   12.04
   0  -4  18  204.78   12.64
   0   5  16   75.05    6.05
   0   5  16   69.00    6.59
   0   5  16   72.70    6.70
   0  -5 -16   75.86    5.93
   0  -5 -16   83.35    6.17
   0   5  15   42.23    5.71
   0  -5 -15   41.35    4.87
   0   5  15   39.61    5.54
   0  -5 -15   44.53    4.99
   0   5  14   43.11    6.03
   0  -5 -14   34.12    4.91
   0   5  14   35.50    5.68
   0   5  14   42.03    6.07
   0  -5 -13    1.21    2.26
   0  -5 -13    2.01    2.51
   0   5  13    1.49    2.88
   0   5  13    4.19    3.17
   0   5  13   -2.42    4.68
   0  -5 -13    1.96    1.52
   0  -5 -13    1.57    1.89
   0  -5 -12   72.62    7.32
   0  -5 -12   79.19    8.56
   0  -5 -12   94.09    9.36
   0  -5 -12  108.97    9.83
   0  -5 -12   81.09   14.34
   0   5  12   89.71    9.38
   0   5  12   93.05    8.75
   0  -5 -12   88.37    8.04
   0  -5 -12   91.47    7.62
   0  -5 -12   83.34    8.45
   0  -5 -11   15.76    4.00
   0  -5 -11   10.19    2.88
   0  -5 -11    7.06    3.16
   0   5  11   10.53    2.85
   0  -5 -11   15.14    3.90
   0  -5 -11   20.35    6.55
   0  -5 -11   10.92    3.55
   0   5  11   14.64    3.72
   0   5  11   11.60    4.05
   0   5  11   10.20    6.26
   0   5  11   11.40    6.25
   0  -5 -11    8.32    2.80
   0  -5 -11   10.69    3.07
   0  -5 -10 1039.02   51.11
   0  -5 -10 1131.93   51.02
   0   5  10 1057.59   50.09
   0  -5 -10  984.39   51.31
   0  -5 -10 1189.53   53.94
   0  -5 -10 1101.36   64.47
   0  -5 -10 1232.78   54.06
   0   5  10 1118.41   53.16
   0   5  10 1056.49   51.92
   0   5  10 1045.92   51.44
   0   5  10  985.20   64.55
   0   5   9 1109.88   66.00
   0  -5  -9 1252.68   55.36
   0   5   9 1123.84   52.28
   0  -5  -9 1172.28   54.73
   0  -5  -9 1108.41   64.63
   0   5   9 1154.60   53.45
   0   5   9 1047.91   52.61
   0  -5  -9 1097.31   52.62
   0  -5  -9 1087.03   52.14
   0  -5  -9 1118.43   51.43
   0  -5  -8   28.48    3.64
   0  -5  -8   20.73    3.60
   0  -5  -8   22.28    4.05
   0  -5  -8   20.79    4.28
   0   5   8   22.15    3.53
   0  -5  -8   21.46    6.65
   0  -5  -8   21.06    4.13
   0   5   8   15.54    3.45
   0   5   8   25.57    4.00
   0   5   8   22.98    7.31
   0   5   8   18.96    6.55
   0   5   8   32.65    7.43
   0  -5  -7  151.87   10.24
   0  -5  -7  146.37   10.81
   0  -5  -7  143.51   10.28
   0   5   7  154.85    9.93
   0  -5  -7  161.67   11.56
   0  -5  -7  180.73   11.86
   0  -5  -7  146.60   10.03
   0  -5  -7  147.45   16.34
   0   5   7  151.64   10.47
   0   5   7  147.71   10.09
   0   5   7  139.92   15.93
   0   5   7  147.45   16.79
   0   5   7  151.52   16.40
   0  -5  -6  230.56   13.76
   0  -5  -6  229.47   19.83
   0   5   6  184.90   17.99
   0   5   6  220.77   19.54
   0   5   6  225.79   12.71
   0  -5  -6  219.37   13.74
   0   5   6  203.87   12.18
   0  -5  -6  209.86   12.59
   0  -5  -5  947.25   42.58
   0  -5  -5  994.87   51.03
   0   5   5  864.68   49.33
   0   5   5  881.10   49.28
   0   5   5  819.87   45.88
   0   5   5  910.86   41.45
   0  -5  -5  896.67   42.46
   0  -5  -4  192.56   11.50
   0  -5  -4  218.75   17.09
   0  -5  -4  175.40   13.02
   0   5   4  211.85   12.44
   0   5   4  209.82   14.54
   0  -5  -4  195.84   11.62
   0   5   3  833.48   38.40
   0   5   3 1108.69   43.55
   0   5   3 1077.12   41.83
   0   5   3 1120.24   44.68
   0  -5  -3 1110.96   45.42
   0  -5  -3 1046.40   44.63
   0   5   2  989.73   43.94
   0   5   2  974.96   44.31
   0   5   2 1045.73   47.55
   0   5   2 1047.46   48.10
   0   5   2 1005.67   45.46
   0  -5  -2 1039.75   48.79
   0  -5  -2  975.09   48.34
   0   5   1   46.96    5.06
   0   5   1   47.33    5.44
   0  -5  -1   38.84    5.49
   0  -5  -1   46.71    5.75
   0  -5  -1   46.58    6.03
   0   5   0  226.29   14.41
   0  -5   0  225.20   14.79
   0   5  -1  162.54   10.57
   0   5  -1  145.31   10.62
   0   5  -1  144.07   10.19
   0  -5   1  133.86   10.80
   0  -5   1  130.64   10.65
   0  -5   1  129.47   10.07
   0   5  -2 1966.67   89.50
   0   5  -2 1890.33   87.50
   0   5  -2 2049.43   90.14
   0   5  -2 1966.08   89.02
   0   5  -2 1963.32   87.69
   0   5  -2 2070.46   87.70
   0   5  -2 2032.03   86.91
   0   5  -2 1971.56   85.48
   0  -5   2 1921.03   90.12
   0  -5   2 1998.49   90.07
   0   5  -3  616.04   32.37
   0   5  -3  616.37   31.69
   0  -5   3  597.42   31.51
   0  -5   3  574.28   31.42
   0   5  -4 1446.68   69.37
   0   5  -4 1502.40   71.64
   0  -5   4 1487.57   69.48
   0   5  -4 1580.16   72.53
   0   5  -4 1553.50   70.86
   0  -5   4 1444.10   69.48
   0   5  -5 1436.05   61.91
   0   5  -5 1442.19   58.93
   0  -5   5 1440.58   54.25
   0  -5   5 1338.71   53.77
   0  -5   5 1422.95   58.25
   0   5  -5 1453.39   63.19
   0  -5   5 1449.23   58.43
   0  -5   6    3.49    1.64
   0  -5   6    1.76    1.80
   0   5  -6    2.74    1.72
   0   5  -6    1.18    2.80
   0   5  -6    0.74    1.57
   0  -5   6    1.39    1.42
   0  -5   7   33.70    3.73
   0   5  -7   30.12    4.24
   0  -5   7   24.95    3.33
   0   5  -7   25.45    3.80
   0   5  -7   22.71    3.81
   0   5  -7   20.81    6.11
   0  -5   7   25.27    5.14
   0   5  -7   36.11    7.08
   0   5  -8   38.04    4.93
   0  -5   8   36.71    4.10
   0  -5   8   31.09    4.68
   0   5  -8   33.35    5.11
   0   5  -8   38.80    5.09
   0   5  -8   39.58    4.95
   0   5  -8   36.71    6.86
   0  -5   8   40.51    7.66
   0  -5   9  858.80   40.52
   0  -5   9  814.60   39.97
   0  -5   9  848.43   40.34
   0   5  -9  787.95   40.98
   0  -5   9  897.38   41.59
   0  -5   9  830.72   39.28
   0   5  -9  807.00   40.74
   0  -5   9  808.66   39.05
   0   5  -9  852.63   41.28
   0   5  -9  881.40   41.60
   0   5  -9  843.23   50.07
   0   5  -9  825.59   46.47
   0  -5  10  760.41   36.17
   0  -5  10  712.32   36.57
   0   5 -10  719.08   37.36
   0  -5  10  723.53   36.78
   0  -5  10  706.65   35.00
   0   5 -10  718.41   36.93
   0  -5  10  699.44   34.70
   0   5 -10  734.78   37.28
   0  -5  10  788.66   36.28
   0   5 -10  739.69   42.93
   0   5 -10  752.31   47.16
   0  -5  11   69.21    6.89
   0  -5  11   70.15    6.31
   0  -5  11   62.52    7.20
   0  -5  11   68.15    6.31
   0   5 -11   64.88    7.48
   0   5 -11   81.54    8.14
   0   5 -11   59.93    9.62
   0   5 -11   54.54   10.97
   0  -5  11   61.88    6.60
   0  -5  12  535.40   28.58
   0  -5  12  542.66   29.12
   0  -5  12  525.36   28.20
   0  -5  12  553.05   27.76
   0  -5  12  516.70   29.09
   0  -5  12  572.02   27.53
   0   5 -12  565.59   30.20
   0   5 -12  601.68   30.47
   0   5 -12  517.83   30.02
   0   5 -12  561.89   36.05
   0   5 -12  551.87   40.04
   0   5 -12  549.99   35.99
   0  -5  13   52.58    5.79
   0  -5  13   44.95    5.15
   0   5 -13   42.94    6.02
   0   5 -13   45.98    6.38
   0   5 -13   47.83    6.28
   0   5 -13   53.18    6.74
   0   5 -13   53.25    9.08
   0  -5  13   45.48    6.04
   0  -5  13   46.46    5.59
   0   5 -14   35.19    4.84
   0  -5  14   31.88    4.46
   0   5 -14   32.84    5.43
   0   5 -14   46.45   11.67
   0   5 -14   36.66    5.68
   0   5 -14   30.47    4.80
   0   5 -14   29.98    4.99
   0   5 -14   37.87    5.73
   0   5 -14   36.39    7.42
   0  -5  14   36.35    5.37
   0  -5  14   33.32    4.84
   0   5 -15   33.97    4.63
   0  -5  15   28.92    3.94
   0   5 -15   24.11    3.83
   0   5 -15   26.44    4.77
   0   5 -15   30.58    4.86
   0   5 -15   22.89    4.13
   0   5 -15   36.48    5.15
   0   5 -15   25.98    3.83
   0  -5  15   30.41    4.86
   0   5 -16  128.59   10.07
   0   5 -16  131.38   10.23
   0   5 -16  139.39   10.19
   0   5 -16  121.43    9.49
   0   5 -16  118.03    9.02
   0  -5  16  126.21    9.85
   0  -5  16  131.18    9.71
   0   5 -17  246.57   14.48
   0  -5  17  241.53   14.13
   0  -5  17  236.79   13.82
   0   5 -17  225.87   14.04
   0  -5  18   23.18    3.22
   0   5 -18   33.97    3.53
   0  -5  18   24.55    3.24
   0  -6 -15   92.14    7.17
   0   6  15   91.08    7.96
   0   6  15   71.13    7.20
   0  -6 -15  100.75    7.35
   0   6  14   10.24    3.48
   0  -6 -14   10.72    2.16
   0  -6 -14   14.72    3.43
   0   6  14   16.97    3.87
   0   6  13   41.90    6.41
   0   6  13   44.57    6.35
   0  -6 -13   53.21    5.29
   0  -6 -13   51.02    6.26
   0  -6 -12    8.96    2.72
   0  -6 -12    6.72    2.83
   0   6  12    7.57    3.67
   0   6  12    9.23    3.71
   0  -6 -12    6.63    2.88
   0   6  12    2.52    4.88
   0  -6 -12    4.12    4.46
   0  -6 -11  666.91   47.24
   0  -6 -11  683.75   34.52
   0  -6 -11  711.75   34.09
   0   6  11  670.81   35.84
   0   6  11  624.81   34.31
   0   6  11  695.49   50.78
   0  -6 -11  674.70   35.73
   0  -6 -10  545.23   31.15
   0   6  10  501.64   39.98
   0   6  10  488.59   40.55
   0  -6 -10  598.76   42.42
   0  -6 -10  654.63   32.34
   0   6  10  561.13   30.94
   0   6  10  549.48   29.82
   0   6  10  606.48   45.76
   0  -6 -10  569.00   29.26
   0  -6 -10  552.54   29.69
   0  -6 -10  572.00   28.33
   0  -6  -9   80.33    7.69
   0  -6  -9   75.45    6.81
   0  -6  -9   86.93    7.61
   0  -6  -9   69.99    8.34
   0  -6  -9   78.53    8.47
   0  -6  -9  101.87    9.54
   0  -6  -9   60.34   12.32
   0  -6  -9   88.88    9.04
   0   6   9   84.69    7.99
   0   6   9   88.23    7.86
   0   6   9   60.32   12.22
   0   6   9  107.71   15.02
   0   6   9   69.19   13.50
   0  -6  -8  543.02   28.47
   0  -6  -8  562.01   27.86
   0  -6  -8  530.09   30.81
   0  -6  -8  504.99   29.19
   0   6   8  545.19   27.63
   0  -6  -8  633.72   31.33
   0  -6  -8  605.56   30.82
   0  -6  -8  573.87   39.88
   0   6   8  568.68   28.80
   0   6   8  539.67   28.24
   0   6   8  555.02   38.44
   0   6   8  481.78   37.94
   0  -6  -7   11.58    2.54
   0  -6  -7   19.00    4.18
   0  -6  -7    9.19    2.76
   0   6   7    8.93    2.37
   0  -6  -7   15.71    3.72
   0  -6  -7   22.21    6.83
   0  -6  -7   11.02    3.38
   0   6   7    9.20    2.63
   0   6   7   10.83    2.82
   0   6   7   11.39    5.00
   0   6   7    3.35    4.61
   0   6   7    6.21    4.27
   0  -6  -6  274.60   17.22
   0  -6  -6  279.36   15.59
   0   6   6  263.42   22.58
   0   6   6  223.18   21.74
   0   6   6  284.68   23.50
   0  -6  -6  311.03   25.05
   0  -6  -6  314.66   17.47
   0  -6  -6  265.07   15.73
   0  -6  -6  305.58   17.57
   0   6   6  296.63   15.88
   0  -6  -6  277.74   15.95
   0   6   5  775.03   36.07
   0   6   5  723.58   40.97
   0   6   5  825.87   45.76
   0  -6  -5  796.33   46.20
   0   6   4  413.79   23.69
   0   6   4  421.75   22.09
   0  -6  -4  378.79   18.59
   0  -6  -4  354.65   22.84
   0   6   3 1918.90   82.65
   0   6   3 1903.25   82.83
   0  -6  -3 1817.37   84.17
   0  -6  -3 1743.25   83.77
   0  -6  -3 1744.38   78.30
   0   6   2    8.12    2.79
   0   6   2    6.85    1.76
   0   6   2    9.16    3.03
   0   6   2   10.61    1.72
   0   6   2    8.43    1.80
   0  -6  -2    8.29    3.44
   0  -6  -2    2.96    2.29
   0  -6  -2   10.21    3.82
   0  -6  -2   10.32    1.81
   0   6   1   87.87    8.25
   0   6   1   83.70    7.67
   0  -6  -1   92.36    9.13
   0  -6  -1   79.59    9.16
   0  -6  -1   93.57    9.15
   0  -6  -1   72.38    5.35
   0   6   0  356.78   21.56
   0   6   0  407.14   23.01
   0  -6   0  356.77   17.72
   0  -6   0  365.46   22.37
   0   6  -1 1867.92   81.24
   0   6  -1 1775.23   81.64
   0   6  -1 1847.34   81.38
   0  -6   1 1828.40   82.96
   0  -6   1 1691.62   76.71
   0  -6   1 1768.19   82.54
   0  -6   1 1740.59   81.20
   0   6  -2  607.74   32.24
   0   6  -2  620.25   30.63
   0   6  -2  573.64   31.32
   0   6  -2  618.63   29.85
   0   6  -2  584.81   30.31
   0   6  -2  594.06   32.45
   0  -6   2  602.26   27.64
   0  -6   2  609.20   32.88
   0   6  -2  578.16   28.02
   0   6  -2  588.87   29.31
   0  -6   2  621.78   33.14
   0   6  -3  120.96   10.52
   0   6  -3  129.60   11.54
   0  -6   3  135.43    7.82
   0  -6   3  134.14   11.55
   0  -6   3  129.53    7.91
   0   6  -3  126.95   11.04
   0  -6   3  137.40   11.65
   0   6  -4  888.26   47.03
   0   6  -4  861.43   46.21
   0   6  -4  909.32   45.20
   0  -6   4  944.95   45.49
   0  -6   4  860.59   39.71
   0  -6   4  875.68   39.91
   0  -6   4  904.87   40.38
   0   6  -4  889.05   45.34
   0   6  -4  888.48   46.89
   0  -6   4  884.78   45.21
   0   6  -5    1.04    2.45
   0   6  -5    0.78    2.26
   0   6  -5    0.23    0.94
   0  -6   5    1.06    1.60
   0  -6   5    1.49    1.91
   0  -6   5    2.20    1.53
   0  -6   5    1.14    1.04
   0   6  -5    0.88    2.41
   0   6  -5    1.09    2.78
   0  -6   5    0.76    2.21
   0  -6   6   15.84    2.78
   0  -6   6   21.74    3.57
   0  -6   6   14.72    3.70
   0  -6   6   14.20    2.11
   0  -6   6   16.98    2.68
   0   6  -6   22.36    3.26
   0   6  -6   20.09    5.74
   0   6  -6   15.86    3.17
   0   6  -6   16.32    5.45
   0   6  -7   50.95    5.43
   0   6  -7   43.60    8.46
   0   6  -7   45.61    5.09
   0  -6   7   51.62    4.92
   0   6  -7   54.80    5.71
   0  -6   7   51.94    5.94
   0   6  -8  451.48   32.82
   0   6  -8  478.72   30.79
   0   6  -8  462.88   25.54
   0  -6   8  488.34   26.48
   0  -6   8  479.71   24.34
   0   6  -8  486.32   25.80
   0   6  -8  477.19   25.68
   0  -6   8  507.66   25.32
   0   6  -9  700.51   41.91
   0  -6   9  657.79   34.27
   0   6  -9  661.45   35.77
   0  -6   9  729.97   37.02
   0   6  -9  719.69   35.93
   0  -6   9  710.63   34.33
   0   6  -9  742.82   36.41
   0   6  -9  750.36   36.47
   0  -6   9  712.43   35.33
   0  -6   9  763.09   35.95
   0  -6  10   62.71    7.14
   0  -6  10   90.39    8.19
   0   6 -10  103.84   14.46
   0   6 -10   93.82   12.16
   0  -6  10   92.93    7.53
   0   6 -10   98.47    9.05
   0  -6  10  101.43    9.43
   0   6 -10   85.47    8.17
   0  -6  10   83.71    7.21
   0   6 -10   85.97    8.56
   0   6 -10   94.97    8.67
   0  -6  10   77.64    6.54
   0  -6  11  720.30   36.62
   0  -6  11  761.63   36.35
   0  -6  11  745.58   38.71
   0   6 -11  764.14   38.68
   0   6 -11  731.54   37.99
   0  -6  11  721.37   35.82
   0   6 -11  798.70   38.87
   0   6 -11  784.31   38.62
   0   6 -11  715.37   44.52
   0   6 -11  681.03   47.93
   0  -6  11  703.88   36.84
   0  -6  12  251.66   16.10
   0  -6  12  235.59   15.38
   0  -6  12  236.83   15.08
   0  -6  12  251.32   17.34
   0  -6  12  272.55   15.29
   0   6 -12  271.27   17.34
   0   6 -12  268.96   17.59
   0   6 -12  274.58   23.10
   0   6 -12  259.87   22.75
   0   6 -12  242.65   24.93
   0  -6  13    1.48    2.95
   0  -6  13    0.93    1.63
   0   6 -13    4.89    2.44
   0   6 -13    4.95    2.74
   0   6 -13    2.04    2.09
   0   6 -13    8.88    4.53
   0  -6  13    7.91    2.84
   0  -6  14    0.61    2.43
   0   6 -14   -0.56    1.72
   0  -6  14    0.71    2.58
   0   6 -14    1.36    2.37
   0   6 -14    2.47    2.39
   0   6 -14    4.56    2.44
   0   6 -14    0.68    2.19
   0   6 -14   -1.37    2.64
   0   6 -14    1.65    2.26
   0   6 -15   44.26    5.50
   0  -6  15   51.59    6.36
   0  -6  15   38.07    5.81
   0   6 -15   43.51    5.92
   0   6 -15   54.92    6.44
   0   6 -15   49.38    5.80
   0   6 -15   40.58    5.63
   0   6 -15   40.40    5.00
   0  -6  15   46.64    5.77
   0   6 -16  162.71   11.24
   0  -6  16  144.01   11.42
   0   6 -16  138.72   10.88
   0   6 -16  153.24   11.27
   0   6 -16  142.08   10.42
   0   6 -16  165.75   11.21
   0  -6  16  156.31   11.19
   0   6 -16  169.29   10.98
   0  -6  16  179.16   11.42
   0  -6  17    4.08    2.38
   0   6 -17    5.87    2.19
   0  -6  17    7.71    2.59
   0   6 -17    7.93    2.20
   0  -6  17    7.16    2.41
   0   6 -17    7.43    2.27
   0   7  15   10.71    2.34
   0   7  15    3.95    2.22
   0  -7 -15    9.45    2.20
   0  -7 -14    5.42    1.71
   0   7  14    4.91    2.39
   0   7  14    3.13    2.43
   0   7  14    5.42    2.58
   0  -7 -14    9.63    2.69
   0  -7 -13   25.58    3.59
   0   7  13   18.94    4.13
   0   7  13   25.84    4.90
   0   7  13   24.89    4.84
   0   7  13   26.00    8.70
   0  -7 -13   22.56    4.07
   0  -7 -12  397.37   20.66
   0  -7 -12  362.66   21.02
   0   7  12  362.62   22.34
   0   7  12  359.19   21.96
   0   7  12  366.69   34.30
   0  -7 -12  371.77   22.05
   0  -7 -11  361.07   22.62
   0  -7 -11  397.77   33.68
   0  -7 -11  362.93   22.71
   0   7  11  366.96   21.37
   0   7  11  365.72   22.61
   0   7  11  364.95   34.82
   0  -7 -11  381.22   21.14
   0  -7 -11  405.29   22.03
   0  -7 -10   93.03    8.67
   0  -7 -10  109.74    8.85
   0  -7 -10   95.00    7.90
   0  -7 -10   87.17    9.22
   0  -7 -10  111.73   16.51
   0  -7 -10   96.24    9.76
   0   7  10   91.78    8.59
   0   7  10   91.74    9.30
   0   7  10   82.91   15.95
   0   7  10   75.53   13.88
   0   7  10   82.47   14.99
   0  -7  -9  655.13   31.58
   0  -7  -9  634.52   32.14
   0  -7  -9  593.12   33.53
   0  -7  -9  663.63   46.21
   0  -7  -9  620.94   34.66
   0   7   9  612.01   31.98
   0   7   9  659.04   33.74
   0   7   9  600.01   31.61
   0   7   9  644.16   44.44
   0   7   9  569.77   43.64
   0  -7  -8   72.87    6.73
   0  -7  -8   64.80    6.63
   0  -7  -8   61.38    7.29
   0  -7  -8   66.42   12.82
   0  -7  -8   61.19    7.97
   0   7   8   68.53    6.81
   0   7   8   56.31    6.17
   0   7   8   59.95   12.45
   0   7   8   61.69   11.61
   0   7   8   73.43   13.02
   0  -7  -7   60.97    6.39
   0  -7  -7   61.49    6.19
   0  -7  -7   55.85    6.88
   0  -7  -7   62.01    6.25
   0  -7  -7   65.93   12.58
   0  -7  -7   61.41    7.62
   0   7   7   75.51    6.82
   0   7   7   70.12    6.39
   0   7   7   42.80    9.30
   0   7   7   53.80   10.59
   0  -7  -6    6.55    2.41
   0  -7  -6    7.41    2.30
   0  -7  -6    3.18    2.40
   0  -7  -6    4.12    2.43
   0   7   6    6.29    2.13
   0  -7  -6   14.35    6.26
   0  -7  -6    4.84    1.96
   0   7   6   12.10    5.29
   0   7   6    9.53    5.10
   0   7   6    1.55    4.25
   0  -7  -5  663.35   33.35
   0   7   5  637.39   40.48
   0   7   5  682.24   31.50
   0  -7  -5  663.40   32.18
   0  -7  -5  625.63   31.79
   0   7   4  510.15   30.78
   0   7   4  568.61   26.83
   0   7   4  576.14   35.07
   0   7   4  596.75   37.60
   0   7   4  564.00   30.44
   0   7   3   86.18    8.61
   0  -7  -3   94.36   12.01
   0  -7  -3   81.51    9.51
   0  -7  -3   88.96    6.17
   0   7   3  114.08   13.27
   0   7   3   83.59    8.81
   0  -7  -2  340.12   23.18
   0  -7  -2  313.53   15.56
   0  -7  -2  284.26   20.25
   0  -7  -2  321.20   22.82
   0  -7  -2  322.96   21.22
   0   7   2  315.70   19.54
   0   7   2  286.36   15.60
   0   7   2  275.96   14.87
   0   7   2  304.67   19.64
   0  -7  -1  482.35   29.80
   0  -7  -1  490.23   29.24
   0  -7  -1  478.70   23.42
   0  -7  -1  478.63   29.35
   0   7   1  490.79   24.75
   0   7   1  503.87   30.72
   0   7   1  506.49   27.18
   0   7   1  482.09   28.07
   0  -7   0  606.71   33.73
   0  -7   0  564.58   27.77
   0   7   0  655.06   34.17
   0   7   0  597.98   32.93
   0   7   0  588.56   33.59
   0  -7   1  622.36   36.08
   0   7  -1  623.60   35.28
   0   7  -1  681.05   34.94
   0   7  -1  639.72   32.02
   0   7  -1  644.84   34.89
   0  -7   1  660.95   36.89
   0   7  -2  839.02   43.08
   0   7  -2  831.85   40.83
   0   7  -2  765.94   40.09
   0   7  -2  813.00   39.25
   0   7  -2  840.24   42.99
   0   7  -2  847.78   41.95
   0  -7   2  814.23   37.08
   0  -7   2  817.36   43.53
   0  -7   2  791.40   36.66
   0   7  -2  770.18   38.89
   0  -7   2  835.11   43.81
   0   7  -3 1670.26   80.56
   0   7  -3 1672.48   78.81
   0  -7   3 1718.99   73.95
   0  -7   3 1752.08   81.07
   0  -7   3 1607.31   73.36
   0  -7   3 1715.09   73.98
   0   7  -3 1611.17   79.05
   0  -7   3 1836.66   81.86
   0   7  -4   47.22    7.55
   0   7  -4   58.61    8.67
   0   7  -4   53.84    8.28
   0  -7   4   49.94    4.85
   0  -7   4   62.53    5.22
   0  -7   4   74.88    8.80
   0  -7   4   58.57    4.85
   0  -7   4   59.60    4.81
   0   7  -4   51.95    8.36
   0   7  -4   51.46    7.44
   0  -7   4   58.78    8.07
   0   7  -5  301.13   16.96
   0   7  -5  347.15   22.36
   0   7  -5  296.72   23.11
   0  -7   5  351.42   17.46
   0  -7   5  351.41   17.77
   0  -7   5  302.12   21.33
   0  -7   5  304.85   16.68
   0  -7   5  313.45   16.45
   0   7  -5  328.27   17.13
   0   7  -5  338.81   22.43
   0   7  -5  341.04   24.14
   0  -7   5  329.35   21.92
   0  -7   6    8.72    2.68
   0  -7   6    9.86    3.58
   0  -7   6    5.99    1.58
   0  -7   6    3.41    1.80
   0   7  -6    4.45    1.98
   0   7  -6   10.25    2.56
   0   7  -6    6.76    4.14
   0   7  -6    6.57    3.60
   0  -7   7  503.45   24.85
   0  -7   7  437.34   22.79
   0  -7   7  448.41   22.82
   0   7  -7  426.96   22.91
   0   7  -7  447.65   23.66
   0   7  -7  415.19   31.30
   0   7  -7  394.35   28.42
   0   7  -8  294.53   25.74
   0  -7   8  302.44   17.50
   0  -7   8  333.28   19.63
   0   7  -8  325.04   18.61
   0  -7   8  308.26   17.33
   0   7  -8  288.69   25.92
   0   7  -8  315.37   18.68
   0  -7   8  296.62   18.01
   0  -7   8  316.64   18.20
   0   7  -9  305.86   24.41
   0  -7   9  330.52   20.50
   0   7  -9  312.85   19.09
   0  -7   9  310.63   17.88
   0  -7   9  309.29   17.79
   0   7  -9  323.79   19.03
   0   7  -9  306.04   19.08
   0   7  -9  349.72   19.67
   0  -7   9  319.72   18.73
   0  -7   9  305.90   18.82
   0  -7  10 1239.19   58.98
   0  -7  10 1262.74   58.72
   0   7 -10 1243.35   67.52
   0  -7  10 1343.28   61.34
   0   7 -10 1208.51   59.31
   0  -7  10 1229.33   57.72
   0  -7  10 1230.16   57.52
   0   7 -10 1248.09   59.20
   0   7 -10 1223.93   59.49
   0   7 -10 1280.17   59.82
   0  -7  10 1229.61   56.80
   0   7 -11   53.20    9.93
   0   7 -11   71.21   13.08
   0  -7  11   73.63    6.80
   0   7 -11   68.20    7.81
   0  -7  11   73.32    8.51
   0   7 -11   50.98    6.75
   0  -7  11   63.14    6.27
   0   7 -11   68.46    7.71
   0   7 -11   61.84    7.36
   0  -7  11   59.62    5.77
   0  -7  11   62.12    7.14
   0  -7  11   57.05    6.68
   0  -7  12   18.58    4.09
   0  -7  12   16.16    4.03
   0   7 -12   12.86    5.44
   0   7 -12   12.94    6.30
   0  -7  12   18.88    3.71
   0  -7  12   24.02    4.97
   0   7 -12   19.14    4.04
   0   7 -12   20.18    4.40
   0   7 -12   20.55    4.50
   0   7 -12   12.77    5.40
   0  -7  12   18.47    3.42
   0  -7  13   -0.98    2.02
   0  -7  13    3.02    2.83
   0   7 -13   -0.68    2.08
   0   7 -13    2.99    2.40
   0   7 -13    0.73    2.35
   0   7 -13   -3.13    3.71
   0  -7  13    2.91    2.18
   0  -7  14   86.31    7.28
   0  -7  14   95.18    9.14
   0   7 -14  103.24    8.65
   0  -7  14   85.82    9.17
   0   7 -14  109.00    9.37
   0   7 -14   94.25    8.98
   0   7 -14   85.65    8.74
   0   7 -14   90.79   12.46
   0   7 -14   95.92   13.95
   0   7 -15  320.13   18.80
   0   7 -15  288.26   17.82
   0   7 -15  293.87   18.18
   0   7 -15  295.68   18.20
   0  -7  15  279.44   18.44
   0   7 -15  327.50   18.02
   0  -7  15  309.16   18.59
   0   7 -16    1.03    1.99
   0   7 -16    2.40    1.80
   0   7 -16    2.22    1.66
   0   7 -16    4.87    2.26
   0   7 -16    1.82    1.92
   0   7 -16    0.39    1.63
   0  -7  16    0.54    2.55
   0  -7  16    1.00    2.27
   0   7 -16    2.98    1.89
   0   7 -17  202.16   12.64
   0  -7  17  227.56   13.69
   0   7 -17  215.18   13.02
   0   7 -17  219.40   13.00
   0  -7  17  231.28   13.07
   0   7 -17  243.14   13.00
   0  -7  17  240.39   13.48
   0   8  14    2.98    2.22
   0  -8 -14    6.28    1.57
   0  -8 -13   56.12    5.24
   0  -8 -13   63.12    6.41
   0   8  13   66.98    6.69
   0   8  13   63.40    6.78
   0   8  13   58.27    6.74
   0  -8 -13   64.07    6.36
   0  -8 -12   93.28    7.61
   0  -8 -12   92.98    8.70
   0   8  12   87.81    8.59
   0   8  12  108.95    9.53
   0   8  12   84.35    8.99
   0   8  12  104.27   16.43
   0  -8 -12   91.11    8.66
   0  -8 -11  176.89   12.28
   0  -8 -11  185.39   11.52
   0  -8 -11  217.52   13.57
   0  -8 -11  169.19   13.55
   0  -8 -11  190.70   12.21
   0   8  11  187.56   14.11
   0   8  11  169.68   13.28
   0   8  11  156.46   21.52
   0  -8 -11  173.45   13.79
   0  -8 -10  465.98   38.97
   0  -8 -10  464.76   27.76
   0   8  10  510.03   27.41
   0   8  10  467.17   40.48
   0  -8 -10  517.23   26.19
   0  -8 -10  453.96   25.32
   0  -8 -10  476.21   24.87
   0  -8 -10  456.15   27.87
   0  -8  -9  120.18    9.80
   0  -8  -9  118.42    9.35
   0  -8  -9  104.47   11.30
   0  -8  -9  128.37   11.35
   0  -8  -9  121.07   17.87
   0  -8  -9  129.66   11.79
   0   8   9  136.14   11.12
   0   8   9   79.45   15.89
   0   8   9  120.39   17.37
   0   8   9  109.03   16.24
   0  -8  -8   85.73    9.13
   0  -8  -8   72.63   13.68
   0  -8  -8   76.27    9.52
   0  -8  -8   86.18    8.06
   0  -8  -8  109.23   10.99
   0  -8  -8   86.81    7.83
   0  -8  -8  100.18    8.71
   0   8   8   73.78   13.52
   0   8   8   96.15   14.84
   0  -8  -7   50.50    6.89
   0  -8  -7   62.89   12.29
   0  -8  -7   58.49    7.81
   0  -8  -7   56.78    6.14
   0  -8  -7   54.92    7.86
   0  -8  -7   60.21    6.58
   0   8   7   54.81   11.38
   0   8   7   50.66   11.61
   0   8   7   86.08   13.76
   0  -8  -6  215.11   15.89
   0  -8  -6  252.83   15.17
   0  -8  -6  243.38   13.98
   0  -8  -6  251.27   16.93
   0  -8  -6  256.86   15.30
   0  -8  -6  248.40   15.22
   0  -8  -6  245.68   16.74
   0   8   6  220.96   22.21
   0   8   6  244.48   25.71
   0   8   6  265.55   23.92
   0  -8  -5 1095.14   54.19
   0  -8  -5 1213.91   55.24
   0  -8  -5 1121.16   52.06
   0   8   5 1229.39   68.48
   0   8   5 1221.27   64.10
   0  -8  -5 1121.24   53.13
   0  -8  -5 1163.98   54.74
   0  -8  -5 1151.47   53.25
   0  -8  -5 1115.71   52.92
   0  -8  -4    2.13    1.79
   0  -8  -4    0.38    1.24
   0   8   4    3.94    3.11
   0   8   4    3.68    3.98
   0   8   4    3.47    3.36
   0  -8  -4    3.93    1.86
   0  -8  -4    1.55    1.94
   0  -8  -4    1.26    1.40
   0  -8  -4   -0.43    1.90
   0  -8  -4    1.22    1.36
   0  -8  -4    1.65    3.58
   0  -8  -3  781.39   36.13
   0  -8  -3  772.34   36.16
   0  -8  -3  706.48   42.22
   0  -8  -3  820.95   47.13
   0  -8  -3  728.21   35.51
   0  -8  -3  756.57   36.12
   0  -8  -3  851.97   47.97
   0  -8  -3  754.27   37.14
   0   8   3  838.08   48.76
   0   8   3  784.54   41.21
   0   8   3  757.11   46.98
   0   8   3  769.18   43.48
   0  -8  -2  253.54   20.04
   0  -8  -2  267.67   14.74
   0  -8  -2  283.30   22.41
   0  -8  -2  264.66   22.10
   0   8   2  319.32   24.58
   0   8   2  277.59   18.95
   0   8   2  295.36   23.86
   0   8   2  251.12   19.08
   0  -8  -1   18.51    2.96
   0  -8  -1   16.44    4.90
   0  -8  -1   23.15    5.71
   0  -8  -1   27.75    6.23
   0  -8  -1   14.62    5.08
   0   8   1   18.70    5.47
   0   8   1   23.62    5.08
   0   8   1   27.82    4.74
   0   8   1   23.68    3.50
   0  -8   0   75.60    6.18
   0  -8   0   71.12    9.75
   0  -8   0  101.07   11.39
   0   8   0   75.31    9.86
   0   8   0   87.17    8.61
   0   8   0   99.32   10.80
   0   8   0   72.38    9.32
   0   8   0   86.06    8.00
   0  -8   1  573.86   28.29
   0   8  -1  659.44   31.59
   0   8  -1  640.29   34.78
   0   8  -1  663.90   36.26
   0   8  -1  679.63   35.76
   0   8  -1  596.62   34.64
   0  -8   1  584.78   35.84
   0  -8   2 1070.24   47.62
   0  -8   2 1033.48   55.17
   0  -8   2 1022.07   46.92
   0   8  -2  990.30   51.46
   0   8  -2 1033.10   54.27
   0   8  -2 1081.63   54.38
   0   8  -2 1137.08   50.08
   0   8  -2 1024.12   52.67
   0   8  -2  921.35   50.69
   0  -8   2 1123.50   56.21
   0   8  -3   66.82    8.49
   0   8  -3   82.18   10.18
   0   8  -3   70.18    9.92
   0  -8   3   81.39    5.87
   0  -8   3   73.53    5.64
   0  -8   3   75.32   10.17
   0  -8   3   82.46    6.34
   0  -8   3   92.17    6.52
   0   8  -3   97.11   10.16
   0  -8   3  102.70   11.44
   0   8  -4   56.48    8.67
   0   8  -4   68.23   10.12
   0   8  -4   40.54    6.10
   0  -8   4   60.70    5.20
   0  -8   4   51.66    8.37
   0  -8   4   60.66    5.30
   0  -8   4   80.07    5.82
   0  -8   4   74.20    5.89
   0   8  -4   53.61    7.89
   0   8  -4   81.84   10.65
   0  -8   4   50.50    8.60
   0  -8   5   35.76    4.01
   0  -8   5   34.90    4.10
   0  -8   5   40.22    7.32
   0   8  -5   48.78    7.91
   0   8  -5   42.23    8.49
   0   8  -5   35.15    6.58
   0   8  -5   45.82    8.46
   0  -8   5   44.90    4.84
   0  -8   6   94.61    7.27
   0  -8   6   75.74    7.14
   0   8  -6   77.25   11.59
   0  -8   6   77.08    9.87
   0  -8   6   73.99    5.94
   0   8  -6   90.50    7.32
   0   8  -6   69.86   10.93
   0  -8   6   61.54    6.52
   0  -8   7  245.88   15.00
   0  -8   7  238.01   14.99
   0  -8   7  244.57   15.75
   0  -8   7  262.48   15.93
   0   8  -7  225.02   14.75
   0   8  -7  233.45   22.05
   0   8  -7  239.76   22.20
   0   8  -7  224.51   19.90
   0  -8   8  159.35   11.31
   0  -8   8  162.48   12.16
   0   8  -8  136.20   10.87
   0  -8   8  159.51   10.79
   0  -8   8  155.71   12.25
   0  -8   8  145.21   10.30
   0   8  -8  139.07   17.19
   0   8  -8  141.75   10.98
   0   8  -8  140.73   17.42
   0   8  -8  116.15   14.50
   0  -8   9 1182.75   56.97
   0  -8   9 1164.83   56.73
   0  -8   9 1218.49   58.27
   0   8  -9 1161.45   56.95
   0  -8   9 1326.64   59.69
   0  -8   9 1179.67   55.89
   0  -8   9 1192.37   55.77
   0   8  -9 1151.23   57.34
   0   8  -9 1228.98   57.37
   0   8  -9 1278.52   70.30
   0  -8  10  428.94   22.19
   0  -8  10  376.36   23.17
   0  -8  10  398.96   23.70
   0  -8  10  409.61   25.02
   0  -8  10  396.95   22.57
   0   8 -10  441.25   24.35
   0  -8  10  455.97   26.44
   0   8 -10  398.83   23.40
   0  -8  10  403.71   22.45
   0   8 -10  428.18   24.32
   0   8 -10  409.66   23.88
   0   8 -10  429.15   31.16
   0  -8  11   37.44    5.73
   0  -8  11   29.62    5.04
   0  -8  11   39.50    6.48
   0   8 -11   41.66    6.05
   0  -8  11   45.77    6.88
   0  -8  11   37.96    5.10
   0   8 -11   30.34    5.13
   0   8 -11   41.13    6.26
   0   8 -11   29.82    5.44
   0   8 -11   33.28    8.03
   0  -8  11   36.78    5.00
   0  -8  11   39.58    4.71
   0  -8  12   26.49    4.39
   0  -8  12   21.90    3.52
   0  -8  12   28.59    4.92
   0  -8  12   26.87    5.46
   0  -8  12   26.26    4.34
   0  -8  12   30.80    5.64
   0   8 -12   25.38    4.73
   0   8 -12   19.97    4.42
   0   8 -12   22.46    4.81
   0   8 -12   21.67    6.73
   0   8 -12   19.91    7.49
   0   8 -12   35.46    8.07
   0   8 -13  144.48   19.39
   0  -8  13  158.91   13.05
   0   8 -13  141.79   11.71
   0   8 -13  164.78   12.89
   0   8 -13  163.30   12.75
   0   8 -13  171.85   13.01
   0   8 -13  180.91   18.65
   0  -8  13  162.25   12.29
   0   8 -14  140.81    9.86
   0  -8  14   93.22    9.72
   0   8 -14  108.40    9.56
   0   8 -14  104.14    9.84
   0   8 -14  119.04    9.99
   0   8 -14  120.76   14.54
   0  -8  14  112.97    9.66
   0  -8  15    8.40    3.19
   0   8 -15    3.18    2.25
   0   8 -15    3.95    2.33
   0   8 -15    6.98    2.56
   0   8 -15    8.82    2.67
   0  -8  15    8.26    2.75
   0   8 -16  225.25   13.84
   0   8 -16  234.27   14.19
   0   8 -16  242.59   14.54
   0   8 -16  233.31   13.94
   0  -8  16  222.63   14.14
   0   8 -16  265.85   13.97
   0   8 -16  215.53   13.38
   0   8 -16  211.86   13.36
   0  -8  16  236.02   14.59
   0   8 -17    9.68    2.24
   0   8 -17    7.33    1.97
   0  -8  17    6.69    2.13
   0   9  13  196.66   12.61
   0   9  13  181.28   12.75
   0  -9 -13  204.13   12.43
   0  -9 -13  209.84   11.44
   0   9  12   42.05    5.64
   0   9  12   40.48    5.53
   0   9  12   44.86    6.03
   0  -9 -12   41.42    4.72
   0  -9 -12   39.76    5.32
   0  -9 -11  398.57   21.35
   0  -9 -11  424.56   24.42
   0  -9 -11  442.26   22.92
   0   9  11  430.55   24.08
   0   9  11  419.77   23.69
   0   9  11  354.33   34.19
   0  -9 -11  443.59   24.47
   0  -9 -10   95.61    7.59
   0  -9 -10   81.06    7.40
   0  -9 -10   76.84    9.06
   0  -9 -10   81.32    7.84
   0  -9 -10  100.38   16.95
   0   9  10   93.34    9.09
   0   9  10   81.00    8.53
   0  -9 -10   91.60    9.55
   0   9  10   79.43   15.05
   0  -9 -10  104.54   16.11
   0  -9  -9   20.54    5.17
   0  -9  -9   28.68    9.84
   0   9   9   12.47    6.41
   0   9   9   22.57    4.62
   0   9   9   20.35    8.57
   0  -9  -9   20.58    3.90
   0  -9  -9   16.56    3.56
   0  -9  -9   21.88    4.20
   0  -9  -9   18.95    3.67
   0  -9  -9   21.16    5.62
   0  -9  -8   66.24    8.43
   0  -9  -8   55.32   12.26
   0   9   8   50.45    6.59
   0   9   8   36.72    9.47
   0   9   8   41.98   10.35
   0   9   8   57.58   12.74
   0  -9  -8   51.91    6.26
   0  -9  -8   43.52    7.50
   0  -9  -8   41.99    5.54
   0  -9  -8   50.77    5.90
   0  -9  -8   44.54    5.98
   0  -9  -7  186.55   14.88
   0  -9  -7  192.61   12.95
   0  -9  -7  171.59   12.58
   0  -9  -7  167.06   14.61
   0  -9  -7  178.56   12.81
   0  -9  -7  192.19   13.11
   0   9   7  156.83   19.94
   0   9   7  172.21   20.27
   0  -9  -6  808.58   41.23
   0  -9  -6  746.40   36.98
   0   9   6  760.72   49.05
   0   9   6  819.54   50.87
   0  -9  -6  809.52   41.30
   0  -9  -6  767.92   38.62
   0  -9  -6  777.53   38.80
   0  -9  -6  776.79   38.81
   0  -9  -6  938.43   59.61
   0  -9  -5   54.22    6.74
   0  -9  -5   48.93    5.10
   0   9   5   36.47   10.28
   0   9   5   49.08    9.77
   0   9   5   35.05    8.23
   0  -9  -5   42.09    5.92
   0  -9  -5   41.90    5.36
   0  -9  -5   42.26    4.60
   0  -9  -5   49.29    5.69
   0  -9  -5   40.76   10.67
   0  -9  -5   44.45    5.30
   0  -9  -5   52.25   11.05
   0  -9  -4  695.87   34.48
   0  -9  -4  747.18   34.90
   0   9   4  828.20   51.43
   0   9   4  719.88   43.40
   0  -9  -4  742.73   36.59
   0  -9  -4  714.13   35.07
   0  -9  -4  721.16   48.13
   0  -9  -4  674.95   34.01
   0  -9  -4  717.53   34.81
   0  -9  -4  695.20   35.04
   0  -9  -4  777.99   48.65
   0  -9  -4  695.59   34.78
   0  -9  -3    2.76    1.75
   0  -9  -3    6.54    1.98
   0  -9  -3    4.60    1.81
   0  -9  -3    2.14    1.56
   0   9   3    3.80    4.50
   0   9   3    5.69    4.49
   0   9   3    8.52    3.91
   0  -9  -3    5.71    2.13
   0  -9  -3    4.29    2.20
   0  -9  -3    3.64    1.95
   0  -9  -3    2.18    1.69
   0  -9  -3    3.74    1.76
   0  -9  -3    3.73    2.07
   0  -9  -3    1.77    4.53
   0  -9  -3    5.12    4.37
   0  -9  -3    3.28    1.78
   0  -9  -2    1.19    1.72
   0  -9  -2   -0.39    1.36
   0  -9  -2    2.02    1.79
   0  -9  -2   -0.42    1.57
   0   9   2   -1.76    2.95
   0   9   2    1.04    3.01
   0   9   2    1.09    2.59
   0   9   2    1.67    3.24
   0   9   2   -1.62    2.72
   0  -9  -2   -0.40    1.38
   0  -9  -2    0.93    1.68
   0  -9  -2    0.46    1.40
   0  -9  -2   -1.59    4.87
   0  -9  -2    0.38    1.34
   0  -9  -2   -1.30    2.51
   0  -9  -2    1.54    2.97
   0  -9  -1   65.36    6.10
   0  -9  -1   64.59    5.80
   0  -9  -1   64.14    6.05
   0   9   1   65.02   11.05
   0   9   1   60.07    7.97
   0   9   1   81.15   11.29
   0   9   1   77.53   11.25
   0   9   1   72.52    9.62
   0  -9  -1   74.58    6.66
   0  -9  -1   69.87    6.25
   0  -9  -1   72.59   11.26
   0  -9  -1   75.06    6.23
   0  -9  -1   69.16    6.72
   0  -9  -1   67.62   10.57
   0  -9  -1   74.78   10.63
   0  -9  -1   69.37    6.09
   0  -9   0  294.01   16.45
   0  -9   0  298.13   16.78
   0   9   0  310.83   23.14
   0   9   0  294.20   23.26
   0   9   0  325.30   20.72
   0   9   0  313.29   25.16
   0   9   0  321.61   19.27
   0   9   0  307.02   23.15
   0  -9   0  322.11   24.42
   0  -9   0  302.19   16.86
   0  -9   0  306.46   16.67
   0  -9   0  309.99   23.92
   0  -9   0  272.30   22.79
   0  -9   0  312.98   16.87
   0  -9   1 2199.20  100.95
   0   9  -1 2519.60  112.20
   0   9  -1 2312.39  109.10
   0   9  -1 2430.53  107.05
   0   9  -1 2409.68  113.22
   0   9  -1 2400.03  110.09
   0   9  -1 2456.92  111.78
   0   9  -1 2348.43  110.04
   0  -9   1 2355.50  112.07
   0  -9   1 2344.46  102.27
   0  -9   2  116.78    8.19
   0  -9   2  131.07    9.14
   0  -9   2  127.97   14.46
   0   9  -2  148.78   14.47
   0   9  -2  123.34   11.99
   0   9  -2  142.67   14.55
   0   9  -2  144.23   14.44
   0   9  -2  119.26   12.46
   0  -9   2  153.23   15.46
   0   9  -3  939.24   52.32
   0   9  -3 1093.11   55.33
   0   9  -3  914.09   52.05
   0   9  -3 1022.13   51.15
   0   9  -3  945.55   50.40
   0  -9   3  952.40   44.09
   0  -9   3  918.44   44.32
   0  -9   3  948.69   44.28
   0  -9   3  958.36   44.46
   0  -9   3  926.39   43.18
   0  -9   3  945.98   53.29
   0   9  -3  921.64   50.19
   0  -9   3 1005.20   44.80
   0  -9   3  950.44   53.33
   0  -9   3  955.04   44.57
   0   9  -4  529.18   34.46
   0   9  -4  624.09   37.51
   0   9  -4  546.32   33.38
   0  -9   4  521.63   26.98
   0  -9   4  552.61   27.23
   0  -9   4  562.38   26.95
   0  -9   4  563.81   35.37
   0  -9   4  553.60   26.52
   0  -9   4  501.74   26.69
   0   9  -4  516.04   34.49
   0  -9   4  545.31   27.13
   0  -9   4  544.96   27.49
   0   9  -5    1.23    2.65
   0   9  -5    3.12    3.38
   0  -9   5    2.70    2.05
   0  -9   5    1.59    1.81
   0  -9   5    1.53    1.39
   0  -9   5    1.16    1.67
   0  -9   5    2.39    1.77
   0  -9   5    7.74    4.14
   0   9  -5    5.74    3.40
   0  -9   5    2.86    1.96
   0  -9   5   -0.87    2.11
   0  -9   6   44.29    4.94
   0  -9   6   40.07    5.30
   0  -9   6   39.64    4.57
   0  -9   6   36.26    5.19
   0  -9   6   37.19    4.86
   0  -9   6   40.45    4.86
   0  -9   6   46.17    4.79
   0  -9   6   42.18    5.14
   0  -9   6   42.90    7.82
   0   9  -6   55.06    9.90
   0   9  -6   42.42    5.09
   0   9  -6   62.20   10.68
   0   9  -6   33.12    7.35
   0  -9   7   89.10    7.34
   0  -9   7   85.85    7.22
   0  -9   7   98.08    9.15
   0  -9   7   87.01    8.02
   0  -9   7   88.53    8.61
   0  -9   7   99.64    8.23
   0   9  -7  124.72   15.49
   0   9  -7   96.30    8.37
   0   9  -7  111.09   13.29
   0   9  -7   99.97   14.60
   0  -9   8  656.41   34.65
   0   9  -8  661.86   33.56
   0  -9   8  758.36   35.83
   0  -9   8  625.04   33.24
   0   9  -8  600.43   33.21
   0   9  -8  675.15   44.73
   0   9  -8  629.90   44.50
   0   9  -8  630.01   44.64
   0   9  -8  636.56   41.35
   0  -9   9   30.64    4.73
   0  -9   9   26.37    4.60
   0  -9   9   16.08    4.58
   0  -9   9   14.92    4.47
   0  -9   9   19.49    4.22
   0   9  -9   17.67    3.85
   0   9  -9   20.42    4.29
   0   9  -9   16.44    3.80
   0   9  -9    8.35    6.11
   0   9  -9   25.84    7.03
   0  -9  10  302.01   17.44
   0  -9  10  271.28   18.61
   0  -9  10  324.02   20.80
   0  -9  10  290.10   17.91
   0   9 -10  277.40   18.40
   0  -9  10  356.65   22.05
   0  -9  10  297.20   17.74
   0   9 -10  278.97   18.11
   0   9 -10  311.16   19.34
   0   9 -10  285.63   18.76
   0   9 -10  349.75   30.34
   0  -9  11   23.12    4.69
   0  -9  11   27.70    5.91
   0  -9  11   22.75    4.28
   0  -9  11   32.22    6.40
   0   9 -11   28.95    4.97
   0   9 -11   26.49    4.82
   0   9 -11   30.96    5.32
   0   9 -11   25.72    4.91
   0   9 -11   20.89    6.62
   0  -9  11   32.37    4.60
   0  -9  11   33.70    4.96
   0  -9  12   84.34    8.68
   0  -9  12   86.23    9.36
   0  -9  12   83.04    9.71
   0  -9  12   81.15    7.77
   0  -9  12   83.40    7.48
   0   9 -12   86.43    8.50
   0   9 -12   89.72    9.03
   0   9 -12  100.98    9.56
   0   9 -12   76.65   12.29
   0  -9  12   80.65    7.11
   0  -9  13  259.20   14.74
   0  -9  13  284.20   17.37
   0  -9  13  255.58   17.63
   0  -9  13  267.02   18.07
   0   9 -13  240.72   16.42
   0   9 -13  310.83   18.32
   0   9 -13  256.89   17.39
   0   9 -13  283.28   17.96
   0   9 -13  283.68   24.53
   0   9 -13  212.99   24.32
   0  -9  14    0.65    2.19
   0   9 -14   -0.55    1.76
   0  -9  14    0.56    2.50
   0  -9  14    1.28    2.55
   0   9 -14    0.48    1.67
   0   9 -14    2.58    2.16
   0   9 -14    1.26    2.02
   0   9 -15  312.68   17.73
   0   9 -15  296.17   17.84
   0   9 -15  330.69   18.50
   0   9 -15  304.75   18.38
   0  -9  15  297.90   17.64
   0   9 -15  316.27   17.32
   0   9 -16   36.24    4.01
   0   9 -16   33.67    4.00
   0   9 -16   27.86    3.90
   0   9 -16   29.55    4.19
   0  -9  16   32.93    4.16
   0  -9  16   38.33    4.32
   0  -9  16   36.53    4.34
   0   9 -16   38.80    4.26
   0 -10 -13   15.89    2.68
   0 -10 -13   19.48    2.45
   0  10  13   12.77    2.28
   0  10  12  257.98   16.17
   0 -10 -12  269.41   14.71
   0 -10 -12  273.76   15.67
   0 -10 -11   12.70    2.93
   0  10  11    7.13    2.88
   0  10  11   20.67    4.27
   0 -10 -11   20.25    3.43
   0 -10 -11   16.31    3.86
   0  10  11    7.87    2.94
   0  10  10   26.83    4.64
   0  10  10   25.88    4.71
   0  10  10   31.92    9.69
   0 -10 -10   31.98    4.25
   0 -10 -10   36.32    5.88
   0 -10 -10   25.07    4.28
   0  10   9    0.63    2.71
   0  10   9    1.81    2.55
   0 -10  -9   -0.50    2.04
   0 -10  -9   -0.57    2.41
   0 -10  -9    0.46    1.47
   0 -10  -9    8.35    7.13
   0 -10  -9   -0.88    2.93
   0 -10  -9    0.58    2.03
   0  10   9   -2.42    5.24
   0 -10  -9    7.07    5.09
   0  10   8  239.17   26.66
   0 -10  -8  233.77   14.81
   0 -10  -8  227.46   18.28
   0 -10  -8  252.96   15.86
   0 -10  -8  255.24   15.37
   0 -10  -8  185.72   26.52
   0 -10  -8  224.27   15.27
   0  10   8  217.63   15.35
   0  10   7  353.05   32.62
   0  10   7  349.45   31.24
   0  10   7  410.77   23.27
   0  10   7  422.96   36.77
   0 -10  -7  438.54   23.23
   0 -10  -7  399.34   23.07
   0 -10  -7  407.59   39.25
   0 -10  -7  429.64   26.64
   0 -10  -7  398.40   22.73
   0  10   6   72.93   13.03
   0 -10  -6   96.33   16.47
   0 -10  -6   72.89    6.57
   0  10   6   89.49   15.34
   0 -10  -6   70.27    7.24
   0 -10  -6   68.30    7.36
   0 -10  -6   65.69    8.44
   0 -10  -6   77.36   15.63
   0 -10  -6   60.33    6.98
   0 -10  -5  657.99   32.38
   0  10   5  652.57   44.61
   0  10   5  772.40   52.96
   0 -10  -5  639.64   33.24
   0 -10  -5  684.53   49.85
   0 -10  -5  666.87   33.80
   0 -10  -5  615.97   31.62
   0 -10  -5  658.42   35.18
   0 -10  -5  653.87   33.13
   0 -10  -5  667.48   47.61
   0 -10  -4   64.87    6.39
   0 -10  -4   65.38    6.39
   0  10   4   71.26   12.37
   0  10   4   74.93   14.29
   0  10   4   66.75   13.72
   0 -10  -4   63.04    7.39
   0 -10  -4   65.50    6.55
   0 -10  -4   59.74    6.50
   0 -10  -4   75.05    6.58
   0 -10  -4   64.80    6.66
   0 -10  -4   76.28   14.33
   0 -10  -4   55.46   11.81
   0 -10  -4   57.90    6.24
   0 -10  -3   34.72    4.65
   0 -10  -3   33.87    4.41
   0 -10  -3   28.77    4.41
   0 -10  -3   42.89    5.11
   0  10   3   38.07    9.91
   0  10   3   39.14   10.40
   0 -10  -3   36.25    5.19
   0 -10  -3   33.24    4.46
   0 -10  -3   33.81    4.84
   0 -10  -3   29.62    4.41
   0 -10  -3   32.38    9.29
   0 -10  -3   31.47    4.48
   0 -10  -3   35.37    4.50
   0 -10  -3   38.80    9.11
   0 -10  -2   28.88    4.06
   0 -10  -2   27.96    4.13
   0 -10  -2   27.44    4.15
   0 -10  -2   23.38    3.61
   0  10   2   44.39    9.76
   0  10   2   18.51    6.55
   0 -10  -2   28.28    4.26
   0 -10  -2   25.61    3.84
   0 -10  -2   21.46    3.49
   0 -10  -2   32.64    4.71
   0 -10  -2   23.98    7.85
   0 -10  -2   16.56    3.36
   0 -10  -2   32.60    4.01
   0 -10  -2   31.76    8.08
   0 -10  -1  451.01   23.12
   0 -10  -1  455.44   23.46
   0 -10  -1  421.84   23.32
   0  10   1  455.48   34.95
   0  10   1  416.95   32.59
   0  10   1  477.31   33.26
   0 -10  -1  459.53   33.34
   0 -10  -1  436.44   23.18
   0 -10  -1  454.10   23.32
   0 -10  -1  451.13   24.10
   0 -10  -1  425.68   24.30
   0 -10  -1  443.23   23.48
   0 -10  -1  445.44   23.64
   0 -10  -1  440.97   32.39
   0 -10  -1  429.59   31.88
   0 -10   0  795.56   39.22
   0 -10   0  837.88   39.83
   0 -10   0  869.80   39.21
   0 -10   0  857.62   39.44
   0  10   0  825.88   48.34
   0  10   0  747.72   47.52
   0  10   0  818.30   48.11
   0  10   0  884.47   49.08
   0  10   0  759.07   50.29
   0  10   0  813.28   47.68
   0 -10   0  777.20   39.01
   0 -10   0  845.86   49.93
   0 -10   0  790.60   40.17
   0 -10   0  818.55   39.13
   0 -10   0  829.85   39.51
   0 -10   0  792.22   39.23
   0 -10   0  785.24   48.82
   0 -10   1    1.26    1.35
   0 -10   1    3.29    1.88
   0  10  -1    1.27    2.46
   0  10  -1    3.23    2.71
   0  10  -1    1.17    1.96
   0  10  -1    1.45    1.98
   0  10  -1   -1.39    2.34
   0  10  -1    2.49    2.09
   0  10  -1   -0.87    1.69
   0 -10   1    3.04    4.41
   0 -10   1    2.10    1.83
   0 -10   1    1.74    1.51
   0 -10   2  682.89   33.69
   0 -10   2  715.54   34.77
   0 -10   2  701.49   34.89
   0 -10   2  690.80   44.70
   0 -10   2  676.85   34.89
   0  10  -2  705.12   41.10
   0  10  -2  719.47   43.20
   0  10  -2  728.99   43.71
   0  10  -2  772.79   45.21
   0  10  -2  756.39   40.56
   0 -10   2  728.00   35.51
   0 -10   2  701.08   34.75
   0 -10   2  706.41   35.22
   0 -10   2  744.50   35.72
   0 -10   2  749.78   34.59
   0 -10   3  142.14    9.92
   0 -10   3  165.48   10.68
   0 -10   3  151.60   10.53
   0 -10   3  144.42   10.47
   0 -10   3  122.24   15.49
   0 -10   3  166.24   10.25
   0 -10   3  138.29    9.84
   0  10  -3  191.50   16.29
   0  10  -3  152.04   17.36
   0  10  -3  143.90   15.84
   0 -10   3  142.23   10.32
   0 -10   3  151.92   10.59
   0 -10   3  158.28   10.88
   0 -10   3  149.93   10.04
   0 -10   3  152.19   11.07
   0  10  -4  107.93   14.22
   0  10  -4   84.55   11.26
   0 -10   4   73.55    7.06
   0 -10   4   88.54    7.56
   0 -10   4  107.14    7.97
   0 -10   4   82.83    7.10
   0 -10   4   85.72    7.39
   0 -10   4   85.60    7.30
   0 -10   4   63.05   10.93
   0  10  -4  101.70   13.18
   0 -10   4   84.57    7.73
   0 -10   4   87.80    7.12
   0 -10   4   89.97    7.67
   0 -10   4   85.26    7.51
   0  10  -5  103.74   13.07
   0  10  -5   87.49   13.67
   0 -10   5  108.34    8.49
   0 -10   5   76.86    7.34
   0 -10   5   82.75   12.17
   0 -10   5   99.28    7.81
   0 -10   5   96.14    8.18
   0  10  -5   89.48   12.91
   0 -10   5  101.13    8.44
   0 -10   5  111.01    8.49
   0 -10   5  104.21    7.93
   0 -10   5  103.15    8.59
   0 -10   6   30.59    4.60
   0 -10   6   30.61    4.53
   0 -10   6   41.00    5.41
   0 -10   6   35.01    5.28
   0 -10   6   40.00    5.23
   0 -10   6   31.96    4.41
   0 -10   6   30.97    4.34
   0  10  -6   35.96    5.02
   0  10  -6   23.66    7.08
   0  10  -6   36.05    8.91
   0  10  -6   47.44    9.18
   0 -10   7  460.53   23.72
   0 -10   7  440.71   23.30
   0 -10   7  495.76   26.06
   0 -10   7  427.91   25.36
   0 -10   7  440.92   24.56
   0  10  -7  444.49   24.38
   0 -10   7  412.47   23.97
   0 -10   7  416.12   24.00
   0 -10   7  547.05   25.84
   0  10  -7  437.66   34.02
   0  10  -7  434.79   24.56
   0  10  -7  438.52   32.37
   0  10  -7  448.43   35.54
   0 -10   8  233.44   13.82
   0 -10   8  253.58   16.76
   0 -10   8  211.16   14.76
   0 -10   8  210.16   15.84
   0  10  -8  202.68   14.53
   0 -10   8  241.23   15.18
   0  10  -8  210.25   22.57
   0  10  -8  228.05   15.34
   0  10  -8  234.28   24.66
   0  10  -8  216.06   23.57
   0  10  -8  256.05   23.01
   0 -10   9  583.69   30.83
   0 -10   9  561.67   27.72
   0 -10   9  473.36   27.95
   0 -10   9  519.69   29.90
   0  10  -9  507.61   28.03
   0 -10   9  526.42   27.66
   0  10  -9  480.94   27.56
   0  10  -9  538.21   29.01
   0  10  -9  513.47   28.45
   0  10  -9  489.44   36.33
   0  10  -9  466.06   38.72
   0 -10  10  672.74   32.65
   0 -10  10  698.69   36.84
   0 -10  10  588.00   33.56
   0 -10  10  607.41   35.26
   0  10 -10  640.20   33.49
   0 -10  10  629.33   33.13
   0 -10  10  675.93   33.08
   0  10 -10  605.09   32.99
   0  10 -10  669.75   34.49
   0  10 -10  636.37   33.95
   0  10 -10  646.64   43.19
   0  10 -10  582.43   45.10
   0 -10  11    7.17    3.41
   0 -10  11   10.54    4.26
   0 -10  11    8.81    3.03
   0  10 -11   10.83    3.39
   0  10 -11   11.16    3.30
   0  10 -11    5.81    2.74
   0  10 -11    5.10    2.66
   0  10 -11    6.81    5.39
   0 -10  11   13.67    3.40
   0 -10  11    5.89    2.62
   0 -10  12   70.68    7.91
   0  10 -12   69.34    7.35
   0 -10  12   80.34    9.18
   0  10 -12   64.97    7.78
   0  10 -12   87.80    8.66
   0  10 -12   78.20   12.17
   0 -10  12   84.34    6.99
   0 -10  13   23.38    4.41
   0  10 -13   36.88    4.96
   0 -10  13   23.16    5.03
   0  10 -13   29.80    4.93
   0  10 -13   31.45    5.08
   0  10 -13   29.75    5.09
   0  10 -13   26.89    7.10
   0 -10  13   22.02    3.51
   0 -10  13   30.18    5.12
   0  10 -14  456.63   23.43
   0 -10  14  453.44   25.10
   0  10 -14  502.27   25.38
   0  10 -14  427.10   24.66
   0  10 -14  418.47   23.65
   0 -10  14  440.39   24.17
   0 -10  14  476.81   24.91
   0  10 -15   38.05    4.54
   0 -10  15   51.14    5.49
   0  10 -15   40.90    5.08
   0  10 -15   51.76    5.65
   0  10 -15   57.27    5.93
   0  10 -15   48.03    4.71
   0 -10  15   43.44    5.40
   0 -10  15   45.21    5.11
   0  10 -16  131.19    9.03
   0  10 -16  125.38    8.76
   0  10 -16  144.31    8.41
   0 -10  16  132.14    9.00
   0  10 -16  116.85    8.43
   0 -10  16  141.16    8.73
   0 -11 -12   48.34    4.36
   0 -11 -12   58.09    4.99
   0 -11 -11   43.07    4.62
   0 -11 -11   45.83    5.20
   0  11  10   25.13    4.55
   0 -11 -10   18.43    4.06
   0 -11 -10   26.19    4.21
   0 -11 -10   22.74    3.41
   0  11   9   89.94    9.20
   0 -11  -9   97.44    8.04
   0 -11  -9  114.35    9.02
   0 -11  -9   99.02    9.86
   0  11   8  214.21   24.54
   0 -11  -8  227.85   15.09
   0 -11  -8  231.45   14.12
   0 -11  -8  242.05   14.90
   0 -11  -8  256.03   15.66
   0 -11  -8  205.99   16.98
   0 -11  -7   25.32    8.95
   0 -11  -7   40.29    5.52
   0 -11  -7   14.58    9.04
   0 -11  -7   30.77    6.73
   0 -11  -7   34.41    4.76
   0 -11  -7   34.00    5.27
   0  11   7   46.76   11.40
   0 -11  -7   36.79    4.13
   0 -11  -6  427.31   23.02
   0 -11  -6  425.80   38.39
   0  11   6  397.20   34.94
   0  11   6  429.85   36.72
   0 -11  -6  427.55   23.99
   0 -11  -6  495.42   25.51
   0 -11  -6  470.13   27.49
   0 -11  -6  426.23   24.63
   0 -11  -6  455.81   24.85
   0 -11  -6  443.58   40.75
   0 -11  -5  105.39    8.54
   0 -11  -5   96.64   16.88
   0  11   5  102.98   15.56
   0  11   5  119.75   17.46
   0 -11  -5  110.79    9.46
   0 -11  -5  122.11   10.09
   0 -11  -5  122.98   19.54
   0 -11  -5   96.27    8.15
   0 -11  -5  122.74   10.07
   0 -11  -5  116.69   10.85
   0 -11  -5  101.55    8.93
   0 -11  -4  146.48   20.22
   0  11   4  182.09   20.27
   0 -11  -4  146.62   10.82
   0 -11  -4  143.12   10.70
   0 -11  -4  140.69   11.02
   0 -11  -4  155.23   10.87
   0 -11  -4  146.96   20.67
   0 -11  -4  156.04   11.71
   0 -11  -4  144.93   11.03
   0 -11  -4  148.79   11.66
   0 -11  -4  165.80   12.66
   0 -11  -3   30.10    8.92
   0  11   3   20.94    7.91
   0  11   3   23.22    7.65
   0 -11  -3   35.04    4.78
   0 -11  -3   34.77    4.86
   0 -11  -3   25.74    4.14
   0 -11  -3   25.90    4.41
   0 -11  -3   31.64    4.49
   0 -11  -3   35.83    5.11
   0 -11  -3   32.83    4.70
   0 -11  -3   43.31    5.23
   0 -11  -3   33.71    5.14
   0 -11  -3   36.05   10.08
   0 -11  -2    3.04    1.88
   0  11   2   -2.18    4.21
   0  11   2    4.11    4.45
   0  11   2    4.92    4.49
   0 -11  -2    3.00    2.22
   0 -11  -2    3.51    2.41
   0 -11  -2    2.52    1.83
   0 -11  -2    3.50    2.11
   0 -11  -2    4.17    4.95
   0 -11  -2    4.10    2.33
   0 -11  -2    4.89    2.17
   0 -11  -2    3.06    1.91
   0 -11  -2   -0.54    2.03
   0  11   1  523.97   39.69
   0  11   1  582.38   41.75
   0 -11  -1  604.81   42.34
   0 -11  -1  579.27   30.87
   0 -11  -1  584.36   30.46
   0 -11  -1  610.24   30.14
   0 -11  -1  589.53   30.24
   0 -11  -1  606.04   31.18
   0 -11  -1  568.65   29.94
   0 -11  -1  601.36   30.48
   0 -11  -1  596.22   29.97
   0  11   0   89.88   12.82
   0 -11   0   72.45    7.02
   0 -11   0   82.93    7.74
   0 -11   0   78.41    7.30
   0 -11   0   83.34    6.95
   0 -11   0   82.98   13.91
   0 -11   0   79.93    7.82
   0 -11   0   94.35    7.88
   0 -11   0   82.32    7.27
   0 -11   0   87.85    7.95
   0  11  -1 1161.43   68.26
   0  11  -1 1190.89   66.75
   0  11  -1 1214.37   66.36
   0 -11   1 1184.01   56.08
   0 -11   1 1174.88   55.33
   0 -11   1 1219.88   55.31
   0 -11   1 1194.83   55.74
   0 -11   2  559.92   39.92
   0 -11   2  539.54   27.52
   0  11  -2  550.09   34.02
   0  11  -2  583.04   38.57
   0  11  -2  571.02   39.62
   0 -11   2  572.31   28.55
   0 -11   2  579.43   29.11
   0 -11   2  570.80   29.85
   0 -11   2  560.62   29.49
   0 -11   2  569.90   29.23
   0 -11   2  553.90   28.84
   0 -11   3   17.82    3.79
   0 -11   3   16.05    3.47
   0 -11   3   11.50    3.25
   0  11  -3   11.33    4.75
   0  11  -3   18.88    5.35
   0  11  -3   20.15    7.55
   0 -11   3   18.90    3.10
   0  11  -3   24.85    6.75
   0 -11   3   13.02    2.87
   0 -11   3   23.50    3.87
   0 -11   3   15.87    3.66
   0 -11   4    3.64    2.31
   0 -11   4    4.48    2.26
   0 -11   4   -0.53    2.46
   0 -11   4    0.49    1.77
   0  11  -4    5.62    3.85
   0  11  -4    1.92    3.22
   0 -11   4    2.72    1.71
   0  11  -4    1.61    3.48
   0 -11   4    2.80    2.02
   0 -11   4    4.94    2.32
   0 -11   4    6.46    2.35
   0 -11   4    4.03    1.89
   0 -11   5    4.15    2.30
   0 -11   5    0.99    1.73
   0 -11   5    0.54    1.96
   0  11  -5   -1.54    2.58
   0  11  -5   -4.03    7.30
   0 -11   5    1.00    1.61
   0  11  -5    4.79    2.42
   0  11  -5    1.69    3.26
   0 -11   5    2.34    2.04
   0 -11   5    1.02    1.98
   0 -11   5    3.51    2.40
   0 -11   6  629.22   33.46
   0  11  -6  674.84   42.75
   0  11  -6  645.99   46.13
   0 -11   6  677.39   33.49
   0 -11   6  657.44   32.62
   0  11  -6  561.67   41.81
   0  11  -6  676.98   33.54
   0 -11   6  652.15   34.11
   0 -11   6  658.22   33.24
   0 -11   6  640.07   32.69
   0 -11   7   10.27    3.07
   0  11  -7   11.12    6.10
   0  11  -7    4.34    5.16
   0  11  -7    8.60    4.42
   0 -11   7   13.86    3.74
   0 -11   7   13.22    3.28
   0  11  -7    8.50    2.86
   0  11  -7   15.25    6.13
   0 -11   7   14.65    4.13
   0 -11   7   12.59    2.96
   0 -11   7    9.82    3.39
   0  11  -8  410.77   32.54
   0  11  -8  443.47   36.01
   0 -11   8  408.55   23.62
   0 -11   8  409.73   23.18
   0  11  -8  417.62   24.09
   0  11  -8  436.33   24.04
   0 -11   8  448.96   25.43
   0 -11   8  430.99   22.37
   0 -11   8  370.29   21.56
   0 -11   8  403.90   23.06
   0 -11   9  342.24   20.96
   0 -11   9  295.23   17.92
   0 -11   9  311.22   20.20
   0 -11   9  261.95   17.93
   0  11  -9  308.69   19.23
   0  11  -9  331.07   27.75
   0  11  -9  239.34   26.99
   0  11  -9  304.14   18.81
   0  11  -9  276.72   17.85
   0  11 -10    2.97    2.15
   0 -11  10    0.84    2.83
   0 -11  10    0.86    2.99
   0  11 -10   -0.71    2.06
   0  11 -10   -2.31    4.99
   0 -11  10    2.85    2.46
   0 -11  10    0.90    2.88
   0 -11  10   -0.54    2.80
   0 -11  11   26.91    6.20
   0 -11  11   16.37    3.54
   0  11 -11   17.22    3.75
   0 -11  11   22.54    5.35
   0 -11  11   10.43    4.51
   0  11 -11   22.31    4.53
   0  11 -11   15.54    3.87
   0  11 -11   15.82    6.18
   0  11 -11   15.77    6.93
   0 -11  12    4.62    3.07
   0  11 -12    4.62    2.56
   0  11 -12    8.02    3.04
   0  11 -12    3.21    2.01
   0 -11  12    3.74    2.89
   0 -11  12    5.00    3.61
   0 -11  12    0.87    2.19
   0  11 -12    4.26    3.57
   0  11 -13  532.13   27.93
   0  11 -13  591.60   27.69
   0 -11  13  524.71   29.46
   0 -11  13  543.65   29.65
   0 -11  13  545.01   26.77
   0  11 -13  555.09   29.28
   0  11 -13  549.32   29.27
   0  11 -13  535.88   29.06
   0 -11  14  203.39   13.35
   0  11 -14  196.78   11.76
   0 -11  14  192.47   12.89
   0  11 -14  184.32   13.02
   0  11 -14  207.19   13.28
   0  11 -14  199.91   13.19
   0 -11  15   36.51    4.21
   0  11 -15   34.47    4.43
   0  11 -15   36.64    4.60
   0  11 -15   35.37    4.43
   0  11 -15   35.99    3.79
   0 -11  15   41.12    4.45
   0 -12 -11   65.30    5.52
   0 -12 -11   58.92    5.07
   0 -12 -11   65.59    5.41
   0 -12 -10   55.92    5.66
   0 -12 -10   46.71    4.93
   0 -12  -9  268.10   17.52
   0 -12  -9  295.81   16.35
   0 -12  -9  310.75   17.09
   0 -12  -8    1.92    1.91
   0 -12  -8    2.93    2.92
   0  12   7  550.39   44.87
   0 -12  -7  592.99   30.00
   0 -12  -7  551.11   32.14
   0  12   6  268.18   29.49
   0 -12  -6  261.16   29.81
   0 -12  -6  288.25   17.53
   0 -12  -6  283.16   17.39
   0 -12  -6  275.92   19.05
   0 -12  -6  259.88   15.48
   0 -12  -5    7.00    3.23
   0 -12  -5   15.90    4.02
   0 -12  -5    2.69    4.53
   0 -12  -5   11.42    3.56
   0 -12  -5   17.22    3.53
   0 -12  -5   13.20    2.92
   0 -12  -4    2.57    6.10
   0 -12  -4    3.19    2.55
   0 -12  -4    5.90    3.11
   0 -12  -4    2.88    2.70
   0 -12  -4    3.21    2.01
   0 -12  -4    5.36    2.50
   0 -12  -4    2.59    2.07
   0 -12  -3   26.37    4.27
   0 -12  -3   28.66    4.97
   0 -12  -3   24.56    4.54
   0 -12  -3   26.63    9.70
   0 -12  -3   22.08    4.22
   0 -12  -3   21.63    4.01
   0 -12  -3   20.20    4.04
   0 -12  -3   25.97    4.19
   0 -12  -3   20.23    4.79
   0 -12  -2  128.76    9.82
   0 -12  -2  122.46   10.23
   0 -12  -2  119.60    9.89
   0 -12  -2  111.83   17.72
   0 -12  -2  102.94    9.82
   0 -12  -2  116.06   10.34
   0 -12  -2  143.77   10.37
   0 -12  -2  128.66   10.89
   0 -12  -2  122.87    9.60
   0 -12  -2  126.40   10.10
   0 -12  -1   12.98    6.63
   0 -12  -1   10.85    3.30
   0 -12  -1   13.46    3.28
   0 -12  -1   10.23    2.98
   0 -12  -1   10.86    3.39
   0 -12  -1    8.74    3.07
   0 -12  -1    9.77    3.30
   0 -12  -1    6.81    2.57
   0 -12  -1   14.37    3.57
   0 -12   0  913.17   42.46
   0 -12   0  870.29   41.11
   0 -12   0  835.22   41.57
   0 -12   0  834.61   42.55
   0 -12   0  852.39   41.96
   0 -12   0  916.26   42.65
   0 -12   0  821.92   42.74
   0 -12   0  876.81   42.56
   0 -12   1  466.20   24.79
   0 -12   1  494.56   24.90
   0 -12   1  430.64   23.85
   0 -12   1  425.77   24.15
   0 -12   1  458.37   25.23
   0 -12   1  452.02   24.81
   0  12  -2   27.65    7.96
   0 -12   2   30.43    4.81
   0 -12   2   28.05    4.72
   0 -12   2   20.75    4.09
   0 -12   2   23.83    4.54
   0 -12   2   25.96    4.67
   0 -12   2   30.33    4.50
   0 -12   2   29.04    4.48
   0 -12   2   36.51    4.85
   0  12  -3   57.61   11.78
   0 -12   3   51.57    6.32
   0 -12   3   68.47    7.10
   0 -12   3   80.69    7.82
   0 -12   3   64.43    7.50
   0 -12   3   71.39    7.27
   0 -12   3   71.32    7.27
   0 -12   3   69.64    6.72
   0 -12   3   69.59    6.34
   0  12  -4   34.31    9.52
   0  12  -4   49.48    9.19
   0 -12   4   51.58    6.10
   0 -12   4   46.13    5.33
   0 -12   4   55.55    6.46
   0 -12   4   57.48    6.51
   0 -12   4   49.83    5.59
   0 -12   4   52.44    6.42
   0 -12   4   57.07    6.74
   0 -12   4   47.94    5.45
   0  12  -5  791.47   48.54
   0 -12   5  746.24   38.11
   0 -12   5  757.86   39.14
   0 -12   5  789.70   39.24
   0 -12   5  793.89   39.33
   0 -12   5  760.45   38.51
   0 -12   5  787.63   38.10
   0  12  -6  181.22   19.77
   0  12  -6  165.85   20.88
   0 -12   6  173.32   12.69
   0 -12   6  190.36   13.24
   0 -12   6  212.39   14.24
   0 -12   6  180.94   12.83
   0 -12   7  160.64   12.93
   0  12  -7  191.83   22.56
   0  12  -7  142.69   18.01
   0 -12   7  189.18   12.53
   0 -12   7  174.94   12.88
   0 -12   7  166.93   12.09
   0 -12   7  197.30   14.07
   0 -12   7  187.27   13.13
   0 -12   8  291.98   18.29
   0 -12   8  273.19   17.68
   0  12  -8  348.61   31.00
   0  12  -8  284.35   26.37
   0  12  -8  285.52   18.37
   0  12  -8  256.23   17.45
   0 -12   8  319.15   19.80
   0 -12   8  265.28   16.28
   0 -12   8  290.89   17.76
   0 -12   8  293.54   16.95
   0 -12   9   -0.69    2.30
   0  12  -9    4.66    5.04
   0  12  -9    3.47    2.77
   0  12  -9   -1.84    5.62
   0  12  -9    1.26    1.83
   0 -12   9    0.83    3.01
   0 -12   9    0.44    2.23
   0 -12   9    1.14    2.27
   0 -12  10    6.79    3.03
   0  12 -10    6.85    5.42
   0  12 -10    6.79    2.81
   0  12 -10    9.73    3.02
   0  12 -10   10.78    5.77
   0 -12  10    7.46    2.94
   0 -12  10    9.48    3.93
   0 -12  11   48.36    6.88
   0  12 -11   30.42    8.81
   0  12 -11   36.85    5.44
   0  12 -11   39.01    5.73
   0  12 -11   27.29    7.55
   0 -12  11   40.75    5.17
   0 -12  11   39.75    6.67
   0 -12  12  462.84   25.27
   0 -12  12  453.14   25.69
   0 -12  12  438.32   22.31
   0  12 -12  420.60   21.88
   0  12 -12  393.23   23.56
   0  12 -12  432.67   24.06
   0  12 -12  407.49   23.81
   0 -12  13  148.88   11.45
   0 -12  13  175.89   10.42
   0 -12  13  182.07   12.47
   0  12 -13  169.29   10.36
   0  12 -13  181.38   12.25
   0  12 -13  171.49   12.09
   0  12 -13  161.55   11.79
   0 -12  14  176.45   10.51
   0 -12  14  162.56   10.55
   0  12 -14  139.82    8.96
   0  12 -14  151.64   10.49
   0  12 -14  161.23   10.73
   0  12 -14  154.69   10.70
   0  12 -14  133.62   10.21
   0 -12  15  137.03    8.29
   0 -12  15  134.82    8.37
   0  12 -15  117.36    7.26
   0  12 -15  145.25    9.07
   0  12 -15  114.80    8.49
   0 -13  -9   31.10    3.75
   0 -13  -9   33.58    4.36
   0 -13  -9   35.46    4.45
   0 -13  -8  739.15   36.93
   0 -13  -8  755.65   35.73
   0 -13  -8  734.97   37.01
   0 -13  -7  121.54    9.22
   0 -13  -7  128.55    9.58
   0 -13  -7   97.64    9.76
   0 -13  -7  117.29   10.31
   0 -13  -6   42.47    5.53
   0 -13  -6   46.49    5.73
   0 -13  -6   51.11    6.79
   0 -13  -6   39.24    4.41
   0 -13  -6   39.43    6.27
   0 -13  -5   98.74    8.79
   0 -13  -5   91.36    9.20
   0 -13  -5   86.91    8.27
   0 -13  -5   74.50    7.05
   0 -13  -5   86.57    9.26
   0 -13  -5   95.99    8.02
   0 -13  -4    7.63    7.38
   0 -13  -4    1.24    2.41
   0 -13  -4    1.41    2.62
   0 -13  -4    0.50    1.80
   0 -13  -4    1.05    1.97
   0 -13  -4    3.71    2.69
   0 -13  -3  240.08   26.98
   0 -13  -3  218.90   14.34
   0 -13  -3  220.87   15.00
   0 -13  -3  221.48   14.28
   0 -13  -3  236.41   16.15
   0 -13  -3  206.72   14.15
   0 -13  -2   54.34    6.25
   0 -13  -2   59.79    6.97
   0 -13  -2   53.37    6.44
   0 -13  -2   59.69    7.16
   0 -13  -2   64.57    6.58
   0 -13  -2   48.55    6.84
   0 -13  -2   48.57    6.29
   0 -13  -2   63.18    6.79
   0 -13  -1  595.46   31.22
   0 -13  -1  622.82   31.46
   0 -13  -1  597.40   32.26
   0 -13  -1  603.33   31.62
   0 -13  -1  585.73   31.03
   0 -13  -1  642.45   31.74
   0 -13  -1  581.83   31.51
   0 -13  -1  602.11   32.44
   0 -13   0  471.97   24.96
   0 -13   0  465.09   25.49
   0 -13   0  482.88   26.40
   0 -13   0  508.67   26.58
   0 -13   0  528.30   27.43
   0 -13   0  482.36   27.23
   0 -13   0  511.94   27.58
   0 -13   0  530.80   26.96
   0 -13   0  463.46   25.93
   0 -13   0  473.11   26.61
   0 -13   1   58.74    6.18
   0 -13   1   62.56    6.60
   0 -13   1   68.66    6.96
   0 -13   1   56.17    6.88
   0 -13   1   49.45    6.74
   0 -13   1   49.88    5.92
   0 -13   1   68.22    7.07
   0 -13   2   84.76    7.68
   0 -13   2   82.72    7.68
   0 -13   2   77.58    8.31
   0 -13   2   75.53    7.60
   0 -13   2   73.80    7.64
   0 -13   2   69.55    7.79
   0 -13   2   82.44    8.06
   0 -13   2   87.71    7.87
   0 -13   3   41.00    6.08
   0 -13   3   38.73    5.28
   0 -13   3   57.96    6.64
   0 -13   3   51.30    6.24
   0 -13   3   49.66    5.86
   0 -13   3   42.77    6.28
   0 -13   3   46.17    6.17
   0 -13   3   52.25    6.01
   0 -13   3   54.02    6.32
   0 -13   3   48.52    5.14
   0 -13   4  346.00   20.62
   0 -13   4  361.60   20.82
   0  13  -4  370.75   32.24
   0 -13   4  350.46   19.69
   0 -13   4  375.43   21.46
   0 -13   4  335.33   21.33
   0 -13   4  387.23   21.58
   0 -13   4  351.79   20.98
   0 -13   4  347.14   19.57
   0  13  -5  110.61   17.04
   0  13  -5   98.67   14.09
   0 -13   5  109.28    9.93
   0 -13   5  113.79    9.94
   0 -13   5  133.10   10.79
   0 -13   5  129.05   10.66
   0 -13   5  121.52    9.40
   0  13  -6  671.25   46.85
   0  13  -6  597.83   41.85
   0 -13   6  606.42   31.49
   0  13  -6  643.54   42.40
   0 -13   6  661.14   33.38
   0 -13   6  584.22   31.78
   0 -13   6  591.60   31.64
   0 -13   6  617.89   32.51
   0  13  -7  251.68   27.20
   0  13  -7  263.55   17.54
   0 -13   7  269.18   17.04
   0  13  -7  247.67   24.30
   0 -13   7  311.33   18.90
   0 -13   7  272.58   16.81
   0 -13   7  272.28   16.64
   0  13  -8   30.00    9.01
   0  13  -8   25.02    4.70
   0 -13   8   37.47    5.47
   0  13  -8   16.49    7.61
   0 -13   8   24.90    4.65
   0 -13   8   30.65    4.07
   0 -13   8   27.55    5.31
   0 -13   8   28.82    4.87
   0  13  -9   36.19    9.85
   0 -13   9   30.82    5.02
   0  13  -9   25.18    7.87
   0 -13   9   23.20    4.52
   0 -13   9   27.73    5.59
   0  13  -9   27.71    4.81
   0 -13  10    5.74    3.15
   0  13 -10    1.72    3.72
   0 -13  10    4.03    2.49
   0 -13  10    2.38    2.88
   0  13 -10    5.74    3.03
   0  13 -10    3.08    2.46
   0  13 -11  277.35   17.33
   0  13 -11  250.11   16.77
   0 -13  11  309.61   19.29
   0 -13  11  288.38   16.20
   0 -13  11  274.52   17.53
   0  13 -12  196.00   12.98
   0  13 -12  198.56   13.00
   0  13 -12  174.41   12.46
   0 -13  12  203.21   13.91
   0 -13  12  183.66   11.44
   0 -13  12  185.80   12.59
   0  13 -13   95.75    8.06
   0  13 -13  116.16    8.72
   0  13 -13   94.79    8.07
   0 -13  13  111.70    8.59
   0 -13  13  102.80    7.92
   0  13 -14  200.89   12.72
   0  13 -14  218.01   12.96
   0  13 -14  226.52   13.09
   0 -13  14  213.10   12.22
   0 -13  14  242.88   12.87
   0 -14  -8  215.05   12.41
   0 -14  -8  219.07   12.15
   0 -14  -8  207.64   12.64
   0 -14  -7   59.34    5.89
   0 -14  -7   65.27    6.71
   0 -14  -6   81.04    7.26
   0 -14  -6   78.97    7.32
   0 -14  -6   83.45    8.16
   0 -14  -5   75.51    7.39
   0 -14  -5   77.64    7.39
   0 -14  -5   73.50    7.88
   0 -14  -4  200.87   13.72
   0 -14  -4  203.21   13.11
   0 -14  -4  211.56   12.95
   0 -14  -4  193.46   14.30
   0 -14  -3    3.74    2.49
   0 -14  -3    4.64    2.57
   0 -14  -3    0.98    2.51
   0 -14  -3    4.53    2.39
   0 -14  -3    2.04    2.71
   0 -14  -3    1.01    1.96
   0 -14  -2  483.11   26.89
   0 -14  -2  489.36   26.12
   0 -14  -2  489.25   26.48
   0 -14  -2  487.51   26.25
   0 -14  -2  495.46   26.14
   0 -14  -2  478.93   25.68
   0 -14  -2  474.78   25.97
   0 -14  -2  481.77   27.19
   0 -14  -1  312.47   18.58
   0 -14  -1  300.26   18.08
   0 -14  -1  288.33   18.41
   0 -14  -1  341.97   19.36
   0 -14  -1  296.49   19.21
   0 -14  -1  284.88   18.56
   0 -14  -1  335.07   18.97
   0 -14  -1  312.78   19.54
   0 -14  -1  347.15   18.76
   0 -14   0  182.19   13.15
   0 -14   0  170.06   12.25
   0 -14   0  177.50   12.56
   0 -14   0  162.57   12.97
   0 -14   0  175.44   13.07
   0 -14   0  178.90   12.57
   0 -14   0  184.56   12.38
   0 -14   0  168.63   12.58
   0 -14   1  104.13    8.50
   0 -14   1  112.79   10.02
   0 -14   1  109.52    9.15
   0 -14   1  123.36    9.79
   0 -14   1  108.47    9.76
   0 -14   1  103.43    8.98
   0 -14   1  125.78    9.89
   0 -14   2   90.43    8.24
   0 -14   2   94.88    9.35
   0 -14   2   91.64    8.72
   0 -14   2  108.52    9.16
   0 -14   2   98.91    8.53
   0 -14   2  107.47    8.88
   0 -14   2   99.95    9.15
   0 -14   2  112.31    9.68
   0 -14   3  258.49   17.68
   0 -14   3  287.10   17.91
   0 -14   3  305.99   17.83
   0 -14   3  245.23   16.11
   0 -14   3  261.50   16.64
   0 -14   3  247.20   15.86
   0 -14   3  304.32   17.32
   0 -14   3  269.95   17.10
   0 -14   4   62.13    7.74
   0 -14   4   98.85    8.75
   0 -14   4   75.35    8.28
   0 -14   4   71.02    6.73
   0 -14   4   85.37    8.09
   0 -14   4   85.66    8.44
   0 -14   4   90.01    8.16
   0 -14   5  265.99   15.93
   0 -14   5  256.47   17.31
   0 -14   5  278.52   17.40
   0 -14   5  249.09   16.96
   0 -14   5  281.98   17.81
   0 -14   5  278.18   17.80
   0 -14   5  318.73   17.93
   0 -14   6  302.99   17.86
   0 -14   6  325.03   19.22
   0 -14   6  310.13   19.39
   0 -14   6  303.25   18.61
   0 -14   6  309.22   18.68
   0 -14   6  308.46   18.90
   0 -14   7   31.60    4.64
   0  14  -7   22.51    8.31
   0 -14   7   29.22    4.30
   0 -14   7   31.39    4.86
   0 -14   7   34.93    5.60
   0 -14   8   44.57    5.68
   0  14  -8   44.71    9.88
   0  14  -8   39.46    5.76
   0 -14   8   51.50    6.86
   0  14  -9   23.26    4.21
   0 -14   9   27.59    4.43
   0 -14   9   22.22    4.75
   0 -14   9   19.23    4.00
   0  14 -10  197.18   13.79
   0 -14  10  223.88   14.33
   0 -14  10  228.73   15.50
   0 -14  10  213.68   13.34
   0  14 -11   83.94    7.54
   0  14 -11   91.89    7.84
   0 -14  11   82.61    7.70
   0 -14  11   98.54    9.09
   0 -14  11   78.40    6.71
   0  14 -12  172.59   11.42
   0  14 -12  174.94   11.49
   0  14 -12  173.78   11.59
   0 -14  12  180.90   11.28
   0 -14  12  173.32   11.85
   0 -14  12  172.86   10.35
   0  14 -13  366.25   19.31
   0  14 -13  372.04   19.38
   0 -14  13  353.41   18.40
   0 -14  13  376.25   19.17
   0 -15  -6    5.32    2.17
   0 -15  -6    2.14    1.83
   0 -15  -6    3.25    1.98
   0 -15  -5   36.37    5.01
   0 -15  -5   43.42    4.80
   0 -15  -5   26.96    4.00
   0 -15  -5   46.00    5.08
   0 -15  -4   11.49    3.58
   0 -15  -4   12.44    2.99
   0 -15  -4   11.42    2.94
   0 -15  -3  128.58   10.29
   0 -15  -3  137.67    9.43
   0 -15  -3  114.71    9.33
   0 -15  -3  135.43   10.26
   0 -15  -3  119.86    9.42
   0 -15  -2  294.26   16.65
   0 -15  -2  274.25   17.47
   0 -15  -2  289.08   16.71
   0 -15  -2  256.43   16.19
   0 -15  -2  312.82   17.99
   0 -15  -1   23.89    4.45
   0 -15  -1   22.14    3.88
   0 -15  -1   21.85    4.23
   0 -15  -1   18.20    4.20
   0 -15  -1   24.88    4.11
   0 -15  -1   23.19    4.08
   0 -15   0  147.27   11.64
   0 -15   0  150.41   11.07
   0 -15   0  150.95   10.73
   0 -15   0  143.13   11.35
   0 -15   0  148.90   11.48
   0 -15   0  157.27   11.91
   0 -15   0  158.76   10.93
   0 -15   0  161.57   11.36
   0 -15   1  119.92    9.86
   0 -15   1  104.35    8.68
   0 -15   1  122.10    9.57
   0 -15   1  122.46    9.97
   0 -15   1  124.97    9.61
   0 -15   1  114.55    9.81
   0 -15   1  107.82    8.63
   0 -15   1   87.84    7.50
   0 -15   2  184.70   12.25
   0 -15   2  187.38   12.69
   0 -15   2  164.57   11.43
   0 -15   2  172.93   12.23
   0 -15   2  166.77   11.44
   0 -15   3   47.18    6.45
   0 -15   3   39.23    5.16
   0 -15   3   44.49    5.51
   0 -15   3   42.94    5.61
   0 -15   3   39.80    4.90
   0 -15   4  551.68   28.62
   0 -15   4  525.33   27.74
   0 -15   4  495.63   28.17
   0 -15   4  552.74   28.52
   0 -15   4  511.58   27.48
   0 -15   5  338.03   19.76
   0 -15   5  342.82   20.47
   0 -15   5  316.77   19.66
   0 -15   5  337.30   20.00
   0 -15   5  371.87   20.69
   0 -15   6    6.23    3.08
   0 -15   6    8.46    2.95
   0 -15   6    1.62    2.57
   0 -15   6    5.61    2.64
   0 -15   6    8.99    3.08
   0 -15   7  104.27    8.87
   0 -15   7   95.01    8.88
   0 -15   7  110.47    9.51
   0 -15   7   94.15    8.45
   0 -15   8    2.13    1.86
   0 -15   8    0.57    2.27
   0 -15   8    1.78    1.61
   0 -15   8    5.05    2.80
   0 -15   9   58.33    6.04
   0 -15   9   55.92    5.90
   0 -15   9   59.35    6.72
   0 -15   9   58.97    5.98
   0 -15   9   43.85    5.20
   0  15 -10   28.66    4.16
   0 -15  10   38.81    4.35
   0 -15  10   30.14    4.10
   0 -15  10   40.42    4.46
   0 -15  10   45.42    5.76
   0 -15  10   35.40    4.45
   0  15 -11  117.76    8.55
   0 -15  11  104.30    7.32
   0 -15  11  136.81    9.64
   0 -15  11  122.01    7.95
   0 -15  12  422.78   21.47
   0 -16  -4  133.57    9.48
   0 -16  -4  147.32    9.62
   0 -16  -3   61.97    6.18
   0 -16  -3   68.12    6.35
   0 -16  -2  160.36   10.18
   0 -16  -2  147.45   10.75
   0 -16  -2  151.98   10.83
   0 -16  -1  343.09   18.30
   0 -16  -1  316.40   18.86
   0 -16  -1  349.68   19.37
   0 -16   0    9.26    2.42
   0 -16   0    9.89    2.88
   0 -16   0   15.18    3.05
   0 -16   1   42.01    4.90
   0 -16   1   34.55    4.94
   0 -16   1   49.82    5.63
   0 -16   1   51.97    5.61
   0 -16   2    7.22    2.63
   0 -16   2    4.70    2.13
   0 -16   2    8.37    2.35
   0 -16   3  295.48   16.97
   0 -16   3  291.27   17.95
   0 -16   3  275.45   16.15
   0 -16   3  320.51   17.65
   0 -16   4  515.42   27.12
   0 -16   4  531.94   26.64
   0 -16   4  539.79   27.18
   0 -16   4  473.23   25.79
   0 -16   5    7.06    2.84
   0 -16   5    5.70    2.22
   0 -16   5    5.50    2.52
   0 -16   5    5.29    2.62
   0 -16   6  106.95    8.79
   0 -16   6   96.95    8.09
   0 -16   6   97.76    8.24
   0 -16   6  110.99    8.89
   0 -16   7    2.00    1.94
   0 -16   7    3.53    2.09
   0 -16   7    2.65    2.24
   0 -16   7   -0.44    2.24
   0 -16   8   51.50    5.25
   0 -16   8   55.12    5.67
   0 -16   8   49.23    5.94
   0 -16   9   38.52    4.19
   0 -16   9   51.79    4.90
   0 -16   9   47.48    5.50
   0 -16  10  128.00    8.07
   0 -16  10  154.16   10.02
   0 -17  -2  272.73   14.97
   0 -17  -1   28.94    3.83
   0 -17   0    3.84    1.65
   0 -17   0    5.93    2.41
   0 -17   1    4.73    1.86
   0 -17   2  286.61   16.10
   0 -17   2  319.06   16.85
   0 -17   3  384.54   19.49
   0 -17   3  357.15   19.62
   0 -17   4    0.43    1.78
   0 -17   4    2.89    1.79
   0 -17   4    3.73    1.65
   0 -17   5  110.21    8.31
   0 -17   5   99.77    7.52
   0 -17   5  109.81    8.21
   0 -17   6    4.47    2.09
   0 -17   6    3.29    1.66
   0 -17   6    2.90    2.20
   0 -17   7    6.63    2.22
   0 -17   7    9.95    2.74
   0 -17   8   22.67    2.96
   0 -17   8   18.48    3.26
  -1 -17   7    1.55    2.01
  -1 -17   7   -1.00    1.47
  -1 -17   7    0.68    1.47
  -1 -17   6  141.05    9.07
  -1 -17   6  123.94    9.29
  -1 -17   6  134.14    8.96
  -1 -17   5  243.07   14.26
  -1 -17   5  268.34   14.56
  -1 -17   4   20.72    3.18
  -1 -17   4   17.72    3.01
  -1 -17   3  256.18   15.01
  -1 -17   3  269.01   14.75
  -1 -17   3  262.03   14.71
  -1 -17   2    5.61    1.91
  -1 -17   2    7.12    2.11
  -1 -17   1   14.36    2.59
  -1 -17   0   25.33    3.35
  -1 -17   0   27.59    3.71
  -1 -17  -1   62.94    5.26
  -1 -17  -1   68.63    5.83
  -1 -16  10    3.50    1.48
  -1 -16  10    3.00    1.47
  -1 -16  10    5.03    2.03
  -1 -16   9    3.46    2.04
  -1 -16   9    2.37    1.79
  -1 -16   9    2.06    1.87
  -1 -16   8    0.91    1.70
  -1 -16   8    1.46    1.95
  -1 -16   8    2.69    1.94
  -1 -16   7  137.35    9.96
  -1 -16   7  123.47    9.89
  -1 -16   7  135.22    9.74
  -1 -16   6  286.76   17.03
  -1 -16   6  259.22   16.13
  -1 -16   6  280.24   16.32
  -1 -16   5   19.75    3.67
  -1 -16   5   20.34    3.66
  -1 -16   4  583.35   29.67
  -1 -16   4  585.23   29.61
  -1 -16   3  133.05   10.04
  -1 -16   3  124.86    9.57
  -1 -16   3  141.87    9.96
  -1 -16   2    0.91    1.72
  -1 -16   2    7.38    2.57
  -1 -16   2    2.76    1.78
  -1 -16   2    3.99    2.19
  -1 -16   1    7.45    2.39
  -1 -16   1   11.19    2.88
  -1 -16   1    8.10    2.96
  -1 -16   1   10.23    2.91
  -1 -16   0  125.79    8.72
  -1 -16   0   97.22    8.79
  -1 -16  -1  342.40   18.36
  -1 -16  -1  337.63   19.37
  -1 -16  -2    1.10    1.55
  -1 -16  -2    2.35    2.27
  -1 -16  -3  211.40   13.07
  -1 -16  -3  265.13   14.37
  -1 -16  -4   56.54    4.93
  -1 -15  11   32.24    3.61
  -1 -15  11   26.91    3.42
  -1 -15  11   30.88    4.15
  -1 -15  11   28.48    3.71
   1  15 -10   24.05    3.70
  -1 -15  10   20.58    3.55
  -1 -15  10   24.50    3.84
  -1 -15  10   21.99    3.77
  -1 -15  10   32.84    4.63
  -1 -15   9    7.79    3.01
  -1 -15   9    5.02    2.60
  -1 -15   9    5.70    2.30
  -1 -15   9    5.41    2.68
  -1 -15   9    7.37    2.55
  -1 -15   8   62.01    6.98
  -1 -15   8   68.29    7.03
  -1 -15   8   49.63    5.56
  -1 -15   8   57.76    6.52
  -1 -15   7  274.74   16.88
  -1 -15   7  262.94   17.07
  -1 -15   7  260.48   15.45
  -1 -15   7  240.37   15.37
  -1 -15   7  263.39   15.93
  -1 -15   7  282.03   16.87
  -1 -15   6   55.93    6.54
  -1 -15   6   62.64    7.19
  -1 -15   6   51.90    5.44
  -1 -15   6   56.13    6.40
  -1 -15   6   50.71    6.19
  -1 -15   6   58.45    6.63
  -1 -15   5  514.35   26.68
  -1 -15   5  511.25   26.53
  -1 -15   5  445.51   25.44
  -1 -15   5  485.04   26.97
  -1 -15   4  185.47   12.87
  -1 -15   4  158.59   13.10
  -1 -15   4  190.81   12.50
  -1 -15   4  191.09   12.95
  -1 -15   3    3.87    2.28
  -1 -15   3    5.38    2.72
  -1 -15   3    1.48    1.91
  -1 -15   3    3.31    2.39
  -1 -15   3    2.32    2.06
  -1 -15   3    5.56    2.94
  -1 -15   2    2.15    1.88
  -1 -15   2    1.72    2.00
  -1 -15   2   -0.68    2.38
  -1 -15   2   -1.07    2.01
  -1 -15   2    1.14    2.07
  -1 -15   1   89.38    7.99
  -1 -15   1   88.16    7.80
  -1 -15   1   88.60    7.88
  -1 -15   1   76.27    8.14
  -1 -15   0  366.83   21.04
  -1 -15   0  379.29   20.91
  -1 -15   0  374.67   20.69
  -1 -15   0  336.14   21.37
  -1 -15   0  399.46   21.04
  -1 -15  -1    9.60    2.86
  -1 -15  -1   12.22    3.28
  -1 -15  -1   10.29    2.72
  -1 -15  -1   10.52    3.57
  -1 -15  -2  171.62   11.05
  -1 -15  -2  168.26   11.49
  -1 -15  -2  179.55   12.14
  -1 -15  -3   74.68    6.97
  -1 -15  -3   69.75    6.74
  -1 -15  -3   58.57    6.57
  -1 -15  -4    5.39    2.38
  -1 -15  -4    3.15    2.14
  -1 -15  -5   -0.78    2.18
  -1 -15  -5    0.82    1.95
  -1 -15  -5    0.40    1.74
  -1 -15  -6   67.60    5.70
  -1 -15  -6   77.73    6.11
  -1 -15  -6   70.08    5.88
  -1 -14  13  386.50   19.05
  -1 -14  13  359.59   18.51
  -1 -14  12   22.02    3.69
  -1 -14  12   31.20    3.92
   1  14 -12   31.13    4.22
   1  14 -12   22.97    3.70
  -1 -14  11   53.23    6.39
  -1 -14  11   61.40    6.24
   1  14 -11   58.67    6.11
   1  14 -11   67.24    6.57
  -1 -14  10    2.47    2.39
  -1 -14  10    0.86    2.03
  -1 -14  10    1.57    2.15
   1  14 -10    0.55    1.75
   1  14 -10    1.13    1.82
  -1 -14   9   28.40    4.76
  -1 -14   9   19.39    3.79
  -1 -14   9   26.31    4.28
   1  14  -9   33.81    4.99
  -1 -14   8  233.72   14.62
  -1 -14   8  264.20   16.76
  -1 -14   8  262.94   15.87
   1  14  -8  232.57   15.98
  -1 -14   7    7.83    3.03
  -1 -14   7    3.86    2.14
  -1 -14   7    3.82    2.37
   1  14  -7    3.88    2.59
  -1 -14   6  427.10   23.31
   1  14  -6  441.32   36.89
  -1 -14   6  428.00   24.05
  -1 -14   6  468.72   24.95
  -1 -14   6  399.99   24.10
  -1 -14   5  130.18   10.90
  -1 -14   5  153.12   11.43
  -1 -14   5  120.61   10.64
  -1 -14   5  138.45   10.84
  -1 -14   5  140.27   11.72
  -1 -14   5  141.24   10.25
  -1 -14   4   70.90    7.25
  -1 -14   4   54.23    7.29
  -1 -14   4   70.09    7.80
  -1 -14   4   63.51    7.07
  -1 -14   4   53.54    5.99
  -1 -14   4   62.37    7.00
  -1 -14   3   56.22    6.98
  -1 -14   3   59.20    6.68
  -1 -14   3   55.52    7.01
  -1 -14   3   59.34    7.47
  -1 -14   3   77.44    7.41
  -1 -14   3   51.65    6.23
  -1 -14   3   49.01    6.16
  -1 -14   2  153.98   11.45
  -1 -14   2  172.20   11.74
  -1 -14   2  172.92   12.01
  -1 -14   2  144.49   10.56
  -1 -14   2  148.08   11.16
  -1 -14   2  118.01   11.31
  -1 -14   2  131.37   11.25
  -1 -14   2  133.34    9.83
  -1 -14   1  343.38   20.05
  -1 -14   1  324.59   19.53
  -1 -14   1  330.76   19.98
  -1 -14   1  358.87   20.05
  -1 -14   1  332.31   20.67
  -1 -14   1  328.80   18.47
  -1 -14   1  333.91   18.52
  -1 -14   0    7.17    2.68
  -1 -14   0    2.87    2.30
  -1 -14   0    3.65    2.51
  -1 -14   0    4.93    3.33
  -1 -14   0    9.44    2.55
  -1 -14   0    5.43    2.29
  -1 -14   0    9.84    3.73
  -1 -14   0    2.73    2.56
  -1 -14   0    6.62    2.73
  -1 -14  -1  429.42   23.77
  -1 -14  -1  424.79   24.32
  -1 -14  -1  439.86   23.76
  -1 -14  -1  466.64   24.17
  -1 -14  -1  435.52   25.08
  -1 -14  -1  427.12   23.03
  -1 -14  -1  395.29   23.43
  -1 -14  -1  478.59   24.71
  -1 -14  -2   54.38    6.48
  -1 -14  -2   51.09    6.40
  -1 -14  -2   51.36    5.68
  -1 -14  -2   50.07    6.16
  -1 -14  -3   33.24    5.18
  -1 -14  -3   31.56    4.42
  -1 -14  -3   31.37    4.94
  -1 -14  -4    1.14    2.41
  -1 -14  -4    0.57    1.97
  -1 -14  -4    0.94    2.03
  -1 -14  -5   10.70    3.13
  -1 -14  -5   12.52    3.22
  -1 -14  -5    6.20    2.67
  -1 -14  -6  298.68   18.10
  -1 -14  -6  338.98   18.49
  -1 -14  -6  338.26   18.27
  -1 -14  -7   67.47    6.02
  -1 -14  -7   65.58    6.00
  -1 -14  -7   60.76    5.75
  -1 -14  -8  244.38   12.95
  -1 -14  -8  238.19   13.07
  -1 -14  -8  223.66   12.66
   1  13 -14  516.31   26.07
   1  13 -14  525.56   26.20
   1  13 -14  531.38   26.26
  -1 -13  14  524.84   25.36
  -1 -13  14  554.32   25.74
   1  13 -13  111.63    8.71
   1  13 -13  100.31    8.32
   1  13 -13  117.54    8.84
  -1 -13  13  123.95    8.32
  -1 -13  13   99.01    8.05
   1  13 -12  224.50   14.74
   1  13 -12  221.03   14.70
   1  13 -12  226.07   14.82
  -1 -13  12  242.54   14.57
  -1 -13  12  260.53   15.52
   1  13 -11   48.17    6.25
   1  13 -11   63.72    7.02
  -1 -13  11   70.84    7.30
  -1 -13  11   66.59    6.27
  -1 -13  11   60.26    7.48
   1  13 -10   16.83    4.00
  -1 -13  10    9.15    3.12
  -1 -13  10   11.18    3.24
   1  13  -9  197.42   23.64
   1  13  -9  222.32   15.46
  -1 -13   9  215.23   14.76
   1  13  -9  206.09   21.09
  -1 -13   9  240.11   16.14
  -1 -13   9  214.16   13.15
  -1 -13   9  229.52   14.49
   1  13  -8   23.55    8.27
   1  13  -8   24.63    4.82
   1  13  -8   24.58    7.27
  -1 -13   8   25.00    5.12
  -1 -13   8   23.28    3.91
  -1 -13   8   28.11    4.71
  -1 -13   8   17.24    3.89
   1  13  -7  729.44   53.73
   1  13  -7  789.15   50.41
  -1 -13   7  816.35   40.47
  -1 -13   7  782.77   40.25
  -1 -13   7  820.05   40.05
  -1 -13   7  873.01   41.96
  -1 -13   6   90.01    8.31
  -1 -13   6   93.57    8.80
  -1 -13   6   98.21    8.96
  -1 -13   6  107.43    9.55
  -1 -13   6   97.13    9.13
  -1 -13   5   47.36    5.80
   1  13  -5   42.53    8.55
  -1 -13   5   47.77    6.27
  -1 -13   5   47.97    6.73
  -1 -13   5   51.33    6.37
  -1 -13   5   48.06    6.26
  -1 -13   4   36.51    5.45
  -1 -13   4   33.81    5.05
  -1 -13   4   28.34    5.27
  -1 -13   4   28.06    4.38
  -1 -13   4   35.08    5.44
  -1 -13   3  114.86   10.16
  -1 -13   3  148.12   12.27
  -1 -13   3  158.99   11.44
  -1 -13   3  152.72   11.80
  -1 -13   3  152.45   10.33
  -1 -13   3  133.33    9.98
  -1 -13   3  146.72   11.18
  -1 -13   2  378.11   22.17
  -1 -13   2  400.37   22.66
  -1 -13   2  385.45   22.04
  -1 -13   2  421.49   22.49
  -1 -13   2  381.89   23.26
  -1 -13   2  366.55   20.78
  -1 -13   2  385.05   21.52
  -1 -13   1   50.92    6.26
  -1 -13   1   47.11    6.37
  -1 -13   1   50.60    6.00
  -1 -13   1   49.19    5.58
  -1 -13   1   41.49    5.18
  -1 -13   1   53.16    5.94
  -1 -13   0  507.73   28.08
  -1 -13   0  523.96   28.68
  -1 -13   0  523.89   28.38
  -1 -13   0  542.65   28.18
  -1 -13   0  518.89   28.63
  -1 -13   0  506.05   27.59
  -1 -13   0  520.75   26.60
  -1 -13   0  531.79   27.54
  -1 -13   0  571.86   28.48
  -1 -13   0  562.91   29.65
  -1 -13  -1  363.21   21.92
  -1 -13  -1  371.86   21.36
  -1 -13  -1  362.49   21.53
  -1 -13  -1  404.59   22.15
  -1 -13  -1  389.76   21.95
  -1 -13  -1  372.77   22.23
  -1 -13  -1  364.49   20.87
  -1 -13  -1  372.22   21.27
  -1 -13  -2    0.56    2.16
  -1 -13  -2    3.90    2.67
  -1 -13  -2    3.85    2.26
  -1 -13  -2    0.55    1.68
  -1 -13  -2    1.40    2.34
  -1 -13  -2    1.14    2.41
  -1 -13  -2    1.94    2.50
  -1 -13  -3   42.58    6.03
  -1 -13  -3   49.50    5.72
  -1 -13  -3   48.69    6.31
  -1 -13  -4   33.36    5.17
  -1 -13  -4   26.78    4.13
  -1 -13  -4   26.64    4.83
  -1 -13  -4   30.14    5.07
  -1 -13  -5  282.51   18.11
  -1 -13  -5  285.73   17.79
  -1 -13  -5  295.63   18.00
  -1 -13  -6   42.44    5.87
  -1 -13  -6   42.95    5.71
  -1 -13  -6   56.13    6.12
  -1 -13  -6   37.86    5.41
  -1 -13  -7  239.50   15.61
  -1 -13  -7  287.19   15.63
  -1 -13  -7  231.23   15.24
  -1 -13  -7  258.48   15.57
  -1 -13  -8  198.35   12.53
  -1 -13  -8  198.64   12.03
  -1 -13  -9    0.99    1.63
  -1 -13  -9    2.27    1.53
   1  12 -15  253.95   14.48
   1  12 -15  257.21   14.37
   1  12 -15  261.70   13.39
  -1 -12  15  275.39   14.06
  -1 -12  14   48.09    4.92
  -1 -12  14   44.61    4.93
   1  12 -14   43.79    5.10
   1  12 -14   47.08    5.22
   1  12 -14   43.43    5.10
  -1 -12  13  307.72   17.06
   1  12 -13  252.39   16.07
  -1 -12  13  318.55   17.73
   1  12 -13  301.24   17.63
   1  12 -13  288.95   17.47
   1  12 -13  294.97   17.47
  -1 -12  12  139.64   10.38
   1  12 -12  119.53    9.56
  -1 -12  12  131.94   10.94
  -1 -12  12  126.78    9.02
   1  12 -12  117.24   10.21
   1  12 -12  127.75   10.48
   1  12 -11    0.56    1.94
  -1 -12  11    1.95    2.43
   1  12 -11    0.67    2.34
   1  12 -11   -0.68    2.17
   1  12 -11    1.66    3.22
  -1 -12  11   -0.47    1.97
  -1 -12  11    0.77    2.77
   1  12 -10  121.72   17.97
  -1 -12  10  135.09   10.75
   1  12 -10  116.39    9.99
  -1 -12  10  121.12   10.65
   1  12 -10  111.73   10.38
   1  12 -10  116.78   10.40
   1  12 -10  127.44   15.97
  -1 -12  10  133.39    9.87
  -1 -12  10  129.89   11.40
   1  12  -9    2.36    4.56
   1  12  -9    1.26    2.03
  -1 -12   9   -0.66    2.21
  -1 -12   9    0.66    1.92
   1  12  -9    2.92    2.64
   1  12  -9    2.06    2.49
   1  12  -9    1.78    2.99
  -1 -12   9   -0.56    2.48
  -1 -12   9    3.08    2.78
  -1 -12   9    2.19    1.47
   1  12  -8  512.78   28.30
  -1 -12   8  500.90   28.67
   1  12  -8  628.48   44.13
   1  12  -8  532.63   38.40
  -1 -12   8  571.15   29.17
   1  12  -8  511.94   37.36
   1  12  -8  440.97   38.08
   1  12  -8  490.53   28.41
  -1 -12   8  503.34   27.20
  -1 -12   8  566.72   29.86
  -1 -12   8  521.89   28.06
  -1 -12   7  331.55   20.60
   1  12  -7  322.41   27.91
  -1 -12   7  331.27   19.78
   1  12  -7  312.25   27.16
   1  12  -7  324.19   20.03
   1  12  -7  300.03   29.00
  -1 -12   7  336.75   19.23
  -1 -12   7  304.33   19.28
  -1 -12   7  355.57   20.85
  -1 -12   6  286.29   18.79
   1  12  -6  288.70   25.67
  -1 -12   6  310.08   18.46
   1  12  -6  311.67   19.01
   1  12  -6  251.35   26.52
   1  12  -6  313.30   26.15
  -1 -12   6  320.14   19.38
  -1 -12   6  325.37   19.43
  -1 -12   6  291.75   18.17
  -1 -12   5  130.75   10.79
   1  12  -5  122.07   15.49
  -1 -12   5  140.47   10.57
   1  12  -5  157.89   16.79
   1  12  -5  109.73   16.53
  -1 -12   5  142.90   10.99
  -1 -12   5  137.10   11.57
  -1 -12   5  130.68   10.81
  -1 -12   5  161.84   11.61
  -1 -12   4  239.53   15.62
   1  12  -4  272.18   22.44
  -1 -12   4  253.44   15.61
  -1 -12   4  246.92   25.47
   1  12  -4  228.00   24.28
   1  12  -4  262.67   22.04
  -1 -12   4  259.98   17.26
  -1 -12   4  263.39   16.47
  -1 -12   4  239.73   16.13
  -1 -12   4  276.21   16.65
   1  12  -3  201.56   24.65
   1  12  -3  226.62   24.16
  -1 -12   3  241.58   15.60
  -1 -12   3  238.42   15.58
  -1 -12   3  227.32   25.22
  -1 -12   3  276.20   15.37
  -1 -12   3  253.21   16.45
   1  12  -3  270.64   25.89
  -1 -12   3  265.09   16.03
  -1 -12   3  223.41   14.43
  -1 -12   3  260.63   16.37
  -1 -12   3  237.82   16.04
  -1 -12   3  257.56   15.80
  -1 -12   3  237.98   16.57
  -1 -12   2    8.92    5.75
  -1 -12   2   16.25    3.17
  -1 -12   2   18.82    4.22
  -1 -12   2   23.38    4.57
  -1 -12   2   18.57    3.32
  -1 -12   2   18.32    3.34
  -1 -12   2   12.41    3.72
  -1 -12   2   13.43    3.24
  -1 -12   2   21.04    4.37
  -1 -12   2   15.15    3.46
  -1 -12   2   19.41    3.97
   1  12  -2   16.55    6.37
   1  12  -2   15.29    6.38
  -1 -12   1  923.61   42.94
  -1 -12   1  924.11   43.71
  -1 -12   1  908.78   42.98
  -1 -12   1  878.48   45.03
  -1 -12   1  893.59   43.90
  -1 -12   1  835.00   43.27
  -1 -12   1  895.31   43.99
   1  12  -1  924.58   57.89
  -1 -12   0  423.01   23.57
  -1 -12   0  395.82   22.08
  -1 -12   0  389.04   21.06
  -1 -12   0  383.65   21.67
  -1 -12   0  387.44   23.60
  -1 -12   0  413.54   22.86
  -1 -12   0  397.43   22.43
  -1 -12   0  414.20   22.96
  -1 -12   0  393.36   22.28
  -1 -12   0  387.56   22.05
  -1 -12  -1  101.70    9.23
  -1 -12  -1  129.51    9.57
  -1 -12  -1  114.75   10.06
  -1 -12  -1  108.51    9.07
  -1 -12  -1  109.58    9.33
  -1 -12  -1  103.88    9.48
  -1 -12  -2    6.80    2.41
  -1 -12  -2    2.16    3.63
  -1 -12  -2    2.54    2.14
  -1 -12  -2    5.35    2.21
  -1 -12  -2    5.54    2.74
  -1 -12  -2   12.30    3.38
  -1 -12  -2    6.76    2.79
  -1 -12  -2    8.68    2.79
  -1 -12  -3   48.08    5.70
  -1 -12  -3   48.25    6.66
  -1 -12  -3   56.78    6.30
  -1 -12  -3   49.99    5.94
  -1 -12  -3   53.97    5.99
  -1 -12  -3   51.13    6.27
  -1 -12  -3   67.36   13.57
  -1 -12  -3   51.58    6.15
  -1 -12  -3   55.82    6.01
  -1 -12  -4  366.84   21.33
  -1 -12  -4  401.93   23.50
  -1 -12  -4  406.74   23.07
  -1 -12  -4  404.91   23.31
  -1 -12  -4  400.04   22.55
  -1 -12  -4  409.99   23.27
  -1 -12  -4  383.58   34.89
  -1 -12  -5  128.78    9.55
  -1 -12  -5  132.01   10.14
  -1 -12  -5  142.66   20.19
  -1 -12  -5  132.18   10.68
  -1 -12  -5  143.10   11.44
  -1 -12  -5  152.76   11.45
  -1 -12  -5  124.68   10.73
  -1 -12  -6  413.32   24.62
  -1 -12  -6  451.62   24.38
  -1 -12  -6  421.44   24.20
  -1 -12  -6  437.52   24.03
  -1 -12  -7  574.79   28.67
  -1 -12  -7  489.19   29.12
  -1 -12  -7  565.63   28.76
  -1 -12  -8    4.11    2.91
  -1 -12  -8    7.79    2.56
  -1 -12  -9   22.50    3.35
  -1 -12  -9   31.53    4.33
  -1 -12  -9   25.60    4.17
  -1 -12 -10    2.88    1.94
  -1 -12 -10    3.69    1.62
  -1 -12 -10    2.12    1.68
  -1 -12 -10    1.76    1.71
   1  11 -15   64.39    4.98
  -1 -11  15   67.99    5.72
   1  11 -15   62.68    5.83
   1  11 -15   65.97    6.11
   1  11 -15   60.20    5.97
   1  11 -14  206.39   13.28
   1  11 -14  220.08   12.46
  -1 -11  14  227.31   13.94
   1  11 -14  222.45   14.15
   1  11 -14  230.82   14.41
  -1 -11  13  293.15   18.00
   1  11 -13  286.60   17.32
   1  11 -13  277.33   18.00
   1  11 -13  303.47   18.23
   1  11 -13  296.10   18.21
   1  11 -13  297.40   16.17
  -1 -11  13  311.84   18.45
  -1 -11  12   25.64    4.43
  -1 -11  12   26.71    5.11
   1  11 -12   28.25    4.46
   1  11 -12   31.79    5.27
   1  11 -12   21.65    4.58
   1  11 -12   24.53    3.62
  -1 -11  12   29.83    5.47
  -1 -11  12   29.97    4.14
  -1 -11  11   36.49    4.84
  -1 -11  11   36.46    6.24
   1  11 -11   32.26    4.10
   1  11 -11   32.58    5.15
   1  11 -11   34.15    5.19
  -1 -11  11   40.56    6.70
   1  11 -11   26.59    4.84
   1  11 -11   20.70    6.80
   1  11 -11   13.51    6.30
   1  11 -10   78.72   14.25
   1  11 -10   73.89    8.08
  -1 -11  10   84.95    9.32
   1  11 -10   69.74    7.91
   1  11 -10   87.91    8.97
   1  11 -10   91.70    9.03
   1  11 -10   76.04   12.49
  -1 -11  10  105.07   10.17
  -1 -11  10   94.94    8.17
   1  11  -9  755.14   52.28
   1  11  -9  720.53   47.71
   1  11  -9  742.51   39.04
   1  11  -9  813.02   49.09
   1  11  -9  709.38   38.56
   1  11  -9  742.56   38.50
  -1 -11   9  741.58   38.39
  -1 -11   9  793.62   37.87
  -1 -11   9  720.88   36.15
  -1 -11   9  822.37   40.43
   1  11  -8   27.55    4.84
  -1 -11   8   39.35    5.79
   1  11  -8   28.34    8.84
   1  11  -8   32.87    8.18
   1  11  -8   29.46    5.21
  -1 -11   8   48.52    5.85
  -1 -11   8   37.18    4.98
  -1 -11   8   49.88    6.77
  -1 -11   8   44.33    5.27
   1  11  -8   54.51   10.47
  -1 -11   7  284.40   17.94
   1  11  -7  258.37   23.88
   1  11  -7  273.26   27.04
   1  11  -7  277.98   17.70
   1  11  -7  239.44   23.38
  -1 -11   7  273.91   17.08
  -1 -11   7  260.60   16.36
  -1 -11   7  313.19   18.50
  -1 -11   7  267.79   17.01
  -1 -11   6  611.34   31.23
   1  11  -6  537.07   38.01
   1  11  -6  514.49   41.46
  -1 -11   6  550.19   39.45
  -1 -11   6  599.09   30.42
   1  11  -6  495.78   39.82
  -1 -11   6  608.68   31.16
  -1 -11   6  588.10   29.92
  -1 -11   6  564.78   30.71
  -1 -11   5   24.60    4.25
  -1 -11   5   29.46    4.54
   1  11  -5   19.34    6.18
   1  11  -5   25.04    7.87
  -1 -11   5   12.87    5.42
  -1 -11   5   21.38    3.99
  -1 -11   5   19.96    3.95
   1  11  -5   32.82    8.61
   1  11  -5   24.68    6.66
  -1 -11   5   24.87    4.34
  -1 -11   5   25.02    4.24
  -1 -11   5   19.04    4.13
  -1 -11   4  286.30   17.70
  -1 -11   4  323.39   18.25
   1  11  -4  289.63   27.80
   1  11  -4  307.48   24.19
   1  11  -4  289.47   27.12
  -1 -11   4  308.75   18.36
  -1 -11   4  270.56   26.52
  -1 -11   4  326.26   17.96
   1  11  -4  311.97   27.71
   1  11  -4  292.15   23.54
  -1 -11   4  292.67   17.93
  -1 -11   4  316.00   18.40
  -1 -11   4  303.35   19.18
  -1 -11   4  331.90   18.64
  -1 -11   4  295.96   17.02
  -1 -11   4  322.35   18.43
  -1 -11   3   12.37    2.97
  -1 -11   3    9.28    2.80
  -1 -11   3    4.97    2.70
  -1 -11   3   13.87    2.96
   1  11  -3   15.83    7.17
   1  11  -3    6.03    3.32
   1  11  -3    7.45    4.43
  -1 -11   3   10.96    3.03
  -1 -11   3    9.00    2.53
  -1 -11   3    9.82    5.39
   1  11  -3    3.52    2.81
  -1 -11   3    8.12    2.94
  -1 -11   3    8.96    3.06
  -1 -11   3    8.75    2.89
  -1 -11   3   11.14    2.58
  -1 -11   3   10.45    2.88
  -1 -11   2  605.10   30.96
  -1 -11   2  660.28   33.43
  -1 -11   2  610.85   44.28
  -1 -11   2  687.08   31.83
   1  11  -2  618.86   41.66
   1  11  -2  635.68   43.87
  -1 -11   2  603.81   32.35
  -1 -11   2  644.13   31.60
  -1 -11   2  640.92   32.44
  -1 -11   2  678.24   33.91
  -1 -11   2  647.97   33.03
  -1 -11   2  651.22   33.78
  -1 -11   2  668.87   32.48
  -1 -11   1  774.32   36.79
   1  11  -1  800.32   50.63
   1  11  -1  806.29   49.44
  -1 -11   1  745.69   38.05
  -1 -11   1  762.40   37.79
  -1 -11   1  763.65   37.38
  -1 -11   1  780.39   39.44
  -1 -11   1  802.68   38.04
  -1 -11   1  768.75   37.25
  -1 -11   0   13.36    3.30
  -1 -11   0    9.51    5.54
   1  11   0    5.85    4.24
   1  11   0    5.65    4.10
  -1 -11   0    9.33    2.94
  -1 -11   0    8.88    2.93
  -1 -11   0   12.48    3.22
  -1 -11   0   15.65    3.30
  -1 -11   0   12.63    3.55
  -1 -11   0   11.76    3.07
  -1 -11   0    8.68    2.54
  -1 -11   0    9.15    2.86
  -1 -11  -1  163.93   18.88
  -1 -11  -1  137.15   10.73
   1  11   1  140.89   19.25
   1  11   1  131.66   17.16
  -1 -11  -1  159.90   11.06
  -1 -11  -1  136.18   10.68
  -1 -11  -1  145.40   11.18
  -1 -11  -1  155.36   10.75
  -1 -11  -1  168.77   12.53
  -1 -11  -1  156.02   11.19
  -1 -11  -1  152.68   18.66
  -1 -11  -1  137.68   11.16
  -1 -11  -2  128.33    9.92
  -1 -11  -2  120.32   15.94
   1  11   2  164.96   19.87
  -1 -11  -2  143.19   10.38
  -1 -11  -2  128.31   11.20
  -1 -11  -2  170.55   11.72
  -1 -11  -2  125.45   10.13
  -1 -11  -2  145.92   18.56
  -1 -11  -2  133.61   10.47
  -1 -11  -2  140.26   10.30
  -1 -11  -2  154.78   10.80
  -1 -11  -2  140.32   11.14
  -1 -11  -3  259.55   16.01
  -1 -11  -3  273.71   16.13
  -1 -11  -3  281.62   16.39
   1  11   3  273.51   28.31
   1  11   3  295.09   27.74
  -1 -11  -3  274.59   16.25
  -1 -11  -3  260.73   26.48
  -1 -11  -3  264.74   16.13
  -1 -11  -3  246.36   16.16
  -1 -11  -3  228.35   16.19
  -1 -11  -3  292.33   17.15
  -1 -11  -4   22.06    3.78
  -1 -11  -4   28.44    4.45
   1  11   4   22.66    8.03
   1  11   4   19.15    8.08
  -1 -11  -4   27.19    8.54
  -1 -11  -4   26.15    4.04
  -1 -11  -4   16.92    3.56
  -1 -11  -4   24.06    4.59
  -1 -11  -5  881.54   42.35
  -1 -11  -5  812.38   41.07
  -1 -11  -5  879.53   42.51
   1  11   5  786.22   54.86
   1  11   5  999.00   62.86
  -1 -11  -5  889.59   43.16
  -1 -11  -5  888.05   44.13
  -1 -11  -5  885.85   43.49
  -1 -11  -5  885.69   58.74
   1  11   6  259.37   17.24
   1  11   6  298.22   30.98
  -1 -11  -6  275.98   16.50
  -1 -11  -6  238.41   14.67
  -1 -11  -6  260.65   16.95
  -1 -11  -6  273.81   17.11
  -1 -11  -6  263.58   17.98
  -1 -11  -6  271.02   16.92
  -1 -11  -6  308.94   30.58
  -1 -11  -7   40.36   11.27
  -1 -11  -7   29.42    4.93
  -1 -11  -7   38.03    6.48
  -1 -11  -7   39.62    5.31
   1  11   7   34.71   10.74
   1  11   7   28.63    5.27
  -1 -11  -8  169.33   11.85
  -1 -11  -8  169.32   11.55
  -1 -11  -8  132.01   12.14
  -1 -11  -8  170.02   12.07
   1  11   8  149.11   12.19
   1  11   8  154.85   21.34
  -1 -11  -9   13.05    2.91
  -1 -11  -9    9.80    3.10
  -1 -11  -9   10.83    3.34
  -1 -11  -9    5.69    2.38
   1  11   9    8.55    3.20
   1  11  10  203.17   13.88
  -1 -11 -10  191.48   11.72
  -1 -11 -10  204.15   12.71
  -1 -11 -10  212.64   13.42
   1  11  10  197.66   13.60
  -1 -11 -11  166.65    9.78
  -1 -11 -11  138.00    9.60
   1  11  11  134.86   10.41
   1  10 -16   15.26    2.26
  -1 -10  16   16.35    2.68
   1  10 -16   12.26    2.40
   1  10 -16   11.30    2.53
   1  10 -15  290.79   16.31
  -1 -10  15  285.54   16.22
   1  10 -15  295.69   15.46
  -1 -10  15  296.41   16.33
   1  10 -15  268.41   16.24
   1  10 -15  267.41   16.34
   1  10 -15  292.67   16.94
   1  10 -14  176.78   12.14
   1  10 -14  175.99   12.56
   1  10 -14  172.67   12.54
   1  10 -14  180.22   11.20
  -1 -10  14  179.70   12.36
   1  10 -13    5.22    2.23
  -1 -10  13    2.06    2.82
  -1 -10  13    4.08    2.26
   1  10 -13    4.67    2.53
   1  10 -13    4.70    2.76
   1  10 -13    2.62    2.46
   1  10 -13    3.33    2.58
   1  10 -13    3.13    4.01
  -1 -10  13   -0.65    2.53
  -1 -10  12   13.20    4.33
   1  10 -12   10.14    2.62
  -1 -10  12    9.58    2.96
   1  10 -12    8.62    3.03
   1  10 -12    3.82    2.57
   1  10 -12   13.75    3.72
   1  10 -12   17.24    4.18
  -1 -10  12    6.89    2.53
  -1 -10  12    8.70    3.61
  -1 -10  12    5.98    2.90
  -1 -10  11    3.57    2.77
  -1 -10  11    2.56    3.30
  -1 -10  11    1.20    2.09
   1  10 -11    4.15    2.51
   1  10 -11    3.32    2.49
   1  10 -11    3.73    2.98
   1  10 -11    3.65    2.82
  -1 -10  11    5.19    3.65
  -1 -10  11    2.42    2.35
  -1 -10  10  582.58   28.36
  -1 -10  10  573.82   31.27
  -1 -10  10  496.04   29.15
  -1 -10  10  500.69   30.35
  -1 -10  10  510.18   28.51
   1  10 -10  511.11   29.28
   1  10 -10  534.39   29.22
   1  10 -10  565.78   30.32
   1  10 -10  518.92   29.57
   1  10 -10  630.76   39.73
   1  10 -10  523.25   37.80
   1  10 -10  517.61   40.77
  -1 -10   9  547.68   28.85
  -1 -10   9  627.59   32.06
   1  10  -9  568.97   30.36
  -1 -10   9  550.90   31.17
  -1 -10   9  531.44   29.79
   1  10  -9  523.39   30.10
   1  10  -9  552.69   38.49
   1  10  -9  511.26   40.76
   1  10  -9  585.73   39.17
  -1 -10   8    5.37    2.52
  -1 -10   8   12.34    2.89
  -1 -10   8    7.79    3.45
  -1 -10   8   11.04    2.86
  -1 -10   8    8.55    3.09
   1  10  -8    8.46    3.11
  -1 -10   8    7.37    3.21
   1  10  -8   14.85    6.50
   1  10  -8    7.97    2.90
   1  10  -8   16.54    5.78
   1  10  -8    6.42    4.64
  -1 -10   7  538.67   27.00
  -1 -10   7  551.90   27.91
  -1 -10   7  559.42   29.00
  -1 -10   7  505.46   27.47
  -1 -10   7  488.77   28.61
  -1 -10   7  484.57   27.35
  -1 -10   7  473.06   34.35
  -1 -10   7  584.61   28.34
   1  10  -7  517.39   39.13
   1  10  -7  561.97   36.80
   1  10  -7  528.25   28.36
   1  10  -7  495.78   38.24
  -1 -10   7  510.98   28.12
  -1 -10   6    0.47    1.97
  -1 -10   6    1.17    2.19
   1  10  -6    1.48    2.85
   1  10  -6   -1.93    4.94
  -1 -10   6    0.46    1.54
  -1 -10   6   -1.55    3.00
   1  10  -6   -1.87    5.43
  -1 -10   6    1.73    2.01
  -1 -10   6    0.58    1.78
  -1 -10   6    0.52    2.20
  -1 -10   6    1.02    2.09
  -1 -10   5    8.06    2.70
  -1 -10   5    8.05    2.86
   1  10  -5   15.13    4.99
   1  10  -5    3.69    4.39
  -1 -10   5   10.69    2.80
  -1 -10   5   10.96    2.67
  -1 -10   5    8.05    4.41
   1  10  -5   10.64    5.43
  -1 -10   5    7.06    2.75
  -1 -10   5    3.19    2.20
  -1 -10   4    0.96    1.91
  -1 -10   4    4.14    1.84
  -1 -10   4   -0.47    1.75
  -1 -10   4    0.48    1.80
   1  10  -4    1.25    2.95
   1  10  -4    3.33    3.60
   1  10  -4   -1.78    3.85
  -1 -10   4    2.24    1.84
  -1 -10   4   -1.66    2.78
  -1 -10   4    0.49    1.65
   1  10  -4    1.44    2.78
  -1 -10   4    3.01    1.71
  -1 -10   4    1.74    1.86
  -1 -10   4    1.85    1.49
  -1 -10   4    0.99    1.58
  -1 -10   4    0.99    1.92
  -1 -10   3  851.55   42.15
  -1 -10   3  877.58   42.30
  -1 -10   3  881.82   41.89
   1  10  -3  831.62   50.09
   1  10  -3  903.45   48.63
   1  10  -3  976.84   54.22
  -1 -10   3  925.36   54.13
  -1 -10   3  953.28   43.07
  -1 -10   3  917.33   41.96
   1  10  -3  913.06   51.78
  -1 -10   3  868.90   42.45
  -1 -10   3  886.63   41.34
  -1 -10   3  869.02   43.29
  -1 -10   3  889.36   42.36
  -1 -10   3  862.48   42.73
  -1 -10   3  873.35   42.34
  -1 -10   2  896.41   42.76
  -1 -10   2  915.54   42.82
  -1 -10   2  847.99   41.51
  -1 -10   2  898.10   54.16
  -1 -10   2  923.92   43.41
  -1 -10   2  899.86   41.96
   1  10  -2  900.47   51.78
   1  10  -2  850.82   47.24
   1  10  -2  910.63   53.62
   1  10  -2  909.96   47.64
  -1 -10   2  966.29   42.88
  -1 -10   2  857.78   41.67
  -1 -10   2  856.86   43.54
  -1 -10   2  927.22   42.75
  -1 -10   2  920.04   43.13
  -1 -10   2  902.43   43.77
  -1 -10   1  294.72   16.02
   1  10  -1  289.90   24.54
   1  10  -1  293.31   19.96
   1  10  -1  301.64   25.53
  -1 -10   1  274.64   16.24
  -1 -10   1  297.61   16.74
  -1 -10   1  279.09   17.63
  -1 -10   1  314.19   17.26
  -1 -10   0  671.28   33.64
  -1 -10   0  689.45   33.99
  -1 -10   0  642.23   43.42
  -1 -10   0  687.63   34.02
   1  10   0  632.57   41.87
   1  10   0  710.00   44.69
   1  10   0  729.84   42.66
  -1 -10   0  687.71   32.88
  -1 -10   0  680.55   33.41
  -1 -10   0  716.76   43.99
  -1 -10   0  741.17   34.89
  -1 -10   0  665.77   33.76
  -1 -10   0  649.30   34.75
  -1 -10  -1    4.74    2.48
  -1 -10  -1    6.56    2.53
  -1 -10  -1    5.98    2.19
  -1 -10  -1    3.07    2.16
  -1 -10  -1    8.15    4.99
  -1 -10  -1    8.16    2.59
  -1 -10  -1    4.57    1.76
   1  10   1    1.75    2.93
   1  10   1    2.16    2.96
   1  10   1   -1.71    3.69
   1  10   1    1.44    2.42
  -1 -10  -1    6.75    2.27
  -1 -10  -1    6.01    2.47
  -1 -10  -1    8.29    5.56
  -1 -10  -1    2.20    1.65
  -1 -10  -1    2.71    2.03
  -1 -10  -2  100.10   14.04
  -1 -10  -2  102.19    8.32
  -1 -10  -2   99.14    8.28
   1  10   2  121.12   16.29
   1  10   2   92.04   14.62
  -1 -10  -2  111.10    8.52
  -1 -10  -2  104.61    8.47
  -1 -10  -2   97.61    8.10
  -1 -10  -2  114.12   15.30
  -1 -10  -2  103.69    8.66
  -1 -10  -2  121.59    8.74
  -1 -10  -2  104.87    8.46
  -1 -10  -2  120.14    9.35
  -1 -10  -3  178.47   12.01
  -1 -10  -3  175.78   20.50
  -1 -10  -3  186.98   11.82
  -1 -10  -3  160.76   17.85
   1  10   3  169.87   20.78
   1  10   3  169.57   20.87
  -1 -10  -3  164.98   11.89
  -1 -10  -3  175.75   12.96
  -1 -10  -3  178.73   11.84
  -1 -10  -3  184.22   20.78
  -1 -10  -3  174.67   11.81
  -1 -10  -3  168.63   12.21
  -1 -10  -3  177.12   12.51
  -1 -10  -3  176.74   11.48
  -1 -10  -3  195.20   12.19
  -1 -10  -3  176.21   11.76
  -1 -10  -4  524.94   26.58
  -1 -10  -4  516.92   26.18
  -1 -10  -4  531.92   26.47
  -1 -10  -4  472.61   38.23
  -1 -10  -4  508.46   26.76
   1  10   4  558.41   42.66
   1  10   4  505.14   37.86
  -1 -10  -4  465.26   26.66
  -1 -10  -4  504.64   26.79
  -1 -10  -4  494.55   25.88
  -1 -10  -4  491.81   26.02
  -1 -10  -4  494.68   39.08
  -1 -10  -4  522.36   26.81
  -1 -10  -4  531.66   27.93
  -1 -10  -5  785.61   53.95
  -1 -10  -5  794.05   38.98
  -1 -10  -5  784.37   37.71
  -1 -10  -5  776.34   37.87
  -1 -10  -5  866.27   55.63
  -1 -10  -5  780.84   40.50
  -1 -10  -5  789.64   39.35
   1  10   5  812.39   52.54
  -1 -10  -5  815.69   38.72
  -1 -10  -5  756.97   37.59
  -1 -10  -6    2.65    2.23
  -1 -10  -6    1.16    1.45
   1  10   6    4.20    4.97
   1  10   6    8.85    6.05
  -1 -10  -6    0.61    2.03
  -1 -10  -6    9.86    7.54
  -1 -10  -6    0.80    2.90
  -1 -10  -6    2.43    2.28
  -1 -10  -6    1.13    1.97
   1  10   7   70.99   13.34
   1  10   7   60.19   13.21
  -1 -10  -7   75.19    7.55
  -1 -10  -7   77.22    7.84
  -1 -10  -7   51.83   12.89
  -1 -10  -7   71.77    8.90
   1  10   8   61.39   13.57
  -1 -10  -8   59.99    6.69
  -1 -10  -8   69.11    7.18
  -1 -10  -8   52.49   12.96
  -1 -10  -8   61.45    6.90
  -1 -10  -8   69.79    8.73
  -1 -10  -8   45.26   11.12
  -1 -10  -9  182.33   11.90
  -1 -10  -9  186.61   12.61
  -1 -10  -9  176.18   12.50
  -1 -10  -9  144.36   12.99
   1  10   9  191.88   22.65
   1  10   9  159.23   22.48
   1  10   9  169.10   13.27
  -1 -10 -10   38.87    5.80
  -1 -10 -10   43.46    5.39
  -1 -10 -10   43.10    4.82
  -1 -10 -10   42.06    5.36
   1  10  10   51.98    6.49
   1  10  10   47.70   11.05
  -1 -10 -11  220.85   13.82
  -1 -10 -11  202.62   11.58
  -1 -10 -11  210.13   12.84
   1  10  11  201.52   14.05
  -1 -10 -12  266.09   15.24
  -1 -10 -12  282.46   14.82
   1  10  12  261.66   16.28
   1   9 -16  140.10    9.88
   1   9 -16  155.77   10.37
   1   9 -16  165.56   10.91
   1   9 -16  171.27   10.63
   1   9 -16  161.12   10.66
  -1  -9  16  171.24   10.93
   1   9 -16  175.36   10.11
  -1  -9  16  175.58   10.44
  -1  -9  15  190.48   13.28
   1   9 -15  215.76   13.37
   1   9 -15  211.72   13.28
   1   9 -15  188.15   13.05
   1   9 -15  226.73   12.69
  -1  -9  15  184.54   12.64
  -1  -9  14    0.62    2.47
   1   9 -14    1.15    2.16
   1   9 -14    3.92    2.61
   1   9 -14    3.20    2.77
   1   9 -14    1.80    1.74
  -1  -9  14    4.46    2.47
  -1  -9  13  123.72   10.34
   1   9 -13  134.50    9.72
  -1  -9  13  114.44    9.44
  -1  -9  13  112.78   10.84
   1   9 -13  119.84   10.30
   1   9 -13  132.06   11.01
   1   9 -13  129.89   11.17
   1   9 -13  107.87   14.43
   1   9 -13  116.25   16.90
  -1  -9  12   45.40    6.37
   1   9 -12   62.30   12.34
   1   9 -12   53.59    6.75
  -1  -9  12   45.26    7.05
  -1  -9  12   42.27    5.76
   1   9 -12   54.34    6.65
   1   9 -12   43.69    6.46
   1   9 -12   49.72    6.61
   1   9 -12   40.55    9.03
  -1  -9  12   50.04    5.26
  -1  -9  11  498.50   25.13
  -1  -9  11  443.63   26.68
  -1  -9  11  493.65   28.43
  -1  -9  11  535.11   29.98
   1   9 -11  499.23   27.56
  -1  -9  11  466.83   25.91
   1   9 -11  463.16   26.77
   1   9 -11  463.29   27.41
   1   9 -11  452.71   27.09
   1   9 -11  481.72   35.42
  -1  -9  10   73.02    8.15
  -1  -9  10   77.49    9.19
  -1  -9  10  103.67   11.06
   1   9 -10   82.96    8.67
  -1  -9  10   85.60    8.08
   1   9 -10   85.92    8.90
   1   9 -10   84.83    8.86
  -1  -9  10   87.99    7.74
  -1  -9   9  521.45   25.84
  -1  -9   9  477.27   26.82
  -1  -9   9  460.47   27.71
  -1  -9   9  587.46   30.21
  -1  -9   9  453.52   25.95
   1   9  -9  477.65   27.07
  -1  -9   9  508.29   26.04
   1   9  -9  450.06   37.53
   1   9  -9  449.66   26.81
   1   9  -9  425.66   36.51
   1   9  -9  490.10   34.59
   1   9  -9  489.80   37.68
  -1  -9   8  231.35   13.93
  -1  -9   8  197.78   14.00
  -1  -9   8  219.79   15.32
  -1  -9   8  220.16   15.45
  -1  -9   8  226.00   13.94
   1   9  -8  184.15   13.46
   1   9  -8  211.85   22.91
   1   9  -8  214.22   14.61
   1   9  -8  189.64   19.40
  -1  -9   7   22.71    4.22
  -1  -9   7   20.73    3.78
  -1  -9   7   18.99    3.23
  -1  -9   7   22.77    4.10
  -1  -9   7   29.06    4.82
  -1  -9   7   24.19    4.19
  -1  -9   7   15.91    3.67
  -1  -9   7   17.04    3.33
  -1  -9   7   25.01    3.44
  -1  -9   7   18.09    5.23
   1   9  -7   20.58    3.73
   1   9  -7   16.87    6.60
   1   9  -7   17.57    3.82
   1   9  -7   35.83    7.52
   1   9  -7   30.90    7.91
  -1  -9   6    1.88    2.03
  -1  -9   6    2.65    1.92
  -1  -9   6    5.32    2.24
  -1  -9   6    1.72    2.15
  -1  -9   6    3.61    2.39
  -1  -9   6    2.40    1.40
  -1  -9   6    0.44    1.54
  -1  -9   6    1.34    2.90
   1   9  -6    2.43    1.82
   1   9  -6    5.66    4.11
   1   9  -6    1.73    3.34
   1   9  -6    1.33    3.16
   1   9  -6    5.11    4.04
  -1  -9   5   15.25    3.18
  -1  -9   5   13.93    2.96
  -1  -9   5   14.12    3.15
   1   9  -5   12.91    5.22
   1   9  -5   19.77    5.51
  -1  -9   5   19.29    5.69
  -1  -9   5   17.35    2.85
  -1  -9   5   15.63    3.10
  -1  -9   5   13.01    2.77
   1   9  -5   14.51    6.07
   1   9  -5   19.04    5.62
  -1  -9   5   17.67    3.36
  -1  -9   5   14.21    3.10
  -1  -9   4  555.44   27.41
  -1  -9   4  513.57   27.16
  -1  -9   4  560.54   27.74
   1   9  -4  559.69   33.78
   1   9  -4  540.61   36.52
  -1  -9   4  532.68   27.12
  -1  -9   4  526.80   26.82
  -1  -9   4  561.49   36.15
  -1  -9   4  568.30   27.60
   1   9  -4  524.52   34.74
  -1  -9   4  559.39   27.50
  -1  -9   4  572.17   27.84
  -1  -9   3  305.77   17.06
  -1  -9   3  298.73   16.90
  -1  -9   3  327.70   17.22
   1   9  -3  302.65   21.69
   1   9  -3  326.61   25.18
   1   9  -3  298.65   23.06
  -1  -9   3  305.24   17.25
  -1  -9   3  286.89   16.17
  -1  -9   3  290.26   24.13
   1   9  -3  293.29   23.63
  -1  -9   3  332.04   17.41
  -1  -9   3  331.47   17.48
  -1  -9   2  317.64   16.15
   1   9  -2  311.83   23.35
   1   9  -2  290.59   23.58
   1   9  -2  301.10   20.59
  -1  -9   2  323.47   17.16
  -1  -9   2  324.06   25.04
  -1  -9   2  263.76   15.12
  -1  -9   2  295.69   17.36
  -1  -9   2  308.02   16.59
  -1  -9   2  308.71   16.89
  -1  -9   2  281.07   16.33
  -1  -9   1  876.60   40.92
   1   9  -1  898.13   45.82
   1   9  -1  846.58   48.81
   1   9  -1  944.99   51.32
   1   9  -1  918.19   48.69
   1   9  -1  908.40   45.78
  -1  -9   1  939.05   42.18
  -1  -9   1  881.25   50.44
   1   9   0   90.98    8.71
   1   9   0  105.69   12.77
   1   9   0  109.15   12.93
  -1  -9   0  101.66    7.74
  -1  -9   0   85.59    7.49
  -1  -9   0  104.15   13.11
  -1  -9   0  109.43    8.10
   1   9   0   97.04   11.44
  -1  -9   0  107.45    8.36
  -1  -9   0  106.25    7.63
  -1  -9   0   93.07    7.66
  -1  -9   0  118.48   13.54
  -1  -9   0   97.54    8.39
  -1  -9  -1    4.89    2.10
  -1  -9  -1    7.00    2.43
  -1  -9  -1    8.06    2.22
  -1  -9  -1    5.61    4.51
  -1  -9  -1    4.58    1.99
   1   9   1    9.11    4.41
   1   9   1    1.49    3.54
  -1  -9  -1    5.23    2.10
  -1  -9  -1    6.91    2.27
  -1  -9  -1    9.95    4.77
  -1  -9  -1    2.84    1.79
   1   9   2   22.10    7.06
   1   9   2   30.19    7.85
  -1  -9  -2   27.55    3.79
  -1  -9  -2   30.77    4.01
  -1  -9  -2   30.58    3.96
  -1  -9  -2   36.76    8.39
  -1  -9  -2   27.40    3.84
  -1  -9  -2   21.82    3.55
  -1  -9  -2   19.33    5.92
   1   9   2   16.61    5.77
  -1  -9  -2   25.86    3.65
  -1  -9  -2   23.68    3.87
  -1  -9  -2   10.85    5.30
  -1  -9  -2   30.10    4.09
   1   9   3 1070.34   63.00
   1   9   3 1037.06   63.73
   1   9   3 1100.20   63.46
  -1  -9  -3 1065.50   49.26
  -1  -9  -3 1156.40   49.56
  -1  -9  -3 1030.91   49.02
  -1  -9  -3 1003.44   60.80
  -1  -9  -3 1032.87   49.46
  -1  -9  -3 1041.61   48.92
  -1  -9  -3 1079.87   58.40
   1   9   3 1158.66   61.12
  -1  -9  -3 1094.15   49.37
  -1  -9  -3 1007.81   48.62
  -1  -9  -3 1103.32   62.26
  -1  -9  -3 1076.51   49.93
  -1  -9  -3 1067.14   49.11
  -1  -9  -3 1046.07   50.75
  -1  -9  -3 1045.17   50.06
  -1  -9  -3 1046.76   49.55
   1   9   4  597.43   43.77
   1   9   4  608.91   43.81
  -1  -9  -4  525.20   36.11
  -1  -9  -4  582.69   30.29
  -1  -9  -4  579.96   29.17
  -1  -9  -4  627.61   42.55
  -1  -9  -4  613.58   29.90
  -1  -9  -4  611.74   29.98
  -1  -9  -4  598.89   29.55
   1   9   4  644.39   42.25
  -1  -9  -4  632.93   43.09
  -1  -9  -4  606.05   30.08
  -1  -9  -4  580.23   29.42
  -1  -9  -4  639.15   31.61
  -1  -9  -4  633.12   30.53
  -1  -9  -4  569.54   30.27
  -1  -9  -4  609.36   29.66
  -1  -9  -4  594.34   31.27
  -1  -9  -5  520.28   27.64
  -1  -9  -5  545.70   39.51
  -1  -9  -5  484.43   24.68
  -1  -9  -5  470.04   25.00
  -1  -9  -5  502.12   26.28
  -1  -9  -5  466.60   26.91
  -1  -9  -5  500.21   26.07
  -1  -9  -5  471.18   24.64
  -1  -9  -5  539.82   25.90
   1   9   5  495.76   25.69
   1   9   5  483.45   36.90
   1   9   5  466.16   39.07
   1   9   5  405.47   32.07
   1   9   5  484.23   39.43
  -1  -9  -6  411.79   22.81
  -1  -9  -6  378.85   21.43
  -1  -9  -6  454.20   25.26
  -1  -9  -6  435.59   36.56
  -1  -9  -6  374.03   23.83
  -1  -9  -6  424.82   22.73
  -1  -9  -6  409.26   23.93
  -1  -9  -6  389.28   21.90
   1   9   6  412.16   22.48
   1   9   6  372.68   33.20
   1   9   6  363.44   29.88
   1   9   6  374.57   32.17
   1   9   6  461.73   38.51
  -1  -9  -7  138.50   10.50
  -1  -9  -7  151.51   21.16
  -1  -9  -7  121.54   10.41
  -1  -9  -7  136.16   12.53
  -1  -9  -7  131.39   11.58
  -1  -9  -7  124.86   11.64
  -1  -9  -7  129.12   10.29
  -1  -9  -7  146.29   19.96
   1   9   7  122.75   10.29
   1   9   7  113.26   17.75
   1   9   7  155.29   19.05
  -1  -9  -8   50.87   13.24
  -1  -9  -8   73.39    7.49
  -1  -9  -8   69.70    7.33
  -1  -9  -8   65.38    6.76
  -1  -9  -8   57.18    8.62
  -1  -9  -8   62.62    7.85
  -1  -9  -8   63.35    8.10
   1   9   8   59.97    7.37
  -1  -9  -8   82.45   14.49
   1   9   8   68.75    7.39
   1   9   8   48.50   12.27
   1   9   8   81.12   13.97
  -1  -9  -9  140.10   10.96
  -1  -9  -9  143.64   10.97
  -1  -9  -9  135.02   10.14
  -1  -9  -9  146.40   20.99
  -1  -9  -9  130.69   12.27
   1   9   9  138.99   11.41
  -1  -9  -9  131.60   18.77
   1   9   9  129.02   10.96
   1   9   9  132.65   19.43
  -1  -9  -9  140.62   11.96
   1   9  10  208.77   13.91
  -1  -9 -10  190.82   12.80
  -1  -9 -10  194.26   11.93
  -1  -9 -10  163.67   13.54
   1   9  10  159.01   12.68
   1   9  10  186.74   14.11
   1   9  10  138.73   20.29
  -1  -9 -10  184.98   13.60
   1   9  11  470.51   25.87
   1   9  11  440.10   25.80
  -1  -9 -11  489.71   23.88
  -1  -9 -11  471.59   26.43
  -1  -9 -11  532.74   25.61
   1   9  11  492.83   27.10
   1   9  11  432.72   37.42
   1   9  12    1.50    2.11
  -1  -9 -12    3.99    2.51
  -1  -9 -12    4.17    1.98
   1   9  12    5.22    2.51
  -1  -9 -13  115.55    7.42
  -1  -9 -13  114.26    8.11
   1   9  13  105.61    8.94
   1   8 -17   92.91    7.39
   1   8 -17  127.71    7.55
  -1  -8  17  100.72    7.56
  -1  -8  17  117.23    7.43
   1   8 -16  224.63   13.56
   1   8 -16  215.17   13.69
   1   8 -16  221.87   14.02
   1   8 -16  236.25   14.09
  -1  -8  16  198.60   13.77
  -1  -8  16  240.83   14.26
   1   8 -15  110.84    8.73
   1   8 -15   81.27    8.08
   1   8 -15   99.67    8.54
   1   8 -15   86.70    8.16
  -1  -8  15   81.21    8.36
   1   8 -15  110.53    8.19
  -1  -8  15  106.80    8.92
  -1  -8  14  212.26   15.07
  -1  -8  14  202.06   13.37
   1   8 -14  219.60   14.91
   1   8 -14  216.00   14.94
   1   8 -14  213.56   14.99
   1   8 -14  238.91   15.74
   1   8 -14  226.25   20.78
   1   8 -14  230.07   14.08
  -1  -8  14  213.80   15.02
  -1  -8  13   80.15    8.01
   1   8 -13   76.22    7.12
  -1  -8  13   61.86    6.58
  -1  -8  13   64.72    8.13
   1   8 -13   67.72    7.63
   1   8 -13   63.44    7.64
   1   8 -13   74.08   12.01
   1   8 -13   64.24   12.59
  -1  -8  12  150.53   11.56
   1   8 -12  126.12   18.01
   1   8 -12  128.94   11.41
  -1  -8  12  129.23   10.13
  -1  -8  12  138.79   12.23
   1   8 -12  137.80   11.50
   1   8 -12  132.05   11.53
   1   8 -12  136.36   11.74
   1   8 -12  112.84   15.16
  -1  -8  12  130.64    9.24
  -1  -8  11  113.95   10.48
   1   8 -11  117.87   17.50
   1   8 -11  113.23   15.24
  -1  -8  11  156.16   13.21
   1   8 -11  124.85   11.15
  -1  -8  11  145.13   10.53
   1   8 -11  130.99   11.19
   1   8 -11  118.53   11.00
   1   8 -11  125.49   11.23
   1   8 -11  126.44   15.63
  -1  -8  11  140.88    9.65
  -1  -8  10  288.74   18.15
  -1  -8  10  277.07   18.69
  -1  -8  10  322.36   20.78
   1   8 -10  274.85   18.31
  -1  -8  10  254.89   16.57
   1   8 -10  277.33   17.94
  -1  -8  10  279.66   16.62
   1   8 -10  259.65   18.03
   1   8 -10  276.68   18.18
  -1  -8  10  270.04   16.04
  -1  -8   9  752.25   35.59
  -1  -8   9  698.54   36.70
  -1  -8   9  716.17   37.87
  -1  -8   9  802.62   39.72
  -1  -8   9  679.89   35.90
   1   8  -9  712.46   37.37
  -1  -8   9  764.60   36.05
   1   8  -9  707.63   37.34
   1   8  -9  660.53   48.27
   1   8  -9  763.32   48.81
  -1  -8   8   27.72    4.04
  -1  -8   8   28.83    4.13
  -1  -8   8   25.40    4.23
  -1  -8   8   25.02    4.59
  -1  -8   8   31.88    5.54
  -1  -8   8   20.21    3.71
  -1  -8   8   21.43    3.70
  -1  -8   8   25.28    5.68
   1   8  -8   21.76    4.04
   1   8  -8   25.27    8.05
   1   8  -8   23.64    4.23
   1   8  -8   25.18    6.84
  -1  -8   7   17.27    3.47
  -1  -8   7   17.95    3.76
  -1  -8   7   27.95    4.47
  -1  -8   7   20.99    5.30
  -1  -8   7   16.86    3.29
  -1  -8   7   20.58    2.95
   1   8  -7   19.47    3.73
   1   8  -7   26.38    7.84
   1   8  -7   15.92    3.69
   1   8  -7   18.15    5.23
  -1  -8   6    4.17    2.47
  -1  -8   6    1.38    1.89
  -1  -8   6    0.90    1.75
  -1  -8   6    1.99    1.59
  -1  -8   6    0.34    1.28
  -1  -8   6    4.55    3.11
   1   8  -6    2.31    1.73
   1   8  -6    1.35    3.21
   1   8  -6    1.60    3.09
   1   8  -6   -1.50    2.90
   1   8  -6    1.20    2.59
  -1  -8   5  560.30   27.02
  -1  -8   5  546.75   34.08
  -1  -8   5  527.83   26.94
  -1  -8   5  546.15   27.07
  -1  -8   5  578.52   27.93
   1   8  -5  534.70   34.68
   1   8  -5  615.96   37.58
   1   8  -5  565.97   36.45
   1   8  -5  489.22   34.70
   1   8  -5  567.73   34.03
  -1  -8   4  770.74   44.24
  -1  -8   4  749.86   36.11
  -1  -8   4  787.61   36.49
  -1  -8   4  801.65   36.96
   1   8  -4  767.67   44.27
   1   8  -4  757.81   42.53
   1   8  -4  776.78   44.96
  -1  -8   3  592.03   36.95
  -1  -8   3  598.29   28.96
  -1  -8   3  610.13   29.69
  -1  -8   3  621.25   29.58
   1   8  -3  652.81   37.56
   1   8  -3  593.85   36.92
   1   8  -3  589.24   35.97
   1   8  -3  688.29   35.61
  -1  -8   2 1549.63   70.68
  -1  -8   2 1622.86   81.01
  -1  -8   2 1650.71   72.14
   1   8  -2 1578.83   76.13
   1   8  -2 1620.67   79.33
   1   8  -2 1717.88   76.99
   1   8  -2 1703.40   81.04
  -1  -8   2 1623.24   71.32
   1   8  -1   47.70    6.19
   1   8  -1   48.78    7.99
   1   8  -1   44.22    5.12
   1   8  -1   33.66    6.47
   1   8  -1   37.44    6.64
  -1  -8   1   39.75    3.82
   1   8  -1   39.24    6.74
   1   8  -1   35.52    5.78
  -1  -8   1   44.84    7.64
  -1  -8   0    5.99    3.85
  -1  -8   0    6.47    2.01
   1   8   0    4.45    1.95
   1   8   0    9.09    3.97
   1   8   0    5.77    3.16
   1   8   0    4.15    1.82
   1   8   0    6.84    2.15
  -1  -8   0    6.67    3.89
  -1  -8  -1  140.91   14.47
  -1  -8  -1  100.64   12.15
  -1  -8  -1  131.49    8.45
   1   8   1   93.32   12.31
   1   8   1   94.60   12.54
  -1  -8  -1  128.20   13.52
  -1  -8  -2  167.96   10.60
  -1  -8  -2  198.15   16.91
  -1  -8  -2  177.41   17.49
  -1  -8  -2  198.00   17.94
   1   8   2  170.98   14.24
   1   8   2  171.85   17.56
   1   8   2  174.96   17.81
  -1  -8  -3  489.92   23.97
  -1  -8  -3  459.55   23.70
  -1  -8  -3  425.29   32.26
  -1  -8  -3  481.79   23.66
  -1  -8  -3  501.10   31.05
  -1  -8  -3  469.46   23.85
  -1  -8  -3  473.02   25.04
  -1  -8  -3  479.32   24.35
  -1  -8  -3  523.38   34.07
   1   8   3  485.03   34.34
   1   8   3  473.96   34.28
   1   8   3  440.58   29.13
  -1  -8  -4   18.04    3.05
  -1  -8  -4   22.13    3.83
  -1  -8  -4   18.02    3.02
  -1  -8  -4   20.10    5.23
  -1  -8  -4   16.56    2.76
  -1  -8  -4   16.58    3.10
  -1  -8  -4   19.35    3.10
  -1  -8  -4   17.17    3.07
  -1  -8  -4    6.66    4.61
  -1  -8  -4   20.49    3.65
  -1  -8  -4   16.43    3.41
   1   8   4   20.25    6.70
   1   8   4   16.07    5.40
   1   8   4   23.89    7.58
  -1  -8  -5  986.90   48.61
  -1  -8  -5  985.57   47.27
  -1  -8  -5  986.39   45.91
  -1  -8  -5 1071.04   47.10
  -1  -8  -5 1022.88   48.63
   1   8   5  934.50   55.40
   1   8   5 1039.62   61.86
  -1  -8  -5  993.09   47.98
  -1  -8  -5  992.88   46.54
  -1  -8  -5  998.77   47.50
  -1  -8  -5  969.20   48.56
  -1  -8  -5 1031.90   46.98
  -1  -8  -6  326.05   19.37
  -1  -8  -6  338.24   18.77
  -1  -8  -6  354.42   21.55
  -1  -8  -6  337.68   20.92
  -1  -8  -6  342.41   19.45
  -1  -8  -6  333.79   30.02
  -1  -8  -6  354.69   20.91
  -1  -8  -6  339.41   18.93
   1   8   6  360.86   19.92
   1   8   6  306.14   29.11
   1   8   6  322.29   30.50
   1   8   6  320.34   27.00
  -1  -8  -7   54.93    6.29
  -1  -8  -7   51.42    5.85
  -1  -8  -7   47.09    7.16
  -1  -8  -7   46.63    5.40
  -1  -8  -7   54.77    7.09
  -1  -8  -7   44.64    5.58
  -1  -8  -7   49.42   11.00
  -1  -8  -7   46.52    6.60
  -1  -8  -7   52.42    5.80
   1   8   7   51.99    6.30
   1   8   7   53.81   12.44
   1   8   7   42.52    9.93
   1   8   7   41.50    9.63
  -1  -8  -8   32.40    4.94
  -1  -8  -8   37.09    6.99
  -1  -8  -8   34.84    4.54
  -1  -8  -8   31.13    4.67
  -1  -8  -8   33.97    5.95
  -1  -8  -8   40.93    6.33
  -1  -8  -8   31.50    4.69
  -1  -8  -8   35.87   10.03
   1   8   8   26.36    4.78
   1   8   8   26.47    9.69
   1   8   8   32.70    8.95
  -1  -8  -9  397.51   21.74
  -1  -8  -9  389.22   20.77
  -1  -8  -9  381.61   24.09
  -1  -8  -9  347.42   22.68
  -1  -8  -9  337.38   22.27
   1   8   9  367.76   22.26
  -1  -8  -9  369.82   33.09
   1   8   9  357.68   21.78
   1   8   9  374.29   34.71
   1   8   9  393.83   33.01
  -1  -8 -10  675.53   35.69
  -1  -8 -10  633.14   35.53
   1   8  10  668.93   35.38
  -1  -8 -10  709.90   48.71
   1   8  10  661.24   34.92
   1   8  10  654.90   50.02
  -1  -8 -10  720.34   34.46
  -1  -8 -10  643.60   32.75
  -1  -8 -10  691.08   36.46
  -1  -8 -11    0.65    2.26
   1   8  11    4.01    3.10
  -1  -8 -11   -0.69    2.32
   1   8  11    1.26    2.27
   1   8  11   -0.74    2.57
   1   8  11   -2.42    5.23
  -1  -8 -11    2.25    2.04
  -1  -8 -11    3.03    1.95
  -1  -8 -11    0.69    2.33
  -1  -8 -12  172.14   10.87
  -1  -8 -12  177.80   11.59
  -1  -8 -12  176.67   12.20
   1   8  12  132.79   11.19
   1   8  12  167.96   12.61
   1   8  12  125.68   18.55
  -1  -8 -12  164.52   11.71
   1   8  12  128.92   11.34
  -1  -8 -13    1.39    2.11
  -1  -8 -13    0.97    1.33
   1   8  13    0.56    2.44
   1   8  13    0.51    2.32
  -1  -8 -13    3.08    2.13
   1   8  14   21.76    3.91
  -1  -8 -14   15.27    2.13
  -1  -8 -14   16.43    2.97
  -1  -7  17  292.13   16.38
   1   7 -17  271.58   15.77
   1   7 -17  312.22   16.40
   1   7 -17  290.59   16.06
  -1  -7  17  298.20   16.18
   1   7 -17  307.45   15.80
  -1  -7  17  282.78   15.76
  -1  -7  16   40.80    5.54
   1   7 -16   35.92    4.87
   1   7 -16   34.24    4.36
   1   7 -16   43.40    5.29
   1   7 -16   38.56    4.87
   1   7 -16   43.89    4.86
  -1  -7  16   40.77    5.18
  -1  -7  16   41.77    5.06
  -1  -7  15  153.93   11.83
   1   7 -15  148.88   11.50
   1   7 -15  150.78   11.54
   1   7 -15  167.79   12.14
   1   7 -15  137.81   10.74
   1   7 -15  145.39   11.13
   1   7 -15  167.31   11.13
  -1  -7  15  157.86   11.67
  -1  -7  15  153.42   11.31
  -1  -7  14   10.60    3.59
   1   7 -14   10.11    2.81
  -1  -7  14   10.55    2.70
  -1  -7  14    6.87    3.29
   1   7 -14   10.78    3.35
   1   7 -14   10.43    3.46
   1   7 -14   10.09    3.28
   1   7 -14   10.28    3.01
   1   7 -14   18.92    5.99
  -1  -7  14   11.05    2.64
  -1  -7  13  232.56   15.50
   1   7 -13  281.97   16.60
  -1  -7  13  269.39   17.87
  -1  -7  13  269.17   17.92
  -1  -7  13  256.59   15.84
   1   7 -13  271.13   17.65
   1   7 -13  288.56   18.31
   1   7 -13  255.94   17.51
   1   7 -13  265.11   23.50
   1   7 -13  245.54   25.41
  -1  -7  12  170.72   12.78
  -1  -7  12  212.83   15.11
  -1  -7  12  195.61   14.84
   1   7 -12  213.42   15.21
  -1  -7  12  206.45   13.24
   1   7 -12  186.98   14.20
   1   7 -12  192.22   14.48
   1   7 -12  169.10   18.74
   1   7 -12  170.29   21.16
  -1  -7  11  600.06   33.22
   1   7 -11  683.55   46.11
   1   7 -11  609.00   40.68
  -1  -7  11  624.10   34.64
  -1  -7  11  659.44   32.53
   1   7 -11  631.57   34.56
  -1  -7  11  641.70   32.00
   1   7 -11  637.02   34.11
   1   7 -11  663.56   34.73
   1   7 -11  685.91   42.04
   1   7 -11  667.51   34.76
  -1  -7  11  628.98   31.11
  -1  -7  10 1430.77   67.81
  -1  -7  10 1350.53   66.84
   1   7 -10 1446.89   76.31
   1   7 -10 1462.88   80.83
   1   7 -10 1500.98   68.80
  -1  -7  10 1414.51   66.44
  -1  -7  10 1506.08   69.63
   1   7 -10 1407.94   68.08
  -1  -7  10 1471.78   66.21
   1   7 -10 1497.64   68.69
   1   7 -10 1442.40   68.54
  -1  -7  10 1485.98   65.56
  -1  -7   9    7.50    2.86
  -1  -7   9    8.22    2.96
   1   7  -9   12.60    5.51
  -1  -7   9   10.77    4.29
   1   7  -9    7.83    2.97
  -1  -7   9    5.31    2.35
   1   7  -9    8.27    6.33
   1   7  -9    5.16    2.66
  -1  -7   9    5.68    2.13
  -1  -7   9    6.27    2.31
  -1  -7   8  117.68    8.38
  -1  -7   8  112.83    9.05
  -1  -7   8  126.49    9.43
  -1  -7   8  100.86    9.22
   1   7  -8   96.78    8.92
  -1  -7   8  103.46    8.35
  -1  -7   8  119.22   10.38
  -1  -7   8  102.62    8.17
  -1  -7   8   98.17   10.71
   1   7  -8  120.67    9.45
   1   7  -8  112.84    9.28
   1   7  -8  101.51   15.00
   1   7  -8   89.02   13.15
  -1  -7   7   16.04    3.11
  -1  -7   7    9.27    2.67
  -1  -7   7   17.91    3.61
  -1  -7   7   20.34    4.17
  -1  -7   7    9.83    2.35
  -1  -7   7   10.21    3.52
  -1  -7   7   14.35    2.27
   1   7  -7   16.84    3.37
   1   7  -7    6.59    4.26
   1   7  -7   16.96    3.45
   1   7  -7   17.52    5.08
  -1  -7   6  325.65   17.79
  -1  -7   6  280.63   15.69
  -1  -7   6  307.33   16.55
  -1  -7   6  326.94   21.70
   1   7  -6  336.95   17.78
   1   7  -6  294.97   24.62
   1   7  -6  297.63   23.35
   1   7  -6  283.74   23.09
   1   7  -6  322.81   22.65
  -1  -7   5  536.66   26.69
  -1  -7   5  545.75   26.42
  -1  -7   5  544.87   32.70
   1   7  -5  547.49   32.73
   1   7  -5  557.28   34.84
   1   7  -5  519.14   34.02
   1   7  -5  603.36   36.40
   1   7  -5  517.54   33.84
   1   7  -5  549.21   27.11
  -1  -7   5  601.45   27.54
  -1  -7   5  560.05   27.18
  -1  -7   4  213.46   17.17
  -1  -7   4  209.35   12.15
  -1  -7   4  217.86   12.31
   1   7  -4  219.82   16.80
   1   7  -4  219.32   18.24
   1   7  -4  242.44   18.91
  -1  -7   4  239.84   13.00
  -1  -7   3  535.87   26.23
  -1  -7   3  571.31   33.28
  -1  -7   3  556.36   26.77
   1   7  -3  557.17   33.51
   1   7  -3  548.65   31.24
   1   7  -3  567.15   32.91
   1   7  -3  592.33   33.84
   1   7  -3  549.81   26.11
  -1  -7   3  591.18   27.00
  -1  -7   2  208.16   11.27
  -1  -7   2  182.66   15.73
   1   7  -2  191.82   15.81
   1   7  -2  181.08   15.21
   1   7  -2  177.01   13.75
   1   7  -2  167.46   13.57
  -1  -7   2  198.04   10.83
   1   7  -1   54.68    7.32
   1   7  -1   41.37    5.54
   1   7  -1   39.73    3.83
   1   7  -1   50.10    7.13
   1   7  -1   38.09    6.48
   1   7  -1   46.35    6.16
  -1  -7   1   53.78    7.51
  -1  -7   1   42.20    7.31
   1   7   0   69.87    9.12
   1   7   0   51.29    4.64
   1   7   0   55.98    8.27
   1   7   0   56.38    5.70
   1   7   0   68.12    8.17
   1   7   0   63.13    6.27
  -1  -7   0   73.42    8.80
  -1  -7   0   67.50    8.74
  -1  -7   0   48.66    4.66
   1   7   1  308.06   17.51
   1   7   1  321.67   22.34
   1   7   1  303.33   16.26
   1   7   1  285.98   18.12
   1   7   1  309.40   22.10
   1   7   1  267.96   15.83
  -1  -7  -1  292.93   21.72
  -1  -7  -1  297.08   15.48
  -1  -7  -1  301.16   21.18
  -1  -7  -1  289.67   21.03
  -1  -7  -2  214.08   16.79
  -1  -7  -2  208.56   11.74
  -1  -7  -2  211.70   18.22
   1   7   2  193.94   17.81
   1   7   2  202.24   15.53
  -1  -7  -2  229.10   18.21
  -1  -7  -3   54.55    4.77
  -1  -7  -3   55.97    8.16
   1   7   3   69.05    8.84
   1   7   3   49.24    9.43
  -1  -7  -4  740.84   39.82
  -1  -7  -4  707.55   33.24
   1   7   4  724.97   45.27
   1   7   4  733.39   41.81
  -1  -7  -5   97.47   13.81
  -1  -7  -5  115.49    7.58
  -1  -7  -5  127.67    9.00
  -1  -7  -5  111.18   11.36
  -1  -7  -5  126.67    9.64
  -1  -7  -5  123.52    8.46
  -1  -7  -5  123.62    9.15
   1   7   5  110.36   15.23
   1   7   5  111.33   13.81
  -1  -7  -6   22.12    3.65
  -1  -7  -6   26.94    7.64
  -1  -7  -6   20.89    3.48
  -1  -7  -6   23.95    4.31
  -1  -7  -6   26.27    4.03
  -1  -7  -6   24.96    4.44
   1   7   6   24.73    8.08
   1   7   6   24.92    7.17
   1   7   6   21.77    6.80
  -1  -7  -7    5.95    2.72
  -1  -7  -7    5.49    2.22
  -1  -7  -7    7.81    5.67
  -1  -7  -7    4.62    2.56
  -1  -7  -7    8.58    2.48
   1   7   7    3.99    2.53
   1   7   7    1.75    4.16
   1   7   7    5.31    4.54
  -1  -7  -7    3.16    2.17
  -1  -7  -8  226.17   14.13
  -1  -7  -8  217.72   15.79
  -1  -7  -8  292.24   26.48
  -1  -7  -8  213.77   15.82
   1   7   8  233.00   15.40
   1   7   8  258.19   26.70
   1   7   8  199.28   22.13
   1   7   8  221.81   22.91
  -1  -7  -9 1127.73   49.62
  -1  -7  -9 1028.15   52.01
  -1  -7  -9 1006.27   51.80
  -1  -7  -9 1078.71   64.96
   1   7   9 1100.99   51.63
   1   7   9  989.79   49.32
   1   7   9 1101.37   67.92
   1   7   9  968.05   62.43
  -1  -7 -10    6.02    2.75
  -1  -7 -10    6.64    2.85
  -1  -7 -10    8.24    2.35
  -1  -7 -10    3.61    2.81
  -1  -7 -10    6.68    2.97
   1   7  10   11.69    4.13
  -1  -7 -10    8.69    5.16
   1   7  10    7.54    3.40
   1   7  10    5.12    4.96
   1   7  10   12.60    6.74
  -1  -7 -11  271.69   17.99
  -1  -7 -11  264.85   18.18
   1   7  11  276.42   18.42
  -1  -7 -11  249.01   26.25
   1   7  11  281.62   18.33
   1   7  11  298.86   30.61
  -1  -7 -11  296.64   17.06
  -1  -7 -11  292.54   17.64
  -1  -7 -12   13.88    3.62
   1   7  12   10.93    3.88
  -1  -7 -12    9.97    3.43
   1   7  12    4.48    2.93
   1   7  12    4.77    6.12
   1   7  12    6.53    3.60
  -1  -7 -12    9.54    2.74
  -1  -7 -12   15.58    3.51
  -1  -7 -12   12.74    3.72
  -1  -7 -13    1.85    1.90
  -1  -7 -13    2.17    1.64
  -1  -7 -13    4.82    2.49
   1   7  13    1.70    2.63
   1   7  13    3.20    2.40
   1   7  13    1.21    2.55
  -1  -7 -13    2.04    2.26
   1   7  14   28.41    4.47
   1   7  14   27.56    4.79
   1   7  14   24.35    4.35
  -1  -7 -14   27.96    3.00
  -1  -7 -14   31.24    4.13
  -1  -7 -14   26.63    3.81
   1   7  15   21.44    3.87
  -1  -7 -15   31.67    3.55
   1   6 -17   11.76    2.78
  -1  -6  17    8.76    2.87
   1   6 -17    8.44    2.49
   1   6 -17    8.50    2.31
  -1  -6  17   17.14    3.16
  -1  -6  17   10.29    2.60
  -1  -6  16  191.46   12.94
   1   6 -16  175.04   12.36
   1   6 -16  166.61   11.30
   1   6 -16  181.15   12.30
   1   6 -16  171.15   11.77
  -1  -6  16  194.90   12.49
   1   6 -16  198.15   12.08
  -1  -6  16  180.56   12.01
  -1  -6  15   39.78    5.93
   1   6 -15   49.85    6.22
   1   6 -15   47.89    5.59
   1   6 -15   47.74    6.12
   1   6 -15   59.05    6.33
   1   6 -15   44.44    6.03
  -1  -6  15   42.30    5.90
   1   6 -15   53.41    5.75
  -1  -6  15   45.90    5.75
  -1  -6  15   43.44    5.07
   1   6 -14   36.49    4.99
  -1  -6  14   31.11    5.21
  -1  -6  14   27.29    4.00
  -1  -6  14   29.35    5.27
   1   6 -14   26.64    4.92
   1   6 -14   28.94    5.04
   1   6 -14   32.21    5.32
   1   6 -14   32.44    5.09
   1   6 -14   33.37    7.24
  -1  -6  14   36.45    5.19
  -1  -6  13   54.93    6.97
  -1  -6  13   75.25    8.15
   1   6 -13   68.00    6.98
  -1  -6  13   55.80    7.38
  -1  -6  13   69.59    6.66
   1   6 -13   75.51    8.09
   1   6 -13   77.97    8.18
   1   6 -13   69.81    7.89
   1   6 -13   79.14   11.55
   1   6 -13   75.74   13.44
  -1  -6  12  261.66   16.44
  -1  -6  12  259.78   16.40
  -1  -6  12  265.53   17.73
  -1  -6  12  277.74   16.14
  -1  -6  12  259.17   17.73
   1   6 -12  254.02   17.56
   1   6 -12  303.02   24.26
   1   6 -12  268.42   26.06
  -1  -6  11  865.06   44.07
  -1  -6  11  906.18   44.52
  -1  -6  11  903.75   43.67
   1   6 -11  954.44   46.55
   1   6 -11  900.02   45.70
  -1  -6  11  900.89   43.16
   1   6 -11  971.04   46.47
   1   6 -11  925.10   52.88
   1   6 -11  956.02   53.45
   1   6 -11  926.91   57.33
  -1  -6  10  106.85    7.79
  -1  -6  10  116.77    9.26
  -1  -6  10  100.32    9.16
   1   6 -10  108.46   10.02
  -1  -6  10  115.56    8.66
  -1  -6  10   93.00    7.86
   1   6 -10  119.41   10.07
   1   6 -10  115.57    9.90
   1   6 -10  117.43   10.01
   1   6 -10  124.05   14.14
  -1  -6   9  109.85    8.05
  -1  -6   9  125.47    9.72
  -1  -6   9  112.73    9.07
  -1  -6   9  112.38    9.26
   1   6  -9  119.30    9.98
  -1  -6   9  105.89    8.38
  -1  -6   9  111.78    8.47
  -1  -6   9  114.04    8.45
   1   6  -9  125.81    9.99
   1   6  -9  108.09    9.58
   1   6  -9   99.69   14.20
   1   6  -9  121.15   15.38
   1   6  -9  115.63   13.13
  -1  -6   8   19.57    3.39
  -1  -6   8   23.49    3.95
  -1  -6   8   19.69    3.47
  -1  -6   8   20.13    3.49
  -1  -6   8   20.36    3.29
   1   6  -8   21.90    3.94
  -1  -6   8   22.31    4.43
   1   6  -8   19.82    3.81
   1   6  -8   24.56    7.05
   1   6  -8   20.24    3.98
   1   6  -8   17.68    5.77
  -1  -6   7  352.72   18.34
  -1  -6   7  321.63   21.18
  -1  -6   7  329.83   16.77
   1   6  -7  350.90   19.13
   1   6  -7  317.84   26.48
   1   6  -7  357.50   19.32
   1   6  -7  340.77   25.27
   1   6  -6  976.89   45.89
  -1  -6   6  976.21   44.57
  -1  -6   6 1028.16   50.37
  -1  -6   6  975.89   45.49
   1   6  -6 1065.00   46.83
   1   6  -6 1009.36   55.58
   1   6  -6 1029.62   52.08
  -1  -6   5  310.44   15.88
  -1  -6   5  316.22   20.21
  -1  -6   5  290.21   15.26
  -1  -6   5  310.93   16.53
   1   6  -5  310.64   22.26
   1   6  -5  335.29   23.84
   1   6  -5  295.31   20.50
   1   6  -4 2699.80  119.42
   1   6  -4 2609.41  118.96
   1   6  -4 2593.13  116.77
  -1  -6   4 2697.43  117.32
  -1  -6   4 2606.22  110.76
  -1  -6   4 2443.73  110.74
   1   6  -3  356.88   22.65
   1   6  -3  322.91   16.13
   1   6  -3  332.24   22.06
   1   6  -3  320.64   21.28
   1   6  -3  299.51   20.09
  -1  -6   3  353.77   21.71
  -1  -6   3  335.31   16.31
   1   6  -2  926.24   46.63
   1   6  -2 1019.92   49.14
   1   6  -2 1058.78   49.57
   1   6  -2 1091.91   51.04
   1   6  -2 1059.80   51.40
  -1  -6   2 1024.27   51.47
   1   6  -1  164.44   11.29
   1   6  -1  155.06   12.40
   1   6  -1  164.15   12.65
   1   6  -1  147.37    8.64
   1   6  -1  160.11   12.51
   1   6  -1  139.09    9.51
   1   6  -1  161.47   11.62
  -1  -6   1  157.83   12.52
  -1  -6   1  149.60   12.85
   1   6   0  860.57   42.78
   1   6   0  827.59   39.35
   1   6   0  892.98   44.11
   1   6   0  829.87   39.89
   1   6   0  814.17   43.41
   1   6   0  841.47   39.27
  -1  -6   0  832.62   42.92
  -1  -6   0  813.38   38.38
  -1  -6   0  891.10   44.07
   1   6   1  624.21   32.19
   1   6   1  665.70   31.36
   1   6   1  681.17   33.79
   1   6   1  702.74   37.48
   1   6   1  721.70   37.59
   1   6   1  683.98   35.00
   1   6   1  657.98   31.29
  -1  -6  -1  668.67   30.56
  -1  -6  -1  668.63   36.14
  -1  -6  -1  640.42   30.32
  -1  -6  -1  623.65   36.29
  -1  -6  -1  694.68   36.47
  -1  -6  -2  159.07    9.08
  -1  -6  -2  165.03   13.53
  -1  -6  -2  173.11    9.50
   1   6   2  163.85   15.02
   1   6   2  179.88   13.37
  -1  -6  -3  403.96   19.71
  -1  -6  -3  413.69   24.94
   1   6   3  389.57   25.28
   1   6   3  427.18   28.30
  -1  -6  -3  412.83   20.23
  -1  -6  -4  191.25   10.76
  -1  -6  -4  182.50   14.60
  -1  -6  -4  226.98   18.69
   1   6   4  202.31   10.96
   1   6   4  225.98   17.78
   1   6   4  240.62   19.96
  -1  -6  -4  202.84   11.75
  -1  -6  -5   12.61    5.43
  -1  -6  -5    7.61    1.56
  -1  -6  -5    5.93    2.60
  -1  -6  -5    7.34    2.07
   1   6   5    5.90    1.72
   1   6   5    9.12    5.31
   1   6   5   11.35    4.74
  -1  -6  -6  225.82   14.76
  -1  -6  -6  252.30   13.76
  -1  -6  -6  222.95   14.88
  -1  -6  -6  261.40   14.81
  -1  -6  -6  253.97   22.48
   1   6   6  241.77   13.74
   1   6   6  218.60   13.22
   1   6   6  201.72   20.15
   1   6   6  235.07   21.50
  -1  -6  -7  182.93   13.35
  -1  -6  -7  187.89   13.58
  -1  -6  -7  231.80   13.98
  -1  -6  -7  198.59   20.31
   1   6   7  205.40   12.49
   1   6   7  188.34   11.90
   1   6   7  193.47   21.16
   1   6   7  168.61   19.07
   1   6   7  160.65   18.33
  -1  -6  -8  769.22   36.80
  -1  -6  -8  714.55   37.34
  -1  -6  -8  719.63   38.87
  -1  -6  -8  748.92   38.79
  -1  -6  -8  839.12   38.84
  -1  -6  -8  787.51   49.76
  -1  -6  -8  759.43   37.48
   1   6   8  791.44   38.74
   1   6   8  795.97   37.47
   1   6   8  772.18   52.00
   1   6   8  723.59   49.99
   1   6   8  700.05   47.62
   1   6   8  741.98   48.80
  -1  -6  -9    0.56    2.02
  -1  -6  -9    3.02    1.62
  -1  -6  -9    0.69    2.21
  -1  -6  -9    7.96    4.72
  -1  -6  -9    1.39    2.13
   1   6   9    6.35    2.61
   1   6   9    1.97    2.69
   1   6   9    2.39    5.17
   1   6   9   -2.05    4.85
   1   6   9   -1.91    5.84
  -1  -6 -10  668.70   36.71
  -1  -6 -10  695.80   37.26
   1   6  10  726.84   34.92
  -1  -6 -10  772.41   49.86
   1   6  10  681.50   35.51
   1   6  10  718.70   37.14
   1   6  10  645.62   50.25
  -1  -6 -10  727.81   36.22
  -1  -6 -10  735.23   35.62
  -1  -6 -11  202.88   13.45
  -1  -6 -11  193.60   12.53
  -1  -6 -11  179.81   13.45
   1   6  11  170.19   11.78
  -1  -6 -11  160.77   13.25
   1   6  11  183.25   14.12
  -1  -6 -11  194.55   21.96
   1   6  11  178.67   13.72
   1   6  11  164.42   22.95
   1   6  11  166.27   20.42
  -1  -6 -12   26.32    4.78
   1   6  12   37.98    4.57
   1   6  12   36.15    5.95
  -1  -6 -12   35.47    9.07
   1   6  12   38.66    5.98
   1   6  12   30.00   10.08
   1   6  12   40.46    6.40
  -1  -6 -12   35.35    4.70
  -1  -6 -12   42.42    5.47
  -1  -6 -13    1.53    1.61
  -1  -6 -13    1.00    2.31
   1   6  13    3.17    2.74
   1   6  13   -4.60    4.97
   1   6  13    2.29    3.13
   1   6  13    0.70    2.86
   1   6  13    1.36    2.86
  -1  -6 -13    0.55    1.77
   1   6  14   39.71    5.89
  -1  -6 -14   50.51    5.62
  -1  -6 -14   42.60    5.01
   1   6  15  226.69   14.57
  -1  -6 -15  250.61   13.80
  -1  -6 -15  247.32   13.93
   1   5 -17  105.99    8.55
  -1  -5  17  112.76    8.94
   1   5 -17  122.39    8.96
  -1  -5  17  115.17    8.47
   1   5 -17  112.27    8.14
  -1  -5  17  123.66    8.57
  -1  -5  16   18.39    4.21
   1   5 -16   22.76    4.06
   1   5 -16   21.85    3.59
   1   5 -16   17.09    3.41
   1   5 -16   21.33    3.69
  -1  -5  16   16.88    3.60
  -1  -5  16   29.35    4.12
  -1  -5  15   32.11    5.25
   1   5 -15   27.66    4.96
   1   5 -15   25.20    4.58
   1   5 -15   30.54    4.39
   1   5 -15   23.14    4.13
   1   5 -15   28.60    4.79
  -1  -5  15   32.88    5.08
   1   5 -15   32.26    4.87
  -1  -5  15   28.14    4.01
  -1  -5  15   27.35    4.77
  -1  -5  14   94.08    8.06
   1   5 -14  110.50    9.08
  -1  -5  14  100.20    8.58
  -1  -5  14  107.22    9.73
  -1  -5  14  107.90   10.04
  -1  -5  14  103.01    7.98
   1   5 -14  129.76   10.70
   1   5 -14  109.23    9.19
   1   5 -14  116.06    9.69
   1   5 -14  113.14   10.10
   1   5 -14   89.34    9.06
   1   5 -14   88.07   11.91
  -1  -5  14  107.56    9.50
   1   5 -13  271.51   16.38
  -1  -5  13  226.99   15.19
  -1  -5  13  269.65   16.11
  -1  -5  13  239.83   14.94
   1   5 -13  271.21   17.67
   1   5 -13  241.93   16.86
   1   5 -13  279.63   17.46
   1   5 -13  255.54   21.84
  -1  -5  13  250.60   16.39
  -1  -5  12  783.30   39.19
  -1  -5  12  785.46   40.06
  -1  -5  12  755.01   39.03
  -1  -5  12  801.28   39.55
  -1  -5  12  828.74   38.82
   1   5 -12  822.37   41.41
   1   5 -12  823.89   41.24
   1   5 -12  824.16   47.58
   1   5 -12  836.01   52.37
  -1  -5  11   62.00    6.87
  -1  -5  11   57.14    6.23
  -1  -5  11   68.70    6.87
  -1  -5  11   58.04    6.53
  -1  -5  11   57.80    6.05
   1   5 -11   60.48    7.65
  -1  -5  11   52.78    5.48
   1   5 -11   65.05    7.55
   1   5 -11   74.16    7.70
   1   5 -11   73.29   10.57
   1   5 -11   67.96   10.09
   1   5 -11   72.95   12.54
  -1  -5  10  231.88   14.38
  -1  -5  10  221.97   14.97
  -1  -5  10  230.90   14.91
   1   5 -10  260.06   16.38
  -1  -5  10  208.45   13.51
  -1  -5  10  228.22   13.58
   1   5 -10  268.40   16.14
   1   5 -10  233.48   15.74
   1   5 -10  216.56   21.95
   1   5 -10  228.77   19.73
  -1  -5   9   14.74    2.91
  -1  -5   9   15.43    3.18
  -1  -5   9   20.70    3.58
   1   5  -9   12.94    3.47
  -1  -5   9   13.11    2.69
  -1  -5   9   13.27    2.73
   1   5  -9   14.01    4.10
   1   5  -9   10.42    3.12
   1   5  -9   12.52    3.31
   1   5  -9    8.16    3.94
   1   5  -9    9.40    4.58
  -1  -5   8   20.43    3.43
  -1  -5   8   21.96    3.24
   1   5  -8   16.76    3.70
  -1  -5   8   14.40    3.22
  -1  -5   8   13.81    2.76
   1   5  -8   16.37    3.30
   1   5  -8   15.09    6.12
   1   5  -8   27.64    4.35
   1   5  -8   23.18    5.45
   1   5  -8   20.16    5.86
  -1  -5   7  294.34   15.16
  -1  -5   7  267.45   17.14
  -1  -5   7  265.61   14.74
   1   5  -7  273.96   15.96
   1   5  -7  271.15   15.93
   1   5  -7  286.01   23.38
   1   5  -7  248.99   20.66
   1   5  -6   21.06    3.22
   1   5  -6   15.60    3.16
   1   5  -6   31.49    6.94
   1   5  -6   22.68    5.34
  -1  -5   6   20.83    4.09
   1   5  -5 2163.09  102.67
   1   5  -5 2260.98  104.03
  -1  -5   5 2273.69   99.16
   1   5  -5 2115.69  100.01
  -1  -5   5 2179.80   98.84
  -1  -5   5 2157.11   94.67
   1   5  -4  126.20   11.86
   1   5  -4   95.06    9.47
   1   5  -4  112.53   11.01
  -1  -5   4  112.70    6.89
  -1  -5   4  120.46   10.13
   1   5  -3  243.95   11.53
   1   5  -3  275.99   17.62
   1   5  -3  291.10   17.54
   1   5  -3  240.34   16.15
   1   5  -3  276.14   15.91
  -1  -5   3  259.44   15.92
   1   5  -2   43.73    5.52
   1   5  -2   58.85    6.19
   1   5  -2   54.26    6.74
   1   5  -2   56.85    6.43
  -1  -5   2   55.72    6.81
   1   5  -1  269.05   17.53
   1   5  -1  299.46   16.85
   1   5  -1  310.12   18.34
   1   5  -1  312.04   18.25
   1   5  -1  295.88   14.38
   1   5  -1  321.86   17.43
  -1  -5   1  277.79   17.63
  -1  -5   1  285.47   18.60
  -1  -5   1  277.97   15.65
   1   5   0 1347.99   64.69
   1   5   0 1424.08   65.08
   1   5   0 1392.39   61.65
   1   5   0 1445.55   64.00
   1   5   0 1341.79   60.68
  -1  -5   0 1365.43   63.92
  -1  -5   0 1278.45   64.21
  -1  -5   0 1362.96   60.62
   1   5   1   15.11    3.29
   1   5   1   14.78    2.56
   1   5   1   10.16    1.88
   1   5   1   16.74    4.25
   1   5   1    7.65    2.65
   1   5   1    8.41    1.60
   1   5   1   11.86    2.01
  -1  -5  -1    7.79    3.04
  -1  -5  -1    9.62    1.81
  -1  -5  -1    9.71    3.04
   1   5   2 1087.47   51.52
   1   5   2 1184.60   57.75
   1   5   2 1205.30   55.37
  -1  -5  -2 1185.17   55.29
   1   5   3  506.24   17.42
   1   5   3  504.26   26.85
   1   5   3  492.74   24.73
  -1  -5  -3  497.47   22.98
  -1  -5  -3  480.00   25.54
  -1  -5  -4   86.22    6.41
  -1  -5  -4   92.82    8.64
   1   5   4   83.58    5.90
   1   5   4  106.38   10.97
  -1  -5  -5    5.55    2.27
  -1  -5  -5    4.80    4.18
  -1  -5  -5    3.33    1.89
  -1  -5  -5    4.75    2.23
   1   5   5    3.98    1.57
  -1  -5  -5    3.60    1.81
   1   5   5    2.28    1.41
   1   5   5   -1.16    3.38
  -1  -5  -6    1.99    1.80
  -1  -5  -6    0.97    1.69
  -1  -5  -6    2.73    3.74
   1   5   6    3.27    1.73
  -1  -5  -6    6.57    2.36
   1   5   6    4.43    1.96
   1   5   6    3.95    3.37
   1   5   6    5.45    4.17
  -1  -5  -7  591.83   31.12
  -1  -5  -7  671.14   31.64
  -1  -5  -7  664.04   32.11
  -1  -5  -7  649.22   31.94
  -1  -5  -7  579.86   30.01
  -1  -5  -7  573.36   39.06
   1   5   7  596.04   30.11
   1   5   7  590.65   29.78
   1   5   7  557.21   39.70
   1   5   7  600.06   39.83
   1   5   7  628.69   39.31
  -1  -5  -8   12.30    2.50
  -1  -5  -8   14.10    3.29
  -1  -5  -8   10.31    3.38
  -1  -5  -8    8.30    4.27
  -1  -5  -8   11.38    3.43
  -1  -5  -8    8.72    2.43
   1   5   8    7.46    3.36
   1   5   8   13.47    3.08
  -1  -5  -8    6.61    2.53
   1   5   8   11.33    2.77
   1   5   8    9.04    4.97
   1   5   8   10.66    5.45
   1   5   8   10.92    5.02
  -1  -5  -9  863.00   43.31
  -1  -5  -9  865.62   44.53
  -1  -5  -9  934.40   45.62
  -1  -5  -9  837.97   43.38
  -1  -5  -9  966.82   43.72
  -1  -5  -9  916.94   55.22
  -1  -5  -9 1002.06   45.83
   1   5   9  922.58   44.86
   1   5   9  866.20   43.53
   1   5   9  939.69   59.22
   1   5   9  856.74   55.63
   1   5   9  938.73   56.99
  -1  -5 -10  240.32   15.13
  -1  -5 -10  237.48   15.46
  -1  -5 -10  238.37   16.31
   1   5  10  256.95   15.39
  -1  -5 -10  268.50   17.47
  -1  -5 -10  226.99   15.11
  -1  -5 -10  273.07   25.42
  -1  -5 -10  279.92   17.75
   1   5  10  250.03   16.90
   1   5  10  264.97   16.25
   1   5  10  236.17   27.35
   1   5  10  252.34   24.91
  -1  -5 -11    0.57    1.99
  -1  -5 -11    0.49    1.78
  -1  -5 -11    3.27    2.28
   1   5  11    0.96    1.74
  -1  -5 -11    7.67    3.23
   1   5  11    0.77    3.63
  -1  -5 -11    1.97    3.31
  -1  -5 -11    8.14    3.43
   1   5  11    0.72    2.50
   1   5  11   -2.54    5.49
   1   5  11   -2.02    3.91
   1   5  12    5.13    2.17
   1   5  12    2.31    3.07
  -1  -5 -12   -1.94    2.65
   1   5  12    3.59    2.78
  -1  -5 -12    0.63    2.11
  -1  -5 -12    0.56    1.88
  -1  -5 -12    2.74    1.88
   1   5  13    4.39    3.62
   1   5  13    6.30    2.31
  -1  -5 -13    4.64    3.15
   1   5  13    6.82    3.04
  -1  -5 -13    6.74    2.67
  -1  -5 -13    6.12    2.01
  -1  -5 -13    8.66    2.86
  -1  -5 -14  255.50   16.27
   1   5  14  241.20   14.06
   1   5  14  279.69   17.23
  -1  -5 -14  267.41   15.77
   1   5  15   21.18    4.38
   1   5  15   19.52    4.17
  -1  -5 -15   23.99    3.54
   1   5  15   22.06    4.20
  -1  -5 -16  286.25   13.86
   1   5  16  212.35   14.29
  -1  -4  18  258.61   13.93
   1   4 -18  281.39   14.01
  -1  -4  18  262.43   13.87
   1   4 -18  261.24   14.60
   1   4 -17   17.69    3.33
   1   4 -17   13.03    3.04
  -1  -4  17   14.78    3.05
  -1  -4  17   11.76    2.83
   1   4 -16    4.04    2.37
   1   4 -16    3.52    2.12
  -1  -4  16    0.40    1.62
  -1  -4  16    2.55    2.31
  -1  -4  16    0.48    2.02
   1   4 -16    2.54    1.83
   1   4 -16    2.45    1.84
   1   4 -15    3.36    2.52
   1   4 -15   -0.53    1.69
   1   4 -15    1.17    1.79
   1   4 -15    1.87    1.69
  -1  -4  15    0.96    1.67
  -1  -4  15    2.96    2.22
  -1  -4  15    3.80    1.96
   1   4 -15    3.75    2.38
  -1  -4  15    2.77    2.34
  -1  -4  14   67.53    7.55
   1   4 -14   84.99    8.74
   1   4 -14   95.96   15.74
   1   4 -14   90.59    8.56
   1   4 -14   79.90    7.87
   1   4 -14   87.20    7.86
   1   4 -14   85.00    8.51
   1   4 -14   81.91    7.88
  -1  -4  14   80.66    7.38
  -1  -4  14   81.74    7.70
  -1  -4  14   81.76    8.03
  -1  -4  13  486.85   26.81
  -1  -4  13  507.15   27.33
   1   4 -13  533.16   27.83
  -1  -4  13  481.64   25.85
  -1  -4  13  489.68   27.64
   1   4 -13  554.81   29.40
   1   4 -13  550.74   28.44
   1   4 -13  548.68   29.02
   1   4 -13  541.38   28.74
   1   4 -13  511.13   33.77
  -1  -4  13  499.10   26.68
  -1  -4  13  549.16   28.24
  -1  -4  12   45.55    5.79
  -1  -4  12   39.13    5.12
   1   4 -12   42.84    5.58
  -1  -4  12   42.37    5.62
  -1  -4  12   53.11    5.94
  -1  -4  12   43.00    5.80
  -1  -4  12   51.83    5.28
   1   4 -12   40.26    6.02
   1   4 -12   51.45    6.52
   1   4 -12   40.62    6.09
   1   4 -12   47.38    6.44
   1   4 -12   45.41    8.35
   1   4 -12   43.76    9.52
  -1  -4  11  493.07   25.15
  -1  -4  11  418.88   23.73
  -1  -4  11  469.82   24.80
  -1  -4  11  436.74   24.40
   1   4 -11  460.31   26.47
  -1  -4  11  456.79   24.82
  -1  -4  11  452.28   23.46
   1   4 -11  449.43   25.69
   1   4 -11  462.37   25.72
   1   4 -11  463.12   30.67
   1   4 -11  525.33   35.65
  -1  -4  10  223.19   13.66
  -1  -4  10  229.36   14.32
  -1  -4  10  230.70   14.26
  -1  -4  10  199.65   13.84
   1   4 -10  236.60   15.59
  -1  -4  10  220.78   13.10
  -1  -4  10  228.96   12.92
   1   4 -10  218.43   14.77
   1   4 -10  211.58   17.20
  -1  -4  10  207.76   13.87
   1   4 -10  249.54   15.72
   1   4 -10  201.22   18.05
   1   4 -10  219.99   18.69
   1   4 -10  208.12   20.97
  -1  -4   9    8.30    2.49
  -1  -4   9    8.51    2.72
  -1  -4   9    3.60    1.72
  -1  -4   9    5.57    2.34
   1   4  -9    4.78    2.25
  -1  -4   9    5.24    2.09
   1   4  -9   13.37    4.05
   1   4  -9    6.03    2.55
  -1  -4   9    6.47    2.62
   1   4  -9    3.43    2.42
   1   4  -9    4.27    2.93
   1   4  -9    5.81    4.45
  -1  -4   8  134.49    9.66
   1   4  -8  131.42   10.30
  -1  -4   8  159.10    9.25
  -1  -4   8  144.47    9.09
  -1  -4   8  130.72    9.67
   1   4  -8  136.85   10.20
   1   4  -8  142.59   10.30
  -1  -4   8  110.26   11.89
   1   4  -8  142.87   14.54
   1   4  -8  139.40   13.06
   1   4  -7   88.09    7.51
  -1  -4   7   96.69    6.64
  -1  -4   7   76.61    7.16
   1   4  -7   92.27    7.63
  -1  -4   7   92.00    7.67
  -1  -4   7   99.77    7.55
   1   4  -7   96.51    7.57
  -1  -4   7  101.89   10.04
   1   4  -7   84.47   12.01
   1   4  -7   98.74   11.07
   1   4  -7   87.41    9.62
   1   4  -6  988.81   45.98
   1   4  -6 1034.52   46.51
   1   4  -6 1078.78   46.59
   1   4  -6 1058.64   54.82
  -1  -4   6 1016.16   48.09
   1   4  -6  964.49   45.06
  -1  -4   6  932.87   46.83
   1   4  -6 1036.27   51.97
  -1  -4   6 1002.67   45.14
  -1  -4   6 1011.75   47.56
   1   4  -5    7.05    3.38
  -1  -4   5    2.50    1.66
  -1  -4   5    4.90    2.44
  -1  -4   5    2.01    1.61
   1   4  -4 1349.14   67.47
  -1  -4   4 1379.22   65.04
   1   4  -4 1417.52   65.52
  -1  -4   4 1436.10   63.48
   1   4  -4 1384.11   67.05
  -1  -4   4 1412.64   64.54
   1   4  -3 1017.97   46.51
   1   4  -3 1124.16   52.66
  -1  -4   3 1099.78   49.32
   1   4  -3 1129.45   52.07
  -1  -4   3 1078.51   50.18
   1   4  -3 1030.56   51.18
   1   4  -3 1066.05   50.41
  -1  -4   3 1060.97   50.23
   1   4  -2   27.74    4.12
   1   4  -2   29.77    4.35
   1   4  -2   27.93    4.06
   1   4  -2   32.55    5.05
  -1  -4   2   40.12    4.92
  -1  -4   2   29.75    3.85
   1   4  -1 1122.07   50.23
   1   4  -1 1094.59   47.64
   1   4  -1 1093.78   51.08
   1   4  -1 1085.51   51.21
   1   4  -1 1125.61   51.27
   1   4  -1 1174.26   50.55
  -1  -4   1 1027.25   50.66
  -1  -4   1 1063.37   51.68
  -1  -4   1 1065.68   49.27
   1   4   0   11.83    2.21
   1   4   0   14.07    3.51
   1   4   0   16.50    3.64
   1   4   0   11.64    2.01
   1   4   0   13.08    2.84
  -1  -4   0   14.98    3.02
  -1  -4   0   11.46    1.97
   1   4   1 2420.86  108.07
   1   4   1 2633.27  113.02
   1   4   1 2549.41  110.59
   1   4   1 2495.17  108.92
   1   4   1 2530.28  108.20
   1   4   1 2616.82  110.58
  -1  -4  -1 2522.66  111.56
   1   4   2  891.51   40.90
   1   4   2  907.39   43.82
   1   4   2  942.50   45.67
  -1  -4  -2  867.17   42.94
  -1  -4  -2  898.66   44.83
   1   4   3   28.76    5.07
  -1  -4  -3   22.82    3.88
  -1  -4  -3   21.54    4.52
  -1  -4  -4  162.09    9.97
  -1  -4  -4  184.72   14.40
  -1  -4  -4  148.73   10.92
  -1  -4  -4  180.38   10.10
   1   4   4  165.11    9.13
   1   4   4  137.34   13.18
   1   4   4  161.77    9.06
  -1  -4  -5   95.89    7.16
  -1  -4  -5   97.11    7.14
  -1  -4  -5   94.73   10.67
  -1  -4  -5   76.14    7.06
   1   4   5   86.68    6.35
   1   4   5   86.89    6.18
   1   4   5   87.42   10.62
  -1  -4  -6  272.64   15.45
   1   4   6  248.07   13.81
  -1  -4  -6  278.07   15.49
  -1  -4  -6  263.83   20.66
   1   4   6  272.68   14.61
   1   4   6  249.93   14.21
   1   4   6  233.41   19.46
   1   4   6  255.75   21.01
   1   4   7   86.77    6.88
  -1  -4  -7  105.62    8.54
  -1  -4  -7  104.54   12.52
  -1  -4  -7   96.63    8.17
   1   4   7   94.09    7.55
  -1  -4  -7   99.06    7.93
   1   4   7   95.51    7.34
   1   4   7   80.17   12.14
   1   4   7  105.36   13.41
   1   4   7  106.21   12.26
  -1  -4  -8  947.66   45.30
  -1  -4  -8  925.46   43.61
  -1  -4  -8  949.80   53.70
  -1  -4  -8  933.20   45.11
   1   4   8  976.76   45.14
   1   4   8  946.63   44.16
   1   4   8  893.76   43.67
   1   4   8  841.67   53.37
   1   4   8  930.74   55.12
   1   4   8  861.19   51.47
   1   4   9  581.24   28.60
   1   4   9  574.32   38.12
   1   4   9  564.66   40.08
   1   4   9  557.94   40.46
   1   4   9  541.46   38.49
  -1  -4  -9  602.30   31.42
  -1  -4  -9  574.03   29.55
  -1  -4  -9  614.48   39.60
  -1  -4  -9  634.82   31.58
   1   4   9  548.52   29.90
   1   4   9  637.53   31.46
   1   4   9  678.81   45.05
  -1  -4  -9  565.98   29.48
   1   4  10   45.81    5.03
   1   4  10   48.15    5.51
  -1  -4 -10   43.96    6.01
  -1  -4 -10   50.82    6.66
  -1  -4 -10   48.42    6.57
  -1  -4 -10   45.49    9.93
   1   4  10   44.94    5.99
   1   4  10   51.58    6.70
  -1  -4 -10   47.94    5.71
   1   4  10   66.96   11.65
   1   4  10   45.65    9.77
   1   4  11   17.97    3.27
  -1  -4 -11   21.93    4.41
   1   4  11   16.95    3.59
  -1  -4 -11   18.41    4.28
  -1  -4 -11   25.70    4.94
  -1  -4 -11   14.78    5.98
  -1  -4 -11   13.69    3.15
   1   4  11   17.59    4.26
  -1  -4 -11   16.33    3.72
  -1  -4 -11   18.29    3.36
   1   4  11   25.18    7.53
   1   4  12    3.43    1.82
  -1  -4 -12    9.10    3.26
   1   4  12    8.01    2.83
  -1  -4 -12    2.98    1.87
  -1  -4 -12    4.50    2.91
   1   4  12    3.90    3.21
  -1  -4 -12   11.59    3.44
  -1  -4 -12    9.27    5.08
  -1  -4 -12    6.62    2.16
   1   4  12    3.63    3.07
   1   4  12    9.95    5.78
  -1  -4 -12    6.88    2.17
  -1  -4 -12    6.07    2.51
  -1  -4 -13  112.22    9.72
  -1  -4 -13  118.47   10.49
   1   4  13  119.04    9.25
   1   4  13  125.95   11.37
  -1  -4 -13  126.30   10.92
  -1  -4 -13  113.49   15.48
  -1  -4 -13  136.43   11.18
   1   4  13  122.97   10.79
   1   4  13   95.48   17.00
   1   4  13  107.89   10.67
  -1  -4 -13  129.20    9.71
  -1  -4 -14   59.83    6.28
   1   4  14   52.84    7.09
  -1  -4 -14   61.90    6.82
   1   4  14   58.99    5.71
   1   4  14   55.87    7.09
   1   4  14   58.41    7.34
   1   4  14   33.84    9.81
  -1  -4 -14   59.03    5.96
  -1  -4 -15  281.23   16.19
   1   4  15  233.30   13.92
   1   4  15  253.53   16.60
   1   4  15  256.34   16.65
  -1  -4 -15  285.91   15.62
   1   4  15  262.21   16.61
   1   4  16  181.48   12.52
   1   4  16  175.02   12.16
   1   4  16  179.85   12.40
   1   3 -18   39.68    4.33
  -1  -3  18   35.17    4.37
   1   3 -18   45.61    4.24
  -1  -3  18   36.93    3.68
   1   3 -18   40.76    3.70
  -1  -3  18   36.00    3.57
  -1  -3  18   36.14    3.44
   1   3 -18   36.44    4.08
  -1  -3  17    9.14    3.19
   1   3 -17   17.64    3.45
  -1  -3  17   15.11    3.11
  -1  -3  17   15.02    2.58
   1   3 -17   16.46    2.99
  -1  -3  17   17.94    3.05
   1   3 -17   17.45    3.41
   1   3 -16   24.77    4.53
  -1  -3  16   23.46    4.65
   1   3 -16   32.91    4.89
  -1  -3  16   28.48    3.73
  -1  -3  16   31.91    4.69
  -1  -3  16   24.80    3.90
  -1  -3  16   27.64    4.22
  -1  -3  15  107.04    9.47
   1   3 -15  101.62    9.72
   1   3 -15  104.18    8.23
   1   3 -15  115.47    9.37
   1   3 -15   96.56    8.45
  -1  -3  15  123.09    9.32
  -1  -3  15  115.28    8.75
  -1  -3  15  127.90    9.73
  -1  -3  14  807.17   41.15
   1   3 -14  842.18   42.17
   1   3 -14  834.96   55.60
   1   3 -14  820.72   40.51
   1   3 -14  842.78   41.29
   1   3 -14  819.73   39.93
  -1  -3  14  784.86   40.24
  -1  -3  14  805.73   39.88
  -1  -3  14  859.97   41.01
  -1  -3  13   10.74    3.06
  -1  -3  13    6.34    3.15
   1   3 -13    5.82    3.09
   1   3 -13    9.98    3.08
   1   3 -13    7.65    2.85
   1   3 -13    9.14    2.87
   1   3 -13    7.42    2.94
   1   3 -13    6.89    3.35
  -1  -3  13    8.77    3.01
  -1  -3  13    9.00    2.77
   1   3 -12 1071.74   50.24
  -1  -3  12 1063.07   50.34
  -1  -3  12 1018.31   48.38
  -1  -3  12 1073.77   51.04
   1   3 -12 1080.80   51.95
  -1  -3  12 1001.76   50.26
   1   3 -12 1078.14   51.08
   1   3 -12 1079.93   50.67
   1   3 -12 1045.75   51.27
   1   3 -12 1115.89   51.99
   1   3 -12 1079.49   56.53
  -1  -3  12  990.55   48.99
  -1  -3  12 1074.08   50.49
  -1  -3  11  198.45   12.52
  -1  -3  11  204.91   13.23
  -1  -3  11  209.42   13.47
  -1  -3  11  205.57   13.36
  -1  -3  11  187.97   13.37
  -1  -3  11  197.32   11.93
   1   3 -11  212.20   17.58
   1   3 -11  196.45   14.06
   1   3 -11  194.37   13.84
   1   3 -11  202.60   13.82
  -1  -3  11  191.80   13.17
   1   3 -11  208.38   13.74
  -1  -3  11  165.67   11.98
   1   3 -11  215.43   17.89
  -1  -3  11  196.45   18.69
   1   3 -11  181.53   19.38
  -1  -3  10   14.86    3.13
  -1  -3  10   11.01    2.67
  -1  -3  10    8.96    2.79
  -1  -3  10    6.72    2.03
   1   3 -10    9.81    3.19
   1   3 -10    6.54    3.01
   1   3 -10   11.13    3.93
  -1  -3  10    8.52    2.98
  -1  -3  10   16.67    3.44
   1   3 -10    5.88    2.57
   1   3 -10    6.19    2.52
  -1  -3  10    6.35    3.49
  -1  -3  10   11.35    2.60
   1   3 -10    7.52    3.62
   1   3 -10    6.00    4.12
   1   3 -10    8.57    3.30
   1   3  -9    5.25    2.48
  -1  -3   9    9.78    2.19
  -1  -3   9    6.61    2.13
   1   3  -9    9.19    3.57
   1   3  -9    6.91    2.43
  -1  -3   9    7.68    2.95
   1   3  -9    8.93    2.66
  -1  -3   9    5.29    2.43
   1   3  -9    7.18    2.90
  -1  -3   9   10.19    4.11
  -1  -3   9    9.75    3.09
   1   3  -9    6.74    3.70
   1   3  -9    9.79    3.56
  -1  -3   8  115.01    7.60
   1   3  -8   93.68    8.70
   1   3  -8  121.26   11.22
  -1  -3   8  111.18    7.58
   1   3  -8  123.65    9.05
  -1  -3   8  113.82    8.71
  -1  -3   8  109.70    8.30
   1   3  -8  117.13    8.99
  -1  -3   8  125.77   12.47
   1   3  -8  107.23   10.93
   1   3  -8  110.45   12.49
  -1  -3   8  124.16   10.46
   1   3  -7  257.74   15.17
  -1  -3   7  254.61   14.33
  -1  -3   7  267.92   15.05
   1   3  -7  251.38   15.02
   1   3  -7  262.66   19.15
   1   3  -7  282.56   18.17
  -1  -3   7  256.11   15.93
   1   3  -7  262.06   21.47
   1   3  -7  265.31   14.97
  -1  -3   7  250.71   13.54
  -1  -3   7  242.30   13.81
   1   3  -6   43.45    4.83
  -1  -3   6   51.76    4.75
  -1  -3   6   48.85    4.83
   1   3  -6   46.29    4.58
   1   3  -6   41.70    7.89
  -1  -3   6   50.55    4.83
  -1  -3   6   53.42    4.16
  -1  -3   6   46.34    5.04
   1   3  -6   44.22    6.64
   1   3  -6   41.13    5.86
   1   3  -6   43.45    4.26
   1   3  -5 1219.07   61.33
  -1  -3   5 1191.74   55.61
  -1  -3   5 1265.28   55.25
   1   3  -5 1218.90   59.03
   1   3  -4 1888.08   90.19
   1   3  -4 2039.75   91.00
  -1  -3   4 1971.31   86.38
  -1  -3   4 1922.27   87.34
   1   3  -3   88.44    8.64
  -1  -3   3   91.86    7.13
   1   3  -3   96.75    7.68
  -1  -3   3   78.78    7.31
  -1  -3   3  104.51    7.46
   1   3  -3  101.62    8.69
  -1  -3   3   90.76    7.55
  -1  -3   2  264.37   15.34
  -1  -3   2  302.33   16.25
   1   3  -2  307.22   17.11
   1   3  -2  295.02   16.08
  -1  -3   2  296.29   15.96
  -1  -3   2  277.38   16.34
  -1  -3   2  286.95   16.23
   1   3  -2  310.02   17.22
  -1  -3   1  733.58   34.74
  -1  -3   1  713.28   33.18
   1   3  -1  701.48   34.38
   1   3  -1  728.64   33.74
  -1  -3   1  694.94   33.88
   1   3  -1  774.99   34.94
   1   3  -1  724.54   33.68
   1   3   0 9670.59  406.55
   1   3   0 9650.70  407.35
   1   3   0 9999.00  407.74
  -1  -3   0 9181.39  406.51
   1   3   0 9599.18  404.67
   1   3   0 9535.99  405.19
  -1  -3   0 9516.84  406.31
   1   3   1 2661.26  113.17
   1   3   1 2672.39  117.00
   1   3   1 2696.32  115.34
  -1  -3  -1 2682.40  115.71
  -1  -3  -1 2494.49  116.25
   1   3   2 2614.48  116.75
   1   3   2 2871.12  119.74
  -1  -3  -2 2684.79  119.79
  -1  -3  -2 2745.76  118.13
  -1  -3  -3  927.52   44.29
   1   3   3  958.40   45.51
   1   3   3  888.69   40.64
   1   3   3  914.64   40.71
  -1  -3  -3  928.04   45.00
  -1  -3  -3  879.94   42.09
   1   3   4   42.11    3.55
   1   3   4   31.47    5.71
  -1  -3  -4   40.29    5.90
  -1  -3  -4   38.08    4.20
  -1  -3  -5  400.44   19.96
  -1  -3  -5  390.71   19.80
  -1  -3  -5  351.87   19.42
  -1  -3  -5  411.03   24.73
   1   3   5  393.17   19.08
   1   3   5  406.30   25.62
  -1  -3  -6  440.31   23.86
   1   3   6  464.97   22.88
  -1  -3  -6  481.46   24.13
  -1  -3  -6  487.71   29.64
   1   3   6  484.81   23.52
   1   3   6  484.23   23.30
   1   3   6  444.21   30.11
   1   3   6  496.76   29.15
   1   3   7 1098.98   50.94
   1   3   7 1126.12   51.59
  -1  -3  -7 1152.24   52.52
  -1  -3  -7 1218.51   59.89
   1   3   7 1106.43   51.33
   1   3   7 1102.06   60.93
   1   3   7 1124.06   58.22
  -1  -3  -8  813.19   40.18
  -1  -3  -8  869.50   48.10
  -1  -3  -8  850.51   40.78
   1   3   8  863.89   40.64
   1   3   8  845.97   40.06
   1   3   8  807.05   39.58
   1   3   8  770.37   49.14
   1   3   8  762.85   47.25
   1   3   8  819.85   46.31
   1   3   8  906.52   49.71
  -1  -3  -9  132.59    9.15
  -1  -3  -9  145.87   15.53
  -1  -3  -9  122.52   10.04
   1   3   9  120.29    8.61
  -1  -3  -9  111.23    8.61
   1   3   9  130.89   10.16
   1   3   9  130.11    9.83
  -1  -3  -9  119.72    9.81
   1   3   9  117.47   13.51
   1   3   9  127.94   16.76
   1   3   9  110.29   14.58
   1   3   9  128.52   15.45
  -1  -3 -10  240.51   15.49
   1   3  10  242.24   14.40
  -1  -3 -10  210.52   13.84
  -1  -3 -10  256.45   15.98
  -1  -3 -10  232.89   21.62
   1   3  10  234.59   13.83
   1   3  10  233.91   15.14
   1   3  10  233.72   15.46
   1   3  10  183.95   20.57
   1   3  10  192.05   20.72
  -1  -3 -10  218.16   13.97
  -1  -3 -11  140.01    9.60
  -1  -3 -11  135.60   10.25
   1   3  11  147.23   10.16
  -1  -3 -11  152.35   11.68
   1   3  11  151.40   10.62
  -1  -3 -11  119.19    9.73
  -1  -3 -11  147.48   11.75
  -1  -3 -11  130.32   16.50
   1   3  11  148.62   11.73
   1   3  11  131.07   10.98
   1   3  11  125.95   18.69
   1   3  11  133.71   16.92
   1   3  11  106.06   15.39
  -1  -3 -12  498.02   24.90
   1   3  12  423.82   23.63
  -1  -3 -12  478.37   26.14
   1   3  12  452.21   24.40
   1   3  12  459.44   26.77
  -1  -3 -12  466.10   26.30
  -1  -3 -12  465.22   34.36
   1   3  12  424.68   25.75
   1   3  12  426.61   37.82
   1   3  12  455.95   26.49
   1   3  12  406.83   34.13
   1   3  13   28.84    4.12
  -1  -3 -13   30.38    5.21
   1   3  13   37.31    4.91
   1   3  13   27.90    5.65
  -1  -3 -13   25.45    4.81
  -1  -3 -13   27.57    3.99
   1   3  13   31.03    5.46
   1   3  13   34.37    5.96
   1   3  13   29.22    9.50
  -1  -3 -13   30.75    4.56
   1   3  14  349.10   19.67
  -1  -3 -14  373.78   20.25
   1   3  14  393.98   20.68
  -1  -3 -14  387.05   22.06
   1   3  14  360.33   20.68
   1   3  14  391.62   23.08
  -1  -3 -14  397.92   22.44
   1   3  14  347.97   22.04
   1   3  14  403.75   22.95
   1   3  14  301.67   30.01
   1   3  14  342.70   32.31
  -1  -3 -14  390.02   20.60
   1   3  15  268.02   16.39
   1   3  15  217.79   15.65
   1   3  15  216.50   13.33
  -1  -3 -15  231.28   14.93
  -1  -3 -15  255.51   15.51
   1   3  15  219.19   15.37
   1   3  15  218.06   12.87
  -1  -3 -15  249.85   14.50
   1   3  16    6.90    2.92
  -1  -3 -16    8.15    2.30
   1   3  16    8.69    3.05
   1   3  16   10.65    3.20
   1   3  17   50.35    4.65
  -1  -3 -17   59.87    4.99
  -1  -2  18   20.20    3.46
   1   2 -18   22.64    3.30
  -1  -2  18   21.33    2.61
   1   2 -18   27.83    3.27
  -1  -2  18   21.92    2.65
   1   2 -17    2.39    1.80
  -1  -2  17    4.26    2.30
  -1  -2  17    5.12    1.98
   1   2 -17    5.07    1.99
  -1  -2  17    1.37    1.41
  -1  -2  17    3.64    1.90
  -1  -2  16    1.07    2.43
   1   2 -16    1.77    2.22
  -1  -2  16   -1.16    2.57
  -1  -2  16    1.78    1.83
   1   2 -16    1.87    1.87
  -1  -2  16    1.43    2.02
  -1  -2  16    0.90    1.79
  -1  -2  16    1.98    1.67
  -1  -2  15  180.25   13.96
   1   2 -15  229.39   15.04
  -1  -2  15  194.92   13.34
   1   2 -15  193.14   13.25
  -1  -2  15  203.58   13.20
  -1  -2  15  240.73   14.15
  -1  -2  14   33.38    5.64
   1   2 -14   54.97   11.57
   1   2 -14   46.34    5.83
   1   2 -14   37.23    4.98
   1   2 -14   44.52    5.01
   1   2 -14   30.70    4.85
  -1  -2  14   36.44    5.28
   1   2 -14   37.69    4.78
  -1  -2  14   44.38    5.67
   1   2 -13  453.31   24.84
  -1  -2  13  503.30   26.25
  -1  -2  13  489.09   27.02
   1   2 -13  468.32   38.15
   1   2 -13  492.99   25.90
   1   2 -13  492.71   26.87
   1   2 -13  497.90   26.47
  -1  -2  13  441.95   26.03
   1   2 -13  489.20   25.30
  -1  -2  13  456.06   25.39
  -1  -2  13  402.62   33.24
  -1  -2  13  508.40   26.17
   1   2 -12  685.03   35.34
  -1  -2  12  749.44   36.79
  -1  -2  12  789.85   37.93
   1   2 -12  711.76   42.88
   1   2 -12  734.70   36.06
   1   2 -12  709.00   36.76
   1   2 -12  739.60   37.36
  -1  -2  12  693.44   36.75
   1   2 -12  752.03   36.71
   1   2 -12  750.85   41.30
  -1  -2  12  760.87   36.48
  -1  -2  12  703.72   45.98
  -1  -2  12  717.98   36.33
  -1  -2  11   14.08    3.33
  -1  -2  11   12.41    2.67
  -1  -2  11    6.70    2.77
   1   2 -11   10.18    2.54
  -1  -2  11   12.06    2.38
   1   2 -11   10.33    3.28
   1   2 -11   11.85    4.31
   1   2 -11   12.44    3.17
   1   2 -11   10.04    3.19
  -1  -2  11   15.43    3.80
   1   2 -11   17.43    3.47
   1   2 -11    8.35    2.71
  -1  -2  11    6.63    3.15
   1   2 -11    9.30    3.77
  -1  -2  11    7.76    5.43
  -1  -2  11   12.72    3.86
  -1  -2  10    0.45    1.76
  -1  -2  10    0.94    1.98
  -1  -2  10    0.64    1.23
   1   2 -10    1.07    2.32
   1   2 -10    0.58    2.26
   1   2 -10   -0.57    2.27
  -1  -2  10   -1.68    2.36
  -1  -2  10   -0.50    2.21
   1   2 -10    3.78    2.09
  -1  -2  10    1.41    4.32
   1   2 -10    1.95    2.11
   1   2 -10    2.78    3.29
  -1  -2  10   -0.99    2.14
  -1  -2   9  204.98   11.44
   1   2  -9  221.82   14.10
  -1  -2   9  181.58   11.40
   1   2  -9  229.75   17.19
   1   2  -9  211.23   13.45
  -1  -2   9  200.03   12.74
  -1  -2   9  212.32   13.31
   1   2  -9  178.88   12.75
   1   2  -9  211.54   13.13
   1   2  -9  210.70   16.09
  -1  -2   9  177.62   15.35
   1   2  -9  214.12   18.44
   1   2  -9  203.03   15.87
  -1  -2   9  203.30   19.06
   1   2  -8 1264.63   57.67
  -1  -2   8 1280.32   54.98
  -1  -2   8 1178.35   54.99
   1   2  -8 1172.88   56.76
   1   2  -8 1263.80   61.31
   1   2  -8 1283.42   57.05
  -1  -2   8 1229.42   56.73
  -1  -2   8 1281.77   56.37
  -1  -2   8 1182.24   56.38
   1   2  -8 1257.48   60.76
   1   2  -8 1218.77   63.31
  -1  -2   8 1236.80   64.45
   1   2  -7   16.68    3.32
   1   2  -7   20.41    4.45
  -1  -2   7   17.11    2.43
  -1  -2   7   21.63    3.43
  -1  -2   7   21.07    3.19
   1   2  -7   17.36    3.10
  -1  -2   7   14.83    3.00
  -1  -2   7   17.53    5.04
   1   2  -7   13.29    4.37
   1   2  -7   20.49    4.06
   1   2  -6 1253.21   56.07
  -1  -2   6 1197.70   55.46
   1   2  -6 1292.12   56.11
  -1  -2   6 1247.07   55.59
   1   2  -6 1296.10   63.80
  -1  -2   6 1217.13   55.28
  -1  -2   6 1199.28   54.29
  -1  -2   6 1228.55   54.29
  -1  -2   6 1262.61   61.20
   1   2  -6 1244.58   58.69
   1   2  -6 1243.42   59.91
   1   2  -5  486.88   29.00
  -1  -2   5  493.99   23.23
  -1  -2   5  472.51   23.08
  -1  -2   5  489.10   27.27
   1   2  -5  480.17   23.89
  -1  -2   5  475.68   24.42
  -1  -2   5  489.73   24.77
   1   2  -5  481.45   25.74
   1   2  -5  513.11   26.81
  -1  -2   4   16.25    2.43
   1   2  -4   16.67    4.32
  -1  -2   4   15.43    2.41
   1   2  -4   11.53    3.07
  -1  -2   4   19.22    3.09
  -1  -2   4   20.67    2.84
  -1  -2   4   14.72    3.40
   1   2  -3  155.20   12.08
   1   2  -3  197.58   12.81
  -1  -2   3  157.59    9.78
  -1  -2   3  177.24   10.65
  -1  -2   3  180.53    9.62
   1   2  -3  167.94   11.58
  -1  -2   3  173.37   10.69
   1   2  -2  977.56   44.97
  -1  -2   2  991.13   43.16
   1   2  -2  888.88   42.49
   1   2  -2  960.92   41.69
   1   2  -2  953.86   44.17
   1   2  -2  911.05   44.15
  -1  -2   2  959.81   43.59
   1   2  -1 1447.37   61.27
   1   2  -1 1244.52   60.07
  -1  -2   1 1423.42   60.98
  -1  -2   1 1376.11   60.14
  -1  -2   1 1391.94   61.01
  -1  -2   1 1367.78   58.58
   1   2  -1 1322.99   58.77
   1   2  -1 1496.21   61.84
  -1  -2   1 1370.15   61.09
   1   2  -1 1405.25   60.40
  -1  -2   1 1407.11   61.13
   1   2   0  948.35   41.59
   1   2   0 1013.51   44.63
   1   2   0  994.10   42.91
  -1  -2   0 1020.72   43.82
   1   2   0  939.60   44.25
   1   2   0 1006.22   42.96
  -1  -2   0  957.84   43.25
   1   2   1  266.76   15.13
  -1  -2  -1  276.98   13.18
   1   2   1  262.33   14.24
  -1  -2  -1  267.04   13.67
  -1  -2  -1  267.37   12.90
  -1  -2  -1  270.93   14.81
  -1  -2  -1  269.54   14.20
   1   2   2  537.65   27.18
  -1  -2  -2  543.29   26.13
  -1  -2  -2  511.41   26.70
  -1  -2  -2  539.68   25.45
  -1  -2  -3  301.55   16.20
   1   2   3  294.96   14.89
  -1  -2  -3  286.02   17.63
   1   2   3  299.47   18.33
   1   2   3  284.53   14.82
  -1  -2  -3  341.49   19.34
  -1  -2  -3  304.47   15.35
  -1  -2  -3  308.71   17.59
  -1  -2  -4    8.98    3.01
  -1  -2  -4    2.66    1.11
  -1  -2  -4    2.46    2.97
  -1  -2  -4    3.05    1.64
   1   2   4    7.42    3.29
   1   2   4    5.63    1.63
  -1  -2  -5    1.40    0.73
  -1  -2  -5    1.01    3.10
   1   2   5    3.02    1.52
  -1  -2  -5    1.01    1.46
   1   2   5    0.91    3.52
   1   2   6 3692.81  154.39
  -1  -2  -6 4192.59  166.75
  -1  -2  -6 3740.93  161.08
   1   2   6 3702.94  154.76
  -1  -2  -6 3115.24  154.12
  -1  -2  -6 3599.19  157.39
   1   2   6 3788.43  163.94
   1   2   6 3599.35  159.97
   1   2   6 3762.36  155.05
  -1  -2  -7  212.20   18.75
  -1  -2  -7  170.99   14.64
  -1  -2  -7  150.72    9.85
   1   2   7  166.87   10.46
   1   2   7  199.38   11.27
   1   2   7  167.87   10.32
  -1  -2  -7  145.44    9.16
   1   2   7  182.64   16.69
   1   2   7  160.34   14.82
  -1  -2  -7  124.30   10.88
   1   2   7  155.64   13.59
  -1  -2  -8  243.24   14.30
  -1  -2  -8  301.39   24.54
  -1  -2  -8  249.46   20.09
   1   2   8  282.39   16.11
   1   2   8  265.79   15.69
  -1  -2  -8  277.79   15.24
   1   2   8  279.77   15.65
   1   2   8  264.94   19.58
   1   2   8  283.03   23.18
   1   2   8  246.93   20.63
   1   2   8  293.85   22.11
  -1  -2  -9  531.93   27.26
  -1  -2  -9  535.52   33.69
  -1  -2  -9  576.64   38.60
   1   2   9  505.69   25.74
   1   2   9  524.65   27.09
   1   2   9  550.78   27.71
   1   2   9  572.14   38.77
   1   2   9  499.65   34.14
   1   2   9  478.35   31.42
   1   2   9  457.54   35.37
   1   2   9  481.77   33.70
  -1  -2 -10   36.72    4.51
  -1  -2 -10   32.25    4.87
   1   2  10   44.91    5.14
  -1  -2 -10   38.22    4.68
  -1  -2 -10   51.22   10.72
  -1  -2 -10   40.67    8.06
   1   2  10   40.54    4.77
   1   2  10   35.39    5.18
   1   2  10   32.63    5.27
   1   2  10   30.37    8.68
   1   2  10   31.18    7.70
   1   2  10   36.07    7.98
  -1  -2 -11   86.01    7.37
  -1  -2 -11   72.08    6.92
   1   2  11   82.01    7.64
  -1  -2 -11   78.48    7.85
  -1  -2 -11   95.67   15.34
  -1  -2 -11   79.58   12.04
   1   2  11   76.54    7.13
   1   2  11   91.33    8.55
   1   2  11   90.53    8.66
   1   2  11   70.69   13.59
   1   2  11   56.92   10.46
   1   2  11   78.60   12.49
   1   2  12   26.92    4.05
  -1  -2 -12    9.60    4.95
   1   2  12   18.69    7.53
   1   2  12    9.38    3.76
  -1  -2 -12   17.38    3.57
   1   2  12   20.39    3.84
  -1  -2 -12   12.94    3.20
  -1  -2 -12   19.61    4.25
   1   2  13  271.54   16.13
   1   2  13  264.40   17.87
   1   2  13  263.53   27.96
  -1  -2 -13  280.98   16.31
  -1  -2 -13  288.11   17.84
  -1  -2 -13  251.96   15.87
   1   2  13  265.57   16.48
   1   2  14  293.08   17.03
   1   2  14  303.46   17.57
  -1  -2 -14  307.09   18.67
   1   2  14  292.80   18.97
   1   2  14  240.50   25.80
   1   2  14  274.57   28.25
  -1  -2 -14  313.48   17.12
  -1  -2 -15   23.46    4.11
   1   2  15   25.24    3.90
  -1  -2 -15   20.68    3.37
  -1  -2 -15   31.14    4.92
   1   2  15   20.23    3.92
   1   2  15   20.87    4.64
   1   2  15   22.69    4.57
   1   2  15   17.52    3.13
  -1  -2 -16   43.52    5.07
  -1  -2 -16   54.04    5.86
   1   2  16   46.81    5.70
   1   2  16   55.53    6.19
   1   2  16   44.86    5.97
   1   2  16   37.35    4.78
   1   2  16   45.95    5.57
  -1  -2 -16   52.70    5.26
   1   2  16   44.73    4.29
   1   2  17   15.91    2.63
  -1  -2 -17   14.64    2.50
  -1  -1  18   25.86    2.58
   1   1 -18   31.89    3.38
  -1  -1  18   27.54    3.06
   1   1 -18   27.47    3.15
  -1  -1  17   19.09    3.70
  -1  -1  17   16.72    2.82
   1   1 -17   20.32    3.40
  -1  -1  17   19.34    2.89
  -1  -1  17   18.81    3.09
  -1  -1  17   25.46    3.24
   1   1 -17   24.82    3.75
  -1  -1  16  155.63   11.40
  -1  -1  16  129.05   10.87
  -1  -1  16  139.85    9.87
   1   1 -16  175.84   10.55
  -1  -1  16  140.35    9.91
  -1  -1  16  143.21   10.35
   1   1 -15   22.17    4.56
  -1  -1  15   16.39    4.17
   1   1 -15   15.29    3.64
  -1  -1  15   16.24    3.74
  -1  -1  15   18.17    3.66
   1   1 -14  622.44   31.59
  -1  -1  14  672.17   32.72
   1   1 -14  637.50   32.21
  -1  -1  14  643.31   33.54
   1   1 -14  636.62   45.35
  -1  -1  14  592.70   32.65
   1   1 -14  597.34   31.01
   1   1 -14  620.07   31.97
  -1  -1  14  597.70   31.90
  -1  -1  14  529.87   40.82
  -1  -1  14  648.96   31.99
  -1  -1  13  362.47   20.42
   1   1 -13  370.37   20.23
   1   1 -13  381.54   20.74
  -1  -1  13  323.88   21.02
  -1  -1  13  347.69   21.00
   1   1 -13  364.82   20.70
   1   1 -13  344.57   19.78
   1   1 -13  321.40   18.94
  -1  -1  13  364.30   20.30
  -1  -1  13  350.42   30.20
  -1  -1  13  326.88   20.17
   1   1 -13  388.90   32.69
  -1  -1  12   24.49    4.17
   1   1 -12   33.44    9.10
   1   1 -12   33.11    7.26
   1   1 -12   23.71    4.10
  -1  -1  12   32.00    4.65
   1   1 -12   24.98    4.17
  -1  -1  12   24.86    4.74
   1   1 -12   19.14    3.83
   1   1 -12   23.41    4.42
   1   1 -12   26.68    3.97
   1   1 -12   31.02    4.67
  -1  -1  12   22.05    8.02
  -1  -1  12   18.13    5.56
  -1  -1  11  208.95   13.32
   1   1 -11  216.85   18.90
   1   1 -11  216.08   13.45
  -1  -1  11  198.81   13.21
   1   1 -11  188.71   12.75
   1   1 -11  203.23   13.16
  -1  -1  11  217.23   14.06
   1   1 -11  198.22   13.65
   1   1 -11  207.69   12.89
   1   1 -11  209.13   13.67
   1   1 -11  207.64   16.31
  -1  -1  11  213.79   21.63
  -1  -1  11  179.26   17.56
  -1  -1  10    4.36    2.09
   1   1 -10    7.05    2.11
  -1  -1  10    7.66    2.40
   1   1 -10    6.76    2.33
   1   1 -10   11.51    4.46
  -1  -1  10    7.23    2.56
   1   1 -10    7.30    2.78
   1   1 -10    8.90    2.86
   1   1 -10    8.14    2.37
   1   1 -10    8.85    2.71
   1   1 -10    4.33    2.39
  -1  -1  10    6.46    4.14
  -1  -1   9  473.18   25.78
  -1  -1   9  513.64   23.98
   1   1  -9  520.49   31.12
   1   1  -9  515.32   26.09
   1   1  -9  512.11   26.35
  -1  -1   9  532.86   26.13
   1   1  -9  448.02   28.23
  -1  -1   9  449.12   32.87
   1   1  -9  490.03   31.59
  -1  -1   8  297.27   14.47
  -1  -1   8  293.41   16.20
   1   1  -8  262.86   16.64
   1   1  -8  277.59   19.79
  -1  -1   8  278.28   14.62
  -1  -1   8  274.06   16.02
   1   1  -8  288.00   16.09
   1   1  -8  282.54   16.18
   1   1  -8  284.16   18.61
  -1  -1   8  240.49   20.86
   1   1  -8  260.79   20.17
   1   1  -8  298.04   18.82
   1   1  -8  294.65   18.01
   1   1  -7  276.65   16.36
  -1  -1   7  290.37   15.96
  -1  -1   7  300.35   14.77
   1   1  -7  323.27   20.03
   1   1  -7  302.86   16.22
  -1  -1   7  291.61   16.06
   1   1  -7  259.71   15.87
  -1  -1   7  281.02   21.13
   1   1  -7  301.69   18.36
   1   1  -7  323.16   20.82
  -1  -1   6 1013.87   47.62
   1   1  -6 1088.88   48.15
  -1  -1   6 1069.21   48.02
  -1  -1   6 1050.27   47.78
   1   1  -6 1099.48   52.31
   1   1  -6 1032.42   50.39
  -1  -1   6 1044.16   53.53
  -1  -1   6 1070.51   47.93
   1   1  -6 1096.88   52.63
  -1  -1   5  827.48   36.33
  -1  -1   5  773.44   35.03
  -1  -1   5  837.50   41.03
   1   1  -5  792.62   38.50
  -1  -1   5  801.79   36.75
   1   1  -5  817.38   39.36
   1   1  -5  772.90   37.67
  -1  -1   4   89.98    5.62
  -1  -1   4   78.15    5.24
  -1  -1   4   85.90    7.87
   1   1  -4   89.92    7.08
   1   1  -4  101.98    7.49
  -1  -1   4   91.96    6.33
   1   1  -4   88.23    6.58
   1   1  -3  824.85   42.35
  -1  -1   3  907.15   41.60
   1   1  -2 2140.78   98.12
  -1  -1   2 2102.03   97.02
  -1  -1   2 2184.28   96.39
  -1  -1   2 2270.84   95.90
  -1  -1   2 2254.02   97.58
  -1  -1   2 2388.73   97.47
   1   1  -1 2279.03   99.60
   1   1  -1 2385.12   99.96
   1   1  -1 2273.98   98.05
  -1  -1   1 2318.54   99.71
   1   1   0 2797.85  121.77
  -1  -1   0 2874.06  120.94
   1   1   0 3004.20  122.11
   1   1   0 2975.22  120.86
  -1  -1   0 2674.03  120.27
   1   1   1 1865.82   77.40
   1   1   1 1675.63   76.68
   1   1   1 1764.31   74.94
  -1  -1  -1 1790.11   76.46
   1   1   1 1712.22   76.41
  -1  -1  -1 1716.48   76.25
   1   1   2   48.55    5.05
  -1  -1  -2   45.27    3.08
   1   1   2   45.16    3.27
  -1  -1  -2   49.90    3.17
   1   1   2   48.62    3.74
  -1  -1  -2   47.27    4.37
   1   1   2   54.41    3.91
  -1  -1  -2   49.42    4.35
  -1  -1  -3  434.59   21.83
  -1  -1  -3  413.88   19.65
   1   1   3  430.64   23.47
  -1  -1  -3  426.62   21.33
  -1  -1  -4  179.88   11.96
  -1  -1  -4  170.08    8.91
  -1  -1  -4  209.09   14.61
   1   1   4  200.69   13.96
  -1  -1  -4  179.66    9.85
   1   1   4  173.73    9.52
  -1  -1  -4  183.30   11.41
  -1  -1  -5  269.29   19.19
  -1  -1  -5  254.37   16.34
  -1  -1  -5  254.28   15.56
   1   1   5  241.37   13.28
   1   1   5  267.89   18.54
  -1  -1  -5  276.39   13.86
   1   1   6 1630.32   73.38
  -1  -1  -6 1691.29   78.07
  -1  -1  -6 1549.88   73.83
  -1  -1  -6 1826.51   83.13
   1   1   6 1662.38   73.58
  -1  -1  -6 1805.21   76.92
  -1  -1  -6 1693.12   72.80
   1   1   6 1714.60   81.51
  -1  -1  -6 1630.88   73.61
  -1  -1  -6 1672.09   73.56
   1   1   6 1607.27   76.93
   1   1   6 1667.42   73.77
   1   1   6 1748.75   74.18
  -1  -1  -6 1690.55   73.91
  -1  -1  -7  266.47   18.70
  -1  -1  -7  292.07   22.84
  -1  -1  -7  270.94   15.03
  -1  -1  -7  276.82   14.85
   1   1   7  273.60   15.29
  -1  -1  -7  279.95   15.40
   1   1   7  295.52   15.78
   1   1   7  270.99   15.09
  -1  -1  -7  285.27   14.23
  -1  -1  -7  268.70   17.30
   1   1   7  250.71   20.83
   1   1   7  279.09   19.76
   1   1   7  255.35   17.72
  -1  -1  -7  273.72   14.95
  -1  -1  -7  252.42   14.53
  -1  -1  -8 1329.35   60.08
  -1  -1  -8 1505.92   73.57
  -1  -1  -8 1358.09   66.84
   1   1   8 1362.49   61.46
  -1  -1  -8 1436.52   61.65
  -1  -1  -8 1313.81   60.56
  -1  -1  -8 1386.71   61.16
  -1  -1  -8 1298.60   60.83
  -1  -1  -8 1348.68   59.72
  -1  -1  -8 1304.68   63.72
   1   1   8 1327.76   65.08
   1   1   8 1320.11   70.60
   1   1   8 1261.25   67.71
  -1  -1  -9  433.12   22.78
   1   1   9  444.05   22.32
  -1  -1  -9  415.88   21.42
  -1  -1  -9  392.99   22.74
  -1  -1  -9  441.69   28.29
  -1  -1  -9  440.96   32.48
  -1  -1  -9  432.56   22.54
   1   1   9  452.94   23.23
  -1  -1  -9  419.40   22.64
  -1  -1  -9  432.50   22.10
  -1  -1  -9  399.22   20.87
   1   1   9  431.18   32.32
   1   1   9  397.51   28.60
   1   1   9  436.58   28.89
  -1  -1 -10  200.30   12.41
   1   1  10  200.42   12.68
  -1  -1 -10  192.16   13.24
  -1  -1 -10  206.16   12.88
   1   1  10  229.70   13.50
  -1  -1 -10  190.57   13.65
  -1  -1 -10  203.72   12.23
  -1  -1 -10  269.89   24.24
  -1  -1 -10  244.65   19.52
  -1  -1 -10  211.98   12.94
   1   1  10  195.85   13.52
  -1  -1 -10  198.39   13.07
   1   1  10  230.72   22.77
   1   1  10  157.21   16.98
   1   1  10  212.47   19.65
  -1  -1 -11    5.66    2.13
   1   1  11   10.92    2.89
  -1  -1 -11   11.61    3.10
  -1  -1 -11    7.65    2.51
   1   1  11    9.69    2.94
  -1  -1 -11    6.51    2.70
  -1  -1 -11    9.64    4.23
  -1  -1 -11   12.52    6.39
  -1  -1 -11   10.30    2.66
   1   1  11   18.72    6.98
   1   1  11    1.59    4.62
   1   1  12  664.39   33.40
  -1  -1 -12  689.24   35.37
  -1  -1 -12  682.12   33.49
  -1  -1 -12  684.36   34.66
   1   1  12  665.80   33.75
  -1  -1 -12  616.05   41.05
  -1  -1 -12  704.70   48.29
   1   1  12  675.14   35.19
   1   1  12  610.16   46.04
  -1  -1 -12  640.73   32.70
   1   1  13  692.72   34.94
  -1  -1 -13  700.74   36.19
   1   1  13  735.25   35.62
  -1  -1 -13  689.80   34.80
   1   1  13  586.14   47.01
   1   1  13  725.87   36.98
  -1  -1 -13  709.50   34.35
  -1  -1 -13  682.46   36.76
   1   1  14   72.84    7.03
   1   1  14   72.51    7.19
  -1  -1 -14   64.22    6.58
  -1  -1 -14   82.05    7.97
   1   1  14   63.05   11.94
   1   1  14   70.90    8.08
   1   1  14   51.48   11.86
  -1  -1 -14   76.45    6.58
   1   1  14   86.61    9.26
  -1  -1 -14   76.62    8.14
   1   1  15  197.43   12.71
  -1  -1 -15  195.33   13.25
   1   1  15  179.51   13.54
   1   1  15  185.33   12.20
   1   1  15  206.50   14.28
   1   1  15  195.62   13.19
  -1  -1 -15  185.44   13.66
   1   1  15  193.03   14.42
   1   1  16   11.19    2.85
  -1  -1 -16   18.51    3.43
  -1  -1 -16   13.56    2.74
   1   1  16   17.62    3.70
  -1  -1 -16   15.49    3.56
   1   1  16   12.38    3.11
   1   1  16   15.96    3.50
   1   1  16   13.55    3.26
   1   1  16   17.44    4.19
   1   1  16   11.26    2.45
   1   1  17   19.92    2.93
  -1  -1 -17   24.25    3.23
   1   1  17   20.96    2.66
   1   0 -17   22.37    3.55
  -1   0  17   28.31    3.94
  -1   0  17   21.80    3.82
  -1   0  17   22.83    3.29
   1   0 -17   23.13    3.36
  -1   0  17   17.48    2.68
  -1   0  17   22.55    3.13
  -1   0  17   21.54    2.82
   1   0 -16   28.78    4.49
  -1   0  16   20.87    4.16
  -1   0  16   37.33    4.67
   1   0 -16   24.66    3.47
  -1   0  16   24.97    3.55
   1   0 -15  300.40   16.59
  -1   0  15  275.18   17.00
  -1   0  15  285.55   18.30
   1   0 -15  292.11   18.01
  -1   0  15  253.43   16.79
  -1   0  15  276.58   16.24
   1   0 -14  121.59    9.74
   1   0 -14  123.72    9.77
  -1   0  14  125.12   11.10
   1   0 -14  117.13   10.58
   1   0 -14  118.64   16.65
  -1   0  14  118.49   10.51
  -1   0  14   92.18   14.97
  -1   0  14  118.98   10.19
  -1   0  14  116.14    9.32
   1   0 -13   57.85    6.63
   1   0 -13   67.66    7.06
  -1   0  13   77.82    7.25
  -1   0  13   72.06    8.24
  -1   0  13   77.30    8.37
  -1   0  13   71.00    7.95
  -1   0  13   63.56    6.74
  -1   0  13   78.30   13.53
   1   0 -13   58.57   10.30
   1   0 -13   59.74   12.30
   1   0 -13   80.38    8.34
   1   0 -12   83.88    8.05
  -1   0  12   80.04    7.86
   1   0 -12   98.75    8.40
   1   0 -12  107.17   15.63
   1   0 -12   95.02    9.25
   1   0 -12   89.61   12.35
  -1   0  12  101.55    8.33
  -1   0  12   86.73    8.93
   1   0 -12  102.02    8.65
   1   0 -12   78.45    7.43
  -1   0  12  102.65    9.33
  -1   0  12  119.94   16.52
  -1   0  12   91.58   12.64
   1   0 -11   84.81    7.45
  -1   0  11   80.86    7.20
   1   0 -11   84.45    7.43
   1   0 -11   81.96    8.09
   1   0 -11   62.26   10.23
   1   0 -11   75.65   12.92
  -1   0  11   73.34    6.83
   1   0 -11   71.16    7.08
   1   0 -11   79.25    6.94
  -1   0  11   63.05    7.24
  -1   0  11   74.14    7.65
   1   0 -11   66.46    6.20
   1   0 -11   83.60    7.77
  -1   0  11   63.91   12.33
   1   0 -11   67.90    6.16
  -1   0  10  575.83   29.18
  -1   0  10  602.00   29.51
   1   0 -10  562.54   29.39
   1   0 -10  585.65   29.57
   1   0 -10  658.81   37.73
   1   0 -10  588.46   30.83
   1   0 -10  611.35   40.44
   1   0 -10  629.09   30.44
   1   0 -10  586.96   28.84
   1   0 -10  590.78   29.30
   1   0 -10  612.96   29.95
  -1   0  10  604.24   30.56
   1   0 -10  555.10   31.90
  -1   0  10  576.31   30.25
  -1   0  10  489.28   37.89
  -1   0   9  252.80   14.69
   1   0  -9  253.03   19.49
   1   0  -9  226.84   14.74
   1   0  -9  234.92   13.69
   1   0  -9  251.81   14.53
   1   0  -9  229.45   13.97
  -1   0   9  209.51   14.06
   1   0  -9  242.32   16.49
  -1   0   9  232.68   20.99
  -1   0   8  918.82   43.63
   1   0  -8  928.39   44.15
   1   0  -8  950.11   49.27
   1   0  -8  922.50   43.47
   1   0  -8  942.42   43.37
   1   0  -8  952.58   43.96
   1   0  -8  891.38   45.74
   1   0  -8  970.78   49.19
  -1   0   8  993.18   52.66
   1   0  -8  905.76   45.82
  -1   0   7  638.01   30.23
  -1   0   7  624.12   29.84
   1   0  -7  627.63   30.61
  -1   0   7  585.30   28.53
   1   0  -7  671.29   35.47
   1   0  -7  642.04   30.42
   1   0  -7  652.82   30.20
   1   0  -7  629.01   32.39
   1   0  -7  641.58   32.86
   1   0  -7  637.53   34.65
  -1   0   7  641.11   37.05
  -1   0   6   57.12    4.79
  -1   0   6   48.97    4.74
   1   0  -6   56.29    5.05
   1   0  -6   61.60    4.93
   1   0  -6   58.88    6.98
   1   0  -6   53.38    5.11
   1   0  -6   46.94    5.57
   1   0  -6   62.53    5.22
  -1   0   6   66.85    8.23
  -1   0   6   56.13    4.24
   1   0  -6   49.37    6.56
  -1   0   6   37.57    6.98
   1   0  -5  411.41   19.92
   1   0  -5  406.76   20.13
   1   0  -5  394.46   21.50
   1   0  -5  401.72   21.49
  -1   0   5  391.35   19.49
   1   0  -5  413.40   22.75
  -1   0   5  451.59   24.50
   1   0  -5  444.96   23.88
   1   0  -4   85.44    5.59
  -1   0   4   78.51    7.94
   1   0  -4   78.45    6.44
   1   0  -4   83.56    6.85
   1   0  -4   87.61    6.57
  -1   0   4   72.44    6.80
   1   0  -3 1809.20   90.08
   1   0  -3 2066.85   87.97
   1   0  -3 2078.47   88.60
   1   0  -3 1960.48   87.58
   1   0  -3 2110.27   88.04
   1   0  -3 1951.47   89.34
  -1   0   3 2065.13   89.04
   1   0  -2  506.06   22.48
   1   0  -2  436.41   23.43
   1   0  -2  474.76   22.98
  -1   0   2  480.78   23.12
  -1   0   2  482.18   23.08
  -1   0   2  467.45   22.43
   1   0  -1  664.84   30.12
   1   0  -1  643.01   31.04
  -1   0   1  685.43   29.81
   1   0   0 1806.44   79.13
   1   0   0 1850.87   78.54
  -1   0   0 1813.23   78.75
  -1   0  -1   26.92    2.71
   1   0   1   32.32    2.75
   1   0   1   28.14    2.44
   1   0   1   31.01    2.60
   1   0   1   29.15    2.64
  -1   0  -1   30.11    2.38
  -1   0  -1   26.60    2.98
   1   0   2   12.82    2.02
  -1   0  -2   17.89    2.15
  -1   0  -2   15.78    2.40
   1   0   2   15.62    2.45
  -1   0  -2   14.86    1.98
  -1   0  -2   18.41    3.12
   1   0   3  134.83   10.23
  -1   0  -3  136.11    8.32
  -1   0  -4  237.86   13.03
   1   0   4  204.83   11.18
   1   0   4  217.72   15.33
   1   0   5 1350.66   58.60
  -1   0  -5 1346.37   61.12
  -1   0  -5 1288.81   58.78
  -1   0  -6  303.87   18.23
  -1   0  -6  287.81   15.80
  -1   0  -6  291.63   18.28
   1   0   6  283.22   18.93
   1   0   6  290.10   17.13
   1   0   6  314.00   16.02
  -1   0  -6  304.96   15.88
  -1   0  -6  303.35   15.92
  -1   0  -7 2066.47   94.84
  -1   0  -7 2170.21   98.58
  -1   0  -7 2223.29  104.44
  -1   0  -7 2274.19   98.81
   1   0   7 2391.00  104.93
  -1   0  -7 2178.67   95.96
   1   0   7 2145.08   99.98
   1   0   7 2100.84   96.76
  -1   0  -7 2220.03   96.28
  -1   0  -7 2101.79   94.18
  -1   0  -7 2119.16   94.81
   1   0   7 2158.11   94.91
  -1   0  -7 2156.50   94.70
  -1   0  -7 2184.40   94.55
  -1   0  -8  262.30   22.06
  -1   0  -8  246.17   14.91
  -1   0  -8  255.72   18.04
  -1   0  -8  255.07   14.71
   1   0   8  242.40   14.76
  -1   0  -8  256.87   14.87
  -1   0  -8  251.39   14.28
  -1   0  -8  250.93   14.54
  -1   0  -8  249.93   13.62
  -1   0  -8  254.81   17.59
   1   0   8  299.88   23.22
   1   0   8  244.81   18.90
  -1   0  -8  267.97   15.86
  -1   0  -8  257.68   15.69
   1   0   8  244.62   18.24
  -1   0  -9   19.65    2.94
  -1   0  -9   19.88    6.44
  -1   0  -9   17.71    3.52
  -1   0  -9   18.28    4.70
  -1   0  -9   16.70    3.25
  -1   0  -9   16.25    3.06
  -1   0  -9   11.72    2.91
   1   0   9   11.89    3.10
   1   0   9   12.67    5.56
  -1   0  -9   12.89    2.50
  -1   0  -9   16.93    4.23
   1   0   9   16.29    5.44
  -1   0  -9   16.89    3.29
  -1   0  -9   17.57    3.44
   1   0   9   14.04    4.39
  -1   0 -10    8.97    2.06
   1   0  10    8.25    2.48
  -1   0 -10    8.34    2.71
   1   0  10    7.87    2.71
  -1   0 -10    5.82    2.05
  -1   0 -10   13.12    3.19
  -1   0 -10   12.09    4.00
  -1   0 -10    7.46    4.79
   1   0  10    9.00    3.24
  -1   0 -10   11.52    3.14
  -1   0 -10    9.76    2.65
   1   0  10   11.18    3.27
  -1   0 -10   10.29    2.69
  -1   0 -10   10.04    2.23
   1   0  10    3.56    4.23
   1   0  10    5.30    3.65
  -1   0 -10    6.13    2.70
   1   0  10   15.30    4.74
   1   0  11  261.84   15.04
   1   0  11  259.10   15.69
  -1   0 -11  271.40   15.86
   1   0  11  263.98   16.04
  -1   0 -11  257.96   16.25
  -1   0 -11  268.79   15.16
   1   0  11  259.34   17.26
  -1   0 -11  255.08   16.76
  -1   0 -11  276.83   26.54
  -1   0 -11  270.81   17.07
  -1   0 -11  247.90   20.83
   1   0  11  260.10   16.69
  -1   0 -11  283.10   16.88
  -1   0 -11  253.59   16.00
  -1   0 -11  254.61   15.60
  -1   0 -11  238.39   14.40
   1   0  11  276.31   25.97
   1   0  11  270.61   17.00
  -1   0 -11  276.07   15.13
   1   0  12  662.23   32.54
  -1   0 -12  636.43   33.10
   1   0  12  653.21   32.80
  -1   0 -12  621.84   32.14
   1   0  12  659.84   34.42
  -1   0 -12  616.69   33.73
  -1   0 -12  635.86   33.97
  -1   0 -12  723.77   47.90
   1   0  12  594.96   33.33
  -1   0 -12  658.45   32.32
   1   0  12  592.33   44.13
   1   0  12  619.28   33.44
  -1   0 -12  651.63   31.34
  -1   0 -13   17.82    3.97
   1   0  13   14.91    3.75
  -1   0 -13   16.36    3.61
   1   0  13   22.45    5.07
  -1   0 -13   19.99    4.32
  -1   0 -13   16.16    7.10
  -1   0 -13   18.36    4.59
   1   0  13   20.34    4.66
   1   0  13   26.22    9.00
   1   0  13   18.51    6.97
   1   0  13   19.65    4.16
   1   0  13   14.15    3.37
   1   0  14  222.13   14.40
  -1   0 -14  224.32   14.80
  -1   0 -14  222.04   14.03
  -1   0 -14  207.79   23.86
  -1   0 -14  242.91   15.89
   1   0  14  216.06   15.72
  -1   0 -14  204.98   15.10
   1   0  14  169.93   21.73
   1   0  14  200.82   14.93
   1   0  14  216.12   14.10
  -1   0 -15    8.27    2.68
   1   0  15    3.57    2.38
  -1   0 -15   13.08    3.04
  -1   0 -15    8.36    3.00
   1   0  15    4.05    2.70
  -1   0 -15    3.96    2.72
   1   0  15    6.28    3.17
   1   0  15    7.03    3.61
   1   0  15    5.50    2.72
   1   0  15    5.30    2.30
   1   0  16   26.40    3.94
  -1   0 -16   26.10    3.91
  -1   0 -16   25.40    4.24
   1   0  16   23.71    4.11
  -1   0 -16   29.61    4.54
   1   0  16   20.81    4.36
   1   0  16   23.69    4.03
   1   0  16   27.28    4.30
   1   0  16   28.03    3.89
  -1   0 -17   65.91    6.22
   1   0  17   52.30    5.42
  -1   0 -17   56.71    4.97
   1   0  17   56.28    5.06
   1   0  17   51.11    4.76
   1  -1 -17   16.03    2.95
  -1   1  17   18.56    3.51
  -1   1  17   16.58    3.05
   1  -1 -17   17.97    3.30
  -1   1  17   13.58    2.67
   1  -1 -17   18.43    2.84
  -1   1  17   10.39    2.35
   1  -1 -17   18.78    2.92
  -1   1  16  285.59   16.38
   1  -1 -16  310.59   16.58
  -1   1  16  280.31   16.66
   1  -1 -16  314.86   17.54
  -1   1  16  299.69   17.73
   1  -1 -16  289.42   16.98
  -1   1  16  246.92   16.02
  -1   1  16  244.82   14.60
   1  -1 -15  361.61   18.36
  -1   1  15  341.08   19.49
  -1   1  15  316.87   20.23
   1  -1 -15  328.12   20.17
   1  -1 -15  353.53   20.35
  -1   1  15  328.67   20.12
  -1   1  15  294.71   27.93
  -1   1  15  307.20   19.42
  -1   1  15  321.67   17.96
   1  -1 -14   92.32    8.46
   1  -1 -14   88.41    7.59
  -1   1  14   89.61    9.47
   1  -1 -14   89.71    8.93
   1  -1 -14   95.56    9.13
  -1   1  14   79.24    8.66
  -1   1  14   91.06    8.83
  -1   1  14   77.07   13.91
  -1   1  14   77.68    7.25
  -1   1  13  293.61   17.34
   1  -1 -13  279.27   18.02
   1  -1 -13  300.17   18.05
  -1   1  13  323.17   17.91
   1  -1 -13  305.66   19.61
   1  -1 -13  340.28   20.03
   1  -1 -13  270.33   26.31
   1  -1 -13  325.95   26.62
  -1   1  13  283.26   18.89
  -1   1  13  298.84   19.20
  -1   1  13  321.94   29.91
  -1   1  13  237.89   23.74
   1  -1 -12   74.58   11.59
   1  -1 -12   84.42    8.41
   1  -1 -12   64.10   11.86
  -1   1  12   62.05    6.25
  -1   1  12   59.99    7.27
  -1   1  12   62.58    7.49
  -1   1  12   64.57   13.08
  -1   1  12   49.92    6.07
   1  -1 -12   52.52    6.44
   1  -1 -12   59.96    6.43
   1  -1 -11    5.42    1.99
  -1   1  11    4.92    2.00
   1  -1 -11    7.72    2.55
  -1   1  11    5.62    2.37
   1  -1 -11    8.68    2.84
   1  -1 -11    1.51    2.54
   1  -1 -11    9.23    5.65
   1  -1 -11    6.53    2.84
  -1   1  11   10.64    3.43
   1  -1 -11    9.05    2.37
   1  -1 -11    2.50    1.95
  -1   1  11   10.81    3.43
  -1   1  11    2.43    2.37
  -1   1  11   17.72    6.60
   1  -1 -10  108.79    8.19
  -1   1  10  115.63    8.51
  -1   1  10  113.83    8.65
   1  -1 -10  123.02    9.30
   1  -1 -10  120.02    8.98
  -1   1  10  121.17    9.41
   1  -1 -10   88.08   13.76
   1  -1 -10  107.37   13.17
   1  -1 -10  118.20    9.77
   1  -1 -10  123.74    9.00
   1  -1 -10  106.28    8.23
  -1   1  10  113.76    9.42
  -1   1  10  106.07    9.13
  -1   1  10  118.28   16.01
  -1   1   9  549.02   28.22
   1  -1  -9  571.22   28.94
   1  -1  -9  560.14   34.85
   1  -1  -9  622.27   38.10
   1  -1  -9  527.07   26.65
   1  -1  -9  558.06   27.32
   1  -1  -9  571.25   28.15
   1  -1  -9  544.40   27.64
  -1   1   9  540.89   28.53
  -1   1   9  580.70   28.54
  -1   1   9  513.82   36.52
  -1   1   8  628.77   30.21
   1  -1  -8  645.89   38.68
   1  -1  -8  637.30   36.31
   1  -1  -8  623.64   30.64
   1  -1  -8  631.35   29.71
   1  -1  -8  601.03   29.15
  -1   1   8  606.06   30.33
   1  -1  -8  579.85   28.65
   1  -1  -8  614.18   29.92
  -1   1   8  643.42   30.36
   1  -1  -8  594.01   31.45
   1  -1  -8  574.88   32.37
  -1   1   8  577.95   36.53
  -1   1   8  610.06   38.14
  -1   1   7   28.81    3.55
  -1   1   7   37.13    4.10
   1  -1  -7   28.62    4.00
   1  -1  -7   23.65    5.16
   1  -1  -7   38.51    4.05
   1  -1  -7   36.03    3.89
   1  -1  -7   27.57    4.22
  -1   1   7   39.57    4.20
  -1   1   7   22.19    5.85
  -1   1   6   85.52    6.20
  -1   1   6   84.82    6.46
   1  -1  -6  100.10    6.80
   1  -1  -6   92.53    6.57
   1  -1  -6  107.14   10.18
   1  -1  -6  100.20    7.05
   1  -1  -6   86.24    7.48
  -1   1   6   92.75    6.60
   1  -1  -6   92.75    8.51
  -1   1   6   82.96    5.06
   1  -1  -5  104.07    8.15
   1  -1  -5  103.07    8.52
   1  -1  -5  119.50    6.68
  -1   1   5  100.41    9.61
   1  -1  -5   97.31    7.29
   1  -1  -5   76.59    4.34
   1  -1  -5  105.67    9.25
   1  -1  -4  587.37   28.19
  -1   1   4  580.37   28.33
  -1   1   4  603.11   30.33
   1  -1  -4  581.47   27.60
   1  -1  -4  542.36   25.63
   1  -1  -4  624.11   30.36
  -1   1   3  376.29   17.72
  -1   1   3  377.98   20.83
   1  -1  -3  403.09   19.27
  -1   1   3  403.82   21.06
  -1   1   3  373.06   19.55
   1  -1  -3  395.28   19.06
   1  -1  -3  430.99   21.48
   1  -1  -2  246.70   11.84
   1  -1  -2  254.60   13.95
  -1   1   2  249.20   13.66
  -1   1   2  255.98   13.60
  -1   1   2  236.65   12.45
   1  -1  -2  275.39   14.34
   1  -1  -1 6987.86  302.10
   1  -1  -1 7161.85  302.82
  -1   1   1 7222.53  302.30
  -1   1   1 7153.39  301.12
  -1   1   0   44.98    3.36
   1  -1   0   50.22    3.19
  -1   1   0   42.82    3.38
  -1   1   0   46.43    3.43
  -1   1   0   45.80    3.38
  -1   1   0   44.51    2.67
  -1   1  -1  120.15    6.14
   1  -1   1  119.62    6.37
  -1   1  -1  135.41    7.58
   1  -1   2  174.05   10.61
   1  -1   2  191.03   10.07
  -1   1  -2  177.79   10.62
  -1   1  -2  160.42    7.99
   1  -1   3   86.09    7.85
   1  -1   3   99.57    6.08
   1  -1   3  102.86    8.06
  -1   1  -3   86.74    5.53
   1  -1   4 1931.20   79.82
  -1   1  -4 1785.46   77.91
  -1   1  -4 1832.85   79.35
   1  -1   4 1964.84   83.76
   1  -1   4 1741.69   77.74
   1  -1   5  526.37   26.78
   1  -1   5  527.16   24.18
  -1   1  -5  561.59   28.98
   1  -1   5  551.77   24.59
  -1   1  -5  536.97   24.35
  -1   1  -5  516.33   25.38
   1  -1   5  555.87   29.92
   1  -1   5  465.02   22.16
  -1   1  -6 1605.30   72.42
  -1   1  -6 1531.53   70.39
   1  -1   6 1669.61   78.09
   1  -1   6 1550.20   70.62
   1  -1   6 1568.90   73.95
  -1   1  -6 1560.21   75.87
  -1   1  -6 1600.52   70.42
   1  -1   6 1601.68   70.68
   1  -1   6 1687.84   70.89
  -1   1  -7   28.60    4.60
  -1   1  -7   23.67    3.48
   1  -1   7   32.01    3.90
  -1   1  -7   24.25    3.58
  -1   1  -7   26.94    3.54
   1  -1   7   25.72    3.66
  -1   1  -7   26.02    3.58
   1  -1   7   26.19    6.52
   1  -1   7   22.90    4.21
   1  -1   7   25.78    5.19
   1  -1   8  129.09    7.95
  -1   1  -8  141.29    9.89
  -1   1  -8  148.75   11.89
   1  -1   8  145.78   15.45
   1  -1   8  159.68   13.73
   1  -1   8  158.29   12.33
  -1   1  -8  146.66   11.33
   1  -1   8  140.48    9.87
   1  -1   8  144.99   10.01
  -1   1  -8  141.08    9.47
  -1   1  -8  141.58    9.74
  -1   1  -8  139.82    9.79
  -1   1  -9    1.68    1.82
  -1   1  -9   -0.50    1.73
   1  -1   9    1.00    1.80
  -1   1  -9   -0.41    1.65
  -1   1  -9    2.91    2.05
  -1   1  -9   -0.44    1.54
  -1   1  -9    3.27    1.97
   1  -1   9    1.97    2.13
   1  -1   9    3.00    3.55
  -1   1  -9    0.74    2.13
   1  -1   9    1.08    2.96
  -1   1  -9    2.11    1.92
  -1   1  -9    0.97    2.10
   1  -1   9    0.81    1.57
   1  -1  10  348.06   19.89
   1  -1  10  355.85   19.40
   1  -1  10  401.33   20.69
  -1   1 -10  400.11   20.59
   1  -1  10  386.14   21.60
  -1   1 -10  358.16   29.86
  -1   1 -10  377.27   21.21
  -1   1 -10  399.84   24.98
  -1   1 -10  382.57   20.99
  -1   1 -10  345.46   19.92
  -1   1 -10  377.79   21.07
  -1   1 -10  374.77   20.60
   1  -1  10  369.02   21.05
  -1   1 -10  383.94   19.55
  -1   1 -10  369.71   24.87
   1  -1  10  362.54   20.76
   1  -1  10  363.66   29.49
  -1   1 -10  356.97   22.59
  -1   1 -10  332.88   22.05
   1  -1  10  334.47   23.15
  -1   1 -11  645.64   32.46
   1  -1  11  659.82   32.65
  -1   1 -11  622.08   31.56
   1  -1  11  649.00   33.87
  -1   1 -11  615.76   44.45
  -1   1 -11  597.19   36.96
  -1   1 -11  617.53   33.36
  -1   1 -11  651.42   32.36
  -1   1 -11  697.37   33.50
   1  -1  11  618.83   33.09
  -1   1 -11  651.43   32.75
   1  -1  11  659.57   43.87
   1  -1  11  634.93   33.06
  -1   1 -11  618.65   31.14
  -1   1 -11  590.87   36.71
   1  -1  11  672.17   31.71
   1  -1  11  677.57   32.57
  -1   1 -12    8.31    2.57
   1  -1  12    5.05    2.93
  -1   1 -12    6.70    2.71
  -1   1 -12    1.34    1.95
  -1   1 -12    8.14    2.44
   1  -1  12    7.03    3.40
  -1   1 -12    4.49    4.86
  -1   1 -12    6.10    2.79
  -1   1 -12    7.47    2.83
  -1   1 -12    4.62    2.38
  -1   1 -12    3.17    2.05
   1  -1  12    4.62    3.20
  -1   1 -12    2.41    1.47
   1  -1  12    4.00    5.47
   1  -1  12    3.13    2.71
   1  -1  12    5.91    2.71
   1  -1  12    4.83    2.09
  -1   1 -13  950.24   43.82
  -1   1 -13  935.34   43.20
   1  -1  13  888.10   43.40
  -1   1 -13  823.35   44.16
  -1   1 -13  827.11   41.53
   1  -1  13  912.14   45.03
  -1   1 -13  924.86   44.88
  -1   1 -13  788.01   56.98
  -1   1 -13  830.47   42.48
  -1   1 -13  912.86   43.57
   1  -1  13  873.76   43.84
   1  -1  13  803.72   54.99
   1  -1  13  892.60   43.21
   1  -1  13  900.42   41.95
   1  -1  14    4.05    2.75
  -1   1 -14    4.06    2.25
  -1   1 -14    3.72    2.19
   1  -1  14    6.54    3.10
   1  -1  14    2.21    2.85
  -1   1 -14    2.11    2.55
  -1   1 -14    2.33    3.90
  -1   1 -14    2.80    2.71
  -1   1 -14    3.48    2.10
   1  -1  14    3.82    2.69
   1  -1  14    2.79    2.23
   1  -1  15    4.27    2.53
  -1   1 -15    5.29    2.35
  -1   1 -15    1.47    1.91
  -1   1 -15    2.61    2.53
  -1   1 -15    1.32    2.13
   1  -1  15    4.27    2.48
   1  -1  15    3.55    2.43
   1  -1  15    0.61    2.50
   1  -1  15    2.09    2.70
   1  -1  15    2.91    2.39
   1  -1  15    4.11    2.44
  -1   1 -16   17.54    3.59
  -1   1 -16   12.12    3.39
   1  -1  16   12.76    3.37
   1  -1  16   11.59    3.72
  -1   1 -16   10.91    2.72
   1  -1  16    9.36    2.62
  -1   1 -16   13.37    2.85
   1  -1  16   13.14    2.95
  -1   1 -17   83.71    7.30
  -1   1 -17  100.36    7.92
   1  -1  17   97.87    7.64
   1  -1  17   77.47    6.45
   1  -1  17   80.62    6.38
  -1   2  17   92.43    7.56
  -1   2  17   76.96    6.36
  -1   2  17   79.59    6.21
   1  -2 -17   99.26    6.74
   1  -2 -16  189.30   11.65
  -1   2  16  173.33   11.83
  -1   2  16  182.78   12.98
   1  -2 -16  212.50   13.10
   1  -2 -16  175.01   12.15
  -1   2  16  153.81   11.73
   1  -2 -16  216.40   12.30
  -1   2  15   35.13    5.66
   1  -2 -15   34.73    5.35
   1  -2 -15   32.41    5.06
  -1   2  15   24.58    5.05
  -1   2  15   28.84    4.83
  -1   2  15   25.66    9.82
   1  -2 -15   33.84    4.72
   1  -2 -14  242.96   13.85
   1  -2 -14  231.39   15.24
  -1   2  14  227.50   13.89
  -1   2  14  236.95   16.52
   1  -2 -14  225.23   15.82
   1  -2 -14  250.05   16.14
  -1   2  14  215.95   15.60
  -1   2  14  209.91   15.42
  -1   2  14  251.68   25.74
  -1   2  14  209.71   13.38
  -1   2  13    1.34    1.56
   1  -2 -13    0.63    2.12
   1  -2 -13    0.47    1.50
  -1   2  13    0.48    2.06
   1  -2 -13    2.18    2.82
   1  -2 -13    3.53    2.37
   1  -2 -13    1.78    3.44
  -1   2  13    0.72    2.68
  -1   2  13    2.85    2.84
  -1   2  13   -2.33    4.50
  -1   2  13    1.79    2.99
   1  -2 -12  132.80    9.80
  -1   2  12  126.98    9.50
  -1   2  12  132.74    9.93
   1  -2 -12  120.07   10.43
   1  -2 -12  132.71   10.32
   1  -2 -12  130.75   11.25
   1  -2 -12  134.99   16.85
   1  -2 -12  128.01   16.80
   1  -2 -12  140.11   11.45
  -1   2  12  139.13   11.39
  -1   2  12  136.54   11.46
  -1   2  12  142.29   19.52
  -1   2  12  146.16   19.25
  -1   2  11   54.40    5.54
   1  -2 -11   38.08    5.36
   1  -2 -11   44.49    5.58
  -1   2  11   43.23    5.17
   1  -2 -11   56.43    6.74
   1  -2 -11   54.30    9.89
   1  -2 -11   50.36    6.44
   1  -2 -11   54.28   10.55
  -1   2  11   49.86    6.44
  -1   2  11   42.27    6.23
  -1   2  11   49.10    6.20
   1  -2 -11   51.45    5.44
  -1   2  10 1057.74   49.18
   1  -2 -10 1026.55   50.14
   1  -2 -10 1058.42   50.75
  -1   2  10 1060.36   49.53
  -1   2  10 1048.05   50.66
   1  -2 -10 1064.92   51.51
   1  -2 -10 1128.93   62.29
   1  -2 -10 1121.11   60.55
  -1   2  10 1139.99   51.61
  -1   2  10 1082.16   51.08
   1  -2 -10 1065.39   49.55
   1  -2  -9 1931.01   89.13
   1  -2  -9 1973.03   90.39
   1  -2  -9 1994.07   90.05
  -1   2   9 2074.63   90.55
   1  -2  -9 2237.33  102.82
   1  -2  -9 2030.48   91.28
   1  -2  -9 2162.10  100.19
   1  -2  -9 2036.54   89.84
  -1   2   9 2047.96   90.98
  -1   2   9 2074.54   90.84
  -1   2   9 1946.67   99.89
   1  -2  -8    1.64    1.27
   1  -2  -8    2.99    1.70
   1  -2  -8    2.73    3.23
   1  -2  -8    1.16    2.51
   1  -2  -8    1.45    1.76
  -1   2   8    2.16    2.13
  -1   2   8    0.84    1.57
  -1   2   8    0.36    1.30
  -1   2   7  451.24   22.44
  -1   2   7  458.15   23.00
   1  -2  -7  445.49   23.48
   1  -2  -7  495.43   30.66
   1  -2  -7  476.93   29.07
   1  -2  -7  455.02   22.66
  -1   2   7  466.09   23.15
   1  -2  -7  415.70   25.89
  -1   2   6   79.24    6.01
  -1   2   6   75.37    5.60
   1  -2  -6   69.80    5.79
  -1   2   6   65.27    8.66
  -1   2   6   77.99    6.01
   1  -2  -6   74.14    8.02
   1  -2  -6   79.99    6.38
   1  -2  -6   68.80    9.42
   1  -2  -6   89.25    9.65
  -1   2   5  341.20   20.80
  -1   2   5  324.74   21.00
  -1   2   5  335.05   21.06
   1  -2  -5  314.81   15.88
   1  -2  -5  352.80   21.88
   1  -2  -5  361.71   21.54
  -1   2   4  266.64   14.57
   1  -2  -4  248.66   13.35
  -1   2   4  253.24   13.33
  -1   2   4  262.18   16.79
  -1   2   4  268.84   17.06
  -1   2   4  272.82   12.90
  -1   2   4  270.26   16.89
   1  -2  -4  252.63   13.56
   1  -2  -4  318.58   17.89
   1  -2  -4  304.81   17.65
   1  -2  -3  358.19   16.94
  -1   2   3  348.74   18.88
  -1   2   3  338.90   16.21
  -1   2   3  334.45   19.43
  -1   2   3  357.72   20.01
  -1   2   3  350.02   16.20
   1  -2  -3  344.65   17.49
   1  -2  -3  382.65   20.39
   1  -2  -3  400.25   19.56
  -1   2   2   88.46    7.12
   1  -2  -2   95.74    5.78
  -1   2   2   92.03    6.78
  -1   2   2   90.90    7.26
   1  -2  -2   98.21    6.52
   1  -2  -2  102.23    6.30
  -1   2   1    8.76    1.51
  -1   2   1    4.63    1.67
  -1   2   1    5.54    1.40
  -1   2   1    6.65    0.93
  -1   2   0  164.45    8.97
  -1   2   0  190.86   10.12
  -1   2   0  185.64    9.27
   1  -2   0  173.65    9.30
   1  -2   1   65.36    4.85
   1  -2   1   60.18    4.09
   1  -2   1   60.01    5.20
   1  -2   1   64.13    4.27
   1  -2   1   61.10    4.29
  -1   2  -1   61.17    4.86
   1  -2   1   62.20    4.69
   1  -2   1   57.85    3.43
  -1   2  -2  615.37   29.48
  -1   2  -2  640.26   30.37
   1  -2   2  627.91   30.03
  -1   2  -2  637.98   30.41
  -1   2  -2  593.87   29.61
   1  -2   2  625.70   29.06
   1  -2   3 1640.49   69.25
  -1   2  -3 1655.71   72.60
   1  -2   3 1481.23   71.52
   1  -2   3 1644.95   70.20
   1  -2   3 1555.18   69.74
  -1   2  -3 1574.62   68.20
   1  -2   4 1000.81   45.32
   1  -2   4 1051.63   47.46
  -1   2  -4 1036.05   45.86
  -1   2  -4 1070.21   46.01
   1  -2   4 1031.90   49.86
   1  -2   4 1032.11   46.28
   1  -2   5 3099.71  131.07
   1  -2   5 2980.45  128.41
  -1   2  -5 2919.00  128.50
  -1   2  -5 2870.70  128.81
  -1   2  -5 3005.02  128.56
  -1   2  -5 3022.27  128.55
   1  -2   5 3033.81  128.56
   1  -2   5 3068.35  134.12
   1  -2   5 2957.70  127.95
   1  -2   6    1.23    2.06
   1  -2   6    1.46    1.42
  -1   2  -6    2.67    2.72
  -1   2  -6    1.01    1.57
  -1   2  -6    0.62    1.39
  -1   2  -6    2.41    1.61
  -1   2  -6   -0.33    1.64
  -1   2  -6    2.57    1.76
   1  -2   6    2.03    2.02
   1  -2   6    0.95    3.05
   1  -2   6    1.57    1.72
   1  -2   6    1.53    0.92
   1  -2   7  587.56   27.61
   1  -2   7  543.41   25.43
  -1   2  -7  537.47   28.17
  -1   2  -7  531.97   26.91
   1  -2   7  552.20   27.29
  -1   2  -7  552.07   27.07
   1  -2   7  569.07   27.11
   1  -2   7  592.84   34.39
   1  -2   7  507.10   27.41
   1  -2   7  538.60   30.42
  -1   2  -7  524.78   32.76
   1  -2   8    4.14    2.27
   1  -2   8    2.71    1.26
  -1   2  -8    2.57    1.95
  -1   2  -8    1.23    1.45
  -1   2  -8    2.52    1.91
  -1   2  -8    0.44    1.77
   1  -2   8    1.77    2.06
   1  -2   8    5.77    2.59
   1  -2   8   -2.55    4.09
   1  -2   8    4.24    1.85
  -1   2  -8    2.36    3.23
   1  -2   9  610.86   30.98
   1  -2   9  595.50   28.29
  -1   2  -9  581.78   30.43
  -1   2  -9  591.26   32.56
  -1   2  -9  611.21   30.24
  -1   2  -9  637.61   30.62
  -1   2  -9  592.56   30.46
   1  -2   9  598.20   30.57
   1  -2   9  628.34   39.15
   1  -2   9  652.41   30.61
   1  -2   9  553.47   30.94
  -1   2  -9  604.55   33.48
   1  -2  10 1262.94   56.48
   1  -2  10 1273.16   55.91
  -1   2 -10 1221.43   56.05
   1  -2  10 1171.21   56.48
   1  -2  10 1194.47   57.50
   1  -2  10 1107.94   54.22
  -1   2 -10 1181.18   59.94
  -1   2 -10 1224.07   57.36
  -1   2 -10 1218.35   56.88
  -1   2 -10 1236.94   57.34
   1  -2  10 1237.90   57.39
  -1   2 -10 1269.71   57.29
   1  -2  10 1281.37   57.18
   1  -2  10 1185.16   67.03
  -1   2 -10 1293.01   64.05
  -1   2 -10 1283.49   61.02
   1  -2  11   94.12    8.26
   1  -2  11   91.24    7.71
   1  -2  11  108.67    8.82
  -1   2 -11  100.21    8.24
   1  -2  11  103.90    9.30
  -1   2 -11   83.64   14.59
  -1   2 -11   97.07    8.96
  -1   2 -11   98.05    8.62
  -1   2 -11  109.57    8.81
   1  -2  11   91.60    8.76
  -1   2 -11  103.80    8.96
  -1   2 -11   96.34    8.22
   1  -2  11   82.80    8.23
  -1   2 -11   88.11   11.60
   1  -2  11   90.09   14.36
  -1   2 -11   93.63   10.39
  -1   2 -12  210.76   14.14
   1  -2  12  206.84   14.44
  -1   2 -12  227.68   14.07
   1  -2  12  223.07   15.59
  -1   2 -12  249.82   15.98
  -1   2 -12  241.84   25.93
  -1   2 -12  236.15   15.03
  -1   2 -12  246.05   15.68
  -1   2 -12  231.84   14.74
   1  -2  12  201.95   22.17
  -1   2 -12  191.77   18.29
   1  -2  12  199.26   14.52
  -1   2 -12  224.24   13.71
   1  -2  12  229.98   14.71
   1  -2  12  227.72   14.01
  -1   2 -13    8.81    2.69
   1  -2  13    4.77    2.85
  -1   2 -13    9.85    2.87
  -1   2 -13    9.67    3.29
   1  -2  13    8.66    3.71
  -1   2 -13    7.27    2.37
   1  -2  13    7.53    3.17
  -1   2 -13   11.97    3.81
  -1   2 -13    2.39    5.17
  -1   2 -13    8.58    2.98
  -1   2 -13    5.27    3.01
  -1   2 -13    9.56    3.10
  -1   2 -13   10.82    2.54
   1  -2  13   11.02    3.42
   1  -2  13   10.92    2.93
   1  -2  13    9.83    3.23
   1  -2  14   91.77    8.62
  -1   2 -14   90.18    8.10
  -1   2 -14   96.23    8.36
  -1   2 -14  101.48    9.34
   1  -2  14  100.26    9.01
   1  -2  14   94.76    9.63
  -1   2 -14  101.97    7.86
   1  -2  14   99.33    9.25
  -1   2 -14   97.43    9.30
  -1   2 -14  104.55   17.02
  -1   2 -14   83.49    8.21
  -1   2 -14   79.94    7.81
   1  -2  14   79.98    8.22
   1  -2  14   93.01    7.74
   1  -2  14   81.47    8.15
   1  -2  15   -0.68    2.64
   1  -2  15    1.90    2.21
  -1   2 -15    0.66    2.10
   1  -2  15    3.79    2.22
  -1   2 -15    2.63    2.20
  -1   2 -15    5.13    2.17
   1  -2  15    4.16    1.75
   1  -2  15    3.23    2.27
   1  -2  15    0.55    2.50
  -1   2 -15    0.51    1.90
   1  -2  15   -0.49    2.11
  -1   2 -15    3.45    2.02
  -1   2 -16   98.48    8.56
  -1   2 -16   71.42    6.66
  -1   2 -16   92.17    7.41
   1  -2  16   83.65    7.03
   1  -2  16   86.44    8.07
  -1   2 -16   88.56    8.18
   1  -2  16   92.44    7.68
  -1   2 -17  357.33   18.72
   1  -2  17  301.29   17.27
  -1   2 -17  324.89   18.35
   1  -2  17  335.70   18.38
  -1   2 -18    9.01    2.21
   1  -2  18    6.52    1.84
  -1   2 -18    6.32    1.79
   1  -2  18    8.04    2.08
  -1   3  17  159.20   11.01
  -1   3  17  173.64   10.19
   1  -3 -16   28.49    4.08
  -1   3  16   21.97    3.89
  -1   3  16   30.82    4.79
  -1   3  16   26.51    3.70
   1  -3 -15  292.33   17.32
  -1   3  15  316.41   19.34
   1  -3 -15  324.56   19.04
   1  -3 -15  341.33   18.96
  -1   3  15  300.27   18.88
  -1   3  15  301.96   18.76
   1  -3 -15  300.42   17.73
   1  -3 -14   54.68    6.87
   1  -3 -14   50.60    6.50
  -1   3  14   44.82    6.73
  -1   3  14   61.63    7.30
  -1   3  14   67.96   13.16
   1  -3 -14   57.96    6.33
   1  -3 -13   -0.72    2.10
   1  -3 -13    2.09    2.43
   1  -3 -13    1.87    3.14
  -1   3  13    0.70    2.45
  -1   3  13    2.41    5.22
   1  -3 -13    2.63    2.29
   1  -3 -13    0.60    1.92
  -1   3  13    2.19    1.89
  -1   3  12   22.66    3.82
   1  -3 -12   25.01    4.62
   1  -3 -12   24.65    4.82
   1  -3 -12   32.81    5.25
   1  -3 -12   22.58    7.13
  -1   3  12   27.24    5.30
  -1   3  12   14.51    8.17
   1  -3 -12   26.05    4.03
   1  -3 -11  409.75   23.74
  -1   3  11  381.34   21.82
   1  -3 -11  418.95   24.40
   1  -3 -11  470.20   33.76
   1  -3 -11  444.51   24.52
  -1   3  11  434.79   24.35
  -1   3  11  397.19   23.54
   1  -3 -11  436.05   22.76
   1  -3 -11  420.77   21.81
   1  -3 -10  532.27   28.33
   1  -3 -10  554.92   27.89
  -1   3  10  579.93   28.21
   1  -3 -10  567.11   29.26
   1  -3 -10  563.94   29.85
   1  -3 -10  576.72   30.57
  -1   3  10  588.88   29.52
   1  -3 -10  585.28   30.54
   1  -3 -10  551.94   38.36
  -1   3  10  576.53   30.15
  -1   3  10  534.87   29.41
  -1   3  10  565.35   39.15
   1  -3  -9   95.57    7.27
   1  -3  -9   75.06    6.91
   1  -3  -9   88.43    7.96
   1  -3  -9   91.21    7.88
  -1   3   9   99.96    8.07
   1  -3  -9   98.14    8.71
   1  -3  -9   81.99    8.20
   1  -3  -9  102.32   13.95
   1  -3  -9   88.52   12.15
  -1   3   9  108.51    8.75
  -1   3   9   99.15    8.29
  -1   3   9  124.41   15.74
   1  -3  -8  993.19   46.64
   1  -3  -8 1093.47   56.77
   1  -3  -8  991.78   54.27
  -1   3   8  913.07   44.65
  -1   3   8  977.74   45.67
  -1   3   8  994.08   45.97
  -1   3   8  973.84   56.06
   1  -3  -7  144.59   15.45
   1  -3  -7  148.63   14.80
   1  -3  -7  159.74   10.65
  -1   3   7  150.35    9.43
  -1   3   7  151.43    9.92
  -1   3   7  154.85   10.19
  -1   3   7  169.19   16.59
   1  -3  -6   25.90    5.72
   1  -3  -6   25.30    3.68
   1  -3  -6   25.03    5.92
  -1   3   6   24.72    3.13
  -1   3   6   31.05    3.68
  -1   3   6   30.90    6.07
  -1   3   6   23.67    2.29
  -1   3   6   17.43    4.71
  -1   3   6   22.94    5.56
  -1   3   5  515.05   28.98
  -1   3   5  461.12   23.15
  -1   3   5  481.44   28.60
  -1   3   5  487.57   28.15
   1  -3  -5  468.01   23.75
   1  -3  -5  563.56   30.08
   1  -3  -5  539.62   29.61
  -1   3   4  395.54   19.52
   1  -3  -4  418.37   24.08
  -1   3   4  396.62   24.19
  -1   3   4  417.08   24.36
  -1   3   4  399.86   20.32
  -1   3   4  456.00   24.24
  -1   3   4  426.88   19.20
   1  -3  -4  397.83   21.00
   1  -3  -4  409.16   24.61
   1  -3  -4  439.92   23.95
  -1   3   3 3613.29  156.83
   1  -3  -3 3589.89  158.97
  -1   3   3 3441.35  157.96
  -1   3   3 3673.19  158.62
   1  -3  -3 3560.49  156.17
  -1   3   3 3673.27  153.56
   1  -3  -2  267.60   16.07
  -1   3   2  243.35   14.99
   1  -3  -2  265.97   14.69
  -1   3   1 1253.17   53.84
  -1   3   1 1200.82   55.94
  -1   3   1 1238.26   53.99
   1  -3  -1 1136.26   55.04
   1  -3  -1 1218.63   55.28
  -1   3   0 1591.87   71.22
   1  -3   0 1599.81   71.09
   1  -3   0 1602.16   70.34
  -1   3  -1    3.28    1.11
  -1   3  -1    0.99    1.43
  -1   3  -1    3.24    1.18
  -1   3  -1    2.69    1.45
   1  -3   1    5.77    1.92
   1  -3   1    0.70    1.31
   1  -3   1    0.79    0.98
   1  -3   2   21.02    3.37
  -1   3  -2   19.73    2.10
  -1   3  -2   15.38    3.02
  -1   3  -2   14.15    2.77
   1  -3   2    8.11    2.60
  -1   3  -2   12.62    2.69
   1  -3   2   20.10    3.20
   1  -3   2   15.95    2.68
   1  -3   3  363.92   17.38
   1  -3   3  381.55   18.16
   1  -3   3  412.23   21.23
  -1   3  -3  387.27   20.26
  -1   3  -3  366.86   21.05
   1  -3   3  366.90   19.64
  -1   3  -3  363.13   20.74
  -1   3  -4 3512.58  147.36
  -1   3  -4 3442.79  147.40
  -1   3  -4 3140.59  146.96
   1  -3   4 3163.30  142.73
  -1   3  -4 3312.98  142.08
   1  -3   4 3484.72  143.96
  -1   3  -5   55.15    5.22
  -1   3  -5   52.85    4.37
  -1   3  -5   57.59    4.73
   1  -3   5   51.66    6.88
  -1   3  -5   51.03    4.57
   1  -3   5   49.88    5.37
   1  -3   5   45.46    4.76
  -1   3  -6  431.12   22.63
   1  -3   6  435.61   20.88
  -1   3  -6  466.87   22.25
  -1   3  -6  431.78   21.79
  -1   3  -6  416.76   21.89
   1  -3   6  418.77   21.97
  -1   3  -6  444.05   22.10
   1  -3   6  480.01   27.93
   1  -3   6  463.97   21.87
  -1   3  -6  448.48   22.08
   1  -3   6  419.31   21.68
  -1   3  -7   21.24    3.48
   1  -3   7   29.65    3.11
   1  -3   7   19.36    3.57
  -1   3  -7   20.91    3.32
  -1   3  -7   24.99    3.69
  -1   3  -7   19.39    3.35
   1  -3   7   21.56    3.89
  -1   3  -7   23.37    3.57
   1  -3   7   27.20    3.94
   1  -3   7   32.56    6.94
  -1   3  -7   25.25    5.90
   1  -3   8  826.97   37.91
   1  -3   8  866.99   40.18
  -1   3  -8  763.70   39.98
  -1   3  -8  808.96   39.45
   1  -3   8  827.19   39.84
  -1   3  -8  820.88   39.68
   1  -3   8  829.69   47.46
   1  -3   8  883.93   39.67
  -1   3  -8  803.84   46.79
   1  -3   9  839.02   41.26
   1  -3   9  827.22   38.95
  -1   3  -9  875.20   42.31
  -1   3  -9  827.29   40.91
  -1   3  -9  795.69   40.88
   1  -3   9  844.53   41.14
   1  -3   9  922.21   41.00
   1  -3   9  881.88   49.90
  -1   3  -9  875.28   45.31
  -1   3  -9  814.71   49.18
   1  -3  10  291.64   16.80
   1  -3  10  261.26   16.08
   1  -3  10  299.56   17.25
   1  -3  10  303.21   17.97
   1  -3  10  285.49   15.43
  -1   3 -10  300.34   17.69
  -1   3 -10  286.84   17.20
  -1   3 -10  305.71   17.68
   1  -3  10  278.93   24.54
   1  -3  10  274.82   16.85
   1  -3  10  260.03   20.90
  -1   3 -10  308.97   21.30
   1  -3  11  987.49   48.19
   1  -3  11 1099.79   49.24
   1  -3  11 1045.42   49.31
  -1   3 -11 1073.92   48.37
   1  -3  11 1043.02   50.25
  -1   3 -11 1039.99   49.99
  -1   3 -11  920.44   49.36
  -1   3 -11 1062.11   50.04
  -1   3 -11 1064.47   49.70
   1  -3  11  904.53   57.98
   1  -3  11  966.77   48.77
  -1   3 -11 1049.73   57.47
  -1   3 -11 1026.39   55.02
  -1   3 -11 1085.64   54.68
   1  -3  12  132.76   10.39
   1  -3  12  134.85   10.05
  -1   3 -12  131.19    9.84
   1  -3  12  118.32   10.13
   1  -3  12  131.88   11.29
   1  -3  12  129.76   10.57
  -1   3 -12  131.71   18.44
  -1   3 -12  135.26   11.18
  -1   3 -12  152.10   11.40
  -1   3 -12  133.91   10.67
  -1   3 -12  128.82   10.30
  -1   3 -12  140.19   11.15
   1  -3  12  124.20   10.23
  -1   3 -12  113.89   14.18
  -1   3 -12  126.22   13.13
  -1   3 -12  130.49   13.18
   1  -3  13    6.08    2.76
  -1   3 -13    3.56    2.26
  -1   3 -13    4.21    2.04
   1  -3  13    5.67    3.22
   1  -3  13    4.62    2.80
   1  -3  13    2.05    2.47
  -1   3 -13   -0.70    2.79
  -1   3 -13    7.29    5.26
  -1   3 -13    3.17    2.22
  -1   3 -13    5.40    2.53
  -1   3 -13    1.77    1.81
  -1   3 -13    3.36    1.92
   1  -3  13    5.70    2.47
   1  -3  13    4.72    2.49
   1  -3  13    3.03    2.40
   1  -3  14   22.28    4.02
  -1   3 -14   18.23    3.58
   1  -3  14   26.56    4.65
  -1   3 -14   21.81    3.73
  -1   3 -14   18.57    3.46
   1  -3  14   16.20    4.24
  -1   3 -14   21.13    4.32
   1  -3  14   21.89    4.76
  -1   3 -14   19.34    7.81
  -1   3 -14   13.28    3.93
  -1   3 -14   26.11    4.31
  -1   3 -14   29.23    4.93
  -1   3 -14   22.26    4.07
  -1   3 -14   23.15    3.67
   1  -3  14   22.99    4.36
   1  -3  14   22.19    3.87
  -1   3 -15   33.48    5.24
   1  -3  15   31.76    5.28
  -1   3 -15   30.12    5.14
  -1   3 -15   23.72    4.04
   1  -3  15   32.75    4.26
   1  -3  15   33.73    4.97
   1  -3  15   26.11    3.63
   1  -3  15   30.35    4.26
  -1   3 -15   33.64    4.91
  -1   3 -15   24.59    3.85
  -1   3 -16   87.31    8.06
  -1   3 -16   83.53    7.19
   1  -3  16   77.49    6.59
   1  -3  16   87.49    7.55
   1  -3  16   88.96    8.27
  -1   3 -16   74.57    7.60
  -1   3 -17    5.94    2.43
  -1   3 -17    5.76    2.09
   1  -3  17    4.57    1.99
   1  -3  17   -0.93    2.47
  -1   3 -17    2.28    1.93
   1  -3  18  341.03   17.92
   1  -3  18  372.76   18.39
  -1   3 -18  381.64   18.93
   1  -4 -16  216.92   12.42
  -1   4  16  200.80   12.36
  -1   4  15   13.82    3.61
   1  -4 -14   10.46    3.44
   1  -4 -14   12.79    3.37
  -1   4  14   17.94    7.53
  -1   4  14   13.00    3.83
   1  -4 -14   10.23    2.79
   1  -4 -13   17.14    4.32
   1  -4 -13   19.56    4.24
   1  -4 -13   19.34    7.04
  -1   4  13   18.26    4.20
  -1   4  13   14.67    7.13
   1  -4 -13   18.06    4.16
   1  -4 -13   15.80    3.44
   1  -4 -12  188.64   11.88
   1  -4 -12  174.98   12.37
   1  -4 -12  157.24   12.95
   1  -4 -12  182.05   13.12
   1  -4 -12  195.33   14.25
   1  -4 -12  176.94   20.41
   1  -4 -12  185.68   13.77
  -1   4  12  185.51   14.16
  -1   4  12  174.91   13.48
  -1   4  12  228.13   25.30
  -1   4  12  175.13   22.05
   1  -4 -11  960.09   45.79
   1  -4 -11  973.91   46.76
   1  -4 -11 1013.33   47.89
   1  -4 -11  920.05   47.75
   1  -4 -11  966.12   48.48
   1  -4 -11 1004.89   59.79
   1  -4 -11 1050.18   48.81
  -1   4  11  972.87   48.61
  -1   4  11  968.68   48.04
  -1   4  11  949.88   47.55
  -1   4  11  906.74   60.61
   1  -4 -10   42.88    5.08
   1  -4 -10   42.64    5.44
   1  -4 -10   48.21    6.20
  -1   4  10   55.84    6.23
   1  -4 -10   61.99    7.28
   1  -4 -10   50.81    6.43
   1  -4 -10   36.33    9.20
  -1   4  10   54.96    6.50
  -1   4  10   61.28    6.66
  -1   4  10   35.50    9.91
   1  -4  -9 1012.09   49.93
   1  -4  -9 1055.20   49.65
   1  -4  -9 1087.26   51.50
  -1   4   9 1074.79   50.64
   1  -4  -9 1096.69   52.08
   1  -4  -9 1149.43   52.31
   1  -4  -9 1081.58   61.71
  -1   4   9 1089.29   51.43
  -1   4   9 1064.53   50.99
  -1   4   9 1129.88   64.16
   1  -4  -8  240.42   14.00
   1  -4  -8  223.48   13.49
  -1   4   8  255.40   14.51
   1  -4  -8  219.75   14.94
  -1   4   8  232.62   13.45
   1  -4  -8  202.21   14.30
   1  -4  -8  242.55   21.75
   1  -4  -8  275.93   15.96
  -1   4   8  259.45   14.84
  -1   4   8  220.82   20.70
  -1   4   8  243.13   22.54
   1  -4  -7    3.92    2.83
   1  -4  -7    2.49    2.16
  -1   4   7    6.65    2.25
  -1   4   7    5.41    1.70
   1  -4  -7    5.55    2.30
  -1   4   7    9.54    2.61
  -1   4   7    4.32    3.95
  -1   4   7    1.28    3.27
  -1   4   7    2.53    2.74
   1  -4  -6   64.44    5.97
   1  -4  -6   61.06    9.16
  -1   4   6   49.82    4.47
   1  -4  -6   63.86    5.98
  -1   4   6   49.85    7.85
  -1   4   6   55.90    8.64
  -1   4   6   41.74    7.51
  -1   4   6   41.88    3.85
  -1   4   5  629.96   35.17
  -1   4   5  560.28   28.16
  -1   4   5  577.13   35.04
   1  -4  -5  669.59   29.79
   1  -4  -5  665.10   36.26
  -1   4   5  644.84   34.55
   1  -4  -5  580.91   30.22
   1  -4  -5  632.26   29.71
  -1   4   4 1130.75   49.89
  -1   4   4 1110.42   52.96
  -1   4   4 1094.06   55.34
   1  -4  -4 1100.16   52.30
  -1   4   4 1211.79   55.21
  -1   4   4 1111.39   49.02
  -1   4   3   14.41    3.79
  -1   4   3   17.57    3.32
  -1   4   3   13.69    3.94
  -1   4   3   14.98    1.82
   1  -4  -3   13.39    3.10
  -1   4   2 1617.87   70.63
  -1   4   2 1583.73   70.13
  -1   4   2 1637.55   74.88
  -1   4   2 1618.83   73.42
   1  -4  -2 1538.41   72.83
   1  -4  -2 1688.14   74.46
  -1   4   1  601.02   31.00
   1  -4  -1  593.15   30.33
   1  -4  -1  582.30   29.76
   1  -4  -1  612.48   30.48
  -1   4   0  640.79   32.28
   1  -4   0  657.96   32.45
   1  -4   0  651.11   31.59
  -1   4  -1  441.30   21.45
  -1   4  -1  472.46   22.50
  -1   4  -1  445.88   22.77
   1  -4   1  423.22   23.34
   1  -4   1  441.92   22.03
   1  -4   1  451.57   23.59
  -1   4  -2  602.80   28.62
  -1   4  -2  611.50   27.25
  -1   4  -2  630.82   30.98
  -1   4  -2  597.76   29.89
  -1   4  -2  580.59   29.74
  -1   4  -2  620.52   30.05
   1  -4   2  622.62   30.92
   1  -4   2  576.80   30.18
   1  -4   3 2766.57  122.25
  -1   4  -3 2803.52  122.16
  -1   4  -3 2742.26  123.43
  -1   4  -3 2811.80  123.00
   1  -4   3 2896.05  122.60
   1  -4   3 2654.35  121.82
  -1   4  -4    6.77    2.46
  -1   4  -4    8.72    3.60
   1  -4   4   12.45    3.58
  -1   4  -4    8.59    3.42
  -1   4  -4    9.26    1.90
   1  -4   4   10.43    2.75
  -1   4  -5  431.61   23.53
  -1   4  -5  456.12   27.13
   1  -4   5  456.81   26.61
  -1   4  -5  409.72   26.59
   1  -4   5  432.48   20.85
  -1   4  -5  436.18   21.46
  -1   4  -5  440.31   26.89
   1  -4   5  439.68   23.36
  -1   4  -6  322.13   22.64
  -1   4  -6  302.12   18.42
   1  -4   6  386.20   24.37
   1  -4   6  318.45   16.25
  -1   4  -6  329.54   17.16
  -1   4  -6  311.38   16.50
  -1   4  -6  322.89   16.92
  -1   4  -6  344.01   17.43
  -1   4  -6  316.46   17.06
   1  -4   6  299.89   17.83
  -1   4  -7  435.15   21.82
  -1   4  -7  403.40   21.33
  -1   4  -7  381.84   20.88
   1  -4   7  441.57   21.54
  -1   4  -7  439.32   21.85
   1  -4   7  425.53   20.48
  -1   4  -7  430.52   21.80
   1  -4   7  444.67   22.14
  -1   4  -8  498.68   24.05
   1  -4   8  533.55   24.83
   1  -4   8  500.62   22.35
   1  -4   8  501.85   23.74
  -1   4  -8  499.89   23.74
  -1   4  -8  513.85   24.09
  -1   4  -8  521.95   24.21
   1  -4   8  518.81   23.99
  -1   4  -9   91.58   12.67
   1  -4   9  111.64    9.15
   1  -4   9   93.70    8.10
   1  -4   9   91.11    6.87
  -1   4  -9   85.06    7.78
  -1   4  -9   98.36    8.21
  -1   4  -9   93.17    8.20
   1  -4   9   90.42    7.95
   1  -4   9   81.83    7.26
  -1   4 -10 1806.64   93.25
  -1   4 -10 1823.77   88.28
   1  -4  10 1772.04   80.17
   1  -4  10 1780.87   81.66
   1  -4  10 1841.95   82.90
   1  -4  10 1771.94   80.14
  -1   4 -10 1729.11   82.22
  -1   4 -10 1892.20   82.99
   1  -4  10 1863.68   81.88
   1  -4  10 1870.02   81.45
   1  -4  11  196.75   12.33
   1  -4  11  179.51   12.26
   1  -4  11  173.74   12.48
   1  -4  11  168.24   12.96
   1  -4  11  151.17   10.54
  -1   4 -11  185.64   12.93
   1  -4  11  161.78   10.71
  -1   4 -11  190.47   12.91
  -1   4 -11  190.60   13.04
   1  -4  11  163.70   11.97
  -1   4 -11  175.95   16.42
   1  -4  11  141.26   18.13
   1  -4  12   55.46    6.02
   1  -4  12   61.12    7.09
   1  -4  12   48.45    6.80
   1  -4  12   52.96    6.96
  -1   4 -12   57.90    6.99
  -1   4 -12   69.79    7.03
  -1   4 -12   61.28    7.01
  -1   4 -12   62.66    7.20
  -1   4 -12   49.79    8.86
  -1   4 -12   59.84    9.16
  -1   4 -12   65.29   10.83
   1  -4  12   50.93    6.08
   1  -4  12   52.62    6.41
   1  -4  13   15.04    3.79
   1  -4  13   20.22    3.78
   1  -4  13   18.65    4.14
   1  -4  13   17.21    3.50
   1  -4  13   16.60    4.39
   1  -4  13   16.90    4.42
  -1   4 -13   24.61    8.93
  -1   4 -13   15.87    4.12
  -1   4 -13   15.67    4.19
  -1   4 -13   19.10    3.97
  -1   4 -13   18.31    4.01
  -1   4 -13   13.75    3.59
  -1   4 -13   13.17    4.39
  -1   4 -13   13.89    5.22
  -1   4 -14   20.68    3.95
   1  -4  14   16.97    3.40
  -1   4 -14   21.13    3.95
   1  -4  14   18.89    4.57
  -1   4 -14   27.00    8.93
  -1   4 -14   19.88    4.28
  -1   4 -14   21.05    4.23
  -1   4 -14   14.92    3.81
  -1   4 -14   20.19    3.99
  -1   4 -14   19.30    3.47
   1  -4  14   27.04    4.16
   1  -4  14   23.86    4.40
   1  -4  15  214.65   15.09
  -1   4 -15  215.93   14.66
  -1   4 -15  204.03   13.25
  -1   4 -15  228.16   15.06
  -1   4 -15  218.71   14.57
  -1   4 -15  229.65   15.04
  -1   4 -15  229.28   14.31
   1  -4  15  221.27   14.42
   1  -4  15  217.56   13.49
  -1   4 -15  220.17   14.04
   1  -4  15  193.96   12.94
  -1   4 -16    3.27    2.36
   1  -4  16    2.90    2.58
  -1   4 -16    3.90    2.23
  -1   4 -16    2.16    1.68
   1  -4  16    5.35    2.40
  -1   4 -16    3.20    1.72
  -1   4 -17  408.61   21.69
   1  -4  17  425.10   21.32
  -1   4 -17  407.50   21.56
   1  -4  17  378.54   21.68
  -1   4 -17  404.49   20.92
   1  -4  17  410.00   21.52
   1  -4  18  212.89   11.81
   1  -4  18  217.94   12.57
  -1   4 -18  223.67   11.56
   1  -4  18  203.62   11.92
  -1   5  16   15.15    3.17
  -1   5  16   12.24    3.08
  -1   5  16   18.34    3.02
   1  -5 -16   22.19    3.08
  -1   5  15   84.40    7.29
  -1   5  15   88.33    8.26
  -1   5  15   87.21    8.07
   1  -5 -15   83.46    7.20
  -1   5  15   88.87    8.05
  -1   5  14   15.12    3.91
  -1   5  14   12.45    3.86
  -1   5  14   25.93    8.64
  -1   5  14   18.11    4.50
   1  -5 -13   62.55    6.52
   1  -5 -13   51.27    6.88
   1  -5 -13   75.63    7.62
  -1   5  13   63.93    7.15
  -1   5  13   66.83    7.81
  -1   5  13   67.64   13.87
   1  -5 -13   58.38    5.66
   1  -5 -12  145.32   11.91
   1  -5 -12  158.34   13.02
   1  -5 -12  209.39   14.52
   1  -5 -12  191.64   13.75
   1  -5 -12  166.27   20.23
  -1   5  12  161.40   12.81
  -1   5  12  169.53   13.50
  -1   5  12  161.44   21.64
   1  -5 -12  186.37   11.88
   1  -5 -12  193.85   12.75
   1  -5 -11   52.20    5.90
   1  -5 -11   46.05    5.43
   1  -5 -11   38.87    5.78
   1  -5 -11   49.07    6.64
   1  -5 -11   40.14    6.22
   1  -5 -11   49.99   11.20
   1  -5 -11   47.43    6.70
  -1   5  11   39.00    6.33
  -1   5  11   47.99    6.30
  -1   5  11   44.00    5.99
  -1   5  11   46.32   11.14
   1  -5 -10  476.81   25.49
   1  -5 -10  461.63   24.86
   1  -5 -10  440.83   26.39
   1  -5 -10  467.37   26.41
   1  -5 -10  495.72   27.46
  -1   5  10  478.12   25.57
   1  -5 -10  532.23   27.65
   1  -5 -10  533.03   38.15
  -1   5  10  495.30   26.67
  -1   5  10  460.91   25.94
  -1   5  10  468.53   37.54
  -1   5  10  424.95   35.04
   1  -5  -9   64.70    6.62
   1  -5  -9   70.72    6.65
   1  -5  -9   71.25    6.32
   1  -5  -9   74.87    7.90
   1  -5  -9   85.17    8.42
  -1   5   9   76.22    7.22
   1  -5  -9   78.02    8.18
   1  -5  -9   66.21   11.94
  -1   5   9   76.04    7.74
  -1   5   9   82.19    7.59
  -1   5   9   81.77   12.90
  -1   5   9   68.04   12.78
   1  -5  -8   19.54    3.44
   1  -5  -8   24.59    3.49
   1  -5  -8   16.82    3.34
  -1   5   8   21.66    3.16
   1  -5  -8   22.49    4.33
  -1   5   8   28.34    4.04
   1  -5  -8   20.55    4.03
   1  -5  -8   26.23    4.67
   1  -5  -8   31.83    8.16
  -1   5   8   26.41    4.25
  -1   5   8   15.89    6.03
  -1   5   8   19.65    6.76
  -1   5   7    6.28    4.57
  -1   5   7    8.41    4.08
  -1   5   7    7.24    4.21
   1  -5  -7    8.89    3.06
   1  -5  -7    7.50    4.12
  -1   5   7    5.31    2.04
  -1   5   7    5.12    1.78
   1  -5  -7   11.88    3.34
  -1   5   7   14.52    3.03
   1  -5  -7    9.02    2.34
   1  -5  -7   10.14    2.44
   1  -5  -6   42.26    5.19
   1  -5  -6   48.22    8.60
   1  -5  -6   46.54    5.48
  -1   5   6   43.78    4.18
  -1   5   6   42.13    7.62
  -1   5   6   51.08    5.05
  -1   5   6   35.42    7.61
  -1   5   6   42.72    8.24
  -1   5   5 2013.69   97.76
  -1   5   5 2013.77   90.80
  -1   5   5 2017.78   98.39
   1  -5  -5 2086.78   90.57
  -1   5   5 2093.61   96.37
   1  -5  -5 1896.74   92.26
   1  -5  -5 2172.45   90.94
  -1   5   4   58.51    6.40
  -1   5   4   49.83    7.48
   1  -5  -4   46.82    4.68
  -1   5   4   52.32    7.04
  -1   5   4   61.18    4.10
   1  -5  -4   51.65    6.43
  -1   5   3 1425.42   66.09
  -1   5   3 1418.20   68.36
  -1   5   3 1429.92   70.21
   1  -5  -3 1488.68   67.70
   1  -5  -3 1439.84   70.21
  -1   5   2  664.58   31.55
  -1   5   2  685.51   31.41
  -1   5   2  703.98   36.66
  -1   5   2  686.55   34.70
  -1   5   2  619.77   30.24
   1  -5  -2  720.64   35.15
   1  -5  -2  709.39   36.13
  -1   5   1    9.95    3.38
   1  -5  -1    9.64    3.18
   1  -5  -1    6.88    2.73
   1  -5  -1    5.80    2.47
  -1   5   0   20.47    3.90
   1  -5   0   16.70    3.56
   1  -5   0   13.69    3.26
  -1   5  -1  543.41   27.07
  -1   5  -1  545.98   27.80
   1  -5   1  531.56   28.35
   1  -5   1  569.49   29.47
   1  -5   1  485.50   28.01
   1  -5   1  526.15   26.86
  -1   5  -2 1372.33   58.87
  -1   5  -2 1257.23   57.82
  -1   5  -2 1264.22   59.32
  -1   5  -2 1376.52   61.18
  -1   5  -2 1335.34   60.33
  -1   5  -2 1337.69   61.39
  -1   5  -2 1323.13   62.40
  -1   5  -2 1394.16   59.84
   1  -5   2 1336.66   62.25
   1  -5   2 1358.73   62.93
   1  -5   2 1327.69   62.28
  -1   5  -3  492.77   23.27
  -1   5  -3  556.81   25.60
  -1   5  -3  557.83   29.55
  -1   5  -3  569.44   28.08
  -1   5  -3  525.03   26.49
  -1   5  -3  538.90   28.66
   1  -5   3  607.40   29.60
   1  -5   3  545.17   28.55
  -1   5  -4  403.19   23.24
  -1   5  -4  387.90   24.79
   1  -5   4  416.83   23.34
  -1   5  -4  382.76   24.35
  -1   5  -4  432.00   20.23
   1  -5   4  424.09   23.74
   1  -5   5   22.44    4.77
  -1   5  -5   24.72    5.47
  -1   5  -5   23.93    4.36
   1  -5   5   26.81    3.08
   1  -5   5   30.56    3.82
  -1   5  -5   23.92    3.16
  -1   5  -5   27.24    5.78
   1  -5   5   24.91    4.43
   1  -5   6  225.24   17.54
  -1   5  -6  230.69   18.51
  -1   5  -6  231.15   18.47
  -1   5  -6  221.35   15.40
   1  -5   6  233.07   13.42
   1  -5   6  216.65   12.34
  -1   5  -6  232.13   13.05
  -1   5  -6  217.12   12.19
  -1   5  -6  221.70   13.01
   1  -5   6  219.21   14.82
  -1   5  -7   39.20    7.74
  -1   5  -7   41.40    5.96
   1  -5   7   51.74    8.55
   1  -5   7   38.75    4.13
   1  -5   7   36.93    4.81
  -1   5  -7   38.43    4.62
  -1   5  -7   43.60    4.74
  -1   5  -7   43.93    4.87
  -1   5  -7   45.13    4.91
   1  -5   7   43.57    5.61
  -1   5  -8   53.72    5.75
   1  -5   8   56.86    6.28
   1  -5   8   51.66    4.89
   1  -5   8   47.88    5.93
  -1   5  -8   49.32    5.39
  -1   5  -8   51.91    5.75
  -1   5  -8   49.80    5.67
   1  -5   8   55.30   10.02
   1  -5   9 1282.84   59.33
   1  -5   9 1331.84   60.46
  -1   5  -9 1293.93   59.41
   1  -5   9 1201.04   57.43
   1  -5   9 1241.93   57.51
  -1   5  -9 1241.77   58.94
  -1   5  -9 1286.92   59.58
  -1   5  -9 1307.49   59.61
   1  -5   9 1322.91   58.86
   1  -5   9 1235.14   58.36
   1  -5   9 1306.85   72.31
   1  -5  10  416.56   23.92
   1  -5  10  379.69   21.40
  -1   5 -10  432.66   23.36
   1  -5  10  401.91   21.53
  -1   5 -10  433.40   23.74
  -1   5 -10  411.39   23.46
   1  -5  10  435.69   22.97
   1  -5  10  429.78   22.77
  -1   5 -10  407.01   31.69
  -1   5 -10  425.56   28.73
   1  -5  11   63.39    6.25
   1  -5  11   65.61    7.75
   1  -5  11   58.89    5.77
  -1   5 -11   62.73    7.20
  -1   5 -11   68.58    7.40
  -1   5 -11   66.64   12.37
  -1   5 -11   79.55   10.90
   1  -5  11   65.39    6.72
  -1   5 -11   60.31    6.79
   1  -5  11   58.86    5.89
   1  -5  12  105.68    8.36
  -1   5 -12   96.86    9.45
   1  -5  12  126.96    9.31
  -1   5 -12  135.51   10.64
  -1   5 -12  121.30   13.96
   1  -5  12  110.31    9.36
   1  -5  13  140.62   10.68
   1  -5  13  119.17    9.61
  -1   5 -13  154.35   11.81
   1  -5  13  127.47    9.24
  -1   5 -13  144.66   20.43
  -1   5 -13  171.17   12.13
  -1   5 -13  136.38   11.58
  -1   5 -13  142.53   11.27
  -1   5 -13  126.21   14.80
  -1   5 -13  153.16   17.44
  -1   5 -13  131.40   14.48
   1  -5  14   81.32    7.10
   1  -5  14   77.61    8.63
  -1   5 -14  106.92    9.46
  -1   5 -14   76.80   14.66
  -1   5 -14   90.59    8.49
  -1   5 -14  100.08    9.05
  -1   5 -14   92.06    8.99
  -1   5 -14   91.88    8.03
   1  -5  14   77.20    7.72
   1  -5  14   93.78    8.64
   1  -5  15    3.97    3.15
  -1   5 -15    4.38    2.01
  -1   5 -15    5.96    2.77
  -1   5 -15    4.96    2.55
  -1   5 -15    5.70    2.82
  -1   5 -15    8.84    2.93
  -1   5 -15    5.36    2.83
  -1   5 -15    3.54    1.88
   1  -5  15    7.27    3.12
   1  -5  15    6.13    2.51
  -1   5 -16  194.77   12.93
  -1   5 -16  216.19   13.64
   1  -5  16  204.51   13.28
   1  -5  16  197.75   13.93
  -1   5 -16  210.77   13.62
  -1   5 -16  228.51   14.04
  -1   5 -17   70.69    6.60
   1  -5  17   84.40    7.47
  -1   5 -17   96.61    7.42
   1  -5  17   79.82    6.97
  -1   5 -17   77.03    6.45
   1  -5  17   89.98    7.00
   1  -5  18   73.40    5.67
   1  -5  18   65.30    5.29
  -1   6  15    1.90    1.76
  -1   6  15    2.43    2.44
  -1   6  15    0.96    1.97
   1  -6 -15    0.39    1.59
  -1   6  15   -0.46    2.17
  -1   6  14   24.37    4.74
  -1   6  14   31.49    5.03
  -1   6  14   30.94    4.99
   1  -6 -14   23.81    4.03
   1  -6 -14   26.67    3.27
  -1   6  13  283.85   19.11
   1  -6 -13  335.20   17.52
   1  -6 -13  317.42   18.94
  -1   6  13  305.20   19.80
   1  -6 -12   74.34   13.70
  -1   6  12  100.54    9.69
  -1   6  12   88.08    8.68
   1  -6 -12   88.69    7.71
   1  -6 -12   95.00    8.19
   1  -6 -11 1203.38   60.45
   1  -6 -11 1447.80   63.40
   1  -6 -11 1240.41   74.90
   1  -6 -11 1377.60   62.57
  -1   6  11 1284.32   61.34
  -1   6  11 1283.42   62.29
  -1   6  11 1255.55   76.11
   1  -6 -11 1300.47   59.99
   1  -6 -11 1244.42   60.50
   1  -6 -10  303.12   17.59
   1  -6 -10  302.69   16.87
   1  -6 -10  298.69   17.96
   1  -6 -10  236.89   17.78
  -1   6  10  300.27   17.63
   1  -6 -10  307.90   19.70
   1  -6 -10  290.59   28.06
   1  -6 -10  336.37   19.96
  -1   6  10  293.62   18.46
  -1   6  10  295.76   18.21
  -1   6  10  276.32   27.30
  -1   6  10  341.46   30.65
   1  -6  -9   86.81    8.46
   1  -6  -9  113.76    8.56
   1  -6  -9   98.17    8.43
   1  -6  -9  109.17   10.03
   1  -6  -9  129.58   10.99
  -1   6   9   98.65    8.49
   1  -6  -9   79.35   13.93
   1  -6  -9  119.50   10.36
  -1   6   9  111.85    9.50
  -1   6   9  111.18    9.24
  -1   6   9   99.28   15.79
  -1   6   9  112.00   15.67
   1  -6  -8   35.03    4.69
   1  -6  -8   33.88    4.42
   1  -6  -8   35.97    4.64
   1  -6  -8   32.02    5.24
  -1   6   8   38.59    4.78
   1  -6  -8   37.93    5.40
   1  -6  -8   22.29    4.79
   1  -6  -8   35.43    5.58
   1  -6  -8   41.55    9.60
  -1   6   8   40.94    5.24
  -1   6   8   26.85    8.62
  -1   6   8   27.61    7.78
   1  -6  -7   22.43    3.59
   1  -6  -7   28.86    3.80
   1  -6  -7   18.15    3.81
  -1   6   7   26.59    3.80
   1  -6  -7   23.20    4.40
   1  -6  -7   22.46    7.35
   1  -6  -7   26.05    4.60
  -1   6   7   19.50    3.53
  -1   6   7   15.43    6.05
  -1   6   7   19.84    6.47
  -1   6   7   32.47    7.81
   1  -6  -6  461.98   24.74
   1  -6  -6  426.25   25.30
   1  -6  -6  535.31   26.56
  -1   6   6  497.41   33.14
  -1   6   6  467.68   33.47
   1  -6  -6  570.44   26.70
  -1   6   6  472.48   30.96
  -1   6   6  526.82   25.28
   1  -6  -6  470.84   24.53
  -1   6   5    3.58    3.83
  -1   6   5    8.92    2.50
   1  -6  -5    4.66    2.03
  -1   6   5    9.83    3.57
   1  -6  -5    8.73    3.08
   1  -6  -5    7.52    2.51
  -1   6   4 1360.59   69.08
  -1   6   4 1391.51   70.86
  -1   6   4 1362.84   64.56
  -1   6   4 1394.79   64.59
  -1   6   4 1430.47   67.46
  -1   6   4 1390.24   60.22
   1  -6  -4 1332.75   66.04
  -1   6   3  692.64   37.37
  -1   6   3  675.96   34.63
  -1   6   3  681.89   39.55
   1  -6  -3  681.39   36.80
   1  -6  -3  733.38   39.95
  -1   6   2    1.54    1.05
  -1   6   2    1.44    2.20
  -1   6   2    0.98    2.52
  -1   6   2    1.47    1.01
   1  -6  -2    1.57    2.74
   1  -6  -2    2.71    3.03
  -1   6   1   21.86    4.79
   1  -6  -1   20.37    4.80
   1  -6  -1   12.67    3.86
   1  -6  -1   17.07    4.27
   1  -6  -1   28.18    4.97
   1  -6  -1   24.19    2.59
  -1   6   0  175.21   13.74
   1  -6   0  174.96   13.58
   1  -6   0  187.15   13.28
   1  -6   0  162.23    9.31
  -1   6  -1 2713.32  118.95
  -1   6  -1 2655.03  120.14
   1  -6   1 2865.69  122.18
   1  -6   1 2769.50  121.14
   1  -6   1 2610.64  120.71
   1  -6   1 2690.75  118.92
   1  -6   1 2619.34  115.15
  -1   6  -2  488.14   24.11
  -1   6  -2  420.04   26.00
  -1   6  -2  466.09   23.82
  -1   6  -2  453.19   25.33
  -1   6  -2  444.01   23.16
  -1   6  -2  441.80   21.86
  -1   6  -2  444.90   24.68
  -1   6  -2  440.71   24.70
   1  -6   2  475.02   26.85
   1  -6   2  461.52   21.75
  -1   6  -2  460.82   23.98
   1  -6   2  496.09   26.95
   1  -6   2  526.40   28.07
  -1   6  -3 2106.25   95.72
  -1   6  -3 2251.56   93.86
  -1   6  -3 1980.62   89.37
  -1   6  -3 2146.80   91.54
  -1   6  -3 2084.78   94.34
   1  -6   3 2100.52   94.83
   1  -6   3 1963.53   88.92
   1  -6   3 2086.88   89.21
  -1   6  -3 2224.14   94.96
  -1   6  -3 1884.58   91.32
   1  -6   3 2178.99   95.96
  -1   6  -4 1095.98   53.75
  -1   6  -4  987.09   50.89
   1  -6   4  997.50   50.98
  -1   6  -4 1029.87   52.19
   1  -6   4 1090.70   52.14
   1  -6   4 1030.05   46.83
   1  -6   4 1028.87   46.39
  -1   6  -5    7.66    3.16
  -1   6  -5    8.51    4.13
  -1   6  -5    8.08    2.06
  -1   6  -5    7.02    3.65
   1  -6   5    8.52    3.37
   1  -6   5    9.81    2.53
  -1   6  -6   64.65    9.74
  -1   6  -6   72.81    8.56
  -1   6  -6   59.58    9.64
  -1   6  -6   68.73    6.03
   1  -6   6   69.01    5.72
   1  -6   6   73.92    6.63
  -1   6  -6   64.24    9.53
  -1   6  -6   73.18    6.17
   1  -6   6   74.31    8.30
   1  -6   7    0.85    2.01
  -1   6  -7    6.88    3.99
  -1   6  -7    3.36    2.44
   1  -6   7    4.00    2.32
   1  -6   7    1.79    1.69
  -1   6  -7    2.17    1.83
  -1   6  -7   -0.46    1.79
  -1   6  -7    3.13    1.78
   1  -6   7   -0.73    1.73
  -1   6  -8  751.98   46.22
  -1   6  -8  757.43   36.99
   1  -6   8  844.50   38.52
   1  -6   8  741.32   35.84
  -1   6  -8  716.11   36.54
   1  -6   8  715.64   35.84
  -1   6  -8  785.17   37.46
  -1   6  -8  765.54   37.15
   1  -6   8  747.89   36.70
   1  -6   9  406.25   22.62
   1  -6   9  468.22   25.45
  -1   6  -9  412.82   23.87
   1  -6   9  465.57   23.10
  -1   6  -9  462.53   24.07
  -1   6  -9  408.73   24.21
  -1   6  -9  443.72   24.49
   1  -6   9  458.09   24.01
   1  -6   9  469.79   24.02
   1  -6   9  422.08   24.36
   1  -6  10  245.92   15.75
   1  -6  10  195.63   12.71
   1  -6  10  179.73   12.42
  -1   6 -10  195.84   13.73
  -1   6 -10  215.92   14.61
  -1   6 -10  228.28   14.77
   1  -6  10  203.38   13.78
   1  -6  10  196.27   13.55
  -1   6 -10  209.83   19.06
   1  -6  11  248.85   15.50
   1  -6  11  286.72   18.34
  -1   6 -11  257.23   16.84
   1  -6  11  288.53   16.02
  -1   6 -11  309.02   18.19
  -1   6 -11  260.93   17.40
  -1   6 -11  281.50   17.88
   1  -6  11  241.50   16.43
   1  -6  11  259.16   16.53
  -1   6 -11  248.43   25.31
  -1   6 -11  265.63   22.81
  -1   6 -12    1.49    2.89
   1  -6  12    0.75    3.07
  -1   6 -12   -0.68    2.28
  -1   6 -12   -0.71    2.29
   1  -6  12    1.35    1.85
  -1   6 -12    1.97    2.10
   1  -6  12    0.58    2.19
   1  -6  12    0.62    2.38
  -1   6 -13  110.80   14.05
  -1   6 -13  122.86   10.74
  -1   6 -13  115.77   10.76
   1  -6  13  127.50    9.24
  -1   6 -13  142.14   11.20
  -1   6 -13  126.52   16.36
  -1   6 -13  130.32   15.33
   1  -6  13  134.35   10.45
  -1   6 -14    1.67    2.81
  -1   6 -14    3.24    2.58
  -1   6 -14   -0.66    2.02
  -1   6 -14    3.44    2.21
  -1   6 -14    1.89    2.36
  -1   6 -14    1.33    3.16
   1  -6  14    2.19    2.48
  -1   6 -15  357.31   19.42
  -1   6 -15  327.38   18.91
  -1   6 -15  321.07   19.28
  -1   6 -15  326.69   19.63
  -1   6 -15  354.67   19.78
  -1   6 -15  320.01   19.69
  -1   6 -15  355.53   20.38
  -1   6 -15  304.88   18.34
   1  -6  15  329.13   18.74
  -1   6 -16  182.33   11.95
  -1   6 -16  150.89   10.88
  -1   6 -16  194.01   12.35
  -1   6 -16  185.43   11.94
  -1   6 -16  181.60   12.45
  -1   6 -16  157.21   11.71
   1  -6  16  192.24   12.08
   1  -6  16  189.59   12.61
  -1   6 -17  100.99    7.45
  -1   6 -17   97.25    7.52
  -1   6 -17   83.77    6.84
   1  -6  17  103.63    7.67
   1  -6  17  105.37    7.91
  -1   7  15   22.00    3.06
   1  -7 -15   21.72    3.12
  -1   7  14  151.68   11.21
   1  -7 -14  134.91    8.66
  -1   7  14  132.85   10.47
  -1   7  13   25.11    4.88
  -1   7  13   31.48    5.16
   1  -7 -13   22.96    3.54
   1  -7 -13   29.52    4.71
  -1   7  13   39.14   10.36
  -1   7  12  542.04   30.08
  -1   7  12  522.71   28.83
  -1   7  12  469.73   41.40
   1  -7 -12  580.17   28.35
   1  -7 -12  586.97   30.24
  -1   7  11   66.32   13.11
  -1   7  11   50.08    6.36
  -1   7  11   48.61    7.10
   1  -7 -11   58.69   12.57
  -1   7  11   46.77   12.54
   1  -7 -11   51.54    6.92
   1  -7 -11   59.73    6.56
   1  -7 -11   68.85    6.67
  -1   7  10   23.08    8.62
  -1   7  10    9.17    6.29
   1  -7 -10   15.99    7.67
  -1   7  10    9.90    3.57
  -1   7  10    7.08    2.95
   1  -7 -10   12.10    2.74
   1  -7 -10   12.39    3.36
   1  -7 -10   10.32    3.10
   1  -7  -9    6.82    2.40
   1  -7  -9   12.98    3.17
   1  -7  -9   12.21    3.50
  -1   7   9   15.58    3.12
   1  -7  -9   11.11    6.09
  -1   7   9    8.39    3.05
  -1   7   9   14.83    3.34
  -1   7   9   13.20    6.75
  -1   7   9    6.02    4.78
   1  -7  -8  153.66   10.46
   1  -7  -8  130.37   10.09
   1  -7  -8  113.79   10.78
  -1   7   8  134.11    9.92
   1  -7  -8  141.34   18.70
  -1   7   8  145.48   10.84
  -1   7   8  141.19   10.44
  -1   7   8  130.48   17.70
  -1   7   8  152.99   18.24
   1  -7  -7  335.98   18.60
   1  -7  -7  324.45   18.19
   1  -7  -7  300.36   18.20
   1  -7  -7  297.67   19.25
  -1   7   7  340.47   17.97
   1  -7  -7  310.67   28.08
  -1   7   7  313.81   18.14
  -1   7   7  293.67   27.13
  -1   7   7  369.91   28.44
   1  -7  -6   67.60    6.45
   1  -7  -6   77.47    6.73
   1  -7  -6   77.99    6.75
   1  -7  -6   47.05    6.24
  -1   7   6   71.57    6.45
  -1   7   6   61.75    9.58
   1  -7  -6   68.17    6.29
  -1   7   6   72.75   11.95
  -1   7   6   75.87   12.06
  -1   7   6   68.40   11.27
   1  -7  -5  730.87   33.03
  -1   7   5  630.02   40.88
  -1   7   5  713.12   39.54
   1  -7  -5  687.09   33.21
   1  -7  -5  643.94   32.91
   1  -7  -5  672.53   34.07
  -1   7   4  463.81   26.48
  -1   7   4  454.67   29.99
  -1   7   4  445.96   31.74
  -1   7   4  466.09   28.20
   1  -7  -4  490.94   32.57
   1  -7  -4  451.50   28.14
   1  -7  -3  399.50   27.07
   1  -7  -3  379.23   24.28
  -1   7   3  357.18   26.39
  -1   7   3  374.28   21.31
  -1   7   3  336.15   22.26
  -1   7   3  380.21   24.33
   1  -7  -2  270.79   20.78
   1  -7  -2  322.36   22.45
   1  -7  -2  296.69   20.41
  -1   7   2  301.57   22.17
  -1   7   2  260.49   18.70
  -1   7   2  278.50   16.04
  -1   7   2  286.24   19.44
  -1   7   2  275.40   16.10
   1  -7  -1    6.17    3.19
   1  -7  -1    3.78    3.03
   1  -7  -1    6.23    3.76
   1  -7  -1    1.91    2.78
  -1   7   1   -1.06    2.30
  -1   7   1    3.04    2.33
  -1   7   1    3.41    1.83
  -1   7   1    3.31    2.27
   1  -7   0 1392.91   64.65
   1  -7   0 1520.26   70.82
   1  -7   0 1594.78   72.75
  -1   7   0 1512.93   71.13
  -1   7   0 1529.10   72.20
   1  -7   1   99.74    9.45
   1  -7   1   97.17   10.25
  -1   7  -1   86.90    9.63
  -1   7  -1   87.73    9.53
  -1   7  -1  104.74    9.47
   1  -7   1   88.37   10.63
   1  -7   1  116.01   11.03
   1  -7   2 1200.24   62.36
   1  -7   2 1316.35   56.05
   1  -7   2 1223.22   56.21
   1  -7   2 1194.78   55.82
  -1   7  -2 1287.55   61.05
  -1   7  -2 1220.70   56.42
  -1   7  -2 1356.86   59.83
  -1   7  -2 1346.27   60.37
  -1   7  -2 1323.47   62.80
  -1   7  -2 1308.42   62.93
  -1   7  -2 1278.18   61.28
  -1   7  -2 1299.40   59.30
  -1   7  -2 1259.61   58.51
   1  -7   2 1285.53   63.75
   1  -7   2 1291.24   62.96
  -1   7  -3  109.80    9.32
  -1   7  -3  120.62   11.76
  -1   7  -3   96.64    7.70
  -1   7  -3  112.14   10.69
  -1   7  -3  123.25   10.27
   1  -7   3  112.38    7.24
   1  -7   3  107.69   11.00
   1  -7   3  121.58    7.49
  -1   7  -3  105.26   10.69
  -1   7  -3   90.79    8.74
   1  -7   3  129.24   12.22
  -1   7  -4    2.68    2.73
  -1   7  -4    3.43    1.76
  -1   7  -4    3.23    2.95
   1  -7   4    3.58    2.74
  -1   7  -4    4.68    2.87
   1  -7   4    5.72    3.20
   1  -7   4    3.99    1.69
  -1   7  -5  199.53   15.41
  -1   7  -5  156.61   15.59
  -1   7  -5  169.23   10.54
  -1   7  -5  184.45   15.89
   1  -7   5  191.03   15.18
   1  -7   5  173.40   11.07
   1  -7   5  164.96   10.43
  -1   7  -6   31.17    7.17
  -1   7  -6   30.60    6.05
  -1   7  -6   25.61    3.75
   1  -7   6   33.91    4.64
  -1   7  -6   25.25    6.35
  -1   7  -6   32.62    4.21
   1  -7   6   26.83    5.51
  -1   7  -7  975.86   55.05
  -1   7  -7  999.57   50.73
  -1   7  -7  853.19   53.54
   1  -7   7  882.31   44.12
  -1   7  -7  958.71   44.90
   1  -7   7  995.57   46.03
   1  -7   7  952.86   44.37
  -1   7  -7  949.57   45.31
  -1   7  -7  967.41   45.09
   1  -7   7  981.04   49.45
   1  -7   8  245.63   15.09
  -1   7  -8  230.60   22.04
   1  -7   8  240.32   15.72
   1  -7   8  219.99   13.83
  -1   7  -8  213.35   14.28
   1  -7   8  252.17   14.32
  -1   7  -8  223.49   14.34
  -1   7  -8  235.21   14.97
  -1   7  -8  251.23   15.03
   1  -7   8  231.75   13.63
   1  -7   9  725.17   34.98
  -1   7  -9  625.11   32.59
   1  -7   9  615.00   31.54
   1  -7   9  634.57   31.72
  -1   7  -9  580.79   32.09
  -1   7  -9  703.88   33.63
   1  -7   9  618.18   32.55
   1  -7   9  643.43   32.94
  -1   7  -9  656.46   43.43
  -1   7  -9  644.42   39.78
   1  -7  10  741.79   36.23
   1  -7  10  760.71   39.22
  -1   7 -10  734.30   37.22
   1  -7  10  745.81   36.20
  -1   7 -10  749.14   38.04
  -1   7 -10  694.05   37.54
   1  -7  10  726.68   37.31
   1  -7  10  747.32   37.35
  -1   7 -10  757.38   45.59
  -1   7 -11    7.84    4.80
   1  -7  11    5.49    1.87
   1  -7  11    3.93    3.32
  -1   7 -11    1.24    2.00
  -1   7 -11    0.70    2.04
  -1   7 -11    4.21    2.80
   1  -7  11    6.64    2.80
   1  -7  11    2.50    2.34
   1  -7  11    0.49    2.32
  -1   7 -12   -2.16    5.12
  -1   7 -12    3.21    3.47
   1  -7  12    0.79    2.74
  -1   7 -12    1.29    2.07
  -1   7 -12    1.45    2.22
  -1   7 -12    0.71    2.39
  -1   7 -12    2.19    2.45
   1  -7  12    1.93    1.87
   1  -7  12    4.89    2.78
   1  -7  12    2.55    2.69
   1  -7  13   14.55    4.36
  -1   7 -13   21.27    4.32
  -1   7 -13   14.56    4.03
  -1   7 -13   14.96    4.01
   1  -7  13   13.20    2.99
   1  -7  13   14.47    3.80
   1  -7  13   14.32    3.66
   1  -7  14  185.48   13.77
  -1   7 -14  198.01   13.33
  -1   7 -14  182.76   13.12
  -1   7 -14  170.15   13.18
  -1   7 -14  173.92   13.05
  -1   7 -14  156.99   17.72
  -1   7 -14  154.53   18.24
   1  -7  14  172.48   12.74
   1  -7  14  182.32   12.60
  -1   7 -15   87.19    7.98
  -1   7 -15  110.14    8.78
   1  -7  15   88.62    8.88
  -1   7 -15  100.48    8.64
  -1   7 -15   91.72    8.70
  -1   7 -15   97.11    8.57
  -1   7 -15  104.28    8.38
  -1   7 -15  100.97    8.31
   1  -7  16   53.98    6.24
  -1   7 -16   54.36    5.42
  -1   7 -16   51.96    5.40
  -1   7 -16   56.36    5.74
  -1   7 -16   49.80    5.00
  -1   7 -16   48.75    5.69
  -1   7 -16   59.08    6.25
  -1   7 -16   50.53    5.55
  -1   7 -16   66.09    5.96
  -1   7 -17   85.13    6.82
   1  -7  17  100.31    7.59
  -1   7 -17  102.97    7.18
  -1   7 -17   96.88    7.11
  -1   8  14    0.88    2.04
  -1   8  14    4.02    1.84
   1  -8 -14    4.17    2.14
   1  -8 -14    1.13    1.24
  -1   8  13  401.77   22.35
  -1   8  13  381.73   22.35
   1  -8 -13  411.64   20.35
   1  -8 -13  396.90   21.70
  -1   8  13  368.57   21.70
  -1   8  12   54.77    6.98
  -1   8  12   56.49    6.72
   1  -8 -12   58.18    5.89
   1  -8 -12   58.53    5.88
   1  -8 -11   51.68   11.69
  -1   8  11   69.51   13.46
  -1   8  11   74.91    8.21
  -1   8  11   69.44    7.21
  -1   8  11   80.83   15.36
   1  -8 -11   78.17    7.26
  -1   8  10  237.00   15.31
  -1   8  10  229.05   16.19
  -1   8  10  227.81   24.94
   1  -8 -10  225.61   14.19
   1  -8 -10  238.25   15.03
   1  -8 -10  207.78   24.38
   1  -8  -9  176.42   21.65
  -1   8   9  140.61   18.95
  -1   8   9  125.36   17.97
  -1   8   9  133.82   10.81
  -1   8   9  119.51   10.12
   1  -8  -9  137.03   10.68
   1  -8  -9  151.99   10.59
   1  -8  -8  196.64   23.40
  -1   8   8  175.25   12.53
  -1   8   8  204.11   22.38
  -1   8   8  177.39   20.70
  -1   8   8  172.76   12.27
   1  -8  -8  179.47   12.66
   1  -8  -8  187.78   12.45
   1  -8  -8  173.68   12.63
  -1   8   7   16.63    6.21
  -1   8   7    5.90    4.68
  -1   8   7   10.41    3.03
   1  -8  -7   13.33    3.05
   1  -8  -7    9.87    3.13
   1  -8  -7   12.51    3.19
   1  -8  -7   11.18    2.55
  -1   8   6  465.42   35.33
  -1   8   6  564.73   37.10
   1  -8  -6  517.51   25.81
   1  -8  -6  478.50   24.83
  -1   8   6  527.63   25.75
  -1   8   6  469.17   31.65
   1  -8  -6  472.64   25.74
   1  -8  -6  508.01   27.73
   1  -8  -6  483.87   25.99
   1  -8  -6  473.48   25.78
  -1   8   5  252.24   25.35
  -1   8   5  278.25   24.11
   1  -8  -5  290.08   26.75
   1  -8  -5  292.37   16.52
   1  -8  -5  314.23   17.01
  -1   8   5  312.06   16.92
  -1   8   5  266.10   21.46
   1  -8  -5  300.96   18.35
   1  -8  -5  315.73   17.35
   1  -8  -5  294.06   17.29
  -1   8   4  156.00   17.62
  -1   8   4  140.49   12.74
  -1   8   4  138.63   15.34
   1  -8  -4  168.53   18.18
   1  -8  -4  154.81   10.03
   1  -8  -4  165.46   10.32
   1  -8  -4  143.10    9.88
   1  -8  -4  149.42    9.82
  -1   8   4  153.11   14.09
   1  -8  -4  148.53   10.61
   1  -8  -4  145.08   14.23
   1  -8  -4  140.40   10.67
   1  -8  -4  156.11   10.27
   1  -8  -4  127.94    9.91
  -1   8   3  174.27   14.70
  -1   8   3  147.90   15.17
  -1   8   3  161.36   17.52
  -1   8   3  157.98   14.78
   1  -8  -3  168.35   17.22
   1  -8  -3  173.25   10.59
  -1   8   3  149.37   13.61
   1  -8  -3  174.97   15.74
   1  -8  -2  113.10   13.61
   1  -8  -2  120.65   12.90
  -1   8   2  101.08   11.28
  -1   8   2  118.30   14.03
  -1   8   2  128.66   10.57
  -1   8   2  149.97   13.22
   1  -8  -1  572.87   33.22
   1  -8  -1  537.33   32.96
  -1   8   1  505.99   28.36
  -1   8   1  523.32   30.81
  -1   8   1  480.74   32.99
  -1   8   1  533.19   31.58
  -1   8   1  521.17   28.24
   1  -8   0  372.59   23.36
   1  -8   0  309.69   16.18
   1  -8   0  306.33   23.21
  -1   8   0  332.99   22.85
  -1   8   0  342.57   23.95
   1  -8   1 1884.83   92.28
   1  -8   1 1870.32   86.25
  -1   8  -1 1941.67   89.50
  -1   8  -1 2123.49   94.35
  -1   8  -1 2076.90   95.25
  -1   8  -1 2063.30   92.74
  -1   8  -1 2046.06   93.32
  -1   8  -1 2166.36   92.08
  -1   8  -1 1976.57   94.45
  -1   8  -1 2077.34   92.34
   1  -8   1 1966.53   95.22
   1  -8   2 1337.10   57.52
   1  -8   2 1287.29   57.95
   1  -8   2 1207.08   65.07
   1  -8   2 1217.10   57.32
  -1   8  -2 1350.28   63.95
  -1   8  -2 1244.27   63.35
  -1   8  -2 1297.27   61.27
  -1   8  -2 1212.73   60.34
  -1   8  -2 1337.44   65.44
  -1   8  -2 1374.02   65.93
  -1   8  -2 1307.85   61.99
  -1   8  -2 1356.18   62.09
   1  -8   2 1437.36   67.59
  -1   8  -3  168.18   15.40
  -1   8  -3  154.24   12.75
  -1   8  -3  159.33   14.18
  -1   8  -3  163.47   14.91
  -1   8  -3  161.20   12.93
   1  -8   3  160.06    9.84
   1  -8   3  163.06   15.04
   1  -8   3  164.67    9.94
  -1   8  -3  173.97   14.49
   1  -8   3  153.28   15.05
  -1   8  -4   79.13   10.32
  -1   8  -4  101.17    8.68
  -1   8  -4   91.95   11.64
   1  -8   4   96.25    7.12
  -1   8  -4   74.96    9.98
   1  -8   4   81.99   10.84
   1  -8   4  105.14    7.27
  -1   8  -5    9.86    3.83
  -1   8  -5    5.48    3.76
   1  -8   5    8.85    2.37
  -1   8  -5    3.55    3.24
  -1   8  -5    7.63    2.14
   1  -8   5    1.12    2.19
  -1   8  -6  407.31   30.96
  -1   8  -6  449.12   29.21
  -1   8  -6  450.19   22.81
   1  -8   6  448.80   23.62
   1  -8   6  437.54   22.87
  -1   8  -6  410.54   29.85
  -1   8  -6  429.53   22.82
   1  -8   6  426.10   22.48
   1  -8   6  468.12   29.06
   1  -8   7  115.43    8.54
   1  -8   7  116.51    9.31
   1  -8   7  113.90    9.67
   1  -8   7  115.28    9.71
  -1   8  -7  105.98    8.69
  -1   8  -7  121.08    9.21
  -1   8  -7  119.45   15.59
  -1   8  -7  104.68   14.28
  -1   8  -7  121.18   13.12
   1  -8   8  551.59   30.02
   1  -8   8  545.83   29.58
   1  -8   8  639.15   31.67
  -1   8  -8  588.59   29.65
   1  -8   8  621.33   31.52
   1  -8   8  555.76   28.99
   1  -8   8  583.96   29.23
  -1   8  -8  569.02   29.41
  -1   8  -8  566.13   29.96
  -1   8  -8  545.14   29.58
  -1   8  -8  550.00   39.34
   1  -8   9  653.90   35.65
   1  -8   9  763.03   37.90
  -1   8  -9  686.22   35.34
   1  -8   9  688.60   34.74
   1  -8   9  739.90   37.85
  -1   8  -9  661.68   35.00
   1  -8   9  703.05   34.80
  -1   8  -9  736.78   36.37
  -1   8  -9  708.43   35.82
  -1   8  -9  729.16   47.80
  -1   8 -10   23.94    7.19
  -1   8 -10   31.41    8.69
  -1   8 -10   32.43    5.01
   1  -8  10   37.58    4.91
   1  -8  10   21.15    5.20
  -1   8 -10   29.47    4.74
  -1   8 -10   27.84    4.82
  -1   8 -10   25.95    4.93
   1  -8  10   37.51    5.04
   1  -8  10   32.45    5.30
   1  -8  10   33.49    5.27
   1  -8  11    8.56    2.85
   1  -8  11    7.05    3.16
   1  -8  11    3.17    3.17
   1  -8  11    0.85    2.85
   1  -8  11    5.31    2.41
  -1   8 -11    2.47    2.24
  -1   8 -11    2.14    2.29
  -1   8 -11    4.99    3.01
   1  -8  11    7.28    2.67
  -1   8 -11    8.33    4.84
   1  -8  12   13.76    3.46
   1  -8  12   23.42    4.41
   1  -8  12   15.34    4.17
   1  -8  12   15.56    4.31
  -1   8 -12   15.00    3.68
  -1   8 -12   10.79    3.66
  -1   8 -12   10.19    3.64
  -1   8 -12   12.39    3.71
  -1   8 -12   18.57    5.92
   1  -8  12   14.23    3.13
   1  -8  12   14.01    2.96
   1  -8  13  431.73   24.96
   1  -8  13  422.15   25.25
   1  -8  13  444.23   22.75
  -1   8 -13  409.92   23.59
  -1   8 -13  426.98   24.77
  -1   8 -13  442.32   24.79
  -1   8 -13  372.88   30.38
   1  -8  13  405.70   23.68
   1  -8  13  398.95   23.50
   1  -8  14  309.62   19.12
   1  -8  14  303.28   19.42
  -1   8 -14  307.65   18.26
  -1   8 -14  314.11   19.19
  -1   8 -14  289.07   18.46
  -1   8 -14  286.10   18.60
  -1   8 -14  301.02   26.78
  -1   8 -14  314.40   25.00
   1  -8  14  302.21   18.34
  -1   8 -15  140.31    9.36
  -1   8 -15   98.47    8.21
   1  -8  15  127.14   10.11
  -1   8 -15   92.03    8.34
  -1   8 -15  103.73    9.03
  -1   8 -15  106.51    9.04
  -1   8 -15  115.15    8.91
   1  -8  15  105.70    8.86
  -1   8 -16  258.69   13.89
  -1   8 -16  236.65   13.72
  -1   8 -16  206.72   12.97
  -1   8 -16  221.93   14.04
  -1   8 -16  245.57   14.21
  -1   8 -16  202.26   13.04
  -1   8 -16  238.38   13.77
   1  -8  16  247.51   14.10
  -1   8 -17   14.76    2.49
   1  -8  17   11.49    2.49
   1  -9 -13   35.52    4.31
  -1   9  13   34.09    4.61
  -1   9  13   36.76    4.95
   1  -9 -13   41.87    4.10
  -1   9  12  150.84   11.59
   1  -9 -12  171.23   10.59
  -1   9  12  141.83   11.19
  -1   9  11  235.18   16.25
  -1   9  11  244.73   26.59
   1  -9 -11  281.30   15.95
   1  -9 -11  254.98   15.45
   1  -9 -10  100.90   16.42
  -1   9  10   79.16   14.03
  -1   9  10  104.42    9.76
  -1   9  10   94.39   16.88
   1  -9 -10  100.86    8.85
   1  -9 -10  102.91    8.25
   1  -9 -10   92.41    8.46
  -1   9   9  380.98   22.23
  -1   9   9  356.55   32.26
   1  -9  -9  338.62   20.74
   1  -9  -9  359.75   21.54
   1  -9  -9  361.83   20.45
   1  -9  -9  358.45   20.89
   1  -9  -9  399.14   34.82
  -1   9   8   31.25    8.62
  -1   9   8   19.46    7.90
   1  -9  -8   27.92    5.13
   1  -9  -8   24.10    4.39
   1  -9  -8   22.68    5.38
   1  -9  -8   26.41    4.43
   1  -9  -8   32.12    4.97
   1  -9  -7  568.42   28.97
  -1   9   7  513.02   40.71
  -1   9   7  572.49   42.11
   1  -9  -7  620.38   31.03
   1  -9  -7  592.06   30.52
   1  -9  -7  598.00   31.91
   1  -9  -7  573.06   30.58
   1  -9  -7  615.00   33.46
   1  -9  -7  589.72   45.17
   1  -9  -6  773.97   38.16
   1  -9  -6  745.49   37.29
  -1   9   6  808.17   50.51
  -1   9   6  781.88   50.33
   1  -9  -6  796.91   40.85
   1  -9  -6  792.47   38.70
   1  -9  -6  796.44   39.68
   1  -9  -6  774.49   38.58
   1  -9  -6  780.18   53.59
   1  -9  -5   33.17    4.44
   1  -9  -5   34.99    4.61
   1  -9  -5   29.85    3.83
  -1   9   5   45.37    9.44
  -1   9   5   43.12    9.39
   1  -9  -5   36.29    4.81
   1  -9  -5   33.71    5.20
   1  -9  -5   31.90    5.40
   1  -9  -5   31.62    4.81
   1  -9  -5   26.12    4.31
   1  -9  -5   34.21    9.58
   1  -9  -4  121.29    8.80
   1  -9  -4  109.63    8.71
  -1   9   4  125.59   15.16
   1  -9  -4  114.14    9.12
   1  -9  -4  116.17    8.96
   1  -9  -4  124.07    8.70
   1  -9  -4  109.95    9.74
   1  -9  -4  108.30    9.12
   1  -9  -4  137.37   10.00
   1  -9  -4  105.35   15.95
   1  -9  -3   19.17    3.19
   1  -9  -3   19.36    3.54
   1  -9  -3   15.84    3.07
   1  -9  -3   20.36    3.32
  -1   9   3   20.12    6.15
  -1   9   3   19.42    4.97
  -1   9   3   23.68    7.52
   1  -9  -3   22.16    6.24
   1  -9  -3   23.76    3.95
   1  -9  -3   25.59    3.59
   1  -9  -3   19.70    3.57
   1  -9  -3   22.64    3.31
   1  -9  -3   20.44    6.44
   1  -9  -2  192.78   12.60
   1  -9  -2  197.91   12.17
   1  -9  -2  192.87   12.32
  -1   9   2  226.76   18.52
  -1   9   2  190.02   17.17
  -1   9   2  207.56   17.55
  -1   9   2  213.65   20.99
   1  -9  -2  207.17   12.95
   1  -9  -2  196.05   12.80
   1  -9  -2  224.89   13.47
   1  -9  -2  214.64   18.86
   1  -9  -2  208.74   12.58
   1  -9  -2  210.18   19.79
   1  -9  -1    2.86    1.91
   1  -9  -1    5.45    2.20
   1  -9  -1    7.51    2.06
   1  -9  -1    3.97    3.15
   1  -9  -1    3.06    1.95
   1  -9  -1    6.71    3.90
   1  -9  -1    4.84    2.01
  -1   9   1    7.55    3.04
  -1   9   1    4.45    3.52
  -1   9   1   14.12    4.70
  -1   9   1    7.61    3.90
  -1   9   1    8.36    2.70
  -1   9   1    8.13    2.68
  -1   9   1    5.13    3.15
   1  -9   0  936.12   51.65
   1  -9   0  870.29   52.64
  -1   9   0 1020.79   53.05
  -1   9   0  912.13   49.80
  -1   9   0  949.74   53.69
  -1   9   0  972.47   51.87
  -1   9   0  972.94   52.77
  -1   9   0  994.95   50.53
  -1   9   0  948.55   50.51
   1  -9   1 1122.01   53.90
  -1   9  -1 1260.45   64.09
  -1   9  -1 1218.86   59.16
  -1   9  -1 1304.19   62.41
  -1   9  -1 1243.82   61.33
  -1   9  -1 1227.46   60.50
  -1   9  -1 1284.20   62.93
  -1   9  -1 1219.56   59.90
  -1   9  -1 1280.67   64.14
   1  -9   2   15.02    2.55
  -1   9  -2   14.70    4.01
  -1   9  -2   23.44    4.71
  -1   9  -2   18.12    5.14
  -1   9  -2   13.37    4.16
  -1   9  -2   17.12    3.87
  -1   9  -2   14.63    3.50
  -1   9  -2   23.86    6.11
  -1   9  -2   12.86    4.20
   1  -9   2   23.51    6.45
  -1   9  -3   14.77    4.15
  -1   9  -3   11.81    4.94
  -1   9  -3   10.10    4.25
  -1   9  -3   11.85    3.97
  -1   9  -3    7.66    3.38
   1  -9   3   11.58    2.53
   1  -9   3    9.89    2.46
  -1   9  -3    9.46    3.69
   1  -9   3   10.93    4.60
  -1   9  -4  266.26   22.95
   1  -9   4  268.81   15.38
   1  -9   4  276.56   15.26
  -1   9  -4  256.39   20.69
   1  -9   4  280.74   15.60
   1  -9   4  271.65   15.65
   1  -9   4  270.81   22.09
   1  -9   4  262.64   15.55
  -1   9  -5  504.30   34.44
  -1   9  -5  476.44   32.15
   1  -9   5  471.13   24.91
   1  -9   5  465.78   25.01
   1  -9   5  482.70   24.30
   1  -9   5  472.76   25.12
  -1   9  -5  470.53   31.87
  -1   9  -5  479.21   24.68
   1  -9   5  464.59   31.97
   1  -9   5  519.81   25.05
   1  -9   5  501.69   24.70
   1  -9   5  495.90   25.43
   1  -9   6  277.59   16.96
   1  -9   6  294.60   15.92
   1  -9   6  253.76   15.98
   1  -9   6  318.29   23.34
   1  -9   6  264.38   16.90
   1  -9   6  247.10   16.10
   1  -9   6  328.75   17.38
   1  -9   6  287.69   16.71
  -1   9  -6  314.10   16.83
  -1   9  -6  256.95   22.60
   1  -9   6  271.80   15.45
   1  -9   6  272.71   16.80
  -1   9  -6  307.23   23.61
  -1   9  -6  304.10   25.62
  -1   9  -6  301.65   25.39
   1  -9   7  325.44   17.37
   1  -9   7  320.53   18.00
   1  -9   7  300.91   18.12
   1  -9   7  308.40   18.85
   1  -9   7  318.74   19.43
  -1   9  -7  325.75   18.56
  -1   9  -7  292.54   26.93
  -1   9  -7  319.24   27.54
   1  -9   8  677.90   37.78
   1  -9   8  757.74   37.80
   1  -9   8  814.93   39.58
   1  -9   8  821.46   39.65
  -1   9  -8  731.85   37.11
  -1   9  -8  737.77   37.12
  -1   9  -8  772.60   38.14
  -1   9  -8  750.67   37.60
  -1   9  -8  754.68   46.31
  -1   9  -8  719.37   49.01
   1  -9   9  166.50   12.41
   1  -9   9  134.49   12.59
   1  -9   9  130.34   10.67
  -1   9  -9  156.27   11.51
   1  -9   9  166.96   13.70
   1  -9   9  161.62   11.48
  -1   9  -9  163.62   11.61
  -1   9  -9  152.21   11.93
  -1   9  -9  157.39   11.87
  -1   9  -9  194.71   21.84
   1  -9  10   51.49    7.75
   1  -9  10   62.10    8.44
   1  -9  10   66.34    6.81
  -1   9 -10   45.63    5.92
   1  -9  10   49.65    5.98
  -1   9 -10   60.89    7.14
  -1   9 -10   76.78    7.82
  -1   9 -10   65.77   12.59
   1  -9  10   50.40    6.85
   1  -9  11   46.20    6.49
   1  -9  11   45.59    6.37
   1  -9  11   42.39    7.10
   1  -9  11   51.83    7.87
  -1   9 -11   49.73    6.10
   1  -9  11   54.85    6.09
  -1   9 -11   45.29    6.35
  -1   9 -11   44.91    6.30
   1  -9  11   45.33    5.39
  -1   9 -11   44.81   11.02
  -1   9 -11   57.57   10.59
   1  -9  12  379.65   24.00
   1  -9  12  422.19   25.03
  -1   9 -12  402.60   22.47
   1  -9  12  389.03   21.70
  -1   9 -12  389.21   23.35
  -1   9 -12  400.93   23.56
  -1   9 -12  380.89   23.15
   1  -9  12  398.38   21.00
   1  -9  12  375.68   22.67
   1  -9  12  382.79   22.84
   1  -9  13  158.50   11.86
   1  -9  13  165.38   12.91
   1  -9  13  145.96   12.64
  -1   9 -13  162.20   12.49
  -1   9 -13  158.28   12.24
  -1   9 -13  162.17   12.33
   1  -9  13  138.37    9.69
  -1   9 -13  164.80   18.03
  -1   9 -13  156.15   11.46
   1  -9  13  150.85   10.71
  -1   9 -14   87.17    8.13
  -1   9 -14   59.28    6.87
  -1   9 -14   77.57    7.82
  -1   9 -14   73.85    6.97
   1  -9  14   59.24    7.15
   1  -9  14   61.14    6.81
   1  -9  15  307.54   17.66
  -1   9 -15  312.61   16.67
  -1   9 -15  286.91   16.44
  -1   9 -15  276.62   17.25
  -1   9 -15  287.35   17.14
  -1   9 -15  281.37   16.66
   1  -9  15  267.30   16.53
   1  -9  16    1.28    2.02
  -1   9 -16    1.03    1.48
  -1   9 -16    1.12    1.70
  -1   9 -16    1.63    1.63
  -1   9 -16    0.86    1.71
   1  -9  16   -0.76    1.84
  -1   9 -16   -0.32    1.37
   1  -9  16    0.83    1.79
   1  -9  16   -0.36    1.52
   1  -9  17    0.26    1.26
  -1   9 -17   -0.50    1.23
   1  -9  17    1.23    1.73
   1 -10 -13   81.15    5.63
  -1  10  12  205.85   13.37
   1 -10 -12  205.05   12.61
  -1  10  12  208.56   13.97
   1 -10 -12  239.29   12.78
  -1  10  11   17.51    3.92
   1 -10 -11   21.61    3.75
  -1  10  11   16.99    3.97
   1 -10 -11   17.33    4.04
   1 -10 -11   17.92    3.34
  -1  10  10    7.87    3.17
  -1  10  10    7.54    3.45
  -1  10  10    2.35    5.10
   1 -10 -10    8.19    2.85
   1 -10 -10    7.88    2.56
   1 -10 -10    4.11    2.83
   1 -10 -10    7.37    3.28
  -1  10   9   32.93    8.80
  -1  10   9   37.96    5.64
  -1  10   9   20.17    8.91
   1 -10  -9   38.39    5.42
   1 -10  -9   33.03    4.86
   1 -10  -9   37.28    4.96
   1 -10  -9   28.17    5.79
  -1  10   8  457.09   24.80
   1 -10  -8  398.38   36.94
   1 -10  -8  414.73   23.58
   1 -10  -8  454.10   23.66
   1 -10  -8  415.21   26.50
   1 -10  -8  413.02   24.03
   1 -10  -8  395.59   23.41
   1 -10  -8  476.78   45.63
   1 -10  -7  272.97   29.71
   1 -10  -7  278.31   16.04
   1 -10  -7  284.46   17.42
   1 -10  -7  280.48   17.50
   1 -10  -7  274.83   19.64
   1 -10  -7  287.80   18.38
  -1  10   7  272.15   26.88
  -1  10   7  263.44   26.32
   1 -10  -6   33.09   10.25
   1 -10  -6   33.60    4.53
   1 -10  -6   28.50    4.52
   1 -10  -6   32.57    4.98
   1 -10  -6   35.36    5.43
   1 -10  -6   41.94    5.54
   1 -10  -6   40.36    6.63
  -1  10   6   29.51    8.63
  -1  10   6   27.32    8.13
   1 -10  -5   78.00    7.97
   1 -10  -5   70.91   14.01
   1 -10  -5  101.26    8.06
   1 -10  -5   89.76    7.84
   1 -10  -5   78.91    7.75
   1 -10  -5   97.68    8.61
   1 -10  -5   90.95    9.13
   1 -10  -5   92.02    8.38
   1 -10  -5   81.33    7.08
   1 -10  -5   88.28    8.62
  -1  10   5   74.93   12.66
  -1  10   5   84.87   13.11
   1 -10  -4   10.19    2.94
   1 -10  -4    8.62    2.60
   1 -10  -4    8.55    2.65
   1 -10  -4    7.12    2.42
  -1  10   4   17.51    7.27
  -1  10   4    6.57    4.22
  -1  10   4    8.33    4.28
   1 -10  -4    8.17    2.78
   1 -10  -4   11.76    3.39
   1 -10  -4    9.27    3.29
   1 -10  -4   10.04    3.07
   1 -10  -4    9.74    3.01
   1 -10  -4   10.79    5.91
   1 -10  -3  121.45    9.56
   1 -10  -3  129.01    9.54
   1 -10  -3  137.32    9.56
  -1  10   3  132.82   18.47
  -1  10   3  143.36   15.79
   1 -10  -3  130.43   10.44
   1 -10  -3  131.16    9.48
   1 -10  -3  122.42    9.32
   1 -10  -3  114.37    9.50
   1 -10  -3  121.31    9.86
   1 -10  -3  123.92   16.86
   1 -10  -2   99.63    7.98
   1 -10  -2   95.79    8.25
   1 -10  -2   99.20    7.81
  -1  10   2   83.07   13.86
  -1  10   2  103.88   15.12
  -1  10   2  108.63   12.44
  -1  10   2   88.23   11.83
   1 -10  -2   88.77   12.87
   1 -10  -2   95.68    8.45
   1 -10  -2  107.10    8.37
   1 -10  -2  101.58    8.33
   1 -10  -2  105.74    8.68
   1 -10  -2  104.55    8.54
   1 -10  -2   87.70    8.01
   1 -10  -2   84.98    7.15
   1 -10  -2   95.06   13.98
   1 -10  -1  735.44   35.66
   1 -10  -1  714.02   36.32
  -1  10   1  727.70   42.32
  -1  10   1  776.08   43.45
  -1  10   1  738.42   42.74
  -1  10   1  739.46   47.34
  -1  10   1  796.22   46.90
  -1  10   1  736.44   44.74
  -1  10   1  681.42   46.78
   1 -10  -1  811.45   37.14
   1 -10  -1  741.31   36.40
   1 -10  -1  781.54   36.94
   1 -10  -1  729.24   36.24
   1 -10  -1  720.43   35.91
   1 -10  -1  723.53   45.57
   1 -10  -1  753.99   46.01
   1 -10   0 1047.28   48.81
   1 -10   0 1056.44   49.64
   1 -10   0 1034.15   49.60
   1 -10   0 1033.65   59.73
   1 -10   0 1077.55   48.87
   1 -10   0 1033.62   49.39
  -1  10   0 1143.27   58.50
  -1  10   0 1082.73   59.17
  -1  10   0 1063.21   58.82
  -1  10   0 1090.07   61.30
  -1  10   0 1088.30   56.33
  -1  10   0 1038.45   54.71
  -1  10   0 1000.45   55.98
  -1  10   0 1099.92   56.79
   1 -10   1    7.96    2.50
   1 -10   1    4.35    1.88
   1 -10   1    1.82    1.71
  -1  10  -1    4.49    3.24
  -1  10  -1    5.20    2.82
  -1  10  -1    4.76    2.82
  -1  10  -1    2.33    1.96
  -1  10  -1    8.75    4.23
   1 -10   1    3.45    2.19
   1 -10   2  314.53   17.20
  -1  10  -2  292.83   23.18
  -1  10  -2  319.74   24.63
  -1  10  -2  309.07   20.45
  -1  10  -2  293.80   22.53
   1 -10   2  268.64   17.05
   1 -10   2  338.57   26.28
   1 -10   2  300.50   17.49
   1 -10   2  307.08   17.06
   1 -10   2  315.59   17.14
   1 -10   2  279.27   15.93
   1 -10   3   73.98    6.70
   1 -10   3   78.00    6.40
   1 -10   3   71.32    6.42
  -1  10  -3   98.48   12.91
   1 -10   3   69.18    6.45
   1 -10   3   70.40   11.59
   1 -10   3   69.72    6.89
   1 -10   3   91.69    7.60
   1 -10   3   68.80    6.71
  -1  10  -4   14.73    5.73
   1 -10   4   10.01    2.74
   1 -10   4   15.82    3.05
   1 -10   4   12.18    3.14
   1 -10   4   10.33    2.54
  -1  10  -4    6.30    3.48
   1 -10   4   14.80    3.31
   1 -10   4    9.44    5.29
   1 -10   4   10.19    2.82
   1 -10   4   14.73    2.98
   1 -10   4    9.85    2.56
  -1  10  -5   88.49   13.60
   1 -10   5  101.63    8.49
   1 -10   5  108.89    8.33
   1 -10   5  127.67    8.99
   1 -10   5  114.45    9.02
  -1  10  -5   91.27   12.66
  -1  10  -5  102.50    8.24
   1 -10   5  110.99    8.68
   1 -10   5  101.91   13.71
   1 -10   5  106.72    8.68
   1 -10   5  112.87    8.60
   1 -10   6  130.06    9.56
   1 -10   6  145.32   10.03
   1 -10   6  134.62    9.53
   1 -10   6  131.36   10.74
   1 -10   6  142.77   10.50
   1 -10   6  147.39   10.60
  -1  10  -6  131.68   15.62
  -1  10  -6  135.06   10.09
  -1  10  -6  124.27   17.13
  -1  10  -6  169.98   19.12
   1 -10   7  817.66   38.18
   1 -10   7  757.04   38.70
   1 -10   7  834.18   40.67
   1 -10   7  733.34   38.83
   1 -10   7  809.74   39.24
  -1  10  -7  796.99   39.61
  -1  10  -7  795.38   39.10
  -1  10  -7  772.86   48.12
  -1  10  -7  855.14   52.55
   1 -10   8    8.94    3.61
  -1  10  -8    3.69    2.11
   1 -10   8    5.55    2.93
   1 -10   8    4.53    2.01
   1 -10   8    4.16    2.58
  -1  10  -8    6.39    2.48
  -1  10  -8    5.88    2.49
  -1  10  -8    6.75    4.32
  -1  10  -8    8.44    5.00
   1 -10   9  382.09   22.22
  -1  10  -9  369.33   21.89
   1 -10   9  465.11   25.25
   1 -10   9  366.78   22.81
  -1  10  -9  408.05   23.28
   1 -10   9  419.25   25.01
  -1  10  -9  410.22   34.19
  -1  10  -9  398.16   31.25
   1 -10  10    2.64    3.62
  -1  10 -10    1.13    1.82
   1 -10  10    5.76    2.79
  -1  10 -10   -0.71    1.81
  -1  10 -10   -1.39    1.90
   1 -10  10    1.70    2.40
  -1  10 -10   -2.26    4.38
   1 -10  11  120.34   11.78
   1 -10  11  118.07    9.66
  -1  10 -11  105.79    9.26
   1 -10  11  107.36   10.25
  -1  10 -11  105.53   10.14
  -1  10 -11  109.45   10.25
   1 -10  11  125.14    9.42
  -1  10 -11  108.67   17.07
  -1  10 -11  131.19   16.36
   1 -10  12  262.60   18.17
  -1  10 -12  243.70   15.80
   1 -10  12  274.80   16.10
   1 -10  12  252.10   16.86
  -1  10 -12  256.08   17.04
  -1  10 -12  250.78   17.01
  -1  10 -12  246.24   16.80
  -1  10 -12  256.76   26.15
   1 -10  12  261.84   15.21
   1 -10  13   34.86    5.37
  -1  10 -13   27.71    4.29
   1 -10  13   42.33    6.16
   1 -10  13   35.11    5.90
  -1  10 -13   39.51    5.54
  -1  10 -13   34.79    5.37
  -1  10 -13   29.91    4.92
  -1  10 -13   28.46    7.47
   1 -10  13   35.92    4.28
  -1  10 -14  370.04   20.98
  -1  10 -14  371.35   20.97
  -1  10 -14  343.58   20.71
   1 -10  14  414.43   21.61
  -1  10 -14  333.01   19.45
   1 -10  14  358.48   21.08
   1 -10  14  364.16   20.34
  -1  10 -15   12.91    2.63
   1 -10  15   17.00    3.54
  -1  10 -15   17.71    3.49
  -1  10 -15   14.12    3.15
  -1  10 -15   12.53    2.91
   1 -10  15   20.62    3.37
  -1  10 -16   10.57    2.51
  -1  10 -16   13.20    2.69
   1 -10  16   18.06    3.14
  -1  10 -16   13.79    2.34
   1 -10  16   12.94    2.49
  -1  10 -16   13.52    2.55
   1 -11 -12    1.62    1.50
   1 -11 -12    0.34    1.37
  -1  11  11    3.60    2.58
   1 -11 -11    0.37    1.92
   1 -11 -11    1.93    2.24
   1 -11 -10    2.75    2.08
   1 -11 -10    5.04    2.86
   1 -11  -9  320.65   21.01
  -1  11   9  369.56   33.46
   1 -11  -9  374.72   20.47
   1 -11  -9  392.74   23.43
   1 -11  -9  382.90   21.17
   1 -11  -9  370.37   20.41
  -1  11   9  396.27   21.68
   1 -11  -8  308.56   21.26
  -1  11   8  373.59   21.27
  -1  11   8  312.87   32.03
   1 -11  -8  381.47   20.66
   1 -11  -8  345.29   23.24
   1 -11  -8  353.74   20.64
   1 -11  -8  373.15   20.89
   1 -11  -7   75.75    8.64
   1 -11  -7   91.90   16.25
   1 -11  -7   74.09    6.71
  -1  11   7   89.24    8.70
  -1  11   7  111.17   17.75
   1 -11  -7   97.85    8.49
   1 -11  -7   81.32    8.45
   1 -11  -7   60.62   16.01
   1 -11  -7   93.16   10.67
   1 -11  -6  452.37   25.79
   1 -11  -6  487.11   41.54
   1 -11  -6  484.34   28.01
   1 -11  -6  419.76   41.52
   1 -11  -6  464.26   25.38
   1 -11  -6  425.77   25.38
   1 -11  -6  481.78   25.63
   1 -11  -6  473.78   24.22
   1 -11  -5   38.07   10.45
  -1  11   5   19.20    6.49
   1 -11  -5   19.75    8.67
   1 -11  -5   18.07    3.88
   1 -11  -5   17.54    4.37
   1 -11  -5   22.44    4.42
   1 -11  -5   20.96    4.21
   1 -11  -5   24.01    4.05
   1 -11  -5   19.19    3.50
   1 -11  -5   14.90    3.36
   1 -11  -4    2.35    3.96
  -1  11   4    1.78    3.88
   1 -11  -4    8.67    3.36
   1 -11  -4    7.20    3.15
   1 -11  -4   13.20    3.31
   1 -11  -4   14.90    3.83
   1 -11  -4   15.34    3.20
   1 -11  -4   13.11    3.30
   1 -11  -4   18.38    3.76
   1 -11  -3    2.14    3.58
  -1  11   3    2.30    3.15
   1 -11  -3    1.18    2.13
   1 -11  -3    5.74    2.48
   1 -11  -3   -0.66    2.38
   1 -11  -3    1.11    1.94
   1 -11  -3    1.05    1.75
   1 -11  -3    3.43    2.07
   1 -11  -3    0.99    2.04
   1 -11  -2  688.16   44.93
  -1  11   2  672.31   46.87
  -1  11   2  654.66   45.19
   1 -11  -2  624.51   32.48
   1 -11  -2  622.84   32.08
   1 -11  -2  639.61   32.92
   1 -11  -2  612.44   32.19
   1 -11  -2  611.97   32.82
   1 -11  -2  687.59   32.44
   1 -11  -2  604.59   32.36
   1 -11  -2  644.14   31.82
  -1  11   1  373.70   31.68
   1 -11  -1  410.64   22.61
   1 -11  -1  401.68   22.40
   1 -11  -1  407.90   22.16
   1 -11  -1  403.32   22.05
   1 -11  -1  389.37   22.32
   1 -11  -1  393.38   21.63
   1 -11  -1  392.55   21.32
   1 -11  -1  370.69   21.95
   1 -11   0   53.97    5.63
   1 -11   0   66.87    6.95
   1 -11   0   57.83    6.52
   1 -11   0   58.27    5.81
  -1  11  -1  535.74   36.16
   1 -11   1  548.38   30.09
   1 -11   1  563.47   29.92
   1 -11   1  621.65   29.56
   1 -11   1  595.12   29.79
   1 -11   1  602.30   30.17
   1 -11   2   49.16    5.13
  -1  11  -2   61.16   10.72
  -1  11  -2   52.89    8.57
   1 -11   2   58.44    6.01
   1 -11   2   63.33    6.65
   1 -11   2   57.39    6.15
   1 -11   2   66.96    6.82
   1 -11   2   61.76   11.56
   1 -11   2   55.57    5.80
   1 -11   2   58.25    6.12
   1 -11   3  224.97   14.47
  -1  11  -3  242.12   21.08
  -1  11  -3  285.00   25.03
   1 -11   3  256.18   15.28
   1 -11   3  245.33   15.72
   1 -11   3  235.91   14.58
   1 -11   3  234.08   23.90
   1 -11   3  275.18   16.09
   1 -11   3  274.43   15.60
   1 -11   4  206.77   12.71
   1 -11   4  204.19   12.54
   1 -11   4  186.30   12.75
  -1  11  -4  218.32   20.12
  -1  11  -4  198.27   21.03
   1 -11   4  210.69   13.57
   1 -11   4  182.58   12.54
   1 -11   4  202.37   13.41
   1 -11   4  193.61   12.79
   1 -11   5  142.42   10.32
   1 -11   5  147.68   10.37
   1 -11   5  141.91   10.54
  -1  11  -5  149.11   16.66
  -1  11  -5  156.96   18.96
  -1  11  -5  149.44   18.03
   1 -11   5  139.18   10.51
   1 -11   5  135.27   10.36
   1 -11   5  119.12    9.67
   1 -11   5  147.88   10.30
   1 -11   6  487.19   27.28
   1 -11   6  541.34   27.48
   1 -11   6  511.52   26.43
  -1  11  -6  515.76   36.32
  -1  11  -6  510.17   39.36
  -1  11  -6  546.87   39.25
   1 -11   6  520.12   26.85
   1 -11   6  493.83   26.41
   1 -11   7    9.97    3.09
   1 -11   7    4.81    2.48
  -1  11  -7    7.49    2.84
  -1  11  -7    1.76    3.42
  -1  11  -7   12.73    6.50
   1 -11   7    7.05    2.97
   1 -11   7    8.78    2.30
   1 -11   8  362.74   20.58
   1 -11   8  379.66   23.41
   1 -11   8  445.66   23.99
   1 -11   8  376.81   21.93
  -1  11  -8  410.84   22.90
  -1  11  -8  380.80   21.93
  -1  11  -8  368.07   30.82
  -1  11  -8  322.18   31.54
   1 -11   9  148.21   12.30
  -1  11  -9  182.93   13.20
  -1  11  -9  157.51   12.41
   1 -11   9  189.64   14.44
  -1  11  -9  150.54   20.05
  -1  11  -9  135.53   17.64
   1 -11  10   77.51    9.12
   1 -11  10   59.43    6.85
   1 -11  10   72.70    8.16
  -1  11 -10   62.53    7.37
  -1  11 -10   57.96    7.23
   1 -11  10   65.56    6.95
  -1  11 -10   70.65   12.11
  -1  11 -10   80.14   14.10
   1 -11  11   50.47    7.82
   1 -11  11   84.73    7.73
   1 -11  11   60.40    7.54
  -1  11 -11   76.07    7.98
  -1  11 -11   67.85    7.78
   1 -11  11   81.57    7.34
  -1  11 -11   69.36   13.32
   1 -11  12  140.61   12.34
   1 -11  12  170.63   11.11
  -1  11 -12  150.37   11.65
  -1  11 -12  132.06   11.16
  -1  11 -12  123.61   10.80
   1 -11  12  132.95   11.14
   1 -11  12  148.09   10.12
  -1  11 -12  137.55   18.48
   1 -11  13  499.88   28.76
  -1  11 -13  540.19   29.59
  -1  11 -13  598.97   30.14
  -1  11 -13  610.85   30.25
   1 -11  13  578.23   27.57
   1 -11  13  566.56   30.44
  -1  11 -14    7.25    2.48
  -1  11 -14   11.21    3.02
  -1  11 -14    7.78    2.68
  -1  11 -14    7.78    2.68
  -1  11 -14    8.66    2.30
   1 -11  14    4.82    2.66
   1 -11  14    8.30    1.84
  -1  11 -15   72.10    6.61
  -1  11 -15   79.81    6.86
  -1  11 -15   71.36    6.44
   1 -11  15   80.61    6.67
  -1  11 -15   82.63    6.03
   1 -11  15   74.59    6.66
   1 -12 -11   30.50    3.81
   1 -12 -11   29.24    3.46
   1 -12 -10  244.54   15.28
   1 -12 -10  262.41   14.60
   1 -12  -9  236.02   14.05
   1 -12  -9  230.70   13.57
   1 -12  -9  210.61   15.10
  -1  12   9  219.70   14.85
   1 -12  -8  185.98   11.97
   1 -12  -8  174.24   11.34
   1 -12  -7  246.07   15.31
   1 -12  -7  242.54   15.32
   1 -12  -7  227.86   15.08
   1 -12  -7  267.63   18.55
   1 -12  -7  220.35   13.42
   1 -12  -6   26.50    5.73
   1 -12  -6   27.12    4.82
   1 -12  -6   23.63    4.51
   1 -12  -6   30.94    5.06
   1 -12  -6   28.29   11.44
   1 -12  -6   37.23   10.67
   1 -12  -6   33.20    4.44
   1 -12  -5   21.21    4.30
   1 -12  -5   14.29    3.65
   1 -12  -5   20.47    4.95
   1 -12  -5   21.49    4.40
   1 -12  -5   32.25   10.64
   1 -12  -5   23.32    9.07
   1 -12  -5   19.40    3.84
   1 -12  -5   21.93    3.94
   1 -12  -5   16.60    3.24
   1 -12  -4   21.66    8.74
   1 -12  -4   23.66    4.49
   1 -12  -4   24.80    4.47
   1 -12  -4   24.20    5.00
   1 -12  -4   24.55    8.94
   1 -12  -4   24.93    4.06
   1 -12  -4   22.27    3.81
   1 -12  -4   18.85    3.84
   1 -12  -3   85.43    8.39
   1 -12  -3   84.33    8.72
   1 -12  -3   92.98   16.52
   1 -12  -3   84.77    8.23
   1 -12  -3   92.86    8.07
   1 -12  -3   79.81   14.40
   1 -12  -3   79.07    7.97
   1 -12  -3   84.62    7.71
   1 -12  -2  564.41   29.04
   1 -12  -2  549.10   29.59
   1 -12  -2  536.64   29.66
   1 -12  -2  535.22   28.92
   1 -12  -2  559.08   29.46
   1 -12  -2  539.66   28.38
   1 -12  -2  558.69   28.91
   1 -12  -1    5.64    2.72
   1 -12  -1    5.24    2.44
   1 -12  -1    2.50    1.82
   1 -12  -1    3.62    2.80
   1 -12  -1    5.16    2.83
   1 -12   0  897.79   40.80
   1 -12   0  786.95   41.88
   1 -12   0  865.98   42.23
   1 -12   0  860.38   40.85
   1 -12   0  828.08   40.94
   1 -12   1  382.81   21.33
   1 -12   1  363.16   21.52
   1 -12   1  359.89   20.98
   1 -12   1  353.20   20.75
   1 -12   1  369.99   21.18
   1 -12   1  365.43   20.35
   1 -12   2   70.43    6.99
   1 -12   2   62.90    7.11
   1 -12   2   63.04    7.10
   1 -12   2   54.71    6.26
   1 -12   2   60.29    6.38
   1 -12   2   55.46    6.48
   1 -12   2   70.45    7.04
   1 -12   3   18.00    3.65
   1 -12   3    9.78    2.99
   1 -12   3    9.74    2.88
   1 -12   3   12.41    2.99
   1 -12   3    7.69    2.75
   1 -12   3    7.88    3.08
   1 -12   3   12.52    3.47
   1 -12   3   14.17    3.13
  -1  12  -3   11.60    5.63
  -1  12  -3    8.71    4.24
   1 -12   4  115.93    9.50
   1 -12   4  114.69    8.82
   1 -12   4  121.34    9.60
   1 -12   4  132.80   10.45
   1 -12   4  138.14   10.48
   1 -12   4  120.06    9.68
  -1  12  -4  149.36   17.90
  -1  12  -4  127.64   17.33
  -1  12  -4  113.38   14.77
   1 -12   5  931.08   44.11
   1 -12   5  896.09   43.22
  -1  12  -5  910.09   56.92
  -1  12  -5  967.80   55.99
  -1  12  -5  816.87   57.22
   1 -12   5  941.34   44.37
   1 -12   5  849.04   43.81
   1 -12   5  911.84   43.68
   1 -12   6   89.92    8.59
   1 -12   6  105.56    8.74
   1 -12   6   97.74    8.53
  -1  12  -6   80.65   13.27
  -1  12  -6  124.62   17.07
  -1  12  -6   91.70    8.69
   1 -12   6   96.32    8.61
   1 -12   6   86.98    7.96
   1 -12   6   96.06    8.30
  -1  12  -7  259.30   16.56
  -1  12  -7  298.85   26.20
  -1  12  -7  238.74   25.68
   1 -12   7  242.05   15.40
   1 -12   7  239.84   15.01
   1 -12   7  242.20   16.15
   1 -12   7  266.53   16.63
  -1  12  -8   61.76    7.10
  -1  12  -8   59.08   12.34
  -1  12  -8   61.44   12.06
   1 -12   8   66.97    6.58
   1 -12   8   74.54    7.60
   1 -12   8   59.30    7.39
   1 -12   9    8.37    3.31
  -1  12  -9   11.45    6.27
  -1  12  -9    8.80    3.29
  -1  12  -9    3.25    2.29
   1 -12   9   10.94    3.17
   1 -12   9    8.93    3.07
   1 -12   9   10.31    2.71
  -1  12 -10  151.10   11.93
  -1  12 -10  129.92   11.20
   1 -12  10  154.30   13.08
   1 -12  10  160.79   11.39
  -1  12 -10  148.36   19.59
  -1  12 -11   47.14    6.24
  -1  12 -11   53.86    6.37
  -1  12 -11   36.93    5.54
   1 -12  11   46.54    6.97
   1 -12  11   38.87    5.18
  -1  12 -11   53.65   11.33
   1 -12  12  513.99   26.54
   1 -12  12  546.71   29.56
  -1  12 -12  544.07   28.67
  -1  12 -12  517.33   28.29
  -1  12 -12  542.54   28.44
   1 -12  13   73.14    5.90
  -1  12 -13   62.22    6.64
  -1  12 -13   67.54    6.93
  -1  12 -13   71.88    7.06
   1 -12  13   71.03    7.26
  -1  12 -14   76.58    6.84
  -1  12 -14   84.57    7.16
  -1  12 -14   74.45    6.85
  -1  12 -14   85.05    7.14
   1 -12  14   64.63    6.36
  -1  12 -14   82.57    6.09
  -1  12 -15   38.43    4.24
   1 -12  15   41.32    4.10
   1 -12  15   50.09    4.47
  -1  12 -15   42.08    3.74
  -1  12 -15   36.99    4.26
  -1  12 -15   38.45    4.43
  -1  12 -15   47.79    4.68
   1 -13 -10  149.85    9.20
   1 -13 -10  155.95    9.79
   1 -13  -9   15.50    3.40
   1 -13  -9   15.82    3.50
   1 -13  -8  434.61   23.08
   1 -13  -8  430.39   25.00
   1 -13  -8  491.65   25.74
   1 -13  -7   25.32    4.14
   1 -13  -7   20.79    5.13
   1 -13  -7   26.32    4.12
   1 -13  -7   23.97    5.34
   1 -13  -6    8.37    3.81
   1 -13  -6    4.44    2.24
   1 -13  -6   14.47    3.42
   1 -13  -6    7.46    2.30
   1 -13  -6    6.65    3.52
   1 -13  -5    4.12    2.80
   1 -13  -5    8.43    3.09
   1 -13  -5    4.31    2.03
   1 -13  -5    7.21    3.30
   1 -13  -5    9.93    2.94
   1 -13  -5    9.17    4.20
   1 -13  -4  165.05   22.52
   1 -13  -4  129.57   11.61
   1 -13  -4  149.39   10.28
   1 -13  -4  130.72   10.66
   1 -13  -4  130.79   10.14
   1 -13  -4  129.13   11.78
   1 -13  -4  137.98   10.53
   1 -13  -3  253.18   16.74
   1 -13  -3  269.97   16.46
   1 -13  -3  273.98   17.50
   1 -13  -3  239.98   27.98
   1 -13  -3  288.55   16.63
   1 -13  -3  281.09   18.53
   1 -13  -3  254.43   16.60
   1 -13  -2  167.59   12.84
   1 -13  -2  183.99   12.65
   1 -13  -2  171.03   12.51
   1 -13  -2  143.87   20.96
   1 -13  -2  172.79   13.52
   1 -13  -2  174.40   12.42
   1 -13  -2  188.45   12.36
   1 -13  -2  165.57   12.67
   1 -13  -1 1040.32   51.11
   1 -13  -1 1034.77   50.59
   1 -13  -1 1038.02   49.80
   1 -13  -1 1026.47   49.73
   1 -13  -1 1052.74   50.97
   1 -13  -1 1108.86   50.65
   1 -13   0   85.43    8.33
   1 -13   0   68.19    6.91
   1 -13   0   85.30    8.57
   1 -13   0   94.54    8.68
   1 -13   0   88.52    7.58
   1 -13   0  105.50    8.30
   1 -13   1   12.82    3.61
   1 -13   1    7.48    2.87
   1 -13   1    6.60    2.80
   1 -13   1    6.82    2.40
   1 -13   1    8.04    2.95
   1 -13   2   15.25    3.77
   1 -13   2    7.27    2.69
   1 -13   2    9.80    3.18
   1 -13   2    9.90    3.00
   1 -13   2   10.70    3.18
   1 -13   2   13.71    3.13
   1 -13   2   10.89    3.44
   1 -13   3  206.10   14.50
   1 -13   3  192.56   13.49
   1 -13   3  189.16   13.08
   1 -13   3  215.72   14.60
   1 -13   3  202.98   13.41
   1 -13   3  211.99   14.09
   1 -13   3  211.33   14.17
   1 -13   4 1059.09   51.98
   1 -13   4  992.10   51.69
   1 -13   4 1100.43   51.30
   1 -13   4 1074.17   51.41
   1 -13   4 1138.12   51.49
   1 -13   4 1084.60   51.88
   1 -13   5   48.95    5.43
  -1  13  -5   56.28   10.76
  -1  13  -5   55.40   11.44
   1 -13   5   51.15    6.17
   1 -13   5   58.37    6.73
   1 -13   5   46.45    5.84
   1 -13   5   58.28    6.44
   1 -13   6  280.93   17.18
  -1  13  -6  303.25   27.05
  -1  13  -6  278.87   27.67
   1 -13   6  282.74   17.42
   1 -13   6  313.99   18.16
   1 -13   7   32.08    4.79
   1 -13   7   30.66    4.86
  -1  13  -7   17.68    6.86
   1 -13   7   27.10    4.00
   1 -13   7   29.71    5.15
   1 -13   8   11.13    3.32
   1 -13   8    9.29    2.96
  -1  13  -8   17.07    3.90
  -1  13  -8   17.86    7.18
   1 -13   8   14.96    3.96
  -1  13  -9   21.20    4.10
  -1  13  -9   27.51    4.85
  -1  13  -9   22.03    7.77
   1 -13   9   24.60    4.11
   1 -13   9   30.93    5.02
   1 -13   9   28.52    4.94
   1 -13   9   34.83    5.46
  -1  13 -10  210.77   14.22
  -1  13 -10  182.70   13.43
  -1  13 -10  188.84   13.72
   1 -13  10  210.70   13.54
  -1  13 -10  206.37   21.25
   1 -13  10  213.07   14.74
   1 -13  10  221.85   15.33
   1 -13  11  543.43   28.89
   1 -13  11  526.48   27.88
   1 -13  11  517.65   25.94
  -1  13 -11  496.28   26.91
  -1  13 -11  483.81   26.70
  -1  13 -11  466.63   26.33
   1 -13  12   56.04    6.24
   1 -13  12   52.52    5.35
  -1  13 -12   55.95    6.23
  -1  13 -12   68.63    6.49
  -1  13 -12   52.11    6.00
  -1  13 -13  203.04   12.93
  -1  13 -13  197.59   12.77
  -1  13 -13  219.28   13.23
  -1  13 -13  193.72   12.65
  -1  13 -13  224.11   11.62
   1 -13  13  203.66   12.48
   1 -13  13  186.31   11.25
  -1  13 -14   70.23    6.09
  -1  13 -14   69.73    6.05
  -1  13 -14   61.71    5.74
  -1  13 -14   69.02    4.85
   1 -13  14   70.17    5.60
   1 -14  -8   32.52    3.86
   1 -14  -8   27.66    4.20
   1 -14  -7   16.67    2.98
   1 -14  -7   14.84    3.13
   1 -14  -7   12.73    3.89
   1 -14  -6    7.65    2.78
   1 -14  -6    4.72    2.38
   1 -14  -6    1.39    2.86
   1 -14  -5   43.94    5.51
   1 -14  -5   43.02    5.35
   1 -14  -5   37.76    6.13
   1 -14  -5   34.62    4.33
   1 -14  -4  317.08   18.83
   1 -14  -4  322.16   17.81
   1 -14  -4  312.85   18.25
   1 -14  -4  320.24   18.36
   1 -14  -4  342.08   21.03
   1 -14  -3    0.62    2.23
   1 -14  -3    1.69    2.11
   1 -14  -3    2.21    2.76
   1 -14  -3    2.45    2.42
   1 -14  -3    0.54    2.46
   1 -14  -3    1.49    1.73
   1 -14  -2  693.05   35.58
   1 -14  -2  704.76   35.88
   1 -14  -2  730.02   34.98
   1 -14  -2  626.35   34.05
   1 -14  -2  680.05   36.18
   1 -14  -2  678.60   35.02
   1 -14  -2  699.92   34.28
   1 -14  -1  428.90   23.86
   1 -14  -1  420.88   23.43
   1 -14  -1  402.64   23.56
   1 -14  -1  390.11   22.11
   1 -14  -1  426.57   24.45
   1 -14  -1  401.45   23.55
   1 -14  -1  429.16   22.74
   1 -14  -1  403.68   22.97
   1 -14   0    2.56    2.15
   1 -14   0    4.29    2.52
   1 -14   0    1.88    3.15
   1 -14   0    1.55    1.66
   1 -14   0    1.37    2.73
   1 -14   1    5.48    2.70
   1 -14   1    1.41    2.03
   1 -14   1    0.59    2.15
   1 -14   1    4.71    2.32
   1 -14   1    4.01    3.10
   1 -14   2  148.86   10.97
   1 -14   2  141.65   10.93
   1 -14   2  141.73   10.78
   1 -14   2  147.20   11.17
   1 -14   2  150.83   10.74
   1 -14   2  124.80   10.78
   1 -14   3  507.48   27.12
   1 -14   3  506.41   27.42
   1 -14   3  473.40   26.14
   1 -14   3  506.31   28.18
   1 -14   3  527.41   27.77
   1 -14   3  543.84   27.20
   1 -14   3  505.16   27.44
   1 -14   4   14.18    4.01
   1 -14   4   16.01    3.78
   1 -14   4   14.91    4.12
   1 -14   4   18.67    4.04
   1 -14   4   14.10    3.17
   1 -14   5  597.17   31.16
   1 -14   5  589.11   31.39
   1 -14   5  617.75   30.64
   1 -14   5  543.97   30.70
   1 -14   6   35.33    5.61
   1 -14   6   30.20    4.36
   1 -14   6   32.27    5.10
   1 -14   6   40.77    5.60
   1 -14   6   40.89    5.22
  -1  14  -6   24.74    7.39
   1 -14   7    1.49    1.66
   1 -14   7   -0.55    1.68
   1 -14   7   -1.21    1.94
   1 -14   7    3.16    2.79
  -1  14  -7    3.63    3.93
   1 -14   8   27.90    4.46
  -1  14  -8   28.59    7.64
   1 -14   8   31.65    4.89
   1 -14   8   30.39    4.49
   1 -14   9   56.77    6.47
  -1  14  -9   48.25    5.98
   1 -14  10  636.71   33.45
   1 -14  10  697.89   32.98
   1 -14  10  660.16   32.21
  -1  14 -10  649.57   33.22
   1 -14  11  126.07    8.61
   1 -14  11  114.71    9.27
  -1  14 -11  105.37    8.64
  -1  14 -11  104.32    8.88
  -1  14 -11  114.96    8.76
   1 -14  12  135.79    8.76
   1 -14  12  140.29    9.61
  -1  14 -12  144.49    9.97
  -1  14 -12  134.32    9.72
  -1  14 -12  127.12    9.36
   1 -14  13   84.43    6.27
  -1  14 -13   86.66    6.91
  -1  14 -13   90.28    6.93
   1 -15  -7   42.23    4.40
   1 -15  -7   38.04    4.00
   1 -15  -7   40.50    4.67
   1 -15  -6   23.91    3.98
   1 -15  -6   28.10    3.93
   1 -15  -6   24.79    3.67
   1 -15  -6   24.40    4.46
   1 -15  -5   82.65    7.76
   1 -15  -5   79.19    6.91
   1 -15  -5   78.04    8.02
   1 -15  -4    4.56    2.76
   1 -15  -4    4.97    2.44
   1 -15  -4    4.70    2.25
   1 -15  -4    8.92    3.33
   1 -15  -3  279.47   17.66
   1 -15  -3  342.81   19.50
   1 -15  -3  350.65   19.13
   1 -15  -3  321.76   17.86
   1 -15  -3  320.29   19.83
   1 -15  -3  320.26   18.17
   1 -15  -2  105.24    8.80
   1 -15  -2  103.22    9.19
   1 -15  -2  115.95    9.55
   1 -15  -2   93.07    8.10
   1 -15  -2  113.12    9.18
   1 -15  -2  109.95    9.97
   1 -15  -2  117.18    8.60
   1 -15  -1   77.93    7.72
   1 -15  -1   74.01    7.68
   1 -15  -1   75.42    7.55
   1 -15  -1   80.42    7.03
   1 -15  -1   67.51    7.81
   1 -15  -1   77.83    7.80
   1 -15   0    6.63    2.68
   1 -15   0    2.38    2.23
   1 -15   0    3.35    1.80
   1 -15   0    5.14    3.05
   1 -15   0    3.52    3.01
   1 -15   1  118.67    9.74
   1 -15   1  123.99   10.35
   1 -15   1  109.53    9.38
   1 -15   1  107.53    8.47
   1 -15   1  138.10   10.80
   1 -15   1  128.81    9.43
   1 -15   2  362.66   20.00
   1 -15   2  342.77   20.08
   1 -15   2  350.12   20.34
   1 -15   2  370.58   20.21
   1 -15   2  370.66   21.22
   1 -15   2  369.08   21.00
   1 -15   2  371.13   21.53
   1 -15   3   55.74    6.37
   1 -15   3   54.99    5.58
   1 -15   3   56.83    6.70
   1 -15   3   58.65    6.19
   1 -15   3   58.54    6.56
   1 -15   3   52.54    6.96
   1 -15   4  280.66   17.96
   1 -15   4  301.51   17.78
   1 -15   4  287.21   16.99
   1 -15   4  284.90   17.65
   1 -15   5   98.59    9.15
   1 -15   5  100.07    9.17
   1 -15   5  102.23    8.44
[truncated: 1,958,837 more chars]
