# Supplementary material for: Isolation, bonding and reactivity of a monomeric stibine oxide
Source: Nat Chem. 2023 Mar 23;15(5):633–40. doi: 10.1038/s41557-023-01160-x (PMC10159848; doi:10.1038/s41557-023-01160-x)
Supplement: Supplementary file 20 — Crystallographic information file for the rhombohedral polymorph of compound 6. [file 41557_2023_1160_MOESM20_ESM.cif]

data_6-rhombohedral
_audit_creation_date               2022-06-11
_audit_creation_method
;
Olex2 1.5
(compiled 2022.04.07 svn.rca3783a0 for OlexSys, GUI svn.r6498)
;
_shelx_SHELXL_version_number       '2018/3'
_audit_contact_author_address      ?
_audit_contact_author_email        ?
_audit_contact_author_name         ''
_audit_contact_author_phone        ?
_publ_contact_author_id_orcid      ?
_publ_section_references
;
Dolomanov, O.V., Bourhis, L.J., Gildea, R.J, Howard, J.A.K. & Puschmann, H.
 (2009), J. Appl. Cryst. 42, 339-341.

Sheldrick, G.M. (2015). Acta Cryst. C71, 3-8.
;
_chemical_name_common              ?
_chemical_name_systematic          ?
_chemical_formula_moiety          
 'C54 H66 Au1 O1 P1 Sb1, 1.554(C0.643 F1.93 O1.93 S0.643)'
_chemical_formula_sum              'C55 H66 Au F3 O4 P S Sb'
_chemical_formula_weight           1229.82
_chemical_melting_point            ?
_chemical_oxdiff_formula           'Sb1 C36 S1 F1 H51 Au1 P1'
_chemical_oxdiff_usercomment       'Dipp3SbOAuPPh3CF3SO3 JSW0537'
loop_
  _atom_type_symbol
  _atom_type_description
  _atom_type_scat_dispersion_real
  _atom_type_scat_dispersion_imag
  _atom_type_scat_source
 'C' 'C' 0.0181 0.0091 'International Tables Vol C Tables 4.2.6.8 and 6.1.1.4'
 'H' 'H' 0.0000 0.0000 'International Tables Vol C Tables 4.2.6.8 and 6.1.1.4'
 'Au' 'Au' -4.4197 7.2980
 'International Tables Vol C Tables 4.2.6.8 and 6.1.1.4'
 'F' 'F' 0.0727 0.0534 'International Tables Vol C Tables 4.2.6.8 and 6.1.1.4'
 'O' 'O' 0.0492 0.0322 'International Tables Vol C Tables 4.2.6.8 and 6.1.1.4'
 'P' 'P' 0.2955 0.4335 'International Tables Vol C Tables 4.2.6.8 and 6.1.1.4'
 'S' 'S' 0.3331 0.5567 'International Tables Vol C Tables 4.2.6.8 and 6.1.1.4'
 'Sb' 'Sb' -0.0562 5.8946
 'International Tables Vol C Tables 4.2.6.8 and 6.1.1.4'

_shelx_space_group_comment
;
The symmetry employed for this shelxl refinement is uniquely defined
by the following loop, which should always be used as a source of
symmetry information in preference to the above space-group names.
They are only intended as comments.
;
_space_group_crystal_system        'trigonal'
_space_group_IT_number             148
_space_group_name_H-M_alt          'R -3'
_space_group_name_Hall             '-R 3'
loop_
  _space_group_symop_operation_xyz
 'x, y, z'
 '-y, x-y, z'
 '-x+y, -x, z'
 'x+2/3, y+1/3, z+1/3'
 '-y+2/3, x-y+1/3, z+1/3'
 '-x+y+2/3, -x+1/3, z+1/3'
 'x+1/3, y+2/3, z+2/3'
 '-y+1/3, x-y+2/3, z+2/3'
 '-x+y+1/3, -x+2/3, z+2/3'
 '-x, -y, -z'
 'y, -x+y, -z'
 'x-y, x, -z'
 '-x+2/3, -y+1/3, -z+1/3'
 'y+2/3, -x+y+1/3, -z+1/3'
 'x-y+2/3, x+1/3, -z+1/3'
 '-x+1/3, -y+2/3, -z+2/3'
 'y+1/3, -x+y+2/3, -z+2/3'
 'x-y+1/3, x+2/3, -z+2/3'

_cell_length_a                     14.5599(2)
_cell_length_b                     14.5599(2)
_cell_length_c                     44.5120(8)
_cell_angle_alpha                  90
_cell_angle_beta                   90
_cell_angle_gamma                  120
_cell_volume                       8171.9(3)
_cell_formula_units_Z              6
_cell_measurement_reflns_used      13511
_cell_measurement_temperature      99.98(10)
_cell_measurement_theta_max        76.8340
_cell_measurement_theta_min        2.9440
_shelx_estimated_absorpt_T_max     0.467
_shelx_estimated_absorpt_T_min     0.217
_exptl_absorpt_coefficient_mu      9.982
_exptl_absorpt_correction_T_max    0.61902
_exptl_absorpt_correction_T_min    0.59362
_exptl_absorpt_correction_type     sphere
_exptl_absorpt_process_details
;
CrysAlisPro 1.171.41.123a (Rigaku Oxford Diffraction, 2022)
Spherical absorption correction
using equivalent radius and absorption coefficient.
Empirical absorption correction using spherical harmonics,
implemented in SCALE3 ABSPACK scaling algorithm.
;
_exptl_absorpt_special_details     ?
_exptl_crystal_colour              ?
_exptl_crystal_density_diffrn      1.499
_exptl_crystal_density_meas        ?
_exptl_crystal_density_method      ?
_exptl_crystal_description         sphere
_exptl_crystal_F_000               3696
loop_
  _exptl_crystal_face_index_h
  _exptl_crystal_face_index_k
  _exptl_crystal_face_index_l
  _exptl_crystal_face_perp_dist
 1 -1 -2 0.0982
 1 -1 0 0.1098
 -2 2 -2 0.0949
 -1 1 2 0.1024
 1 -1 -1 0.0969
 1 -1 3 0.1022
 0 0 1 0.0619
 1 0 -3 0.0735
 0 1 -2 0.0718
 1 0 -4 0.0617
 1 1 -2 0.0682
 0 -1 0 0.0759
 -2 2 1 0.1044
 1 1 -1 0.0703
 1 0 2 0.0870
 2 -1 2 0.0856
 0 0 -1 0.0308
 1 -1 -3 0.0864
 -1 1 3 0.0905
 -1 1 0 0.0953
 -1 1 -2 0.0849
 0 -1 -1 0.0808
 -1 1 -3 0.0803
 0 0 -3 0.0653
 -1 1 -1 0.0877
 -1 0 -2 0.0773
 -1 2 -2 0.0853
 0 0 1 0.1015
 -2 1 -1 0.0877
 -2 0 0 0.0831
 0 -1 3 0.0710

_exptl_crystal_size_max            0.22
_exptl_crystal_size_mid            0.17
_exptl_crystal_size_min            0.09
_exptl_crystal_size_rad            0.080
loop_
  _exptl_oxdiff_crystal_face_indexfrac_h
  _exptl_oxdiff_crystal_face_indexfrac_k
  _exptl_oxdiff_crystal_face_indexfrac_l
  _exptl_oxdiff_crystal_face_x
  _exptl_oxdiff_crystal_face_y
  _exptl_oxdiff_crystal_face_z
 0.9991 -1.5000 -2.0015 -0.0201 -0.0794 0.1555
 0.9996 -1.0002 0.4987 -0.0034 0.0196 0.1217
 -1.9994 1.5006 -1.9977 -0.0290 -0.0899 -0.2105
 -0.9991 1.5000 2.0015 0.0201 0.0794 -0.1555
 0.9994 -1.0000 -1.0012 0.0156 -0.0287 0.1226
 0.9999 -1.0007 3.4985 -0.0415 0.1162 0.1198
 0.0002 -0.0002 1.4999 -0.0190 0.0483 -0.0009
 0.9993 -0.4996 -3.0007 0.0895 -0.0746 0.0916
 -0.0001 0.5004 -1.9995 0.0739 -0.0459 -0.0311
 0.9994 0.0005 -3.5003 0.1443 -0.0722 0.0596
 0.9996 0.5005 -2.5000 0.1801 -0.0214 0.0266
 -0.0001 -0.5002 0.4996 -0.0548 -0.0024 0.0320
 -1.9990 1.5001 1.0021 -0.0670 0.0067 -0.2123
 0.9998 0.5003 -1.0001 0.1610 0.0269 0.0257
 1.0002 0.4998 1.9998 0.1229 0.1235 0.0239
 1.9997 -0.5005 2.4985 0.1195 0.1431 0.1455
 -0.0002 0.0002 -1.4999 0.0190 -0.0483 0.0009
 0.9992 -0.9998 -2.5011 0.0347 -0.0770 0.1236
 -0.9992 0.9998 2.5011 -0.0347 0.0770 -0.1236
 -0.9996 1.0002 -0.4987 0.0034 -0.0196 -0.1217
 -0.9998 1.0005 -1.9986 0.0225 -0.0679 -0.1208
 -0.0003 -1.0001 -0.5007 -0.0906 -0.0532 0.0649
 -1.0000 0.5005 -2.9989 -0.0133 -0.1186 -0.0878
 -0.0004 -0.4997 -2.5002 -0.0167 -0.0990 0.0339
 -0.9998 0.5003 -1.4990 -0.0324 -0.0703 -0.0888
 -1.0001 0.0004 -2.4994 -0.0681 -0.1211 -0.0558
 -0.9997 1.5006 -2.4982 0.0773 -0.0655 -0.1527
 0.0003 0.4999 1.0003 0.0358 0.0507 -0.0329
 -1.9995 0.5002 -0.9986 -0.1386 -0.0948 -0.1465
 -1.9996 0.0001 -0.4990 -0.1934 -0.0972 -0.1145
 0.0003 -0.5006 3.4994 -0.0929 0.0942 0.0301

_exptl_transmission_factor_max     ?
_exptl_transmission_factor_min     ?
_diffrn_reflns_av_R_equivalents    0.0609
_diffrn_reflns_av_unetI/netI       0.0294
_diffrn_reflns_Laue_measured_fraction_full  0.999
_diffrn_reflns_Laue_measured_fraction_max  0.999
_diffrn_reflns_limit_h_max         17
_diffrn_reflns_limit_h_min         -16
_diffrn_reflns_limit_k_max         13
_diffrn_reflns_limit_k_min         -17
_diffrn_reflns_limit_l_max         53
_diffrn_reflns_limit_l_min         -53
_diffrn_reflns_number              23949
_diffrn_reflns_point_group_measured_fraction_full  0.999
_diffrn_reflns_point_group_measured_fraction_max  0.999
_diffrn_reflns_theta_full          67.076
_diffrn_reflns_theta_max           67.075
_diffrn_reflns_theta_min           2.978
_diffrn_ambient_environment        N~2~
_diffrn_ambient_temperature        99.98(10)
_diffrn_detector                   'Hybrid Pixel Array Detector'
_diffrn_detector_area_resol_mean   10.0000
_diffrn_detector_type              HyPix
_diffrn_measured_fraction_theta_full  0.999
_diffrn_measured_fraction_theta_max  0.999
_diffrn_measurement_details
;
List of Runs (angles in degrees, time in seconds):

  # Type    Start    End  Width  t~exp~   \w     \q     \k     \f   Frames
--------------------------------------------------------------------------
  1  \w    104.00 133.00   0.50    0.17    --  105.75  79.00  83.00   58
  2  \w    139.00 178.00   0.50    0.17    --  105.75  79.00  83.00   78
  3  \w     34.00  61.00   0.50    0.17    --  105.75 -57.00 150.00   54
  4  \w     34.00  65.00   0.50    0.17    --  105.75 -57.00  60.00   62
  5  \w     34.00  60.00   0.50    0.17    --  105.75 -57.00 131.00   52
  6  \w     34.00  59.00   0.50    0.17    --  105.75 -57.00 -30.00   50
  7  \w     80.00 105.00   0.50    0.17    --  105.75 -77.00 -90.00   50
  8  \w     35.00  66.00   0.50    0.17    --  105.75 -57.00-150.00   62
  9  \w     41.00  66.00   0.50    0.17    --  105.75 -57.00-180.00   50
 10  \w     35.00  60.00   0.50    0.17    --  105.75 -99.00-150.00   50
 11  \w     67.00 104.00   0.50    0.17    --  105.75 -99.00-150.00   74
 12  \w     39.00  87.00   0.50    0.05    --   48.66-133.00  77.00   96
 13  \w   -112.00 -84.00   0.50    0.05    --  -48.66 -57.00 150.00   56
 14  \w   -117.00 -90.00   0.50    0.05    --  -48.66-125.00 -30.00   54
 15  \w   -119.00 -83.00   0.50    0.05    --  -48.66 -57.00-120.00   72
 16  \w    -46.00 -20.00   0.50    0.17    --  -84.25   3.00 -44.00   52
 17  \w    -42.00 -17.00   0.50    0.17    --  -84.25  38.00-120.00   50
 18  \w   -102.00 -75.00   0.50    0.17    --  -84.25  -3.00 138.00   54
 19  \w   -156.00-115.00   0.50    0.17    --  -84.25  -3.00 138.00   82
 20  \w     66.00 141.00   0.50    0.17    --  105.75   3.00 -44.00  150
 21  \w    -39.00 -13.00   0.50    0.05    --  -49.41  38.00  30.00   52
 22  \w    -21.00  21.00   0.50    0.05    --  -49.41  19.00  60.00   84
 23  \w   -120.00 -89.00   0.50    0.05    --  -49.41-125.00 -60.00   62
 24  \w   -121.00 -65.00   0.50    0.05    --  -49.41 -38.00 -30.00  112
 25  \w     -1.00  28.00   0.50    0.05    --   49.41 -77.00-150.00   58
 26  \w     31.00  65.00   0.50    0.05    --   49.41 -77.00-150.00   68
 27  \w   -149.00 -83.00   0.50    0.17    --  -84.25 -57.00   0.00  132
 28  \w    -65.00 -40.00   0.50    0.17    --  -84.25  57.00-120.00   50
 29  \w   -150.00-124.00   0.50    0.17    --  -84.25 -57.00  30.00   52
 30  \w     41.00  67.00   0.50    0.17    --  105.75 -57.00  90.00   52
 31  \w     34.00  59.00   0.50    0.17    --  105.75 -57.00-120.00   50
 32  \w     34.00  59.00   0.50    0.17    --  105.75  -3.00 138.00   50
 33  \w    126.00 162.00   0.50    0.17    --  105.75  19.00-150.00   72
 34  \w     61.00 102.00   0.50    0.17    --  105.75 -77.00  30.00   82
 35  \w    105.00 142.00   0.50    0.17    --  105.75  38.00  30.00   74
 36  \w    145.00 171.00   0.50    0.17    --  105.75  19.00-180.00   52
 37  \w     37.00  66.00   0.50    0.17    --  105.75 -99.00 -60.00   58
 38  \w     36.00  62.00   0.50    0.17    --  105.75 -57.00 -60.00   52
 39  \w     71.00 100.00   0.50    0.17    --  105.75 -99.00 -60.00   58
 40  \w     80.00 106.00   0.50    0.17    --  105.75 -99.00  90.00   52
 41  \w     40.00  66.00   0.50    0.17    --  105.75 -57.00 131.00   52
 42  \w     34.00  62.00   0.50    0.17    --  105.75 -99.00  90.00   56
 43  \w    112.00 138.00   0.50    0.17    --  105.75  19.00-180.00   52
;
_diffrn_measurement_device         'four-circle diffractometer'
_diffrn_measurement_device_type    'XtaLAB Synergy, Dualflex, HyPix'
_diffrn_measurement_method         '\w scans'
_diffrn_orient_matrix_type        
 'CrysAlisPro convention (1999,Acta A55,543-557)'
_diffrn_orient_matrix_UB_11        0.0998884333
_diffrn_orient_matrix_UB_12        0.0968972667
_diffrn_orient_matrix_UB_13        -0.0126953333
_diffrn_orient_matrix_UB_21        0.0405762333
_diffrn_orient_matrix_UB_22        0.0370140667
_diffrn_orient_matrix_UB_23        0.0322086667
_diffrn_orient_matrix_UB_31        0.0574109000
_diffrn_orient_matrix_UB_32        -0.0646038000
_diffrn_orient_matrix_UB_33        -0.0006374000
_diffrn_radiation_monochromator    mirror
_diffrn_radiation_probe            x-ray
_diffrn_radiation_type             'Cu K\a'
_diffrn_radiation_wavelength       1.54184
_diffrn_source                     'micro-focus sealed X-ray tube'
_diffrn_source_type                'PhotonJet (Cu) X-ray Source'
_reflns_Friedel_coverage           0.000
_reflns_Friedel_fraction_full      .
_reflns_Friedel_fraction_max       .
_reflns_number_gt                  2756
_reflns_number_total               3258
_reflns_special_details
;
 Reflections were merged by SHELXL according to the crystal
 class for the calculation of statistics and refinement.
 
 _reflns_Friedel_fraction is defined as the number of unique
 Friedel pairs measured divided by the number that would be
 possible theoretically, ignoring centric projections and
 systematic absences.
;
_reflns_threshold_expression       'I > 2\s(I)'
_computing_cell_refinement         'CrysAlisPro 1.171.41.123a (Rigaku OD, 2022)'
_computing_data_collection         'CrysAlisPro 1.171.41.123a (Rigaku OD, 2022)'
_computing_data_reduction          'CrysAlisPro 1.171.41.123a (Rigaku OD, 2022)'
_computing_molecular_graphics      'Olex2 1.5 (Dolomanov et al., 2009)'
_computing_publication_material    'Olex2 1.5 (Dolomanov et al., 2009)'
_computing_structure_refinement    'SHELXL 2018/3 (Sheldrick, 2015)'
_computing_structure_solution      'SHELXT 2018/2 (Sheldrick, 2018)'
_refine_diff_density_max           2.360
_refine_diff_density_min           -2.133
_refine_diff_density_rms           0.131
_refine_ls_extinction_coef         .
_refine_ls_extinction_method       none
_refine_ls_goodness_of_fit_ref     1.076
_refine_ls_hydrogen_treatment      constr
_refine_ls_matrix_type             full
_refine_ls_number_parameters       227
_refine_ls_number_reflns           3258
_refine_ls_number_restraints       329
_refine_ls_R_factor_all            0.0586
_refine_ls_R_factor_gt             0.0466
_refine_ls_restrained_S_all        1.057
_refine_ls_shift/su_max            0.001
_refine_ls_shift/su_mean           0.000
_refine_ls_structure_factor_coef   Fsqd
_refine_ls_weighting_details      
 'w=1/[\s^2^(Fo^2^)+(0.0630P)^2^+123.9855P] where P=(Fo^2^+2Fc^2^)/3'
_refine_ls_weighting_scheme        calc
_refine_ls_wR_factor_gt            0.1167
_refine_ls_wR_factor_ref           0.1330
_refine_special_details            ?
_olex2_refinement_description
;
1. Fixed Uiso
 At 1.2 times of:
  All C(H) groups
 At 1.5 times of:
  All C(H,H,H) groups
2. Uiso/Uaniso restraints and constraints
All non-hydrogen atoms have similar U: within 2A with sigma of 0.006 and sigma
for terminal atoms of 0.012 within 2A
3. Rigid body (RIGU) restrains
 All non-hydrogen atoms
 with sigma for 1-2 distances of 0.004 and sigma for 1-3 distances of 0.004
4. Same fragment restrains
{S1S, O1S, C1S, F1S} sigma for 1-2: 0.02, 1-3: 0.04
as in
{S2S, O2S, C2S, F2S}
5. Others
 Sof(O2S)=Sof(F2S)=1-FVAR(1)
 Sof(S2S)=Sof(C2S)=0.33333*(1-FVAR(2))
 Sof(S1S)=Sof(C1S)=0.33333*FVAR(2)
 Sof(O1S)=Sof(F1S)=FVAR(1)
6.a Ternary CH refined with riding coordinates:
 C18(H18), C17(H17)
6.b Aromatic/amide H refined with riding coordinates:
 C26(H26), C22(H22), C25(H25), C15(H15), C23(H23), C13(H13), C14(H14), C24(H24)
6.c Idealised Me refined as rotating group:
 C182(H18A,H18B,H18C), C172(H17A,H17B,H17C), C181(H18D,H18E,H18F), C171(H17D,
 H17E,H17F)
;
_atom_sites_solution_hydrogens     geom
_atom_sites_solution_primary       dual
_atom_sites_solution_secondary     ?
loop_
  _atom_site_label
  _atom_site_type_symbol
  _atom_site_fract_x
  _atom_site_fract_y
  _atom_site_fract_z
  _atom_site_U_iso_or_equiv
  _atom_site_adp_type
  _atom_site_occupancy
  _atom_site_site_symmetry_order
  _atom_site_calc_flag
  _atom_site_refinement_flags_posn
  _atom_site_refinement_flags_adp
  _atom_site_refinement_flags_occupancy
  _atom_site_disorder_assembly
  _atom_site_disorder_group
 Au01 Au 1.000000 1.000000 0.62552(2) 0.04047(18) Uani 1 3 d S TU P . .
 Sb02 Sb 1.000000 1.000000 0.71161(2) 0.0354(2) Uani 1 3 d S TU P . .
 P1 P 1.000000 1.000000 0.57614(6) 0.0451(6) Uani 1 3 d S TU P . .
 O1 O 1.000000 1.000000 0.67004(16) 0.0435(14) Uani 1 3 d S TU P . .
 C11 C 0.8362(5) 0.8976(5) 0.72287(15) 0.0446(12) Uani 1 1 d . U . . .
 C26 C 0.8455(6) 0.9825(6) 0.53457(15) 0.0522(14) Uani 1 1 d . U . . .
 H26 H 0.900781 1.042937 0.524801 0.063 Uiso 1 1 calc R U . . .
 C21 C 0.8671(6) 0.9429(6) 0.56040(14) 0.0480(13) Uani 1 1 d . U . . .
 C22 C 0.7846(6) 0.8541(6) 0.57416(16) 0.0531(14) Uani 1 1 d . U . . .
 H22 H 0.798475 0.826191 0.591765 0.064 Uiso 1 1 calc R U . . .
 C18 C 0.7804(6) 0.9827(6) 0.68061(16) 0.0489(13) Uani 1 1 d . U . . .
 H18 H 0.858259 1.034742 0.680418 0.059 Uiso 1 1 calc R U . . .
 C16 C 0.7587(5) 0.8996(5) 0.70455(16) 0.0484(12) Uani 1 1 d . U . . .
 C25 C 0.7439(6) 0.9344(7) 0.52311(17) 0.0579(15) Uani 1 1 d . U . . .
 H25 H 0.730090 0.962167 0.505462 0.070 Uiso 1 1 calc R U . . .
 C12 C 0.8111(6) 0.8245(6) 0.74644(16) 0.0517(13) Uani 1 1 d . U . . .
 C182 C 0.7486(6) 0.9313(6) 0.64958(16) 0.0542(16) Uani 1 1 d . U . . .
 H18A H 0.782996 0.889126 0.645911 0.081 Uiso 1 1 calc R U . . .
 H18B H 0.771026 0.986551 0.634208 0.081 Uiso 1 1 calc R U . . .
 H18C H 0.671453 0.885074 0.648737 0.081 Uiso 1 1 calc R U . . .
 C15 C 0.6548(6) 0.8207(6) 0.70933(19) 0.0628(17) Uani 1 1 d . U . . .
 H15 H 0.599933 0.819544 0.697473 0.075 Uiso 1 1 calc R U . . .
 C17 C 0.8875(7) 0.8288(6) 0.77008(17) 0.0592(16) Uani 1 1 d . U . . .
 H17 H 0.957491 0.893623 0.766040 0.071 Uiso 1 1 calc R U . . .
 C23 C 0.6825(6) 0.8058(7) 0.56264(17) 0.0596(15) Uani 1 1 d . U . . .
 H23 H 0.626855 0.745250 0.572273 0.072 Uiso 1 1 calc R U . . .
 C13 C 0.7056(6) 0.7460(7) 0.74935(19) 0.0646(17) Uani 1 1 d . U . . .
 H13 H 0.686331 0.693062 0.764350 0.078 Uiso 1 1 calc R U . . .
 C14 C 0.6290(7) 0.7433(7) 0.7311(2) 0.0699(18) Uani 1 1 d . U . . .
 H14 H 0.557493 0.688002 0.733297 0.084 Uiso 1 1 calc R U . . .
 C24 C 0.6621(7) 0.8467(7) 0.53682(17) 0.0606(15) Uani 1 1 d . U . . .
 H24 H 0.592419 0.814434 0.528731 0.073 Uiso 1 1 calc R U . . .
 C172 C 0.9055(8) 0.7353(7) 0.7698(2) 0.073(2) Uani 1 1 d . U . . .
 H17A H 0.837300 0.669470 0.771719 0.110 Uiso 1 1 calc R U . . .
 H17B H 0.951499 0.741242 0.786654 0.110 Uiso 1 1 calc R U . . .
 H17C H 0.939419 0.734506 0.750865 0.110 Uiso 1 1 calc R U . . .
 C181 C 0.7212(8) 1.0436(8) 0.6869(2) 0.071(2) Uani 1 1 d . U . . .
 H18D H 0.645076 0.993166 0.688658 0.107 Uiso 1 1 calc R U . . .
 H18E H 0.733525 1.092689 0.670283 0.107 Uiso 1 1 calc R U . . .
 H18F H 0.747370 1.083553 0.705633 0.107 Uiso 1 1 calc R U . . .
 C171 C 0.8513(8) 0.8420(8) 0.80154(17) 0.073(2) Uani 1 1 d . U . . .
 H17D H 0.835382 0.899929 0.801129 0.110 Uiso 1 1 calc R U . . .
 H17E H 0.908022 0.858616 0.816107 0.110 Uiso 1 1 calc R U . . .
 H17F H 0.787636 0.776032 0.807390 0.110 Uiso 1 1 calc R U . . .
 S1S S 0.333333 0.666667 0.7880(2) 0.114(3) Uani 0.643(8) 3 d DS TU P A 1
 O1S O 0.4475(9) 0.7095(10) 0.7938(2) 0.091(3) Uani 0.643(8) 1 d D U P A 1
 C1S C 0.333333 0.666667 0.7416(4) 0.081(5) Uani 0.643(8) 3 d DS TU P A 1
 F1S F 0.4117(10) 0.7698(8) 0.7385(4) 0.110(4) Uani 0.643(8) 1 d D U P A 1
 S2S S 0.333333 0.666667 0.6199(3) 0.079(4) Uani 0.357(8) 3 d DS TU P A 2
 O2S O 0.4453(14) 0.706(2) 0.6109(6) 0.090(6) Uani 0.357(8) 1 d D U P A 2
 C2S C 0.333333 0.666667 0.666667 0.108(6) Uani 0.713(17) 6 d DS TU P A 2
 F2S F 0.4027(15) 0.7706(11) 0.6700(5) 0.111(5) Uani 0.357(8) 1 d D U P A 2

loop_
  _atom_site_aniso_label
  _atom_site_aniso_U_11
  _atom_site_aniso_U_22
  _atom_site_aniso_U_33
  _atom_site_aniso_U_23
  _atom_site_aniso_U_13
  _atom_site_aniso_U_12
 Au01 0.0449(2) 0.0449(2) 0.0316(3) 0.000 0.000 0.02245(11)
 Sb02 0.0374(3) 0.0374(3) 0.0315(3) 0.000 0.000 0.01869(13)
 P1 0.0526(10) 0.0526(10) 0.0300(13) 0.000 0.000 0.0263(5)
 O1 0.047(2) 0.047(2) 0.036(3) 0.000 0.000 0.0236(10)
 C11 0.045(3) 0.040(3) 0.048(3) -0.003(2) 0.008(2) 0.020(2)
 C26 0.059(3) 0.066(3) 0.037(3) -0.008(2) -0.005(2) 0.035(3)
 C21 0.057(3) 0.058(3) 0.034(2) -0.008(2) -0.002(2) 0.031(2)
 C22 0.063(3) 0.058(3) 0.041(3) -0.009(2) -0.002(2) 0.032(3)
 C18 0.050(3) 0.051(3) 0.054(3) -0.005(2) -0.002(3) 0.031(3)
 C16 0.045(3) 0.049(3) 0.053(3) -0.006(2) 0.003(2) 0.025(2)
 C25 0.063(3) 0.073(3) 0.045(3) -0.013(3) -0.010(3) 0.039(3)
 C12 0.056(3) 0.049(3) 0.048(3) 0.003(2) 0.013(2) 0.025(2)
 C182 0.053(4) 0.055(4) 0.054(4) -0.005(3) -0.005(3) 0.027(3)
 C15 0.047(3) 0.065(3) 0.065(3) -0.002(3) 0.003(3) 0.019(3)
 C17 0.068(3) 0.059(3) 0.047(3) 0.014(3) 0.012(3) 0.029(3)
 C23 0.063(3) 0.063(3) 0.050(3) -0.016(3) -0.003(3) 0.029(3)
 C13 0.058(3) 0.058(3) 0.059(3) 0.007(3) 0.012(3) 0.015(3)
 C14 0.051(3) 0.067(3) 0.068(4) 0.004(3) 0.010(3) 0.012(3)
 C24 0.064(3) 0.069(3) 0.051(3) -0.022(3) -0.008(3) 0.035(3)
 C172 0.085(5) 0.069(5) 0.068(5) 0.025(4) 0.017(4) 0.041(4)
 C181 0.086(5) 0.078(5) 0.074(5) -0.004(4) 0.001(4) 0.059(4)
 C171 0.087(5) 0.077(5) 0.044(4) 0.013(4) 0.013(4) 0.033(4)
 S1S 0.122(4) 0.122(4) 0.098(6) 0.000 0.000 0.061(2)
 O1S 0.092(6) 0.125(7) 0.077(6) -0.012(5) -0.010(5) 0.070(6)
 C1S 0.044(5) 0.044(5) 0.154(13) 0.000 0.000 0.022(3)
 F1S 0.077(6) 0.066(5) 0.186(11) 0.042(6) 0.017(7) 0.036(4)
 S2S 0.034(3) 0.034(3) 0.170(11) 0.000 0.000 0.0170(14)
 O2S 0.050(8) 0.048(8) 0.164(14) 0.002(10) 0.023(8) 0.017(6)
 C2S 0.087(8) 0.087(8) 0.152(13) 0.000 0.000 0.043(4)
 F2S 0.092(8) 0.083(7) 0.151(12) 0.013(5) -0.009(5) 0.039(6)

_geom_special_details
;
 All esds (except the esd in the dihedral angle between two l.s. planes)
 are estimated using the full covariance matrix.  The cell esds are taken
 into account individually in the estimation of esds in distances, angles
 and torsion angles; correlations between esds in cell parameters are only
 used when they are defined by crystal symmetry.  An approximate (isotropic)
 treatment of cell esds is used for estimating esds involving l.s. planes.
;
loop_
  _geom_bond_atom_site_label_1
  _geom_bond_atom_site_label_2
  _geom_bond_distance
  _geom_bond_site_symmetry_2
  _geom_bond_publ_flag
 Au01 P1 2.198(3) . ?
 Au01 O1 1.982(7) . ?
 Sb02 O1 1.850(7) . ?
 Sb02 C11 2.147(7) . ?
 Sb02 C11 2.147(7) 3_675 ?
 Sb02 C11 2.147(6) 2_765 ?
 P1 C21 1.821(7) . ?
 P1 C21 1.821(7) 2_765 ?
 P1 C21 1.821(7) 3_675 ?
 C11 C16 1.404(10) . ?
 C11 C12 1.406(10) . ?
 C26 H26 0.9500 . ?
 C26 C21 1.392(10) . ?
 C26 C25 1.379(10) . ?
 C21 C22 1.392(11) . ?
 C22 H22 0.9500 . ?
 C22 C23 1.387(11) . ?
 C18 H18 1.0000 . ?
 C18 C16 1.522(10) . ?
 C18 C182 1.528(10) . ?
 C18 C181 1.539(10) . ?
 C16 C15 1.384(10) . ?
 C25 H25 0.9500 . ?
 C25 C24 1.379(12) . ?
 C12 C17 1.510(11) . ?
 C12 C13 1.388(11) . ?
 C182 H18A 0.9800 . ?
 C182 H18B 0.9800 . ?
 C182 H18C 0.9800 . ?
 C15 H15 0.9500 . ?
 C15 C14 1.389(12) . ?
 C17 H17 1.0000 . ?
 C17 C172 1.509(12) . ?
 C17 C171 1.542(11) . ?
 C23 H23 0.9500 . ?
 C23 C24 1.393(12) . ?
 C13 H13 0.9500 . ?
 C13 C14 1.364(12) . ?
 C14 H14 0.9500 . ?
 C24 H24 0.9500 . ?
 C172 H17A 0.9800 . ?
 C172 H17B 0.9800 . ?
 C172 H17C 0.9800 . ?
 C181 H18D 0.9800 . ?
 C181 H18E 0.9800 . ?
 C181 H18F 0.9800 . ?
 C171 H17D 0.9800 . ?
 C171 H17E 0.9800 . ?
 C171 H17F 0.9800 . ?
 S1S O1S 1.478(11) 3_565 ?
 S1S O1S 1.478(11) . ?
 S1S O1S 1.478(11) 2_665 ?
 S1S C1S 2.065(18) . ?
 C1S F1S 1.364(11) . ?
 C1S F1S 1.364(11) 2_665 ?
 C1S F1S 1.364(11) 3_565 ?
 S2S O2S 1.488(16) 2_665 ?
 S2S O2S 1.488(16) 3_565 ?
 S2S O2S 1.488(16) . ?
 S2S C2S 2.083(13) . ?
 C2S F2S 1.343(14) 15_556 ?
 C2S F2S 1.343(14) 3_565 ?
 C2S F2S 1.343(14) 2_665 ?
 C2S F2S 1.343(14) 13_566 ?
 C2S F2S 1.343(14) . ?
 C2S F2S 1.343(14) 14_456 ?
 F2S F2S 1.367(16) 14_456 ?
 F2S F2S 1.367(16) 15_556 ?

loop_
  _geom_angle_atom_site_label_1
  _geom_angle_atom_site_label_2
  _geom_angle_atom_site_label_3
  _geom_angle
  _geom_angle_site_symmetry_1
  _geom_angle_site_symmetry_3
  _geom_angle_publ_flag
 O1 Au01 P1 180.0 . . ?
 O1 Sb02 C11 103.51(18) . 3_675 ?
 O1 Sb02 C11 103.51(18) . 2_765 ?
 O1 Sb02 C11 103.51(19) . . ?
 C11 Sb02 C11 114.72(14) . 3_675 ?
 C11 Sb02 C11 114.72(14) 2_765 . ?
 C11 Sb02 C11 114.72(14) 2_765 3_675 ?
 C21 P1 Au01 112.6(2) 2_765 . ?
 C21 P1 Au01 112.6(2) 3_675 . ?
 C21 P1 Au01 112.6(2) . . ?
 C21 P1 C21 106.1(2) 3_675 2_765 ?
 C21 P1 C21 106.1(2) . 2_765 ?
 C21 P1 C21 106.1(2) . 3_675 ?
 Sb02 O1 Au01 180.0 . . ?
 C16 C11 Sb02 118.4(5) . . ?
 C16 C11 C12 122.8(6) . . ?
 C12 C11 Sb02 118.5(5) . . ?
 C21 C26 H26 119.9 . . ?
 C25 C26 H26 119.9 . . ?
 C25 C26 C21 120.2(8) . . ?
 C26 C21 P1 122.6(6) . . ?
 C26 C21 C22 118.6(7) . . ?
 C22 C21 P1 118.8(5) . . ?
 C21 C22 H22 119.4 . . ?
 C23 C22 C21 121.2(7) . . ?
 C23 C22 H22 119.4 . . ?
 C16 C18 H18 108.3 . . ?
 C16 C18 C182 110.6(6) . . ?
 C16 C18 C181 112.2(6) . . ?
 C182 C18 H18 108.3 . . ?
 C182 C18 C181 109.0(6) . . ?
 C181 C18 H18 108.3 . . ?
 C11 C16 C18 125.0(6) . . ?
 C15 C16 C11 116.7(7) . . ?
 C15 C16 C18 118.3(7) . . ?
 C26 C25 H25 119.4 . . ?
 C26 C25 C24 121.2(8) . . ?
 C24 C25 H25 119.4 . . ?
 C11 C12 C17 125.6(7) . . ?
 C13 C12 C11 117.0(7) . . ?
 C13 C12 C17 117.3(7) . . ?
 C18 C182 H18A 109.5 . . ?
 C18 C182 H18B 109.5 . . ?
 C18 C182 H18C 109.5 . . ?
 H18A C182 H18B 109.5 . . ?
 H18A C182 H18C 109.5 . . ?
 H18B C182 H18C 109.5 . . ?
 C16 C15 H15 119.3 . . ?
 C16 C15 C14 121.4(8) . . ?
 C14 C15 H15 119.3 . . ?
 C12 C17 H17 107.2 . . ?
 C12 C17 C171 110.3(7) . . ?
 C172 C17 C12 114.5(7) . . ?
 C172 C17 H17 107.2 . . ?
 C172 C17 C171 110.2(7) . . ?
 C171 C17 H17 107.2 . . ?
 C22 C23 H23 120.3 . . ?
 C22 C23 C24 119.5(8) . . ?
 C24 C23 H23 120.3 . . ?
 C12 C13 H13 119.3 . . ?
 C14 C13 C12 121.4(8) . . ?
 C14 C13 H13 119.3 . . ?
 C15 C14 H14 119.8 . . ?
 C13 C14 C15 120.4(8) . . ?
 C13 C14 H14 119.8 . . ?
 C25 C24 C23 119.4(8) . . ?
 C25 C24 H24 120.3 . . ?
 C23 C24 H24 120.3 . . ?
 C17 C172 H17A 109.5 . . ?
 C17 C172 H17B 109.5 . . ?
 C17 C172 H17C 109.5 . . ?
 H17A C172 H17B 109.5 . . ?
 H17A C172 H17C 109.5 . . ?
 H17B C172 H17C 109.5 . . ?
 C18 C181 H18D 109.5 . . ?
 C18 C181 H18E 109.5 . . ?
 C18 C181 H18F 109.5 . . ?
 H18D C181 H18E 109.5 . . ?
 H18D C181 H18F 109.5 . . ?
 H18E C181 H18F 109.5 . . ?
 C17 C171 H17D 109.5 . . ?
 C17 C171 H17E 109.5 . . ?
 C17 C171 H17F 109.5 . . ?
 H17D C171 H17E 109.5 . . ?
 H17D C171 H17F 109.5 . . ?
 H17E C171 H17F 109.5 . . ?
 O1S S1S O1S 116.9(3) . 3_565 ?
 O1S S1S O1S 116.9(3) 2_665 . ?
 O1S S1S O1S 116.9(3) 2_665 3_565 ?
 O1S S1S C1S 100.2(6) 2_665 . ?
 O1S S1S C1S 100.2(6) . . ?
 O1S S1S C1S 100.2(6) 3_565 . ?
 F1S C1S S1S 95.7(10) 2_665 . ?
 F1S C1S S1S 95.7(10) 3_565 . ?
 F1S C1S S1S 95.7(10) . . ?
 F1S C1S F1S 119.0(4) 2_665 . ?
 F1S C1S F1S 119.0(4) . 3_565 ?
 F1S C1S F1S 119.0(4) 2_665 3_565 ?
 O2S S2S O2S 113.1(10) 2_665 . ?
 O2S S2S C2S 105.6(12) 2_665 . ?
 O2S S2S C2S 105.6(12) 3_565 . ?
 O2S S2S C2S 105.6(12) . . ?
 S2S C2S S2S 180.0 13_566 . ?
 F2S C2S S2S 96.2(9) 3_565 . ?
 F2S C2S S2S 96.2(9) 2_665 . ?
 F2S C2S S2S 83.8(9) 14_456 . ?
 F2S C2S S2S 96.3(9) . . ?
 F2S C2S S2S 83.8(9) 15_556 . ?
 F2S C2S S2S 83.8(9) 13_566 . ?
 F2S C2S F2S 118.8(3) 13_566 14_456 ?
 F2S C2S F2S 180.0(9) 13_566 . ?
 F2S C2S F2S 118.8(3) 2_665 3_565 ?
 F2S C2S F2S 61.2(3) 13_566 3_565 ?
 F2S C2S F2S 179.99(3) 15_556 3_565 ?
 F2S C2S F2S 118.8(4) . 3_565 ?
 F2S C2S F2S 61.2(3) 15_556 . ?
 F2S C2S F2S 61.2(3) 14_456 3_565 ?
 F2S C2S F2S 118.8(4) 15_556 14_456 ?
 F2S C2S F2S 61.2(3) . 14_456 ?
 C2S F2S F2S 59.41(18) . 14_456 ?
 C2S F2S F2S 59.42(18) . 15_556 ?
 F2S F2S F2S 115.6(12) 14_456 15_556 ?

loop_
  _geom_torsion_atom_site_label_1
  _geom_torsion_atom_site_label_2
  _geom_torsion_atom_site_label_3
  _geom_torsion_atom_site_label_4
  _geom_torsion
  _geom_torsion_site_symmetry_1
  _geom_torsion_site_symmetry_2
  _geom_torsion_site_symmetry_3
  _geom_torsion_site_symmetry_4
  _geom_torsion_publ_flag
 Au01 P1 C21 C26 142.7(5) . . . . ?
 Au01 P1 C21 C22 -39.3(6) . . . . ?
 Sb02 C11 C16 C18 -11.9(9) . . . . ?
 Sb02 C11 C16 C15 169.4(5) . . . . ?
 Sb02 C11 C12 C17 16.9(9) . . . . ?
 Sb02 C11 C12 C13 -167.6(6) . . . . ?
 P1 C21 C22 C23 -178.2(5) . . . . ?
 C11 C16 C15 C14 -0.3(11) . . . . ?
 C11 C12 C17 C172 -117.2(8) . . . . ?
 C11 C12 C17 C171 117.9(8) . . . . ?
 C11 C12 C13 C14 -3.3(12) . . . . ?
 C26 C21 C22 C23 -0.2(10) . . . . ?
 C26 C25 C24 C23 -0.2(11) . . . . ?
 C21 P1 C21 C26 19.0(7) 3_675 . . . ?
 C21 P1 C21 C26 -93.6(5) 2_765 . . . ?
 C21 P1 C21 C22 84.4(7) 2_765 . . . ?
 C21 P1 C21 C22 -163.0(6) 3_675 . . . ?
 C21 C26 C25 C24 0.0(11) . . . . ?
 C21 C22 C23 C24 0.0(11) . . . . ?
 C22 C23 C24 C25 0.2(11) . . . . ?
 C18 C16 C15 C14 -179.1(7) . . . . ?
 C16 C11 C12 C17 -169.3(7) . . . . ?
 C16 C11 C12 C13 6.1(10) . . . . ?
 C16 C15 C14 C13 3.0(13) . . . . ?
 C25 C26 C21 P1 178.1(6) . . . . ?
 C25 C26 C21 C22 0.2(10) . . . . ?
 C12 C11 C16 C18 174.3(6) . . . . ?
 C12 C11 C16 C15 -4.3(10) . . . . ?
 C12 C13 C14 C15 -1.1(14) . . . . ?
 C182 C18 C16 C11 118.2(7) . . . . ?
 C182 C18 C16 C15 -63.2(8) . . . . ?
 C17 C12 C13 C14 172.5(8) . . . . ?
 C13 C12 C17 C172 67.3(9) . . . . ?
 C13 C12 C17 C171 -57.6(9) . . . . ?
 C181 C18 C16 C11 -119.9(8) . . . . ?
 C181 C18 C16 C15 58.7(9) . . . . ?
 S2S C2S F2S F2S -79.3(15) . . . 14_456 ?
 S2S C2S F2S F2S 79.3(15) . . . 15_556 ?
 S2S C2S F2S F2S -100.7(15) 13_566 . . 15_556 ?
 S2S C2S F2S F2S 100.7(15) 13_566 . . 14_456 ?
 F2S C2S F2S F2S 179.996(2) 2_665 . . 14_456 ?
 F2S C2S F2S F2S 21(3) 3_565 . . 14_456 ?
 F2S C2S F2S F2S -179.994(5) 3_565 . . 15_556 ?
 F2S C2S F2S F2S 159(3) 14_456 . . 15_556 ?
 F2S C2S F2S F2S -159(3) 15_556 . . 14_456 ?
 F2S C2S F2S F2S -21(3) 2_665 . . 15_556 ?

_shelx_res_file
;
TITL tcj00197_mans_a.res in R-3
    tcj00197_mans.res
    created by SHELXL-2018/3 at 22:22:03 on 11-Jun-2022
REM Old TITL TCJ00197_manS in R-3
REM SHELXT solution in R-3: R1 0.096, Rweak 0.002, Alpha 0.057
REM <I/s> 0.000 for 0 systematic absences, Orientation as input
REM Formula found by SHELXT: C63 F S Sb Au
CELL 1.54184 14.5599 14.5599 44.512 90 90 120
ZERR 6 0.0002 0.0002 0.0008 0 0 0
LATT 3
SYMM -Y,+X-Y,+Z
SYMM +Y-X,-X,+Z
SFAC C H Au F O P S Sb
UNIT 330 396 6 18 24 6 6 6
SIMU 0.006 0.012 2
RIGU

L.S. 10
PLAN  18
SIZE 0.09 0.17 0.22
TEMP -173
CONF
BOND
list 4
MORE -1
BOND $H
fmap 2 53
acta
REM <olex2.extras>
REM <HklSrc "%.\\test.hkl">
REM </olex2.extras>

WGHT    0.063000  123.985504
FVAR       0.09807   0.64339
AU01  3    1.000000    1.000000    0.625522    10.33333    0.04490    0.04490 =
         0.03161    0.00000    0.00000    0.02245
SB02  8    1.000000    1.000000    0.711606    10.33333    0.03738    0.03738 =
         0.03154    0.00000    0.00000    0.01869
P1    6    1.000000    1.000000    0.576145    10.33333    0.05260    0.05260 =
         0.03002    0.00000    0.00000    0.02630
O1    5    1.000000    1.000000    0.670039    10.33333    0.04718    0.04718 =
         0.03608    0.00000    0.00000    0.02359
C11   1    0.836166    0.897591    0.722872    11.00000    0.04460    0.04037 =
         0.04764   -0.00327    0.00763    0.02040
C26   1    0.845465    0.982549    0.534566    11.00000    0.05900    0.06559 =
         0.03699   -0.00821   -0.00546    0.03481
AFIX  43
H26   2    0.900781    1.042937    0.524801    11.00000   -1.20000
AFIX   0
C21   1    0.867142    0.942909    0.560395    11.00000    0.05665    0.05753 =
         0.03358   -0.00849   -0.00211    0.03147
C22   1    0.784605    0.854144    0.574163    11.00000    0.06320    0.05758 =
         0.04083   -0.00910   -0.00179    0.03189
AFIX  43
H22   2    0.798475    0.826191    0.591765    11.00000   -1.20000
AFIX   0
C18   1    0.780410    0.982721    0.680608    11.00000    0.04967    0.05103 =
         0.05412   -0.00481   -0.00225    0.03118
AFIX  13
H18   2    0.858259    1.034742    0.680418    11.00000   -1.20000
AFIX   0
C16   1    0.758670    0.899618    0.704553    11.00000    0.04523    0.04885 =
         0.05340   -0.00627    0.00294    0.02521
C25   1    0.743923    0.934411    0.523112    11.00000    0.06273    0.07276 =
         0.04501   -0.01321   -0.00989    0.03887
AFIX  43
H25   2    0.730090    0.962167    0.505462    11.00000   -1.20000
AFIX   0
C12   1    0.811090    0.824514    0.746444    11.00000    0.05597    0.04868 =
         0.04831    0.00344    0.01262    0.02451
C182  1    0.748619    0.931251    0.649583    11.00000    0.05332    0.05505 =
         0.05418   -0.00549   -0.00529    0.02715
AFIX 137
H18A  2    0.782996    0.889126    0.645911    11.00000   -1.50000
H18B  2    0.771026    0.986551    0.634208    11.00000   -1.50000
H18C  2    0.671453    0.885074    0.648737    11.00000   -1.50000
AFIX   0
C15   1    0.654758    0.820722    0.709333    11.00000    0.04715    0.06500 =
         0.06469   -0.00153    0.00291    0.01933
AFIX  43
H15   2    0.599933    0.819544    0.697473    11.00000   -1.20000
AFIX   0
C17   1    0.887507    0.828775    0.770079    11.00000    0.06836    0.05898 =
         0.04703    0.01360    0.01171    0.02949
AFIX  13
H17   2    0.957491    0.893623    0.766040    11.00000   -1.20000
AFIX   0
C23   1    0.682457    0.805776    0.562638    11.00000    0.06262    0.06342 =
         0.04997   -0.01615   -0.00306    0.02937
AFIX  43
H23   2    0.626855    0.745250    0.572273    11.00000   -1.20000
AFIX   0
C13   1    0.705580    0.745992    0.749346    11.00000    0.05816    0.05795 =
         0.05891    0.00739    0.01227    0.01491
AFIX  43
H13   2    0.686331    0.693062    0.764350    11.00000   -1.20000
AFIX   0
C14   1    0.628961    0.743263    0.731097    11.00000    0.05053    0.06726 =
         0.06822    0.00374    0.01002    0.01165
AFIX  43
H14   2    0.557493    0.688002    0.733297    11.00000   -1.20000
AFIX   0
C24   1    0.662073    0.846678    0.536822    11.00000    0.06376    0.06950 =
         0.05141   -0.02177   -0.00810    0.03549
AFIX  43
H24   2    0.592419    0.814434    0.528731    11.00000   -1.20000
AFIX   0
C172  1    0.905509    0.735304    0.769805    11.00000    0.08469    0.06913 =
         0.06834    0.02458    0.01719    0.04059
AFIX 137
H17A  2    0.837300    0.669470    0.771719    11.00000   -1.50000
H17B  2    0.951499    0.741242    0.786654    11.00000   -1.50000
H17C  2    0.939419    0.734506    0.750865    11.00000   -1.50000
AFIX   0
C181  1    0.721222    1.043555    0.686863    11.00000    0.08609    0.07790 =
         0.07361   -0.00389    0.00099    0.05929
AFIX 137
H18D  2    0.645076    0.993166    0.688658    11.00000   -1.50000
H18E  2    0.733525    1.092689    0.670283    11.00000   -1.50000
H18F  2    0.747370    1.083553    0.705633    11.00000   -1.50000
AFIX   0
C171  1    0.851341    0.842047    0.801543    11.00000    0.08746    0.07691 =
         0.04361    0.01332    0.01347    0.03267
AFIX 137
H17D  2    0.835382    0.899929    0.801129    11.00000   -1.50000
H17E  2    0.908022    0.858616    0.816107    11.00000   -1.50000
H17F  2    0.787636    0.776032    0.807390    11.00000   -1.50000
AFIX   0

PART 1
S1S   7    0.333333    0.666667    0.787967    20.33333    0.12234    0.12234 =
         0.09841    0.00000    0.00000    0.06117
O1S   5    0.447489    0.709515    0.793842    21.00000    0.09203    0.12517 =
         0.07682   -0.01171   -0.00956    0.06959
C1S   1    0.333333    0.666667    0.741569    20.33333    0.04421    0.04421 =
         0.15431    0.00000    0.00000    0.02211
F1S   4    0.411660    0.769808    0.738507    21.00000    0.07737    0.06631 =
         0.18628    0.04197    0.01660    0.03641

SAME 0.02 0.04 S1S > F1S
PART 2
S2S   7    0.333333    0.666667    0.619867   -20.33333    0.03406    0.03406 =
         0.17028    0.00000    0.00000    0.01703
O2S   5    0.445266    0.705562    0.610883   -21.00000    0.04987    0.04789 =
         0.16371    0.00247    0.02295    0.01697
C2S   1    0.333333    0.666667    0.666667   -20.33333    0.08661    0.08661 =
         0.15226    0.00000    0.00000    0.04331
F2S   4    0.402679    0.770648    0.669952   -21.00000    0.09172    0.08328 =
         0.15099    0.01346   -0.00941    0.03941
HKLF 4


REM  tcj00197_mans_a.res in R-3
REM wR2 = 0.1330, GooF = S = 1.076, Restrained GooF = 1.057 for all data
REM R1 = 0.0466 for 2756 Fo > 4sig(Fo) and 0.0586 for all 3258 data
REM 227 parameters refined using 329 restraints

END

WGHT      0.0624    124.4951

REM Highest difference peak  2.360,  deepest hole -2.133,  1-sigma level  0.131
Q1    1   0.4000  0.6989  0.7661  11.00000  0.05    2.36
Q2    1   1.0000  1.0000  0.5394  10.33333  0.05    2.34
Q3    1   1.0000  1.0000  0.8013  10.33333  0.05    1.59
Q4    1   1.0002  0.9485  0.6164  11.00000  0.05    0.91
Q5    1   1.0575  1.0316  0.6278  11.00000  0.05    0.86
Q6    1   1.0000  1.0000  0.8149  10.33333  0.05    0.77
Q7    1   0.4376  0.8159  0.6879  11.00000  0.05    0.75
Q8    1   0.9368  0.9754  0.5602  11.00000  0.05    0.67
Q9    1   0.4136  0.7438  0.7790  11.00000  0.05    0.63
Q10   1   0.4213  0.6407  0.7932  11.00000  0.05    0.61
Q11   1   0.6193  0.8386  0.8063  11.00000  0.05    0.60
Q12   1   1.0004  1.0634  0.6458  11.00000  0.05    0.60
Q13   1   0.9409  0.9811  0.6077  11.00000  0.05    0.59
Q14   1   0.9724  0.9483  0.7247  11.00000  0.05    0.57
Q15   1   0.4539  0.8071  0.7557  11.00000  0.05    0.56
Q16   1   0.5067  0.7530  0.7921  11.00000  0.05    0.54
Q17   1   0.4202  0.7102  0.8040  11.00000  0.05    0.54
Q18   1   0.9408  0.9798  0.6897  11.00000  0.05    0.51
;
_shelx_res_checksum                74994
_shelx_hkl_file
;
   0   0  -3 3111.61  147.55
   0   0   3 3053.27  147.04
   0   0  -6 1491.82   74.00
   0   0   6 1495.29   73.09
   0   0  -9   53.31    6.41
   0   0   9   44.18    5.28
   0   0 -12 4705.77  227.94
   0   0  12 4661.99  226.32
   0   0 -15  850.69   47.29
   0   0  15  851.60   45.72
   0   0 -18   83.22   10.30
   0   0  18   82.01    9.47
   0   0 -18   78.97    6.26
   0   0  21 3029.64  148.93
   0   0 -21 3158.97  150.14
   0   0 -21 3453.30  158.01
   0   0 -24 1392.99   68.00
   0   0  24 1350.66   66.66
   0   0 -27  108.06    8.30
   0   0  27   97.76    7.02
   0   0 -30    7.83    3.27
   0   0  30    3.61    2.74
   0   0 -33 1460.55   72.36
   0   0  33 1410.35   71.78
   0   0  36  901.97   48.33
   0   0 -36  969.39   48.99
   0   0 -39  153.60   11.64
   0   0  39  143.06   11.40
   0   0 -42    6.30    3.78
   0   0  42    4.08    3.89
   0   0 -45  364.09   22.35
   0   0  45  398.20   22.57
   0   0 -48  482.56   26.64
   0   0  48  487.82   26.81
   0   0 -51   52.87    5.56
   0   0  51   58.99    5.94
  -1   1 -53   -2.96    2.45
  -1   0  53    2.16    2.59
   0   1  53    1.29    2.66
   1   0 -50   27.26    4.57
  -1   1 -50   25.32    4.45
   0   1  50   39.29    5.21
  -1   0  50   34.33    5.17
  -1   1 -47  196.41   13.11
   1   0 -47  174.87   12.83
   0   1  47  199.66   13.35
  -1   0  47  205.26   13.72
  -1   1 -44  423.90   23.97
   1   0 -44  402.47   23.88
  -1   0  44  427.89   24.17
   0   1  44  405.36   23.82
   1   0 -41   40.12    6.07
  -1   0  41   31.20    5.90
   0   1  41   35.96    5.86
   1   0 -38  101.71    8.76
   0   1  38   78.45    8.37
  -1   0  38   73.86    8.37
   1   0 -35  768.89   38.12
   0   1  35  673.54   37.28
  -1   0  35  665.07   37.37
  -1   1 -35  719.02   37.85
  -1   0  32  608.42   30.64
  -1   0  32  578.97   31.69
  -1   1 -32  644.21   32.31
   0   1  32  587.12   31.59
  -1   0  29   11.50    2.49
  -1   0  29    6.86    3.07
  -1   1 -29    8.15    2.98
   0   1  29    3.61    2.76
  -1   0  26  206.01   12.29
   1  -1  26  217.60   12.53
  -1   1 -26  245.28   20.80
   1   0 -26  201.89   20.47
  -1   1 -26  228.39   13.59
   0   1  23  902.54   44.23
  -1   0  23  846.93   44.27
   1  -1  23  916.63   44.55
  -1   1 -23  914.24   52.35
   1   0 -23  961.98   53.79
  -1   0  23  943.86   51.15
  -1   1 -23  904.74   45.42
   1  -1  20 1848.76   88.91
  -1   0  20 1757.06   88.68
  -1   0  20 2025.78   95.16
  -1   1 -20 1814.68   89.63
   1   0 -20 2026.39   97.86
  -1   1 -20 2018.93   96.74
  -1   0  17   79.92    9.24
  -1   1 -17   85.91   10.23
   1   0 -17   91.01   10.81
   0  -1 -14 1604.49   82.51
  -1   0  14 1649.71   84.14
   1   0 -14 1643.40   84.84
  -1   1 -14 1723.22   86.09
   1   0 -14 1873.19   87.65
   0  -1 -11 1242.19   61.93
  -1   0  11 1264.58   62.99
   1   0 -11 1268.92   63.70
  -1   1 -11 1216.39   64.35
  -1   0   8  155.52   10.03
   0  -1  -8  160.49    9.65
   1   0  -8  167.97   10.71
   1  -1   8  155.93    8.59
  -1   0   5  225.10   12.89
   0  -1  -5  254.33   13.06
   1  -1   5  236.46   12.42
   1   0  -2  289.63   15.51
   1  -1   2  341.21   15.73
   1  -1   2  332.76   16.21
   0  -1   4   74.94    4.25
  -1   1   4   87.23    4.94
   1  -1  -4   84.13    4.98
  -1   0  -7  121.58    8.36
   1  -1  -7  112.27    6.84
   0   1  -7  125.49    7.99
  -1   0  -7  127.15    6.82
   1  -1  -7  143.54    8.68
  -1   1   7  122.46    8.01
   1  -1 -10   12.08    3.96
  -1   0 -10   10.71    3.62
   0   1 -10   11.92    3.42
  -1   1  10   10.33    3.62
  -1   0 -10   10.77    2.11
   1  -1 -10   14.70    3.40
   1  -1 -13  270.80   17.71
  -1   0 -13  231.58   16.59
  -1   1  13  247.53   15.90
   0  -1  13  240.53   16.32
   1  -1 -16 1233.41   64.18
   0   1 -16 1178.98   64.22
  -1   0 -16 1190.02   63.18
   0  -1  16 1155.82   62.34
  -1   1  16 1194.86   61.84
   0   1 -19   25.33    6.98
   0  -1  19   18.50    2.69
  -1   1  19   21.39    5.72
   0  -1  19   16.32    5.53
  -1   0 -19   18.14    3.08
   0   1 -19   18.46    3.41
   0   1 -22  187.49   17.95
   0  -1  22  213.89   17.18
  -1   0 -22  206.67   12.14
   0   1 -22  196.01   12.37
  -1   1  22  192.45   10.99
   0  -1  22  195.95   11.29
   0   1 -25   56.81   10.39
   0   1 -25   68.69    6.50
  -1   0 -25   65.92    5.99
  -1   1  25   57.07    4.89
   0  -1  25   62.86    5.19
   0   1 -28   54.03   10.45
  -1   1  28   42.86    5.08
   0   1 -28   49.77    5.92
  -1   0 -28   57.26    5.79
  -1   1  28   49.14    4.44
   0  -1  28   45.15    4.61
   0  -1  31    5.31    2.47
  -1   0 -31    2.53    3.00
   0   1 -31    5.96    3.38
  -1   1  31   10.66    3.28
   1  -1 -31    6.98    2.65
   0   1 -34    6.46    4.05
  -1   1  34    4.69    3.83
   0   1 -37    7.49    4.24
  -1   1  37    8.97    4.25
  -1   1  40  173.47   12.70
   0   1 -40  173.24   12.91
   0   1 -40  167.93   12.68
  -1   1  43   44.98    6.26
   0   1 -43   48.45    6.27
  -1   1  46    4.74    4.32
   0   1 -46    3.27    5.05
  -1   1  49   13.65    4.34
   0   1 -49    4.71    3.60
  -1   1  52    2.19    2.79
   0   1 -52   -2.50    2.65
   1   1  51   23.08    4.11
   1  -2  51   19.10    4.14
  -2   1  51   27.08    4.35
  -1   2 -51   14.31    3.51
  -1  -1 -51   17.26    3.57
  -2   1  48  216.50   14.31
   1   1  48  226.24   14.02
   2  -1 -48  215.69   13.98
  -1   2 -48  210.71   13.70
  -1  -1 -48  204.51   13.77
   1   1  45  424.87   23.55
  -2   1  45  413.45   23.68
  -1   2 -45  414.69   23.49
   2  -1 -45  393.26   23.62
  -1  -1 -45  394.55   23.38
   2  -1 -42   30.20    5.39
  -1   2 -42   38.15    5.77
  -1  -1 -42   41.57    5.95
   1   1  42   37.38    5.58
  -2   1  42   28.92    5.77
   1  -2  42   17.62    7.95
   1   1  39  209.00   14.45
   2  -1 -39  219.09   14.56
  -1   2 -39  222.36   14.56
   1  -2  39  195.94   14.48
  -2   1  39  204.63   14.52
   2  -1 -39  220.40   14.96
   1   1  36  724.15   38.74
  -2   1  36  717.99   38.84
  -1   2 -36  715.58   39.11
   2  -1 -36  751.66   39.32
   1  -2  36  712.18   38.89
   2  -1 -36  767.98   39.51
   2  -1 -33  379.17   21.88
  -2   1  33  356.77   21.01
   2  -1 -33  451.02   23.50
  -2   1  33  376.60   22.47
   1  -2  33  368.72   22.38
   1   1  33  408.86   22.52
  -1   2 -33  422.71   23.01
   2  -1 -33  420.56   23.08
  -1   2 -30   14.09    6.89
   1  -2  30   21.69    3.36
   2  -1 -30   20.66    4.34
   2  -1 -30   21.17    3.39
   1  -2  30   17.86    3.32
  -2   1  30   15.87    2.90
   1  -2  30   18.04    3.75
   1   1  30   13.95    3.54
  -2   1  30   20.43    3.72
  -1   2 -30   24.26    4.31
   2  -1 -30   14.48    4.00
  -2   1  27  373.65   19.27
   1  -2  27  374.58   19.68
  -1   2 -27  386.84   28.51
   1  -2  27  271.78   22.49
  -2   1  27  432.21   27.86
  -2   1  27  342.91   20.11
   1  -2  27  327.41   20.11
  -1   2 -27  384.06   20.77
   1   1  27  363.03   20.26
   2  -1 -27  382.00   20.95
  -2   1  24 2272.43  112.88
   1  -2  24 2331.62  113.35
  -1   2 -24 2429.23  122.84
   1  -2  24 2200.30  116.82
  -2   1  24 2562.38  120.76
   2  -1 -24 2329.76  114.52
  -1  -1 -24 2462.99  114.35
  -1   2 -24 2369.28  114.34
   1  -2  21 2734.67  130.85
  -2   1  21 2591.52  130.35
  -1   2 -21 2747.06  139.16
  -2   1  21 2948.36  137.19
   2  -1 -21 2749.11  131.86
  -1   2 -21 2676.28  131.62
  -1  -1 -21 2855.56  131.61
   1  -2  18  158.60    9.23
  -2   1  18  154.02   13.12
  -1   2 -18  144.68    9.67
  -1  -1 -18  155.58    9.54
   2  -1 -18  160.94   10.06
  -1   2 -18  160.96   14.67
  -1  -1 -15  702.37   34.98
  -2   1  15  722.63   37.20
   2  -1 -15  723.47   39.16
   2  -1 -15  634.89   33.28
   2  -1 -12 1332.09   66.80
   2  -1 -12 1255.15   62.74
  -2   1  12 1323.34   64.87
  -1  -1 -12 1315.31   63.45
   1  -2  12 1235.25   63.76
   2  -1  -9  970.65   48.73
  -2   1   9  929.11   47.06
  -1  -1  -9 1009.64   46.62
   1  -2   9  870.55   46.28
   2  -1  -9  911.17   46.29
   1  -2   6   55.64    4.33
   1  -2   6   70.36    6.15
  -1   2  -6   55.19    4.11
   1  -2   6   65.39    4.85
   2  -1  -6   58.28    6.01
   1  -2   3  925.88   47.07
   2  -1  -3  985.84   47.02
   1  -2   3  980.72   46.92
   2  -1  -3  927.65   47.08
   2  -1   0 9756.01  469.61
   1   1   0 9999.00  469.96
   2  -1   3 2598.03  123.73
   1   1  -3 2506.62  123.08
   2  -1   3 2555.65  123.18
   1   1  -3 2555.14  123.54
   2  -1   3 2591.73  123.23
   1   1  -6  527.03   27.98
  -2   1  -6  551.32   28.06
  -1   2   9 1792.77   87.84
   1  -2  -9 1834.56   88.58
   2  -1   9 1759.85   86.97
  -2   1  -9 1818.34   88.93
   1   1 -12 6483.01  307.65
   1  -2 -12 6351.66  307.03
  -1   2  12 6486.52  306.94
  -1  -1  12 6234.59  307.34
   2  -1  12 6363.03  304.75
  -2   1 -12 6451.47  308.18
   2  -1  15  495.00   25.36
  -2   1 -15  556.77   30.60
  -1  -1  15  497.39   29.41
   1  -2 -15  506.61   28.59
   1   1 -15  513.44   29.83
  -1  -1  18  273.54   15.12
  -2   1 -18  309.72   20.67
   1   1 -18  294.10   22.25
  -1  -1  18  306.76   20.20
  -2   1 -18  279.81   15.55
   1   1 -18  276.96   20.07
   1  -2 -18  293.75   15.93
  -1  -1  21 1489.43   75.11
   1   1 -21 1673.21   84.91
  -2   1 -21 1665.82   82.53
  -1  -1  21 1643.07   81.85
  -2   1 -21 1507.85   75.68
   1  -2 -21 1593.16   76.11
   1   1 -21 1528.14   76.41
  -1  -1  24 2265.43  112.29
   1   1 -24 2507.14  123.28
  -1  -1  24 2476.49  120.26
   1   1 -24 2322.66  113.87
   1  -2 -24 2370.85  113.53
  -2   1 -24 2284.30  113.02
  -1  -1  27  347.04   19.19
  -1  -1  27  358.93   26.96
  -1   2  27  336.67   19.76
  -1  -1  27  331.86   20.03
   1  -2 -27  387.62   20.62
   2  -1  27  329.05   19.74
   1   1 -27  382.80   20.99
  -2   1 -27  387.51   20.28
   1   1 -27  370.02   28.72
   1   1 -30    3.40    3.04
  -1   2  30    5.60    2.87
   2  -1  30    9.74    3.23
  -1  -1  30    6.81    3.20
   1  -2 -30    5.90    3.17
  -2   1 -30    4.96    2.91
   1   1 -30    5.43    5.98
  -1  -1  30    6.35    2.40
   1  -2 -30    2.91    2.00
  -1  -1  33  528.15   29.00
   2  -1  33  496.61   28.45
   1   1 -33  573.78   29.65
  -1   2  33  527.11   28.56
  -1  -1  33  529.68   27.68
  -1  -1  36  690.25   35.52
   1  -2 -36  608.86   35.67
  -1  -1  36  716.41   37.15
  -1   2  36  698.50   36.57
   1   1 -36  717.36   37.39
   2  -1  36  649.37   36.40
   1   1 -36  769.22   37.32
   2  -1  36  643.75   35.48
   1  -2 -36  728.55   37.23
   1  -2 -39   87.46    7.43
   2  -1  39   78.01    8.37
  -1   2  39   88.29    8.57
   1   1 -39   87.56    8.80
  -1  -1  39   99.65    9.24
   1  -2 -39   90.67    8.78
   1   1 -39   86.70    8.63
   2  -1  42   20.98    8.80
   1   1 -42   41.79    6.02
  -1  -1  42   46.63    6.48
  -1   2  42   43.00    6.11
   1   1 -42   43.77    6.20
   1  -2 -42   35.46    5.82
  -1   2  45  389.69   21.54
  -1  -1  45  420.89   22.33
   1   1 -45  325.30   21.08
  -2   1 -45  377.96   21.52
   1  -2 -45  321.44   21.14
  -1  -1  48  224.07   14.35
  -1   2  48  210.49   13.76
   1   1 -48  196.88   13.33
   1  -2 -48  196.79   13.52
  -2   1 -48  214.61   13.60
  -1  -1  51   37.06    4.97
   2  -1  51   34.04    4.71
  -1   2  51   40.47    4.83
   1   1 -51   31.95    4.21
   1  -2 -51   31.65    4.35
  -2   1 -51   27.13    4.47
   2  -2  52    8.48    3.09
  -2   0  52    9.94    3.26
   0   2  52    9.36    3.04
   0  -2 -52    6.15    2.74
  -2   2 -52    8.20    3.05
   2  -2  49    1.87    3.60
   0   2  49   -5.99    4.14
  -2   0  49    0.73    3.74
  -2   2 -49   -1.29    3.24
   2   0 -49    0.22    3.20
   0  -2 -49   -0.22    3.47
   0   2  46    0.26    4.37
  -2   0  46    5.00    4.73
   2  -2  46    7.45    4.34
  -2   2 -46    7.82    4.30
   0  -2 -46    4.67    4.34
   2   0 -46    5.46    4.30
  -2   0  43   48.73    6.68
   0   2  43   39.76    5.92
   2  -2  43   50.50    6.31
   0  -2 -43   43.66    6.09
   2   0 -43   37.46    6.14
   2  -2  40  158.61   11.99
  -2   0  40  169.82   12.45
   0   2  40  142.58   11.61
   0  -2 -40  165.57   12.25
   2   0 -40  170.19   12.46
   2   0 -37    9.85    4.40
   2  -2  37    6.02    3.08
   0   2  37    7.85    3.95
  -2   0  37    6.74    4.20
   2  -2  37    4.20    4.18
  -2   0  37   -4.09    4.40
   2   0 -34    2.52    3.94
   2  -2  34    2.17    2.92
   2  -2  34    1.11    3.45
   0   2  34   -0.27    3.38
  -2   0  34   -0.60    3.94
  -2   2 -34   -2.09    3.36
  -2   0  34   -5.51    3.81
   2   0 -31    7.10    3.40
   2  -2  31    4.82    2.67
   2  -2  31    1.25    3.74
  -2   0  31    0.18    3.04
  -2   0  31    4.02    3.11
  -2   2 -31    3.54    2.87
   0   2  31    7.13    3.14
   2  -2  31    3.26    2.87
   2   0 -28  252.63   23.25
  -2   2 -28  226.40   20.87
   2   0 -28  250.13   15.26
  -2   0  28  230.27   13.27
  -2   0  28  245.76   21.12
   2  -2  28  192.63   18.02
  -2   2 -28  245.13   14.35
   0   2  28  217.70   14.02
   2  -2  28  221.44   14.09
  -2   0  28  217.81   14.20
  -2   0  25  133.02    8.91
  -2   2 -25  143.16   15.38
   2  -2  25  154.73    9.27
  -2   0  25  129.63   14.84
   2  -2  25  115.57   12.97
  -2   2 -25  144.09    9.70
  -2   0  22   31.50    3.72
   2  -2  22   38.44    4.04
  -2   2 -22   32.21    7.73
  -2   0  22   44.36    7.92
  -2   2 -22   40.38    4.43
   2  -2  19  113.83    5.90
  -2   0  19  103.12    5.51
  -2   2 -19   95.49   10.88
  -2   0  19  131.32   11.06
   0  -2 -19  110.69    8.95
   2   0 -19  118.56   11.84
  -2   2 -19  103.95    6.13
   2  -2  16  937.37   46.36
   0  -2 -16  962.42   49.18
  -2   0  16  968.72   50.59
   0  -2 -16  919.41   46.65
   2   0 -16  995.05   52.16
  -2   2 -16  940.37   51.88
  -2   0  13  740.13   40.77
   0  -2 -13  750.72   40.03
   2   0 -13  829.45   42.38
  -2   0  10 1702.50   85.77
   2  -2  10 1724.71   85.97
   2  -2  10 1760.16   84.53
   0  -2  -7  273.23   14.79
   2  -2   7  261.95   14.74
   2  -2   7  243.89   12.88
   2  -2   7  234.84   12.67
   2  -2   7  272.25   14.32
   0  -2  -4 2105.29  103.94
   2  -2   4 2168.69  103.87
   2  -2   1 1121.97   52.88
   2   0  -1 1073.85   52.41
   2  -2   1 1042.30   51.77
   0   2  -2  822.04   39.28
   2  -2  -2  756.25   40.01
   2   0   2  811.90   39.24
   0   2  -2  784.33   39.48
   0   2  -5  846.53   41.48
   0  -2   5  816.70   41.76
  -2   2   5  836.60   40.86
   2  -2  -5  818.75   42.90
   0  -2   5  819.95   40.80
   2  -2  -5  855.11   41.99
  -2   0  -8 1314.20   61.28
  -2   2   8 1240.39   62.24
   2  -2  -8 1201.62   62.20
  -2   0 -11 1201.33   56.05
   0  -2  11 1051.17   55.90
  -2   2  11 1226.88   58.34
   2  -2 -11 1246.64   59.64
   0   2 -11 1235.99   58.42
   2  -2 -11 1126.31   56.78
   0   2 -14  491.81   27.40
  -2   0 -14  483.91   24.32
  -2   2  14  519.95   27.43
   0  -2  14  443.73   24.56
  -2   0 -17    6.65    2.31
   2  -2 -17    3.15    2.47
   0  -2  17    5.11    2.18
   0  -2  17    5.07    2.19
  -2   2  17   -2.01    5.06
   2   0  17    1.48    1.54
   0   2 -20 1607.14   84.45
  -2   2  20 1784.34   81.54
   0  -2  20 1415.27   76.97
  -2   0 -20 1571.59   76.15
   0   2 -20 1491.36   76.59
   2  -2 -20 1607.45   76.54
   0  -2  20 1566.34   75.69
   0   2 -23 1990.74  107.24
  -2   2  23 2182.18  104.22
   0  -2  23 2167.35  105.51
   0  -2  23 1759.62   99.07
   2  -2 -23 2077.13   98.74
   0   2 -23 2075.34   99.06
  -2   0 -23 2057.57   98.42
   0  -2  23 1993.87   97.73
   0  -2  26  117.21    8.52
   0   2 -26  142.96   10.03
   2  -2 -26  138.98    9.71
   0   2 -26  124.38   15.84
   0  -2  29   32.06    4.09
   2  -2 -29   37.09    4.91
  -2   2  29   30.34    4.33
   0   2 -29   34.37    5.08
   0   2 -29   26.21    8.21
   0  -2  32  454.73   24.39
   2  -2 -32  436.88   24.80
   2  -2 -32  461.76   25.54
  -2   2  32  446.47   25.05
   0   2 -32  471.92   25.91
   0   2 -32  410.57   34.21
   0   2 -35  807.78   41.97
   2  -2 -35  835.76   41.74
  -2   2  35  804.45   41.21
   2  -2 -35  749.43   40.54
   0  -2  35  747.98   40.20
   2  -2 -38  232.41   15.49
   0   2 -38  277.58   16.84
   0   2 -38  251.07   16.87
  -2   2  38  271.01   16.68
   2  -2 -41   28.44    4.30
   0   2 -41   39.80    5.66
   0   2 -41   34.40    5.69
  -2   2  41   40.53    5.67
   0  -2  41   27.47    8.12
  -2   2  44  490.87   26.88
   0   2 -44  465.24   26.65
  -2   2  47  339.05   18.69
   0   2 -47  278.78   17.90
  -2   2  50   45.74    5.32
   0   2 -50   40.61    5.07
  -3   2  52   -1.90    2.70
   1  -3  52    0.68    2.72
  -2  -1 -52   -5.99    2.94
  -1   3 -52   -0.28    2.31
  -3   2  49   -2.20    3.67
   1  -3  49   -0.71    3.54
  -2  -1 -49    0.21    3.20
  -1   3 -49   -3.39    3.47
   1  -3  46    2.89    4.39
  -3   2  46   -4.88    4.56
  -1   3 -46   -2.22    4.13
  -2  -1 -46    2.86    3.70
   1  -3  43   15.98    4.70
  -3   2  43   13.81    4.67
  -1   3 -43   14.21    4.38
  -2  -1 -43   12.51    4.58
  -1   3 -40   64.12    7.05
  -1   3 -40   54.43    6.83
   1  -3  40   61.03    7.22
  -3   2  40   70.44    7.38
   3  -2 -37   57.95    6.48
  -1   3 -37   69.71    7.56
   3  -2 -37   78.06    7.88
  -3   2  37   56.88    7.22
   1  -3  37   81.39    7.89
   3  -2 -34   -3.03    3.57
   1  -3  34   -1.04    2.70
  -1   3 -34   -1.18    5.25
  -3   2  34    1.96    3.82
  -1   3 -34    2.27    3.61
   1  -3  34   -0.30    3.69
   3  -2 -34    0.94    3.33
  -1   3 -31   -1.11    5.57
   1  -3  31    3.64    2.58
   3  -2 -31    8.77    3.10
   1  -3  31    8.62    2.94
   3  -2 -31    3.22    3.39
  -3   2  31    1.01    3.40
  -1   3 -31    9.12    3.58
   1  -3  31    5.25    3.27
  -1   3 -28   80.60   12.77
   1  -3  28   65.58    5.81
   3  -2 -28   65.88    6.37
   1  -3  28   70.81    6.08
  -3   2  28   55.74   11.24
  -3   2  28   63.19    6.19
   1  -3  28   66.97    6.57
   3  -2 -28   63.87    6.72
  -1   3 -28   66.30    6.71
   1  -3  25  121.99    8.37
  -3   2  25  117.89    7.63
  -1   3 -25  126.15   15.39
  -3   2  25  136.52   14.14
   1  -3  25   93.89    9.35
  -1   3 -25  127.06    9.36
   3  -2 -25  125.49    9.15
  -3   2  22   52.53    4.54
   1  -3  22   57.38    5.20
  -1   3 -22   54.81   10.53
  -3   2  22   71.44    9.42
   1  -3  22   41.67    6.35
   3  -2 -22   61.69    6.09
  -1   3 -22   63.57    6.05
   1  -3  19    6.79    2.44
  -2  -1 -19    9.85    3.14
   1  -3  19    7.17    2.79
  -3   2  19   15.92    4.30
   3  -2 -19    6.71    2.83
  -1   3 -19    8.73    2.89
   1  -3  16  391.06   23.98
  -3   2  16  361.89   22.10
   1  -3  16  310.45   19.62
  -2  -1 -16  360.41   19.70
   1  -3  16  375.48   18.63
   3  -2 -16  325.99   19.29
   1  -3  13  131.77   11.59
  -3   2  13  136.72   10.24
  -1   3 -13  114.36    9.43
   3  -2 -13  126.56    8.96
  -1   3 -10  204.94   13.25
   1  -3  10  257.15   15.95
  -2  -1 -10  241.32   13.47
  -3   2  10  240.09   14.15
   3  -2 -10  222.21   13.95
   1  -3  10  221.34   14.05
   1  -3   7  115.38    9.62
   3  -2  -7  130.12    9.19
   1  -3   7  127.16    8.40
   1  -3   4 3111.78  151.91
  -1   3  -4 3160.56  150.82
  -1   3  -4 3153.86  150.60
   1  -3   1   72.84    5.43
   3  -2  -1   90.75    5.56
   2   1   1   85.42    4.94
   2   1   1   85.51    7.30
   2   1  -2   80.74    6.09
   3  -2   2   74.99    6.23
   2   1  -2   74.19    7.04
   2   1  -5  381.14   20.25
   2   1  -5  345.73   18.14
   3  -2   5  408.53   20.88
   3  -2   5  380.27   20.44
   2   1  -8    9.91    3.31
   1  -3  -8   13.29    3.49
   3  -2   8   13.90    3.38
   3  -2   8   14.08    3.37
   3  -2   8   10.34    3.24
  -2  -1  11 2294.85  111.42
   1  -3 -11 2304.88  111.47
   3  -2  11 2367.23  112.55
   3  -2  11 2315.30  110.08
  -3   2 -11 2223.69  111.64
   3  -2  11 2120.37  109.58
   3  -2  14 1402.76   70.06
  -3   2 -14 1402.45   73.14
   1  -3 -14 1453.47   72.56
  -2  -1  14 1394.12   72.61
   2   1 -14 1449.31   73.44
   3  -2  17   37.45    4.40
  -3   2 -17   38.00    6.94
   1  -3 -17   45.09    6.70
  -2  -1  17   38.23    6.89
   2   1 -17   43.14    7.75
  -3   2 -17   43.22    3.95
  -2  -1  17   43.22    3.85
  -3   2 -20  739.11   41.93
  -2  -1  20  766.76   42.02
   1  -3 -20  792.31   40.98
   2   1 -20  772.75   43.15
  -3   2 -20  686.44   35.99
  -2  -1  20  690.53   35.71
  -2  -1  20  709.29   35.34
  -3   2 -23  527.64   33.33
  -2  -1  23  495.27   26.36
  -3   2 -23  494.40   26.73
  -2  -1  23  580.26   33.97
   3  -2  23  554.72   33.22
  -2  -1  26  213.73   12.30
   3  -2  26  178.87   17.59
  -2  -1  26  227.64   20.06
  -2  -1  26  181.18   12.83
  -3   2 -26  216.46   12.80
   3  -2  29    4.54    2.68
  -2  -1  29    7.25    3.29
  -1   3  29    3.18    2.97
  -3   2 -29    1.46    2.55
   2   1 -29    2.81    3.16
  -2  -1  29    0.96    2.15
   3  -2  29   -5.27    6.10
  -2  -1  29   -0.88    5.74
   1  -3 -29    3.18    2.30
  -1   3  32  437.78   24.45
  -2  -1  32  434.18   25.08
   3  -2  32  424.59   24.49
   2   1 -32  466.10   36.01
  -2  -1  32  462.30   23.90
   2   1 -32  492.93   25.59
   1  -3 -32  479.22   25.49
   3  -2  32  356.24   29.66
   1  -3 -32  398.97   23.72
  -2  -1  35  644.56   34.35
   3  -2  35  625.67   34.69
   2   1 -35  733.28   36.22
   1  -3 -35  682.16   35.93
   3  -2  35  625.25   35.15
  -2  -1  35  706.86   36.20
  -1   3  35  644.47   35.23
   1  -3 -38  173.85   12.38
  -2  -1  38  176.42   12.06
   2   1 -38  181.81   13.43
   1  -3 -38  176.02   13.36
   3  -2  38  186.74   12.32
   3  -2  38  157.37   20.70
  -1   3  38  213.86   13.52
  -2  -1  38  206.56   14.09
   3  -2  38  182.16   13.17
   1  -3 -41   34.36    4.66
   2   1 -41   42.26    5.76
   1  -3 -41   35.36    5.58
   3  -2  41   38.70    4.59
   3  -2  41   15.06    9.36
   3  -2  41   40.85    5.81
  -1   3  41   38.09    5.55
  -2  -1  41   32.99    5.96
   3  -2  44  468.53   25.31
  -2  -1  44  511.81   26.30
  -1   3  44  502.95   25.38
   1  -3 -44  460.22   25.41
   2   1 -44  430.30   25.15
   3  -2  47  323.90   18.46
  -2  -1  47  315.76   18.96
  -1   3  47  317.39   18.26
   2   1 -47  278.11   17.89
  -3   2 -47  327.39   18.30
   1  -3 -47  289.39   18.17
  -1   3  50   26.48    4.39
   3  -2  50   21.37    4.21
   1  -3 -50   16.62    3.91
  -3   2 -50   24.86    4.13
   1   2  50   47.46    5.34
   2  -3  50   50.91    5.57
  -3   1  50   45.77    5.56
  -1  -2 -50   38.71    4.82
  -2   3 -50   39.92    5.18
   2  -3  47  331.41   19.33
  -3   1  47  333.74   19.50
   1   2  47  347.31   19.04
   3  -1 -47  311.21   18.93
  -1  -2 -47  307.29   18.79
  -2   3 -47  308.78   18.66
  -3   1  44  513.05   27.04
   1   2  44  491.79   26.49
   2  -3  44  464.82   26.65
  -2   3 -44  455.65   26.28
   3  -1 -44  443.84   26.58
  -1  -2 -44  467.48   26.48
  -1  -2 -41   13.49    4.38
   3  -1 -41   16.98    4.75
   2  -3  41   10.33    4.61
   1   2  41   11.24    4.16
  -3   1  41   18.24    4.91
   3  -1 -41   15.36    4.12
   2  -3  41   -1.09   10.45
   2  -3  38   84.72    7.44
   3  -1 -38   91.31    9.04
   2  -3  38   86.54   14.32
  -2   3 -38  106.40    8.70
   3  -1 -38   95.95    8.93
   1   2  38   98.93    8.58
   2  -3  38   71.91    8.42
  -3   1  38   96.26    8.92
   3  -1 -35  247.31   16.71
  -3   1  35  247.14   15.72
   3  -1 -35  303.39   18.40
   2  -3  35  261.60   16.58
   2  -3  35  272.20   25.68
  -2   3 -35  300.88   17.66
  -3   1  35  289.48   17.72
   1   2  35  299.34   17.39
   2  -3  35  287.25   17.44
   3  -1 -35  300.50   17.98
   3  -1 -32  263.71   16.56
  -3   1  32  265.53   15.78
   2  -3  32  261.85   16.37
   3  -1 -32  303.33   18.14
  -2   3 -32  273.05   25.20
   2  -3  32  257.64   16.88
   1   2  32  279.94   16.99
  -2   3 -32  299.78   17.40
  -3   1  32  287.54   17.29
   3  -1 -32  304.47   17.75
  -2   3 -29   -4.93    5.55
   3  -1 -29   -1.54    4.07
   2  -3  29    3.15    2.69
   3  -1 -29    3.36    2.59
  -3   1  29    2.14    2.07
  -3   1  29    0.84    6.24
   2  -3  29    0.99    2.48
   3  -1 -29    8.23    3.58
   2  -3  29    1.44    2.76
  -2   3 -29    1.84    2.63
   1   2  29    2.64    2.93
  -3   1  29    4.38    2.81
  -2   3 -26  369.16   29.71
   3  -1 -26  464.37   24.14
   2  -3  26  451.48   22.39
  -3   1  26  395.49   21.62
   2  -3  26  317.47   25.27
  -3   1  26  448.78   29.83
  -2   3 -26  415.07   22.83
   3  -1 -26  427.29   23.36
   1   2  26  386.56   22.53
   2  -3  23 1096.75   52.13
  -3   1  23 1011.22   51.46
  -2   3 -23 1057.46   60.55
  -3   1  23 1076.11   58.79
   2  -3  23  968.64   55.66
  -2   3 -23 1054.18   52.56
   3  -1 -23 1058.69   53.06
  -3   1  20 1420.44   70.69
   2  -3  20 1609.57   71.49
  -1  -2 -20 1572.05   74.31
   2  -3  20 1413.61   74.81
  -3   1  20 1592.68   77.34
   3  -1 -20 1466.84   72.13
  -2   3 -20 1448.22   71.60
  -2   3 -20 1470.03   78.95
   3  -1 -20 1306.76   70.69
   3  -1 -20 1751.78   81.79
   3  -1 -17   31.09    7.73
  -2   3 -17   29.87    3.60
   2  -3  17   27.96    5.13
  -3   1  17   35.85    6.38
  -1  -2 -17   27.86    4.80
   2  -3  17   26.28    3.41
   3  -1 -17   23.36    3.59
   3  -1 -17   37.66    8.23
   3  -1 -14 1020.72   50.88
   2  -3  14  890.87   47.39
  -3   1  14  921.43   48.15
   3  -1 -14  849.40   45.95
   3  -1 -14 1010.75   51.94
  -1  -2 -11  570.23   30.06
  -3   1  11  532.52   30.22
   2  -3  11  541.49   29.91
   3  -1 -11  578.77   32.11
   2  -3  11  576.41   30.90
   3  -1 -11  567.69   33.01
  -1  -2  -8 1143.64   56.69
   2  -3   8 1126.18   56.89
   3  -1  -8 1097.63   58.49
   2  -3   5   97.10    7.24
   3  -1  -5   94.91    7.23
   3  -1  -5   93.95    7.85
   2  -3   5  101.29    7.24
   3  -1  -2  335.48   18.06
   3  -1  -2  329.82   18.24
   2  -3   2  366.57   18.92
   3  -1  -2  323.94   17.58
   3  -1   1  161.25   10.41
   1   2  -1  163.40   10.56
  -2   3   4  322.38   16.65
   1   2  -4  355.09   18.60
   3  -1   4  369.06   19.76
   3  -1   4  352.29   19.45
   3  -1   4  344.67   18.58
   1   2  -4  346.72   19.10
   1   2  -7 2361.19  116.34
  -2   3   7 2416.12  115.00
   3  -1   7 2356.37  116.47
   2  -3 -10  100.96    8.69
  -2   3  10   78.93    7.01
   1   2 -13   98.12    9.03
   2  -3 -13   98.04    9.32
  -2   3  13  107.77    8.73
   3  -1  13   86.64    7.27
   1   2 -16  284.07   19.05
   2  -3 -16  314.63   19.26
   3  -1  16  255.18   15.48
  -1  -2  16  268.89   14.62
   2  -3 -19   42.44    4.56
   1   2 -19   47.51    8.00
  -1  -2  19   45.56    4.19
  -1  -2  19   45.52    3.86
   2  -3 -19   47.88    7.45
   3  -1  19   35.39    4.00
   1   2 -22   91.56   13.71
   2  -3 -22  100.24    7.71
  -1  -2  22   96.23    7.00
   1   2 -25  442.72   32.46
  -1  -2  25  403.91   22.27
  -1  -2  25  445.63   30.04
   2  -3 -25  422.61   23.21
   1   2 -25  417.40   23.77
  -2   3  28   97.21    7.73
   1   2 -28  103.01    8.81
   3  -1  28   90.81    7.66
   2  -3 -28  105.15    8.39
   1   2 -28   97.27   14.40
   2  -3 -28  115.53    9.03
  -1  -2  28  100.72    7.47
  -1  -2  28   77.63   13.33
   2  -3 -28   83.23    7.20
   1   2 -31   51.92    6.76
   3  -1  31   52.72    5.80
  -2   3  31   53.27    5.77
   1   2 -31   47.56   11.00
   2  -3 -31   53.83    6.35
  -1  -2  31   48.57    5.31
   3  -1  31   57.34   10.24
   2  -3 -31   44.10    5.03
   1   2 -34   -1.26    6.13
   1   2 -34    2.35    3.61
   2  -3 -34    5.55    3.98
   3  -1  34   -4.42    8.79
   1   2 -34   -1.40    4.52
   3  -1  34    4.94    3.66
  -2   3  34    4.58    3.87
   2  -3 -37   10.13    4.57
   1   2 -37    5.78    4.45
  -1  -2  37    8.01    4.09
   3  -1  37   -7.71   10.02
   2  -3 -37    1.04    4.53
   1   2 -37   12.17    4.72
  -2   3  37    1.15    4.57
   3  -1  37    6.48    4.29
   2  -3 -40    5.43    3.04
   2  -3 -40   11.03    4.28
   3  -1  40    8.69    3.06
   1   2 -40    0.91    4.11
   3  -1  40    5.38    3.58
  -2   3  40    1.17    4.12
   1   2 -40   13.98    4.25
   2  -3 -43    7.76    3.07
  -2   3  43    9.03    4.29
   3  -1  43    9.76    4.26
   1   2 -43   17.73    4.44
   1   2 -43   11.43    4.16
   2  -3 -43   13.77    4.79
  -2   3  46   -1.53    3.97
   3  -1  46   -0.52    3.78
   2  -3 -46    3.54    3.84
   1   2 -46    1.50    3.89
  -2   3  49    0.42    3.41
   3  -1  49    3.88    3.27
   1   2 -49   -3.39    3.55
   2  -3 -49   -0.65    3.07
   3  -1  52    2.39    2.56
  -2   3  52    3.97    2.55
  -3   0  51   18.11    3.82
   0   3  51   17.56    3.54
   3  -3  51   20.60    3.72
  -3   3 -51   14.45    3.39
   0  -3 -51   13.43    3.13
   0   3  48  193.14   12.52
   3  -3  48  181.53   12.69
  -3   3 -48  195.75   12.46
   0  -3 -48  161.86   12.16
   3  -3  45  367.63   21.79
   0   3  45  375.51   21.43
  -3   0  45  429.63   22.57
   0  -3 -45  324.47   21.37
   3   0 -45  358.78   21.63
  -3   3 -45  393.15   21.65
   0  -3 -42   75.95    6.84
   3  -3  42   81.17    6.86
   0  -3 -42   78.81    8.05
   3   0 -42   95.05    8.58
  -3   0  42   85.78    8.61
   0   3  42   85.14    7.97
   3   0 -42   73.57    7.92
   3  -3  42   92.77    8.40
   3  -3  42   69.49   13.24
  -3   0  39  108.21    9.44
   3   0 -39  137.87   11.34
   0  -3 -39  146.89   11.22
   3  -3  39  140.01    9.96
   0   3  39  143.47   10.92
   3  -3  39  152.92   11.17
   3   0 -39  144.11   11.33
  -3   0  39  143.58   11.68
   3  -3  39  107.96   17.49
  -3   0  36  492.27   28.41
   3   0 -36  578.23   30.78
   3  -3  36  533.79   29.19
   0  -3 -36  578.66   30.37
   3   0 -36  564.07   30.56
  -3   0  36  553.29   30.34
   3  -3  36  533.70   29.76
   0   3  36  549.61   29.72
   3  -3  36  455.28   39.55
   3  -3  33  328.29   29.97
   3  -3  33  369.57   20.78
   3   0 -33  403.14   22.33
  -3   0  33  351.13   20.01
   0   3  33  368.07   21.07
  -3   3 -33  386.60   21.24
   3   0 -33  410.06   22.30
   3  -3  33  345.30   20.90
  -3   0  33  350.76   21.33
   0  -3 -33  321.64   19.90
   3   0 -30  113.90    9.47
   0   3  30  103.83    8.51
  -3   3 -30   99.23    8.27
  -3   0  30  105.10    8.75
   3  -3  30   98.33    8.27
  -3   3 -30   84.38   13.08
   3  -3  30  105.83    8.35
   3   0 -30  110.84    9.53
  -3   0  30  108.75    7.82
  -3   0  30  128.37   15.25
   3  -3  30   96.74   11.60
   0  -3 -30  102.48    7.77
  -3   3 -27  627.86   42.25
   3   0 -27  792.58   36.29
  -3   0  27  674.69   33.91
   3  -3  27  611.58   39.90
  -3   0  27  739.27   43.45
   3  -3  27  577.59   34.16
   0   3  27  666.14   34.62
   3   0 -27  710.35   35.80
  -3   3 -27  673.92   34.60
  -3   0  27  604.98   34.56
  -3   0  24 1663.93   83.26
  -3   3 -24 1812.54   92.18
  -3   0  24 1809.39   91.49
   3  -3  24 1754.68   89.79
   3   0 -24 1740.72   85.00
  -3   3 -24 1679.72   83.83
  -3   3 -21  674.68   33.76
   3   0 -21  740.67   42.24
  -3   0  21  701.66   33.37
  -3   3 -21  700.27   40.87
   3   0 -21  804.11   44.48
   0  -3 -21  742.27   38.28
  -3   0  21  746.17   40.19
   3  -3  21  699.41   39.18
   3   0 -18  128.96   14.44
  -3   3 -18  121.03   12.56
   3  -3  18  114.76   11.44
  -3   0  18  137.39   12.13
   0  -3 -18  139.33   11.08
  -3   3 -18  105.58    7.17
   3   0 -18  110.91   12.42
  -3   0  18  112.55    6.91
   3   0 -15 1465.03   64.45
   3  -3  15 1331.08   59.59
   0  -3 -15 1373.08   58.57
  -3   0  15 1322.98   59.22
   3   0 -15 1417.91   61.35
   3  -3  15 1254.99   54.49
   3  -3  12 3181.47  154.45
   3   0 -12 3394.25  159.81
   0  -3 -12 3271.93  155.93
  -3   0  12 3076.12  155.54
   3  -3  12 3086.59  155.99
   3  -3   9 1565.16   72.77
   3  -3   9 1486.71   73.30
   0  -3  -9 1599.59   73.53
   3  -3   9 1357.73   70.33
   3  -3   6  380.93   21.30
   3  -3   6  367.67   20.99
   0  -3  -6  407.40   21.62
   3  -3   6  344.14   19.69
   3  -3   3 1690.07   79.49
   3  -3   3 1511.28   76.40
   3   0  -3 1652.32   77.60
   3  -3   3 1668.63   78.48
   3  -3   0 4183.18  211.12
   3   0   0 4451.21  211.83
   3  -3   0 4724.65  212.74
   0   3  -3 5260.13  251.99
   3   0   3 5371.29  251.67
   3  -3  -3 5060.24  253.06
   0   3  -3 5313.14  251.66
   0  -3   3 5216.23  251.74
   0  -3   6  663.40   34.55
   3  -3  -6  731.63   36.95
   3   0   6  721.15   37.23
   0   3  -6  690.40   35.50
   3  -3  -6  691.38   37.84
  -3   3   6  714.18   34.84
   0  -3   6  692.82   36.16
   0   3  -6  691.34   35.72
   3  -3  -9 1949.29   90.36
  -3   3   9 1744.20   86.92
   0  -3   9 1823.50   88.71
   0  -3   9 1746.58   86.79
   3  -3  -9 1732.93   87.94
  -3   0 -12  681.00   33.16
  -3   3  12  635.35   35.03
   0  -3  12  657.77   36.72
   3  -3 -12  728.32   37.98
   3  -3 -12  618.51   34.67
   0  -3  15  665.14   37.09
  -3   0 -15  625.70   31.86
  -3   3  15  664.81   35.46
   0   3 -15  658.90   35.80
   0  -3  15  640.07   31.96
  -3   3  18   20.09    5.39
   0  -3  18   20.05    3.08
   0   3 -18   13.90    5.51
   3  -3 -18   18.32    3.22
   0  -3  18   16.60    2.61
  -3   3  21 1902.63   92.83
   0  -3  21 1791.51   87.55
   3  -3 -21 1766.04   88.06
   0  -3  24 2406.77  115.32
   3  -3 -24 2379.68  115.94
   0   3 -24 2325.01  116.47
   0   3 -24 2383.11  126.33
   0   3 -27  139.26   17.92
   3  -3 -27  158.19   11.43
   0  -3  27  152.30    9.89
   0   3 -27  136.15   10.86
   3  -3 -27  180.19   11.04
  -3   3  27  135.66    9.99
   0  -3  27  138.08   10.50
   3   0  27  146.58   10.31
   3  -3 -27  139.65    9.95
   0  -3  30   74.07    6.42
   3  -3 -30   76.00    6.88
   3  -3 -30   81.04    7.97
   0   3 -30   78.31   13.63
   0   3 -30   70.37    7.54
   3  -3 -30   75.57    7.16
   0  -3  30   66.61    7.02
  -3   3  30   68.24    6.65
   3   0  30   63.13    6.71
   0  -3  33  301.09   17.18
   3  -3 -33  280.68   17.57
   3  -3 -33  328.32   19.15
   0   3 -33  260.95   26.58
  -3   3  33  284.53   17.71
   3  -3 -33  297.24   18.01
   0   3 -33  287.76   18.50
   0  -3  33  273.46   18.14
   3   0  33  294.25   17.73
   0   3 -36  724.27   53.90
   0  -3  36  661.13   49.79
   0   3 -36  897.20   43.40
   3  -3 -36  873.75   44.02
   0  -3  36  802.66   42.27
   3  -3 -36  844.76   42.78
   3   0  36  647.40   50.01
   3   0  36  796.20   42.82
   0   3 -36  843.16   43.80
   0  -3  36  861.06   43.82
  -3   3  36  803.19   42.89
   3  -3 -39  234.72   15.17
   3  -3 -39  253.77   16.54
   0   3 -39  268.20   16.11
   3   0  39  252.84   15.85
  -3   3  39  229.26   15.78
   0  -3  39  270.24   16.88
   0   3 -39  241.72   16.04
   0   3 -42   71.40    7.59
  -3   3  42   82.70    7.86
   0   3 -42   80.01    7.54
   3  -3 -42   73.85    7.88
   3  -3 -42   65.08    6.64
  -3   3  45  334.95   19.40
   3  -3 -45  310.56   19.17
   0   3 -45  307.40   18.94
  -3   3  48  296.59   16.85
  -3   0 -48  294.20   16.48
   0  -3  51   43.67    5.20
   3   0  51   38.20    4.76
  -3   3  51   47.85    4.87
  -3   0 -51   41.51    4.55
   0   3 -51   32.23    4.33
  -4   3  50   63.91    5.97
   1  -4  50   62.76    6.14
  -3  -1 -50   65.28    5.60
  -1   4 -50   49.88    5.15
  -1   4 -47  245.06   14.67
  -3  -1 -47  263.65   15.06
   4  -3 -47  200.94   13.54
   1  -4  47  227.50   13.72
   1  -4  47  267.74   15.76
  -4   3  47  281.05   15.59
  -4   3  44  394.26   21.99
   1  -4  44  376.72   22.18
  -1   4 -44  349.96   21.13
   1  -4  41   32.39    5.71
  -4   3  41   17.96    5.45
  -1   4 -41   29.95    5.19
  -1   4 -41   29.47    5.14
   1  -4  38  154.05   19.40
  -4   3  38  208.44   14.14
   1  -4  38  223.11   14.61
  -1   4 -38  204.14   14.17
   4  -3 -38  191.67   13.38
   3   1  38  151.82   18.89
  -1   4 -38  206.52   13.93
   4  -3 -35  292.84   18.28
   1  -4  35  310.03   17.80
  -1   4 -35  327.60   19.13
   1  -4  35  299.32   18.81
  -4   3  35  319.75   18.58
   4  -3 -35  287.97   18.31
  -1   4 -35  274.16   27.56
   1  -4  35  236.44   24.43
   1  -4  35  281.09   17.39
   1  -4  32  288.72   16.49
   4  -3 -32  293.56   17.16
  -4   3  32  255.47   16.77
  -1   4 -32  288.95   17.57
   1  -4  32  259.02   17.14
   4  -3 -32  277.56   16.96
   1  -4  32  261.79   16.10
  -1   4 -32  250.36   25.75
   1  -4  32  227.69   22.65
  -1   4 -29   23.30    9.26
   1  -4  29   28.48    7.80
   1  -4  29   32.23    5.07
  -1   4 -29   24.08    4.74
   4  -3 -29   30.24    4.59
  -4   3  29   27.26    4.45
   4  -3 -29   31.75    4.70
   1  -4  29   25.72    4.08
   1  -4  29   29.98    4.15
  -1   4 -26  195.11   21.00
   1  -4  26  202.17   18.10
  -1   4 -26  213.68   13.48
   4  -3 -26  192.78   12.86
   1  -4  26  173.55   12.80
  -4   3  26  164.57   12.15
   1  -4  26  220.66   12.46
   4  -3 -26  223.79   13.25
  -4   3  26  192.72   17.93
   1  -4  26  189.28   12.20
   1  -4  23 1063.83   53.54
  -1   4 -23 1036.13   54.35
   4  -3 -23 1092.75   54.14
  -4   3  23 1116.50   59.52
   1  -4  23 1185.89   62.27
   1  -4  23 1009.38   59.20
   1  -4  20  871.31   43.42
   4  -3 -20  838.51   43.75
   1  -4  20  913.80   50.65
  -4   3  20  886.20   48.32
   1  -4  20  845.71   48.28
   1  -4  17  179.04   10.25
   4  -3 -17  177.02   11.00
  -3  -1 -17  160.80   11.33
   1  -4  17  188.54   15.73
  -4   3  17  201.20   14.44
   4  -3 -17  153.13   12.03
   1  -4  17  189.71   14.25
   1  -4  14  265.87   14.02
   1  -4  14  247.69   13.98
  -3  -1 -14  267.97   15.61
   1  -4  14  285.31   19.54
  -4   3  14  254.72   16.93
   1  -4  14  251.46   16.96
   4  -3 -14  265.10   16.58
  -1   4 -14  259.10   16.69
   1  -4  11  873.17   47.18
  -3  -1 -11  935.48   46.76
  -4   3  11  941.25   47.39
   1  -4  11  918.68   49.48
   4  -3 -11  884.56   47.90
   4  -3 -11  958.56   51.00
  -1   4 -11  924.38   46.64
   1  -4   8 1038.49   54.42
   4  -3  -8 1079.36   54.65
   4  -3  -8 1022.53   55.74
  -1   4  -5  104.35    7.90
  -1   4  -5  124.32    7.98
   1  -4   5  107.16    8.79
   4  -3  -5  136.39   10.45
   4  -3  -5  135.19   10.30
   1  -4   2   19.03    3.33
   4  -3  -2   21.70    5.10
   3   1   2   20.58    2.66
  -1   4  -2   19.89    2.90
   4  -3   1 1803.01   86.48
   3   1  -1 1863.67   86.56
   4  -3   1 1804.72   85.86
   4  -3   1 1700.10   82.74
   1  -4  -1 1649.16   82.45
   4  -3   4 1638.69   80.63
   3   1  -4 1526.01   77.63
   1  -4  -4 1681.52   80.77
   3   1  -4 1639.25   79.55
   4  -3   7  155.22   11.46
   4  -3   7  157.09   11.34
   3   1  -7  154.60   11.29
   1  -4  -7  153.42   11.72
   4  -3  10  157.74   11.45
   4  -3  10  157.58   12.10
   3   1 -10  135.07   11.57
   4  -3  10  174.85   12.96
   1  -4 -10  160.84   12.29
  -3  -1  13  552.86   28.67
   4  -3  13  619.11   34.25
  -3  -1  13  607.70   32.92
   1  -4 -13  566.37   32.57
   4  -3  13  613.75   31.63
   4  -3  13  648.49   34.13
   3   1 -13  554.20   29.34
  -4   3 -13  542.60   32.56
  -3  -1  16  181.79   10.33
   3   1 -16  189.84   15.54
  -3  -1  16  202.09   14.96
   4  -3  16  208.02   16.23
   1  -4 -16  207.71   14.69
   3   1 -16  192.59   18.01
   4  -3  16  190.83   12.81
  -4   3 -16  191.72   15.23
  -3  -1  19   80.91    5.85
  -3  -1  19   76.54    5.35
  -4   3 -19   74.58    5.90
   3   1 -19   95.07   11.59
   1  -4 -19  103.76   10.46
  -3  -1  19   75.19    9.96
   4  -3  19   74.21   10.08
  -4   3 -19   81.64    9.98
   3   1 -19  101.86   13.62
   4  -3  19   56.32    6.94
  -3  -1  22  145.68    9.04
  -3  -1  22  146.81    9.50
  -4   3 -22  148.89    9.70
   3   1 -22  162.23   16.77
  -3  -1  22  170.03   15.61
   4  -3  22  149.27   15.01
   1  -4 -22  158.56   14.21
  -4   3 -22  148.86   14.71
   3   1 -22  170.76   18.67
   3   1 -25  277.53   24.73
  -4   3 -25  236.63   20.79
  -3  -1  25  245.05   14.46
  -3  -1  25  254.82   21.82
   4  -3  25  219.04   20.49
   3   1 -25  275.23   16.26
  -3  -1  25  221.75   15.22
  -4   3 -25  268.48   14.88
  -1   4  25  240.53   14.90
   3   1 -28    0.30    4.91
  -1   4  28    3.42    3.31
   4  -3  28    5.04    2.93
  -3  -1  28    5.83    3.48
   4  -3  28    6.38    4.93
  -3  -1  28    8.18    6.84
  -3  -1  28    1.20    3.60
   1  -4 -28   10.73    2.87
   1  -4 -31    5.51    3.43
   3   1 -31   -0.32    3.65
   4  -3  31    4.71    2.97
  -1   4  31   -2.00    3.38
  -3  -1  31   -0.62    4.32
   4  -3  31   -7.33    6.60
  -3  -1  31   -4.52    3.82
  -3  -1  31   -3.97    9.46
   1  -4 -31    0.45    2.43
   4  -3  31    1.20    6.46
   1  -4 -34    5.45    4.01
   4  -3  34    5.70    3.59
   3   1 -34    1.30    4.43
  -3  -1  34    0.68    4.52
   4  -3  34    3.53    3.67
  -1   4  34    1.88    3.53
  -3  -1  34    3.21    7.16
   4  -3  34  -11.18   10.12
  -3  -1  34   -4.26    4.35
   1  -4 -34    5.54    3.08
   4  -3  34   -1.25    7.14
  -3  -1  37   31.30    6.55
  -1   4  37   32.37    5.28
   4  -3  37   24.71    5.22
  -3  -1  37   15.38    4.63
   4  -3  37   26.16    4.84
   1  -4 -37   20.55    5.44
   3   1 -37   27.51    5.75
   4  -3  40   61.68    6.69
  -3  -1  40   54.96    7.30
  -1   4  40   53.74    6.37
   1  -4 -40   55.75    5.90
   4  -3  40   52.33   12.63
  -3  -1  40   33.88    5.60
   3   1 -40   49.33    6.66
   4  -3  40   53.68    5.86
   1  -4 -40   39.06    6.39
   1  -4 -43    1.99    2.88
   3   1 -43   -1.71    4.30
   1  -4 -43   12.30    4.28
   4  -3  43    6.65    3.03
  -1   4  43    1.59    3.85
   4  -3  43    5.24    4.04
  -3  -1  43   -2.66    5.22
   1  -4 -46   -1.73    4.19
  -1   4  46    5.84    3.98
   4  -3  46   -4.35    4.13
  -3  -1  46   -3.76    5.19
  -4   3 -49   -4.32    3.24
  -3  -1  49    3.89    3.57
   4  -3  49   -1.56    3.14
  -1   4  49   -3.95    3.17
   4  -2 -51   18.52    3.94
  -2  -2 -51    0.30    3.58
  -2   4 -51    6.32    3.25
   2  -4  51   25.17    3.83
   2   2  51   20.74    3.68
  -4   2  51   26.08    3.83
  -2  -2 -48  234.90   15.01
  -2   4 -48  234.02   15.06
   2  -4  48  263.38   15.85
   2   2  48  280.54   15.60
  -4   2  48  258.30   15.70
  -2   4 -45  376.84   22.11
  -2  -2 -45  370.48   22.16
  -4   2  45  411.83   22.90
   2  -4  45  371.57   22.60
   2   2  45  426.90   22.52
  -2   4 -42   51.22    6.63
  -2  -2 -42   50.94    6.72
   4  -2 -42   57.63    7.19
   2   2  42   66.70    7.04
  -4   2  42   71.08    7.56
   2  -4  42   61.77    7.22
   2  -4  39  210.87   23.92
   4  -2 -39  263.90   17.32
   2   2  39  272.55   17.25
  -4   2  39  297.58   17.87
  -2   4 -39  264.62   17.28
   2  -4  39  283.77   17.71
   2  -4  39  262.39   16.18
   4  -2 -39  292.68   18.15
   4  -2 -36  571.39   31.73
   2  -4  36  471.95   40.58
  -4   2  36  604.10   32.31
   4  -2 -36  600.88   32.44
   2   2  36  603.13   32.12
   2  -4  36  579.64   32.25
  -2   4 -36  618.24   32.57
   4  -2 -36  632.52   33.33
   2  -4  36  555.88   31.22
   4  -2 -33  346.44   20.71
  -2   4 -33  290.07   28.76
   2  -4  33  338.07   29.06
   4  -2 -33  397.90   21.59
  -2   4 -33  357.77   21.14
   2   2  33  369.22   20.95
   2  -4  33  345.06   20.97
  -4   2  33  355.29   21.03
   2  -4  33  330.58   20.17
   4  -2 -33  376.16   22.22
  -2   4 -30   11.22    3.61
   2   2  30   15.16    3.75
  -4   2  30   20.11    4.04
   2  -4  30   16.11    3.96
   4  -2 -30   15.08    3.89
   2  -4  30   17.17    7.04
  -2   4 -30   12.15    7.64
   4  -2 -30   14.45    3.61
   2  -4  30   14.82    3.42
  -4   2  30   15.59    6.92
   4  -2 -30   14.13    4.41
   2  -4  30   15.69    3.33
  -2   4 -27  717.42   36.69
   2   2  27  720.38   36.49
   4  -2 -27  747.60   36.98
   2  -4  27  604.97   36.15
  -4   2  27  634.35   35.97
   2  -4  27  671.57   35.54
   4  -2 -27  747.42   36.70
   2  -4  27  744.05   36.13
  -4   2  27  672.78   35.02
   2  -4  27  663.36   35.95
   4  -2 -27  774.32   38.09
  -4   2  27  696.27   43.71
   2  -4  27  736.79   44.79
  -2   4 -27  704.08   46.15
  -4   2  24 1767.87   89.30
   2  -4  24 1937.97   90.37
  -2   4 -24 1859.29   90.83
   4  -2 -24 1815.79   90.95
  -4   2  24 1983.71   97.77
  -2   4 -24 1749.87   99.65
   2  -4  24 1920.31   98.35
   2  -4  21 2478.35  111.51
  -4   2  21 2189.03  110.40
  -2  -2 -21 2364.61  113.63
  -4   2  21 2498.25  117.59
   4  -2 -21 2138.34  111.57
   2  -4  21 2483.09  118.55
   4  -2 -21 2320.55  111.96
  -2   4 -21 2266.78  111.70
  -2  -2 -18   39.43    5.65
  -4   2  18   43.57    7.24
   2  -4  18   56.12    8.01
   4  -2 -18   48.12    5.28
  -2   4 -18   42.67    4.67
   4  -2 -18   42.19    4.79
   4  -2 -18   40.38    9.00
   4  -2 -15 1530.71   79.22
  -4   2  15 1662.47   81.11
   2  -4  15 1596.19   81.57
   2  -4  12 2694.76  132.90
   4  -2 -12 2712.18  135.78
   2  -4  12 2833.57  136.65
  -2  -2 -12 2865.13  135.62
  -4   2  12 2883.68  136.24
   2  -4  12 2852.96  138.27
   4  -2  -9 2990.84  144.48
   2  -4   9 2963.92  143.83
   2  -4   9 2877.96  144.73
  -2   4  -6    4.83    1.72
   2   2   3 1282.85   65.86
   4  -2  -3 1301.89   64.19
   2  -4   3 1291.64   65.58
   2   2   0 7222.02  338.68
   2  -4   0 7020.31  338.64
   4  -2   0 6983.10  336.59
   4  -2   0 7034.16  338.00
   2   2  -3 3203.93  157.00
   4  -2   3 3255.90  156.99
   2   2  -3 3203.03  156.06
   4  -2   6  451.47   23.30
   4  -2   6  464.68   24.55
   2   2  -6  446.51   23.20
   2   2  -6  377.36   19.93
   2  -4  -6  443.67   24.31
   4  -2   9  507.08   26.39
   2  -4  -9  478.08   26.95
   2   2  -9  463.91   26.35
   4  -2   9  474.37   26.61
   4  -2   9  444.81   26.04
  -4   2  -9  440.53   24.46
  -2  -2  12 4393.38  216.98
   4  -2  12 4671.92  219.72
   2  -4 -12 4806.75  221.80
   4  -2  12 4515.52  220.11
  -4   2 -12 4667.02  219.64
   4  -2  12 5024.59  222.10
   2   2 -12 4428.55  217.45
  -2  -2  15 1475.00   72.72
   4  -2  15 1524.84   74.92
   2  -4 -15 1563.37   77.94
   4  -2  15 1745.01   80.45
   2   2 -15 1459.65   73.42
   4  -2  15 1426.17   76.23
  -4   2 -15 1494.88   76.35
  -2  -2  18  262.63   14.33
  -2  -2  18  286.50   14.87
   2   2 -18  276.29   20.20
   2  -4 -18  297.17   20.01
   4  -2  18  325.96   22.08
   4  -2  18  242.41   16.12
   4  -2  18  213.51   18.44
  -2  -2  21 1471.03   72.60
  -2  -2  21 1472.68   73.04
   2   2 -21 1643.90   81.04
   4  -2  21 1346.71   77.84
   2  -4 -21 1643.63   79.87
   4  -2  21 1600.53   81.61
  -2  -2  24 2347.18  113.56
  -2  -2  24 2352.02  113.06
  -2  -2  24 2570.61  122.63
   4  -2  24 2520.44  122.93
   2   2 -27  349.93   18.57
   2  -4 -27  324.87   18.75
  -2  -2  27  293.54   16.84
  -2  -2  27  283.81   24.68
   4  -2  27  286.52   24.43
   2  -4 -27  297.71   17.11
   4  -2  27  266.41   16.97
  -2   4  27  280.36   17.06
   2   2 -27  311.11   18.55
  -2  -2  27  262.14   17.80
   2  -4 -30   11.38    4.00
   2   2 -30    4.55    3.14
   4  -2  30    6.67    3.02
  -2  -2  30    4.05    4.34
   2   2 -30    5.92    3.88
  -2   4  30    3.54    2.84
  -2  -2  30    6.96    3.01
  -2  -2  30    0.97    5.97
   4  -2  30   -1.81    7.48
   2  -4 -30    6.36    2.60
   2  -4 -33  526.76   28.37
   2   2 -33  540.92   28.13
   2   2 -33  436.06   38.08
  -2  -2  33  486.91   26.60
  -2  -2  33  527.89   28.55
  -2   4  33  491.27   27.17
   2   2 -33  530.38   28.73
   4  -2  33  467.76   27.06
   4  -2  33  397.05   33.73
   2  -4 -33  467.06   26.64
   4  -2  36 1221.54   63.36
  -2  -2  36 1314.82   64.76
   2   2 -36 1264.97   64.57
  -2   4  36 1265.50   63.39
  -2  -2  36 1258.69   62.78
   2   2 -36 1354.46   64.23
   2  -4 -36 1270.14   64.23
  -2  -2  39   99.19    8.71
   2  -4 -39  114.45    9.19
   4  -2  39  109.00    8.96
   2  -4 -39  109.51    9.80
   2   2 -39  125.57   10.06
  -2   4  39  119.03    9.60
   4  -2  39  111.09    9.44
   2   2 -39  124.60   10.49
  -2  -2  39  117.22   10.92
   2  -4 -42   70.07    6.65
   4  -2  42   73.41    6.51
   2  -4 -42   63.66    7.55
   2   2 -42   68.56    7.56
  -2   4  42   73.64    7.39
   4  -2  42   79.88    7.57
   2   2 -42   57.02    7.24
  -2  -2  42   93.02    9.01
   2  -4 -45  226.45   15.75
   2   2 -45  294.11   17.41
   4  -2  45  298.14   17.17
  -2   4  45  338.74   17.44
  -2  -2  45  353.77   18.64
   4  -2  45  241.79   15.44
   2  -4 -45  269.17   17.01
   2   2 -45  276.69   16.97
  -2  -2  48  313.13   17.55
  -2   4  48  281.41   16.66
   4  -2  48  262.05   16.59
  -4   2 -48  283.29   16.68
  -2   4  51   19.74    3.49
   4  -2  51   15.88    3.39
  -4   2 -51   21.35    3.53
  -4   1  49    1.07    3.31
   1   3  49   -3.57    3.51
   3  -4  49   -3.44    3.46
  -1  -3 -49   -5.34    3.82
  -3   4 -49   -0.19    2.98
  -4   1  46    1.09    4.65
   3  -4  46    4.39    4.51
   1   3  46   10.12    4.44
  -1  -3 -46    3.39    3.92
  -3   4 -46    4.21    3.97
  -4   1  43    4.66    4.69
   1   3  43    0.82    4.37
   3  -4  43    8.11    4.26
  -1  -3 -43   10.47    4.25
   3  -4  43    8.22    3.11
   4  -1 -43   -6.11    5.22
   3  -4  40   75.85    8.48
   4  -1 -40   83.73    8.30
  -4   1  40   96.44    9.02
   1   3  40  102.75    8.61
  -1  -3 -40   73.46    8.05
   4  -1 -40   88.91    8.72
   3  -4  40   81.51    7.23
   3  -4  40   65.38   13.47
   3  -4  37   18.54    5.16
   4  -1 -37   31.35    5.52
   1   3  37   26.85    5.46
  -4   1  37   25.93    5.68
   4  -1 -37   37.45    6.17
   3  -4  37   29.93    4.67
   3  -4  37   12.79    8.94
  -3   4 -34   23.36    4.50
   4  -1 -34   25.63    5.25
   1   3  34   22.12    4.81
   3  -4  34   15.06    4.33
  -4   1  34   24.35    5.08
   3  -4  34    9.10    9.89
  -4   1  34   15.27    3.68
   4  -1 -34    9.63    4.90
   3  -4  34   20.81    4.30
   3  -4  31    1.56    2.97
  -3   4 -31    4.09    2.92
  -4   1  31   -0.28    3.36
   4  -1 -31   -0.97    3.16
   1   3  31   -4.22    3.79
   3  -4  31    1.35    2.12
   3  -4  31    3.24    4.95
  -3   4 -31    6.28    6.00
  -4   1  31   -2.05    3.04
  -4   1  31   -7.60    7.70
   4  -1 -31    0.34    4.01
   3  -4  31    0.49    2.67
   3  -4  28   20.79    3.87
  -3   4 -28   19.51    3.88
   1   3  28   22.75    4.23
  -4   1  28   19.77    4.29
   4  -1 -28   19.10    4.65
   3  -4  28   24.08    3.46
   4  -1 -28   26.24    4.09
   3  -4  28   21.35    3.98
   4  -1 -28   31.35    5.56
   3  -4  28   20.31    5.10
  -4   1  28   19.93    7.77
  -4   1  28   18.27    3.56
  -3   4 -28   23.48    7.68
   3  -4  28   16.05    8.04
  -3   4 -25  246.41   22.40
   3  -4  25  257.84   22.74
   3  -4  25  245.40   14.75
   4  -1 -25  280.10   16.50
  -4   1  25  239.60   13.88
   3  -4  25  210.54   18.17
  -4   1  25  261.75   21.70
  -4   1  25  221.50   14.54
  -3   4 -25  246.00   14.61
   4  -1 -25  240.54   15.35
  -4   1  22   37.82    4.00
   3  -4  22   38.76    4.59
   3  -4  22   47.22    9.04
  -3   4 -22   32.38    8.37
   4  -1 -22   48.59   10.07
  -1  -3 -22   22.66    6.19
   3  -4  22   34.45    6.87
  -4   1  22   49.57    8.62
   4  -1 -22   38.53    9.46
   4  -1 -22   33.40    4.95
  -3   4 -22   26.74    4.22
  -3   4 -19   22.80    3.81
   4  -1 -19   45.88    8.89
  -4   1  19   32.60    3.36
   3  -4  19   41.57    4.38
   3  -4  19   38.97    7.42
   4  -1 -19   35.50    8.45
   3  -4  19   34.97    6.18
  -1  -3 -19   34.72    5.92
  -4   1  19   39.95    7.45
   4  -1 -19   24.72    4.10
   4  -1 -16  983.70   49.79
  -4   1  16  869.43   41.49
   3  -4  16  899.68   46.21
  -4   1  16  969.45   47.07
   4  -1 -16  855.43   44.25
   3  -4  16  979.64   48.28
   4  -1 -16 1010.40   51.15
  -4   1  13  418.20   24.43
  -1  -3 -13  447.65   24.49
   4  -1 -13  451.61   26.59
   4  -1 -13  451.86   27.72
   3  -4  13  445.15   25.40
   3  -4  10   81.87    8.00
   4  -1 -10   86.20    9.72
   3  -4  10   69.48    6.89
  -1  -3 -10   90.58    8.02
   4  -1  -7   38.67    5.87
   3  -4   7   44.96    6.06
   3  -4   7   33.57    4.81
   4  -1  -7   44.71    5.59
   3  -4   4  799.36   40.68
   4  -1  -4  695.37   39.07
   3  -4   4  785.79   40.10
   4  -1  -4  771.36   39.46
   3  -4   1  881.75   46.64
   4  -1  -1  872.96   45.13
   4  -1  -1  907.83   45.60
   1   3  -2 2041.64  102.52
   1   3  -2 2055.44  101.86
   4  -1   2 2166.85  103.10
   1   3  -5   41.01    5.84
   4  -1   5   34.87    6.33
   4  -1   5   41.77    4.70
   3  -4  -5   36.16    5.31
   4  -1   5   36.50    5.33
  -3   4   5   29.43    2.80
   1   3  -5   35.75    4.62
   1   3  -8  746.08   38.28
  -1  -3   8  727.23   38.36
   3  -4  -8  777.37   40.03
  -3   4   8  766.06   36.33
   4  -1   8  758.52   38.46
  -1  -3   8  657.42   35.45
   4  -1   8  744.08   39.24
   3  -4 -11  587.33   30.29
  -3   4  11  554.20   26.83
  -1  -3  11  548.25   28.87
   4  -1  11  526.46   29.13
  -3   4  14  371.52   21.42
  -1  -3  14  382.04   23.28
   3  -4 -14  394.75   24.08
  -1  -3  14  342.39   18.44
   1   3 -14  353.15   19.30
   4  -1  14  369.38   23.41
   3  -4 -17  118.35    8.38
   1   3 -17  129.13   12.21
  -1  -3  17  143.10    8.48
  -1  -3  17  131.35    8.02
   4  -1  17  123.73   13.09
   3  -4 -17  165.97   13.85
  -1  -3  17  148.97   13.19
   4  -1  17  110.59    9.77
   1   3 -20  919.86   49.05
   3  -4 -20  878.93   43.00
   4  -1  20  778.84   43.36
  -1  -3  20  860.64   42.66
  -1  -3  20  847.34   42.22
  -1  -3  23  940.94   47.43
  -1  -3  23  933.59   46.98
   3  -4 -23  960.31   47.97
   1   3 -23  961.11   58.71
   1   3 -26  146.10   18.94
   3  -4 -26  154.23   11.85
  -1  -3  26  154.09   10.09
   4  -1  26  138.93   10.30
  -3   4  26  152.98   10.22
   1   3 -26  173.25   11.75
   3  -4 -26  137.15   10.11
   4  -1  29    7.94    3.47
  -3   4  29    3.85    3.04
   1   3 -29   12.22    4.25
   1   3 -29    8.62    7.49
   4  -1  29    6.19    6.09
   1   3 -29   16.42    3.98
   3  -4 -29   12.63    4.31
  -1  -3  29    8.65    3.17
   4  -1  29    0.96    5.95
   3  -4 -29    5.51    2.71
   1   3 -32  249.89   26.58
   1   3 -32  304.95   17.67
   3  -4 -32  298.63   18.45
  -1  -3  32  286.39   16.67
   4  -1  32  225.40   23.59
  -3   4  32  271.44   17.12
   4  -1  32  265.27   17.01
   1   3 -32  292.50   18.36
   4  -1  35  737.22   51.73
  -1  -3  35  588.95   45.62
   1   3 -35  673.87   52.04
   3  -4 -35  792.95   41.57
   1   3 -35  837.10   40.95
   3  -4 -35  787.22   40.48
  -1  -3  35  771.55   39.89
   4  -1  35  618.77   47.96
   1   3 -35  792.81   41.59
   4  -1  35  766.75   40.45
  -3   4  35  803.07   40.55
   4  -1  38  192.84   23.01
   3  -4 -38  204.74   13.85
  -1  -3  38  212.86   13.44
   1   3 -38  204.91   14.29
   3  -4 -38  211.40   14.80
   4  -1  38  151.50   18.54
  -3   4  38  212.10   14.21
   1   3 -38  204.95   14.71
   4  -1  38  210.18   14.03
  -3   4  41   10.14    4.71
   1   3 -41   22.73    4.88
   4  -1  41   19.17    4.52
   1   3 -41   18.62    4.69
   3  -4 -41   27.17    5.17
   4  -1  41   22.04    3.87
   3  -4 -41   16.22    3.77
   1   3 -44  252.52   16.32
  -3   4  44  292.24   16.38
   4  -1  44  279.48   16.37
   1   3 -44  276.92   16.05
   4  -1  44  225.93   14.61
   3  -4 -44  238.96   16.30
   3  -4 -44  238.15   15.23
   1   3 -47  268.83   17.29
  -3   4  47  323.63   18.02
   4  -1  47  320.77   17.89
   4  -1  50   42.41    4.96
  -3   4  50   48.48    5.16
   3  -4 -50   37.69    4.05
   4   0 -50   35.75    4.83
  -4   4 -50   38.43    4.38
   4  -4  50   37.82    4.52
   0   4  50   48.54    4.80
  -4   4 -47  280.76   15.83
   0  -4 -47  229.64   15.43
   4  -4  47  237.66   15.79
   0   4  47  282.05   15.90
  -4   0  47  293.06   16.62
   0  -4 -44  232.02   15.74
   0   4  44  317.97   17.20
   4  -4  44  287.69   17.22
  -4   0  44  334.01   18.20
   4   0 -44  265.99   17.12
   4  -4  44  265.93   15.89
   0  -4 -44  262.14   16.95
   0  -4 -41   86.00    7.66
   0   4  41  102.03    8.63
  -4   0  41   89.90    8.99
   4   0 -41   81.11    8.51
   4  -4  41   93.36    8.39
   4  -4  41   61.48   13.40
   0  -4 -41   93.30    8.53
   4  -4  41   97.77    7.76
   4   0 -41   91.18    8.64
  -4   0  38  133.43   10.50
   4   0 -38  167.61   12.64
   4  -4  38  150.75   11.91
  -4   0  38  163.83   12.91
   0   4  38  180.55   11.96
   4  -4  38  169.23   11.56
   0  -4 -38  159.12   12.17
   4   0 -38  172.29   12.67
   4  -4  38  140.22   20.08
   4   0 -35  806.86   40.48
   4  -4  35  735.45   38.92
   0  -4 -35  757.75   39.71
   0   4  35  766.56   39.24
   4   0 -35  752.07   40.15
   4  -4  35  690.33   39.02
  -4   0  35  806.45   40.36
   4  -4  35  703.03   51.50
  -4   0  35  710.94   38.15
  -4   0  35  747.06   50.08
   0  -4 -35  712.98   38.27
   4  -4  32  429.73   22.96
   4   0 -32  458.41   24.51
  -4   0  32  395.98   23.45
   4  -4  32  339.30   22.36
   0   4  32  398.43   22.85
   4   0 -32  429.22   24.05
   4  -4  32  384.66   21.82
   4  -4  32  418.33   34.14
  -4   0  32  411.70   22.09
  -4   0  32  410.40   32.39
   0  -4 -32  387.07   22.19
   4  -4  29   22.11    4.33
   4   0 -29   24.54    5.19
  -4   0  29   23.40    4.90
   4  -4  29   22.58    4.19
  -4   4 -29   24.02    4.15
   4   0 -29   31.59    5.39
   0   4  29   29.32    4.55
   4  -4  29   27.46    3.84
  -4   4 -29   25.52    7.63
   4  -4  29   28.89   10.34
  -4   0  29   23.76    8.74
   4  -4  29   22.10    6.39
  -4   0  29   24.34    3.90
   0  -4 -29   26.74    3.95
   4   0 -26  517.57   26.10
  -4   4 -26  473.22   24.25
   4   0 -26  481.21   25.65
   0   4  26  451.06   24.43
  -4   0  26  390.12   24.42
   4  -4  26  385.61   23.90
   4  -4  26  426.17   23.67
  -4   0  26  459.31   23.80
   0  -4 -26  454.96   24.02
  -4   0  26  466.52   32.23
   0  -4 -26  421.22   29.42
   4  -4  26  389.02   29.67
   4   0 -26  521.50   36.23
  -4   4 -26  406.26   31.53
   4  -4  26  524.48   35.73
  -4   0  23  927.07   47.87
   4   0 -23 1057.26   58.66
  -4   4 -23  927.70   48.16
  -4   0  23 1038.16   56.09
   0  -4 -23  974.28   53.56
   4  -4  23  952.46   54.73
  -4   4 -23  929.56   55.66
   4   0 -23 1080.73   60.54
   4  -4  23 1097.23   59.27
  -4   0  20  633.13   32.52
  -4   0  20  622.51   31.97
   4   0 -20  712.76   41.58
  -4   4 -20  620.41   32.74
   4  -4  20  638.86   38.81
  -4   0  20  695.50   39.40
   0  -4 -20  692.50   37.94
   4  -4  20  737.48   41.86
  -4   4 -20  621.61   39.40
   4   0 -20  753.24   43.84
  -4   0  17   64.31    5.04
  -4   0  17   64.49    8.99
   0  -4 -17   67.69    8.39
   4  -4  17   74.11    9.60
   4   0 -17   83.71   11.74
   4   0 -17   90.37   10.39
  -4   4 -17   65.86    5.26
   4   0 -14  431.21   29.13
   4  -4  14  429.00   24.38
   4   0 -14  386.82   21.70
   4  -4  14  425.86   26.12
  -4   0  14  411.95   25.15
   4   0 -11  467.37   27.69
   4  -4  11  437.74   23.66
   4  -4  11  448.89   24.63
   0  -4 -11  455.21   24.63
   4  -4   8  338.70   19.69
   4  -4   8  280.58   17.23
   0  -4  -8  318.04   19.65
   4  -4   5   48.82    6.54
   4  -4   5   49.09    5.83
   0  -4  -5   60.33    6.97
   4  -4   2  432.53   24.63
   4   0  -2  405.87   22.40
   4  -4   2  383.41   23.43
   4  -4  -1 1012.11   54.05
   4   0   1 1048.60   53.07
   4   0   4 1240.61   61.61
   0   4  -4 1221.94   62.13
   0   4  -4 1251.65   61.75
   4  -4  -4 1274.37   64.70
   0  -4   4 1213.93   61.90
   0   4  -7  604.80   33.11
   4   0   7  622.70   33.37
   4  -4  -7  646.97   35.07
   4   0   7  620.39   35.44
   0  -4   7  637.48   33.94
   0   4  -7  638.54   33.30
  -4   4   7  625.27   31.96
   0  -4  10  317.46   16.44
   4   0  10  311.67   21.28
   0  -4  10  277.62   17.48
   4  -4 -10  345.61   20.31
  -4   4  10  328.49   18.37
   0  -4  10  366.10   20.83
   4  -4 -10  347.51   22.21
   0  -4  13  143.64    8.30
   0  -4  13  138.97    8.10
   0  -4  13  137.78    8.61
  -4   4  13  126.04   10.39
  -4   0 -13  123.05    8.81
   0  -4  13  149.12   12.68
   4  -4 -13  154.08   13.65
   0  -4  13  123.34    9.80
   0   4 -13  144.04    8.95
   4   0  13  126.25   13.35
   0  -4  13  150.04    8.24
   4  -4 -13  121.71   10.81
   0  -4  16  804.54   41.85
   0  -4  16  885.07   41.85
   0   4 -16  881.79   46.01
  -4   4  16  852.88   45.38
   0  -4  16  852.48   47.77
   0   4 -16  821.31   42.64
   0  -4  16  813.70   44.78
   0  -4  19  407.03   21.51
   0   4 -19  409.41   26.55
   4  -4 -19  397.35   21.99
  -4   4  19  425.28   25.93
   0  -4  19  451.09   28.76
   0  -4  19  399.43   25.37
   0  -4  22  222.01   13.15
   4  -4 -22  219.67   13.43
  -4   4  22  190.65   17.13
   0  -4  22  230.08   19.59
   0  -4  22  220.14   17.53
   4  -4 -25  132.03   11.29
   0   4 -25  151.24   18.59
   0  -4  25  121.31   13.97
   4   0  25  142.28   10.10
   0   4 -25  138.52   10.76
   0  -4  25  124.92   10.54
   4  -4 -25  144.97   10.11
   0  -4  25  158.52    9.94
   0  -4  25  133.55   16.40
   4  -4 -25  143.81    9.99
   0  -4  28   48.94    5.14
   4  -4 -28   59.55    7.27
   0  -4  28   30.72    9.40
   0   4 -28   71.25   13.62
   4  -4 -28   56.59    6.09
   0   4 -28   53.71    6.68
   4   0  28   53.36    5.99
  -4   4  28   55.85    5.76
   0  -4  28   57.02    6.81
   4  -4 -28   56.56    6.22
   0  -4  28   62.65    5.94
   0  -4  28   41.71   11.90
   4  -4 -28   58.74    5.87
   0   4 -31    2.09    3.44
   0  -4  31    1.32    4.18
  -4   4  31    0.75    2.84
   4   0  31   -0.54    3.75
   4  -4 -31    1.38    2.86
   0  -4  31   -7.23    6.32
   0   4 -31    3.88    6.12
   4   0  31   -0.93    6.41
   0  -4  31    1.22    2.99
   4  -4 -31    0.72    4.41
   4   0  34   -1.70    4.12
   0  -4  34    2.09    4.25
  -4   4  34    5.47    3.71
   0   4 -34    0.72    4.05
   4  -4 -34    7.69    3.88
   0   4 -34   -1.33    7.32
   0  -4  34   -2.82    3.99
   4   0  34    6.42    6.50
   4  -4 -34   -0.37    5.24
   0   4 -34    9.64    3.85
   0  -4  37   13.98    5.75
   0   4 -37   17.44    5.27
  -4   4  37   20.49    5.23
   4   0  37    8.43    5.13
   4  -4 -37   15.82    4.70
   0   4 -37   11.93    9.28
   4   0  37   -3.13   11.25
   0  -4  37   13.52    4.44
   0   4 -37   22.81    5.20
   4  -4 -37   25.16    5.69
   0   4 -40  104.85    9.70
   4   0  40  118.94    9.56
   0  -4  40  114.64   10.30
  -4   4  40  119.17    9.56
   4  -4 -40  111.76    9.11
   4   0  40  113.26   16.50
   4   0  40   71.69   12.33
   0   4 -40  101.86    9.25
   4  -4 -40  112.80    9.90
   0  -4  43   20.77    3.71
   0  -4  43   11.07    5.45
   0   4 -43   18.19    4.40
  -4   4  43   23.94    4.76
   4   0  43   13.74    4.65
   4   0  43    6.35    3.25
   0   4 -43   11.79    4.12
   0  -4  46    1.40    5.44
  -4   4  46    9.55    4.29
   4   0  46    8.18    4.03
   0   4 -46    9.54    3.76
  -4   0 -46    1.67    4.47
   4  -4 -49    1.19    2.38
  -4   0 -49    7.61    3.26
   0   4 -49    6.77    3.05
   4   0  49    6.78    3.45
  -4   4  49    4.04    3.36
   5  -4 -48  232.01   14.04
  -1   5 -48  181.92   12.10
  -4  -1 -48  207.15   12.53
   4   1  48  220.56   12.92
  -5   4  48  182.99   12.74
   5  -4 -45  171.27   11.70
   1  -5  45  182.97   11.54
  -5   4  45  190.34   13.14
   1  -5  45  215.46   13.64
  -1   5 -45  164.13   12.12
  -4  -1 -45  201.43   12.66
  -1   5 -42   36.56    5.75
  -5   4  42   45.49    6.29
   1  -5  42   40.16    6.28
  -1   5 -42   34.42    5.51
  -1   5 -39  370.03   21.96
  -5   4  39  379.37   21.97
   1  -5  39  368.08   22.36
   5  -4 -39  387.00   21.45
   4   1  39  279.61   29.51
   4   1  39  284.55   27.70
  -1   5 -39  372.13   21.38
  -5   4  36  798.08   38.88
   4   1  36  764.66   38.58
  -1   5 -36  727.66   39.04
   1  -5  36  724.29   39.32
   5  -4 -36  744.67   38.49
   1  -5  36  759.63   38.20
  -1   5 -36  586.43   48.94
   1  -5  36  470.72   43.44
   4   1  36  550.73   46.33
  -1   5 -36  745.03   38.42
   5  -4 -36  708.99   39.46
   1  -5  33  398.91   21.03
   5  -4 -33  378.58   21.31
   1  -5  33  307.05   27.34
  -1   5 -33  328.65   31.72
   4   1  33  258.50   27.71
  -5   4  33  348.32   21.21
   5  -4 -33  365.89   21.21
   4   1  33  370.08   21.28
  -1   5 -33  380.09   22.03
   1  -5  33  352.03   21.90
   5  -4 -33  322.84   22.12
   5  -4 -30   91.82    8.01
   1  -5  30   83.47    7.37
   1  -5  30   70.39   11.33
  -1   5 -30   79.32   14.55
   4   1  30   96.60   15.41
  -5   4  30   83.46    7.72
   4   1  30   78.67    7.71
  -1   5 -30   86.48    8.32
   1  -5  30   86.29    8.59
   5  -4 -30   83.98    7.73
   1  -5  30   81.17    7.24
   5  -4 -30   85.81    9.01
  -5   4  27  353.03   22.21
  -1   5 -27  429.04   23.51
   4   1  27  412.79   22.72
   1  -5  27  369.96   23.15
   5  -4 -27  402.18   22.59
   1  -5  27  341.76   28.28
  -1   5 -27  394.44   33.69
   1  -5  27  442.15   22.45
   5  -4 -27  440.81   23.13
  -5   4  27  407.67   28.64
   5  -4 -27  377.89   23.82
   1  -5  27  372.14   21.97
  -1   5 -24 1238.39   60.56
   1  -5  24 1113.35   60.09
   5  -4 -24 1236.40   59.75
  -4  -1 -24 1162.47   59.05
   4   1  24 1148.91   60.28
   5  -4 -24 1321.85   60.41
  -5   4  24 1219.06   65.51
   1  -5  24 1132.70   65.42
   1  -5  24 1134.54   59.16
   5  -4 -24 1176.10   60.93
   1  -5  21 1026.49   58.92
  -5   4  21 1123.73   59.33
   1  -5  21 1211.49   62.80
   5  -4 -21 1053.53   54.15
   5  -4 -18    4.55    2.48
   1  -5  18    7.22    2.51
   1  -5  18   10.50    4.04
   1  -5  18    7.44    6.17
  -5   4  18    8.78    4.41
   5  -4 -18    4.97    3.12
   1  -5  15  552.03   28.08
   1  -5  15  551.53   27.59
   1  -5  15  526.57   27.68
   1  -5  15  501.91   30.53
   5  -4 -15  529.95   31.18
   4   1  15  548.97   35.08
   1  -5  15  570.70   34.11
  -5   4  15  554.19   31.23
  -4  -1 -15  539.75   29.30
  -1   5 -15  528.68   30.53
  -5   4  12 1311.78   64.53
   1  -5  12 1329.71   67.53
   1  -5  12 1220.31   61.56
   1  -5  12 1276.95   62.19
  -1   5 -12 1253.66   62.17
   5  -4 -12 1267.69   65.87
   4   1  12 1338.38   68.76
   1  -5   9 1345.75   67.94
  -5   4   9 1479.77   70.34
   1  -5   9 1448.28   72.68
   5  -4  -9 1473.80   74.79
   5  -4  -9 1435.78   72.94
   4   1   9 1431.06   74.17
   5  -4  -6   85.36    9.66
   1  -5   6   84.82    8.01
  -1   5  -6   80.16    7.02
   5  -4  -6   90.72    9.42
   4   1   6   77.87    6.68
  -1   5  -6   67.19    6.87
   1  -5   3 1718.28   86.63
  -1   5  -3 1799.23   86.05
   5  -4  -3 1888.63   90.77
   5  -4  -3 1778.14   88.75
   4   1   3 1698.79   85.51
   5  -4   0 4272.28  210.93
   1  -5   0 4268.92  208.99
   5  -4   0 4382.10  213.09
   5  -4   0 4507.80  213.85
   4   1   0 4651.55  213.84
   4   1  -3 3234.89  154.31
   5  -4   3 3081.23  152.47
   1  -5  -3 3330.17  157.79
   5  -4   3 3416.47  157.87
   1  -5  -6  189.37   14.56
   5  -4   6  191.17   14.41
   5  -4   9 1967.63   98.28
   5  -4   9 1890.63   97.55
   4   1  -9 1845.24   97.51
   5  -4   9 2033.84   99.06
   1  -5  -9 1981.78   98.77
   5  -4  12 2211.83  110.30
   5  -4  12 2209.99  108.62
  -4  -1  12 2247.59  109.32
   1  -5 -12 2261.40  110.42
   5  -4  12 2273.57  111.07
   4   1 -12 2075.94  105.07
   4   1 -12 2124.11  109.56
  -4  -1  15  737.50   40.72
   1  -5 -15  693.58   40.46
   5  -4  15  806.69   43.03
  -4  -1  15  671.03   35.39
  -5   4 -15  663.54   39.79
   4   1 -15  742.01   45.09
   5  -4  15  782.81   39.47
   4   1 -15  715.30   36.43
   4   1 -18   13.45    5.76
  -4  -1  18   10.92    2.51
   4   1 -18    8.66    3.65
  -5   4 -18   11.18    4.68
   4   1 -18   15.05    6.93
  -4  -1  18   11.34    5.83
   5  -4  18    6.43    4.95
   1  -5 -18   11.38    5.41
   5  -4  18   14.61    3.97
   4   1 -21 1431.53   77.31
  -5   4 -21 1329.95   70.74
  -4  -1  21 1281.75   64.09
  -4  -1  21 1271.87   64.63
  -4  -1  21 1393.75   72.45
   5  -4  21 1331.09   72.99
   1  -5 -21 1399.89   71.51
   4   1 -21 1412.42   74.13
   4   1 -24 1931.06   87.14
   4   1 -24 1868.24   96.59
  -4  -1  24 1571.58   86.12
  -1   5  24 1743.37   85.86
   5  -4  24 1708.60   85.38
  -5   4 -24 1698.93   91.98
   4   1 -24 2001.89   99.82
  -4  -1  24 1702.30   85.41
  -4  -1  24 1772.30   84.88
   1  -5 -24 1905.66   93.18
  -4  -1  24 1868.35   94.74
   5  -4  24 1792.68   94.45
   1  -5 -24 1686.36   85.66
   1  -5 -27  269.11   15.85
   1  -5 -27  252.68   16.74
   4   1 -27  290.92   17.29
   5  -4  27  250.48   15.32
   5  -4  27  269.31   15.47
   4   1 -27  316.51   27.68
  -4  -1  27  264.96   15.47
  -4  -1  27  292.30   24.58
   5  -4  27  261.85   22.83
   5  -4  27  212.69   15.54
   4   1 -27  305.60   17.73
  -1   5  27  260.41   15.95
  -4  -1  27  255.31   16.59
   1  -5 -30   97.79    7.90
   4   1 -30  108.78    9.30
   1  -5 -30   99.97    8.77
   5  -4  30   93.93    7.30
   5  -4  30  108.28    7.59
   4   1 -30  100.90   15.91
   5  -4  30   99.19   16.02
  -4  -1  30   97.89    7.80
  -4  -1  30   93.66   14.46
   5  -4  30   84.57   12.23
   5  -4  30   68.03    7.55
   4   1 -30   87.61    9.26
  -4  -1  30   92.05    8.80
  -1   5  30   86.05    8.10
   5  -4  33  442.16   24.73
   1  -5 -33  439.37   25.40
   4   1 -33  471.01   25.86
   5  -4  33  421.21   24.53
   4   1 -33  466.45   26.19
  -1   5  33  456.57   24.68
  -4  -1  33  446.61   25.77
   5  -4  33  415.39   23.55
  -4  -1  33  428.31   23.97
   1  -5 -33  449.46   24.29
  -4  -1  33  407.00   34.40
   5  -4  33  325.65   29.59
   5  -4  33  453.68   37.66
   4   1 -36  686.59   37.09
   1  -5 -36  677.38   36.92
   5  -4  36  705.58   36.33
   5  -4  36  611.33   48.29
   5  -4  36  642.42   36.18
  -1   5  36  724.27   36.42
   4   1 -36  711.84   37.72
  -4  -1  36  704.58   37.58
  -4  -1  36  667.08   35.54
  -4  -1  36  597.50   46.15
   1  -5 -36  663.12   35.69
   5  -4  39  203.08   23.63
  -4  -1  39  213.22   14.16
   4   1 -39  250.29   15.69
   1  -5 -39  208.62   15.31
   5  -4  39  238.32   15.02
   5  -4  39  197.95   14.87
  -1   5  39  255.15   15.29
  -4  -1  39  276.21   16.83
   4   1 -39  239.60   16.01
   1  -5 -42   57.51    6.01
  -4  -1  42   56.21    5.55
   5  -4  42   62.63    6.21
   1  -5 -42   58.21    6.71
  -4  -1  42   62.57    8.18
   5  -4  42   47.17    6.31
  -1   5  42   57.11    6.40
   4   1 -42   56.39    6.96
   1  -5 -45  201.81   13.52
   5  -4  45  227.10   13.61
   1  -5 -45  203.12   14.29
   4   1 -45  214.89   14.68
  -1   5  45  280.18   14.77
   5  -4  45  216.73   14.48
  -4  -1  45  282.00   16.05
   4   1 -48  147.48   10.30
  -5   4 -48  146.70    9.81
  -1   5  48  148.15    9.76
   5  -4  48  119.93    9.58
   2  -5  49    0.70    2.22
  -3  -2 -49    1.64    2.77
  -2   5 -49   -0.90    2.90
  -5   3  49    1.91    3.27
   2  -5  46    3.35    2.98
   2  -5  46   -0.51    4.27
  -5   3  46   -0.71    4.25
  -3  -2 -46    3.32    3.49
  -2   5 -46   -0.61    3.52
   2  -5  43    4.16    4.26
  -5   3  43    4.51    4.09
  -2   5 -43    3.42    3.60
  -3  -2 -43    8.02    3.99
   5  -3 -43    4.92    3.28
  -2   5 -40  109.32    9.29
  -5   3  40  122.08    9.78
   2  -5  40  102.68    9.46
  -2   5 -40   97.60    8.98
  -2   5 -37   25.93    9.88
   5  -3 -37   34.29    5.35
   2  -5  37   20.95    5.26
  -5   3  37   32.40    5.85
  -2   5 -37   22.93    5.00
   2  -5  37   28.65    4.50
   5  -3 -34   10.46    4.97
  -2   5 -34    5.01    7.04
   5  -3 -34    7.77    3.56
  -2   5 -34    1.64    3.69
   2  -5  34    9.66    4.40
  -5   3  34   18.28    4.57
   2  -5  34   -2.00    4.50
  -2   5 -31   -0.63    3.96
  -5   3  31    4.09    3.28
   2  -5  31    2.41    3.46
   5  -3 -31    4.15    3.10
   5  -3 -31   -0.29    4.43
  -2   5 -31    7.37    6.75
  -5   3  31    6.09    5.65
   2  -5  31    7.81    3.23
   2  -5  31   -2.47    4.42
   2  -5  28   89.05    9.22
  -2   5 -28  118.01    9.38
   5  -3 -28  103.09    8.92
  -5   3  28  114.85    8.97
   2  -5  28   94.31   13.60
  -2   5 -28  108.91   16.20
   2  -5  28  126.45    9.02
   5  -3 -28  121.67    9.40
  -5   3  28  111.38   13.91
   2  -5  28  112.80    8.79
   5  -3 -25  347.44   20.59
  -2   5 -25  355.60   20.82
   2  -5  25  307.93   20.59
   3   2  25  328.38   20.98
   2  -5  25  358.41   19.92
   5  -3 -25  403.71   21.22
   2  -5  25  421.15   20.63
  -5   3  25  388.09   27.50
   2  -5  25  361.31   27.25
  -2   5 -25  326.96   29.35
   2  -5  25  349.59   20.30
   2  -5  22  149.62   15.12
   5  -3 -22  132.27   10.61
  -2   5 -22  137.02   10.20
   5  -3 -22  145.12   10.11
  -5   3  22  137.27   14.33
   2  -5  19   56.59    8.38
   5  -3 -19   54.04    6.70
  -3  -2 -19   63.04    6.85
  -5   3  19   65.78    9.17
  -2   5 -19   45.86    5.56
   5  -3 -19   61.66    5.82
   5  -3 -16   48.43    4.91
   2  -5  16   50.88    4.91
   2  -5  16   50.38    7.41
  -3  -2 -16   47.06    6.06
  -5   3  16   52.40    7.55
   5  -3 -16   41.05    6.16
   5  -3 -13   65.70    9.31
   2  -5  13   61.73    4.61
   2  -5  13   57.82    5.16
  -5   3  13   56.00    6.98
  -3  -2 -13   53.83    6.50
   2  -5  13   69.05    8.81
   5  -3 -13   51.70    7.13
   2  -5  13   45.85    6.57
   5  -3 -10  256.56   17.76
   2  -5  10  242.54   16.80
   5  -3 -10  260.30   16.89
   2  -5  10  245.00   12.26
   5  -3  -7   12.03    4.55
   2  -5   7    5.45    3.36
   5  -3  -7    5.35    4.44
  -2   5  -7    3.64    2.14
   2  -5   4  660.46   38.62
   3   2   4  743.86   39.59
   5  -3  -1  435.54   23.68
   2  -5   1  445.36   26.34
  -2   5  -1  441.27   22.41
   3   2   1  435.51   26.44
   5  -3   2   72.52    6.17
   3   2  -2   78.15    7.52
   5  -3   2   98.31    9.51
   3   2  -2   82.40    9.11
   3   2  -5   35.52    5.37
   5  -3   5   32.33    5.89
   3   2  -5   32.43    3.48
   5  -3   5   38.46    6.06
   5  -3   8  218.17   13.90
   5  -3   8  186.40   13.68
   3   2  -8  219.05   13.80
   2  -5  -8  215.20   14.70
  -5   3 -11  424.96   24.91
   5  -3  11  504.78   28.31
   3   2 -11  472.68   27.53
   5  -3  11  465.07   26.99
  -3  -2  14  895.03   46.00
  -5   3 -14  882.66   48.65
   5  -3  14 1017.82   52.50
   2  -5 -14  980.76   51.60
   5  -3  14 1053.42   53.87
   5  -3  14  958.73   49.45
  -3  -2  17   76.09    5.76
   5  -3  17   84.48   10.99
  -5   3 -17   66.70    8.25
   5  -3  17   81.85    8.11
   5  -3  17   52.32    7.61
   5  -3  17   81.24   10.87
   2  -5 -17   83.83   10.05
   3   2 -17   84.66   10.42
  -3  -2  20  709.08   34.02
  -3  -2  20  686.18   34.43
   5  -3  20  846.03   45.52
   3   2 -20  716.84   45.57
   5  -3  20  675.73   36.77
   2  -5 -20  732.61   41.12
   5  -3  20  749.76   43.58
   3   2 -20  744.09   42.34
   3   2 -23 1000.99   56.85
  -3  -2  23  844.24   48.29
   3   2 -23  952.67   59.40
  -3  -2  23  969.60   47.21
  -3  -2  23  945.34   47.63
  -3  -2  23  985.10   55.68
   2  -5 -23 1039.54   55.35
   5  -3  23  982.50   56.84
   2  -5 -23  922.24   47.79
   3   2 -26  237.66   14.72
   2  -5 -26  239.82   15.20
   3   2 -26  223.57   21.93
   5  -3  26  179.35   13.09
  -3  -2  26  192.88   14.26
  -2   5  26  207.42   13.62
   5  -3  26  208.86   12.95
   3   2 -26  190.95   22.76
   5  -3  26  281.10   25.69
  -3  -2  26  227.91   13.33
  -3  -2  26  236.53   12.92
   5  -3  26  188.82   20.50
  -3  -2  26  271.08   22.10
   2  -5 -26  223.73   13.63
   3   2 -29   16.29    4.25
   2  -5 -29    8.07    3.81
  -3  -2  29    7.15    4.02
  -2   5  29    3.78    3.45
   5  -3  29    9.29    3.32
   5  -3  29    8.50    2.43
   3   2 -29    7.74    7.41
  -3  -2  29    5.42    3.15
   5  -3  29    7.61    5.57
  -3  -2  29    4.96    7.21
   2  -5 -29    8.40    2.96
   2  -5 -32  121.53    9.13
   2  -5 -32  132.25   10.52
   3   2 -32  131.27   10.24
   5  -3  32  109.64    8.38
  -3  -2  32  103.16   15.73
   5  -3  32   90.19   14.05
  -3  -2  32  116.89    9.01
   5  -3  32  104.57    9.25
  -2   5  32  115.18    9.21
  -3  -2  32  118.24   10.39
   3   2 -35  535.98   28.98
   2  -5 -35  511.65   29.05
  -3  -2  35  516.08   27.60
   5  -3  35  492.73   28.16
  -2   5  35  557.23   28.46
  -3  -2  35  526.64   29.67
  -3  -2  35  565.98   39.91
   2  -5 -35  491.73   27.69
  -3  -2  38  179.10   12.42
   2  -5 -38  186.92   12.95
   2  -5 -38  182.20   13.56
   5  -3  38  186.59   12.87
   3   2 -38  185.73   13.27
   5  -3  38  183.70   13.04
  -2   5  38  196.96   13.18
  -3  -2  38  216.46   14.87
  -3  -2  41   47.59    5.59
   2  -5 -41   56.49    5.90
   3   2 -41   49.86    6.29
   5  -3  41   48.70    5.59
   2  -5 -41   36.94    6.14
   5  -3  41   49.47    6.21
  -2   5  41   58.53    6.30
  -3  -2  41   50.45    7.62
   2  -5 -44  234.49   15.30
   2  -5 -44  224.81   15.99
   5  -3  44  264.98   15.34
   5  -3  44  246.50   15.93
  -2   5  44  294.38   16.28
  -3  -2  44  322.11   17.79
   2  -5 -47  220.08   13.85
   5  -3  47  237.85   13.62
   5  -3  47  248.01   15.03
  -5   3 -50   30.31    3.82
   3   2 -50   19.99    3.71
   5  -3  50   17.11    3.62
  -2   5  50   25.13    3.60
   3  -5  50   56.83    4.50
   2   3  50   70.17    5.89
  -3   5 -50   58.72    5.01
   5  -2 -50   60.64    6.00
   3  -5  47  145.81   11.49
  -5   2  47  172.09   11.81
   2   3  47  179.78   11.40
  -3   5 -47  159.82   10.80
  -2  -3 -47  150.63   10.79
   2   3  44  355.82   19.29
  -5   2  44  321.96   19.52
   3  -5  44  322.61   19.51
  -3   5 -44  302.65   18.64
  -2  -3 -44  302.21   18.84
   5  -2 -41   50.08    6.26
   3  -5  41   53.60    6.71
  -5   2  41   56.40    7.06
   2   3  41   46.96    6.52
  -2  -3 -41   58.72    6.66
  -3   5 -38  243.65   16.10
   3  -5  38  244.05   16.34
   5  -2 -38  215.53   15.90
  -5   2  38  269.59   16.94
   2   3  38  297.32   16.51
   3  -5  38  253.44   15.59
   5  -2 -38  249.57   17.06
   3  -5  38  182.78   22.74
   5  -2 -35  448.75   25.94
   2   3  35  470.82   25.86
  -3   5 -35  447.57   25.69
  -5   2  35  451.39   26.08
   3  -5  35  430.73   25.77
   5  -2 -35  463.77   26.89
   3  -5  35  496.97   25.54
  -3   5 -35  395.33   34.59
   3  -5  35  358.02   33.99
  -3   5 -32  249.96   16.05
   5  -2 -32  260.10   16.46
  -5   2  32  244.47   16.26
   2   3  32  272.83   16.37
   3  -5  32  247.16   16.07
   3  -5  32  220.90   23.33
  -3   5 -32  212.42   23.49
  -5   2  32  225.03   22.83
   5  -2 -32  268.28   17.56
   3  -5  32  252.70   15.80
   5  -2 -29    3.66    3.45
  -3   5 -29    1.90    2.85
   3  -5  29    1.07    3.06
   2   3  29    2.69    3.17
  -5   2  29   -2.93    4.19
   3  -5  29    4.60    2.40
  -3   5 -29   -1.10    6.45
   3  -5  29   10.24    5.51
   5  -2 -29    4.17    3.06
  -5   2  29    5.41    6.12
  -5   2  29    1.72    2.24
   5  -2 -29    1.45    4.17
   3  -5  29    2.74    2.77
   3  -5  26  169.66   12.44
  -5   2  26  170.87   12.47
   5  -2 -26  214.47   13.18
  -3   5 -26  196.63   12.70
   2   3  26  172.15   13.09
   3  -5  26  198.50   12.13
  -3   5 -26  171.40   19.61
   3  -5  26  199.65   19.85
   3  -5  26  227.40   12.84
  -5   2  26  180.67   11.50
   5  -2 -26  200.07   13.07
  -5   2  26  208.95   19.44
   5  -2 -26  200.19   14.09
   3  -5  26  185.95   12.53
   5  -2 -23  499.28   26.48
  -3   5 -23  469.44   25.72
   2   3  23  454.14   26.18
  -5   2  23  481.07   24.78
   5  -2 -23  484.19   27.09
   3  -5  23  458.69   25.75
  -2  -3 -23  456.32   28.77
  -5   2  23  533.16   32.82
   3  -5  23  509.60   33.68
  -5   2  20  850.72   43.02
   5  -2 -20  962.83   53.64
   5  -2 -20  843.25   44.41
  -3   5 -20  871.86   43.98
  -5   2  20  939.29   49.96
  -2  -3 -20  928.13   47.46
   5  -2 -20  796.41   45.54
   3  -5  20  974.39   51.62
   3  -5  17   34.17    6.70
  -3   5 -17   31.01    3.82
  -5   2  17   35.59    3.37
   3  -5  17   25.89    4.82
  -5   2  17   39.24    6.88
   5  -2 -17   31.81    5.38
   3  -5  14  594.48   29.54
   5  -2 -14  561.22   32.65
  -2  -3 -14  609.49   32.90
   3  -5  14  474.55   31.67
  -5   2  14  610.18   33.34
   3  -5  14  593.01   33.86
   3  -5  11  130.03    8.20
   5  -2 -11  129.36   11.67
   3  -5  11  135.31   11.23
  -2  -3 -11  140.51   11.15
   3  -5  11  113.23   10.58
   3  -5   8  325.65   20.65
   3  -5   5  247.83   16.64
   5  -2  -5  238.87   15.42
   2   3   2   90.42    9.74
   5  -2  -2  117.87    8.59
   3  -5   2  102.36    9.82
   2   3  -1 1960.65   97.27
   5  -2   1 1902.05   95.25
   5  -2   1 2021.71   97.12
   3  -5  -1 1886.70   97.63
   2   3  -4 1283.06   67.62
   5  -2   4 1354.17   68.22
   2   3  -4 1314.33   66.72
   5  -2   7  240.17   13.27
   2   3  -7  232.30   13.31
   5  -2   7  271.47   15.62
  -2  -3  10  291.48   15.18
   5  -2  10  259.65   19.47
   5  -2  10  328.82   19.66
   2   3 -10  296.86   19.03
  -2  -3  10  286.31   18.84
   3  -5 -10  293.55   19.98
   5  -2  13  127.05   11.14
  -2  -3  13  119.28   11.34
   3  -5 -13  130.58   12.47
   2   3 -13  134.74    8.68
   5  -2  13  125.48   12.46
  -2  -3  13  126.45    7.65
   5  -2  13  136.31   12.07
  -2  -3  16  211.16   11.66
  -2  -3  16  219.17   12.07
   5  -2  16  196.16   14.72
   5  -2  16  240.03   19.63
  -2  -3  16  213.27   17.03
   3  -5 -16  196.18   16.76
   2   3 -16  196.55   12.67
   5  -2  16  231.12   18.01
   5  -2  19    6.57    5.78
   5  -2  19    3.16    4.81
   2   3 -19    3.74    4.64
  -2  -3  19    4.55    2.11
  -2  -3  19    8.10    2.71
   3  -5 -19    5.90    5.22
   5  -2  19   11.26    6.37
   5  -2  19    7.15    3.33
  -2  -3  22  111.64    7.66
  -2  -3  22  111.14    8.10
   2   3 -22  120.61   13.97
   5  -2  22  135.02   15.82
   3  -5 -22  119.30   13.44
   5  -2  22   81.01   12.42
   5  -2  22  131.36   15.82
   2   3 -25  198.06   12.04
   3  -5 -25  158.64   12.46
   5  -2  25  192.44   20.96
   5  -2  25  134.35   10.82
  -3   5  25  153.87   10.82
   2   3 -25  167.45   17.83
  -2  -3  25  175.96   11.01
  -2  -3  25  169.28   10.48
   5  -2  25  169.40   18.52
   3  -5 -25  160.55   10.97
   3  -5 -28   23.47    5.18
   2   3 -28   25.78    4.53
   2   3 -28   28.07    5.49
  -3   5  28   29.75    4.41
   5  -2  28    8.83    4.24
  -2  -3  28   12.34    3.97
   5  -2  28   12.32    8.04
   3  -5 -28   24.21    4.03
   5  -2  28   28.25   10.01
   3  -5 -31    3.18    3.95
   2   3 -31    1.72    3.13
   2   3 -31    1.50    4.00
   5  -2  31    2.28    3.03
  -3   5  31    1.48    2.86
   5  -2  31   -4.19    7.88
  -2  -3  31   -1.70    3.85
   5  -2  31   -2.60    6.14
   3  -5 -31    4.54    2.73
   5  -2  34   -5.30    8.99
   2   3 -34    2.70    4.92
  -3   5  34    0.80    3.61
   5  -2  34   -4.11    4.43
   3  -5 -34    5.91    3.11
   3  -5 -34   -6.03    5.56
   2   3 -34    1.49    3.65
  -3   5  37   36.15    5.73
   5  -2  37   39.85    5.75
   2   3 -37   29.07    6.37
   3  -5 -37   34.14    5.61
   5  -2  37    5.24   12.39
   5  -2  37   17.61    9.09
  -2  -3  37   18.16    4.95
   3  -5 -37   38.75    6.24
   2   3 -37   35.43    5.80
   5  -2  40   56.27    6.23
  -3   5  40   48.71    6.19
   2   3 -40   42.27    6.47
  -2  -3  40   35.42    5.49
   2   3 -40   34.69    6.09
   5  -2  40   61.19    6.00
   3  -5 -40   55.38    6.62
   3  -5 -40   42.01    5.56
  -3   5  43   34.50    5.12
   5  -2  43   32.98    5.19
   2   3 -43   17.22    5.00
   3  -5 -43   26.00    5.23
   2   3 -43   20.56    4.53
   5  -2  43   28.02    4.41
   3  -5 -43   25.61    4.28
  -3   5  46    0.21    3.68
   2   3 -46   -1.29    3.30
   5  -2  46    6.55    3.67
   5  -2  46    0.30    2.61
   3  -5 -46   -2.71    3.37
  -3   5  49    4.29    3.08
   5  -2  49    8.15    3.22
  -1  -4 -48   80.41    7.00
   5  -1 -48  100.31    8.42
  -4   5 -48   99.51    7.41
   1   4  48  108.12    7.96
   4  -5  48   81.79    7.74
  -4   5 -45  317.76   18.04
  -1  -4 -45  267.57   17.72
   1   4  45  322.56   18.23
  -5   1  45  354.32   19.11
   4  -5  45  281.52   18.30
  -1  -4 -42   22.98    4.91
   4  -5  42   27.68    4.32
  -5   1  42   25.82    5.39
   4  -5  42   38.16    5.43
   1   4  42   21.14    5.24
   5  -1 -42    9.58    4.60
   4  -5  39  229.00   24.87
   1   4  39  283.75   17.36
   5  -1 -39  263.04   17.63
  -5   1  39  297.34   18.34
   4  -5  39  271.46   17.62
   4  -5  39  297.90   17.10
  -1  -4 -39  254.73   17.30
   4  -5  36  330.34   30.91
  -5   1  36  319.02   20.00
  -5   1  36  374.07   22.29
   1   4  36  401.85   21.77
   5  -1 -36  395.10   22.39
   4  -5  36  335.80   21.50
  -1  -4 -36  354.14   21.65
   4  -5  36  386.31   21.42
   5  -1 -36  399.65   22.91
   5  -1 -33  553.08   29.16
   4  -5  33  526.06   27.46
   4  -5  33  447.61   27.26
  -5   1  33  491.56   28.02
  -4   5 -33  510.47   27.40
   1   4  33  530.43   27.62
   5  -1 -33  514.99   28.36
   4  -5  33  499.61   26.52
   4  -5  33  447.28   37.82
  -4   5 -33  433.43   35.58
  -5   1  33  463.78   26.23
  -5   1  33  485.33   36.86
  -1  -4 -33  463.47   26.48
   4  -5  30  137.92   10.00
   5  -1 -30  128.85   11.21
   4  -5  30  106.14    9.66
   5  -1 -30  131.75   10.85
   1   4  30  129.40   10.03
  -5   1  30  120.97   10.28
  -4   5 -30  130.33    9.70
   4  -5  30  133.14    9.23
  -4   5 -30  122.46   15.87
   4  -5  30  132.84   17.19
  -5   1  30  128.79    9.11
  -5   1  30  151.75   17.38
  -1  -4 -30  125.58    9.16
   5  -1 -27  353.20   20.62
   4  -5  27  338.94   19.07
   4  -5  27  248.83   18.48
   1   4  27  340.76   19.12
   5  -1 -27  359.19   20.22
  -4   5 -27  347.57   18.93
  -5   1  27  268.67   18.98
   4  -5  27  331.42   18.48
   4  -5  27  349.59   28.80
  -4   5 -27  304.47   26.81
  -5   1  27  333.85   18.18
  -5   1  27  330.57   26.70
  -1  -4 -27  330.22   18.47
  -4   5 -24 2059.70   99.26
   5  -1 -24 2176.20  111.25
   5  -1 -24 2025.55  100.39
  -5   1  24 1818.99   99.28
   1   4  24 1960.70   99.78
   4  -5  24 2050.80   99.08
  -5   1  24 2025.09   98.68
   5  -1 -24 2195.90  101.03
   4  -5  24 2005.12   99.56
  -5   1  24 2187.97  107.91
  -1  -4 -24 2164.24  104.64
  -4   5 -24 2005.88  108.44
   4  -5  24 2198.13  110.44
  -4   5 -21 1698.96   84.67
   5  -1 -21 1894.32   95.56
  -5   1  21 1699.60   84.26
   5  -1 -21 2099.28   97.57
   4  -5  21 1986.12   95.08
  -1  -4 -21 1822.03   89.90
  -5   1  21 1883.50   92.25
   5  -1 -21 1519.88   86.49
   5  -1 -18   89.44   12.15
  -4   5 -18   73.40    5.99
  -5   1  18   80.90    5.84
  -5   1  18   92.95   10.57
  -1  -4 -18   76.60    9.21
   5  -1 -18   79.58    8.51
   4  -5  18   97.14   11.63
   5  -1 -18   92.81   12.56
   5  -1 -15  721.94   37.30
   4  -5  15  652.43   33.94
   5  -1 -15  710.57   35.85
  -1  -4 -15  692.56   32.99
  -5   1  15  716.95   33.32
  -1  -4 -12 2204.34  108.23
   4  -5  12 2216.38  108.94
   5  -1 -12 2365.18  111.44
   5  -1 -12 2061.42  103.88
   4  -5   9  872.30   43.97
   5  -1  -9  905.62   49.48
   5  -1  -9  915.67   48.26
  -1  -4  -9  973.93   48.97
   5  -1  -6  135.70   10.95
   5  -1  -6  118.35   10.63
   4  -5   6  140.22   11.79
   4  -5   3 1394.36   73.36
   5  -1  -3 1521.65   72.82
   4  -5   3 1587.90   75.15
   5  -1  -3 1356.85   70.90
   4  -5   0 3010.67  154.46
   5  -1   0 3303.04  153.98
   5  -1   0 3096.15  153.00
   4  -5   0 3178.54  155.55
   1   4   0 3122.11  154.04
   4  -5  -3 1913.42   98.78
   1   4  -3 1958.78   96.69
   5  -1   3 2054.92   98.53
   1   4  -3 1898.54   97.40
  -1  -4   6 1488.53   68.08
   1   4  -6 1475.70   68.00
   5  -1   6 1739.09   71.48
   5  -1   6 1537.33   70.78
   4  -5  -6 1496.28   70.12
   1   4  -6 1441.88   68.40
   5  -1   6 1533.65   68.04
  -1  -4   9 1326.23   66.20
   5  -1   9 1495.02   69.76
   1   4  -9 1335.29   65.90
  -4   5   9 1269.46   62.62
  -1  -4   9 1278.31   62.45
   5  -1   9 1309.66   65.95
  -1  -4   9 1226.09   62.05
   5  -1   9 1291.86   67.81
  -1  -4  12  417.73   21.39
  -1  -4  12  403.68   20.84
   5  -1  12  386.34   26.67
  -1  -4  12  407.24   20.99
   5  -1  12  442.92   25.62
  -1  -4  12  447.70   26.09
   4  -5 -12  421.61   27.01
  -4   5  12  378.88   22.52
   1   4 -12  406.62   21.67
  -1  -4  15 1920.23   93.31
   4  -5 -15 1895.13   94.41
  -1  -4  15 1742.05   86.91
  -1  -4  15 1870.17   86.84
  -1  -4  15 1597.25   88.22
   1   4 -15 1766.48   87.79
   5  -1  15 1944.48   93.57
   5  -1  15 1929.16   94.47
   1   4 -18   42.90    7.42
  -1  -4  18   33.35    3.75
  -1  -4  18   27.16    4.65
   5  -1  18   30.60    8.72
   1   4 -18   30.97    4.69
   5  -1  18   33.74    7.61
   4  -5 -18   32.80    7.87
  -1  -4  18   28.59    7.89
   5  -1  18   31.65    5.59
  -1  -4  21  885.69   53.42
   5  -1  21  967.35   59.12
  -1  -4  21 1036.65   50.65
  -1  -4  21 1013.35   50.16
  -1  -4  21 1057.54   58.40
   1   4 -21 1079.53   57.48
   5  -1  24 1920.67   96.61
  -1  -4  24 1858.12   97.44
   5  -1  24 1915.80  105.92
  -1  -4  24 1745.81  100.32
   4  -5 -24 1928.47   98.00
  -1  -4  24 2103.43   96.71
  -1  -4  24 2039.27   96.15
  -1  -4  24 2145.46  106.37
   4  -5 -24 2006.52   96.73
   1   4 -27  274.71   17.09
  -4   5  27  207.16   15.39
  -1  -4  27  256.54   16.94
   5  -1  27  250.29   15.77
   5  -1  27  236.30   22.82
  -1  -4  27  223.27   19.77
   5  -1  27  341.92   28.08
   1   4 -27  249.56   26.08
   4  -5 -27  253.19   17.19
   1   4 -27  262.18   16.05
  -1  -4  27  296.56   15.83
  -1  -4  27  293.56   25.02
   5  -1  27  294.45   25.79
   4  -5 -27  264.81   15.79
  -4   5  30   33.72    5.24
  -1  -4  30   43.77    6.35
   5  -1  30   41.30    5.45
   1   4 -30   45.60    6.50
  -1  -4  30   32.08    7.30
   5  -1  30   40.97   11.46
   1   4 -30   40.60   11.25
   1   4 -30   44.07    5.43
   4  -5 -30   42.21    6.61
  -1  -4  30   41.30    5.16
  -1  -4  30   39.30   10.32
   5  -1  30   46.95   10.28
   4  -5 -30   39.29    5.21
   1   4 -33  123.70   18.73
   5  -1  33  162.02   19.96
   4  -5 -33  129.99   11.89
   1   4 -33  155.25   11.23
   4  -5 -33  138.53   11.00
  -1  -4  33  159.04   10.74
   5  -1  33  130.59   17.40
  -4   5  33  124.78   10.79
   1   4 -33  151.68   12.03
   5  -1  33  144.64   10.91
  -1  -4  33  145.71   12.23
   5  -1  36  800.47   55.83
   1   4 -36  665.41   53.82
   4  -5 -36  777.76   43.24
   1   4 -36  777.66   42.43
  -1  -4  36  825.95   42.01
   4  -5 -36  830.79   42.56
   5  -1  36  653.62   51.24
   5  -1  36  825.05   42.39
  -4   5  36  844.56   42.48
  -1  -4  36  855.27   44.01
   1   4 -36  807.72   43.51
   5  -1  39   78.43   14.82
  -1  -4  39   82.00    7.59
   4  -5 -39   72.94    7.69
   1   4 -39   77.26    8.08
   4  -5 -39   94.17    8.74
   5  -1  39   57.08   11.59
  -4   5  39   83.50    8.66
   5  -1  39   95.01    8.28
   1   4 -39   87.02    8.84
  -1  -4  39  107.62    9.93
   5  -1  42   83.06    7.93
   1   4 -42   82.56    8.54
  -4   5  42  101.11    8.36
   1   4 -42   79.94    7.81
   5  -1  42   89.22    7.45
   4  -5 -42   95.39    7.94
   5  -1  45  177.12   10.75
   1   4 -45  164.59   12.00
   5  -1  45  196.67   11.92
  -4   5  45  176.91   12.13
   4  -5 -48  175.30   11.69
  -5   1 -48  183.35   11.19
   5  -1  48  185.22   11.16
  -4   5  48  145.28   10.96
   4  -5 -48  156.77   10.54
   5   0 -49   -3.55    3.34
  -5   5 -49   -0.47    2.62
   0   5  49   -1.74    3.06
   0  -5 -46   -5.77    3.98
   5   0 -46    5.10    4.55
   0  -5 -46    2.05    3.09
   5  -5  46    1.43    3.71
   0   5  46    5.74    3.77
   0  -5 -43    5.20    4.17
   5  -5  43   24.64    4.11
   0  -5 -43   15.43    4.00
  -5   0  43   14.20    5.24
   5  -5  43   24.38    4.72
   5   0 -43   23.85    4.60
   0   5  43   12.45    4.44
  -5   0  40   57.62    6.06
  -5   0  40   82.29    8.41
   0   5  40   78.89    7.38
   5  -5  40   71.58    7.33
   5   0 -40   60.01    7.32
   5  -5  40   78.08    7.11
   0  -5 -40   60.60    7.07
   0  -5 -37   -1.20    3.87
   5  -5  37    1.36    3.61
   5   0 -37   -6.80    4.54
  -5   0  37   -2.10    5.01
   5  -5  37   -0.28    4.10
   0   5  37   -1.11    4.15
   5  -5  37   -3.85    7.51
  -5   0  37    0.65    3.05
   0  -5 -37    0.45    2.99
   5   0 -34   -2.14    5.27
   0  -5 -34    4.55    4.15
   5  -5  34   10.37    4.18
   5  -5  34    2.14    3.46
   5   0 -34   -4.10    5.51
  -5   0  34    4.14    4.73
   5  -5  34    3.58    3.75
   0   5  34   -0.28    4.13
   5  -5  34    1.33    7.16
  -5   0  34    2.95    3.28
  -5   0  34   -2.22    7.65
   0  -5 -34    0.97    3.05
   5   0 -31   10.68    4.73
   0  -5 -31   13.04    4.06
   5  -5  31   13.76    3.75
  -5   0  31   10.07    4.38
   5  -5  31   10.08    3.63
   0   5  31    6.22    3.83
   5   0 -31   12.52    4.61
   5  -5  31    6.64    2.94
   5  -5  31    9.23    7.57
  -5   0  31    6.43    7.08
  -5   0  31    8.56    3.33
   0  -5 -31    7.84    3.23
   0  -5 -28    5.63    2.62
   5  -5  28    2.37    3.17
   0  -5 -28    1.98    3.37
   5   0 -28    5.77    3.80
   5  -5  28    3.64    2.54
   5  -5  28    6.56    2.72
   5  -5  28   -1.25    6.60
  -5   5 -28    5.17    5.42
  -5   0  28    1.07    2.62
  -5   0  28   -0.98    6.18
   0   5  28    1.54    3.11
  -5   0  28    1.18    3.51
   5   0 -28    3.17    3.53
   5  -5  28    3.06    3.14
   5   0 -25  245.84   15.08
   5  -5  25  190.72   12.90
   5  -5  25  222.11   13.30
   5  -5  25  260.92   24.04
   5   0 -25  213.58   22.56
  -5   5 -25  232.21   20.52
  -5   0  25  219.82   13.04
   0  -5 -25  192.84   18.77
  -5   0  25  214.06   20.17
   5   0 -25  219.63   14.66
   5   0 -25  182.34   21.62
  -5   0  25  184.31   13.71
   5   0 -22   37.85    6.07
  -5   5 -22   53.85    4.96
  -5   0  22   35.66    5.32
   5   0 -22   42.41   10.16
   5  -5  22   42.57    4.76
  -5   0  22   40.99    4.61
   5  -5  22   45.79    9.97
   5   0 -22   54.57   11.09
  -5   5 -22   38.12    8.81
  -5   0  22   62.39   10.31
   0  -5 -22   33.90    8.19
   5   0 -22   41.23    5.90
  -5   0  19   73.33    5.79
   5  -5  19   73.59   11.55
  -5   5 -19   62.22   10.26
   5   0 -19   84.99   13.10
  -5   0  19   75.63   10.75
   0  -5 -19   83.43   10.26
  -5   5 -19   71.05    5.74
   5   0 -19   73.43   11.57
  -5   0  16   60.89    5.08
  -5   0  16   68.51    9.30
   5   0 -16   81.79   10.96
   5   0 -16   66.12    6.40
   5   0 -16   80.21   11.91
   0  -5 -13  218.07   16.49
  -5   0  13  215.09   16.10
   5  -5  13  219.41   15.94
   5   0 -13  237.54   20.14
   5   0 -13  187.27   12.21
   0  -5 -10  258.34   17.16
   5   0 -10  209.75   12.13
   5   0 -10  255.80   19.49
   5  -5  10  228.22   16.12
   0  -5  -7  120.37   11.20
   5  -5   7   99.99    9.13
   5  -5   7  126.14   11.31
   5   0  -4  103.19    8.99
   5  -5   4   76.45    8.44
   5   0  -4   79.49    7.37
   5  -5   4   95.64   10.09
   5  -5   1 1299.23   70.47
   5   0  -1 1356.21   69.29
   5   0  -1 1410.62   69.11
   5  -5   1 1347.40   71.53
   0   5  -2  288.40   16.75
   0  -5   2  267.07   16.37
   5   0   2  274.04   18.00
   5  -5  -2  274.62   19.47
   0   5  -2  265.33   17.61
   0   5  -5   40.27    5.53
   0   5  -5   41.84    6.41
   5   0   5   54.07    5.61
   5   0   5   44.39    8.31
   5   0   5   60.22    7.67
   0  -5   5   53.70    6.22
   5  -5  -5   51.41    8.23
   5  -5  -5   56.43    8.02
  -5   5   8  385.34   21.61
   0  -5   8  408.28   24.35
   0   5  -8  423.52   23.68
   0  -5   8  399.86   20.96
   5   0   8  393.41   26.29
   5   0   8  401.82   23.37
   0  -5   8  393.55   20.42
   5  -5  -8  430.55   25.90
   0  -5  11  391.76   19.96
   0  -5  11  383.83   20.53
   5   0  11  397.90   26.74
   0  -5  11  381.81   19.98
   5  -5 -11  398.57   24.83
   5   0  11  375.22   23.56
  -5   5  11  384.74   21.95
   0  -5  11  414.54   25.22
   0   5 -11  379.42   20.58
   0  -5  14   26.37    3.17
   0  -5  14   25.85    3.33
   0  -5  14   25.75    3.67
   5   0  14   29.24    6.23
   0   5 -14   23.26    3.95
   0  -5  14   22.81    3.10
   5   0  14   25.09    8.28
   0  -5  14   26.55    6.65
   5  -5 -14   27.45    7.23
  -5   5  14   22.18    4.73
   5  -5 -14   26.36    5.76
   0   5 -17   52.01    6.30
   5   0  17   83.32   12.51
   0  -5  17   57.58    6.85
   0  -5  17   59.74    9.83
  -5   5  17   69.26    8.04
   5  -5 -17   61.53    5.28
   0   5 -17   65.80    8.52
   0  -5  17   73.62    6.07
   0  -5  17   73.79    5.53
   0  -5  17   69.69    5.63
   5   0  20  769.32   50.32
   0  -5  20  751.61   43.84
   0  -5  20  826.03   40.39
   0  -5  20  814.35   48.23
  -5   5  20  790.37   44.35
   5  -5 -20  792.12   40.43
   0   5 -20  777.59   45.81
   0  -5  23  922.41   49.48
   5  -5 -23  987.82   48.67
   5   0  23 1020.83   60.70
   0  -5  23  851.86   52.54
   5  -5 -23  886.80   49.83
   5  -5 -23 1045.40   49.59
   0  -5  23 1056.57   57.85
   5  -5 -23  975.81   48.86
   5  -5 -23  939.98   48.41
   5   0  26  127.48    9.58
   0   5 -26  128.30   10.55
   0  -5  26  116.08   10.27
   0  -5  26   83.81   12.64
   5   0  26  101.18   16.34
   5  -5 -26  109.15   10.44
   5  -5 -26  138.64   10.13
   0  -5  26  130.12    9.32
   0  -5  26  139.95   16.90
   5  -5 -26  126.18    9.41
   0   5 -29    4.10    6.29
   0  -5  29   10.73    5.46
   5   0  29   13.62    8.51
   0   5 -29   10.41    4.14
   0  -5  29    6.88    4.20
   5   0  29    9.19    3.47
  -5   5  29    7.38    3.03
   5  -5 -29   11.72    3.74
   0  -5  29   11.46    3.75
   0   5 -29    9.63    3.29
   5  -5 -29   12.67    4.75
   0   5 -32  140.62   20.54
   5   0  32  216.09   22.78
  -5   5  32  187.00   12.55
   0   5 -32  185.38   13.58
   5   0  32  175.40   12.58
   0  -5  32  170.41   13.60
   0  -5  32  176.04   12.18
   5  -5 -32  184.93   12.76
   5   0  32  166.16   20.47
   0   5 -32  176.44   12.36
   5  -5 -32  163.41   13.74
   0   5 -35  488.61   43.90
   5   0  35  564.50   43.95
  -5   5  35  632.33   33.10
   0  -5  35  618.37   34.17
   5   0  35  600.83   32.91
   0   5 -35  620.16   33.90
   0  -5  35  614.26   32.63
   5  -5 -35  654.88   33.28
   5   0  35  542.36   42.60
   0   5 -35  591.15   32.70
   5  -5 -35  578.99   34.00
   0   5 -38   50.74   13.29
   5   0  38   64.72   13.95
   0  -5  38   51.09    6.80
   5  -5 -38   76.05    7.34
   0  -5  38   66.34    7.08
   0   5 -38   57.27    7.83
   0  -5  38   69.39    8.45
   5   0  38   70.25    7.33
  -5   5  38   88.88    7.82
   5   0  38   70.48   12.59
   0   5 -38   65.39    7.02
   0   5 -41   16.04    4.11
   0  -5  41    9.39    5.25
  -5   5  41   22.22    4.60
   0   5 -41   15.15    4.54
   5   0  41   16.40    4.62
   5  -5 -41   23.82    4.42
   0  -5  41   10.93    3.75
   5  -5 -44  193.63   12.59
   0   5 -44  178.22   12.87
   5   0  44  211.93   12.92
  -5   5  44  212.70   13.14
   0   5 -44  175.12   12.16
   5   0  44  179.21   11.71
   5  -5 -47  169.70   11.72
   5  -5 -47  219.68   13.56
  -5   0 -47  214.75   12.58
   5   0  47  193.36   12.48
  -5   5  47  198.30   12.33
   5  -5 -50   22.59    2.63
   5   0  50   22.64    3.68
  -5   0 -50   27.48    3.52
   5  -5 -50   21.77    4.05
  -5  -1 -49   -0.26    2.47
  -5  -1 -46    2.45    3.43
  -1   6 -46    0.28    2.70
   6  -5 -46   -4.99    4.82
   6  -5 -46   -5.07    3.56
   1  -6  46   -3.13    2.75
   6  -5 -43    1.12    3.47
  -1   6 -43   -0.79    3.35
  -6   5  43    1.70    3.44
   5   1  43   -1.70    4.11
   6  -5 -43   -0.99    4.46
  -1   6 -43    3.05    2.83
   1  -6  43   -3.33    3.37
   6  -5 -40   35.31    5.30
   1  -6  40   27.67    4.97
   1  -6  40   37.93    6.19
  -6   5  40   37.57    5.73
  -1   6 -40   31.54    5.51
   5   1  40   37.31    5.70
  -1   6 -40   30.37    5.10
   1  -6  37   40.77    7.52
  -1   6 -37   40.87    6.71
   5   1  37   47.22    6.60
  -6   5  37   59.95    6.76
   6  -5 -37   60.49    6.74
   1  -6  37   48.63    6.44
  -1   6 -37   42.84   12.39
   5   1  37   25.37   10.97
  -1   6 -37   49.22    6.34
   1  -6  34   -1.45    6.16
  -6   5  34   11.36    4.27
   5   1  34   -5.34    5.63
  -1   6 -34   -1.80    5.05
   6  -5 -34   -3.72    5.48
  -1   6 -34   -5.64   10.23
   1  -6  34    9.61    4.29
   5   1  34   -6.09   10.82
  -1   6 -34    1.52    3.74
  -1   6 -31   13.77    4.56
   1  -6  31   15.43    5.13
   5   1  31    7.38    4.20
   6  -5 -31   15.97    4.39
  -1   6 -31    9.97    9.69
   5   1  31   20.04    9.77
   1  -6  31   11.13    3.80
  -1   6 -31   18.90    3.99
   6  -5 -28   31.32    5.12
  -1   6 -28   23.51   10.13
   1  -6  28   22.57    6.66
   5   1  28   30.24   11.36
   5   1  28   29.69    5.09
   1  -6  28   31.61    5.67
  -1   6 -28   30.89    5.48
  -5  -1 -25  101.10    7.98
   1  -6  25   94.01   11.84
   5   1  25  100.50   17.57
   6  -5 -25  115.07    9.19
  -6   5  25   86.52   11.61
  -1   6 -25   98.70    9.54
   1  -6  25   87.56    9.37
   6  -5 -25   97.36    8.08
   1  -6  22   83.27    9.41
   6  -5 -22  106.74    8.48
  -5  -1 -22  125.43    8.47
  -5  -1 -22  124.55    8.61
   6  -5 -22  123.93    9.64
   5   1  22  118.17   18.10
   1  -6  22  105.51   11.75
   1  -6  22  105.45   15.25
  -6   5  22  115.64   12.39
   6  -5 -22  117.21    8.96
   1  -6  19   55.54    5.65
   1  -6  19   59.78    5.48
   5   1  19   49.54   12.08
  -6   5  19   45.89    7.52
   1  -6  19   59.54   10.54
   6  -5 -19   48.73    4.99
  -6   5  16  188.51   15.08
   1  -6  16  195.33   18.58
   1  -6  16  204.67   12.33
   1  -6  16  207.26   12.06
   1  -6  16  218.93   12.72
   6  -5 -16  190.63   16.05
   5   1  16  220.78   21.35
   1  -6  13   87.32   11.73
  -6   5  13   85.12    8.73
   1  -6  13   87.66    7.14
   1  -6  13  101.55    6.45
  -1   6 -13   87.23    7.23
   6  -5 -13   78.19    9.94
   5   1  13   86.05   12.66
   5   1  13   87.73    9.61
   1  -6  10  102.68    6.65
   1  -6  10  116.97    7.29
   1  -6  10  100.70    7.46
   5   1  10  103.55    9.38
   5   1  10   92.58   13.06
  -5  -1 -10  104.60    6.87
   6  -5 -10  122.72   12.11
   1  -6  10   90.64   11.20
  -6   5  10   85.46    8.46
  -1   6 -10  100.50    7.29
  -1   6  -7    5.79    3.30
   6  -5  -7   12.69    5.77
   1  -6   7    8.36    2.71
   1  -6   7   10.84    2.42
   1  -6   7   11.24    4.44
   6  -5  -7    8.20    4.37
  -5  -1  -7    5.82    1.95
  -1   6  -7    9.02    3.98
   5   1   7    5.83    2.61
  -1   6  -4  511.88   26.86
   1  -6   4  481.38   27.61
   6  -5  -4  468.00   29.92
  -5  -1  -4  476.00   24.51
  -1   6  -4  478.99   27.41
   5   1   1  926.46   46.50
   1  -6   1  815.96   44.16
  -1   6  -1  914.07   44.48
   6  -5  -1  826.87   46.47
  -5  -1  -1  849.51   42.34
   1  -6  -2  450.15   25.59
   6  -5   2  463.11   27.56
   1  -6  -5    4.65    4.47
   1  -6  -5    2.03    1.41
   5   1  -5   -0.25    2.38
   6  -5   5    0.56    4.62
   6  -5   8  439.95   23.97
   1  -6  -8  384.17   17.21
   1  -6  -8  438.00   24.67
   6  -5  11  721.13   42.12
   5   1 -11  739.41   37.95
   1  -6 -11  805.48   44.21
  -5  -1  14  291.26   20.13
   5   1 -14  276.64   15.72
   5   1 -14  270.44   23.25
   6  -5  14  273.66   19.35
  -6   5 -14  222.10   18.02
   5   1 -17    1.49    3.15
   5   1 -17    4.86    6.10
  -6   5 -17    1.47    3.41
  -5  -1  17    0.65    2.18
  -5  -1  17    0.64    5.33
   6  -5  17    3.23    5.32
   1  -6 -17    1.29    4.24
   6  -5  17   -0.99    3.39
   1  -6 -20  408.66   22.18
   6  -5  20  432.92   22.74
   6  -5  20  406.75   22.32
   5   1 -20  451.83   33.32
  -6   5 -20  343.87   26.31
  -5  -1  20  435.98   22.16
  -5  -1  20  438.05   29.57
   6  -5  20  446.03   31.12
   1  -6 -20  424.64   28.75
   5   1 -20  469.02   31.66
  -5  -1  20  354.06   22.60
   1  -6 -23  860.25   43.14
   6  -5  23  842.54   43.19
   6  -5  23  852.19   43.11
   5   1 -23  930.78   56.01
  -5  -1  23  858.85   42.92
  -5  -1  23  841.22   42.23
   1  -6 -23  876.28   50.53
   6  -5  23  820.06   51.93
  -5  -1  23  863.53   51.68
   5   1 -23  887.63   54.01
  -5  -1  23  762.05   43.62
   1  -6 -26  177.98   11.68
   5   1 -26  173.49   12.60
   6  -5  26  161.35   11.42
   6  -5  26  181.75   11.62
   5   1 -26  161.57   20.42
  -5  -1  26  172.99   11.37
  -5  -1  26  175.14   10.69
  -5  -1  26  166.37   18.34
   1  -6 -26  154.08   17.27
  -5  -1  26  150.28   12.12
  -1   6  26  188.32   12.16
   5   1 -26  163.44   19.89
   1  -6 -29    3.10    2.91
   1  -6 -29    5.27    3.43
   6  -5  29    1.53    2.66
   6  -5  29    3.69    2.66
   5   1 -29   -1.29    7.41
   6  -5  29   -4.29    7.52
  -5  -1  29    1.66    2.72
  -5  -1  29    5.32    5.98
   5   1 -29    2.71    5.04
  -1   6  29    2.33    3.27
   6  -5  29    0.95    2.75
   1  -6 -32  124.15    9.32
   6  -5  32  115.25    9.63
   1  -6 -32   79.51    9.63
   6  -5  32  104.51    8.34
   6  -5  32  121.21    8.73
   6  -5  32  151.86   20.41
  -5  -1  32  107.96    8.84
  -5  -1  32   97.21   15.58
   6  -5  32  116.21    9.24
   5   1 -32  130.00   10.78
  -1   6  32  130.96    9.73
  -5  -1  32  121.02   10.64
   6  -5  35  504.78   26.17
   1  -6 -35  376.12   25.77
   6  -5  35  404.16   25.44
   5   1 -35  491.85   27.37
  -1   6  35  497.69   25.86
  -5  -1  35  497.58   27.26
   6  -5  35  445.48   24.79
   6  -5  35  459.92   38.73
  -5  -1  35  469.10   25.18
  -5  -1  35  441.87   35.85
   1  -6 -35  465.90   25.42
   6  -5  38  152.75   19.69
  -5  -1  38  127.37    9.91
  -1   6  38  159.62   10.91
   5   1 -38  145.37   11.60
  -5  -1  38  169.12   12.38
   6  -5  38  125.02   10.81
   1  -6 -38  140.11   10.03
   1  -6 -38  100.93   10.46
   6  -5  38  163.26   11.10
   1  -6 -41   27.11    4.46
   5   1 -41   19.75    4.76
   6  -5  41   21.18    4.51
  -1   6  41   14.11    4.26
  -5  -1  41   22.80    3.92
   1  -6 -41   19.76    4.24
   6  -5  41   27.33    4.47
   5   1 -44  320.68   19.04
   6  -5  44  315.18   17.86
  -1   6  44  349.43   18.28
   5   1 -44  281.21   18.45
   1  -6 -44  301.03   17.79
   5   1 -47  149.63   10.63
   1  -6 -47  141.07    9.57
  -4  -2 -47  217.29   12.55
  -2   6 -47  187.88   12.01
   2  -6  47  209.46   12.02
   6  -4 -44  154.04   10.54
   2  -6  44  173.90   12.17
  -6   4  44  160.06   12.04
  -4  -2 -44  170.66   11.40
  -2   6 -44  157.67   10.90
   2  -6  44  168.42   11.01
  -6   4  41   53.64    6.20
   2  -6  41   50.50    6.46
  -2   6 -41   35.33    5.05
   6  -4 -41   43.08    5.31
  -2   6 -38  115.16    9.28
   4   2  38  104.65   15.55
  -2   6 -38  100.17   16.49
   6  -4 -38  101.52    9.06
   4   2  38   94.18   14.80
  -6   4  38  121.35    9.97
  -2   6 -38  113.08    9.91
   2  -6  38  102.87    9.94
   6  -4 -35  635.18   31.73
  -2   6 -35  499.45   42.36
   4   2  35  388.30   38.90
   2  -6  35  389.60   36.53
  -2   6 -35  606.83   31.86
   2  -6  35  543.52   31.76
  -6   4  35  657.78   32.00
   6  -4 -32  179.45   12.60
   2  -6  32  175.03   11.90
   4   2  32  148.18   20.00
  -2   6 -32  164.37   20.87
   2  -6  32  116.70   17.00
  -6   4  32  172.71   12.32
  -2   6 -32  170.20   12.65
   2  -6  32  156.67   12.74
   6  -4 -32  165.81   12.07
   2  -6  29   -0.96    4.15
  -6   4  29    1.85    3.10
   6  -4 -29   -0.28    2.74
  -2   6 -29   -3.25    3.67
   4   2  29   -3.68   10.33
   2  -6  29    0.90    4.48
  -2   6 -29   -1.31    7.37
   6  -4 -29    0.61    3.10
  -6   4  29   -3.96    6.92
   2  -6  29    1.89    3.02
   2  -6  29   -2.88    3.23
   6  -4 -26   85.66    7.47
  -2   6 -26   76.65    7.93
   2  -6  26   59.23    7.46
   4   2  26   81.11    8.27
   2  -6  26   89.17   11.94
   6  -4 -26   88.10    7.98
  -6   4  26   81.03   11.61
   2  -6  26   72.29    7.06
  -2   6 -23  523.76   28.90
   6  -4 -23  532.86   28.40
   2  -6  23  466.07   28.64
   2  -6  23  518.83   27.88
  -4  -2 -23  538.38   28.02
   4   2  23  537.15   29.03
   2  -6  23  468.78   33.88
   6  -4 -23  557.24   29.10
  -6   4  23  526.74   34.30
   2  -6  23  543.65   28.42
  -4  -2 -20  830.78   43.23
   4   2  20  828.80   44.01
   6  -4 -20  892.26   44.47
   2  -6  20  928.04   44.00
   2  -6  20  842.53   48.96
   6  -4 -20  801.72   46.63
  -6   4  20  844.51   48.69
   6  -4 -20  862.05   43.84
   6  -4 -17   42.01    4.59
   2  -6  17   41.01    4.77
  -4  -2 -17   36.81    5.77
  -6   4  17   43.39    7.27
   6  -4 -17   41.14    6.67
   2  -6  14  519.37   27.47
   2  -6  14  553.10   28.19
   4   2  14  582.69   36.38
   6  -4 -14  529.90   32.06
   2  -6  14  527.49   33.96
  -6   4  14  559.39   31.40
  -4  -2 -14  522.06   30.62
   6  -4 -14  543.92   35.71
   6  -4 -11  788.18   44.55
   2  -6  11  744.12   37.15
   2  -6  11  744.67   37.37
   2  -6  11  716.35   36.68
   2  -6  11  709.60   36.66
  -6   4  11  805.49   40.35
   2  -6  11  768.17   42.56
   6  -4 -11  737.84   42.15
   6  -4  -8  286.74   21.68
   2  -6   8  317.85   16.70
   2  -6   8  295.77   16.03
  -4  -2  -8  317.61   16.44
   2  -6   8  275.44   19.87
   6  -4  -8  339.33   22.44
   6  -4  -5    1.92    3.97
   2  -6   5    3.76    2.18
   2  -6   5    1.66    4.21
   2  -6   5    1.07    2.64
   6  -4  -5    0.58    4.29
   4   2   5    1.25    1.87
   2  -6   5    1.17    1.45
  -2   6  -5    1.09    3.06
  -4  -2  -5    0.81    1.56
   2  -6   2  761.09   43.21
  -2   6  -2  793.26   38.63
  -4  -2  -2  728.19   37.60
   4   2   2  839.78   44.26
   6  -4   1 1743.02   89.91
   4   2  -1 1935.61   92.76
   6  -4   1 1934.20   95.80
   4   2  -1 1879.24   94.81
   6  -4   4  680.37   37.71
   4   2  -4  601.72   32.61
   6  -4   4  603.03   32.31
   4   2  -4  686.20   35.62
   4   2  -7   52.64    7.34
   2  -6  -7   44.02    7.62
   6  -4   7   53.85    7.86
   2  -6 -10  413.91   26.26
   4   2 -10  398.32   25.06
   6  -4  10  412.08   25.08
  -4  -2  10  374.27   19.57
   6  -4  13  567.41   33.99
  -4  -2  13  525.18   27.27
   6  -4  13  552.73   32.20
   2  -6 -13  557.12   33.63
   6  -4  13  601.18   35.83
   4   2 -13  567.85   33.60
   2  -6 -16   68.13    9.97
   6  -4  16   88.16   11.93
  -4  -2  16   74.73    5.86
   6  -4  16   81.98   11.12
   6  -4  16   77.79    8.92
   4   2 -19   35.10    8.59
  -4  -2  19   39.62    4.40
   6  -4  19   45.82    9.40
   4   2 -19   32.74   10.16
   6  -4  19   39.00    8.76
   2  -6 -19   42.20    8.22
   6  -4  19   36.15    6.33
  -4  -2  22   91.31    8.48
   4   2 -22   99.16   13.85
   6  -4  22  120.24   15.94
   4   2 -22   90.53   15.97
  -4  -2  22  111.25    7.79
  -4  -2  22   95.88    7.14
  -4  -2  22  118.88   14.31
   6  -4  22  111.74   14.62
   2  -6 -22   99.00   12.81
   2  -6 -22   98.96    7.68
   2  -6 -25  120.10   10.46
   4   2 -25  151.27   10.85
   6  -4  25  124.03    9.42
  -2   6  25  147.56   10.17
   4   2 -25  154.67   18.12
  -4  -2  25  127.63   10.74
   6  -4  25  137.00    9.65
   6  -4  25  182.36   21.04
   4   2 -25  121.96   17.94
  -4  -2  25  135.99    9.68
  -4  -2  25  143.31    9.29
   6  -4  25  149.91   17.33
   2  -6 -25  139.85   15.51
  -4  -2  25  150.89   17.01
   2  -6 -25  142.08   10.03
   2  -6 -28   88.16    8.56
   4   2 -28  106.00    8.92
  -2   6  28  103.45    8.11
  -4  -2  28   89.80    8.84
   6  -4  28   81.45    7.38
   6  -4  28   90.29    7.31
   4   2 -28  102.40   15.95
  -4  -2  28   84.96    7.01
  -4  -2  28   91.26    7.73
   6  -4  28   88.93   13.50
  -4  -2  28   89.33   13.72
   2  -6 -28   93.89    7.86
   2  -6 -31    0.79    2.50
   6  -4  31    3.59    2.73
   6  -4  31    2.56    2.36
   4   2 -31    1.58    3.60
   2  -6 -31    0.33    3.70
   4   2 -31    1.36    6.64
  -4  -2  31   -2.72    3.53
  -4  -2  31    1.09    6.99
   6  -4  31    3.05    5.34
  -4  -2  31   -2.53    5.07
   6  -4  31    1.01    2.97
  -2   6  31   -3.82    3.95
   2  -6 -34   19.31    3.95
   6  -4  34   12.00    3.56
   6  -4  34   12.61    3.28
   4   2 -34   11.13    4.77
   2  -6 -34   17.01    4.86
   4   2 -34   12.42    8.97
  -4  -2  34   13.77    4.04
  -4  -2  34    5.66    8.54
   6  -4  34    7.78    6.34
  -2   6  34   17.24    4.37
  -4  -2  34   10.59    5.71
   6  -4  34   12.02    4.05
   6  -4  37    5.05    4.02
   2  -6 -37    7.78    4.25
  -4  -2  37    3.02    5.15
  -2   6  37   12.73    4.18
   6  -4  37    6.25    3.79
  -4  -2  37    9.65    3.56
   2  -6 -37    3.51    3.23
   2  -6 -40   96.59    8.49
  -4  -2  40   97.31    8.16
   6  -4  40  105.00    8.86
  -2   6  40  113.21    8.86
  -4  -2  40  120.73   10.58
   2  -6 -40   82.53    8.70
   6  -4  40  107.91    8.76
   2  -6 -43   24.21    4.37
   6  -4  43   25.42    4.62
  -2   6  43   31.05    4.82
  -4  -2  43   21.70    3.88
   6  -4  43   28.88    4.40
   4   2 -46   16.66    4.47
   6  -4  46    2.48    3.32
   6  -4  46   12.09    3.83
  -2   6  46    9.81    3.86
  -6   4 -49    4.85    2.92
   4   2 -49   -0.30    2.86
  -2   6  49    3.91    2.71
   6  -3 -48  140.18   10.02
  -3   6 -48  112.83    8.24
  -3  -3 -48  114.85    8.13
   3   3  48  138.26    9.29
   3  -6  48  124.09    8.15
   6  -3 -45  247.97   16.01
  -3   6 -45  228.47   14.41
  -3  -3 -45  220.97   14.29
   3   3  45  255.99   15.11
   3  -6  45  241.85   15.27
  -6   3  45  254.08   15.37
   3  -6  45  231.66   14.37
   3   3  42   79.78    8.30
  -6   3  42   90.82    8.38
   3  -6  42   90.18    8.40
  -3  -3 -42   85.07    7.78
  -3   6 -42   94.78    7.89
   6  -3 -39  191.57   13.68
  -3   6 -39  208.49   14.50
   3   3  39  246.96   15.15
  -6   3  39  233.18   15.36
   3  -6  39  223.31   15.13
   6  -3 -36  510.14   28.79
  -6   3  36  598.78   30.10
   3  -6  36  516.14   29.51
  -3   6 -36  530.89   29.18
   6  -3 -36  492.66   29.00
   3   3  36  581.91   29.54
   3  -6  36  564.12   28.91
  -3   6 -36  415.98   37.59
   3  -6  36  364.90   35.72
   3   3  36  404.43   37.50
   3  -6  33  339.20   18.85
   3  -6  33  244.31   25.85
  -3   6 -33  246.98   26.91
   6  -3 -33  311.30   19.01
  -6   3  33  266.89   25.43
  -3   6 -33  306.15   18.93
   6  -3 -33  320.64   19.13
   3   3  33  329.41   19.13
  -6   3  33  310.03   19.24
   3  -6  33  277.24   18.92
   3   3  30   31.78    5.39
  -3   6 -30   29.67    4.89
   6  -3 -30   29.06    4.86
  -6   3  30   35.42    5.54
   3  -6  30   27.48    5.23
   3  -6  30   35.91    9.39
  -3   6 -30   31.85    9.95
   6  -3 -30   37.21    5.42
  -6   3  30   38.90    9.57
   3  -6  30   30.84    5.10
  -3   6 -27  278.29   15.95
   6  -3 -27  245.38   15.68
  -6   3  27  220.58   15.51
   3  -6  27  207.93   15.60
   3  -6  27  247.71   14.93
   3   3  27  226.58   16.12
   3  -6  27  220.11   21.84
  -3   6 -27  240.14   24.58
   6  -3 -27  265.39   16.14
  -6   3  27  253.61   22.51
   3  -6  27  270.23   15.74
  -3   6 -24 1081.09   52.60
   6  -3 -24 1090.81   52.86
  -6   3  24  930.14   52.01
   3  -6  24  898.24   52.33
  -3  -3 -24 1030.37   52.07
   3  -6  24 1032.24   51.89
   3   3  24 1056.74   53.08
   3  -6  24 1059.04   60.79
   6  -3 -24 1118.31   53.21
  -6   3  24 1031.98   59.40
   3  -6  24 1075.86   52.57
  -3   6 -21 1421.31   70.39
   6  -3 -21 1430.04   70.62
   3  -6  21 1387.58   69.91
  -3  -3 -21 1448.00   69.91
   3   3  21 1443.95   70.67
  -3  -3 -21 1407.48   69.96
   6  -3 -21 1501.29   71.05
  -6   3  21 1372.63   69.02
   3  -6  21 1396.94   70.38
  -6   3  21 1540.66   77.04
  -3  -3 -21 1389.69   73.16
   3  -6  21 1419.27   77.47
   6  -3 -21 1323.19   72.61
   3  -6  18    3.82    4.00
   6  -3 -18    3.47    2.76
  -3   6 -18    3.66    3.05
   3  -6  18    4.35    3.24
   3  -6  18    4.00    2.84
  -6   3  18    0.56    5.23
   6  -3 -18    1.78    3.27
  -6   3  18    3.17    2.03
   6  -3 -15 1515.14   79.37
  -6   3  15 1555.46   75.64
  -3  -3 -15 1502.64   74.82
   6  -3 -15 1424.50   75.18
   3  -6  15 1470.38   71.19
   6  -3 -12 1773.39   89.67
   3  -6  12 1621.55   82.44
  -6   3  12 1824.54   86.59
  -3  -3 -12 1738.81   86.45
   3  -6  12 1560.57   87.17
   6  -3 -12 1796.32   88.02
   3  -6   9 1844.29   91.17
   6  -3  -9 2168.79   98.61
   3  -6   9 1832.82   91.49
   3  -6   9 1936.36   97.14
   6  -3  -9 2122.09   98.42
   3  -6   6    0.91    1.45
   3  -6   6    3.06    2.16
   3  -6   6   -1.03    3.96
   3   3   6    0.55    5.57
   3  -6   6    1.73    1.54
  -3   6  -6    1.73    2.17
  -3  -3  -6    1.09    1.92
   6  -3  -6   -1.74    4.26
   3  -6   3 1981.67   92.72
   6  -3  -3 1974.45   89.65
  -3  -3  -3 1901.19   86.48
   3   3   3 2034.08   92.94
  -3   6   0 2590.93  130.57
   6  -3   0 3035.99  134.06
   3  -6   0 2959.41  137.53
   3   3   0 3134.79  137.69
   6  -3   0 3076.52  139.04
   6  -3   3 2129.68  106.12
   6  -3   3 2021.64  102.87
   3   3  -3 2145.00  104.82
   3   3  -3 2136.18  106.35
   6  -3   3 2098.01  107.41
   3   3  -6   96.02    8.88
   6  -3   6  103.19   10.23
   6  -3   6   90.71   10.08
   6  -3   9  653.59   37.46
   3   3  -9  616.79   35.25
   3  -6  -9  600.50   35.96
   6  -3   9  634.59   35.41
  -3  -3   9  594.34   30.31
   6  -3   9  638.54   36.06
  -3  -3  12 2198.11  107.21
   6  -3  12 2293.51  113.55
   3   3 -12 2238.42  112.94
   3   3 -12 2209.92  108.23
  -3  -3  12 2239.21  112.50
   3  -6 -12 2264.32  113.94
   6  -3  12 2297.97  112.67
  -3  -3  15 1772.08   88.02
   6  -3  15 1920.42   93.33
   6  -3  15 1971.36   96.26
  -3  -3  15 1819.17   88.39
   3   3 -15 1827.34   89.61
   3  -6 -15 1877.28   95.67
  -3  -3  15 1872.82   94.63
  -3  -3  18  106.72    7.73
  -3  -3  18  103.73    7.16
   3  -6 -18  113.93   12.90
   6  -3  18  137.96   15.43
   6  -3  18  132.63   14.40
   6  -3  18   96.10   10.09
   3   3 -18  117.57    8.96
   6  -3  21 1592.17   76.47
   3   3 -21 1352.59   71.65
  -3  -3  21 1169.10   63.92
  -3  -3  21 1264.03   63.16
  -3  -3  21 1289.63   62.68
   6  -3  21 1512.00   75.69
   3  -6 -21 1347.33   71.35
   3  -6 -21 1277.81   63.26
   3  -6 -21 1207.37   63.26
   3   3 -24 1999.26   93.53
   3  -6 -24 1763.26   93.91
   6  -3  24 1707.98   92.58
   3   3 -24 1898.68  102.45
  -3   6  24 1911.63   92.83
  -3  -3  24 1822.82   94.07
   3   3 -24 2004.74  107.41
  -3  -3  24 1906.99   92.99
  -3  -3  24 1943.98   92.49
   6  -3  24 2140.43  105.95
   3  -6 -24 1995.07  102.00
   3  -6 -24 1929.68   93.26
   3   3 -27  299.71   17.75
   3  -6 -27  261.73   18.08
  -3   6  27  279.34   16.84
   6  -3  27  243.27   16.61
   3   3 -27  247.88   24.67
  -3  -3  27  276.12   18.13
   6  -3  27  272.26   16.31
   3   3 -27  275.16   28.01
  -3  -3  27  308.55   16.46
  -3  -3  27  311.89   16.93
   6  -3  27  259.97   26.33
   3  -6 -27  296.05   17.15
   3  -6 -30   52.62    6.83
   3   3 -30   54.62    6.33
  -3  -3  30   51.19    7.04
   3   3 -30   56.52    7.02
  -3   6  30   36.88    5.40
   6  -3  30   39.01    5.45
   6  -3  30   42.57    4.76
   6  -3  30   55.80   13.51
   3   3 -30   66.51   13.57
  -3  -3  30   49.90    5.72
   6  -3  30   58.48   11.04
   3  -6 -30   43.73    5.41
  -3   6  33  200.33   13.02
   6  -3  33  176.56   12.88
   3   3 -33  200.47   14.60
  -3  -3  33  187.20   14.68
   6  -3  33  225.66   24.80
   3   3 -33  182.82   22.76
   3   3 -33  186.30   13.36
   3  -6 -33  175.40   13.83
  -3  -3  33  201.59   12.80
   6  -3  33  158.75   19.60
   3  -6 -33  193.27   12.79
   3  -6 -36  573.63   30.75
   3  -6 -36  533.09   31.72
   3   3 -36  584.89   31.53
   6  -3  36  542.93   44.15
  -3  -3  36  580.10   30.56
   6  -3  36  553.35   30.07
  -3  -3  36  635.12   33.25
   6  -3  36  548.83   31.01
  -3   6  36  621.91   31.19
   3   3 -36  614.48   32.73
  -3   6  39  140.85   10.54
   6  -3  39  140.73   10.54
   3   3 -39  159.39   11.97
  -3  -3  39  158.87   12.40
   6  -3  39  136.95   10.48
   3  -6 -39  116.00   10.54
   3   3 -39  123.82   10.31
  -3  -3  39  142.54   10.16
   3  -6 -39  137.67   10.51
   6  -3  42   30.20    4.96
   3   3 -42   21.83    5.39
  -3   6  42   34.00    4.94
  -3  -3  42   23.10    4.52
   3  -6 -42   33.03    4.66
   6  -3  42   34.62    4.67
   3  -6 -45  199.71   12.95
   3   3 -45  189.59   13.71
  -3   6  45  224.04   13.22
   6  -3  45  213.86   13.33
   6  -3  45  220.92   12.83
  -3   6  48  178.93   10.40
   6  -3  48  180.52   10.53
   6  -3  48  156.95    9.52
   3   3 -48  159.84   10.58
   3  -6 -48  144.63   10.47
   4  -6  49   -1.19    2.37
  -2  -4 -49   -3.55    2.55
   6  -2 -49   -1.18    3.50
  -4   6 -49   -3.42    2.51
   2   4  49   -6.56    3.41
  -4   6 -46   22.65    4.22
   6  -2 -46   29.29    5.65
  -2  -4 -46   23.40    3.88
   4  -6  46   17.06    4.31
   2   4  46   17.23    4.70
  -2  -4 -43    0.93    3.10
  -6   2  43    7.17    4.46
   4  -6  43    6.15    4.13
   2   4  43    1.52    4.11
   6  -2 -43    6.68    4.65
  -2  -4 -43    3.90    3.34
  -4   6 -43    4.79    3.54
   2   4  40  126.52    9.92
  -6   2  40  128.24   10.43
   4  -6  40  115.30    9.79
   6  -2 -40  103.84    9.46
  -2  -4 -40  100.56    9.21
   4  -6  40  125.93    9.29
  -6   2  37    2.62    4.41
   4  -6  37    2.43    4.05
   6  -2 -37   -3.55    3.88
   2   4  37   -6.18    4.47
   4  -6  37    5.88    3.64
  -2  -4 -37    4.89    3.94
   4  -6  37   -3.40    5.95
  -4   6 -34    7.78    3.72
   6  -2 -34    4.68    3.89
  -6   2  34    0.33    4.22
   4  -6  34    0.30    3.69
   2   4  34   -2.10    4.24
  -4   6 -34    3.35    6.41
   4  -6  34    1.17    5.53
  -6   2  34    1.03    6.38
   4  -6  34   -3.06    4.43
   2   4  31    2.06    4.18
  -6   2  31    8.05    4.18
   4  -6  31    2.32    3.41
  -4   6 -31    8.55    3.43
   6  -2 -31    6.30    3.95
   4  -6  31    7.04    2.97
  -4   6 -31   -1.12    6.58
   4  -6  31    3.46    7.14
  -6   2  31    8.04    6.53
  -6   2  31    4.99    2.86
   4  -6  31    5.55    3.45
   4  -6  28   50.48    5.95
   6  -2 -28   61.50    6.75
   4  -6  28   42.16    6.04
  -4   6 -28   53.41    5.86
  -6   2  28   55.22    6.55
   4  -6  28   56.74    5.76
   4  -6  28   60.21   11.24
  -4   6 -28   55.91   11.39
  -6   2  28   50.35    5.16
  -6   2  28   51.87   10.62
  -2  -4 -28   58.09    5.59
   6  -2 -25  345.03   20.24
  -4   6 -25  346.00   19.32
  -6   2  25  312.06   19.57
   4  -6  25  293.14   19.31
   2   4  25  325.39   20.11
   4  -6  25  353.19   19.27
  -4   6 -25  276.94   27.17
   4  -6  25  364.81   28.86
  -6   2  25  342.84   18.55
  -6   2  25  350.71   27.04
   4  -6  25  354.94   19.76
   4  -6  22   33.35    5.19
  -4   6 -22   47.77    5.14
   6  -2 -22   39.96    5.66
   6  -2 -22   55.78   11.71
  -2  -4 -22   44.02    5.13
   2   4  22   50.55    5.68
   4  -6  22   44.16    4.96
  -6   2  22   52.45    4.79
   4  -6  22   43.44    9.34
  -6   2  22   52.62    9.66
  -2  -4 -22   41.18    7.61
   6  -2 -22   36.95    5.93
  -4   6 -19  102.69    7.46
  -6   2  19   97.55    6.79
   4  -6  19   88.35   12.17
  -6   2  19   98.92   12.00
   6  -2 -19   89.39    9.83
  -2  -4 -16   50.52    7.51
  -6   2  16   33.07    7.06
   6  -2 -16   47.77    7.47
  -6   2  13  155.92   13.08
  -2  -4 -13  147.59   13.00
   4  -6  13  130.58   11.92
   6  -2 -13  153.76   13.73
   4  -6  10  104.39    6.68
   4  -6  10   88.23    9.81
  -2  -4 -10   97.03   10.34
   4  -6   7    9.48    1.95
   4  -6   7    6.02    4.17
   6  -2  -7    8.25    4.04
   6  -2  -4  176.95   13.35
   4  -6   4  186.77   15.22
   4  -6   4  174.11    9.92
   2   4   4  195.76   15.40
  -2  -4  -4  190.20   10.36
   6  -2  -1  496.68   27.47
  -2  -4  -1  467.42   24.29
   2   4   1  515.70   29.58
   6  -2   2  694.54   37.42
   2   4  -2  706.68   38.09
   6  -2   2  729.47   39.44
   2   4  -2  660.82   39.04
   2   4  -5  178.92   13.37
   6  -2   5  197.97   14.97
   2   4  -5  162.33   14.37
  -2  -4   8  880.21   46.46
   2   4  -8  874.88   46.62
   6  -2   8  974.69   49.70
  -2  -4   8  826.02   42.45
   6  -2   8  854.75   46.40
  -2  -4  11  977.00   48.84
  -2  -4  11  965.27   48.22
   6  -2  11 1003.54   53.60
   6  -2  11 1006.21   55.43
  -2  -4  11  958.89   48.44
   2   4 -11 1013.78   53.53
  -2  -4  11 1042.07   53.62
   4  -6 -11 1036.05   55.48
   6  -2  11 1142.99   57.65
   2   4 -11  993.48   49.32
  -2  -4  14 1011.29   50.57
   6  -2  14 1111.50   57.48
   2   4 -14 1035.16   51.86
   6  -2  14 1014.71   58.12
  -2  -4  14 1021.32   50.83
  -2  -4  14 1069.55   56.83
   4  -6 -14 1058.33   58.14
   6  -2  14 1056.05   56.03
  -2  -4  17  161.86    9.70
  -2  -4  17  149.82    9.49
   6  -2  17  163.85   15.91
   2   4 -17  156.75   10.87
   6  -2  17  158.61   16.95
  -2  -4  17  199.51   16.34
   4  -6 -17  159.70   15.93
   6  -2  17  140.15   13.13
   2   4 -20 1159.26   65.66
   6  -2  20 1462.59   70.69
   6  -2  20 1039.72   66.98
  -2  -4  20 1208.42   58.82
   6  -2  20 1487.34   73.48
   4  -6 -20 1295.01   67.96
  -2  -4  20 1217.16   66.78
   6  -2  20 1139.18   62.15
   4  -6 -20 1108.06   59.21
   6  -2  23  996.14   52.51
   2   4 -23 1077.79   60.89
   6  -2  23 1294.86   66.47
   6  -2  23  836.11   60.22
   4  -6 -23  929.08   53.44
  -2  -4  23 1113.79   52.28
  -2  -4  23 1083.29   52.70
   6  -2  23 1231.73   66.72
  -2  -4  23 1059.71   61.36
   4  -6 -23 1035.08   52.76
   6  -2  26   47.87    6.02
   6  -2  26   67.52   14.16
   4  -6 -26   52.38    6.98
  -2  -4  26   60.92    6.34
  -2  -4  26   57.21    5.58
   6  -2  26   73.34   13.22
  -2  -4  26   64.15   12.05
   4  -6 -26   58.78    6.13
  -4   6  29    2.31    2.77
   2   4 -29    3.47    4.64
   6  -2  29   -0.25    3.14
   6  -2  29   -9.52   10.58
   2   4 -29    1.61    3.08
   4  -6 -29    1.10    4.02
   6  -2  29    1.19    5.47
  -2  -4  29   -1.05    8.66
  -2  -4  29    1.27    3.02
   4  -6 -29    1.05    2.74
  -4   6  32   55.49    6.19
   2   4 -32   64.53    7.49
   6  -2  32   54.94    6.27
   6  -2  32   78.60   14.92
   4  -6 -32   52.14    7.41
   2   4 -32   55.28    6.46
  -2  -4  32   61.60    6.42
   6  -2  32   54.02   11.67
   4  -6 -32   54.06    6.09
   6  -2  35  727.19   51.87
  -4   6  35  727.86   37.21
   6  -2  35  678.61   37.14
   2   4 -35  704.87   38.76
  -2  -4  35  715.63   36.99
   4  -6 -35  795.19   37.96
   4  -6 -35  664.29   38.18
   2   4 -35  671.81   37.35
   2   4 -38   20.99    5.51
   6  -2  38   13.13    9.89
   4  -6 -38   38.98    5.47
   6  -2  38   30.05    4.30
   6  -2  38   26.59    8.92
  -2  -4  38   37.58    5.24
   6  -2  38   35.00    5.35
  -4   6  38   39.06    5.42
   2   4 -38   44.15    6.39
   6  -2  41  118.92    8.82
   2   4 -41   95.94    8.45
  -4   6  41  113.56    8.92
   6  -2  41  113.30    9.01
   2   4 -41   95.25    9.49
   4  -6 -41  108.17    8.84
  -2  -4  41   97.57    8.38
   6  -2  44  230.99   13.66
   6  -2  44  229.69   14.04
   2   4 -44  211.22   14.43
  -4   6  44  196.29   13.93
   4  -6 -44  239.56   13.98
   4  -6 -47  192.97   11.65
   4  -6 -47  192.61   12.22
   6  -2  47  182.33   10.71
   2   4 -47  167.80   11.81
  -4   6  47  164.87   11.36
   6  -2  47  191.36   11.62
  -5   6 -47  113.00    8.16
   6  -1 -47  114.53    9.22
   1   5  47  122.06    8.73
   1   5  44  369.13   19.03
   6  -1 -44  356.02   19.95
   5  -6  41   22.41    4.78
   6  -1 -41   15.78    4.56
   1   5  41   13.18    4.76
  -1  -5 -41   21.30    4.26
   5  -6  41   26.46    4.35
   1   5  38  202.46   13.64
   6  -1 -38  194.53   13.96
  -6   1  38  225.44   14.81
   5  -6  38  174.27   13.33
  -1  -5 -38  173.44   13.27
   5  -6  38  211.99   13.46
  -1  -5 -35  443.11   26.71
   5  -6  35  515.58   26.78
   1   5  35  522.59   26.93
   6  -1 -35  520.88   27.78
  -6   1  35  518.52   27.85
   5  -6  35  410.05   26.48
   5  -6  35  477.53   25.77
   5  -6  35  441.59   37.41
  -6   1  35  456.48   25.51
  -6   1  35  454.92   36.36
  -1  -5 -35  453.61   25.71
   5  -6  32  262.47   16.08
  -1  -5 -32  231.68   16.01
   6  -1 -32  264.57   17.14
   1   5  32  287.82   16.48
  -6   1  32  265.29   16.91
   5  -6  32  224.42   15.72
   5  -6  32  250.23   15.23
   5  -6  32  232.42   25.34
  -5   6 -32  207.74   21.94
  -6   1  32  239.57   14.96
  -6   1  32  259.70   25.05
  -1  -5 -32  243.88   15.37
   5  -6  29    5.56    3.49
   6  -1 -29   -0.35    3.74
  -6   1  29   -2.16    4.16
   5  -6  29    5.46    3.17
   5  -6  29    4.56    2.68
  -5   6 -29   -1.96    5.73
   5  -6  29    1.25    5.90
  -6   1  29    1.08    2.65
  -6   1  29    3.10    6.15
  -1  -5 -29    0.24    2.80
   5  -6  26  155.66   11.55
   5  -6  26  168.31   10.82
   5  -6  26  174.43   11.14
   1   5  26  154.83   11.97
   5  -6  26  174.14   19.81
  -5   6 -26  161.92   17.94
  -6   1  26  170.33   10.92
  -6   1  26  170.28   18.40
  -1  -5 -26  118.90   15.73
  -5   6 -26  174.30   11.26
   6  -1 -26  190.27   12.94
   6  -1 -26  170.58   21.02
  -6   1  26  145.50   11.58
  -1  -5 -23 1175.54   57.12
   5  -6  23 1159.75   57.94
   5  -6  23 1098.60   57.03
   5  -6  23 1182.00   57.53
   1   5  23 1164.64   58.01
   5  -6  23 1234.55   68.83
  -5   6 -23  990.95   65.23
  -6   1  23 1175.56   56.94
  -6   1  23 1197.56   65.97
  -1  -5 -23 1142.88   63.23
   6  -1 -23 1231.72   69.71
  -6   1  23 1023.41   57.57
  -5   6 -23 1165.02   57.18
   6  -1 -20  567.04   38.32
  -1  -5 -20  526.69   28.17
   5  -6  20  546.99   28.65
  -6   1  20  547.51   28.01
  -6   1  20  591.68   35.88
  -1  -5 -20  552.46   34.00
   6  -1 -20  479.64   32.08
   5  -6  20  554.53   37.30
   6  -1 -17   28.94    7.90
   6  -1 -17   11.74    6.44
  -6   1  17   15.71    5.87
  -6   1  14  144.04   12.83
  -1  -5 -14  116.83   12.23
   6  -1 -14  114.61   14.03
   6  -1 -14  111.87    8.64
  -1  -5 -11  757.59   40.35
   6  -1 -11  715.11   40.97
   6  -1 -11  698.74   34.61
   5  -6   8  111.88    6.94
   6  -1  -8   93.41   10.27
  -1  -5  -8  107.87    6.97
  -1  -5  -8  124.03   12.00
   5  -6   8   93.11    9.75
   6  -1  -8  110.99   10.90
   6  -1  -8  104.80    7.35
   6  -1  -5   31.42    5.91
   5  -6   5   34.88    3.18
  -1  -5  -5   37.92    3.40
   6  -1  -5   32.56    5.02
   5  -6   5   39.26    7.59
   5  -6   5   28.79    6.18
   5  -6   2  270.12   19.24
   6  -1  -2  268.19   17.56
   6  -1  -2  276.84   17.56
   1   5   2  269.63   18.89
  -1  -5  -2  247.73   13.89
   5  -6   2  284.50   20.16
   1   5  -1 1720.30   83.71
   5  -6  -1 1594.60   86.20
   6  -1   1 1672.91   83.96
   6  -1   1 1694.13   84.91
   1   5  -1 1584.00   84.67
  -1  -5   4 1297.56   67.16
   6  -1   4 1379.61   69.59
   5  -6  -4 1294.05   70.34
   1   5  -4 1323.92   67.41
   1   5  -4 1288.45   68.25
   1   5  -7    3.53    3.27
  -1  -5   7    4.14    2.26
  -6   1  -7    3.35    1.68
   6  -1   7    1.87    8.49
   1   5  -7   -2.51    5.30
   6  -1   7    2.94    4.22
  -1  -5   7    2.38    3.73
   5  -6  -7    0.58    4.29
  -1  -5  10  533.37   27.35
   6  -1  10  538.86   31.13
   6  -1  10  509.42   33.94
  -1  -5  10  520.47   26.84
   6  -1  10  636.12   35.84
  -1  -5  10  519.19   31.44
   1   5 -10  516.95   30.98
   1   5 -10  528.15   27.60
   5  -6 -13   11.36    6.04
   6  -1  13    6.88    6.40
  -1  -5  13    3.35    5.30
  -1  -5  13    5.60    2.03
  -1  -5  13    8.11    2.80
  -1  -5  13    4.29    2.08
   6  -1  13    5.81    7.03
   1   5 -13    5.73    3.09
   6  -1  13    4.77    4.22
   6  -1  16  423.77   30.15
  -1  -5  16  333.80   24.75
   5  -6 -16  316.02   25.13
  -1  -5  16  340.20   18.38
  -1  -5  16  335.76   18.70
  -1  -5  16  336.43   18.12
   6  -1  16  337.92   24.43
   1   5 -16  332.09   19.32
   6  -1  16  332.70   27.45
   1   5 -19  346.10   26.39
   6  -1  19  403.22   29.03
   6  -1  19  387.23   31.20
   1   5 -19  402.56   22.52
  -1  -5  19  428.95   21.49
  -1  -5  19  354.03   27.82
   6  -1  19  342.37   25.06
   1   5 -22  106.70   13.64
  -1  -5  22  111.22   10.10
   6  -1  22  116.78   10.16
  -1  -5  22  128.95    8.95
  -1  -5  22  124.57    8.95
   5  -6 -22  121.46    9.28
   5  -6 -22  135.46    9.21
  -1  -5  22  118.92   15.62
   6  -1  22  152.55   17.41
   6  -1  22  150.52   18.78
   5  -6 -25  155.75   12.62
   6  -1  25  221.51   22.90
   6  -1  25  168.95   20.32
   6  -1  25  165.87   11.80
  -1  -5  25  165.85   12.81
  -1  -5  25  163.22   11.58
  -1  -5  25  148.29   11.20
  -1  -5  25  180.60   11.27
   6  -1  25  195.55   22.50
  -1  -5  25  145.73   18.26
   5  -6 -25  165.31   11.26
   5  -6 -25  179.13   11.76
   5  -6 -28    7.19    4.10
   1   5 -28    5.67    7.09
   6  -1  28    2.56    7.34
  -1  -5  28    6.98    4.42
   1   5 -28    2.64    3.97
   6  -1  28    6.57    3.42
   5  -6 -28    1.82    3.35
  -1  -5  28    0.98    3.32
  -1  -5  28    4.95    3.27
  -1  -5  28   -1.03    7.78
   5  -6 -28    8.80    3.21
   1   5 -31    5.48    4.30
  -1  -5  31    6.58    4.76
   6  -1  31   12.88    3.77
   5  -6 -31   14.94    4.12
  -1  -5  31    8.03    3.35
   1   5 -31    1.46    8.21
   6  -1  31   12.10    8.73
   6  -1  31    5.05    6.48
  -1  -5  31    3.77    3.74
   1   5 -31   10.55    3.68
  -1  -5  34    3.93    6.28
  -5   6  34   20.72    4.69
   1   5 -34    5.04    5.13
   6  -1  34   13.09    4.90
   5  -6 -34   10.83    4.83
  -1  -5  34    6.61    4.02
   1   5 -34   -1.45   11.27
   6  -1  34    7.29   10.16
  -1  -5  34   12.15    4.51
   1   5 -34   15.22    4.28
  -1  -5  37   29.70    6.43
   6  -1  37   22.57    5.31
  -5   6  37   20.12    4.68
   1   5 -37   22.79    5.58
  -1  -5  37   15.20    4.28
   5  -6 -37   17.51    5.31
   1   5 -37   11.07    9.56
   6  -1  37    1.30   10.14
   6  -1  37    6.72    8.37
  -1  -5  37   21.26    5.03
   1   5 -37   12.64    5.12
   6  -1  40   64.03    6.73
   1   5 -40   57.38    7.03
  -5   6  40   55.32    6.39
  -1  -5  40   51.86    6.40
   5  -6 -40   66.20    6.73
   1   5 -40   54.59    6.25
   5  -6 -43   11.88    3.60
  -5   6  43   16.64    3.87
   1   5 -43    2.82    4.06
   6  -1  43   10.05    4.09
   6  -1  43   11.99    3.70
   5  -6 -43   19.08    4.90
   1   5 -46    1.78    3.27
  -5   6  46    4.40    3.09
   6  -1  46   -1.68    3.58
   5  -6 -46    0.20    3.50
   5  -6 -46   -3.92    4.21
   6  -1  49    2.95    2.50
   5  -6 -49   -3.72    2.55
   5  -6 -49    1.86    3.08
  -6   1 -49    3.39    2.66
   6   0 -48  102.07    8.10
  -6   6 -48  111.84    7.64
   0   6  48  111.45    7.77
   6   0 -45  326.42   18.02
   0   6  45  333.68   17.17
   6   0 -45  258.54   16.97
   0  -6 -45  271.99   16.39
   6  -6  42   15.64    3.72
   6   0 -42    4.29    4.75
   0   6  42    9.67    4.03
   6   0 -42    3.60    3.60
   0   6  39   70.79    6.88
   6   0 -39   66.72    7.68
   6  -6  39   65.98    6.88
  -6   0  39   63.81    6.06
   0  -6 -39   57.29    5.94
   6   0 -39   75.73    8.49
   6  -6  39   79.73    7.20
   0  -6 -39   57.11    6.27
   6  -6  36  473.72   23.59
   0  -6 -36  311.81   22.40
   0   6  36  444.30   23.18
   6   0 -36  427.58   24.24
  -6   0  36  444.44   24.61
   6  -6  36  353.63   22.75
   6  -6  36  386.18   22.03
  -6   0  36  399.24   22.26
  -6   0  36  409.35   33.51
   0  -6 -36  395.08   22.36
   0  -6 -33  539.49   27.99
   0  -6 -33  405.29   27.72
   6  -6  33  572.75   28.69
   6  -6  33  471.69   26.91
   6  -6  33  515.62   27.58
   6  -6  33  523.21   41.58
  -6   0  33  553.51   27.81
  -6   0  33  485.01   38.50
   0   6  33  544.73   28.24
   6   0 -33  523.60   29.50
  -6   0  33  535.90   29.40
   6  -6  33  469.60   27.91
   0  -6 -30   47.32    5.58
   6  -6  30   49.16    6.05
   6  -6  30   40.95    4.78
   6  -6  30   41.90    5.19
   6  -6  30   50.75   12.80
  -6   0  30   43.48    5.31
  -6   0  30   55.57   12.01
  -6   0  30   33.91    6.64
   6   0 -30   47.55    6.72
   0   6  30   45.65    6.08
   6  -6  27  243.82   15.57
   6  -6  27  245.14   14.86
   6  -6  27  252.56   15.25
   6  -6  27  254.91   26.42
  -6   0  27  249.69   14.88
   0  -6 -27  244.77   21.94
  -6   0  27  223.14   22.94
   0   6  27  248.02   15.57
   6   0 -27  238.59   16.71
  -6   0  27  217.40   15.82
   6   0 -27  231.95   25.27
   0  -6 -24 1959.37   92.81
   6  -6  24 1875.99   93.35
   6  -6  24 1858.13   92.65
   6  -6  24 1936.22   92.97
   0   6  24 1822.72   93.20
  -6   6 -24 1656.60   99.09
   6   0 -24 1974.79  105.57
   6  -6  24 2143.09  107.89
  -6   0  24 1912.03   92.54
  -6   0  24 2117.00  103.58
   0  -6 -24 1957.13  100.68
   6   0 -24 2058.68  106.58
  -6   0  24 1743.66   93.30
   0  -6 -21  905.63   44.83
   6  -6  21  876.19   45.01
   6  -6  21  871.51   45.02
   0   6  21  865.48   45.11
   6   0 -21 1008.54   57.31
   6  -6  21 1022.62   57.32
  -6   6 -21  691.19   50.51
  -6   0  21  927.32   44.67
  -6   0  21  886.59   43.86
  -6   0  21  950.32   53.34
   0  -6 -21  932.22   52.14
   6   0 -21  913.33   55.69
  -6   0  21  812.94   45.27
   6  -6  18   -0.21    3.45
   0  -6 -18   -0.43    2.80
   6  -6  18    1.46    2.31
  -6   0  18    0.69    2.37
  -6   0  18   -2.14    5.17
   0  -6 -18   -2.01    6.32
   6   0 -18    1.81    6.40
   6   0 -18   -0.98    5.95
   0  -6 -15  331.88   23.20
  -6   0  15  300.63   22.01
   6   0 -15  276.44   17.09
   6   0 -15  293.87   25.04
   0  -6 -12 2334.21  116.54
   6  -6  12 2332.85  115.37
   6   0 -12 2153.62  109.70
   6   0 -12 2522.18  119.44
   6  -6   9 1185.62   67.29
   6   0  -9 1417.67   71.14
   0  -6  -9 1441.42   72.45
   6   0  -9 1351.80   65.53
   0  -6  -9 1267.64   64.93
   6  -6   9 1513.06   72.17
   6   0  -9 1517.88   74.00
   6   0  -6    3.02    4.25
   0  -6  -6    3.08    1.70
   6   0  -6    2.88    4.34
   6  -6   6    3.68    5.08
   0  -6  -6    5.12    4.65
   6  -6   6    2.60    3.18
   6   0  -3  739.80   39.20
   6   0  -3  721.27   37.65
   6  -6   3  657.54   39.58
   0  -6  -3  659.75   34.08
   6   0  -3  668.42   38.73
   6  -6   3  770.26   41.96
   0  -6   0 3980.89  198.33
   0   6   0 4233.46  199.49
   6  -6   0 3822.09  202.63
   6   0   0 4144.10  200.90
   6   0   0 4238.89  200.76
   0   6   0 4107.42  201.13
   6  -6   0 4218.50  204.23
   0  -6   3 1180.70   61.25
   0   6  -3 1262.82   61.65
   6   0   3 1320.17   64.09
   6  -6  -3 1199.00   65.72
  -6   0  -3 1152.31   58.17
   0   6  -3 1188.67   62.56
   0   6  -6   77.72    8.60
   6   0   6   99.50   10.89
   0  -6   6   75.87    8.79
   6  -6  -6   79.14   11.38
  -6   0  -6   85.89    5.70
   0   6  -6   66.01    8.79
   6  -6  -6   95.10   11.34
   6   0   6   80.23   12.06
   0  -6   6   75.39    6.28
   6  -6  -9  387.90   25.78
   6   0   9  354.88   22.52
   0  -6   9  357.68   19.20
   6   0   9  381.95   27.42
  -6   0  -9  367.41   19.37
   0   6  -9  365.23   23.20
   0  -6   9  345.10   23.75
   6  -6  -9  412.42   27.70
   6   0   9  420.22   27.12
   0   6  -9  367.94   19.91
   0  -6   9  361.57   19.56
   0  -6   9  372.78   19.96
   0  -6  12 2039.61   96.55
   0  -6  12 1945.71   95.73
   6   0  12 2032.39  100.67
   0  -6  12 1905.36   95.78
   0   6 -12 1989.81   96.64
   6   0  12 2067.36  105.70
   6  -6 -12 2111.88  102.82
   0  -6  12 1945.04  101.95
   0  -6  15  809.31   40.35
   0  -6  15  798.53   40.97
   0  -6  15  807.68   40.74
   0  -6  15  801.23   47.54
   0   6 -15  773.85   41.34
   0  -6  15  820.16   40.47
   6   0  15  806.78   46.24
   6   0  15  783.98   50.42
   0   6 -18   15.25    5.34
   6   0  18    8.92    3.40
   6   0  18   18.64    5.71
   6   0  18   14.03    9.50
   0  -6  18   12.03    2.86
   6  -6 -18   12.93    3.72
   0  -6  18   16.90    3.38
   0  -6  18   13.20    7.27
   0  -6  18   13.91    3.40
   6  -6 -18   14.07    3.42
   6  -6 -18   16.02    3.42
   0  -6  21 1146.55   63.13
  -6   0 -21 1238.77   61.90
   6   0  21 1223.55   63.24
   6   0  21 1455.48   73.28
   6   0  21 1268.53   75.38
   0  -6  21 1295.21   62.33
   0  -6  21 1238.75   62.56
   0  -6  21 1330.32   62.75
   0  -6  21 1296.48   71.53
   6  -6 -21 1229.07   62.40
   6   0  21 1163.26   65.94
   0  -6  24 1601.72   83.88
   6   0  24 1628.89   83.84
  -6   0 -24 1629.84   82.18
   0  -6  24 1718.42   83.10
   6   0  24 1906.15   95.80
   6   0  24 1658.76   96.39
   0  -6  24 1751.32   92.90
   6  -6 -24 1657.90   82.96
   6  -6 -24 1708.65   82.82
   0  -6  27   81.62    7.72
   6  -6 -27   84.21    8.05
   6   0  27   77.00    7.52
   0   6 -27   75.97    8.60
   0  -6  27   72.65    8.44
   0  -6  27   69.88   12.93
   6   0  27   99.52   15.83
   6   0  27  103.77   15.50
   6   0  27   82.38   15.65
   6  -6 -30    7.37    3.72
   0  -6  30    5.13    3.44
   0   6 -30   11.16    4.68
   6   0  30   -6.85    5.28
   0  -6  30   10.81    3.73
   6   0  30    3.97    6.62
   6   0  30   14.11    8.06
   0   6 -30    7.46    8.73
   0  -6  33  444.01   23.59
   6  -6 -33  437.21   24.07
   0  -6  33  393.36   23.36
   0   6 -33  409.47   24.64
   0  -6  33  387.41   24.94
   6   0  33  405.71   23.51
   6   0  33  380.48   34.10
   6   0  33  389.40   35.22
   0   6 -33  310.86   34.32
   0  -6  36  600.95   30.12
   6  -6 -36  589.91   30.59
   0  -6  36  548.20   29.84
   6   0  36  540.59   29.91
   0   6 -36  523.18   30.81
   0  -6  36  563.30   31.46
   6   0  36  464.91   39.97
   0   6 -36  431.49   40.58
   6   0  36  421.53   40.07
   6  -6 -39   95.44    8.89
   6  -6 -39  104.86    8.75
   0  -6  39   93.07    7.77
   6  -6 -39   98.09   10.12
   6   0  39   96.40    8.38
   0   6 -39   83.01    8.69
   0  -6  42    6.66    2.97
   6  -6 -42    2.99    4.87
   0   6 -42    6.38    3.89
   6   0  42   10.61    4.11
   6  -6 -42   14.62    4.19
   6  -6 -45  185.72   12.17
   6   0  45  201.87   12.38
   0   6 -45  195.11   12.49
   6   0  45  171.04   11.58
   6  -6 -45  217.33   13.69
   6  -6 -48   90.83    6.81
  -6   0 -48  108.17    7.29
   6  -6 -48  105.27    8.31
   6   0  48   99.56    7.48
   7  -6 -47  140.95    8.98
  -6  -1 -47  142.86    9.59
  -6  -1 -47  146.75    9.63
   7  -6 -47  182.12   11.06
   6   1  47  178.73   10.18
   7  -6 -44  234.70   13.91
  -6  -1 -44  219.88   13.92
   1  -7  44  214.74   13.19
   7  -6 -44  264.46   15.62
   6   1  44  218.78   13.53
   6   1  44  255.25   14.34
   1  -7  41    4.13    3.20
   7  -6 -41    3.97    3.70
   7  -6 -41    7.62    4.86
   6   1  41    4.78    4.08
  -1   7 -41   11.76    3.79
   7  -6 -38   64.71    7.10
   1  -7  38   53.61    6.45
  -1   7 -38   51.65    6.83
   6   1  38   55.37    6.66
   7  -6 -38   58.83    8.13
   7  -6 -35  512.28   30.82
  -1   7 -35  413.03   38.98
   6   1  35  484.87   39.46
   7  -6 -35  548.83   29.35
   1  -7  35  533.98   28.23
   7  -6 -35  527.62   28.75
   1  -7  35  515.54   28.33
   6   1  35  403.82   37.14
   6   1  35  498.42   28.20
  -1   7 -35  485.35   28.93
   7  -6 -32  293.53   21.73
   7  -6 -32  366.56   21.06
   6   1  32  285.55   29.28
  -1   7 -32  252.51   29.83
   1  -7  32  311.66   19.46
   7  -6 -32  352.90   20.03
   6   1  32  281.52   29.42
  -1   7 -32  323.64   20.32
   6   1  32  290.49   19.23
   6   1  29   44.61    5.70
  -1   7 -29   22.69    6.04
   7  -6 -29   36.17    6.65
   6   1  29   38.25   11.84
  -1   7 -29   30.36   10.86
   6   1  29   37.71   10.57
   7  -6 -29   40.25    5.77
   1  -7  29   42.62    5.91
   6   1  29   25.99   10.77
   7  -6 -29   19.52    7.27
  -6  -1 -26   83.50    7.65
   6   1  26   98.68   15.30
   6   1  26   86.85   18.41
   1  -7  26   87.63    8.59
   1  -7  26   91.17    8.40
   7  -6 -26  101.45    9.03
   7  -6 -26   88.96   10.73
  -1   7 -26  103.66    9.52
  -6  -1 -23  633.28   34.72
   6   1  23  724.76   45.70
   6   1  23  643.68   49.45
   1  -7  23  679.57   35.78
   1  -7  23  705.56   35.53
   7  -6 -23  648.02   35.23
   7  -6 -23  659.42   37.60
   7  -6 -20  593.12   35.09
   7  -6 -20  691.39   35.07
  -6  -1 -20  636.40   33.02
   6   1  20  605.01   33.89
  -6  -1 -20  620.15   32.89
   6   1  20  724.10   48.41
   6   1  20  614.77   40.93
   1  -7  20  646.21   33.33
   1  -7  20  628.32   33.80
   1  -7  20  675.90   33.76
   1  -7  20  562.95   41.09
   7  -6 -20  612.40   33.47
   7  -6 -17    6.31    3.00
   7  -6 -17    8.16    5.20
   7  -6 -17    7.17    2.88
  -6  -1 -17    8.24    2.60
   7  -6 -17   -2.00    4.40
   6   1  17    3.89    3.31
  -6  -1 -17    3.73    2.19
   7  -6 -17    8.10    3.38
   1  -7  17    6.95    2.71
   1  -7  17    5.64    3.00
   7  -6 -17    4.28    3.52
   6   1  17   -4.41    8.85
   6   1  17    9.47    4.66
   1  -7  17    0.78    5.77
   1  -7  17    7.77    3.44
   1  -7  14  247.89   14.78
   1  -7  14  261.11   14.01
   6   1  14  216.31   18.10
   6   1  14  257.08   24.19
  -1   7 -14  239.65   15.09
   7  -6 -14  221.43   19.24
  -6  -1 -14  236.83   14.06
   1  -7  14  224.08   20.36
   1  -7  11  692.09   33.72
   1  -7  11  620.83   32.63
   1  -7  11  681.60   33.45
  -7   6  11  598.06   34.95
   1  -7  11  586.92   38.85
  -6  -1 -11  647.66   32.99
  -1   7 -11  651.06   33.56
   6   1  11  609.21   36.14
   7  -6 -11  660.15   39.88
   6   1  11  668.52   42.66
   1  -7   8   70.90    6.27
   1  -7   8   75.01    5.95
  -1   7  -8   66.77    6.09
  -7   6   8   66.74    7.07
   1  -7   8   68.49    9.53
  -6  -1  -8   72.92    5.63
   7  -6  -8   79.74   10.89
   6   1   8   83.37   12.48
   1  -7   5   33.71    3.49
  -6  -1  -5   36.13    3.66
  -1   7  -5   33.85    6.27
  -1   7  -5   37.51    5.81
   1  -7   5   38.11    4.23
   1  -7   5   38.26    4.05
   1  -7   5   27.50    5.74
   6   1   5   36.63    6.96
   7  -6  -5   32.41    8.46
   1  -7   2  168.70   15.83
  -1   7  -2  156.58   11.49
   6   1   2  138.02   12.66
   1  -7   2  122.43   11.05
  -1   7  -2  146.21   13.08
   6   1  -1  716.28   40.72
  -1   7   1  755.37   39.89
   7  -6   1  768.47   45.45
   6   1  -4  248.86   17.18
   1  -7  -4  280.75   21.75
   1  -7  -7   19.79    6.72
   1  -7  -7   17.05    2.62
   7  -6   7   18.37    6.58
   1  -7 -10   45.03    4.24
   1  -7 -10   53.64    9.02
   7  -6  10   50.07    8.36
   6   1 -10   43.58    4.96
  -6  -1  13  234.72   18.29
   1  -7 -13  234.07   19.67
   1  -7 -13  210.70   12.35
   6   1 -13  200.40   13.31
   6   1 -13  203.61   20.65
   7  -6  13  215.44   18.03
   7  -6  16  207.97   13.94
   7  -6  16  214.05   18.17
   6   1 -16  237.21   22.55
   6   1 -16  232.42   14.46
  -6  -1  16  224.63   13.10
  -6  -1  16  233.03   19.72
   1  -7 -16  223.01   13.24
   1  -7 -19   10.71    2.81
   6   1 -19   11.95    4.01
   7  -6  19    7.42    3.38
   7  -6  19   -0.90    3.44
   1  -7 -19    5.10    2.30
   6   1 -19   10.18    4.46
   6   1 -19    5.37    7.29
  -6  -1  19    8.55    3.02
  -6  -1  19    3.21    6.84
   1  -7 -19    3.18    5.49
   6   1 -19   14.82    8.02
   6   1 -22    0.61    3.81
   7  -6  22   -1.50    4.07
   7  -6  22   -1.92    3.70
   6   1 -22    1.14    8.07
  -6  -1  22    0.65    2.90
  -6  -1  22   -0.83    2.40
  -6  -1  22   -4.52    5.39
   1  -7 -22   -0.92    2.60
   1  -7 -25   72.13    6.80
   7  -6  25   64.36    6.86
   7  -6  25   67.73    6.65
   6   1 -25   56.75   13.09
  -6  -1  25   70.53    6.00
  -6  -1  25   65.60    6.55
   1  -7 -25   59.83   12.45
  -6  -1  25   80.56   13.85
  -1   7  25   67.62    6.83
   6   1 -25   64.27   13.53
   1  -7 -28   78.53    7.24
   7  -6  28   77.97    7.92
   7  -6  28   77.27    6.97
   7  -6  28   78.05    7.04
   6   1 -28   81.95   14.40
  -6  -1  28   71.43    6.90
  -6  -1  28   79.36   13.85
   1  -7 -28   65.22   11.98
   6   1 -28   61.27    8.24
  -1   7  28   83.98    7.47
   6   1 -28   65.13   14.42
   1  -7 -31   -1.11    3.18
   7  -6  31   -3.51    3.62
   7  -6  31    1.51    2.75
   7  -6  31    0.31    3.46
  -6  -1  31   -3.07    3.63
  -6  -1  31   -4.67    8.15
   6   1 -31   -5.70    5.01
  -1   7  31   -4.51    3.93
   1  -7 -34    0.27    3.15
   7  -6  34    1.18    3.00
   7  -6  34   -4.65    3.91
   6   1 -34    1.17    4.33
  -1   7  34    1.56    3.63
  -6  -1  34   -0.50    3.62
  -6  -1  34   -3.50    7.08
   7  -6  34    0.30    4.04
   6   1 -34    3.86    4.71
   7  -6  37   -2.26    3.96
   6   1 -37    4.98    4.61
  -1   7  37    5.96    3.68
   6   1 -37   -6.83    4.79
  -6  -1  37    7.80    7.12
  -6  -1  37    0.23    3.51
   1  -7 -37   -0.49    3.18
   7  -6  37    1.44    2.67
   6   1 -40   13.94    4.41
  -1   7  40   19.85    4.24
  -6  -1  40   15.35    3.48
   7  -6  40   23.20    4.45
   6   1 -40   20.94    5.08
   1  -7 -43   14.45    4.05
   1  -7 -43   20.71    3.92
   6   1 -43   18.65    4.77
   7  -6  43   23.41    4.06
   6   1 -43   22.29    4.43
  -1   7  43   21.09    4.32
   1  -7 -46   -2.18    3.35
   1  -7 -46    2.11    2.35
   6   1 -46    2.61    2.91
  -1   7  46   12.20    3.23
   6   1 -46    8.55    3.81
   7  -5 -48  128.01    9.21
   5   2  48  134.27    8.58
  -5  -2 -45  179.53   11.56
   2  -7  45  183.66   11.10
  -5  -2 -45  171.60   11.16
   7  -5 -45  158.91   10.69
   7  -5 -42   20.32    5.49
   2  -7  42   21.87    4.24
   7  -5 -42   13.00    3.77
   7  -5 -39   54.52    6.26
   2  -7  39   55.53    6.21
   7  -5 -39   68.20    8.34
   7  -5 -36  581.07   32.20
   7  -5 -36  573.76   30.10
   2  -7  36  575.47   29.83
  -2   7 -36  389.12   38.28
   5   2  36  415.74   38.06
   5   2  36  427.73   38.37
   5   2  36  575.91   29.94
  -2   7 -36  529.43   29.94
   2  -7  36  501.18   30.31
   5   2  33  385.37   32.90
   5   2  33  301.93   31.46
  -2   7 -33  307.80   32.51
   7  -5 -33  432.09   23.35
   7  -5 -33  410.96   23.65
   5   2  33  416.96   23.17
  -2   7 -33  383.19   23.36
   2  -7  33  351.87   23.60
   7  -5 -30    1.98    3.39
  -2   7 -30   -5.74   11.87
   5   2  30    1.33    9.05
   5   2  30   -3.70    5.28
   2  -7  30   -3.17    4.66
  -2   7 -30    1.05    4.11
   7  -5 -30   -1.45    4.49
   5   2  27  223.89   16.00
   5   2  27  232.41   26.27
   7  -5 -27  272.62   15.82
   7  -5 -27  257.38   16.31
  -2   7 -27  221.03   15.49
   2  -7  27  204.30   15.31
   7  -5 -27  187.37   14.01
   7  -5 -24 1358.53   62.37
  -5  -2 -24 1185.44   60.28
   5   2  24 1211.71   61.51
   5   2  24 1308.62   77.07
   2  -7  24 1228.30   60.78
   7  -5 -24 1294.61   61.74
  -7   5  24 1095.80   66.08
  -2   7 -24 1280.06   61.82
   7  -5 -24 1121.40   60.14
   2  -7  24 1039.54   61.03
   7  -5 -21 1123.27   56.42
   7  -5 -21 1174.70   58.47
   7  -5 -21 1208.98   57.63
  -5  -2 -21 1110.96   55.81
  -5  -2 -21 1115.40   55.95
   7  -5 -21  992.87   59.84
   5   2  21 1310.77   72.26
   2  -7  21 1224.15   56.68
  -7   5  21 1041.28   61.07
   2  -7  21  955.37   56.41
   7  -5 -18   38.83    4.76
   7  -5 -18   28.44    6.48
   7  -5 -18   28.51    5.31
  -5  -2 -18   34.27    4.19
  -5  -2 -18   36.93    4.10
   5   2  18   26.80    4.72
   7  -5 -18   30.95    5.31
   2  -7  18   31.46    4.64
  -7   5  18   31.56    6.79
   5   2  18   31.96   11.48
  -7   5  15  952.16   52.27
  -5  -2 -15  936.74   51.72
   2  -7  15  991.75   49.06
   2  -7  15  961.18   48.31
   5   2  15  959.98   53.35
   7  -5 -15  920.36   53.86
   5   2  15 1108.18   60.68
   2  -7  12 1557.51   77.38
   2  -7  12 1625.89   77.64
   2  -7  12 1569.70   76.85
  -5  -2 -12 1573.53   77.20
   2  -7  12 1491.19   76.77
   7  -5 -12 1610.20   83.77
   5   2  12 1695.98   87.36
  -2   7 -12 1617.69   77.71
   5   2  12 1540.22   80.37
  -7   5  12 1621.22   80.52
   7  -5 -12 1622.54   86.58
   2  -7   9  701.47   36.51
   2  -7   9  771.13   36.73
   2  -7   9  716.72   35.93
  -5  -2  -9  713.83   36.23
   5   2   9  660.23   38.02
   7  -5  -9  766.50   43.60
   2  -7   9  703.25   35.90
  -2   7  -9  750.53   36.62
   2  -7   9  638.71   40.48
   7  -5  -9  756.16   44.40
   7  -5  -6  100.60   12.24
   2  -7   6   81.17    6.52
   2  -7   6  110.33    7.34
  -5  -2  -6   99.73    6.57
  -2   7  -6   81.73    8.37
   2  -7   6   99.98    6.37
   2  -7   6   87.30   11.68
   7  -5  -6   93.58   12.07
   2  -7   3  870.24   43.29
  -5  -2  -3  848.11   42.90
  -2   7  -3  845.50   45.79
  -2   7  -3  890.69   44.57
   2  -7   3  857.61   50.17
   7  -5  -3  899.12   49.22
   7  -5   0 3109.88  157.47
   2  -7   0 3144.50  152.86
  -2   7   0 3200.60  154.13
   5   2   0 3122.64  156.20
   5   2   0 3251.72  157.75
   2  -7   0 3014.10  159.96
   7  -5   0 3407.09  161.90
   5   2   0 3404.07  161.20
   7  -5   3  738.99   43.13
   7  -5   3  897.16   48.37
   5   2  -3  859.53   45.10
   5   2  -3  780.10   42.11
   7  -5   6   20.72    3.32
   5   2  -6   33.59    6.66
   2  -7  -6   33.04    7.29
   7  -5   6   24.43    6.48
  -5  -2   9  475.79   22.89
   7  -5   9  528.25   30.54
   2  -7  -9  451.50   23.09
   2  -7  -9  543.56   31.92
   5   2  -9  502.56   29.86
   7  -5  12 1626.51   81.12
  -5  -2  12 1533.33   73.97
   2  -7 -12 1449.62   74.22
   5   2 -12 1631.38   82.13
   5   2 -12 1582.47   75.61
   2  -7 -15  650.47   41.57
  -5  -2  15  698.61   34.90
   5   2 -15  686.19   35.98
   7  -5  15  654.79   40.04
  -5  -2  18    0.19    2.93
   5   2 -18    5.43    7.26
   7  -5  18    4.73    5.85
   5   2 -18    1.73    3.30
   7  -5  18   -0.99    6.69
   2  -7 -18   -0.78    7.12
   2  -7 -18    3.99    2.31
   7  -5  18   -0.56    3.84
   5   2 -21  921.95   55.81
   5   2 -21  936.89   58.78
   7  -5  21 1039.54   59.25
  -5  -2  21  903.46   45.66
  -5  -2  21  869.30   45.02
   2  -7 -21  890.95   53.83
   7  -5  21  913.22   56.57
   2  -7 -21  905.49   45.86
   2  -7 -24 1262.90   61.34
   2  -7 -24 1174.30   61.28
   7  -5  24 1263.96   61.53
   7  -5  24 1160.69   60.90
   7  -5  24 1463.02   77.73
   5   2 -24 1123.67   73.41
  -5  -2  24 1213.81   60.40
  -5  -2  24 1189.52   60.90
   2  -7 -24 1227.06   70.05
   7  -5  24 1147.57   71.69
  -5  -2  24 1240.21   70.64
  -2   7  24 1250.38   61.26
   5   2 -24 1270.23   73.00
   2  -7 -27  191.59   13.00
   7  -5  27  201.46   13.12
   7  -5  27  197.92   12.76
   5   2 -27  181.48   22.26
  -5  -2  27  199.44   12.79
  -5  -2  27  196.02   12.17
   2  -7 -27  194.90   20.00
  -5  -2  27  157.88   19.89
  -2   7  27  190.46   12.96
   5   2 -27  195.20   22.38
   2  -7 -30   39.34    5.20
   2  -7 -30   22.06    4.69
   7  -5  30   40.12    5.07
   7  -5  30   32.49    4.46
   5   2 -30   37.60   10.66
  -5  -2  30   25.95    4.56
  -5  -2  30   36.14   10.23
   5   2 -30   28.82    6.47
   7  -5  30   27.63    4.38
  -2   7  30   34.93    4.94
   2  -7 -33  381.79   20.68
   7  -5  33  346.48   19.97
   7  -5  33  342.00   19.85
   2  -7 -33  250.10   20.14
   7  -5  33  418.45   21.60
  -5  -2  33  379.49   20.29
  -5  -2  33  304.09   29.17
   7  -5  33  311.33   20.06
   5   2 -33  364.96   22.34
  -2   7  33  396.32   20.73
   2  -7 -36  274.57   16.02
   7  -5  36  312.26   17.06
   7  -5  36  252.69   15.18
  -5  -2  36  281.96   15.96
   7  -5  36  258.32   15.23
  -5  -2  36  244.34   25.06
   7  -5  36  232.44   15.70
  -2   7  36  265.88   16.13
   5   2 -36  289.63   18.01
  -2   7  39   85.46    7.47
   5   2 -39   77.79    8.46
   7  -5  39   74.57    7.30
   5   2 -39   65.38    8.47
   7  -5  39   93.18    7.94
  -5  -2  39   79.90    7.24
   5   2 -42    3.23    3.89
  -2   7  42    3.22    3.39
  -5  -2  42    4.30    2.89
   7  -5  42    9.47    3.46
   5   2 -42   -0.79    4.55
   2  -7 -42    6.52    3.16
  -2   7  45  220.03   12.75
   5   2 -45  201.71   13.31
   5   2 -45  203.31   13.25
   7  -5  45  221.78   12.76
   2  -7 -45  198.04   12.63
  -2   7  48  152.99    8.64
   2  -7 -48  118.61    8.31
   5   2 -48  130.51    8.82
  -7   5 -48  173.74    9.45
  -4  -3 -46    4.19    3.11
   3  -7  46    2.39    2.91
  -3   7 -43   10.43    3.11
  -4  -3 -43    4.19    3.61
   3  -7  43    3.93    3.79
   7  -4 -40   13.41    3.59
   3  -7  40    6.10    4.62
   3  -7  40   22.12    4.93
  -7   4  40   22.28    4.68
  -3   7 -40   17.61    3.70
  -3   7 -37    3.57    6.85
   4   3  37    5.26    6.29
   7  -4 -37    6.46    4.39
   3  -7  37   13.67    5.18
  -7   4  37   16.51    4.91
  -3   7 -37    4.18    4.16
  -3   7 -37   19.23    4.32
  -3   7 -34    1.28    8.33
   7  -4 -34    0.31    4.15
   3  -7  34   -2.00    5.01
  -7   4  34    5.10    4.23
  -3   7 -34    1.88    3.86
   7  -4 -34    9.54    3.59
  -3   7 -31    1.89    3.48
   3  -7  31    4.99    4.02
  -7   4  31    3.83    3.70
   7  -4 -31    5.52    3.30
   4   3  31    3.99    9.29
  -3   7 -31  -10.61    9.26
   7  -4 -31    4.25    3.72
  -7   4  31    0.87    5.53
   3  -7  31    6.93    3.57
   3  -7  28   24.94    5.36
   7  -4 -28   27.21    4.70
  -3   7 -28   27.48    4.88
   4   3  28   20.35    5.62
   7  -4 -28   26.14    5.19
  -3   7 -28    5.26    9.61
   4   3  28   31.14   11.99
  -7   4  28   21.01    7.74
   3  -7  28   29.22    4.96
   3  -7  25  124.34    9.49
   7  -4 -25  113.48    9.86
   4   3  25  122.04   10.19
  -4  -3 -25  108.15    8.79
   3  -7  25  105.57    8.75
   4   3  25  123.06   19.44
   7  -4 -25  119.80    9.82
   3  -7  25  107.19    9.32
  -7   4  25   99.38   13.57
  -3   7 -25  110.98    9.37
   7  -4 -25  111.67    9.14
   3  -7  25   95.92    9.47
   3  -7  22   13.65    4.42
   3  -7  22   13.65    4.55
  -3   7 -22   15.81    4.43
   7  -4 -22   25.97    4.37
   4   3  22   27.09    4.76
  -4  -3 -22   28.80    3.87
   3  -7  22   18.25    3.97
   7  -4 -22   30.12    5.01
  -4  -3 -22   21.84    4.06
   4   3  22   29.84   12.23
   7  -4 -22   27.47    4.89
   3  -7  22   22.12    4.91
  -7   4  22   25.27    7.23
   7  -4 -22   12.70    4.86
   3  -7  19   27.19    4.68
  -3   7 -19   26.01    5.00
   7  -4 -19   34.79    4.50
   4   3  19   29.86    4.74
   7  -4 -19   26.82    5.07
  -4  -3 -19   34.87    4.21
  -4  -3 -19   31.32    3.97
   3  -7  19   33.14    4.29
   7  -4 -19   30.30    4.77
   4   3  19   21.35   10.65
   3  -7  19   31.88    6.86
   3  -7  19   32.99    4.79
  -7   4  19   29.55    7.35
   7  -4 -19   35.51    6.64
   3  -7  16  249.17   14.28
   4   3  16  254.79   23.83
   7  -4 -16  215.41   17.94
  -7   4  16  217.74   17.74
   3  -7  16  187.97   18.69
  -4  -3 -16  221.57   17.23
   7  -4 -16  240.90   22.20
   7  -4 -13  124.99   14.75
   3  -7  13  128.49    8.72
  -4  -3 -13  121.68   11.77
  -7   4  13  119.10   11.58
   3  -7  13  111.33   13.28
   7  -4 -13   94.24   12.00
   7  -4 -10  240.06   20.34
   3  -7  10  229.94   14.00
   3  -7  10  250.42   13.65
  -4  -3 -10  255.13   14.03
   3  -7  10  242.10   20.36
   7  -4 -10  264.45   20.56
   7  -4  -7  135.89   13.61
   3  -7   7  134.49    8.67
   3  -7   7  112.05    7.81
  -4  -3  -7  139.17    8.20
   3  -7   7  125.22    7.72
   4   3   7  135.84   14.81
   4   3   7  112.22    8.82
   3  -7   7  122.44   13.42
   7  -4  -7  151.06   14.48
   3  -7   4  104.88   11.98
   3  -7   4   90.49    7.15
  -4  -3  -4  118.05    7.05
   3  -7   4   99.16    6.46
   4   3   4  122.08   13.11
   7  -4  -1 1403.52   73.37
   3  -7   1 1439.50   77.79
   4   3   1 1582.90   78.48
   7  -4   2  656.11   35.50
   4   3  -2  739.84   38.30
  -3   7   2  624.15   33.32
   3  -7  -2  645.73   39.73
   7  -4   2  699.60   41.29
   4   3  -2  733.51   40.45
   4   3  -5   25.28    5.80
   7  -4   5   15.32    3.52
   7  -4   5   26.50    6.98
   4   3  -5   15.24    3.01
   7  -4   8  195.38   16.89
   4   3  -8  184.72   15.65
   7  -4   8  201.93   17.35
  -4  -3  11  445.86   23.40
   7  -4  11  494.06   30.18
   4   3 -11  488.71   30.04
   3  -7 -11  475.93   30.71
  -4  -3  11  451.86   28.76
  -4  -3  14   75.74    5.60
  -4  -3  14   83.27   10.33
   3  -7 -14   81.53   11.25
   7  -4  14   76.14    9.76
  -4  -3  17   12.36    3.13
   7  -4  17    8.47    6.02
   3  -7 -17   15.41    5.96
   7  -4  17   10.97    6.89
   3  -7 -17   11.29    2.79
   7  -4  17   16.93    5.08
   4   3 -20  567.23   36.10
  -4  -3  20  502.16   26.22
  -4  -3  20  485.63   26.69
   7  -4  20  628.52   38.83
   7  -4  20  442.48   30.49
   7  -4  20  515.35   37.53
   3  -7 -20  553.82   35.23
   3  -7 -20  493.67   26.76
   4   3 -23  934.60   56.25
   7  -4  23 1102.29   61.40
   4   3 -23  889.21   59.05
  -4  -3  23  891.82   45.30
  -4  -3  23  888.95   45.82
   3  -7 -23  945.56   54.95
   7  -4  23  967.43   58.36
   3  -7 -23  858.38   46.06
   3  -7 -23  898.01   46.02
   3  -7 -26   65.38    7.04
  -3   7  26   78.73    7.06
   4   3 -26   80.55   13.99
  -4  -3  26   77.79    8.25
   7  -4  26   88.17    6.94
   4   3 -26   75.55   15.00
   7  -4  26   76.94   14.75
  -4  -3  26   86.63    6.70
  -4  -3  26   82.18    7.21
   7  -4  26   91.85   14.39
   3  -7 -26   71.89   12.18
   3  -7 -26   82.23    7.28
   3  -7 -29    4.37    3.38
  -4  -3  29    7.16    5.14
  -3   7  29   -0.47    3.27
   7  -4  29    1.20    2.76
   7  -4  29    3.41    2.62
   7  -4  29   15.42    8.48
   4   3 -29    9.76    8.00
  -4  -3  29    2.32    3.04
   7  -4  29    4.70    5.22
   3  -7 -29    3.60    2.82
   3  -7 -32  333.95   18.25
   3  -7 -32  248.71   18.17
   7  -4  32  307.52   17.84
   7  -4  32  275.90   17.14
   4   3 -32  285.70   28.90
   7  -4  32  334.99   32.47
  -4  -3  32  321.28   17.98
   7  -4  32  254.34   25.92
   7  -4  32  263.51   17.67
  -3   7  32  328.52   17.97
   7  -4  35  404.44   22.08
   7  -4  35  366.97   21.42
   7  -4  35  455.51   37.81
   4   3 -35  316.51   32.85
  -4  -3  35  404.10   22.25
   3  -7 -35  428.20   22.65
   7  -4  35  366.90   22.40
  -3   7  35  396.26   22.38
   3  -7 -38  108.36    8.75
  -4  -3  38   81.20    7.60
   7  -4  38   93.73    7.25
   7  -4  38   90.12    8.03
  -3   7  38   92.40    8.03
   7  -4  38   96.81    8.55
   7  -4  41   11.02    3.62
  -3   7  41    7.07    3.35
  -4  -3  41    5.50    2.97
   3  -7 -41   14.92    3.68
   7  -4  41    8.77    3.48
   3  -7 -44  241.44   14.41
  -3   7  44  234.68   14.10
   4   3 -44  222.29   14.62
   7  -4  44  256.80   14.38
   3  -7 -47  140.29    9.16
  -3   7  47  155.20    9.03
   4   3 -47  126.47    9.12
   7  -4  47  152.30    8.96
   4  -7  47  149.01    9.02
   3   4  47  159.15    9.73
   7  -3 -47  139.35   10.14
   4  -7  44  245.89   14.42
   7  -3 -44  241.01   15.76
   3   4  44  279.47   15.06
  -3  -4 -41   50.97    5.56
   7  -3 -41   56.73    7.95
  -4   7 -41   58.84    5.86
   4  -7  41   46.53    6.08
   3   4  41   57.40    6.81
   7  -3 -38  142.03   12.40
  -3  -4 -38  124.60   10.04
   7  -3 -38  115.86   10.18
   3   4  38  144.70   10.91
  -7   3  38  156.27   11.26
   4  -7  38  122.70   10.53
   3   4  35  313.77   32.30
  -4   7 -35  331.31   30.91
   7  -3 -35  367.42   22.57
  -4   7 -35  385.61   22.80
   3   4  35  488.69   23.87
   7  -3 -35  374.92   23.11
  -7   3  35  431.73   23.92
   4  -7  35  324.90   22.96
   4  -7  35  457.40   23.24
   4  -7  32  125.74    9.85
   7  -3 -32  121.27    9.66
  -4   7 -32   89.07   15.30
  -7   3  32  111.85   15.63
   3   4  32  106.43   10.17
   7  -3 -32  111.76    9.79
  -7   3  32  126.93   10.28
  -4   7 -32  114.35    9.39
   4  -7  32  113.50    9.84
   7  -3 -29   19.92    4.30
  -7   3  29   16.51    4.37
   4  -7  29   11.42    4.14
  -4   7 -29    9.00    3.78
   7  -3 -29   16.93    4.51
   4  -7  29   18.01    3.74
  -4   7 -29   13.35    7.66
  -7   3  29   20.99    7.85
   4  -7  29   15.08    4.07
   4  -7  26   99.11    8.47
   7  -3 -26   99.25    8.43
   3   4  26  106.91    9.20
   4  -7  26   94.78    7.83
  -4   7 -26   90.74   14.63
  -7   3  26   87.67    6.98
  -7   3  26  103.68   13.75
   4  -7  26   68.36    8.06
   7  -3 -26   87.80    8.26
  -4   7 -26   82.06    7.83
  -7   3  26   98.55    8.44
   4  -7  23  646.06   34.35
   7  -3 -23  637.58   34.41
  -3  -4 -23  655.67   34.00
   3   4  23  673.89   34.85
   4  -7  23  636.96   33.82
  -7   3  23  623.37   32.84
  -7   3  23  630.28   41.26
  -4   7 -23  637.43   33.86
   7  -3 -23  643.00   34.51
   7  -3 -20  748.92   37.74
   4  -7  20  645.86   35.79
   7  -3 -20  694.46   35.93
  -3  -4 -20  685.73   35.49
   4  -7  20  676.19   35.51
   3   4  20  709.10   36.05
   7  -3 -20  603.40   39.26
  -7   3  20  682.04   34.54
  -7   3  20  690.40   42.05
   7  -3 -20  664.21   36.08
   7  -3 -17   -0.59    3.74
   7  -3 -17    3.50    5.23
   7  -3 -17    7.70    6.71
   4  -7  17    3.01    2.40
  -3  -4 -17   -0.20    2.77
   4  -7  17   -0.49    3.27
  -3  -4 -17    0.57    4.10
  -7   3  17   -0.61    5.51
   4  -7  17    1.86    2.89
   7  -3 -17    1.18    4.12
   7  -3 -14  830.34   47.61
   4  -7  14  731.17   38.27
  -7   3  14  828.02   43.51
  -3  -4 -14  757.28   43.14
   7  -3 -14  836.73   45.02
   7  -3 -11  479.28   30.49
   4  -7  11  426.85   22.30
   3   4  11  410.97   30.28
  -3  -4 -11  468.11   28.14
   7  -3 -11  481.25   29.71
   4  -7   8  218.89   12.33
   3   4   8  243.77   19.98
   4  -7   8  197.32   17.97
   7  -3  -8  256.38   20.09
   4  -7   5   -0.12    1.64
   4  -7   5   -0.65    4.36
   7  -3  -5    2.57    3.52
   3   4   5    2.55    6.02
   4  -7   5    0.22    1.66
   7  -3  -2  350.60   20.36
   4  -7   2  329.20   23.06
   4  -7   2  287.73   15.73
   3   4   2  330.50   22.66
   7  -3   1  711.61   39.10
   3   4  -1  727.20   40.26
   7  -3   1  739.16   43.94
   3   4  -1  706.43   42.04
   3   4  -4  903.43   48.17
   7  -3   4  941.18   50.10
   7  -3   4  820.25   46.32
   7  -3   4  852.22   50.94
   3   4  -4  912.58   49.79
   3   4  -7   26.30    5.99
   7  -3   7   27.15    6.88
   7  -3   7   33.60    7.52
  -3  -4  10  248.49   13.86
  -3  -4  10  238.71   13.30
   3   4 -10  251.45   18.65
  -3  -4  10  218.58   17.61
   7  -3  10  254.94   20.67
   7  -3  10  262.37   20.13
   3   4 -13   13.42    5.56
  -3  -4  13    5.93    2.66
  -3  -4  13    6.15    1.92
   7  -3  13    6.37    4.51
  -3  -4  13    6.69    2.15
   3   4 -13    4.72    2.97
  -3  -4  13    6.44    4.90
   4  -7 -13   10.87    5.26
   7  -3  13    8.62    4.90
  -3  -4  16   36.53    3.74
   3   4 -16   34.55    5.14
   7  -3  16   37.20    8.07
  -3  -4  16   34.91    4.01
   4  -7 -16   52.10    9.30
  -3  -4  16   30.29    7.80
   7  -3  16   43.16    7.62
   3   4 -19    3.07    5.29
  -3  -4  19   -0.18    3.01
   7  -3  19   -0.93    5.52
   3   4 -19    2.38    3.63
   7  -3  19    6.88    6.17
  -3  -4  19   -0.77    6.93
   4  -7 -19    2.51    5.84
   7  -3  19    3.19    4.10
   3   4 -22   65.85   11.54
   7  -3  22   42.97    5.98
  -3  -4  22   65.90    6.39
  -3  -4  22   66.40    5.96
   7  -3  22   73.12   13.23
   7  -3  22   78.63   13.98
   4  -7 -22   84.18   12.55
  -3  -4  22   62.37   11.15
   4  -7 -22   61.61    6.38
   4  -7 -22   66.00    5.97
   7  -3  25   86.34    7.89
   3   4 -25   95.35   14.33
   7  -3  25  126.37   17.65
   3   4 -25   65.72   14.65
  -3  -4  25   97.49    7.68
  -3  -4  25  103.58    8.22
  -3  -4  25   71.63   13.01
   7  -3  25  112.41   17.10
   4  -7 -25   92.39    8.05
   7  -3  28   20.68    4.09
   7  -3  28   22.27    3.64
   7  -3  28   32.10   10.49
   3   4 -28   31.45   10.15
  -3  -4  28   13.47    3.83
  -3  -4  28   24.65    8.74
   7  -3  28    7.58    7.99
  -3  -4  28   16.75    4.24
   4  -7 -28   22.02    4.15
   3   4 -31    2.48    3.08
   7  -3  31    1.80    3.62
   3   4 -31   -2.94    5.87
  -4   7  31    3.27    2.90
   7  -3  31    1.05    2.67
   4  -7 -31    3.94    3.04
  -3  -4  31    7.79    7.22
   7  -3  31    6.19    5.68
  -3  -4  31    2.68    3.28
   7  -3  31    9.11    8.88
   3   4 -31   -1.45    7.43
   3   4 -34    1.42    8.44
   7  -3  34   -5.94    9.48
   3   4 -34   -3.30    5.65
  -4   7  34    4.03    3.40
   7  -3  34    2.90    4.00
   4  -7 -34    2.54    3.93
  -3  -4  34    4.22    3.67
   7  -3  34    1.17    6.29
   4  -7 -34    4.15    3.42
   3   4 -37    6.70    8.17
   7  -3  37   19.35    9.28
   4  -7 -37   21.64    4.69
   7  -3  37   12.79    3.85
   7  -3  37   16.80    7.07
  -3  -4  37   17.28    4.15
  -4   7  37   18.56    4.21
   7  -3  37   14.82    4.66
   3   4 -37   18.56    5.63
  -4   7  40   68.49    6.49
   3   4 -40   58.19    7.53
   7  -3  40   63.25    6.64
   7  -3  40   72.30    6.91
   4  -7 -40   76.28    7.03
  -3  -4  40   56.30    6.43
   7  -3  43   15.17    4.02
   3   4 -43   11.07    4.14
  -4   7  43   10.57    3.49
   7  -3  43    6.02    3.57
   3   4 -43   11.59    3.81
   4  -7 -43   11.51    4.40
   4  -7 -43   15.13    3.72
   4  -7 -46    4.26    3.33
   4  -7 -46   -0.33    3.03
   3   4 -46   -1.32    3.17
   7  -3  46    6.03    2.79
   5  -7  48   96.92    6.69
  -2  -5 -48   81.45    6.60
   2   5  48  105.32    7.26
   7  -2 -48  104.29    7.83
  -5   7 -48   84.01    6.23
  -2  -5 -45  149.31   10.67
   5  -7  45  215.94   12.23
   2   5  45  235.19   12.57
   7  -2 -45  214.47   13.31
  -5   7 -45  180.33   11.54
  -2  -5 -45  169.74   11.84
   7  -2 -42   30.23    6.27
   2   5  42   26.43    5.27
  -2  -5 -39  141.74   10.51
   7  -2 -39  188.21   13.64
   5  -7  39  167.42   11.28
   2   5  39  170.11   11.78
   5  -7  39  150.57   11.44
   7  -2 -39  123.68   11.26
   2   5  36  358.75   19.83
   7  -2 -36  284.88   19.52
  -7   2  36  334.16   20.44
   5  -7  36  281.83   19.29
  -7   2  36  320.70   27.67
   7  -2 -36  402.15   22.52
   5  -7  36  356.30   19.51
  -2  -5 -36  272.87   18.64
  -2  -5 -33  128.03   11.99
   5  -7  33  187.01   12.74
   7  -2 -33  181.38   13.27
   2   5  33  201.31   13.33
  -7   2  33  187.98   13.83
   5  -7  33  176.38   12.83
   5  -7  33  189.55   12.19
  -7   2  33  172.59   19.56
  -2  -5 -33  178.49   11.95
   5  -7  30   55.17    6.38
   2   5  30   50.66    6.98
  -7   2  30   52.43    6.93
   5  -7  30   55.59    6.28
   7  -2 -30   59.43    7.16
   5  -7  30   57.86    5.87
  -5   7 -30   45.47   10.82
  -7   2  30   46.03    5.29
  -7   2  30   56.97   11.87
  -2  -5 -30   45.85    5.60
   7  -2 -27  142.64   11.38
  -7   2  27  137.19   10.92
   2   5  27  146.92   11.54
   5  -7  27  130.71    9.95
  -5   7 -27  129.16   17.12
  -7   2  27  121.76    9.35
  -7   2  27  158.19   17.85
   5  -7  27  148.71   10.81
   5  -7  24 1151.15   58.39
   7  -2 -24 1178.76   59.03
  -7   2  24 1071.56   58.22
   2   5  24 1175.49   58.71
   5  -7  24 1195.22   58.04
  -5   7 -24  968.78   66.79
  -7   2  24 1153.90   57.16
  -7   2  24 1202.90   67.31
  -2  -5 -24 1142.12   57.25
   7  -2 -21  816.05   53.90
  -2  -5 -21  976.77   49.67
   5  -7  21  971.77   50.03
   5  -7  21 1032.41   50.57
  -2  -5 -21  992.02   50.04
  -2  -5 -21  980.33   50.42
   2   5  21 1012.95   50.81
   7  -2 -21 1134.41   52.88
  -7   2  21 1036.39   49.69
  -7   2  21 1126.20   59.03
  -2  -5 -21  983.29   55.83
   7  -2 -21  984.75   51.28
  -7   2  21  913.97   50.35
   7  -2 -18   97.11    8.74
   5  -7  18   86.12    7.21
   5  -7  18   93.45    7.47
  -2  -5 -18   86.95    6.86
   2   5  18   96.11    7.63
  -7   2  18   84.59    6.74
   7  -2 -18   92.97   11.24
  -7   2  18  116.17   12.76
   7  -2 -15  329.31   25.57
  -2  -5 -15  379.92   25.83
  -7   2  15  390.35   25.92
  -2  -5 -12 1919.64   94.59
   5  -7  12 1565.72   91.13
   7  -2 -12 1808.48   88.23
  -2  -5 -12 1863.43   87.93
  -2  -5  -9 1446.35   72.78
   5  -7   9 1269.45   70.85
   5  -7   9 1320.97   65.42
  -2  -5  -9 1374.87   65.77
   7  -2  -9 1316.98   65.80
   5  -7   6   16.99    2.49
  -2  -5  -6   11.70    2.56
   2   5   6   10.26    6.40
   5  -7   6   10.07    5.30
   7  -2  -6    8.91    4.79
   7  -2  -3 1223.18   58.49
   5  -7   3 1109.21   60.07
   5  -7   3 1037.42   52.85
  -2  -5  -3 1076.82   53.29
   2   5   3 1194.43   60.26
   7  -2   0 3043.46  151.08
   2   5   0 3196.37  151.61
   5  -7   0 2956.15  154.01
   2   5   0 3008.23  153.02
   2   5  -3 1490.86   74.77
   5  -7  -3 1398.26   77.26
   7  -2   3 1385.58   74.01
   7  -2   3 1523.81   76.66
   2   5  -3 1424.28   75.91
  -2  -5   6  153.59   12.93
   7  -2   6  173.48   15.14
   5  -7  -6  150.10   14.96
   2   5  -6  150.01   13.06
  -2  -5   6  154.69    9.52
   2   5  -6  138.56   14.16
   2   5  -9 1415.63   72.95
  -2  -5   9 1405.11   72.79
   7  -2   9 1632.55   77.38
  -2  -5   9 1403.02   67.92
  -7   2  -9 1347.97   67.18
  -2  -5   9 1357.89   67.41
   2   5 -12  763.77   38.04
   2   5 -12  710.11   42.44
  -2  -5  12  731.42   37.38
  -2  -5  12  719.44   36.65
  -7   2 -12  722.76   36.74
   7  -2  12  713.49   42.37
  -2  -5  12  725.65   36.89
  -2  -5  12  728.92   42.70
   7  -2  12  896.01   48.26
   7  -2  12  814.59   44.39
  -2  -5  15  649.68   33.49
  -2  -5  15  656.55   34.25
   7  -2  15  657.34   40.46
   2   5 -15  659.68   34.98
  -2  -5  15  685.69   33.88
  -2  -5  15  617.14   40.04
   7  -2  15  760.41   46.30
   5  -7 -15  654.16   42.01
   7  -2  15  689.90   40.42
  -2  -5  18   -1.69    2.38
  -2  -5  18    1.63    2.06
   7  -2  18    0.83    4.79
   2   5 -18    2.00    3.50
   7  -2  18   -3.74    8.84
   5  -7 -18    0.87    5.56
  -2  -5  18    0.77    6.91
   7  -2  18    2.95    4.06
   5  -7 -18    0.40    2.30
   5  -7 -18    0.21    2.60
   2   5 -21 1015.30   58.96
  -2  -5  21  937.09   50.90
  -2  -5  21 1115.40   51.53
   7  -2  21  890.58   61.60
  -2  -5  21 1016.31   60.13
   5  -7 -21 1108.29   61.84
   7  -2  21  970.66   55.67
   5  -7 -21 1014.17   51.43
   7  -2  24  951.63   51.57
   2   5 -24  889.82   59.29
  -2  -5  24  929.48   50.92
  -2  -5  24 1085.54   51.40
   7  -2  24 1208.57   66.16
  -2  -5  24 1038.85   61.58
   7  -2  24 1260.06   69.07
   5  -7 -24 1027.66   51.43
   5  -7 -24 1063.26   51.97
   7  -2  27  139.12   10.75
  -2  -5  27  142.68   10.35
  -2  -5  27  149.39   10.96
   7  -2  27  166.04   21.01
  -2  -5  27  138.97   17.98
   5  -7 -27  150.05   10.67
   5  -7 -27  148.19   10.97
   2   5 -30   18.96    6.00
   7  -2  30   31.78    4.95
   5  -7 -30   31.22    5.37
   7  -2  30   56.33   13.23
   7  -2  30   34.52    9.98
  -2  -5  30   31.99    9.33
  -2  -5  30   29.93    5.10
   5  -7 -30   37.06    5.04
   2   5 -33  192.94   14.70
   7  -2  33  177.87   12.88
   5  -7 -33  194.42   13.66
  -2  -5  33  180.33   12.87
   7  -2  33  215.26   24.91
   7  -2  33  165.23   21.16
   5  -7 -33  199.39   13.11
   7  -2  36  357.00   36.02
  -2  -5  36  469.12   24.60
   5  -7 -36  477.78   25.41
   7  -2  36  326.88   32.36
   7  -2  36  423.29   24.58
   2   5 -36  426.55   25.97
   5  -7 -39  126.15   12.01
   7  -2  39  142.26    9.52
   7  -2  39  133.74   10.26
   2   5 -39  137.15   11.54
  -2  -5  39  126.85   10.01
   5  -7 -39  153.12   10.78
   2   5 -42   35.56    5.79
   7  -2  42   32.30    5.39
   7  -2  42   52.62    5.48
   5  -7 -42   42.36    6.41
   5  -7 -42   55.08    5.75
   7  -2  45  172.04   10.27
   5  -7 -45  157.85   11.16
   7  -2  45  153.39   10.42
   2   5 -45  141.93   10.81
   5  -7 -45  169.42   11.09
   5  -7 -48  100.24    7.41
   7  -2  48   96.03    6.73
  -1  -6 -46    3.48    2.41
   1   6  46    5.51    3.33
  -1  -6 -46    2.40    2.62
  -6   7 -46    3.21    2.83
   7  -1 -46    2.54    3.64
  -1  -6 -43   -0.58    3.49
  -1  -6 -43    6.85    3.11
   7  -1 -43    4.45    3.00
   1   6  43    1.49    3.83
   7  -1 -43    1.69    4.34
   1   6  40   69.34    6.88
   7  -1 -40   54.00    6.47
   7  -1 -40   57.11    7.67
   6  -7  40   67.59    6.63
   7  -1 -37    9.64    4.20
   1   6  37   11.16    4.32
   6  -7  37    8.78    4.11
   7  -1 -37   14.04    5.55
  -7   1  37    9.49    7.27
  -1  -6 -37    2.12    3.27
   1   6  34   10.36    4.49
   7  -1 -34   11.28    4.54
   6  -7  34    8.33    3.73
   7  -1 -34   11.86    5.63
   6  -7  34    7.91    4.32
  -7   1  34    8.97    3.48
  -7   1  34   11.14    8.29
  -1  -6 -34    6.87    3.97
   7  -1 -31    7.37    4.14
   1   6  31   -5.01    4.67
   6  -7  31    6.27    3.24
   6  -7  31    1.80    3.39
   7  -1 -31   11.82    5.76
  -7   1  31    0.23    3.14
  -7   1  31   -3.39    8.09
  -1  -6 -31   -0.26    3.91
   7  -1 -28   -4.43    6.33
   6  -7  28    5.06    3.63
   6  -7  28    2.82    2.44
   6  -7  28    0.27    2.86
  -7   1  28    0.93    2.74
  -7   1  28    2.15    7.49
   7  -1 -28    2.59    3.92
  -1  -6 -25  116.51    8.82
   7  -1 -25  121.42   11.64
   6  -7  25  118.87    9.78
   6  -7  25  117.03    8.93
   6  -7  25  124.30    9.47
   1   6  25  107.24   10.00
  -6   7 -25   90.98   13.78
  -7   1  25  128.11    9.00
  -7   1  25  105.30   15.85
  -1  -6 -25  117.68   14.80
   7  -1 -25  117.05   10.46
   7  -1 -25  114.60   17.85
  -1  -6 -22   52.49    5.35
   7  -1 -22   41.20    7.37
   7  -1 -22   68.30    7.91
   6  -7  22   52.15    5.71
   1   6  22   55.64    6.18
   6  -7  22   52.56    5.90
  -1  -6 -22   46.10    5.17
  -6   7 -22   39.21    9.67
  -7   1  22   46.18    5.27
  -7   1  22   50.47    9.92
  -1  -6 -22   44.62    8.90
   7  -1 -22   48.62   12.02
   7  -1 -19   80.31   10.61
  -1  -6 -19   89.68    6.89
   7  -1 -19   96.33    8.86
   6  -7  19   85.36    7.33
  -1  -6 -19   85.85    7.38
  -1  -6 -19   83.42    6.81
   1   6  19   93.40    7.65
   6  -7  19   76.97    7.27
  -7   1  19   87.87    6.91
  -7   1  19  100.79   13.08
   7  -1 -19   89.45   14.16
  -1  -6 -16   86.63    6.73
  -1  -6 -16   94.72    7.43
   6  -7  16  100.17    7.56
   6  -7  16   84.79    7.37
  -7   1  16   96.57   12.30
  -1  -6 -16  102.58   12.34
   6  -7  16   90.83    7.73
   7  -1 -16   98.25    8.41
  -1  -6 -13   46.23    4.59
   7  -1 -13   36.52    5.09
  -1  -6 -13   45.20    8.59
  -1  -6 -10    5.86    2.20
   7  -1 -10    5.70    2.95
  -1  -6 -10    3.54    4.67
   7  -1 -10    3.75    4.25
  -1  -6  -7    1.04    1.97
  -1  -6  -7   -0.71    4.61
   6  -7   7   -4.28    6.31
   7  -1  -7   -1.70    3.96
   6  -7   7    1.62    1.87
  -1  -6  -4   54.80    4.52
   1   6   4   64.09   10.21
   6  -7   4   56.99    8.96
   7  -1  -4   55.62    8.07
   6  -7   4   47.46    4.23
   6  -7   1  858.11   46.88
   1   6   1  836.61   43.13
   7  -1  -1  847.57   44.10
   7  -1  -1  840.35   43.94
   6  -7   1  912.24   48.50
   1   6   1  823.56   45.22
   6  -7   1  714.26   38.29
   7  -1   2  497.30   30.08
  -1  -6   2  459.65   27.81
   1   6  -2  493.12   28.47
   6  -7  -2  481.84   32.19
   7  -1   2  523.29   29.36
   1   6  -2  485.62   30.07
  -1  -6   2  456.27   24.66
  -1  -6   5  104.09   10.13
   7  -1   5   98.48   11.62
   6  -7  -5  105.39   12.55
   1   6  -5  102.63   10.34
  -7   1  -5   95.61    6.37
   1   6  -5   95.72   11.21
  -1  -6   5   95.54    7.04
  -1  -6   8  128.51   12.61
   6  -7  -8  120.73   14.54
   1   6  -8  125.36   12.20
   7  -1   8  160.09   15.30
  -7   1  -8  138.31    8.43
  -1  -6   8  137.59    8.45
  -1  -6   8  135.21    9.08
  -7   1 -11  712.39   35.58
   7  -1  11  707.62   40.51
   7  -1  11  718.13   45.65
  -1  -6  11  680.87   35.50
  -1  -6  11  710.42   41.46
   7  -1  11  829.51   46.26
   1   6 -11  664.38   40.40
   1   6 -11  702.36   36.47
  -1  -6  11  703.53   35.42
  -1  -6  11  716.55   36.22
  -1  -6  14   54.29    5.47
  -1  -6  14   47.64    4.64
  -1  -6  14   57.18    5.14
  -1  -6  14   46.03    9.10
   7  -1  14   54.92   11.80
  -7   1 -14   45.34    4.58
   1   6 -14   48.38    5.69
   7  -1  14   49.60    7.92
  -1  -6  14   48.89    4.75
   7  -1  14   63.75   12.29
   7  -1  17   -0.53    3.42
   7  -1  17   -0.76    4.50
   1   6 -17   -2.52    3.63
   7  -1  17   -2.11    8.90
  -1  -6  17   -0.21    2.41
  -1  -6  17   -2.27    2.88
  -1  -6  17   -1.93    2.52
  -1  -6  17   -0.20    2.31
   6  -7 -17   -0.93    6.66
   7  -1  17   -4.96    8.42
  -1  -6  17   -1.56    5.35
   7  -1  17   -0.65    4.38
   6  -7 -17   -0.24    2.57
   6  -7 -17    1.28    2.55
   6  -7 -20  449.70   27.56
   1   6 -20  413.73   31.71
   7  -1  20  457.95   27.30
   7  -1  20  529.88   35.59
   7  -1  20  463.49   38.16
  -1  -6  20  511.62   26.54
   6  -7 -20  540.47   27.74
  -1  -6  20  512.20   26.22
  -1  -6  20  448.09   25.94
  -1  -6  20  488.78   34.82
   6  -7 -20  503.05   26.38
   7  -1  20  444.41   31.02
   6  -7 -23  571.99   29.92
   7  -1  23  572.83   31.32
  -1  -6  23  580.87   29.70
  -1  -6  23  536.15   29.73
   6  -7 -23  517.03   31.73
  -1  -6  23  540.15   39.04
   7  -1  23  567.56   40.82
   7  -1  23  500.86   41.59
   7  -1  26   56.85   12.22
   7  -1  26   37.03    5.13
  -1  -6  26   26.27    4.55
   7  -1  26   31.90   11.14
  -1  -6  26   31.12   10.07
   6  -7 -26   28.45    5.03
   6  -7 -26   36.40    5.08
   1   6 -29   -4.59    8.23
   7  -1  29    4.09    7.34
   1   6 -29   -2.82    4.74
   7  -1  29   -4.42    4.02
   6  -7 -29    1.66    3.37
  -1  -6  29   -1.82    3.37
  -1  -6  29   -3.28    7.94
   7  -1  29    2.83    7.95
   6  -7 -29    2.28    3.00
   6  -7 -32  346.73   19.66
  -1  -6  32  321.86   18.77
  -1  -6  32  288.64   18.29
   7  -1  32  311.87   31.37
   1   6 -32  223.04   28.57
   7  -1  32  306.14   29.74
   1   6 -32  305.08   20.18
   7  -1  32  307.19   18.78
   7  -1  35  393.66   23.34
   1   6 -35  411.61   24.84
  -1  -6  35  450.79   23.63
   6  -7 -35  450.10   24.30
  -1  -6  35  399.68   22.93
   1   6 -35  329.44   33.91
   7  -1  35  376.19   35.64
   7  -1  35  321.30   32.50
   6  -7 -35  419.92   25.98
  -1  -6  38   59.03    6.57
   6  -7 -38   70.90    7.21
   6  -7 -38   63.43    8.17
   7  -1  38   63.82    6.71
   1   6 -38   60.42    7.47
   7  -1  41   20.68    3.31
   6  -7 -41   17.70    4.68
   6  -7 -41   22.62    4.08
   6  -7 -41   18.76    5.29
   1   6 -41   12.74    4.30
   7  -1  41   11.87    4.12
  -7   1 -44  186.48   12.41
   6  -7 -44  231.26   13.39
   7  -1  44  211.91   12.87
   1   6 -44  189.65   13.09
   6  -7 -44  218.44   13.98
   7  -1  44  216.64   12.69
   6  -7 -47  127.60    8.13
   7  -1  47  105.69    7.76
  -7   1 -47  152.18    8.31
   7  -1  47   84.57    7.16
   6  -7 -47  118.64    8.61
   0  -7 -47   83.18    6.11
   7   0 -47   91.86    6.94
  -7   7 -47   95.48    6.63
   0   7  47  100.70    6.82
   0  -7 -44  209.52   12.38
   0  -7 -44  177.91   12.17
   7   0 -44  180.67   12.37
   0   7  44  237.65   12.72
   7   0 -44  212.50   13.29
   0  -7 -41   -0.24    3.79
   7   0 -41   -1.29    4.15
   0   7  41   -5.06    4.35
   7  -7  41   12.75    3.56
   7   0 -41   -1.75    4.96
   7   0 -38   53.92    7.40
   7  -7  38   67.42    6.78
  -7   0  38   51.28    5.42
   0   7  38   58.91    6.36
   7   0 -38   57.76    6.87
   0  -7 -38   48.44    5.63
   7   0 -35  313.69   20.49
   0   7  35  329.48   19.46
   7  -7  35  326.39   18.98
   7   0 -35  342.52   21.47
   7  -7  35  347.40   19.94
  -7   0  35  306.45   18.83
  -7   0  35  296.23   28.11
   0  -7 -35  339.20   19.26
   0  -7 -32   82.63    7.73
   7  -7  32   78.12    7.18
   7  -7  32   89.82    7.70
   7  -7  32   82.01    8.31
   7   0 -32   91.61    9.94
  -7   0  32   74.63    7.37
  -7   0  32   93.08   15.37
   7   0 -32   75.74    9.06
   0   7  32   90.08    8.42
   0  -7 -29    3.34    3.21
   7  -7  29   -0.71    3.26
   7  -7  29   -1.35    2.90
   7  -7  29    1.24    3.46
   7   0 -29   -8.88    7.11
  -7   0  29   -0.76    3.09
  -7   0  29    4.59    7.67
   0   7  29   -3.64    3.92
   7   0 -29   -3.56    4.54
   0  -7 -26   91.38    7.73
   7  -7  26   96.60    7.93
   7  -7  26   90.96    7.94
   0   7  26   74.01    7.94
   7   0 -26   88.49    9.81
  -7   0  26   92.59    7.61
  -7   0  26   89.00   14.80
   7   0 -26   77.08    8.87
   7   0 -26   86.94   15.95
   0  -7 -23  741.10   37.79
   7   0 -23  750.81   39.73
   7  -7  23  734.64   37.98
   0   7  23  667.59   38.01
   7  -7  23  725.93   38.00
  -7   0  23  726.16   37.50
   0  -7 -23  671.79   45.46
  -7   0  23  752.54   47.58
   7   0 -23  770.99   51.30
   0  -7 -20  338.64   18.64
   7   0 -20  365.26   20.57
   7  -7  20  329.93   19.62
   7  -7  20  333.19   19.16
   0  -7 -20  314.90   18.30
   0   7  20  291.43   18.71
   7  -7  20  314.83   18.83
   7   0 -20  349.05   28.97
  -7   0  20  327.65   18.38
  -7   0  20  319.15   26.54
   0  -7 -20  310.78   25.38
   7   0 -20  335.61   29.28
   0  -7 -17   11.64    3.04
   7  -7  17    9.69    3.40
   0  -7 -17   10.47    3.03
   0  -7 -17    9.27    2.43
   7  -7  17   14.30    3.34
   0   7  17    1.21    4.34
   7  -7  17   10.84    3.58
   7   0 -17   12.43    4.00
   0  -7 -17   11.10    3.03
   7   0 -17   14.86    7.20
   7   0 -17   11.12    4.02
  -7   0  17    8.70    6.75
   7   0 -17   14.15    7.53
   0  -7 -14  112.88    8.67
   7  -7  14  105.64    8.94
  -7   0  14  141.93   14.40
   0  -7 -14  138.95   15.05
   7  -7  14  123.63    9.18
   7   0 -14  132.44   15.49
   7   0 -14  121.02    9.38
   0  -7 -14  118.28    8.26
   0  -7 -11  337.53   25.15
   7   0 -11  308.81   18.15
   7   0 -11  322.77   23.98
   0  -7 -11  307.44   17.31
   7   0 -11  320.00   25.32
   7  -7  11  349.31   24.65
   7   0  -8  422.51   28.11
   0  -7  -8  452.87   30.11
   7   0  -8  399.00   28.21
   0  -7  -8  405.02   21.71
   7  -7   8  413.35   28.86
   0  -7  -5  130.08   14.19
   7   0  -5  102.87   11.83
   7  -7   5  107.60   11.87
   0  -7  -5  125.90    7.76
   7  -7   5  131.88   14.47
   7   0  -5  101.49   10.66
   0   7   2   65.96    7.99
   0   7   2   57.85    9.88
   7  -7   2   77.66   11.54
   0  -7  -2   64.12   10.47
   7   0  -2   69.04    9.04
   7  -7   2   75.15   10.55
   0  -7  -2   58.91    6.77
   7   0  -2   75.47    8.55
   0   7  -1  380.72   23.15
   0  -7   1  316.74   22.23
   7  -7  -1  365.41   27.16
   7   0   1  421.39   24.98
   7   0   1  381.87   24.52
   0   7  -1  351.42   24.74
   0  -7   4  152.85   14.05
   7   0   4  189.66   15.55
   7   0   4  189.46   16.14
   7  -7  -4  189.05   18.51
   0   7  -4  198.56   14.84
   0  -7   4  190.96   11.55
   0   7  -4  155.95   15.12
   0   7  -7   13.89    4.82
   0  -7   7   19.73    3.49
  -7   0  -7   11.74    2.46
   0   7  -7   10.92    5.35
   7   0   7    7.12    5.81
   7  -7  -7   21.08    7.70
   0  -7   7    9.77    4.91
   7  -7  -7   16.96    6.90
   7  -7 -10  227.19   20.94
   7   0  10  250.24   23.71
  -7   0 -10  261.13   14.55
   0  -7  10  250.83   14.35
   0  -7  10  271.67   15.02
   0  -7  10  252.30   14.30
   0  -7  10  261.07   15.32
   7   0  10  274.51   22.61
   0  -7  10  241.26   20.09
   0   7 -10  257.01   15.41
   7   0  13  287.30   18.21
  -7   0 -13  329.72   17.49
   7   0  13  289.85   21.74
   0   7 -13  315.28   18.40
   7   0  13  327.61   28.15
   0  -7  13  324.27   17.28
   0  -7  13  325.64   17.21
   0  -7  13  331.24   18.14
   0  -7  13  293.50   17.58
   7   0  13  348.43   27.69
   0  -7  13  292.02   23.64
   7  -7 -13  282.81   17.70
   7  -7 -16   46.29    5.31
   7  -7 -16   44.10    5.32
   7   0  16   39.69    5.67
  -7   0 -16   42.90    4.66
  -7   0 -16   49.59    4.85
   7   0  16   50.96    8.29
   0   7 -16   51.23    6.38
   7   0  16   43.37   12.68
  -7   0 -16   40.99    4.81
   7  -7 -16   46.32    5.88
   0  -7  16   54.55    5.11
   0  -7  16   52.17    5.79
   0  -7  16   44.59    5.35
   0  -7  16   48.22    9.81
   7   0  16   70.13   12.89
   7  -7 -16   48.03    6.10
   7  -7 -19    2.95    2.80
   7  -7 -19   -1.98    3.07
  -7   0 -19   -0.40    2.50
   7   0  19    0.29    3.51
   7  -7 -19   -3.74    4.68
  -7   0 -19    4.56    2.47
   7   0  19    0.83    4.69
   7   0  19   -7.54    8.77
   0  -7  19   -1.18    2.93
   0  -7  19   -1.24    3.11
   7  -7 -19    1.60    3.33
   0  -7  19    1.50    2.70
   0  -7  19   -0.87    6.72
   7   0  19   -1.39    7.29
   0  -7  19    1.52    3.17
   7  -7 -19    0.68    3.98
   7  -7 -22   97.22    8.90
  -7   0 -22  106.30    8.33
   7   0  22  110.79   10.07
   7   0  22  119.78   15.42
   7   0  22  115.42   18.92
   0  -7  22  108.70    9.12
   7  -7 -22  126.33   10.46
   0  -7  22  108.64    9.34
   0  -7  22  132.43    9.24
   0  -7  22  131.58   15.90
   7   0  22  120.88   19.06
   7  -7 -22  113.08   10.76
   7  -7 -25  125.63   10.11
  -7   0 -25  127.14    9.46
   7   0  25  121.42   11.36
   0  -7  25  134.06   10.21
   0  -7  25  134.15   10.33
   7   0  25  149.63   18.65
   7   0  25  114.10   19.29
   0  -7  25  140.72   18.12
   7  -7 -25  115.88   12.05
   7   0  28   37.93    5.53
   0   7 -28   36.75    6.40
   7   0  28   48.60   11.84
   0  -7  28   31.85    5.36
   7   0  28   38.38   11.95
   7  -7 -28   30.00    7.06
   0   7 -31   22.48    5.59
   7   0  31   23.59    5.30
   7  -7 -31   35.59    6.69
   0  -7  31   28.09    4.89
   7  -7 -31   24.74    5.46
   7   0  31   28.18   10.02
   7  -7 -31   13.91    6.20
   0   7 -34   -3.35    5.30
   7   0  34   -8.56    5.05
   7  -7 -34    0.75    4.87
   0   7 -34   -1.49    9.94
   7  -7 -34   -5.80    5.03
   7   0  34  -13.06   11.99
   7  -7 -34   -3.27    6.12
   0   7 -37   -6.67    4.62
   7   0  37   -3.07    3.60
   7  -7 -37   -0.33    4.62
   0  -7  37   -4.44    3.69
   7  -7 -37   -3.84    3.96
   0  -7  37   -4.99    4.49
   7  -7 -37   -5.79    5.60
   7  -7 -40   39.29    5.66
  -7   0 -40   28.11    4.41
   0  -7  40   26.78    4.10
   7  -7 -40   39.40    6.54
   0   7 -40   30.47    5.13
   7   0  40   32.91    5.13
  -7   0 -43   11.02    3.08
   7  -7 -43    7.85    3.84
   7   0  43   10.81    3.70
   0   7 -43   10.91    3.70
   7  -7 -43    6.52    4.44
   7  -7 -46   -1.44    3.08
  -7   0 -46    2.27    2.81
   7  -7 -46    0.19    3.92
   7   0  46    3.26    3.28
   8  -7 -45  160.19    9.97
  -7  -1 -45  155.93   10.01
   8  -7 -45  180.27   11.49
   7   1  45  149.27    9.70
   7   1  45  184.55   10.55
   7   1  42   22.32    3.07
   8  -7 -42    0.20    4.86
   1  -8  42    2.74    3.90
   7   1  42    0.58    4.77
  -1   8 -42   16.66    3.98
   8  -7 -42   -0.57    6.32
  -7  -1 -42   17.67    3.62
  -7  -1 -39   85.42    7.47
   8  -7 -39   88.56    8.19
   1  -8  39   90.37    7.42
   8  -7 -39   99.64    9.68
   7   1  39   93.52    7.94
  -1   8 -39   85.38    7.98
  -7  -1 -36  309.83   19.61
   8  -7 -36  362.09   20.99
   1  -8  36  344.17   19.98
   7   1  36  357.57   20.11
  -1   8 -36  312.33   20.60
   8  -7 -36  365.13   22.75
   8  -7 -33  407.87   25.49
   8  -7 -33  440.18   24.03
  -7  -1 -33  375.80   22.00
   7   1  33  330.78   31.07
  -1   8 -33  283.63   32.07
   8  -7 -33  406.89   23.01
   1  -8  33  383.79   22.44
   7   1  33  329.95   32.24
  -1   8 -33  351.47   23.03
   7   1  33  382.85   22.30
   7   1  30    0.90    4.14
  -1   8 -30    4.98    4.74
   8  -7 -30    0.82    4.77
   8  -7 -30    4.92    4.04
   1  -8  30   -3.49    4.68
   8  -7 -30    1.57    7.60
   1  -8  30   10.07    3.95
  -7  -1 -30   15.24    3.32
   7   1  30    7.29    6.54
  -1   8 -30   15.88    9.47
   8  -7 -27  184.35   14.26
   7   1  27  161.73   22.97
   7   1  27  145.37   19.50
  -7  -1 -27  170.44   12.08
   1  -8  27  170.39   12.58
   1  -8  27  165.64   12.17
  -1   8 -27  167.26   13.32
   8  -7 -27  165.84   15.02
   8  -7 -24 1164.70   63.51
   8  -7 -24 1269.49   63.02
  -7  -1 -24 1176.52   60.38
   7   1  24 1179.31   61.90
  -7  -1 -24 1193.03   60.70
   7   1  24 1134.52   71.01
   7   1  24 1134.22   78.00
   1  -8  24 1239.18   61.07
   1  -8  24 1174.72   61.25
   7   1  24 1341.30   78.84
   8  -7 -24 1208.62   61.10
   8  -7 -21 1217.97   63.89
   8  -7 -21 1330.31   63.75
  -7  -1 -21 1196.55   61.23
  -7  -1 -21 1211.45   61.22
   7   1  21 1179.93   62.38
   7   1  21 1146.86   69.90
   7   1  21 1259.78   79.99
  -7  -1 -21 1251.83   61.61
   1  -8  21 1198.81   62.08
   1  -8  21 1254.26   61.95
   8  -7 -21 1225.28   62.90
   7   1  21 1487.67   80.61
   8  -7 -21 1158.49   61.79
   8  -7 -18   21.37    4.20
   7   1  18   10.37    4.24
   8  -7 -18    8.87    4.74
  -7  -1 -18   16.82    3.40
  -7  -1 -18   20.13    3.66
  -7  -1 -18   15.79    3.61
   7   1  18   21.81   11.83
   7   1  18   16.17    6.47
   1  -8  18   16.93    3.94
   1  -8  18   15.34    3.65
   8  -7 -18   12.12    4.14
   1  -8  18   18.45    4.25
   1  -8  18   26.95    8.32
   7   1  18   26.05   10.22
   8  -7 -18   14.57    5.24
   8  -7 -15  375.69   24.10
   8  -7 -15  439.81   24.21
  -7  -1 -15  404.09   22.62
  -7  -1 -15  415.88   22.49
   7   1  15  414.14   23.87
   7   1  15  419.83   23.38
  -7  -1 -15  419.07   22.71
   7   1  15  348.55   26.76
   8  -7 -15  417.52   29.95
   7   1  15  417.82   35.63
  -1   8 -15  415.04   23.95
   8  -7 -15  393.74   23.78
   1  -8  15  444.64   22.66
   1  -8  15  420.55   23.34
   1  -8  15  460.60   23.69
   7   1  15  516.82   36.63
   1  -8  15  380.72   29.98
   8  -7 -15  387.62   23.29
   8  -7 -12 1198.78   60.40
   7   1  12 1138.75   60.10
   7   1  12 1127.34   59.62
  -7  -1 -12 1181.46   59.35
   8  -7 -12 1176.37   67.67
   7   1  12 1326.73   73.25
  -1   8 -12 1260.03   60.47
   1  -8  12 1277.05   60.09
   1  -8  12 1176.58   59.77
   1  -8  12 1191.81   59.10
   8  -7 -12 1121.89   60.02
   1  -8  12 1280.84   60.22
   7   1  12 1363.81   71.73
   1  -8  12 1085.35   66.21
   8  -7 -12 1163.54   60.62
   7   1   9  584.62   31.47
   1  -8   9  600.57   31.48
   1  -8   9  628.28   31.47
   1  -8   9  592.08   31.19
   1  -8   9  587.89   30.50
  -7  -1  -9  572.90   30.69
   7   1   9  607.65   42.02
   8  -7  -9  552.25   39.02
   7   1   9  624.46   39.48
   1  -8   9  495.82   36.04
  -1   8  -9  643.47   31.71
  -1   8  -6   32.39    6.68
   1  -8   6   49.64    5.16
   8  -7  -6   46.29    9.92
  -7  -1  -6   50.48    4.68
   1  -8   6   47.98    4.49
  -1   8  -6   37.02    7.23
   7   1   6   53.32   11.60
   1  -8   6   46.47    7.14
   1  -8   6   41.17    4.83
   7   1   6   58.53    9.44
   1  -8   3  504.05   25.00
  -1   8  -3  415.77   29.24
   1  -8   3  419.26   32.93
   7   1   3  462.05   29.73
  -1   8  -3  425.66   27.87
   7   1   3  478.72   30.24
   1  -8   0 2334.27  108.59
   7   1   0 2229.85  114.46
  -1   8   0 2239.31  111.49
   7   1   0 2001.57  112.30
   8  -7   0 2305.20  119.15
  -1   8   0 2147.18  113.70
  -1   8   3  398.84   24.98
   7   1  -3  381.83   24.63
   8  -7   3  448.31   31.23
   1  -8  -6   -2.02    3.08
   7   1  -6    4.45    4.34
   1  -8  -6    1.36    2.09
   1  -8  -6    6.29    5.74
   8  -7   6    0.86    5.48
   1  -8  -9  489.91   25.40
   1  -8  -9  468.63   24.81
   7   1  -9  481.03   34.19
   8  -7   9  483.80   33.06
   1  -8  -9  512.80   34.48
   8  -7   9  454.87   25.21
   1  -8 -12 1292.78   65.11
   7   1 -12 1349.90   65.47
   8  -7  12 1319.55   65.19
   1  -8 -12 1230.34   65.21
   8  -7  12 1238.21   65.70
   1  -8 -12 1397.10   65.38
   1  -8 -12 1276.27   64.67
   8  -7  12 1365.16   73.39
   7   1 -12 1299.02   75.39
   1  -8 -12 1475.59   76.12
   7   1 -12 1363.41   66.02
   7   1 -15  495.62   26.57
   8  -7  15  455.45   26.51
   8  -7  15  487.54   26.44
   1  -8 -15  432.89   24.89
   1  -8 -15  486.44   25.34
   7   1 -15  501.48   26.77
   7   1 -15  465.06   35.43
  -7  -1  15  562.81   34.16
   1  -8 -15  464.78   25.38
   1  -8 -18    3.24    3.44
   8  -7  18   10.43    3.82
   7   1 -18   10.42    4.03
   8  -7  18    2.24    3.98
   1  -8 -18   12.30    2.78
   8  -7  18    4.04    3.35
   1  -8 -18    6.09    2.78
   7   1 -18    5.27    4.11
   7   1 -18   15.93    7.61
  -7  -1  18    0.44    3.69
  -7  -1  18    6.15    6.30
   1  -8 -18   -3.63    9.38
   7   1 -18    5.47    7.94
   1  -8 -21  553.91   28.80
   8  -7  21  521.90   29.61
   7   1 -21  512.76   29.88
   8  -7  21  520.40   29.21
   8  -7  21  549.21   29.04
   7   1 -21  433.44   37.65
   1  -8 -21  536.21   28.68
  -7  -1  21  560.46   28.63
  -7  -1  21  536.84   37.96
   1  -8 -21  470.74   36.51
   7   1 -21  507.06   40.15
   1  -8 -24  754.88   37.79
   7   1 -24  735.26   39.28
   8  -7  24  719.34   37.94
   8  -7  24  731.09   37.83
   7   1 -24  561.06   46.48
   1  -8 -24  747.95   37.91
  -7  -1  24  721.18   37.44
  -7  -1  24  694.23   36.53
  -7  -1  24  685.00   47.76
   1  -8 -24  655.81   46.32
   7   1 -24  628.89   49.45
   1  -8 -27  179.26   12.23
   8  -7  27  167.31   12.06
   8  -7  27  176.22   12.12
   7   1 -27  153.05   13.64
  -7  -1  27  183.54   11.99
   1  -8 -27  148.89   18.81
  -7  -1  27  175.31   20.26
  -1   8  27  171.28   12.02
   7   1 -27  158.81   21.59
   1  -8 -30   -2.32    3.82
   8  -7  30   -2.26    3.68
   7   1 -30   -7.80    7.15
   8  -7  30   -0.76    3.37
   8  -7  30    1.35    2.87
  -7  -1  30   -6.07    4.45
  -7  -1  30   -8.29   10.61
   7   1 -30   -3.70    4.65
  -1   8  30   -4.63    3.89
   1  -8 -33  172.97   11.65
   8  -7  33  167.85   12.17
   7   1 -33  146.23   12.87
   8  -7  33  135.49   10.73
   8  -7  33  155.51   11.08
   1  -8 -33  162.36   11.92
  -7  -1  33  167.45   11.34
  -7  -1  33  127.95   18.09
   7   1 -33  156.19   12.90
  -1   8  33  162.73   11.21
  -1   8  36  295.34   17.80
   7   1 -36  286.78   19.19
   8  -7  36  307.12   17.61
  -7  -1  36  287.40   17.69
   7   1 -36  305.49   19.70
   8  -7  36  342.08   18.92
   1  -8 -36  304.56   17.98
   1  -8 -36  292.96   18.44
   1  -8 -39   77.17    7.24
  -1   8  39   88.42    7.21
   7   1 -39   72.49    7.80
  -7  -1  39   82.05    6.81
   1  -8 -39   82.65    7.09
   7   1 -39   86.81    8.34
   8  -7  39  104.40    8.10
   1  -8 -42    0.41    3.33
   1  -8 -42    3.64    2.71
   8  -7  42    8.49    3.25
   7   1 -42    0.22    4.52
  -1   8  42   -0.97    3.55
   7   1 -45  150.94   10.09
   1  -8 -45  175.60   10.39
  -1   8  45  183.69   10.18
   7   1 -45  170.27   10.68
  -6  -2 -46   -2.54    2.55
   8  -6 -46   -2.65    3.84
   6   2  46   -0.46    3.19
   8  -6 -43   15.53    3.66
  -6  -2 -43   20.68    3.84
   2  -8  43   10.94    3.58
   6   2  43   19.06    4.54
   8  -6 -43   18.26    5.41
   8  -6 -40   17.51    4.22
  -6  -2 -40   23.18    4.20
   2  -8  40   18.73    4.17
   6   2  40   21.37    4.61
  -2   8 -40   18.06    4.17
   8  -6 -40   23.48    5.83
   8  -6 -37   -1.46    4.06
  -6  -2 -37   -1.66    3.53
   2  -8  37   -5.40    4.28
  -2   8 -37   -4.69    4.10
   6   2  37    0.27    3.90
   8  -6 -37    4.69    5.49
  -2   8 -34    3.28    4.56
   6   2  34    7.22    4.55
   8  -6 -34   13.03    4.96
  -2   8 -34   -1.41    8.23
   2  -8  34   -0.31    5.30
   6   2  34   -6.43   11.03
   8  -6 -34    9.19    6.08
   8  -6 -31    3.41    4.30
   6   2  31    8.07    6.34
  -2   8 -31   -6.01   11.18
   6   2  31   -1.37    9.40
   2  -8  31   -0.98    4.57
   8  -6 -31   -9.85    6.03
   6   2  31   -1.88    4.33
  -2   8 -31   -1.06    4.61
   8  -6 -28   63.82    8.01
   6   2  28   54.89    7.83
   6   2  28   40.68   11.49
   6   2  28   56.27   14.68
   8  -6 -28   68.72    7.49
   2  -8  28   64.57    7.56
   2  -8  28   56.66    7.09
   8  -6 -28   51.48    8.68
  -2   8 -28   58.67    7.42
   8  -6 -25  143.32   11.87
  -6  -2 -25  111.81    9.40
   6   2  25  140.34   22.24
   2  -8  25  128.70   10.39
   2  -8  25  121.97   10.43
  -2   8 -25  130.78   11.04
   8  -6 -25  118.01   12.27
   8  -6 -22  108.87   11.03
   8  -6 -22  127.48   10.72
  -6  -2 -22  108.28    8.55
  -6  -2 -22  115.96    8.88
   6   2  22  116.48   20.09
   6   2  22  106.17   15.26
   2  -8  22  104.47    9.51
   2  -8  22  116.95    9.63
   2  -8  22   77.11   12.48
  -2   8 -22  106.14    9.93
   8  -6 -19    1.36    4.80
   8  -6 -19    1.09    3.17
  -6  -2 -19    1.84    2.68
  -6  -2 -19   -0.22    2.52
  -6  -2 -19   -0.74    2.88
   6   2  19    0.75    5.56
   6   2  19   -1.35    9.39
   2  -8  19   -0.28    3.26
   8  -6 -19    3.81    3.42
   2  -8  19    5.22    6.11
   2  -8  19   -6.15    3.74
   8  -6 -19    1.52    4.64
   8  -6 -16   49.39    6.83
   2  -8  16   45.03    4.68
  -6  -2 -16   49.82    5.17
  -6  -2 -16   49.33    4.99
   8  -6 -16   46.46    6.33
   6   2  16   46.67    7.98
   6   2  16   59.41   14.05
  -6  -2 -16   60.26    5.56
   8  -6 -16   49.39    6.06
   2  -8  16   53.73    5.23
   2  -8  16   59.73    6.19
   2  -8  16   59.41    6.06
   2  -8  16   40.81   10.63
   8  -6 -16   48.43    8.91
   8  -6 -16   45.64    5.80
   8  -6 -13  186.76   12.15
  -6  -2 -13  173.19   11.13
   6   2  13  181.32   11.61
  -6  -2 -13  181.92   11.30
   6   2  13  143.43   13.88
   8  -6 -13  158.97   16.81
  -2   8 -13  187.15   12.45
   6   2  13  166.14   20.52
   2  -8  13  192.80   11.09
   2  -8  13  178.29   11.73
   2  -8  13  178.34   11.93
   2  -8  13  184.33   11.77
   8  -6 -13  154.12   11.67
   2  -8  13  138.12   18.51
   8  -6 -13  184.58   12.83
   8  -6 -10   38.99    4.80
   2  -8  10   46.66    5.08
   2  -8  10   42.32    4.71
   2  -8  10   40.50    4.21
  -6  -2 -10   39.66    4.39
  -2   8 -10   41.18    5.09
   2  -8  10   37.22    4.13
   6   2  10   30.63   10.86
   2  -8  10   39.90    9.79
  -8   6  10   36.82    6.08
   2  -8  10   40.96    5.16
   8  -6 -10   44.40    9.00
   2  -8   7  112.77    8.29
   2  -8   7   98.04    7.65
  -6  -2  -7  112.16    7.56
   8  -6  -7  115.03   14.20
   2  -8   7  107.21    7.28
   2  -8   7  117.51   14.99
  -2   8  -7  109.54    8.16
   2  -8   4  256.33   14.21
  -6  -2  -4  239.88   13.38
  -2   8  -4  199.98   16.49
   2  -8   4  231.29   13.07
   6   2   4  228.77   18.15
   2  -8   4  205.18   20.62
   8  -6  -4  218.93   19.81
   2  -8   1  522.80   26.38
  -2   8  -1  453.72   29.92
   2  -8   1  515.37   34.24
   6   2   1  507.48   30.20
   8  -6  -1  433.22   31.01
   8  -6   2   81.40    9.44
   6   2  -2   99.06    9.39
  -2   8   2   99.99    8.92
   8  -6   2   87.83   12.97
   2  -8  -2  108.60    7.48
   8  -6   5  286.24   23.53
   6   2  -8  233.14   18.75
   2  -8  -8  234.40   20.33
   2  -8  -8  196.47   11.48
  -6  -2   8  194.72   11.10
   8  -6   8  216.57   19.14
   8  -6  11  242.46   14.53
   2  -8 -11  261.80   14.50
   6   2 -11  252.73   20.77
   2  -8 -11  229.18   13.63
  -6  -2  11  233.32   13.23
   8  -6  11  242.36   20.61
   6   2 -11  267.15   15.25
   8  -6  14  296.52   17.88
   2  -8 -14  286.26   24.03
   2  -8 -14  287.55   16.43
   6   2 -14  316.32   18.08
   6   2 -14  315.03   26.81
   8  -6  14  283.45   22.99
   2  -8 -17    0.19    2.25
   6   2 -17   -2.49    4.16
   6   2 -17   -2.20    5.91
   8  -6  17   -2.47    3.69
  -6  -2  17   -0.21    2.77
   2  -8 -17   -1.78    6.03
   8  -6  17   -0.69    4.42
   2  -8 -17   -2.64    2.78
   2  -8 -20  616.00   32.88
   8  -6  20  636.09   33.68
   6   2 -20  628.12   34.49
   6   2 -20  581.82   44.15
  -6  -2  20  628.99   32.74
   2  -8 -20  597.50   41.27
   6   2 -20  640.12   43.77
   2  -8 -23  612.38   32.20
   6   2 -23  590.74   33.17
   8  -6  23  626.89   32.73
   8  -6  23  609.15   32.23
   6   2 -23  528.06   42.93
  -6  -2  23  579.67   31.79
  -6  -2  23  619.86   31.37
  -6  -2  23  576.71   41.41
   2  -8 -23  626.26   41.75
  -2   8  23  598.70   32.05
   6   2 -23  544.11   42.85
   2  -8 -26   17.99    4.11
   6   2 -26   -1.69    7.03
   8  -6  26   13.99    4.32
   8  -6  26   12.77    3.66
   6   2 -26    7.60    7.16
  -6  -2  26   20.16    3.57
  -6  -2  26   17.17    4.02
   2  -8 -26   16.92    7.52
  -6  -2  26   19.55    8.48
   6   2 -26   18.27    8.76
  -2   8  26   18.74    4.07
   2  -8 -29    9.99    3.75
   6   2 -29   12.92    4.98
   8  -6  29   12.11    4.43
   8  -6  29   14.30    4.02
   8  -6  29   15.80    3.65
   6   2 -29    3.86    7.10
  -6  -2  29    4.80    3.81
  -6  -2  29   13.98    3.25
  -6  -2  29   17.35    9.01
   2  -8 -29   12.01    7.28
   6   2 -29    7.70    5.01
   6   2 -29   27.16   10.46
  -2   8  29    7.51    3.92
   2  -8 -32  142.74   10.79
   8  -6  32  146.37   10.60
   8  -6  32  139.34   10.28
   8  -6  32  158.49   11.60
   6   2 -32  154.55   12.20
  -6  -2  32  130.18   10.36
  -6  -2  32  151.46   18.94
   6   2 -32  133.49   12.23
  -2   8  32  138.41   10.26
   2  -8 -35  355.73   19.60
   8  -6  35  320.96   18.92
   8  -6  35  314.62   18.86
   6   2 -35  318.68   20.61
   8  -6  35  349.72   20.21
  -6  -2  35  323.06   19.23
  -6  -2  35  336.12   29.33
  -2   8  35  330.51   19.04
   6   2 -35  331.25   21.05
   6   2 -38   64.66    7.46
   8  -6  38   79.04    7.40
   8  -6  38   58.27    5.65
   8  -6  38   67.91    5.95
  -6  -2  38   69.31    6.53
  -2   8  38   78.67    6.64
   6   2 -38   63.05    7.58
   2  -8 -38   59.31    6.45
   2  -8 -41   13.00    3.59
  -2   8  41   14.06    3.68
  -6  -2  41   14.16    3.42
   2  -8 -41   18.85    3.84
   8  -6  41   20.70    3.98
   6   2 -41   14.29    4.35
   2  -8 -44  190.86   11.39
  -2   8  44  183.13   10.78
   6   2 -44  158.33   11.62
   6   2 -44  158.65   11.24
   8  -6  44  206.21   11.43
   3  -8  47  117.91    7.33
   3  -8  44  237.63   13.77
  -5  -3 -44  224.00   13.97
   3  -8  41   15.38    3.95
  -5  -3 -41   17.50    3.97
  -5  -3 -41   10.61    3.31
   8  -5 -38   57.60    5.99
   3  -8  38   49.65    6.49
  -3   8 -35  275.35   28.88
   5   3  35  277.26   27.25
   8  -5 -35  356.10   20.66
  -3   8 -35  314.25   20.27
   3  -8  35  384.92   20.87
   5   3  32  102.20   15.07
  -3   8 -32   96.47   16.57
   5   3  32   94.42   17.97
   3  -8  32  127.61   10.59
   8  -5 -32  136.95   10.92
  -3   8 -32  117.59   10.13
   5   3  29   -3.21    8.85
   5   3  29   -7.34   11.17
  -3   8 -29  -11.41   13.78
  -3   8 -29   -0.96    3.27
   5   3  29   -0.79    5.13
   8  -5 -29   -2.52    4.48
   5   3  26  168.97   13.39
  -5  -3 -26  169.63   12.20
   5   3  26  201.71   24.94
   3  -8  26  177.71   12.79
   8  -5 -26  181.35   13.56
  -3   8 -26  180.67   12.93
   8  -5 -23  939.16   46.71
  -5  -3 -23  843.23   45.07
  -5  -3 -23  886.40   45.04
   5   3  23  861.40   46.12
   5   3  23  773.91   59.83
   3  -8  23  928.43   45.81
  -8   5  23  729.76   50.72
  -3   8 -23  892.60   46.00
   8  -5 -20  582.42   30.91
   3  -8  20  526.20   29.60
  -5  -3 -20  565.17   29.67
  -5  -3 -20  574.53   29.48
   5   3  20  576.79   30.48
   5   3  20  604.51   44.90
   8  -5 -20  485.50   34.36
   3  -8  20  555.96   30.50
   3  -8  20  615.21   30.44
  -8   5  20  510.46   35.00
   3  -8  20  417.72   34.87
  -3   8 -20  530.17   30.39
   3  -8  17    9.12    2.74
   8  -5 -17    4.11    3.47
   5   3  17    6.27    3.38
   5   3  17    7.04    3.37
  -5  -3 -17    5.90    2.83
  -5  -3 -17    6.17    2.53
  -5  -3 -17   11.25    3.33
   5   3  17    6.15    4.95
   5   3  17    4.86    8.48
   3  -8  17    6.84    3.23
   3  -8  17    6.84    3.33
   3  -8  17    6.16    5.80
   3  -8  17    8.47    3.66
  -8   5  17    8.72    5.18
   8  -5 -17   10.08    3.73
   8  -5 -17   14.46    6.18
   8  -5 -14  284.56   16.60
  -5  -3 -14  279.78   15.78
   5   3  14  295.69   16.76
   3  -8  14  274.26   16.26
   5   3  14  216.08   18.45
   5   3  14  291.91   26.61
  -5  -3 -14  294.58   15.98
   8  -5 -14  269.42   22.14
  -8   5  14  236.47   19.31
   3  -8  14  220.69   22.50
  -5  -3 -14  236.69   19.52
   8  -5 -14  265.13   24.92
   8  -5 -11  620.16   39.85
   3  -8  11  540.51   29.81
  -5  -3 -11  591.89   29.87
  -8   5  11  611.15   34.07
   3  -8  11  474.24   37.20
   8  -5 -11  604.86   37.85
   8  -5  -8  411.10   30.25
   3  -8   8  451.04   22.65
   3  -8   8  357.47   21.53
  -5  -3  -8  447.73   22.15
   3  -8   8  404.96   21.56
   3  -8   8  389.87   30.00
   8  -5  -8  455.03   30.96
   3  -8   5   19.22    3.52
  -5  -3  -5   17.95    3.07
   5   3   5   20.69    8.58
   3  -8   5   16.99    2.69
   3  -8   5   15.44    2.45
   3  -8   5   11.67    6.46
   8  -5  -5   15.08    6.22
   3  -8   2   32.97    4.10
   3  -8   2   27.63    3.18
   5   3   2   30.97    8.89
   3  -8   2   24.17    7.58
   5   3   2   27.17    6.70
   8  -5  -2   30.24    7.14
   8  -5   1   93.38   10.79
   3  -8  -1   87.06    6.61
   5   3  -1   93.64    9.03
   5   3  -1   86.00   10.94
   3  -8  -1   83.79   11.97
   8  -5   1   97.02   13.39
   5   3  -1  108.82   12.94
   8  -5   4  212.00   19.08
   5   3  -4  228.55   16.92
   5   3  -4  166.71   12.24
   8  -5   4  161.26   12.51
   8  -5   7    0.28    2.14
   5   3  -7   -1.94    4.86
   8  -5   7    0.79    5.23
   5   3 -10   71.26   10.50
   8  -5  10   57.21    6.86
   8  -5  10   76.62   10.98
  -5  -3  10   81.74    5.52
  -5  -3  13  254.01   19.75
   3  -8 -13  236.32   20.83
   5   3 -13  199.48   19.53
   8  -5  13  239.61   19.74
   3  -8 -13  213.22   12.77
  -5  -3  13  237.24   12.83
   3  -8 -16   67.89    5.67
  -5  -3  16   73.76   11.41
   3  -8 -16   87.43   12.47
   8  -5  16   70.99   10.09
   3  -8 -16   74.51    6.25
  -5  -3  19    7.39    3.18
   5   3 -19   -4.82    8.96
   3  -8 -19    8.26    6.41
   3  -8 -19    3.90    2.52
   8  -5  19    5.12    5.04
   5   3 -22   41.81   10.27
   5   3 -22   21.88   10.88
  -5  -3  22   39.82    4.59
  -5  -3  22   38.07    5.30
   8  -5  22   28.75   10.27
   3  -8 -22   31.80    9.26
   3  -8 -22   32.40    4.98
   3  -8 -22   31.55    4.81
   3  -8 -25  128.95   10.00
   8  -5  25  117.62   10.14
   8  -5  25  127.92    9.52
   5   3 -25  103.36   16.81
  -5  -3  25  118.35    8.93
  -5  -3  25  124.45    9.51
   3  -8 -25  126.98   16.48
   5   3 -25  119.68   17.63
   5   3 -28   41.55    6.45
   8  -5  28   47.71    6.11
   8  -5  28   52.31    5.69
   5   3 -28   72.56   13.89
  -5  -3  28   50.80    5.40
  -5  -3  28   46.70    5.83
  -3   8  28   46.84    5.41
   5   3 -28   51.41   12.17
   3  -8 -28   51.87    5.97
   3  -8 -31   51.41    6.06
   8  -5  31   57.13    6.23
   8  -5  31   47.63    5.49
   5   3 -31   48.63    6.69
   5   3 -31   34.00   11.38
  -5  -3  31   45.99    5.86
  -3   8  31   49.15    5.52
   3  -8 -34    8.32    3.56
   8  -5  34   -0.24    3.47
   8  -5  34    3.81    2.91
   8  -5  34    5.02    4.25
   5   3 -34    5.87    4.03
   5   3 -34    2.62    6.55
  -5  -3  34    4.41    3.63
  -3   8  34    1.56    3.40
   3  -8 -37    3.01    3.10
   8  -5  37   -1.43    4.55
   5   3 -37    2.08    4.07
   8  -5  37    0.19    2.59
   8  -5  37   -0.81    3.10
  -5  -3  37   -1.90    3.34
  -3   8  37    1.64    3.13
  -3   8  40   42.00    4.92
   8  -5  40   50.16    5.62
   5   3 -40   44.25    5.83
  -5  -3  40   41.96    5.18
   3  -8 -40   46.35    5.54
  -3   8  43    9.89    3.14
  -5  -3  43   11.60    3.07
   3  -8 -43   16.09    3.72
   8  -5  43   17.28    3.66
   5   3 -43   12.35    3.67
   8  -5  46    3.28    2.80
   5   3 -46    3.74    3.03
   4  -8  45  147.36    9.45
  -4  -4 -45  118.79    9.49
   8  -4 -45  150.45   10.98
   4   4  45  155.05   10.10
   4  -8  42    1.79    3.65
  -4  -4 -42    6.14    3.24
   4   4  42   10.62    4.23
   8  -4 -39   26.57    6.71
  -4  -4 -39   24.10    3.86
   4   4  39   26.15    5.18
   4  -8  39   23.64    4.90
   8  -4 -36  521.51   28.95
   4   4  36  531.27   26.83
   8  -4 -33  183.75   13.29
   4   4  33  151.04   22.94
  -4   8 -33  150.73   20.37
   4   4  33  216.25   14.35
  -4   8 -33  193.82   13.24
   8  -4 -33  180.56   13.00
   8  -4 -33  219.59   16.63
   8  -4 -30   37.61    5.57
   4  -8  30   27.31    5.30
   8  -4 -30   30.29    5.05
  -4   8 -30   27.06    4.76
   4   4  30   40.26   12.53
  -4   8 -30   22.10    9.17
  -8   4  30   23.49    8.14
   4  -8  30   27.81    5.35
   8  -4 -30   24.47    6.63
   8  -4 -27  136.40   13.11
   4  -8  27  128.74   10.57
   4   4  27  145.20   11.79
   4  -8  27  126.88   10.01
   8  -4 -27  152.29   11.33
   4   4  27  165.95   22.58
  -8   4  27  140.51   16.20
   8  -4 -27  119.06    9.93
   8  -4 -24 1164.90   58.94
   4  -8  24 1105.54   56.43
  -4  -4 -24 1110.31   55.75
  -4  -4 -24 1114.31   55.98
   4  -8  24 1112.16   55.87
   4   4  24 1109.05   56.91
   8  -4 -24 1137.75   56.72
   4   4  24 1137.27   72.54
  -8   4  24  956.89   62.72
   8  -4 -24 1017.80   55.77
   8  -4 -21  760.98   37.35
   4  -8  21  635.40   34.82
   8  -4 -21  693.74   35.19
   4   4  21  681.89   35.12
  -4  -4 -21  663.99   34.30
  -4  -4 -21  678.77   34.10
   4  -8  21  627.15   34.22
   4   4  21  719.02   50.26
   8  -4 -21  541.42   38.49
  -8   4  21  609.59   40.73
   8  -4 -21  555.25   34.19
   8  -4 -18   92.63    8.92
   8  -4 -18   81.63    7.47
   4  -8  18   88.03    7.39
   4   4  18   84.00    7.60
  -4  -4 -18   68.81    6.63
   4   4  18   82.56    8.08
  -4  -4 -18   77.70    6.97
   4   4  18  106.60   17.54
   8  -4 -18   81.77   10.69
  -4  -4 -18   99.38    7.53
  -8   4  18   73.42    6.24
  -8   4  18   99.48   11.98
  -4  -4 -18   80.06   10.17
   8  -4 -18   91.47   15.28
   8  -4 -15  823.49   49.21
   8  -4 -15  846.26   42.70
   4   4  15  863.75   43.10
  -4  -4 -15  829.27   42.25
   4   4  15  868.12   42.60
  -4  -4 -15  808.68   41.93
  -4  -4 -15  843.25   42.47
   4  -8  15  787.97   42.43
  -8   4  15  837.71   47.63
   4  -8  15  640.42   48.05
  -4  -4 -15  861.33   48.16
   8  -4 -15  858.54   53.21
   8  -4 -12 2253.13  110.71
  -4  -4 -12 2036.75   99.52
   4  -8  12 1984.70   99.21
  -4  -4 -12 2057.93   99.68
  -4  -4 -12 2073.78  105.86
  -8   4  12 2200.72  105.07
   8  -4 -12 2216.05  108.71
   8  -4  -9 1276.27   67.56
   4  -8   9 1134.75   57.80
  -4  -4  -9 1178.86   58.25
   4   4   9 1277.75   68.44
   4  -8   9 1078.76   66.12
   8  -4  -9 1289.66   68.06
   8  -4  -6   45.26    8.87
   4  -8   6   55.33    4.65
   4  -8   6   52.23    9.65
   8  -4  -6   62.47   10.98
  -4  -4  -6   47.50    4.83
   4   4   6   60.66   11.05
   4  -8   6   56.59    4.63
   4  -8   3 1575.68   85.73
   8  -4  -3 1575.87   81.16
  -4  -4  -3 1606.58   77.05
   4   4   3 1735.85   86.20
   4  -8   3 1529.32   76.44
   4   4   0 3247.79  148.59
   8  -4   0 3044.24  146.26
   4  -8   0 3102.08  151.88
   8  -4   0 3194.16  153.35
   4   4   0 3094.14  151.00
   4  -8   0 2812.37  141.71
   4   4  -3  346.13   22.40
   8  -4   3  268.61   19.65
   8  -4   3  334.55   25.63
   4   4  -3  316.07   23.77
   4   4  -6   45.64    7.91
   8  -4   6   45.75    6.35
   8  -4   6   46.98    9.28
  -4  -4   9  401.51   20.78
  -4  -4   9  429.26   26.84
   4   4  -9  418.34   27.51
   8  -4   9  470.92   30.45
   8  -4   9  414.38   29.05
   4   4 -12 1750.40   82.56
  -4  -4  12 1562.90   80.35
  -4  -4  12 1687.20   81.58
  -4  -4  12 1648.06   80.89
   8  -4  12 1855.37   90.15
  -4  -4  12 1690.70   87.86
   4  -8 -12 1747.15   90.71
   8  -4  12 1886.76   93.64
   4   4 -12 1674.65   88.79
   4   4 -15  698.05   35.90
  -4  -4  15  662.02   34.05
   8  -4  15  653.16   41.17
  -4  -4  15  672.59   41.26
   4  -8 -15  649.59   42.66
   4   4 -18  155.07   11.29
   8  -4  18  157.80   14.83
  -4  -4  18  130.21   15.16
   4  -8 -18  127.82   15.89
   8  -4  18  150.56   19.58
   4  -8 -18  125.21    9.24
   4   4 -21 1391.86   78.42
  -4  -4  21 1369.54   68.00
  -4  -4  21 1341.76   68.52
   8  -4  21 1564.07   82.22
   4   4 -21 1469.18   70.49
  -4  -4  21 1333.11   77.12
   4  -8 -21 1439.39   78.78
   8  -4  21 1524.36   84.06
   4  -8 -21 1322.49   68.09
   4  -8 -21 1345.15   68.58
   4   4 -24 1118.70   72.47
   8  -4  24 1471.38   79.42
   4   4 -24 1126.26   76.10
  -4  -4  24 1293.90   62.29
  -4  -4  24 1206.44   62.59
  -4  -4  24 1123.31   71.64
   4  -8 -24 1256.22   72.98
   8  -4  24 1434.10   79.05
   4  -8 -24 1261.61   63.12
   4  -8 -24 1235.97   62.22
   4   4 -27  182.86   21.51
   8  -4  27  193.95   13.17
   8  -4  27  243.43   26.56
   4   4 -27  185.05   23.68
  -4  -4  27  215.97   13.23
  -4  -4  27  217.70   13.90
   8  -4  27  219.81   24.00
  -4  -4  27  195.36   21.27
   4  -8 -27  215.91   14.00
   4   4 -30   29.47    6.69
   8  -4  30   30.91    4.81
   8  -4  30   30.53    4.48
   8  -4  30   20.88   10.37
   4   4 -30   28.71   10.77
  -4  -4  30   24.97    9.94
   8  -4  30   37.60   10.72
  -4  -4  30   32.82    5.29
   4  -8 -30   36.62    5.26
   4  -8 -33  391.22   20.67
   8  -4  33  384.07   20.65
   8  -4  33  306.83   19.43
   4   4 -33  291.19   30.48
   8  -4  33  441.75   36.98
  -4  -4  33  381.70   20.41
  -4  -4  33  286.16   28.56
   8  -4  33  274.95   28.49
   8  -4  33  303.66   19.86
   4   4 -33  370.93   22.52
   8  -4  36  346.97   19.44
   4   4 -36  255.50   28.16
  -4  -4  36  347.48   19.45
   4  -8 -36  386.65   20.63
   8  -4  36  284.73   19.18
   4   4 -36  356.47   21.57
   4  -8 -36  374.45   19.85
   4  -8 -36  275.07   20.19
   4  -8 -39  131.14    9.61
  -4  -4  39  107.74    8.67
   8  -4  39  128.72    9.50
   4  -8 -39   84.53    8.96
   8  -4  39  121.79    8.21
   8  -4  39   98.36    8.52
   4   4 -39  134.62   10.88
   4  -8 -42   14.64    3.66
   8  -4  42   17.20    3.69
  -4  -4  42   10.57    3.24
   8  -4  45  167.64   10.22
   4  -8 -45  174.72   10.59
   4  -8 -45  171.44   10.99
   4   4 -45  139.76   10.92
   5  -8  46    5.44    2.90
   3   5  46    2.70    3.29
  -3  -5 -46   -0.50    2.53
   8  -3 -46    0.86    3.62
   5  -8  43    9.69    4.18
  -5   8 -43   19.00    3.29
   8  -3 -43   10.10    4.99
   3   5  43   20.13    4.79
   8  -3 -40   29.50    6.17
  -5   8 -40   32.70    4.36
   3   5  40   32.25    5.39
   8  -3 -37   19.06    6.41
   8  -3 -37   10.08    3.70
   3   5  37    7.53    4.64
   3   5  34   -7.92   13.03
   5  -8  34  -10.15    5.55
   8  -3 -34   -2.83    6.34
  -8   3  34   -0.96    6.16
   8  -3 -34    2.06    3.32
   3   5  34   -3.77    4.70
   3   5  31   14.57    4.80
   8  -3 -31   10.26    3.63
   5  -8  31    5.76    4.56
   8  -3 -31    8.98    6.40
   3   5  31    9.85    9.69
  -5   8 -31    3.44    6.04
  -8   3  31   11.06    7.48
  -3  -5 -31   -6.17    5.23
   8  -3 -28  120.76   11.60
   5  -8  28  100.49    8.62
   8  -3 -28   87.72    8.07
   3   5  28   63.71    8.65
   5  -8  28   93.44    8.11
  -5   8 -28   75.84   13.81
  -8   3  28   81.40   13.09
   8  -3 -28   78.75    7.97
   8  -3 -25   78.13    7.36
   3   5  25   66.64    8.07
   5  -8  25   67.98    7.14
   8  -3 -25   73.54    9.51
   5  -8  25   62.98    7.23
  -8   3  25   68.61    6.19
  -8   3  25   70.67   12.13
   8  -3 -25   62.93    7.16
   8  -3 -22    3.28    4.46
   8  -3 -22   16.82    9.29
   3   5  22   16.29    4.46
   5  -8  22   16.26    4.10
   8  -3 -22   14.71    3.98
  -3  -5 -22   12.68    3.78
   8  -3 -22   16.92    5.53
  -8   3  22   14.08    3.16
  -8   3  22   19.51    7.75
   8  -3 -22    5.43    4.69
   8  -3 -19   24.59    4.48
   8  -3 -19   23.69    8.86
  -3  -5 -19   21.64    3.88
   8  -3 -19   13.05    3.94
   5  -8  19   26.66    4.13
   3   5  19   14.07    4.25
   8  -3 -19   28.95    5.65
  -8   3  19   19.26    3.47
  -8   3  19   16.75    7.21
   8  -3 -19   24.21    6.27
   8  -3 -16  157.56   16.50
   8  -3 -16  150.69   11.47
   3   5  16  179.10   11.76
   3   5  16  167.68   12.15
   8  -3 -16  170.97   19.48
  -8   3  16  183.04   17.10
  -3  -5 -16  176.95   16.68
   8  -3 -16  193.19   13.14
   5  -8  16  179.09   11.92
   5  -8  13   29.40    4.35
   8  -3 -13   29.25    4.93
   8  -3 -13   28.45    8.72
   5  -8  13   24.25    4.08
   8  -3 -13   12.21    6.97
  -3  -5 -13   27.92    7.00
  -8   3  13   32.61    7.19
   3   5  13   23.72   10.09
   3   5  10    7.89    7.48
   8  -3 -10   13.65    7.15
   5  -8  10   13.44    2.86
  -3  -5 -10   21.33    6.08
   8  -3 -10    6.01    6.10
   5  -8   7  197.53   11.47
   8  -3  -7  208.15   20.02
   3   5   7  189.04   18.80
   5  -8   4  211.99   11.87
   8  -3  -4  195.26   16.53
   3   5   4  203.14   19.58
   8  -3  -1 1265.23   62.52
   3   5   1 1308.44   63.23
   5  -8   1 1173.05   65.50
   5  -8   1 1092.42   56.54
   3   5   1 1332.37   65.86
   5  -8  -2   50.66    4.02
   3   5  -2   70.52   10.87
   3   5  -2   54.48    8.16
   8  -3   2   46.51    7.45
   5  -8  -2   55.47   10.03
   8  -3   2   57.02   10.76
   3   5  -5    3.32    8.19
   8  -3   5    8.48    4.09
   3   5  -5   13.46    5.01
  -3  -5   5    8.90    2.69
   8  -3   5   11.48    5.42
   5  -8  -5   10.99    6.63
   8  -3   5   15.44    6.83
  -3  -5   8  202.72   11.79
   8  -3   8  200.36   18.99
  -3  -5   8  180.04   15.93
   3   5  -8  189.54   16.59
   8  -3   8  151.91   14.52
   8  -3   8  227.16   19.27
  -3  -5   8  195.56   11.20
  -3  -5  11  722.73   36.92
   3   5 -11  784.30   38.41
  -3  -5  11  691.96   36.50
  -3  -5  11  731.78   37.48
  -3  -5  11  717.62   43.04
   8  -3  11  869.50   48.44
   3   5 -11  734.67   43.55
   8  -3  11  828.20   46.36
  -3  -5  14  658.38   32.51
   3   5 -14  679.57   34.06
  -3  -5  14  650.16   33.09
  -3  -5  14  619.15   32.01
  -3  -5  14  629.28   39.40
   5  -8 -14  590.20   40.89
   8  -3  14  663.76   40.68
   5  -8 -14  602.05   32.76
   5  -8 -14  583.75   33.24
  -3  -5  17   19.82    3.58
  -3  -5  17    8.87    3.24
  -3  -5  17   12.01    2.69
   5  -8 -17   10.18    3.12
   8  -3  17   17.81    6.31
   5  -8 -17   16.80    3.67
   5  -8 -17    8.69    3.32
   5  -8 -17   13.10    6.90
  -3  -5  17   14.37    6.82
   3   5 -17   15.63    4.58
   8  -3  20 1464.65   80.43
   3   5 -20 1469.07   71.13
   3   5 -20 1350.97   77.54
  -3  -5  20 1415.65   69.06
  -3  -5  20 1353.85   78.00
   5  -8 -20 1432.95   79.85
   5  -8 -20 1360.83   69.19
   8  -3  20 1282.60   74.40
   5  -8 -23  425.45   28.40
   8  -3  23  559.33   40.33
   8  -3  23  443.00   27.55
   3   5 -23  502.31   36.85
  -3  -5  23  602.40   27.91
   8  -3  23  591.58   43.81
  -3  -5  23  499.40   36.91
   5  -8 -23  522.05   37.77
   5  -8 -23  546.57   27.82
   5  -8 -26  152.48   13.06
   8  -3  26  155.53   11.92
   3   5 -26  168.77   19.65
   8  -3  26  204.57   23.73
   3   5 -26  159.06   21.82
  -3  -5  26  195.12   11.99
  -3  -5  26  202.66   12.59
  -3  -5  26  188.96   20.45
   8  -3  26  186.17   23.14
   5  -8 -26  164.65   12.05
   5  -8 -26  195.63   12.79
   5  -8 -29   -1.53    4.64
   8  -3  29   -2.51    3.26
   8  -3  29   -1.36    2.92
   8  -3  29    3.04    6.97
   3   5 -29    1.49    7.46
  -3  -5  29   -3.36    6.67
   8  -3  29   -2.81    6.04
  -3  -5  29    0.28    3.55
   5  -8 -29   -1.18    3.23
   5  -8 -29    0.23    3.14
   5  -8 -32  305.70   21.58
   3   5 -32  367.75   22.33
   8  -3  32  313.76   19.80
   8  -3  32  314.41   19.19
   8  -3  32  396.24   35.11
   3   5 -32  303.09   31.28
   5  -8 -32  405.16   21.43
  -3  -5  32  349.67   20.06
   8  -3  32  292.95   29.78
  -3  -5  32  338.51   29.74
   5  -8 -32  355.45   20.28
   8  -3  35  281.55   16.26
   3   5 -35  219.04   25.45
   8  -3  35  270.05   28.11
   5  -8 -35  300.24   17.19
  -3  -5  35  251.24   15.87
   5  -8 -35  229.92   17.27
   8  -3  35  241.73   24.73
   8  -3  35  230.29   16.03
   3   5 -35  279.97   18.09
   5  -8 -38   97.40    8.20
  -3  -5  38   80.72    7.30
   5  -8 -38   60.07    8.27
   8  -3  38   91.03    7.12
   3   5 -38   79.22    8.81
   8  -3  38   65.49    7.48
   8  -3  41   12.37    2.72
   5  -8 -41   10.66    3.48
   8  -3  41   16.31    3.89
   5  -8 -41    0.78    4.32
  -3  -5  41   10.01    3.29
   3   5 -41   -8.32    5.53
   8  -3  41   -1.53    4.19
   8  -3  44  165.17   10.52
   5  -8 -44  190.64   11.53
   5  -8 -44  166.96   10.68
   5  -8 -47  158.03    9.81
   8  -3  47  151.48    9.10
  -2  -6 -44  107.39    8.30
   6  -8  44  145.69    9.35
  -2  -6 -44  116.03    8.77
   2   6  44  149.54    9.43
   8  -2 -44  144.93   10.30
  -6   8 -44  114.08    8.15
  -2  -6 -41   64.34    6.55
   2   6  41   74.48    6.93
   8  -2 -41   60.82    7.89
  -2  -6 -38   40.55    5.80
   8  -2 -38   36.62    5.29
   2   6  38   43.77    6.05
   8  -2 -38   50.35    7.52
   6  -8  38   50.66    5.86
   8  -2 -35  328.41   20.56
   6  -8  35  329.05   18.15
   2   6  35  334.00   18.34
   8  -2 -35  245.79   17.65
   2   6  35  237.13   27.24
  -8   2  35  248.09   24.76
  -2  -6 -35  257.70   16.63
   6  -8  32  183.03   12.35
   8  -2 -32  186.14   14.94
   6  -8  32  168.69   11.59
   8  -2 -32  145.55   12.44
   2   6  32  168.13   12.47
  -8   2  32  144.12   10.66
  -8   2  32  150.42   18.76
  -2  -6 -32  165.24   11.46
   6  -8  29   35.98    5.12
   8  -2 -29   30.27    6.10
  -8   2  29   34.76    4.79
  -8   2  29   27.00    9.41
   6  -8  29   37.14    5.62
   8  -2 -29   33.84    7.87
   8  -2 -26  199.20   15.69
   6  -8  26  178.65   13.30
   8  -2 -26  188.95   13.97
   2   6  26  179.04   13.84
   6  -8  26  195.58   13.03
  -8   2  26  194.68   12.33
  -8   2  26  176.34   19.65
  -2  -6 -26  184.17   12.19
   8  -2 -23  598.25   32.48
   8  -2 -23  531.07   30.75
  -2  -6 -23  537.41   29.32
   6  -8  23  586.30   30.01
   2   6  23  554.67   30.47
  -8   2  23  556.94   29.01
  -8   2  23  547.76   38.56
  -2  -6 -23  484.71   35.47
  -2  -6 -23  552.01   29.06
   8  -2 -20  283.70   24.88
  -2  -6 -20  347.77   19.80
   6  -8  20  356.76   20.56
  -2  -6 -20  344.01   19.92
   2   6  20  348.42   20.85
  -2  -6 -20  382.75   20.80
  -8   2  20  366.44   19.79
  -8   2  20  346.53   27.97
   8  -2 -20  391.00   22.65
   2   6  17   11.46    3.98
   2   6  17   12.32    3.65
  -2  -6 -17   14.99    3.21
   8  -2 -17    7.04    5.71
  -2  -6 -17   11.35    3.20
  -2  -6 -17   16.71    6.22
  -8   2  17   10.03    6.94
   6  -8  17   15.78    4.02
   8  -2 -17   16.23    4.77
   6  -8  14  266.21   17.10
   8  -2 -14  291.56   18.02
  -2  -6 -14  269.49   16.21
   2   6  14  298.01   17.28
  -2  -6 -14  287.46   16.85
   8  -2 -14  297.41   25.72
  -2  -6 -14  313.33   16.87
  -8   2  14  315.68   23.12
  -2  -6 -14  300.17   23.42
   8  -2 -14  284.75   24.06
   6  -8  11  521.34   27.86
  -2  -6 -11  499.27   27.34
  -2  -6 -11  530.15   27.30
   8  -2 -11  515.16   27.81
  -2  -6 -11  563.64   35.25
   8  -2 -11  564.10   28.66
   6  -8   8  218.91   12.58
  -2  -6  -8  235.34   12.84
   2   6   8  198.69   19.93
   8  -2  -8  195.73   13.01
  -2  -6  -8  227.07   19.70
   6  -8   8  201.77   18.21
   8  -2  -8  204.24   17.99
   6  -8   5   26.53    3.36
   2   6   5   27.63    8.02
  -2  -6  -5   30.79    3.69
   8  -2  -5   32.77    3.97
   6  -8   5   27.40    8.22
   8  -2  -5   28.58    6.94
   2   6   2  164.32   13.95
   6  -8   2  150.80   16.24
   8  -2  -2  167.03   14.38
  -2  -6  -2  143.48    9.38
   6  -8   2  152.43    9.16
   2   6   2  157.10   16.21
   8  -2   1  753.04   39.63
   6  -8  -1  727.40   43.49
   2   6  -1  735.80   39.46
   6  -8  -1  623.99   33.41
  -2  -6   1  674.53   34.07
   2   6  -1  720.51   41.64
   2   6  -4  394.85   25.00
  -2  -6   4  355.40   24.06
   6  -8  -4  370.45   28.24
   8  -2   4  398.43   26.64
   8  -2   4  369.01   24.40
  -2  -6   4  365.61   19.92
   2   6  -4  342.48   26.01
  -2  -6   7   17.43    3.30
  -8   2  -7   16.18    2.52
   8  -2   7   18.65    6.89
  -2  -6   7   16.92    5.83
   6  -8  -7   17.31    6.78
   2   6  -7   14.40    5.42
   8  -2   7   15.88    5.21
  -8   2 -10  389.96   21.28
  -2  -6  10  409.03   21.61
  -2  -6  10  409.93   22.26
  -2  -6  10  389.35   27.52
   2   6 -10  404.76   27.42
   8  -2  10  493.56   31.90
   8  -2  10  422.22   22.26
   6  -8 -13   35.59    5.47
  -8   2 -13   41.20    4.23
   2   6 -13   41.42    5.41
  -2  -6  13   42.78    4.53
  -2  -6  13   46.89    5.20
  -2  -6  13   40.15    4.15
   8  -2  13   55.88   10.99
  -2  -6  13   36.59    8.19
   6  -8 -13   39.38    4.96
   8  -2  13   58.28   10.52
   6  -8 -13   38.11    4.51
   6  -8 -13   43.85    4.77
   8  -2  16   50.43    6.56
   2   6 -16   45.62    6.41
  -2  -6  16   56.21    5.39
  -8   2 -16   51.66    5.11
  -2  -6  16   53.77    5.74
  -2  -6  16   46.11    5.10
  -2  -6  16   51.13    4.92
  -2  -6  16   56.81    5.50
   8  -2  16   68.35   13.61
   6  -8 -16   61.62   11.15
  -2  -6  16   58.23   10.48
   6  -8 -16   50.81    5.72
   6  -8 -16   45.79    5.25
   8  -2  16   62.30   10.24
   6  -8 -16   53.20    5.43
   6  -8 -19   76.63    7.94
   2   6 -19  104.93   12.83
   8  -2  19   76.60    8.35
   8  -2  19   66.67   12.62
   2   6 -19   80.59    8.51
  -2  -6  19   99.28    7.41
  -2  -6  19   89.14    7.58
  -2  -6  19   71.71    6.96
   6  -8 -19   94.99   14.16
  -2  -6  19   82.21   12.99
   6  -8 -19   94.01    7.87
   8  -2  19   71.88   11.01
   6  -8 -19   77.08    7.33
   2   6 -22  131.55   15.99
   8  -2  22  178.66   19.89
   6  -8 -22  146.28   11.95
  -2  -6  22  160.75   11.12
  -2  -6  22  137.96   10.17
  -2  -6  22  159.60   10.77
  -2  -6  22  152.98   17.96
   6  -8 -22  151.89   10.86
   8  -2  25   42.82    5.91
   8  -2  25   45.32   11.51
   6  -8 -25   46.53    7.38
  -2  -6  25   42.84    5.60
  -2  -6  25   39.07    4.98
  -2  -6  25   49.98   11.57
   8  -2  25   63.49   14.26
   6  -8 -25   52.91    5.95
   8  -2  28   71.20    7.09
   8  -2  28   68.18   14.19
   6  -8 -28   68.15    8.67
  -2  -6  28   63.93    6.24
  -2  -6  28   67.33   13.06
   8  -2  28   74.99   15.24
   6  -8 -28   69.67    7.11
   6  -8 -28   65.15    6.83
   2   6 -31    4.63    4.72
   8  -2  31    4.21    4.06
   8  -2  31    8.73    8.36
   6  -8 -31    4.29    5.38
   6  -8 -31    8.14    4.24
   8  -2  31   14.06    8.39
  -2  -6  31    4.46    7.47
  -2  -6  31    8.20    3.78
   6  -8 -31   11.07    3.63
   8  -2  34    1.40    8.01
   6  -8 -34    1.94    5.19
   2   6 -34    3.58    4.52
   8  -2  34   -1.27    3.67
   8  -2  34   -6.41    6.89
  -2  -6  34   -1.35    3.89
   6  -8 -34   -3.26    6.00
   6  -8 -37   -3.96    5.15
   8  -2  37   -3.57    3.44
   6  -8 -37   -6.79    4.48
  -2  -6  37   -3.71    4.10
   8  -2  37    2.37    3.55
   2   6 -37   -0.71    4.05
   8  -2  40   77.58    6.19
   6  -8 -40   76.53    7.76
  -8   2 -40   68.12    6.30
   6  -8 -40   76.45    7.07
  -2  -6  40   58.74    6.59
   6  -8 -40   69.27    7.87
   8  -2  40   66.68    6.58
   2   6 -40   61.11    7.33
   6  -8 -43    6.14    3.94
   8  -2  43   -0.18    3.63
   2   6 -43    8.99    3.71
  -8   2 -43    2.27    2.56
   6  -8 -46   -2.89    3.23
   2   6 -46   -1.53    2.67
  -1  -7 -45   93.50    6.85
  -7   8 -45   93.18    6.82
   8  -1 -45  101.97    8.05
   1   7  45  107.42    7.50
   8  -1 -42    1.04    5.61
   8  -1 -42    7.78    3.18
   1   7  42    8.58    4.12
  -1  -7 -42   10.12    3.63
   1   7  39  139.09    9.68
   8  -1 -39  110.56    9.37
  -1  -7 -39  131.20    9.81
   8  -1 -39  138.40   11.16
   7  -8  39  122.15    9.53
  -1  -7 -39  107.91    8.31
   1   7  36  301.25   16.98
   8  -1 -36  223.25   16.96
  -1  -7 -36  295.25   17.53
  -8   1  36  236.97   15.51
  -1  -7 -36  258.57   16.12
   8  -1 -36  308.90   19.10
   7  -8  36  315.71   17.30
   8  -1 -33  160.74   13.84
   7  -8  33  165.53   11.84
   1   7  33  164.74   11.78
   8  -1 -33  121.35   11.79
   7  -8  33  162.10   11.09
  -1  -7 -33  144.93   11.82
  -8   1  33  145.13   10.54
  -8   1  33  158.58   18.97
  -1  -7 -33  148.25   10.97
   7  -8  30   15.07    4.19
   8  -1 -30    9.13    6.70
   1   7  30    4.72    4.45
   8  -1 -30    4.80    4.72
   7  -8  30   15.58    3.83
  -1  -7 -30   17.66    4.33
  -8   1  30    5.56    3.57
  -8   1  30    9.14    8.30
  -1  -7 -30    5.50    4.39
   8  -1 -27  116.77   11.45
   8  -1 -27   90.32    9.51
   8  -1 -27   87.61   16.85
   7  -8  27  114.20    9.01
   1   7  27   84.64    9.28
  -1  -7 -27  114.12    9.66
  -8   1  27   96.90    8.23
  -8   1  27   90.71   14.97
  -1  -7 -27  102.98    8.45
  -1  -7 -24 1044.27   52.70
   8  -1 -24 1102.42   55.51
   7  -8  24 1019.84   52.85
   7  -8  24 1061.82   53.24
   1   7  24 1007.40   53.51
  -1  -7 -24 1110.88   53.71
  -8   1  24 1020.14   52.51
  -8   1  24 1050.52   63.53
  -1  -7 -24  940.36   60.55
   8  -1 -24 1003.99   54.38
   8  -1 -24  994.70   67.01
   7  -8  21 1123.59   57.24
   8  -1 -21 1187.64   58.51
   7  -8  21 1156.09   56.67
   1   7  21 1118.33   56.74
  -1  -7 -21 1071.60   55.97
   7  -8  21 1119.96   56.63
  -1  -7 -21 1122.84   56.67
  -8   1  21 1130.83   56.01
  -8   1  21 1206.32   66.51
  -1  -7 -21 1071.56   64.27
  -1  -7 -21 1115.93   56.10
   8  -1 -21  876.57   61.55
   7  -8  18    1.04    3.64
   1   7  18   -1.21    3.31
  -1  -7 -18    0.63    2.21
   7  -8  18    0.78    2.67
  -1  -7 -18    3.40    2.80
  -1  -7 -18   -2.17    2.78
  -8   1  18    1.88    3.55
   7  -8  18   -0.87    3.39
   8  -1 -18   -2.63    4.37
   8  -1 -18    3.21    5.20
   1   7  15  379.38   21.43
  -1  -7 -15  393.24   21.09
  -1  -7 -15  379.94   21.71
   1   7  15  356.59   21.62
   8  -1 -15  416.04   22.93
   7  -8  15  364.18   22.09
  -1  -7 -15  414.47   21.48
   8  -1 -15  396.07   22.51
  -8   1  15  444.93   29.38
  -1  -7 -15  410.64   29.58
   8  -1 -15  352.36   21.30
   7  -8  15  385.48   21.90
   7  -8  12 1032.34   55.28
  -1  -7 -12 1038.53   55.11
  -1  -7 -12 1169.49   55.02
   7  -8  12 1023.97   55.31
   8  -1 -12 1211.29   56.33
  -1  -7 -12 1098.51   54.90
   8  -1 -12 1133.21   55.73
  -1  -7 -12 1126.26   63.95
   7  -8  12 1095.78   55.46
   8  -1  -9 1039.87   51.30
  -1  -7  -9 1042.75   50.72
   7  -8   9  991.71   51.06
   8  -1  -9 1073.43   51.30
  -1  -7  -9 1024.58   50.63
   7  -8   9  979.60   51.18
   8  -1  -9 1004.36   57.87
   7  -8   9  816.95   54.49
  -1  -7  -9 1108.36   60.44
   8  -1  -9  996.19   51.10
  -1  -7  -6    8.48    2.60
   1   7   6   -0.79    7.34
   8  -1  -6    2.49    3.41
  -1  -7  -6   14.16    6.43
   7  -8   6    7.42    5.14
   8  -1  -6    5.39    5.42
   7  -8   3  952.28   49.05
   1   7   3 1030.48   57.42
   7  -8   3  970.41   57.78
   1   7   3 1070.79   54.72
   8  -1  -3 1101.74   56.53
  -1  -7   0 1891.44   87.46
   7  -8   0 1665.31   86.55
   1   7   0 1811.37   94.66
  -1  -7   0 1810.27   90.91
   8  -1   0 1945.25   93.84
   7  -8   0 1731.44   96.57
   1   7   0 1935.57   92.50
  -1  -7   3  819.91   39.67
   7  -8  -3  716.37   38.40
  -1  -7   3  751.25   43.35
   1   7  -3  847.52   44.43
   7  -8  -3  809.88   49.57
   8  -1   3  850.77   46.31
   8  -1   3  823.38   45.29
   1   7  -3  828.73   46.42
  -1  -7   6   16.02    3.49
   8  -1   6    5.40    5.71
   1   7  -6   10.48    4.78
   8  -1   6   20.96    6.05
   7  -8  -6   23.75    8.25
  -1  -7   6   16.57    5.13
   1   7  -6    9.73    6.20
   7  -8  -9  963.32   50.37
  -8   1  -9  976.31   49.27
  -1  -7   9  981.36   49.37
  -1  -7   9  999.99   50.13
   1   7  -9  997.76   55.31
  -1  -7   9  920.07   55.23
   8  -1   9 1156.32   59.96
   7  -8  -9 1014.32   60.28
   8  -1   9 1022.24   50.00
   7  -8 -12 1296.76   69.55
   7  -8 -12 1370.11   70.27
   7  -8 -12 1402.54   70.40
   8  -1  12 1368.00   69.95
   8  -1  12 1349.04   70.32
  -8   1 -12 1393.64   69.05
  -1  -7  12 1449.60   69.21
  -1  -7  12 1484.65   69.99
  -1  -7  12 1437.92   69.03
   7  -8 -12 1354.64   70.38
  -1  -7  12 1397.34   69.46
   7  -8 -12 1469.76   80.77
  -1  -7  12 1388.20   76.39
   8  -1  12 1634.61   82.49
   1   7 -12 1464.98   70.41
   7  -8 -15  367.63   21.64
   7  -8 -15  357.30   22.10
  -8   1 -15  365.78   20.89
   8  -1  15  389.14   22.54
  -8   1 -15  398.90   21.16
  -8   1 -15  403.64   21.26
   1   7 -15  402.05   22.60
  -1  -7  15  413.69   21.30
  -1  -7  15  410.33   21.11
  -1  -7  15  418.90   22.02
   7  -8 -15  370.21   22.80
  -1  -7  15  374.69   21.42
  -1  -7  15  342.71   28.46
   8  -1  15  457.88   34.81
   7  -8 -15  335.43   22.21
   7  -8 -18   21.73    4.25
   7  -8 -18   19.98    4.25
   8  -1  18   19.29    6.78
  -8   1 -18   24.37    3.72
   8  -1  18   28.93    5.27
  -8   1 -18   26.90    3.66
   1   7 -18   25.48    5.37
  -8   1 -18   27.96    4.06
   8  -1  18   20.30    6.75
   7  -8 -18   23.12    4.94
  -1  -7  18   24.67    4.11
  -1  -7  18   30.82    4.62
  -1  -7  18   23.20    4.58
  -1  -7  18   19.71    3.77
  -1  -7  18   20.48    8.06
   8  -1  18   20.15    9.69
   7  -8 -18   24.03    4.94
   7  -8 -21  414.27   22.93
   7  -8 -21  392.89   23.06
   8  -1  21  374.97   23.89
  -1  -7  21  413.86   22.70
   7  -8 -21  417.89   24.40
  -1  -7  21  388.58   22.60
  -1  -7  21  430.18   23.10
   7  -8 -21  336.84   23.89
  -1  -7  21  390.25   31.59
   8  -1  21  516.32   40.24
   8  -1  21  347.61   30.64
  -8   1 -21  431.59   22.58
   7  -8 -24 1511.76   73.87
   8  -1  24 1495.74   84.35
  -8   1 -24 1447.04   71.20
   7  -8 -24 1305.17   73.09
  -1  -7  24 1465.12   71.28
  -1  -7  24 1470.55   71.62
   7  -8 -24 1489.17   72.74
  -1  -7  24 1352.61   71.08
  -1  -7  24 1321.45   81.34
   7  -8 -24 1376.43   71.26
   7  -8 -27  249.87   15.81
   7  -8 -27  205.53   18.02
   8  -1  27  255.16   26.28
   7  -8 -27  269.78   18.40
  -1  -7  27  245.83   15.59
  -1  -7  27  272.19   25.06
   8  -1  27  242.98   15.85
   7  -8 -30   85.20   11.10
   8  -1  30  109.52   17.18
   7  -8 -30  125.71   11.46
  -1  -7  30  109.67    8.95
   8  -1  30  116.72   18.97
   1   7 -30  105.55   10.56
   8  -1  30  112.81    9.34
   7  -8 -33  222.46   17.61
   8  -1  33  194.35   25.03
   1   7 -33  202.46   25.35
   7  -8 -33  263.11   17.27
  -1  -7  33  228.81   14.86
   7  -8 -33  265.42   16.38
   8  -1  33  232.18   25.50
   1   7 -33  235.84   16.76
   8  -1  33  242.63   15.45
   7  -8 -36  262.11   16.78
   7  -8 -36  277.09   16.36
  -1  -7  36  234.36   14.59
  -1  -7  36  250.10   15.40
  -8   1 -36  220.85   15.05
   7  -8 -36  215.71   17.36
   8  -1  36  256.57   15.42
   1   7 -36  232.37   16.43
   7  -8 -39  149.32   11.28
   8  -1  39  143.49    9.88
  -8   1 -39  138.26    9.96
   7  -8 -39  155.27   10.99
  -1  -7  39  152.05   10.45
   7  -8 -39  136.56   11.74
   8  -1  39  137.15   10.25
   1   7 -39  145.23   11.07
   8  -1  42   13.05    2.74
  -8   1 -42   12.15    2.95
   8  -1  42   10.39    3.66
   7  -8 -42   13.33    4.62
   1   7 -42   -1.39    4.63
   8  -1  42    9.49    3.52
   7  -8 -42   10.27    3.98
   7  -8 -45  179.47   11.23
   8  -1  45  197.68   10.93
   1   7 -45  161.27   11.06
   8   0 -43    1.85    2.60
   0  -8 -43    1.37    2.30
   8   0 -43    2.82    2.37
   0   8  43   -1.14    3.04
   8   0 -43   -5.37    3.91
   0  -8 -43   -0.66    3.04
   0  -8 -40   20.84    3.94
   8   0 -40   27.27    4.44
   0   8  40   24.00    4.33
   8  -8  40   36.05    4.78
   8   0 -40   24.84    5.23
   8  -8  37   36.43    5.60
   8   0 -37   47.21    6.92
   8  -8  37   20.70    4.39
   8   0 -37   28.51    5.23
   0   8  37   35.70    4.96
   0  -8 -37   35.26    5.14
  -8   0  37   33.09    4.37
   0  -8 -37   25.99    4.56
   8  -8  34    8.31    4.43
   8   0 -34   12.64    5.49
   0   8  34    7.90    3.92
   8  -8  34    7.59    3.31
   0  -8 -34    6.94    3.75
  -8   0  34    7.73    3.30
   0  -8 -34    3.31    3.76
   8  -8  31   19.67    4.86
   8   0 -31   27.27    6.16
   8   0 -31   17.71    5.09
   0   8  31   22.18    4.63
   8  -8  31   22.59    4.29
   0  -8 -31    7.05    4.26
  -8   0  31   19.35    4.27
  -8   0  31   11.68    8.92
   0  -8 -31   15.45    4.30
   0  -8 -28   60.82    6.67
   8   0 -28   56.44    8.07
   8  -8  28   58.91    6.42
   8  -8  28   54.44    6.49
   0  -8 -28   62.53    7.02
  -8   0  28   65.05    6.52
  -8   0  28   48.74   11.86
   8   0 -28   54.43    7.46
   0   8  28   63.96    6.81
   8   0 -28   44.20   13.49
   0  -8 -25  151.47   11.07
   8   0 -25  167.14   13.32
   8  -8  25  151.68   11.39
   8  -8  25  170.17   11.71
   0   8  25  128.84   11.38
   0  -8 -25  160.97   11.74
  -8   0  25  162.73   11.18
  -8   0  25  173.19   20.02
   0  -8 -25  129.58   17.52
   8   0 -25  158.87   21.47
   8   0 -22   41.11    8.64
   0  -8 -22   67.09    6.44
   8  -8  22   62.46    7.27
   8   0 -22   67.33    8.04
   8  -8  22   68.89    7.05
   0   8  22   55.83    6.45
   8  -8  22   57.35    6.59
   0  -8 -22   64.74    6.66
  -8   0  22   59.11    6.37
  -8   0  22   64.07   12.47
   8   0 -22   53.35   12.93
   8   0 -19   65.56    6.60
   0  -8 -19   62.42    6.08
   8  -8  19   60.86    6.95
   8   0 -19   54.50    7.34
   8  -8  19   57.76    6.86
   8  -8  19   62.69    6.43
   0   8  19   37.17    6.06
   0  -8 -19   59.36    5.67
   0  -8 -19   53.27    5.86
  -8   0  19   63.08    6.22
  -8   0  19   60.68   11.67
   8   0 -19   74.59   14.35
   8  -8  16  117.39    9.32
   0  -8 -16  113.20    8.89
   0   8  16  103.00    8.44
   0  -8 -16  113.32    8.14
   8   0 -16  117.80    9.73
   8  -8  16  104.40    9.18
   0  -8 -16  115.57    8.52
   8   0 -16   99.98    9.50
  -8   0  16  119.34   14.64
   8   0 -16  109.36    9.11
   8   0 -13   35.08    4.74
   8   0 -13   42.73    5.20
   8  -8  13   50.45    5.84
   0  -8 -13   35.67    4.79
   0  -8 -13   41.37    4.37
   8  -8  13   31.00    4.89
   0   8  13   33.67    4.42
   8  -8  13   36.16    5.22
   8   0 -13   39.72    5.33
   0  -8 -13   40.00    4.56
   8   0 -13   34.72    5.40
   0  -8 -13   40.54    9.39
   8   0 -13   46.10    5.47
   0  -8 -13   36.93    4.55
   8   0 -10   90.33    7.56
   8   0 -10   91.10    7.48
   8   0 -10   94.00    7.24
   8  -8  10   73.39    6.73
   8  -8  10   81.28    7.38
   0  -8 -10   81.62    7.02
   8  -8  10   79.58    7.24
   0  -8 -10   92.91    7.14
   8   0 -10   91.50    7.82
   0  -8 -10   81.71    6.66
   0  -8 -10   94.74   13.45
   8   0 -10   85.71   12.12
   8   0 -10   84.99    7.74
   8   0  -7    8.47    3.21
   0  -8  -7    7.49    2.64
   8   0  -7    8.90    2.88
   8  -8   7    8.01    2.76
   8   0  -7    4.42    2.74
   8  -8   7    4.69    3.22
   8   0  -7    9.13    6.24
   0  -8  -7    6.82    6.03
   0  -8  -7    5.18    2.39
   0  -8  -4  139.65    9.37
   0  -8  -4  139.97    9.40
   8  -8   4  135.76   16.54
   0   8   4  136.37   15.42
   0  -8  -4  138.83    9.26
   8   0  -4  144.77    9.78
   8  -8   4  129.53    9.18
   8   0  -4  127.25   14.54
   0   8   4  121.92   12.47
   0  -8  -4  140.05   16.49
   8   0  -4  130.52    9.70
   0  -8  -1  426.05   23.05
   8  -8   1  511.33   34.62
   0   8   1  383.38   29.08
   8   0  -1  460.75   23.47
   0  -8  -1  415.36   22.92
   8   0  -1  448.01   29.29
   0   8   1  367.95   26.59
   8   0  -1  428.32   23.47
   8   0   2  179.66   11.23
   0  -8   2  182.02   11.20
   0  -8   2  180.94   11.11
   0   8  -2  156.51   16.11
   8   0   2  174.26   16.33
   0   8  -2  176.56   15.27
   8   0   2  174.86   15.85
   8   0   2  176.77   11.54
   8  -8  -2  151.84   11.30
   8  -8  -5   15.74    3.44
   8  -8  -5   17.46    8.10
   8   0   5   12.04    3.09
   0  -8   5    7.47    3.11
   8  -8  -5   10.02    3.65
   8   0   5   14.22    3.55
   0   8  -5   20.82    7.06
   0  -8   5   14.42    3.44
   0  -8   5   17.99    3.75
   8   0   5   16.05    5.84
   0  -8   5   21.96    5.29
   8   0   5   18.27    6.34
   0   8  -5   12.25    5.26
   8   0   8  129.53    9.23
   8  -8  -8  131.85    9.70
   8   0   8  124.84    9.73
   8   0   8  112.20    9.23
  -8   0  -8  135.34    8.79
   0  -8   8  140.42    9.86
   0  -8   8  148.27    9.55
   0  -8   8  100.01   13.10
   8   0   8  108.13   14.03
   0   8  -8  116.46   12.89
   0   8  -8  135.85    9.87
   8   0  11  504.31   26.23
   8  -8 -11  439.95   26.76
   0   8 -11  541.08   27.12
   8   0  11  468.44   26.30
   8   0  11  472.10   26.73
  -8   0 -11  503.63   25.61
  -8   0 -11  484.40   25.63
   0  -8  11  523.60   26.69
   0  -8  11  503.82   25.53
   8  -8 -11  433.00   26.40
   0  -8  11  512.40   26.33
   8   0  11  501.39   36.00
   0  -8  11  424.31   32.33
   8  -8 -11  407.98   26.28
   8  -8 -14  321.64   19.16
   8  -8 -14  310.33   19.46
   8   0  14  297.74   19.20
  -8   0 -14  334.12   18.45
  -8   0 -14  328.24   18.50
   8   0  14  322.19   19.84
  -8   0 -14  343.16   18.65
   0   8 -14  339.20   20.00
   0  -8  14  336.15   18.44
   8  -8 -14  296.39   19.65
   0  -8  14  325.94   18.97
   0  -8  14  351.55   19.43
   0  -8  14  344.16   18.38
   8   0  14  391.23   31.11
   0  -8  14  309.88   25.81
   8  -8 -14  298.49   19.82
   8  -8 -17    5.85    3.48
   8  -8 -17    9.50    3.51
  -8   0 -17    8.03    2.76
  -8   0 -17    7.02    2.93
   8   0  17    4.24    4.41
  -8   0 -17    2.98    2.73
   0   8 -17    7.09    4.25
   8   0  17   -4.19   12.51
   0  -8  17    2.88    3.59
   8  -8 -17    6.14    3.70
   0  -8  17    5.28    2.79
   8   0  17    2.82    8.09
   0  -8  17    8.73    6.26
   0  -8  17    8.11    3.68
   8  -8 -17    4.48    4.44
   8  -8 -20  393.72   26.18
   8  -8 -20  488.71   26.95
  -8   0 -20  426.69   24.06
  -8   0 -20  439.28   24.25
   8   0  20  419.14   25.56
  -8   0 -20  461.12   24.51
   8   0  20  384.24   31.43
   8   0  20  451.82   40.19
   8  -8 -20  436.32   26.03
   0  -8  20  466.64   24.82
   0  -8  20  445.04   24.95
   0  -8  20  462.90   25.06
   8   0  20  578.05   42.58
   0  -8  20  394.18   32.49
   8  -8 -20  443.84   24.91
   8   0  20  376.44   30.24
   8  -8 -23  619.56   38.81
   8  -8 -23  768.12   39.50
   8   0  23  683.27   38.11
  -8   0 -23  701.82   36.32
  -8   0 -23  706.97   36.73
   8   0  23  574.08   45.28
   8   0  23  612.24   51.51
   0  -8  23  732.13   37.22
   0  -8  23  707.37   37.21
   8  -8 -23  731.13   38.49
   8   0  23  733.56   54.10
   0  -8  23  593.33   45.39
   8  -8 -23  678.96   37.01
   8  -8 -26  117.76   11.71
  -8   0 -26   97.68    8.53
   8   0  26  101.18   15.70
   8   0  26  103.21   17.90
  -8   0 -26  110.72    9.27
   0  -8  26  120.12    9.75
   0  -8  26  117.46    9.71
   8  -8 -26  128.17    9.89
   8  -8 -26  110.98   11.75
   8   0  29   -1.72    3.71
   0   8 -29   -0.81    4.33
   8  -8 -29   -6.94    5.89
   0  -8  29    0.89    3.38
   8  -8 -29   -4.53    5.86
   0  -8  29   -0.29    3.28
  -8   0 -29   -4.84    4.24
   0   8 -29   -1.63    7.69
   8   0  29   -5.02    9.21
   8  -8 -32  100.75   11.26
   8   0  32   80.12   16.81
   0   8 -32   91.11   16.85
  -8   0 -32  112.98    9.28
   8  -8 -32  134.56   11.20
   0  -8  32  115.29    9.26
   8   0  32  104.73   17.72
   0   8 -32   96.08   10.26
   8   0  32  108.89    9.24
   8  -8 -35  334.29   19.49
   8  -8 -35  325.99   18.98
   0  -8  35  296.30   17.78
   8  -8 -35  304.74   20.49
   8   0  35  286.42   17.73
   0   8 -35  274.61   18.80
  -8   0 -35  276.98   17.58
   8  -8 -38   63.68    7.32
   8  -8 -38   74.62    8.49
   8   0  38   78.64    6.90
   0   8 -38   74.48    7.39
  -8   0 -38   71.38    6.52
   8   0  41    6.37    2.55
   8  -8 -44  133.80    9.40
   8   0  44  147.56    9.30
   8   0  44  152.64    9.26
   8  -8 -44  137.25   10.04
   9  -8 -43   -5.12    3.11
   9  -8 -43   -3.47    4.15
   8   1  43   -2.01    3.11
   9  -8 -40   17.25    4.15
  -8  -1 -40   19.90    3.45
   8   1  40   22.55    4.13
   9  -8 -40   15.83    4.99
   9  -8 -37   20.81    4.79
  -8  -1 -37   11.40    3.36
  -1   9 -37   12.43    4.15
   8   1  37   24.75    4.35
   9  -8 -37   14.97    5.67
   9  -8 -34    4.08    4.41
  -8  -1 -34    0.76    3.09
   1  -9  34   -2.34    3.69
  -1   9 -34   -3.71    4.12
   8   1  34   -0.76    3.70
   9  -8 -34    4.47    5.48
  -1   9 -31   -5.69    4.74
   8   1  31   -4.79    3.87
   9  -8 -31   -2.76    4.60
  -8  -1 -31   -1.39    3.13
  -1   9 -31   -4.66    7.35
   1  -9  31   -2.08    3.63
   1  -9  31   -2.29    3.72
   9  -8 -31   -4.06    5.58
  -1   9 -28   -3.49    4.22
   9  -8 -28   -3.88    5.10
  -8  -1 -28   -0.29    3.20
   1  -9  28   -0.97    3.64
   8   1  28    1.54    8.84
   1  -9  28   -1.78    4.01
   9  -8 -28    5.82    5.60
  -1   9 -25   38.65    6.72
  -8  -1 -25   35.84    5.25
   9  -8 -25   43.89    7.84
   8   1  25   40.37    7.04
  -8  -1 -25   42.72    5.86
   8   1  25   36.58   14.72
   9  -8 -25   40.55    7.17
   1  -9  25   51.52    6.80
   8   1  25   30.79   13.02
   1  -9  25   43.33    6.42
   9  -8 -25   40.41    8.19
   9  -8 -22   37.63    5.98
   9  -8 -22   45.90    7.67
  -8  -1 -22   35.16    5.09
   8   1  22   44.32    6.74
  -8  -1 -22   35.45    5.18
   8   1  22   47.80   15.91
   1  -9  22   37.26    5.85
   9  -8 -22   27.74    6.64
   1  -9  22   32.55    9.92
   1  -9  22   27.55    5.75
   8   1  22   40.54   13.26
   9  -8 -22   36.07    7.41
   9  -8 -19    1.21    4.93
   9  -8 -19    7.92    5.89
  -8  -1 -19    7.86    3.24
   8   1  19   -0.33    5.20
  -8  -1 -19    6.32    2.95
  -8  -1 -19   -0.26    3.76
   8   1  19   -3.20   14.59
   9  -8 -19    2.61    3.86
   1  -9  19   -3.70    4.71
   1  -9  19   -4.06    8.50
   1  -9  19    0.29    4.44
   8   1  19    1.54   10.86
   9  -8 -19    4.59    5.36
   9  -8 -16   79.95    9.09
   9  -8 -16   91.02    9.23
   8   1  16   73.44    8.26
  -8  -1 -16   83.39    7.64
   8   1  16   89.35    8.82
  -8  -1 -16   83.18    7.22
  -8  -1 -16   83.45    7.46
   8   1  16  101.50   19.65
   1  -9  16   88.52    8.17
   1  -9  16   94.61    8.38
   9  -8 -16   91.28    8.77
   1  -9  16   95.55    7.50
   1  -9  16   86.12    8.20
   1  -9  16   77.21   15.58
   8   1  16   87.74   16.70
   9  -8 -16   86.85    8.21
  -8  -1 -13  207.85   12.90
  -8  -1 -13  196.55   12.64
   8   1  13  182.15   13.82
   8   1  13  181.43   13.44
  -8  -1 -13  227.26   13.16
  -1   9 -13  206.19   14.50
   8   1  13  205.46   24.80
   1  -9  13  223.09   13.75
   1  -9  13  199.08   13.78
   1  -9  13  216.48   13.64
   9  -8 -13  194.63   13.86
   1  -9  13  227.73   12.92
   1  -9  13  187.50   23.56
   8   1  13  211.67   22.60
   9  -8 -13  186.12   14.34
   9  -8 -10  146.33   10.76
   8   1  10  153.87   11.37
   8   1  10  157.79   11.77
  -8  -1 -10  176.69   10.98
   9  -8 -10  172.62   19.27
  -1   9 -10  159.68   12.01
   1  -9  10  198.96   12.10
   1  -9  10  183.01   10.86
   1  -9  10  174.28   11.83
   1  -9  10  139.87   20.16
   8   1  10  177.66   18.80
   8   1  10  164.98   11.44
   9  -8 -10  155.53   12.20
   9  -8  -7   11.13    7.56
   9  -8  -7    4.99    3.25
   9  -8  -7    8.14    3.80
   1  -9   7    0.24    3.22
   8   1   7    3.03    2.96
   9  -8  -7    4.35    2.50
   8   1   7    8.59    3.28
  -1   9  -7    8.47    3.67
   1  -9   7    5.12    2.63
   1  -9   7    8.50    3.34
   8   1   7    4.99    5.23
   1  -9   7    3.86    6.77
   1  -9   7    9.98    3.17
   8   1   7   -0.78    5.97
   1  -9   4  406.42   23.02
   1  -9   4  427.70   22.66
   1  -9   4  413.33   23.16
   8   1   4  430.85   23.10
   1  -9   4  478.55   23.91
   1  -9   4  413.03   34.42
   8   1   4  368.15   28.38
   8   1   4  394.31   29.12
   9  -8  -4  402.07   23.77
   1  -9   1  499.60   26.55
   9  -8  -1  479.97   26.63
  -1   9  -1  445.26   32.56
   1  -9   1  504.83   26.67
   8   1   1  499.35   26.58
   1  -9   1  557.73   27.23
   8   1   1  495.16   33.14
   8   1   1  460.91   31.33
   9  -8  -1  458.87   27.21
   8   1  -2   69.43    6.31
   1  -9  -2   66.85    5.84
   8   1  -2   60.06    5.93
   9  -8   2   62.64    6.08
  -1   9   2   49.41    9.95
   1  -9  -2   59.27    5.89
   1  -9  -2   68.38    5.97
   1  -9  -2   72.16    6.51
   8   1  -2   63.95   10.50
   9  -8   2   71.82   13.33
   9  -8   2   44.77    6.20
   9  -8   5    3.08    2.90
   9  -8   5    0.18    2.76
   9  -8   5    2.13    5.87
   8   1  -5    5.37    3.00
   1  -9  -5    2.28    2.33
   1  -9  -5    0.21    3.36
   9  -8   5    2.79    2.59
   9  -8   5    2.82    2.70
   8   1  -5    2.92    2.75
   8   1  -5    0.90    2.96
  -1   9   5    7.32    7.81
   1  -9  -5    4.03    2.88
   1  -9  -5    7.63    6.61
   8   1  -5    0.82    5.05
  -1   9   5    5.50    4.29
   9  -8   8   65.66   11.66
   8   1  -8   70.01    6.58
   1  -9  -8   63.51    6.35
   9  -8   8   53.30    5.89
   8   1  -8   64.06    6.14
   8   1  -8   63.84    6.21
   9  -8   8   66.68    6.47
   1  -9  -8   51.51    5.65
   9  -8   8   58.84    5.93
   1  -9  -8   59.13    5.86
   1  -9  -8   64.58   12.00
   8   1  -8   67.71   11.06
   1  -9 -11  323.70   18.67
   8   1 -11  336.80   19.12
   9  -8  11  303.46   18.31
   8   1 -11  349.75   18.88
   8   1 -11  303.33   18.51
   1  -9 -11  280.97   17.48
   1  -9 -11  288.80   18.47
   9  -8  11  307.74   18.99
   1  -9 -11  358.78   18.74
   1  -9 -11  315.15   17.81
   9  -8  11  333.55   27.32
   1  -9 -11  367.73   28.94
   8   1 -11  340.68   19.33
   8   1 -11  289.00   26.26
   9  -8  14  137.24   11.15
   8   1 -14  157.49   11.41
   8   1 -14  168.25   11.23
   8   1 -14  150.78   10.87
   9  -8  14  159.82   11.60
   1  -9 -14  132.25    9.76
   1  -9 -14  143.39   10.10
   8   1 -14  158.32   11.86
  -8  -1  14  170.49   17.76
   1  -9 -14  149.99   10.59
   8   1 -14  167.36   11.29
   9  -8  17   -0.64    3.90
   8   1 -17   -8.06    6.03
   9  -8  17   -2.81    4.78
   8   1 -17    3.95    3.27
   8   1 -17    0.84    2.97
   1  -9 -17    3.14    2.25
   1  -9 -17    1.81    2.55
   8   1 -17    3.51    3.96
  -8  -1  17   -0.48    3.51
  -8  -1  17   -0.96    6.94
   1  -9 -17   -2.07    8.14
   1  -9 -17   -0.22    3.10
   1  -9 -17   -2.03    3.44
   1  -9 -20  507.85   26.93
   9  -8  20  473.63   27.81
   8   1 -20  467.36   27.98
   9  -8  20  523.10   27.87
   9  -8  20  501.02   27.33
   1  -9 -20  469.74   26.53
  -8  -1  20  496.39   26.69
  -8  -1  20  442.68   35.52
   1  -9 -20  464.77   36.08
   8   1 -20  470.12   38.65
   1  -9 -23  318.72   18.38
   9  -8  23  287.76   19.19
   8   1 -23  299.08   19.54
   9  -8  23  298.67   18.74
   9  -8  23  299.93   18.44
   1  -9 -23  294.52   18.09
  -8  -1  23  319.32   18.11
  -8  -1  23  298.40   17.16
  -8  -1  23  299.92   27.25
   1  -9 -23  256.64   26.46
   8   1 -23  301.54   29.80
   1  -9 -26    8.59    3.85
   9  -8  26    8.17    4.72
   8   1 -26   15.24    5.25
   9  -8  26   17.23    4.21
   9  -8  26   15.64    4.50
   1  -9 -26   13.85    3.90
  -8  -1  26   10.53    3.94
  -8  -1  26   20.79    9.10
  -1   9  26   11.71    3.78
   8   1 -26    7.25    9.72
   1  -9 -29    0.89    3.79
   8   1 -29    2.25    4.21
   9  -8  29    0.27    3.68
   9  -8  29    2.26    3.28
   1  -9 -29   -4.42    4.74
  -8  -1  29    6.91    3.55
  -8  -1  29    1.18    7.13
   8   1 -29   -0.80    4.37
   8   1 -29   -1.45    7.63
  -1   9  29    2.16    3.15
   8   1 -32   63.69    8.11
  -1   9  32   67.47    6.80
   9  -8  32   78.11    7.13
   1  -9 -32   72.88    7.44
  -8  -1  32   73.30    7.17
   1  -9 -32   90.46    7.73
   8   1 -32   71.31    8.32
  -1   9  35  260.74   15.92
   8   1 -35  250.36   17.31
   9  -8  35  277.79   16.22
  -8  -1  35  272.04   16.16
   8   1 -35  259.87   17.60
   1  -9 -35  291.03   16.58
   1  -9 -35  243.10   16.37
   8   1 -38  113.06    9.12
   9  -8  38  127.58    9.17
   1  -9 -38   97.89    7.91
  -8  -1  38  105.00    7.74
   8   1 -38  101.50    7.76
   8   1 -38  119.04    8.74
   1  -9 -38  108.25    8.11
  -1   9  38  105.70    7.89
   8   1 -38   95.95    8.64
   8   1 -41    0.67    2.81
   1  -9 -41    2.11    2.87
   9  -8  41    2.26    2.87
   8   1 -41    0.19    2.90
   9  -7 -44  173.46   11.17
   7   2  44  185.31   10.44
   9  -7 -41   12.64    4.21
   2  -9  41   18.13    3.82
  -7  -2 -41   22.33    3.60
   7   2  41    9.76    4.28
   9  -7 -38   96.92    8.23
   2  -9  38   92.61    7.84
  -7  -2 -38   83.73    7.49
   9  -7 -38   94.98    9.63
   7   2  38   94.70    8.03
   9  -7 -35  421.16   23.09
   2  -9  35  406.65   22.36
  -7  -2 -35  364.38   21.82
   9  -7 -35  396.06   24.88
   7   2  35  389.91   22.24
  -2   9 -35  346.39   22.30
   9  -7 -32  173.24   13.19
  -7  -2 -32  156.45   11.72
  -2   9 -32  143.42   20.61
   2  -9  32  188.80   12.69
  -2   9 -32  137.81   12.27
   7   2  32  168.27   12.18
   9  -7 -32  164.10   14.69
   9  -7 -29   -3.65    4.75
  -7  -2 -29    1.80    3.25
  -2   9 -29   -4.74    8.10
   7   2  29    4.46    9.19
   2  -9  29   -0.67    4.17
   2  -9  29   -3.94    4.37
   7   2  29  -10.21    9.01
   9  -7 -29   -2.17    6.07
   9  -7 -26   68.34   10.19
   9  -7 -26   92.29    9.68
  -7  -2 -26   85.49    7.95
  -7  -2 -26   76.38    7.96
   7   2  26  102.26   19.31
   2  -9  26   85.27    8.82
   2  -9  26   80.47    8.47
   7   2  26  102.10   18.01
  -2   9 -26   87.73    8.96
   9  -7 -23  466.19   30.30
   9  -7 -23  521.56   29.61
  -7  -2 -23  501.12   27.34
  -7  -2 -23  485.14   27.11
  -7  -2 -23  501.72   27.55
   7   2  23  520.73   45.09
   2  -9  23  505.93   27.92
   2  -9  23  524.96   28.52
   7   2  23  487.22   41.79
  -2   9 -23  453.73   28.60
   9  -7 -20  619.39   36.93
   9  -7 -20  705.51   36.67
  -7  -2 -20  652.11   34.27
  -7  -2 -20  649.68   34.49
  -7  -2 -20  628.07   34.43
   7   2  20  728.32   53.65
   2  -9  20  691.96   35.22
   2  -9  20  646.07   35.36
   7   2  20  705.57   50.31
   9  -7 -20  643.19   35.20
   9  -7 -17   35.55    6.72
   2  -9  17   35.83    4.34
  -7  -2 -17   35.97    4.75
  -7  -2 -17   36.02    4.80
   7   2  17   27.31    5.27
   9  -7 -17   31.42    5.93
  -7  -2 -17   35.65    4.91
   7   2  17   28.09   12.80
   2  -9  17   35.35    4.81
   2  -9  17   42.65    5.74
   2  -9  17   19.03    9.47
   2  -9  17   41.16    5.85
   9  -7 -17   33.88    8.13
   9  -7 -17   43.27    5.86
   9  -7 -14  393.48   23.30
   2  -9  14  361.21   21.71
  -7  -2 -14  387.89   21.77
  -7  -2 -14  418.24   22.23
   7   2  14  386.26   22.54
  -7  -2 -14  400.45   22.10
   7   2  14  462.40   37.53
   9  -7 -14  399.68   30.43
   2  -9  14  439.08   23.01
   2  -9  14  410.20   21.96
   2  -9  14  425.68   22.95
   2  -9  14  396.83   22.72
   2  -9  14  320.28   32.22
   7   2  14  421.07   34.22
   9  -7 -14  369.50   23.63
   2  -9  11  206.68   14.00
   9  -7 -11  241.26   15.39
   7   2  11  232.28   14.72
   2  -9  11  245.83   14.94
   2  -9  11  250.06   15.08
   2  -9  11  255.67   14.18
   2  -9  11  217.34   14.77
   9  -7 -11  236.67   15.99
   2  -9  11  223.34   24.97
   7   2  11  265.79   23.77
  -7  -2 -11  250.66   14.43
   7   2  11  209.58   24.36
   2  -9  11  253.17   14.23
  -2   9 -11  231.67   15.48
   9  -7 -11  233.62   22.41
   2  -9   8   43.68    4.78
   9  -7  -8   47.16    5.63
   9  -7  -8   44.51    4.90
  -7  -2  -8   49.19    5.01
  -2   9  -8   44.16    5.62
   2  -9   8   43.74    4.80
   9  -7  -8   47.56    6.16
   7   2   8   52.23    5.02
   2  -9   8   53.37    5.87
   2  -9   8   41.97    4.64
   2  -9   8   42.39   11.15
   2  -9   8   36.17    4.77
   7   2   8   43.37    8.92
   9  -7  -8   43.07    5.60
   9  -7  -8   56.07   11.56
   2  -9   5   -1.61    2.53
   2  -9   5   -0.72    2.25
   9  -7  -5   -1.11    3.53
   7   2   5   -2.28    2.42
   2  -9   5   -0.24    2.98
   2  -9   5   -1.13    6.24
   7   2   5   -0.70    4.02
   9  -7  -5   -0.27    3.11
   9  -7  -5   -1.08    6.57
   2  -9   2   14.52    3.08
  -2   9  -2    7.89    5.70
   2  -9   2   15.19    2.97
   7   2   2   17.99    3.29
   2  -9   2   14.13    3.91
   7   2   2    8.76    4.78
   2  -9   2    7.48    7.07
   9  -7  -2   10.57    3.74
  -2   9   1  369.62   28.48
   9  -7   1  458.72   34.21
   7   2  -1  379.97   26.65
   2  -9  -1  453.45   33.20
   9  -7   1  410.89   23.25
   7   2  -1  454.42   23.68
   2  -9  -1  479.89   24.16
   2  -9  -4  173.28   11.29
   9  -7   4  197.98   20.35
   7   2  -4  172.84   11.39
   9  -7   4  163.41   11.26
   9  -7   4  178.09   11.41
   7   2  -4  174.04   11.19
   2  -9  -7    3.73    2.39
   7   2  -7    0.67    2.80
   7   2  -7    5.94    2.65
   9  -7   7   -0.24    3.26
   9  -7   7    1.51    2.90
   2  -9  -7    3.11    5.70
   9  -7   7   -0.98    5.61
   2  -9  -7   -1.73    3.65
   2  -9 -10   35.59    4.48
   7   2 -10   36.29    9.07
   7   2 -10   34.58    5.25
   7   2 -10   34.71    4.52
   7   2 -10   40.81    4.97
   9  -7  10   37.26    4.73
   2  -9 -10   41.48    9.45
   9  -7  10   44.43   10.17
   2  -9 -10   36.16    4.75
   7   2 -13  137.64    9.84
   7   2 -13  125.49    9.84
   2  -9 -13  128.65    9.00
   9  -7  13  158.07   16.84
   7   2 -13  136.23   17.07
   7   2 -13  150.51   10.90
   2  -9 -13  139.84    9.94
   7   2 -16  137.29    9.80
   9  -7  16  126.92   10.19
   2  -9 -16  112.73    8.33
   2  -9 -16  112.48    8.55
   9  -7  16  118.13   14.68
   7   2 -16  130.68   10.67
   7   2 -16  116.78   16.26
  -7  -2  16  132.99    9.21
   2  -9 -16  102.66   15.15
   2  -9 -16  127.19    9.34
   2  -9 -16  122.38    9.12
   2  -9 -19   63.47    6.28
   9  -7  19   64.71    7.38
   9  -7  19   51.87    6.60
   2  -9 -19   65.46    6.11
   7   2 -19   68.78    8.11
   7   2 -19   63.30   12.86
  -7  -2  19   70.65    6.69
   2  -9 -19   60.46   11.79
   7   2 -19   53.22   12.42
   2  -9 -22   15.85    3.92
   9  -7  22    7.73    4.71
   7   2 -22   14.32    4.64
   9  -7  22   12.43    4.53
   9  -7  22    6.00    4.36
   2  -9 -22   14.91    3.65
   7   2 -22    9.34    8.05
  -7  -2  22   12.25    3.34
  -7  -2  22   14.03    3.91
   2  -9 -22   -1.06   11.89
  -7  -2  22   12.60    7.54
   7   2 -22   15.37    8.96
   2  -9 -25  115.20    9.61
   2  -9 -25  117.17    9.39
   7   2 -25  129.83   10.62
   9  -7  25  101.75   10.13
   9  -7  25  127.19   10.16
   9  -7  25  117.17    9.52
   2  -9 -25  106.21    9.07
   7   2 -25   79.62   14.46
  -7  -2  25  102.19    9.02
  -7  -2  25  119.83    8.62
   2  -9 -25   98.63   16.21
  -7  -2  25   99.87   15.94
  -2   9  25  120.07    8.92
   7   2 -25  111.64   17.79
   2  -9 -28   74.49    7.52
   7   2 -28   81.72    8.36
   9  -7  28   71.60    7.15
   9  -7  28   70.15    7.03
   2  -9 -28   56.67    6.71
  -7  -2  28   62.54    5.95
  -7  -2  28   64.19    6.77
  -7  -2  28   59.60   12.96
   2  -9 -28   57.34   12.01
  -2   9  28   65.65    6.38
   7   2 -28   66.62   14.61
   2  -9 -31   -2.33    3.61
   7   2 -31   -2.41    4.43
   9  -7  31   -5.53    4.21
   9  -7  31   -1.31    2.91
   2  -9 -31   -1.40    3.44
  -7  -2  31   -5.30    4.12
  -7  -2  31   -3.52    8.31
   7   2 -31   -4.13    4.49
  -2   9  31   -1.71    3.16
   2  -9 -34    1.33    3.28
   9  -7  34   -1.82    3.87
   9  -7  34   -7.23    4.31
   7   2 -34    4.11    4.37
  -2   9  34    5.32    3.21
   2  -9 -34   -3.13    3.13
  -7  -2  34    4.40    3.40
   9  -7  34    3.64    4.16
   7   2 -34   -0.32    4.39
   9  -7  37    0.53    4.47
   7   2 -37    0.81    4.25
  -2   9  37    1.38    3.13
   7   2 -37    1.59    3.87
   9  -7  37    3.44    2.85
   2  -9 -37    1.98    2.84
  -7  -2  37    1.68    3.24
   2  -9 -37    7.48    3.35
   9  -7  40   28.28    4.54
   7   2 -40   23.06    4.44
   2  -9 -40   28.40    4.37
   7   2 -40   18.19    3.76
  -7  -2  40   17.93    3.53
   7   2 -40   16.64    4.28
  -2   9  40   26.83    3.60
   7   2 -43    2.15    2.16
   2  -9 -43   -1.34    3.23
   9  -7  43    5.83    2.95
   7   2 -43    2.04    2.74
   9  -6 -45  159.16   11.01
   6   3  45  166.43   10.36
   3  -9  42    2.25    3.80
  -6  -3 -42    4.30    3.01
   6   3  42   -5.89    4.73
   3  -9  39   88.58    7.44
  -6  -3 -39   78.34    7.07
   9  -6 -39   87.55    9.17
   9  -6 -39   68.38    6.88
   3  -9  36  338.27   19.48
  -6  -3 -36  307.20   18.99
   9  -6 -36  333.43   21.75
   9  -6 -36  314.20   19.24
   3  -9  33  276.43   17.41
  -3   9 -33  213.87   25.30
  -6  -3 -33  261.40   16.90
   9  -6 -33  272.54   19.98
   9  -6 -33  286.03   17.87
   9  -6 -30   63.26    7.42
  -3   9 -30   33.78   11.13
   6   3  30   37.21   13.93
  -6  -3 -30   55.43    6.64
   3  -9  30   58.20    7.10
   9  -6 -30   42.90    8.62
  -3   9 -30   24.91    6.06
   9  -6 -27  182.25   13.53
   6   3  27  159.53   13.27
  -6  -3 -27  148.40   11.66
   6   3  27  149.67   24.14
  -6  -3 -27  167.31   12.02
   3  -9  27  174.38   12.92
   9  -6 -27  142.07   14.31
  -3   9 -27  152.81   12.07
   9  -6 -24  903.42   47.40
  -6  -3 -24  902.03   45.63
   6   3  24  864.16   46.97
  -6  -3 -24  868.39   45.75
   6   3  24  928.41   64.84
  -6  -3 -24  880.19   46.03
   3  -9  24  916.46   46.38
   3  -9  24  887.17   46.78
   9  -6 -24  887.81   49.08
  -3   9 -24  820.71   46.20
  -6  -3 -21  761.75   40.57
  -6  -3 -21  788.34   40.98
  -6  -3 -21  788.50   41.15
   6   3  21  743.31   57.94
   3  -9  21  789.56   41.89
   3  -9  21  830.67   41.68
   9  -6 -21  877.88   42.90
   9  -6 -21  777.16   43.55
   3  -9  18   90.81    7.50
   9  -6 -18   91.98    9.12
  -6  -3 -18   92.99    7.72
   6   3  18   83.57    8.94
  -6  -3 -18  100.12    8.05
  -6  -3 -18  112.03    8.35
   6   3  18   95.18   18.50
   9  -6 -18   94.16   12.50
   3  -9  18  104.62    8.94
   3  -9  18   97.89    8.73
   3  -9  18   77.06   12.96
   9  -6 -18   96.58   10.09
   3  -9  15  369.62   22.41
   9  -6 -15  439.57   24.01
  -6  -3 -15  399.96   22.40
   6   3  15  405.57   23.84
  -6  -3 -15  423.56   22.86
  -6  -3 -15  424.72   22.94
   9  -6 -15  364.37   29.95
   6   3  15  461.97   37.99
   3  -9  15  404.90   23.36
   3  -9  15  428.12   22.61
   3  -9  15  419.51   23.46
   3  -9  15  344.56   31.82
   9  -6 -15  427.78   24.82
   3  -9  12 1065.37   55.71
   9  -6 -12 1155.84   56.74
   6   3  12 1143.88   56.80
  -6  -3 -12 1109.60   55.90
  -6  -3 -12 1149.11   56.04
   9  -6 -12 1112.47   65.45
   3  -9  12 1092.18   56.08
  -9   6  12 1088.85   59.97
   3  -9  12  936.16   66.20
   9  -6 -12 1154.92   57.65
   9  -6  -9  391.24   22.45
   9  -6  -9  400.48   22.80
   3  -9   9  375.02   21.27
   9  -6  -9  396.28   22.01
   9  -6  -9  397.00   21.72
   6   3   9  424.91   22.27
  -6  -3  -9  409.84   21.47
   9  -6  -9  434.44   31.41
   3  -9   9  392.78   21.02
   3  -9   9  340.31   20.93
   3  -9   9  312.88   29.97
   9  -6  -9  347.68   30.36
   9  -6  -6   48.82   10.71
   9  -6  -6   35.86    5.18
   3  -9   6   38.03    4.28
   9  -6  -6   30.36    4.42
  -6  -3  -6   38.14    4.38
   3  -9   6   39.37    4.15
   9  -6  -6   32.49    5.27
   3  -9   6   21.93    4.36
   3  -9   6   38.51    5.20
   3  -9   6   32.50    4.27
   3  -9   6   45.80   10.35
   9  -6  -6   32.07    9.48
   3  -9   3  554.97   29.56
   3  -9   3  543.56   29.43
   6   3   3  618.40   40.32
   3  -9   3  578.01   29.09
   3  -9   3  544.40   29.60
   3  -9   3  608.15   30.18
   6   3   3  508.51   34.07
   6   3   3  623.83   36.33
   3  -9   3  551.57   39.30
   9  -6  -3  508.34   37.27
   3  -9   0 2453.23  119.63
   3  -9   0 2467.34  119.67
   9  -6   0 2763.02  132.80
   3  -9   0 2501.08  119.15
   3  -9   0 2473.84  119.73
   3  -9   0 2434.61  119.77
   3  -9   0 2408.59  119.63
   6   3   0 2364.71  123.28
   3  -9   0 2524.29  130.83
   6   3   0 2725.13  127.31
   9  -6   0 2302.90  126.21
   9  -6   3  754.87   46.64
   3  -9  -3  710.65   35.62
   3  -9  -3  662.31   35.47
   6   3  -3  767.37   42.82
   3  -9  -3  707.18   45.33
   3  -9  -3  687.39   35.45
   3  -9  -3  657.95   36.06
   9  -6   6   44.08    5.18
   6   3  -6   42.72    4.96
   3  -9  -6   36.80    4.75
   6   3  -6   44.99    9.11
   3  -9  -6   36.03    5.14
   6   3  -9  592.14   32.15
   9  -6   9  627.84   32.31
   9  -6   9  604.19   32.69
   6   3  -9  700.30   40.69
   3  -9  -9  629.48   32.52
   9  -6   9  659.80   41.71
  -6  -3   9  590.35   30.90
   6   3 -12 1031.16   49.95
   6   3 -12  993.82   57.42
  -6  -3  12  975.87   56.06
   3  -9 -12 1012.35   58.82
  -6  -3  12  921.57   47.65
   9  -6  12  979.51   57.66
   3  -9 -12  956.68   49.06
   3  -9 -15  396.00   23.15
   9  -6  15  456.52   32.04
   6   3 -15  464.66   25.49
   6   3 -15  457.57   24.30
  -6  -3  15  436.61   31.47
   3  -9 -15  449.44   33.61
   3  -9 -15  465.15   24.43
  -6  -3  18   -1.21    3.42
   9  -6  18    0.62    3.55
   3  -9 -18    1.00    2.75
   9  -6  18    1.56    4.75
   3  -9 -18    0.19    2.21
   6   3 -18   -7.23    9.77
   6   3 -18    3.22    4.00
   3  -9 -21  499.84   27.75
   3  -9 -21  537.58   28.48
   9  -6  21  538.80   29.25
   3  -9 -21  474.40   27.62
   6   3 -21  557.99   30.43
   6   3 -21  460.41   39.44
  -6  -3  21  544.70   28.37
  -6  -3  21  534.51   27.67
   3  -9 -21  547.53   38.67
   6   3 -21  478.52   38.83
   3  -9 -24  577.36   30.19
   3  -9 -24  556.70   30.43
   9  -6  24  604.69   30.87
   9  -6  24  539.37   29.87
   6   3 -24  493.95   41.07
   3  -9 -24  493.18   29.27
  -6  -3  24  562.21   29.88
  -6  -3  24  567.29   29.28
   3  -9 -24  542.98   40.04
   6   3 -24  470.07   40.56
   3  -9 -27  211.52   13.71
   9  -6  27  204.48   13.64
   9  -6  27  194.39   13.08
   6   3 -27  156.12   20.94
   3  -9 -27  160.32   12.56
  -6  -3  27  198.80   12.55
  -6  -3  27  197.28   13.05
   3  -9 -27  177.02   20.39
   6   3 -27  212.70   24.11
   9  -6  30    3.13    3.43
   9  -6  30   -0.78    3.57
   6   3 -30    1.27    5.84
   3  -9 -30   -1.33    3.59
  -6  -3  30   -1.91    3.85
   3  -9 -30   -0.30    4.16
   6   3 -30    1.32    4.51
   9  -6  33  252.27   15.26
   9  -6  33  215.04   13.88
   9  -6  33  222.79   13.64
   3  -9 -33  174.79   13.32
  -6  -3  33  208.72   13.72
   3  -9 -33  219.02   14.08
   6   3 -33  193.29   15.40
   9  -6  36  324.58   17.43
   9  -6  36  282.23   15.88
   9  -6  36  250.71   15.46
   3  -9 -36  216.41   15.39
  -6  -3  36  262.41   15.96
   6   3 -36  260.75   17.64
   3  -9 -36  279.74   16.25
   3  -9 -39   95.38    7.76
  -6  -3  39   71.93    6.73
   6   3 -39   63.60    7.88
   9  -6  39   91.80    7.69
   9  -6  39   82.48    6.21
   3  -9 -42   21.96    3.84
   6   3 -42   14.24    4.10
  -6  -3  42   14.54    3.18
   9  -6  42   24.50    3.99
   6   3 -45  104.42    7.30
   9  -6  45  127.08    7.83
   3  -9 -45  122.69    7.89
   4  -9  43   20.29    4.01
  -5  -4 -43   21.92    3.95
   4  -9  40   19.59    4.35
  -5  -4 -40   24.33    4.32
   4  -9  37   -3.04    4.02
   9  -5 -37    4.92    3.37
  -5  -4 -37    1.43    3.17
   4  -9  34   -2.85    5.02
  -5  -4 -34    2.86    3.99
   9  -5 -34    8.67    4.01
   9  -5 -31    1.29    3.65
  -5  -4 -31   -2.33    4.36
  -4   9 -31    1.33    6.08
   5   4  31    1.46   10.04
   4  -9  31   -5.87    5.09
   4  -9  28   64.28    7.79
  -4   9 -28   58.46   13.70
   5   4  28   40.79   14.38
  -5  -4 -28   65.94    7.51
   5   4  28   59.44    8.59
   9  -5 -28   73.11    7.96
   4  -9  25   58.00    7.28
  -5  -4 -25   41.69    6.25
   5   4  25   51.35   15.46
  -5  -4 -25   42.72    6.01
   5   4  25   47.31    7.42
   9  -5 -25   54.39    7.17
   4  -9  22    1.99    3.09
  -5  -4 -22    5.47    2.91
   9  -5 -22    2.69    3.78
   5   4  22    4.41    4.34
  -5  -4 -22    3.60    3.29
  -5  -4 -22    5.75    3.57
   5   4  22   -9.37   14.44
   4  -9  22   -8.91    5.84
  -9   5  22    7.68    5.50
   9  -5 -22    0.69    4.87
   9  -5 -19   14.89    4.78
  -5  -4 -19   12.99    3.62
   5   4  19   11.16    4.40
  -5  -4 -19   11.31    3.42
   5   4  19   11.56    4.65
   4  -9  19   18.24    3.58
  -5  -4 -19   21.15    4.12
   5   4  19   26.18   11.82
  -9   5  19    6.37    5.72
   9  -5 -19   20.07    6.17
   9  -5 -16   71.60   12.03
   5   4  16   63.19    7.09
   5   4  16   89.53    8.23
  -5  -4 -16   80.83    6.72
  -5  -4 -16   80.49    6.96
   4  -9  16   72.26    6.71
   9  -5 -16   72.29    7.74
  -5  -4 -16   83.77    7.22
   4  -9  16   73.72   11.77
  -5  -4 -16   79.98   10.47
  -9   5  16   70.84   10.50
   9  -5 -16   80.91   14.46
   9  -5 -13   75.82   12.15
   9  -5 -13   61.46    6.68
   4  -9  13   64.51    6.26
   5   4  13   82.95    7.36
  -5  -4 -13   70.75    6.39
   4  -9  13   54.35    6.37
  -5  -4 -13   76.79    6.51
   4  -9  13   58.26   11.51
  -5  -4 -13   75.81   10.53
  -9   5  13   68.60    9.65
   9  -5 -13   58.78   12.17
   9  -5 -10   24.49    8.16
   9  -5 -10   14.30    4.50
   9  -5 -10   18.06    3.87
   4  -9  10   21.59    3.53
  -5  -4 -10   17.32    3.46
   5   4  10   21.27    3.92
   4  -9  10   18.26    3.72
  -5  -4 -10   16.77    3.46
   4  -9  10   22.81    3.56
   4  -9  10   23.47    3.71
   4  -9  10   23.91    8.48
   9  -5 -10   15.44    7.62
   9  -5  -7    7.25    6.61
   9  -5  -7    3.42    3.41
   9  -5  -7    2.60    2.62
   4  -9   7    4.76    2.53
   4  -9   7    6.99    2.54
  -5  -4  -7    3.22    2.48
   5   4   7    0.99    9.78
   4  -9   7   -0.17    3.49
   4  -9   7    3.30    2.54
   4  -9   7    4.21    2.46
   4  -9   7    1.03    5.89
   9  -5  -7    5.56    5.72
   4  -9   4  231.81   14.10
   5   4   4  230.46   14.09
   9  -5  -4  226.07   14.21
   4  -9   4  235.41   13.49
   5   4   4  247.57   23.15
   4  -9   4  234.84   14.20
   4  -9   4  245.97   14.08
   4  -9   4  215.20   22.05
   5   4   4  260.08   19.97
   9  -5  -4  263.59   22.16
   5   4   1  467.02   32.64
   4  -9   1  421.57   22.30
   9  -5  -1  443.19   23.29
   4  -9   1  422.08   22.94
   5   4   1  428.87   23.12
   5   4   1  431.66   28.84
   4  -9   1  404.81   31.83
   9  -5  -1  360.75   29.40
   4  -9  -2  144.58    9.15
   4  -9  -2  141.86    9.74
   4  -9  -2  156.21    9.90
   4  -9  -2  150.58    9.74
   5   4  -2  159.60   10.25
   9  -5   2  148.75   10.08
   5   4  -2  166.41   15.52
   9  -5   2  122.44   11.89
   4  -9  -2  148.62   10.56
   9  -5   2  178.94   18.94
   4  -9  -5   15.54    3.30
   9  -5   5   19.67    3.86
   4  -9  -5   33.56    3.49
   4  -9  -5   23.10    3.45
   9  -5   5   18.17    3.39
   9  -5   5   21.99    4.64
   5   4  -5   36.60    7.52
   9  -5   5   16.93    7.74
   4  -9  -5   21.06    3.88
   4  -9  -8  157.25   10.47
  -5  -4   8  176.82    9.94
   9  -5   8  147.48   10.54
   4  -9  -8  160.89   11.05
   9  -5   8  185.57   18.78
   5   4  -8  169.42   16.93
   4  -9  -8  158.70   10.54
  -5  -4  11  525.06   26.70
  -5  -4  11  515.70   25.82
   4  -9 -11  490.42   26.85
   9  -5  11  462.94   26.36
   4  -9 -11  457.16   26.32
   9  -5  11  523.13   35.55
  -5  -4  11  545.03   33.66
   5   4 -11  544.04   34.86
   4  -9 -11  505.98   35.70
   9  -5  14  240.94   22.06
  -5  -4  14  250.80   14.18
  -5  -4  14  241.11   21.26
   4  -9 -14  254.21   23.52
   4  -9 -17    4.12    6.59
  -5  -4  17    6.04    7.08
   9  -5  17    7.17    5.33
   5   4 -20  667.76   45.07
  -5  -4  20  679.94   33.58
   9  -5  20  612.87   40.37
   5   4 -20  592.70   46.73
   4  -9 -20  679.17   44.59
  -5  -4  20  593.16   42.33
   4  -9 -20  618.58   33.60
   5   4 -23  299.25   28.20
   5   4 -23  263.38   28.50
  -5  -4  23  324.25   18.58
  -5  -4  23  303.34   17.86
  -5  -4  23  336.11   28.28
   4  -9 -23  295.40   27.34
   4  -9 -23  300.96   18.15
   4  -9 -23  324.29   18.77
   4  -9 -26   63.14    7.09
   9  -5  26   62.30    7.54
   9  -5  26   65.45    6.59
   5   4 -26   78.63   14.94
  -5  -4  26   74.44    6.76
  -5  -4  26   70.68    7.11
  -5  -4  26   74.05   13.33
   4  -9 -26   64.86   12.46
   5   4 -26   78.56   14.52
   4  -9 -29   -1.83    3.97
   9  -5  29    5.13    3.82
   9  -5  29    0.51    2.95
   5   4 -29   -2.76    6.90
  -5  -4  29   -0.46    2.97
  -5  -4  29    1.67    3.62
  -5  -4  29    3.44    7.08
   5   4 -29    4.95    7.09
   9  -5  32  225.39   14.25
   9  -5  32  200.21   13.42
   5   4 -32  162.20   21.48
  -5  -4  32  219.83   13.95
  -5  -4  32  197.25   22.04
   4  -9 -32  217.40   14.15
   9  -5  35  194.65   13.11
  -5  -4  35  196.40   13.69
   4  -9 -35  229.54   14.94
   9  -5  35  216.46   13.83
   9  -5  35  229.82   14.93
   4  -9 -35  240.68   14.27
   4  -9 -38   84.55    7.78
  -5  -4  38   68.76    6.83
   9  -5  38   75.91    6.68
   9  -5  38   89.68    7.88
  -5  -4  41    4.65    2.78
   9  -5  41    8.48    3.25
   4  -9 -41    2.88    3.04
   9  -5  44  158.36    9.83
   4  -9 -44  151.14   10.40
   4  -9 -44  159.34   10.01
   5  -9  44  174.46   10.53
   4   5  44  168.36   10.81
   9  -4 -44  150.89   11.40
   5  -9  41   13.09    4.24
   9  -4 -41    7.14    5.70
   5  -9  38   81.76    8.24
   4   5  38   88.99    8.30
   9  -4 -38  104.40   10.09
   5  -9  35  304.54   19.86
   9  -4 -35  331.37   22.20
   4   5  35  352.44   20.23
   9  -4 -32  120.49   10.09
   4   5  32  107.36   19.00
   5  -9  32  148.66   11.58
   9  -4 -32  141.20   13.52
   4   5  32  144.72   11.38
  -5   9 -29    8.75    6.88
   4   5  29    9.11   10.16
   4   5  29    5.55    5.25
   9  -4 -29    2.70    4.42
   9  -4 -29    4.73    6.03
   9  -4 -26  105.37   10.22
   4   5  26   95.40   19.91
   4   5  26  112.63   10.68
   5  -9  26  117.68    9.62
  -9   4  26  100.60   14.34
   9  -4 -26  126.79   12.73
   5  -9  26  127.19   10.35
   9  -4 -23  456.12   25.46
   5  -9  23  424.51   24.75
  -4  -5 -23  420.97   24.67
   4   5  23  444.73   25.71
   4   5  23  432.36   39.54
  -9   4  23  373.55   31.13
   9  -4 -23  495.44   28.19
   5  -9  20  339.62   23.59
   9  -4 -20  446.78   26.25
   9  -4 -20  441.72   24.32
   5  -9  20  456.89   24.11
   4   5  20  469.86   24.70
  -4  -5 -20  431.72   23.74
   9  -4 -20  343.86   28.82
  -9   4  20  416.48   22.51
  -9   4  20  399.81   30.40
   9  -4 -20  388.00   35.85
   9  -4 -17   64.25   10.31
   5  -9  17   39.39    5.79
   9  -4 -17   34.19    5.78
   4   5  17   40.35    5.88
   4   5  17   36.38    5.96
  -4  -5 -17   41.61    5.21
   5  -9  17   34.36    5.81
   9  -4 -17   52.41    7.11
   5  -9  17   45.38    5.98
  -4  -5 -17   43.31    8.31
  -9   4  17   39.69    8.94
   9  -4 -17   51.77   12.10
   9  -4 -14  149.13   17.42
   5  -9  14  126.88   11.48
   9  -4 -14  171.34   12.59
   9  -4 -14  176.74   11.59
   5  -9  14  156.94   11.35
   4   5  14  176.33   12.00
   5  -9  14  160.33   11.34
  -9   4  14  165.21   15.81
  -4  -5 -14  147.58   15.81
   9  -4 -14  173.00   20.14
   9  -4 -11  103.82    9.37
   9  -4 -11  109.32   15.33
   5  -9  11   90.08    8.04
   4   5  11  113.59    8.74
   4   5  11   98.49   15.77
   5  -9  11  102.70    7.62
   5  -9  11  103.83    8.09
  -4  -5 -11  123.31   13.69
   5  -9  11   80.19    8.42
   9  -4 -11  104.06   14.58
   9  -4  -8  107.48    9.04
   9  -4  -8  113.07    8.28
   5  -9   8   95.25    7.96
   4   5   8  100.70   15.45
   5  -9   8  114.25    7.62
   5  -9   8   92.76    7.69
   5  -9   8   86.32    8.44
   9  -4  -8  132.74   16.28
   9  -4  -8  117.11   15.02
   4   5   5   20.89    8.58
   9  -4  -5   20.87    4.39
   5  -9   5   24.87    3.30
   9  -4  -5   23.81    3.79
   9  -4  -5   12.27    3.83
   5  -9   5   18.63    4.38
   4   5   2  209.54   12.27
   9  -4  -2  196.32   12.04
   9  -4  -2  197.98   12.24
   4   5   2  184.38   19.70
   5  -9   2  174.72   11.13
   5  -9   2  205.11   11.48
   4   5   2  227.93   17.61
   9  -4  -2  170.79   15.91
   5  -9   2  166.81   12.53
   4   5  -1  391.54   21.02
   9  -4   1  394.56   21.12
   9  -4   1  397.29   20.95
   9  -4   1  382.13   20.83
   4   5  -1  361.69   28.84
   5  -9  -1  351.58   19.86
   4   5  -1  419.48   27.08
   9  -4   1  350.30   25.06
   5  -9  -1  379.30   29.18
   9  -4   1  362.62   30.58
   9  -4   1  384.73   21.07
   4   5  -4  280.24   16.02
   9  -4   4  285.32   16.14
   5  -9  -4  263.99   15.54
   5  -9  -4  255.36   14.82
   5  -9  -4  261.87   16.35
   9  -4   4  321.89   26.60
   9  -4   4  294.77   16.14
   4   5  -4  299.89   21.90
   5  -9  -4  273.67   23.70
   9  -4   4  226.29   19.12
   9  -4   4  283.02   15.82
   9  -4   7   10.56    2.98
   5  -9  -7    6.02    2.89
   9  -4   7   17.80    7.45
   5  -9  -7   10.13    2.54
   9  -4   7   11.43    3.30
   9  -4   7    6.86    2.73
   5  -9  -7    8.69    2.44
  -4  -5   7    8.62    3.00
  -4  -5   7   10.41    5.50
   5  -9  -7    3.74    5.80
   9  -4   7   10.12    4.34
   4   5  -7    2.89    5.26
  -4  -5  10  113.48    7.47
   5  -9 -10  106.44    7.79
   5  -9 -10   99.18    8.17
  -4  -5  10  110.18    7.08
  -4  -5  10  124.24    8.37
  -4  -5  10   97.96   12.49
   9  -4  10   91.51   10.46
   4   5 -10  109.96   13.28
   5  -9 -10   88.25    7.52
   5  -9 -10  104.90    8.29
   9  -4  10  106.74   14.64
   9  -4  10  110.88    8.30
   9  -4  13   46.90    7.57
   4   5 -13   45.14    9.52
  -4  -5  13   42.58    4.13
  -4  -5  13   53.34    5.57
   4   5 -13   49.00    6.34
  -4  -5  13   44.08    4.57
   9  -4  13   55.99   11.71
  -4  -5  13   53.38    9.66
   9  -4  13   45.88   10.44
   5  -9 -13   39.28    4.75
  -4  -5  16  175.72   11.90
  -4  -5  16  164.86   10.59
   4   5 -16  201.01   13.55
  -4  -5  16  197.03   11.33
  -4  -5  16  171.80   18.66
   5  -9 -16  202.53   20.50
   9  -4  16  179.10   18.30
   5  -9 -16  168.52   12.17
   5  -9 -16  171.20   11.67
  -4  -5  19    3.98    3.12
   4   5 -19    7.05    4.97
   5  -9 -19    5.39    6.89
  -4  -5  19    2.79    6.49
   9  -4  19   12.94    6.30
   5  -9 -19   -2.32    4.09
   5  -9 -19    6.70    3.55
   4   5 -22   19.70    9.07
  -4  -5  22    9.14    3.44
   9  -4  22   17.02    9.06
   5  -9 -22    8.96    6.94
  -4  -5  22    8.13    7.20
   5  -9 -22    7.45    3.38
   4   5 -25   12.20    8.73
   4   5 -25    1.47    6.98
  -4  -5  25   11.94    3.61
  -4  -5  25   19.61    8.76
   9  -4  25   10.83    9.06
   5  -9 -25    4.86    4.30
   4   5 -28   28.15    9.83
   9  -4  28   34.12    4.69
   4   5 -28   23.45   10.30
  -4  -5  28   21.10    4.26
  -4  -5  28   28.38    9.74
  -4  -5  28   25.65    5.10
   5  -9 -28   28.26    4.44
   5  -9 -28   26.39    4.92
   5  -9 -31   13.05    4.12
   9  -4  31   14.69    4.25
   9  -4  31   10.26    3.59
   4   5 -31    2.82    7.43
  -4  -5  31    6.73    8.05
  -4  -5  31    1.94    4.52
   4   5 -31   11.53    5.10
   5  -9 -34    3.03    3.33
   9  -4  34   -5.76    3.38
   5  -9 -34    3.85    3.99
   9  -4  34    1.82    3.45
  -4  -5  34    2.14    6.62
  -4  -5  34   -1.81    3.25
   4   5 -34    0.41    4.40
   9  -4  37   12.27    4.59
   9  -4  37    5.08    3.65
   5  -9 -37   12.28    4.36
  -4  -5  37   11.73    3.68
   4   5 -37    9.36    4.77
   9  -4  40   22.68    4.24
   5  -9 -40   11.68    4.59
   9  -4  40   29.16    3.60
   5  -9 -40   21.66    4.28
  -4  -5  40   18.81    3.74
   4   5 -40   20.35    4.74
   5  -9 -43    6.28    3.71
   5  -9 -43    8.77    3.07
   4   5 -43   -2.94    3.37
   9  -4  43    1.00    2.89
   6  -9  45   75.98    5.93
   9  -3 -45   65.67    6.58
   3   6  45   68.55    6.01
   6  -9  42    0.21    3.73
  -3  -6 -42   -0.82    3.41
   6  -9  39   79.90    7.66
  -3  -6 -39   70.06    6.99
   9  -3 -39   65.53    8.72
   3   6  39   75.26    7.21
   6  -9  36  354.97   19.72
   9  -3 -36  373.81   21.74
   3   6  36  368.45   19.51
  -3  -6 -36  335.53   19.48
   3   6  33  183.45   12.20
   9  -3 -33  122.46   10.77
   3   6  33  132.54   20.95
  -3  -6 -33  168.46   12.16
  -3  -6 -33  133.39   10.16
   9  -3 -33  158.25   14.19
   6  -9  30   34.11    5.61
   9  -3 -30   26.96    7.61
   9  -3 -30    5.33    5.39
   6  -9  30   39.32    5.19
  -3  -6 -30   34.16    6.02
   3   6  30   30.95   13.15
  -9   3  30   28.57    9.73
  -3  -6 -30   22.03    4.57
   9  -3 -27   93.05    8.71
   6  -9  27   97.29    8.60
   3   6  27   91.73    9.75
   3   6  27   90.32   19.07
  -3  -6 -27  102.21    9.52
  -9   3  27   90.01    7.60
  -9   3  27   88.17   13.84
   9  -3 -27  115.80   11.98
   6  -9  27  113.65    9.48
   9  -3 -24  662.62   35.50
   9  -3 -24  523.90   32.31
   3   6  24  627.91   33.33
  -3  -6 -24  594.90   31.71
   6  -9  24  634.42   32.35
  -3  -6 -24  587.13   32.19
  -3  -6 -24  642.68   32.82
  -9   3  24  576.97   31.00
  -9   3  24  540.49   40.38
  -3  -6 -24  547.52   30.83
   9  -3 -21  678.43   35.70
   9  -3 -21  564.65   33.42
   9  -3 -21  607.85   46.60
   3   6  21  653.59   33.67
   6  -9  21  633.19   33.08
  -3  -6 -21  622.01   32.43
  -3  -6 -21  679.75   33.45
  -9   3  21  625.60   31.86
  -9   3  21  576.24   40.83
  -3  -6 -21  542.80   38.36
   9  -3 -21  495.92   38.01
  -3  -6 -21  554.57   31.62
   6  -9  18   26.48    5.31
   9  -3 -18   27.02    6.23
   3   6  18   35.64    5.21
  -3  -6 -18   25.38    4.10
   3   6  18   11.61    5.29
   9  -3 -18   24.43    4.94
   9  -3 -18   35.20   10.65
  -3  -6 -18   32.81    4.87
  -3  -6 -18   27.70    7.75
  -9   3  18   39.61    9.02
  -3  -6 -18   25.16    3.77
   9  -3 -18   33.66    8.20
   9  -3 -15  606.70   31.79
   6  -9  15  545.22   30.27
   9  -3 -15  592.55   42.26
   3   6  15  615.41   30.39
  -3  -6 -15  557.21   29.45
   3   6  15  567.76   30.64
   6  -9  15  537.38   30.22
  -3  -6 -15  586.56   30.02
   3   6  15  525.08   42.04
  -9   3  15  587.73   36.97
  -3  -6 -15  550.07   37.07
   9  -3 -15  534.53   38.39
   6  -9  15  454.79   30.31
   6  -9  12 1011.70   54.40
   9  -3 -12 1196.76   56.06
   9  -3 -12 1177.01   66.62
   6  -9  12 1094.41   54.87
   3   6  12 1226.51   55.21
  -3  -6 -12 1053.73   54.30
  -3  -6 -12 1118.97   54.35
   3   6  12 1210.79   67.47
   6  -9  12 1060.58   54.48
   6  -9  12  853.84   59.47
  -3  -6 -12 1140.41   63.00
   6  -9  12  907.78   54.94
   9  -3 -12 1148.14   65.26
   9  -3  -9  301.24   17.63
   6  -9   9  248.09   16.06
   9  -3  -9  268.63   16.23
   3   6   9  299.15   17.01
   6  -9   9  273.11   16.77
  -3  -6  -9  270.39   16.24
  -3  -6  -9  299.67   16.27
   3   6   9  281.49   25.63
   6  -9   9  290.56   15.91
   6  -9   9  278.77   16.31
  -3  -6  -9  280.29   23.51
   6  -9   9  236.56   22.28
   6  -9   9  244.52   17.06
   9  -3  -9  283.16   25.78
   9  -3  -6   -2.23    6.65
   6  -9   6   -1.71    3.89
   9  -3  -6   -0.55    4.20
   9  -3  -6    0.20    3.59
  -3  -6  -6    1.06    2.56
   6  -9   6    3.07    2.96
   6  -9   6    1.21    2.13
   9  -3  -6    4.08    5.24
   6  -9   6   10.11    6.50
  -3  -6  -6    1.60    2.44
   3   6   6    8.19    7.45
   3   6   3 1234.78   68.03
   3   6   3 1200.17   58.62
   6  -9   3 1154.21   57.95
   3   6   3 1258.69   64.89
   9  -3  -3 1177.16   64.50
   6  -9   3 1100.77   68.03
   9  -3  -3 1216.01   59.02
   6  -9   3 1097.82   59.32
   3   6   0 2292.50  118.70
   3   6   0 2362.03  109.96
   9  -3   0 2335.12  110.01
   6  -9   0 2136.98  109.02
   9  -3   0 2302.05  115.61
   6  -9   0 2268.83  120.58
   3   6   0 2397.19  116.28
   6  -9   0 2129.02  110.43
   9  -3   0 2368.44  123.02
   3   6  -3  481.92   34.81
  -3  -6   3  533.12   27.05
   6  -9  -3  477.64   26.72
   3   6  -3  534.78   27.39
   9  -3   3  514.59   27.39
   3   6  -3  526.92   32.84
   9  -3   3  511.67   31.99
   6  -9  -3  467.43   35.87
   9  -3   3  543.33   38.45
   9  -3   6    2.10    6.36
   6  -9  -6    0.73    1.90
   3   6  -6    0.21    3.12
  -3  -6   6   -1.20    3.04
  -3  -6   6    0.62    4.79
   6  -9  -6    4.94    6.10
   9  -3   6   -5.04    5.41
   3   6  -6   -4.09    5.52
  -3  -6   9  785.98   38.27
   6  -9  -9  734.66   38.27
   6  -9  -9  738.50   39.13
  -3  -6   9  815.32   38.99
  -3  -6   9  797.05   45.41
   3   6  -9  794.56   45.75
   6  -9  -9  726.92   48.19
   9  -3   9  754.10   43.77
   9  -3   9  894.52   50.03
   9  -3   9  842.21   49.92
   6  -9  -9  724.03   39.51
   6  -9  -9  668.92   38.34
   6  -9 -12  916.20   50.83
   9  -3  12 1089.88   61.38
   6  -9 -12  941.46   51.71
   6  -9 -12  974.10   50.45
   6  -9 -12  989.68   51.79
  -3  -6  12 1055.22   50.66
  -3  -6  12 1070.34   51.37
  -3  -6  12 1017.40   50.18
  -3  -6  12 1018.93   58.36
   9  -3  12 1230.20   65.02
   3   6 -12 1081.86   52.29
   3   6 -12 1030.37   58.64
   6  -9 -15  485.87   28.35
   9  -3  15  425.24   28.16
  -3  -6  15  506.74   26.38
  -3  -6  15  545.80   27.72
   6  -9 -15  471.58   27.13
   6  -9 -15  502.71   27.97
   9  -3  15  521.55   36.20
   6  -9 -15  479.51   27.21
  -3  -6  15  477.76   34.79
   3   6 -15  550.55   28.77
  -3  -6  15  553.67   27.00
  -3  -6  18   35.92    5.36
  -3  -6  18   39.07    4.91
   6  -9 -18   38.57    5.08
   6  -9 -18   31.56    4.78
   9  -3  18   38.75    8.58
   6  -9 -18   34.86    5.25
   9  -3  18   46.27   12.93
   6  -9 -18   33.21    9.74
  -3  -6  18   38.80    9.40
   3   6 -18   42.25    6.61
   3   6 -21  894.58   46.99
   3   6 -21  723.19   52.72
  -3  -6  21  932.67   45.19
  -3  -6  21  894.10   45.47
  -3  -6  21  811.36   54.79
   6  -9 -21  920.59   57.05
   6  -9 -21  851.42   45.62
   6  -9 -21  855.96   45.04
  -3  -6  24  396.72   22.25
   6  -9 -24  399.29   22.50
  -3  -6  24  363.70   31.73
  -9   3 -24  377.77   22.03
   6  -9 -27  104.98   10.46
   9  -3  27  118.17    9.72
   3   6 -27  100.95   18.55
  -9   3 -27  135.39    9.90
  -3  -6  27  135.56    9.99
  -3  -6  27  129.75   17.45
   6  -9 -27  136.80   10.09
   6  -9 -30   36.50    7.64
   3   6 -30   59.49    8.28
   9  -3  30   59.93    6.42
   9  -3  30   55.73    6.29
   3   6 -30   44.60   14.74
  -9   3 -30   70.93    6.69
  -3  -6  30   79.99   13.61
   9  -3  30   67.39   14.05
   6  -9 -30   68.06    7.06
   6  -9 -30   61.38    6.84
   3   6 -33  280.71   17.86
   9  -3  33  223.84   15.16
   9  -3  33  237.56   14.69
  -3  -6  33  308.37   16.09
   6  -9 -33  191.77   16.16
  -3  -6  33  221.02   23.26
   9  -3  33  295.70   27.40
   3   6 -33  222.78   25.42
   9  -3  36  318.21   17.33
   6  -9 -36  323.76   19.01
   6  -9 -36  229.80   17.54
   9  -3  36  237.65   16.47
   3   6 -36  307.91   18.94
  -3  -6  36  295.68   17.16
   6  -9 -36  328.62   18.26
   9  -3  39  116.67    8.35
   6  -9 -39  128.61   10.14
   6  -9 -39  121.50    9.49
  -3  -6  39  104.56    8.63
   9  -3  39  144.06    9.56
   3   6 -39   92.93    9.54
   9  -3  42   42.11    3.85
   9  -3  42   41.10    4.89
   3   6 -42   32.24    5.07
   6  -9 -42   40.89    5.59
   9  -3  45  105.76    7.08
   6  -9 -45  105.45    7.79
   7  -9  43   -2.26    3.37
  -2  -7 -43   -1.66    2.58
   9  -2 -43   -5.15    3.84
   2   7  43   -3.09    3.18
   9  -2 -40   32.71    6.21
   2   7  40   40.96    5.04
  -2  -7 -40   41.24    4.97
   2   7  37   61.29    6.49
   9  -2 -37   46.59    5.59
   9  -2 -37   69.17    8.41
  -2  -7 -37   37.39    5.00
  -2  -7 -37   66.08    6.65
  -2  -7 -34   -2.55    3.84
   9  -2 -34   -0.28    3.23
   2   7  34    6.73    4.06
   7  -9  34   -4.58    4.63
   9  -2 -34   -2.59    5.48
   7  -9  31    7.74    4.34
   9  -2 -31   14.69    5.99
   2   7  31   12.48    4.62
   9  -2 -31   10.08    3.95
   7  -9  31   14.88    3.76
  -2  -7 -31   14.32    4.48
   2   7  31   12.99   10.86
  -9   2  31    5.11    3.01
  -9   2  31    7.51    7.80
  -2  -7 -31   -1.54    4.75
   9  -2 -28    4.42    4.11
   7  -9  28   13.68    3.80
  -2  -7 -28   17.13    4.68
   2   7  28   -3.03   11.29
  -9   2  28   13.70    3.65
  -9   2  28    5.42    7.48
   9  -2 -28   12.15    6.13
   9  -2 -25   22.93    6.82
   9  -2 -25   17.65    4.90
   7  -9  25   16.86    4.59
   2   7  25   13.82    5.48
  -2  -7 -25    9.50    4.84
  -9   2  25   10.83    3.68
  -9   2  25   12.63    8.73
  -2  -7 -25   14.39    3.64
   9  -2 -22   99.53   10.17
   7  -9  22   75.24    8.51
   9  -2 -22   86.35    8.84
   2   7  22   84.63    8.57
   7  -9  22   87.87    8.05
  -2  -7 -22   78.57    7.32
  -2  -7 -22   93.30    8.28
  -9   2  22   78.62    7.22
  -2  -7 -22   68.49   12.25
  -9   2  22  104.02   14.57
   9  -2 -22   70.60   11.02
  -2  -7 -22   90.58    7.35
   7  -9  19   -1.26    4.72
   9  -2 -19   -2.71    5.51
   9  -2 -19    1.34    8.14
  -2  -7 -19   -2.58    3.79
  -2  -7 -19    0.24    2.89
   2   7  19   -7.68    5.64
  -2  -7 -19    3.02    3.08
  -9   2  19   -1.54    3.82
  -9   2  19   -3.65    7.63
  -2  -7 -19    1.35    3.07
   9  -2 -19    5.21    5.46
   9  -2 -16   44.08   11.38
   2   7  16   32.78    5.30
   2   7  16   34.70    5.48
  -2  -7 -16   36.84    4.95
  -2  -7 -16   41.01    4.74
   7  -9  16   37.50    5.48
   9  -2 -16   36.50    6.35
  -2  -7 -16   35.69    4.90
   2   7  16   52.71   13.14
  -2  -7 -16   37.42    9.28
  -9   2  16   43.14    9.72
   9  -2 -16   40.65    9.62
   7  -9  13   40.04    6.69
   9  -2 -13   63.86   11.74
   7  -9  13   69.07    6.76
   9  -2 -13   64.42    7.38
   9  -2 -13   57.79    6.52
  -2  -7 -13   66.57    6.47
   7  -9  13   72.76    6.95
  -2  -7 -13   66.01    5.95
   2   7  13   69.98    6.64
  -2  -7 -13   68.57    6.21
   2   7  13   66.99   13.98
  -2  -7 -13   77.59   12.14
   9  -2 -13   94.76   14.62
   7  -9  10   20.89    3.94
   9  -2 -10   18.61    4.34
  -2  -7 -10   17.66    3.21
   9  -2 -10   20.95    3.68
   9  -2 -10   13.52    3.58
   7  -9  10   18.41    3.90
   2   7  10   19.76    3.85
  -2  -7 -10   15.09    3.43
  -2  -7 -10   18.68    3.45
   9  -2 -10   21.07    4.21
   2   7  10   14.52    8.61
   7  -9  10   19.69    3.79
  -2  -7 -10   23.75    7.97
   7  -9  10   -3.27    6.05
   7  -9   7   -2.34    4.02
   9  -2  -7   -2.45    3.17
   7  -9   7   -0.97    2.58
   9  -2  -7    0.84    3.39
  -2  -7  -7   -0.39    2.30
   9  -2  -7   -0.71    2.80
  -2  -7  -7    0.22    2.66
   7  -9   7   -1.27    2.74
   9  -2  -7   -0.21    2.63
   2   7   7   -2.82    7.79
   7  -9   7    0.80    2.32
  -2  -7  -7   -1.95    5.91
   9  -2  -7   -1.52    5.00
   7  -9   4  213.85   14.05
   9  -2  -4  232.66   13.68
  -2  -7  -4  213.12   12.82
   2   7   4  204.59   12.96
  -2  -7  -4  224.20   12.85
   9  -2  -4  248.02   13.64
   7  -9   4  203.85   13.39
  -2  -7  -4  201.21   13.05
   2   7   4  232.42   21.59
   7  -9   4  193.69   12.42
   9  -2  -4  202.95   18.75
   2   7   4  203.97   17.97
   7  -9   4  183.02   20.00
   9  -2  -4  196.01   12.84
  -2  -7  -1  687.45   34.86
   2   7   1  726.36   44.05
  -2  -7  -1  680.87   34.80
   9  -2  -1  751.46   35.58
   9  -2  -1  682.25   35.18
   2   7   1  691.12   35.11
   7  -9   1  649.00   34.29
  -2  -7  -1  653.70   34.71
   9  -2  -1  668.28   41.30
   7  -9   1  608.81   44.66
   2   7   1  716.05   41.01
   7  -9   1  642.31   35.91
   9  -2  -1  672.63   35.50
   9  -2   2  202.26   12.10
  -2  -7   2  194.34   11.70
  -2  -7   2  195.63   11.65
   9  -2   2  184.98   12.11
   7  -9  -2  184.42   11.87
   2   7  -2  185.70   11.96
   2   7  -2  193.71   18.92
  -2  -7   2  191.73   11.93
   7  -9  -2  175.95   11.00
  -2  -7   2  175.41   15.57
   2   7  -2  199.14   16.88
   9  -2   2  156.23   16.27
   7  -9  -2  161.59   19.27
   9  -2   2  187.85   12.30
   9  -2   5   23.16    3.80
  -2  -7   5   17.36    3.48
   2   7  -5   26.76    4.08
   7  -9  -5   11.37    3.12
  -2  -7   5   15.11    3.53
   7  -9  -5   20.54    4.07
   2   7  -5   20.90    8.18
   7  -9  -5   22.21    2.91
  -2  -7   5   28.19    4.15
   9  -2   5   28.62    7.79
   7  -9  -5   21.27    8.15
  -2  -7   5   18.35    6.07
   9  -2   5   21.08    6.58
   2   7  -5   28.02    7.04
   9  -2   8  225.07   13.18
  -2  -7   8  202.99   12.83
   7  -9  -8  192.63   12.30
   7  -9  -8  205.28   13.45
   9  -2   8  191.99   13.66
  -2  -7   8  227.70   12.53
  -2  -7   8  215.85   13.20
  -2  -7   8  209.70   18.55
   2   7  -8  197.04   17.99
   7  -9  -8  240.17   22.96
   9  -2   8  197.89   17.95
   9  -2   8  210.13   20.71
   7  -9  -8  192.98   13.60
   7  -9  -8  193.75   12.67
   9  -2  11  586.27   40.68
   7  -9 -11  569.40   31.67
   7  -9 -11  537.43   30.56
   7  -9 -11  562.45   30.87
   7  -9 -11  554.13   29.98
   7  -9 -11  576.30   31.47
   9  -2  11  561.52   31.39
   9  -2  11  569.65   31.80
  -9   2 -11  575.21   29.84
  -2  -7  11  622.09   30.38
  -2  -7  11  613.05   31.07
  -2  -7  11  613.90   30.06
   7  -9 -11  557.04   31.55
  -2  -7  11  552.38   37.51
   9  -2  11  538.18   36.42
   7  -9 -11  631.18   42.41
   9  -2  11  691.40   42.89
   2   7 -11  621.73   31.81
   2   7 -11  563.62   37.23
   7  -9 -14  362.87   22.61
   7  -9 -14  342.10   20.65
   9  -2  14  378.81   22.81
  -9   2 -14  388.80   20.91
  -2  -7  14  401.75   21.30
   2   7 -14  394.94   22.76
  -2  -7  14  423.23   22.18
  -2  -7  14  404.58   21.05
   7  -9 -14  364.35   22.97
  -2  -7  14  377.90   29.28
   9  -2  14  479.17   35.13
   7  -9 -14  390.61   22.64
   7  -9 -14  384.26   21.87
   9  -2  14  386.94   30.58
   7  -9 -17   10.89    3.67
   9  -2  17   13.30    6.61
   7  -9 -17   13.54    3.94
   9  -2  17   14.01    4.48
   7  -9 -17   10.45    4.37
  -9   2 -17   11.83    3.04
   2   7 -17   12.59    4.67
  -2  -7  17    3.76    3.60
  -2  -7  17   15.98    4.12
  -2  -7  17   11.22    3.00
   7  -9 -17   19.58    4.63
   9  -2  17   16.15    9.39
  -2  -7  17    4.58    6.59
   7  -9 -17    4.03    6.02
   7  -9 -20  328.42   23.67
   7  -9 -20  437.72   25.51
   9  -2  20  370.49   24.51
  -9   2 -20  404.64   22.65
   2   7 -20  427.99   24.90
  -2  -7  20  459.21   23.53
   7  -9 -20  425.08   24.85
  -2  -7  20  456.97   23.76
  -2  -7  20  354.77   31.33
   9  -2  20  485.19   40.22
   7  -9 -20  416.88   23.82
   9  -2  20  360.34   29.31
   7  -9 -20  401.33   23.23
   9  -2  23  238.99   16.09
  -9   2 -23  265.77   15.91
   7  -9 -23  207.64   16.78
  -2  -7  23  291.79   16.35
  -2  -7  23  272.06   16.47
   7  -9 -23  267.72   17.67
  -2  -7  23  244.79   24.72
   7  -9 -23  253.41   16.53
   7  -9 -23  266.23   16.22
   9  -2  26   46.79    6.02
  -9   2 -26   47.78    5.87
   7  -9 -26   42.88    7.06
  -2  -7  26   44.35    5.79
   7  -9 -26   42.69    6.85
  -2  -7  26   54.33    6.38
  -2  -7  26   53.51   12.03
   7  -9 -26   51.99    6.15
   2   7 -29   -1.56    7.36
   2   7 -29   -1.71    4.54
   7  -9 -29   -0.41    4.67
  -2  -7  29   -3.28    7.53
   9  -2  29    3.10    6.90
   7  -9 -29   -3.70    4.60
   7  -9 -32   68.64    9.42
  -9   2 -32   96.65    8.19
   2   7 -32   90.94   16.50
   7  -9 -32  115.02   10.78
   9  -2  32  119.86   17.58
   2   7 -32   92.20    9.74
   9  -2  32  100.98    8.31
   7  -9 -35  258.88   16.04
   7  -9 -35  237.30   14.80
  -9   2 -35  212.90   13.53
   7  -9 -35  179.06   15.03
   9  -2  35  185.48   13.36
   2   7 -35  220.95   15.23
   7  -9 -38  101.33    8.94
   9  -2  38   88.41    7.34
   7  -9 -38  105.54    8.38
  -2  -7  38   88.90    7.51
   7  -9 -38   70.14    7.98
   9  -2  38   83.47    7.21
   2   7 -38   88.23    8.43
   7  -9 -41   18.48    4.44
   9  -2  41   24.35    3.27
   2   7 -41   14.32    3.95
   9  -2  41   23.31    4.00
   7  -9 -44  187.74   11.68
   9  -2  44  192.30   11.21
  -1  -8 -41   -3.50    3.00
   9  -1 -41    4.87    2.96
   1   8  38  102.39    7.65
   9  -1 -38   70.72    6.92
  -1  -8 -38   96.28    7.57
   9  -1 -38   85.33    8.75
  -1  -8 -38   75.02    6.63
   1   8  35  205.60   12.95
   9  -1 -35  163.83   12.65
   8  -9  35  208.41   12.66
  -1  -8 -35  197.81   13.25
  -9   1  35  170.71   11.67
   9  -1 -35  213.89   14.94
   8  -9  35  220.32   13.76
  -1  -8 -35  184.62   12.40
   9  -1 -32   83.97    8.79
   1   8  32  113.76    8.84
   8  -9  32  102.19    8.35
  -1  -8 -32   94.33    8.79
  -9   1  32   81.25    7.42
  -1  -8 -32   96.76    8.32
   9  -1 -32   94.50   10.31
   8  -9  32   97.93    8.93
  -1  -8 -29   -0.56    4.22
   9  -1 -29   -0.45    5.60
   9  -1 -29   -0.27    3.58
   8  -9  29    0.57    3.38
  -1  -8 -29    0.98    3.76
  -9   1  29    1.47    3.03
  -9   1  29   -1.13    7.64
   1   8  29    0.29    4.36
   9  -1 -29   -2.85    4.51
  -1  -8 -26   84.00    7.53
   9  -1 -26   98.24   10.20
   9  -1 -26   73.29    7.67
   8  -9  26   82.48    7.98
   1   8  26   68.90    8.15
  -1  -8 -26   84.43    8.27
  -9   1  26   79.39    7.44
  -9   1  26   98.13   14.82
   9  -1 -26   89.99    9.06
   9  -1 -26   91.99   17.30
   8  -9  23  366.54   22.24
   9  -1 -23  381.48   23.60
   9  -1 -23  310.27   21.24
   1   8  23  348.39   21.70
   8  -9  23  387.74   21.69
  -1  -8 -23  373.63   21.51
  -9   1  23  384.02   20.99
  -9   1  23  388.36   31.30
  -1  -8 -23  335.20   28.80
   9  -1 -23  371.92   21.75
  -1  -8 -23  367.10   20.90
   9  -1 -20  248.82   17.07
   8  -9  20  223.90   15.79
   9  -1 -20  206.68   14.99
   8  -9  20  230.97   15.19
  -1  -8 -20  252.98   14.77
   1   8  20  216.32   15.36
  -1  -8 -20  235.92   14.95
  -9   1  20  241.49   14.61
  -9   1  20  240.48   23.17
  -1  -8 -20  219.64   22.12
   9  -1 -20  222.26   21.02
   9  -1 -20  255.16   15.89
  -1  -8 -20  237.91   14.72
   8  -9  17   13.48    4.36
   9  -1 -17   15.62    5.07
   1   8  17    6.43    4.24
  -1  -8 -17   14.16    3.24
  -1  -8 -17   14.10    4.18
   9  -1 -17   12.98    3.65
  -1  -8 -17   11.84    3.65
  -9   1  17    7.43    6.93
   9  -1 -17   12.31    6.72
   9  -1 -17   17.72    4.51
   8  -9  14  183.13   13.18
   9  -1 -14  211.13   14.06
   9  -1 -14  181.95   12.61
   9  -1 -14  202.10   13.35
  -1  -8 -14  177.78   12.01
   8  -9  14  195.84   13.12
   1   8  14  199.65   12.87
  -1  -8 -14  195.51   13.09
  -1  -8 -14  207.99   12.58
   9  -1 -14  194.26   13.79
  -9   1  14  198.87   19.38
  -1  -8 -14  195.88   20.59
   9  -1 -14  182.79   13.34
  -1  -8 -11  355.31   19.31
   8  -9  11  296.11   19.43
   9  -1 -11  340.16   20.48
   9  -1 -11  307.74   19.16
   9  -1 -11  382.54   20.16
   8  -9  11  303.89   18.76
   1   8  11  342.73   19.61
  -1  -8 -11  338.08   19.62
   8  -9  11  337.81   19.88
  -1  -8 -11  353.14   19.17
   1   8  11  357.49   30.24
   9  -1 -11  342.16   20.16
   8  -9  11  332.27   19.52
  -1  -8 -11  406.57   30.09
   9  -1 -11  361.05   20.25
   9  -1  -8  110.37    8.64
  -1  -8  -8  102.72    7.83
   9  -1  -8   96.02    8.66
   8  -9   8   88.21    7.62
   9  -1  -8  106.82    8.37
   8  -9   8   94.95    7.58
   9  -1  -8  100.70    7.92
   8  -9   8  100.01    8.43
  -1  -8  -8   97.85    8.10
   1   8   8  110.14    8.24
   1   8   8   86.46   14.45
   8  -9   8  106.65    7.94
   9  -1  -8  104.83   13.46
  -1  -8  -8  125.64   15.54
   9  -1  -8  100.01    8.44
   9  -1  -5    7.05    3.29
  -1  -8  -5    6.72    3.08
   9  -1  -5    8.36    3.23
   9  -1  -5    9.44    2.85
   8  -9   5    5.99    2.79
   8  -9   5    6.99    2.99
  -1  -8  -5    8.50    2.92
  -1  -8  -5    9.67    2.86
   1   8   5    9.94    7.41
  -1  -8  -5    9.72    6.79
   8  -9   5    9.07    6.22
   1   8   5    7.98    4.58
   9  -1  -5    7.92    6.04
  -1  -8  -2  176.52   11.26
  -1  -8  -2  189.26   11.31
  -1  -8  -2  153.93   11.09
   8  -9   2  163.66   11.61
   9  -1  -2  204.37   11.96
  -1  -8  -2  178.45   11.05
   1   8   2  157.02   11.02
   8  -9   2  159.30   11.05
   1   8   2  171.97   18.37
  -1  -8  -2  188.85   20.38
   9  -1  -2  163.74   17.25
   8  -9   2  154.08   18.16
   1   8   2  146.79   15.19
   9  -1  -2  185.38   11.91
  -1  -8   1  356.06   19.36
   9  -1   1  360.38   19.55
   1   8  -1  334.74   19.20
  -1  -8   1  353.18   19.26
   9  -1   1  341.04   19.86
   1   8  -1  305.14   26.21
   1   8  -1  297.28   23.81
   8  -9  -1  309.62   28.69
   9  -1   1  312.76   25.06
   9  -1   1  349.75   19.85
   9  -1   4  370.03   20.22
  -1  -8   4  381.71   20.23
  -1  -8   4  366.43   20.04
   8  -9  -4  355.78   20.45
   1   8  -4  351.56   19.98
   9  -1   4  352.06   20.61
   1   8  -4  343.65   27.18
  -1  -8   4  358.80   20.36
   9  -1   4  326.90   25.91
   1   8  -4  335.25   25.44
  -1  -8   4  325.41   24.51
   8  -9  -4  372.86   31.32
   9  -1   4  354.05   26.73
   8  -9  -4  343.13   20.46
   8  -9  -7    4.60    3.04
  -1  -8   7   -1.81    2.96
   9  -1   7   -0.23    3.08
   1   8  -7   -1.95    3.35
   8  -9  -7   -1.98    2.78
   9  -1   7   -4.38    4.65
   9  -1   7   -2.68    3.69
  -1  -8   7    4.47    2.61
  -1  -8   7    2.83    3.10
   9  -1   7    0.89    5.40
   8  -9  -7   -1.18    7.67
  -1  -8   7   -3.22    5.48
   9  -1   7   -0.73    5.52
   1   8  -7   -1.98    5.36
   8  -9 -10  243.15   17.09
   8  -9 -10  252.09   17.11
   9  -1  10  304.60   17.02
   8  -9 -10  256.77   15.71
   8  -9 -10  262.20   17.29
   9  -1  10  276.66   17.50
   9  -1  10  260.21   17.07
  -1  -8  10  300.03   16.25
  -1  -8  10  313.00   16.93
  -1  -8  10  319.82   16.19
  -1  -8  10  321.58   17.29
   8  -9 -10  240.34   16.75
  -1  -8  10  234.65   21.70
   9  -1  10  254.19   22.34
   9  -1  10  292.85   25.61
   1   8 -10  313.31   17.79
   8  -9 -13  132.44   10.73
   8  -9 -13  116.60    8.79
   8  -9 -13  124.46   10.79
   9  -1  13  124.26   10.88
  -9   1 -13  136.72    9.46
   9  -1  13  122.36   10.62
  -9   1 -13  137.39    9.43
  -9   1 -13  144.69    9.49
   1   8 -13  141.13   11.29
  -1  -8  13  161.15    9.83
  -1  -8  13  156.20    9.61
  -1  -8  13  151.89   10.64
   8  -9 -13  128.24   10.75
  -1  -8  13  134.18   16.02
   9  -1  13  143.94   18.59
   8  -9 -13  128.93   10.58
   8  -9 -13  133.67   10.27
   8  -9 -16   21.94    4.53
   9  -1  16   28.51    8.49
   8  -9 -16   22.07    4.63
   8  -9 -16   15.83    5.09
  -9   1 -16   21.99    3.69
   9  -1  16   11.33    5.12
  -9   1 -16   14.88    3.47
  -9   1 -16   18.42    3.76
   1   8 -16   21.69    5.40
  -1  -8  16   22.29    3.96
   8  -9 -16   19.29    4.80
  -1  -8  16   12.53    7.24
   9  -1  16   21.22    9.51
  -1  -8  16   24.83    4.68
   8  -9 -16   17.25    4.86
   8  -9 -19   -0.31    3.29
   9  -1  19    0.86    5.14
   8  -9 -19    2.29    3.18
   9  -1  19   -4.99    4.77
  -9   1 -19   -3.39    3.07
  -9   1 -19   -2.87    3.30
  -1  -8  19   -1.96    3.65
   8  -9 -19    0.75    4.13
  -1  -8  19   -1.92    6.52
   9  -1  19   -1.60    8.40
  -1  -8  19   -0.29    3.51
   8  -9 -19   -3.55    4.94
   8  -9 -22   18.89    4.66
   8  -9 -22   18.88    4.66
   9  -1  22   21.02    5.61
  -1  -8  22   21.15    4.62
   8  -9 -22   20.86    5.63
  -1  -8  22   14.88    4.16
   8  -9 -22   19.72    5.53
  -1  -8  22   18.15    8.55
   9  -1  22   13.59   10.17
  -1  -8  22   18.57    5.01
  -9   1 -22   25.25    4.44
   8  -9 -25  116.19    9.91
   8  -9 -25  111.51   11.22
   8  -9 -25  123.08   12.02
  -9   1 -25  121.92    9.55
  -1  -8  25  126.10   10.11
  -1  -8  25  100.42    9.44
   8  -9 -25  116.10   11.07
   9  -1  25  136.89   21.23
  -1  -8  25   98.00   15.59
   9  -1  25  115.80    9.55
   1   8 -28   22.99    5.75
   9  -1  28   29.19    4.94
   8  -9 -28   22.27    6.32
  -9   1 -28   22.67    4.43
   8  -9 -28   33.68    5.78
  -1  -8  28   21.89    4.65
   8  -9 -28   17.49    5.84
   8  -9 -31    1.67    4.95
   1   8 -31    3.14    4.20
   9  -1  31    3.03    3.61
  -9   1 -31   -0.52    3.38
   9  -1  31    2.89    6.82
  -1  -8  31    3.92    3.59
   8  -9 -31    3.04    4.98
  -9   1 -34   -0.95    3.02
   8  -9 -34   -5.07    4.53
   8  -9 -34   -5.80    5.48
   1   8 -34   -3.12    4.18
   9  -1  34   -0.91    3.39
  -9   1 -37    8.04    3.08
   8  -9 -37    5.07    4.42
   8  -9 -37   10.39    5.11
   9  -1  37    7.64    3.61
   1   8 -37    8.40    4.10
   8  -9 -40   17.94    4.52
   9  -1  40   21.04    3.40
   1   8 -40   16.61    3.87
  -9   1 -40   17.50    3.22
   8  -9 -43   -3.67    3.44
   9   0 -42   13.32    2.82
   0  -9 -42   14.31    3.20
   0   9  42    6.80    2.77
   9   0 -39   73.56    6.71
   9   0 -39   66.17    6.10
   0  -9 -39   50.65    5.44
   9  -9  39   77.06    6.80
   0  -9 -39   61.41    5.42
   0   9  39   60.66    5.75
   9   0 -39   58.33    5.64
   9  -9  36  339.90   17.26
   9   0 -36  271.38   17.37
   9   0 -36  279.35   16.83
   9  -9  36  289.33   15.92
   0  -9 -36  253.73   16.06
  -9   0  36  229.77   15.23
   0  -9 -36  276.20   15.91
   0   9  36  289.26   15.99
   9   0 -36  233.56   16.20
   9   0 -33  193.08   14.19
   9   0 -33  175.97   12.17
   9  -9  33  204.54   12.67
   0  -9 -33  174.38   12.69
  -9   0  33  186.95   12.18
   9   0 -33  170.81   13.07
   0   9  33  177.50   12.38
   0  -9 -33  204.60   12.74
   0  -9 -30   -4.50    3.95
   9   0 -30   -2.32    4.97
   9   0 -30   -1.39    3.69
   9  -9  30    1.93    2.84
   0  -9 -30   -1.18    3.57
  -9   0  30   -0.25    3.32
  -9   0  30   -3.37    7.18
   9   0 -30   -2.47    4.27
   0   9  30   -0.25    3.46
   9  -9  27  156.02   11.70
   9   0 -27  150.92   12.55
   9   0 -27  121.65   10.75
   9  -9  27  145.78   10.87
   0  -9 -27  134.35   10.67
  -9   0  27  139.06   10.26
  -9   0  27  144.09   18.16
   9   0 -27  128.21   11.63
   0   9  27  135.10   10.39
   9   0 -27  114.38   19.40
   0  -9 -24  682.83   33.65
   9  -9  24  636.14   34.41
   9   0 -24  634.73   35.42
   9   0 -24  522.00   33.70
   9  -9  24  662.54   33.94
   0  -9 -24  636.39   33.64
  -9   0  24  634.89   33.19
  -9   0  24  582.99   43.65
   0  -9 -24  534.47   41.57
   9   0 -24  570.17   46.94
   9   0 -21  385.24   32.93
   0  -9 -21  542.24   27.75
   9  -9  21  502.19   28.58
   9   0 -21  486.05   29.11
   9   0 -21  442.56   27.94
   9   0 -21  534.26   28.67
   9  -9  21  551.91   28.51
   9  -9  21  529.35   28.07
   0   9  21  449.35   27.57
   0  -9 -21  519.69   27.63
  -9   0  21  520.17   27.41
  -9   0  21  499.85   37.50
   0  -9 -21  421.01   35.87
   9   0 -21  473.38   40.44
   9  -9  18    9.29    4.45
   9   0 -18   13.37    4.83
   9   0 -18   14.30    4.25
   9   0 -18    8.72    3.69
   9  -9  18    8.01    4.48
   0  -9 -18   18.19    3.43
   0   9  18   10.79    3.66
   0  -9 -18    8.63    3.51
  -9   0  18   11.04    3.83
  -9   0  18    3.02    6.76
   0  -9 -18   -2.10    8.55
   0  -9 -18    7.62    3.43
   9   0 -18   20.12    4.57
   9  -9  15  184.35   14.21
   9   0 -15  221.79   15.02
   0   9  15  211.72   13.64
   0  -9 -15  209.27   13.29
   0  -9 -15  201.16   14.02
   9   0 -15  227.62   14.52
   9   0 -15  209.91   14.13
   9  -9  15  252.04   15.12
   0  -9 -15  206.87   13.36
   9   0 -15  206.89   15.03
  -9   0  15  210.59   21.02
   9   0 -15  229.64   14.77
   9  -9  12  652.36   36.50
   9   0 -12  724.63   37.30
   9   0 -12  627.90   36.12
   9   0 -12  744.57   36.81
   0   9  12  696.61   35.85
   0  -9 -12  657.70   36.38
   0  -9 -12  629.14   35.36
   9  -9  12  682.05   36.64
   9   0 -12  729.06   37.24
   0  -9 -12  803.82   49.29
   0  -9 -12  701.49   36.17
   9   0 -12  743.36   37.04
   9   0  -9  604.88   30.14
   9  -9   9  460.23   29.32
   0  -9  -9  576.49   29.29
   9   0  -9  560.06   30.15
   9  -9   9  520.19   29.17
   9   0  -9  604.30   29.80
   9   0  -9  521.26   29.21
   9  -9   9  532.25   28.90
   0  -9  -9  533.82   29.44
   9  -9   9  555.98   29.86
   0   9   9  571.49   40.65
   9  -9   9  501.87   28.75
   0  -9  -9  574.84   41.00
   9   0  -9  564.86   29.92
   9   0  -9  561.00   38.24
   9   0  -6    9.12    4.05
   0  -9  -6    3.64    4.10
   9   0  -6    1.50    3.78
   9   0  -6    4.68    3.22
   9  -9   6    5.47    3.16
   0  -9  -6    1.93    4.05
   9  -9   6    2.24    4.20
   0  -9  -6    3.57    3.15
   0   9   6    6.64    8.97
   0  -9  -6    7.01    7.34
   0   9   6    9.06    5.28
   9   0  -6    3.52    7.07
   0  -9  -3  839.70   42.02
   0  -9  -3  913.17   42.25
   9   0  -3  910.42   42.41
   0  -9  -3  877.36   42.00
   9  -9   3  773.79   41.67
   0  -9  -3  717.87   41.63
   9  -9   3  764.52   42.35
   0   9   3  747.65   50.37
   0   9   3  778.49   46.94
   9   0  -3  875.50   50.56
   0  -9  -3  849.13   54.35
   9   0  -3  862.46   42.55
   9  -9   3  692.22   42.39
   0  -9   0 1365.41   64.57
   0  -9   0 1323.56   64.55
   9   0   0 1303.12   64.48
   0  -9   0 1289.06   64.32
   9  -9   0 1243.02   64.31
   9  -9   0 1135.34   64.40
   0   9   0 1162.62   71.71
   0  -9   0 1465.81   64.96
   0   9   0 1288.87   69.74
   9   0   0 1308.65   72.14
   9  -9   0 1229.79   65.13
   9   0   3  602.64   30.77
   0  -9   3  609.83   30.83
   0   9  -3  539.24   30.18
   0  -9   3  574.82   30.58
   9   0   3  576.53   31.23
   0   9  -3  480.68   36.78
   0  -9   3  652.68   31.20
   9   0   3  551.62   37.45
   9   0   3  525.66   36.71
   9  -9  -3  542.10   31.29
   0   9  -6   -0.41    3.05
   9  -9  -6   -0.28    3.72
   9   0   6    1.93    2.97
   9   0   6    3.11    3.35
   9   0   6   -3.78    3.89
   0  -9   6    5.13    3.30
   9   0   6    5.15    4.92
   0  -9   6   -3.89    4.62
   9  -9  -6    1.73    3.24
   0  -9   9  439.62   24.24
   9  -9  -9  370.44   24.59
   9   0   9  468.51   24.30
   9  -9  -9  373.81   22.91
   9  -9  -9  420.69   24.74
   9   0   9  429.81   24.35
   9   0   9  431.09   24.85
   0  -9   9  492.33   24.71
   0  -9   9  460.40   23.52
   0  -9   9  471.88   24.52
   9   0   9  417.08   32.79
   9   0   9  369.92   30.37
   0   9  -9  467.81   25.14
  -9   0 -12  884.87   45.04
   9   0  12  832.33   45.97
   9   0  12  825.85   46.41
  -9   0 -12  865.79   44.99
  -9   0 -12  905.61   45.15
   0   9 -12  960.81   46.95
   0  -9  12 1027.09   46.58
   0  -9  12  897.72   45.01
   9  -9 -12  818.14   45.96
   0  -9  12  939.98   46.08
   9   0  12  786.75   52.88
   9   0  12  929.59   57.85
   9  -9 -12  813.43   46.39
   9  -9 -15  497.51   27.86
   9   0  15  475.16   27.93
  -9   0 -15  487.00   26.67
  -9   0 -15  498.73   26.77
  -9   0 -15  527.93   26.97
   0   9 -15  516.25   28.81
   0  -9  15  521.52   27.74
   0  -9  15  512.61   26.80
   9  -9 -15  437.45   27.97
   0  -9  15  524.08   27.72
   9   0  15  480.86   39.81
   9  -9 -15  423.15   28.19
   9  -9 -18   -1.22    4.27
   9   0  18   -0.93    5.66
   9   0  18   -0.35    4.63
  -9   0 -18   -0.24    2.72
  -9   0 -18   -0.47    2.77
  -9   0 -18    0.25    3.51
   9  -9 -18    2.65    4.31
   0  -9  18    1.00    2.94
   9   0  18   -1.54    8.11
   0  -9  18    4.35    3.69
   9  -9 -18   -3.86    4.98
   9  -9 -21  350.30   26.11
   9  -9 -21  459.58   26.96
  -9   0 -21  412.02   23.84
   9   0  21  402.14   25.72
  -9   0 -21  450.69   24.35
   9  -9 -21  412.53   25.97
   0  -9  21  470.00   24.92
   0  -9  21  462.31   25.12
   9   0  21  510.59   41.88
   9  -9 -21  438.51   24.90
   9  -9 -24  789.32   49.61
   9  -9 -24 1013.55   50.59
  -9   0 -24  868.06   46.82
   9   0  24  919.50   49.18
  -9   0 -24  926.71   47.46
   9  -9 -24  962.01   49.42
   0  -9  24  984.99   47.94
   0  -9  24  958.66   48.13
   9   0  24 1044.90   68.04
   9  -9 -24  972.42   48.12
   9  -9 -27   99.19   11.58
   9  -9 -27  159.52   12.83
  -9   0 -27  125.07    9.65
   9  -9 -27  129.08   11.17
   0  -9  27  125.62   10.42
   0  -9  27  122.56   10.09
   9   0  27  102.61   20.13
   0   9 -27  107.49   11.03
   9   0  27  116.54    9.85
   9  -9 -30   51.77    7.57
   0  -9  30   44.45    5.87
  -9   0 -30   48.06    5.73
   0   9 -30   36.07   12.12
   9  -9 -30   42.30    7.82
   0   9 -30   44.08    6.78
   9   0  30   42.35    5.73
   9  -9 -33  142.04   11.12
   0  -9  33  119.37    9.38
   9  -9 -33  118.89   11.46
   0   9 -33  123.79   10.24
   9   0  33  114.29    9.19
  -9   0 -33  100.22    8.71
   9  -9 -36  324.39   17.88
   9  -9 -36  268.34   18.26
   0   9 -36  255.60   17.03
   9   0  36  287.53   16.41
  -9   0 -36  261.84   16.09
   9  -9 -39   87.03    7.87
   9   0  39   95.89    6.85
   9  -9 -39   91.13    8.11
   9   0  39   81.05    6.86
   0   9 -39   88.58    7.17
  -9   0 -39   77.07    6.45
   9  -9 -42   -3.01    3.72
   9   0  42   11.59    2.26
   9   1  41   12.03    2.42
  10  -9 -41    6.16    3.26
   9   1  41   14.64    2.87
  10  -9 -38   84.76    6.98
  10  -9 -38   77.67    7.36
   9   1  38   71.41    6.15
  -9  -1 -38   62.13    5.56
  10  -9 -35  188.79   12.34
  10  -9 -35  161.04   12.80
   9   1  35  159.74   10.97
  -9  -1 -35  156.02   10.67
  10  -9 -32  108.59    9.62
  -9  -1 -32   83.45    7.41
  -1  10 -32   83.77    8.10
   9   1  32   92.78    7.93
  10  -9 -32   91.54    9.99
   9   1  29   -3.52    4.43
  -1  10 -29   -3.05    4.20
  10  -9 -29   -2.43    5.43
  -9  -1 -29   -3.67    3.73
   1 -10  29   -4.12    4.05
  10  -9 -29   -9.20    7.23
  -1  10 -26   72.13    8.37
  -9  -1 -26   61.64    6.53
  10  -9 -26   65.07    9.30
  -9  -1 -26   73.17    7.39
   1 -10  26   73.73    7.46
   9   1  26   75.81   16.12
  10  -9 -26   62.70    9.38
  10  -9 -23  316.59   23.44
  10  -9 -23  389.69   23.73
   9   1  23  356.81   22.60
  -9  -1 -23  339.03   20.53
  -9  -1 -23  400.28   21.22
   1 -10  23  372.14   21.49
   9   1  23  372.32   36.12
  -1  10 -23  324.84   22.57
  10  -9 -20  184.01   15.83
  10  -9 -20  231.87   16.46
  10  -9 -20  147.07   13.89
   9   1  20  231.92   15.58
  -9  -1 -20  224.98   13.87
  -9  -1 -20  232.20   13.94
  -9  -1 -20  214.86   13.90
   1 -10  20  220.54   14.61
   9   1  20  192.71   25.24
   1 -10  20  167.60   22.07
  10  -9 -20  216.34   14.69
  10  -9 -17   -6.20    5.37
  10  -9 -17   -3.66    5.90
  10  -9 -17    1.13    3.15
  -9  -1 -17    1.01    3.06
   9   1  17    1.39    3.91
  -9  -1 -17   -1.52    3.30
   1 -10  17   -1.04    3.47
   9   1  17    4.43    7.77
   1 -10  17    3.01    7.52
   1 -10  17    4.95    3.61
  10  -9 -17   -0.32    3.71
  10  -9 -14   60.99    8.76
  10  -9 -14   67.74    6.92
   9   1  14   77.47    7.98
  -9  -1 -14   69.93    6.90
   9   1  14   76.75    8.40
  -9  -1 -14   77.23    6.91
  -1  10 -14   90.00    9.22
   1 -10  14   85.72    8.03
   1 -10  14   79.13    7.61
   1 -10  14   78.29    7.10
   9   1  14   85.60   14.79
   1 -10  14   91.98   16.66
   9   1  14   60.68   12.31
  10  -9 -11  124.35   10.08
  -9  -1 -11  153.47   10.76
   9   1  11  153.23   11.58
  -9  -1 -11  141.41   10.27
   9   1  11  168.67   12.29
  -1  10 -11  158.67   12.25
   1 -10  11  181.96   11.83
   1 -10  11  164.68   10.52
   1 -10  11  138.91   10.76
   9   1  11  163.25   19.06
   9   1  11  136.34   16.72
   1 -10  11  193.69   23.47
   1 -10  11  144.91   11.14
  10  -9 -11  127.30   11.70
  10  -9  -8   53.41    6.43
   9   1   8   51.18    5.65
   1 -10   8   41.60    5.58
   1 -10   8   46.45    5.60
  10  -9  -8   35.15    4.43
   9   1   8   53.72    6.45
   9   1   8   48.68    5.97
  -1  10  -8   56.04    6.69
   1 -10   8   44.23    5.27
   1 -10   8   51.39    6.20
   1 -10   8   45.26    5.19
   1 -10   8   46.07   12.27
   9   1   8   35.12    9.18
   9   1   8   54.86   10.40
  10  -9  -5   -1.37    8.17
  10  -9  -5   -1.63    3.62
   9   1   5   -0.24    3.04
   1 -10   5   -2.88    3.70
   1 -10   5   -0.26    3.68
   9   1   5    6.11    4.04
   1 -10   5   -2.05    3.23
  -1  10  -5    1.72    3.65
   1 -10   5   -0.59    3.48
   1 -10   5   -1.46    6.91
   9   1   5   -0.82    4.60
   9   1   5    5.35    5.78
  10  -9  -2   -2.29    4.97
   1 -10   2    4.74    3.53
  10  -9  -2    2.14    3.14
   1 -10   2    7.66    2.67
   1 -10   2    2.16    3.35
   9   1   2    2.67    3.21
   1 -10   2    1.78    3.71
   1 -10   2    2.63    3.53
   1 -10   2   11.07    7.61
   9   1   2    9.85    5.23
   9   1   2   -1.77    8.06
   9   1  -1  153.47   10.84
   1 -10  -1  164.71   10.96
   1 -10  -1  164.39   11.00
  10  -9   1  140.92   10.88
   1 -10  -1  169.36   10.91
  -1  10   1  122.73   15.72
   1 -10  -1  153.18   11.34
   9   1  -1  163.24   18.13
  10  -9   1  129.58   19.59
  10  -9   1  115.96   11.25
   1 -10  -4  288.37   15.61
  10  -9   4  244.04   15.16
   9   1  -4  237.53   15.17
   1 -10  -4  265.83   15.16
  10  -9   4  246.71   15.85
  10  -9   4  258.53   26.26
  -1  10   4  211.32   21.65
   1 -10  -4  255.51   15.47
   9   1  -4  244.66   22.86
  10  -9   4  200.03   14.13
  10  -9   4  223.16   15.83
  10  -9   7   -1.70    3.41
   1 -10  -7    1.78    3.41
  10  -9   7    1.72    3.06
   9   1  -7    1.58    2.94
   9   1  -7    1.04    2.92
   1 -10  -7   -0.79    2.93
  10  -9   7    0.61    3.48
   1 -10  -7    1.73    1.98
   1 -10  -7   -1.30    3.06
   9   1  -7    1.78    3.47
  -1  10   7   -0.98    7.80
   1 -10  -7   -2.58    6.61
   9   1  -7    5.83    5.79
   9   1 -10   55.53    7.04
   1 -10 -10   52.21    6.33
   9   1 -10   55.56    6.29
  10  -9  10   59.04    6.32
   9   1 -10   72.58    6.81
  10  -9  10   55.45    6.75
   1 -10 -10   54.42    5.33
  10  -9  10   64.40    6.47
   1 -10 -10   63.99    6.40
  -1  10  10   41.93   11.52
   1 -10 -10   73.56   14.08
   9   1 -10   62.07   12.00
   9   1 -10   57.56    6.96
  10  -9  13   10.05    3.94
   9   1 -13    4.00    3.98
   9   1 -13    8.44    3.99
  10  -9  13    6.56    4.01
   1 -10 -13   10.51    2.87
   9   1 -13    6.15    4.12
  -9  -1  13    6.82    6.71
   1 -10 -13    7.11    3.47
   9   1 -13    3.17    3.66
  10  -9  16   48.07    6.49
   9   1 -16   48.24    6.58
   9   1 -16   53.34    6.30
   9   1 -16   42.62    6.04
  10  -9  16   41.00    6.46
   1 -10 -16   42.83    4.96
   9   1 -16   42.01    6.85
  -9  -1  16   50.71    6.18
  -9  -1  16   56.05   11.55
   1 -10 -16   50.10   12.66
   1 -10 -16   47.11    5.74
   1 -10 -16   49.80    5.44
   1 -10 -19   88.30    7.80
  10  -9  19   67.71    8.07
   9   1 -19   71.09    8.22
  10  -9  19   93.23    8.82
   9   1 -19   80.15    8.31
   9   1 -19   71.99    8.14
   1 -10 -19   69.62    7.05
  -9  -1  19   81.60    7.64
   1 -10 -19   74.95   14.35
  -9  -1  19   82.33   13.66
   9   1 -19   88.39   16.25
   1 -10 -22   11.15    3.82
  10  -9  22    6.59    4.68
   9   1 -22   15.69    5.39
   9   1 -22   -1.30    5.37
   9   1 -22    0.99    4.98
  10  -9  22   18.25    4.77
  10  -9  22    9.45    4.15
   1 -10 -22    5.71    3.67
  -9  -1  22   10.59    3.19
  -9  -1  22    8.97    4.01
   1 -10 -22  -11.22   15.40
  -9  -1  22   15.61    8.39
   9   1 -22    4.26    8.31
   1 -10 -25   53.24    6.17
  10  -9  25   45.08    7.00
   9   1 -25   43.62    6.91
   9   1 -25   44.40    6.77
   9   1 -25   44.82    6.61
  10  -9  25   47.98    6.36
   1 -10 -25   43.52    5.59
  -9  -1  25   51.68    6.16
   1 -10 -25   33.90   10.96
  -9  -1  25   39.82   11.30
  -1  10  25   50.60    5.66
   9   1 -25   52.27   13.61
  10  -9  28   -1.96    3.59
   9   1 -28    5.78    4.36
   9   1 -28   -6.76    4.96
   9   1 -28   -8.33    5.26
  10  -9  28    1.14    3.58
   1 -10 -28    0.53    3.03
  -9  -1  28    1.29    3.26
  -9  -1  28   -1.13    7.08
   9   1 -28    4.89    4.11
   9   1 -28   -5.68    8.31
  -1  10  28    1.05    2.88
   9   1 -31   -2.00    3.88
  -1  10  31    0.56    2.83
  10  -9  31    0.77    3.23
   1 -10 -31   -0.24    2.76
  -9  -1  31   -1.17    3.29
   9   1 -31   -0.62    4.17
   1 -10 -31   -7.51    4.98
   1 -10 -34   -0.45    3.87
  10  -9  34    5.55    3.15
   9   1 -34    8.41    3.73
   9   1 -34    3.93    2.95
  -9  -1  34    0.59    3.38
  -1  10  34    2.06    2.85
   9   1 -34    5.56    3.61
   9   1 -34    2.85    3.95
   1 -10 -37   -0.35    3.16
   9   1 -37    5.21    3.50
   9   1 -37    3.81    3.02
  -9  -1  37    5.75    2.67
   9   1 -37    6.84    3.04
   9   1 -40   11.79    2.95
  10  -9  40   17.05    3.66
  10  -8 -42   20.71    3.26
   8   2  42   25.48    2.79
  10  -8 -42   23.87    4.33
   8   2  42   22.61    3.48
  10  -8 -39  104.25    7.60
  -8  -2 -39   76.95    6.54
  10  -8 -39   93.23    8.52
   8   2  39   86.20    7.11
  10  -8 -36  245.68   15.62
   2 -10  36  270.03   15.30
  -8  -2 -36  210.79   14.55
  10  -8 -36  254.46   17.26
   8   2  36  273.53   15.34
  10  -8 -33  169.49   12.33
   2 -10  33  163.77   11.50
  -8  -2 -33  136.94   10.68
  10  -8 -33  171.97   14.10
   8   2  33  155.48   11.26
  10  -8 -30   69.81    8.33
  -8  -2 -30   60.74    6.56
   2 -10  30   59.69    6.93
   8   2  30   63.99    7.25
  10  -8 -30   46.31    9.04
  -2  10 -27   41.04    6.13
  10  -8 -27   47.50    7.73
  -8  -2 -27   38.97    5.60
   8   2  27   40.71   14.06
   2 -10  27   54.60    6.77
   8   2  27   67.32   14.51
  10  -8 -27   25.90    8.69
  10  -8 -24  684.70   43.20
  10  -8 -24  898.96   43.44
   8   2  24  751.96   41.84
  -8  -2 -24  755.55   40.25
  -8  -2 -24  744.20   40.32
   8   2  24  705.53   57.99
   2 -10  24  786.83   40.86
   2 -10  24  840.14   41.75
   8   2  24  743.48   56.48
  -2  10 -24  724.81   41.51
  10  -8 -21  660.77   39.52
  10  -8 -21  797.57   39.64
   8   2  21  673.45   37.91
  -8  -2 -21  673.97   36.48
  -8  -2 -21  695.90   36.72
  -8  -2 -21  679.29   36.77
   8   2  21  674.65   55.59
   2 -10  21  706.94   37.35
   2 -10  21  745.18   38.00
   8   2  21  737.77   54.19
  -2  10 -21  628.67   37.98
  10  -8 -18   15.55    6.15
  10  -8 -18   14.74    5.44
  -8  -2 -18   15.88    3.97
  -8  -2 -18    7.31    3.42
   8   2  18   14.22    4.92
  -8  -2 -18   12.29    4.00
   2 -10  18   17.07    4.68
   2 -10  18   12.18    8.67
   2 -10  18   16.94    4.78
   8   2  18   33.10   11.33
  10  -8 -18   11.44    4.34
  10  -8 -15  486.50   26.50
  10  -8 -15  369.15   24.69
  -8  -2 -15  443.56   24.30
   8   2  15  442.75   25.37
  -8  -2 -15  471.02   24.75
  -8  -2 -15  449.08   24.56
   8   2  15  465.74   41.64
   2 -10  15  442.66   25.24
   2 -10  15  468.54   25.53
   2 -10  15  468.45   24.54
   8   2  15  415.31   36.89
   2 -10  15  351.43   36.08
  10  -8 -15  402.99   26.44
  10  -8 -12  567.11   34.28
  10  -8 -12  731.86   36.11
  -8  -2 -12  641.46   34.07
   8   2  12  660.92   35.00
  -8  -2 -12  695.17   34.58
  -8  -2 -12  651.91   34.33
  10  -8 -12  602.97   44.82
   2 -10  12  734.03   35.59
   2 -10  12  584.49   34.40
   2 -10  12  675.95   34.22
   8   2  12  695.88   46.49
   2 -10  12  574.59   48.16
  10  -8 -12  640.30   36.12
   8   2   9  403.07   22.16
   2 -10   9  416.94   22.78
  10  -8  -9  374.89   23.44
  10  -8  -9  342.65   21.82
   8   2   9  416.23   23.16
  10  -8  -9  402.79   33.58
   2 -10   9  421.55   21.95
   2 -10   9  344.37   21.64
   2 -10   9  447.20   23.27
   2 -10   9  420.03   21.88
   8   2   9  355.61   29.88
   8   2   9  392.96   30.02
   2 -10   9  345.34   34.16
  10  -8  -9  390.89   23.11
   8   2   6   -0.86    8.77
   8   2   6   -7.05    4.77
   2 -10   6    1.08    2.76
   2 -10   6   -1.72    3.55
   8   2   6    6.46    4.90
   2 -10   6    2.80    7.36
  10  -8  -6   -1.27    7.30
  10  -8  -6    0.95    3.55
   2 -10   3  863.19   43.30
  10  -8  -3  766.59   42.46
   2 -10   3  882.77   42.83
   2 -10   3  893.65   43.49
  10  -8  -3  737.65   42.43
   8   2   3  883.26   43.02
   2 -10   3  952.77   44.24
   8   2   3  748.93   48.38
   2 -10   3  827.97   56.20
  10  -8  -3  825.69   44.18
  10  -8   0 2403.20  120.14
   2 -10   0 2451.12  120.00
   2 -10   0 2457.15  119.55
  10  -8   0 2596.51  135.19
   8   2   0 2509.87  119.85
   2 -10   0 2471.40  120.10
   2 -10   0 2659.12  120.63
   2 -10   0 2453.08  133.90
  10  -8   0 2222.47  120.60
  -2  10   3  368.96   31.23
  10  -8   3  504.41   38.41
   2 -10  -3  528.78   25.96
   2 -10  -3  500.28   25.93
  10  -8   3  431.01   25.08
  10  -8   3  391.55   25.95
   8   2  -3  464.54   25.71
  10  -8   3  459.93   25.71
  10  -8   3  466.30   25.59
   2 -10  -3  515.80   25.77
   2 -10  -3  477.37   25.69
   2 -10  -6    9.64    3.22
  10  -8   6   21.36    9.34
   2 -10  -6   14.58    3.87
  10  -8   6   11.32    3.24
  10  -8   6   -0.78    6.31
   8   2  -6    4.43    3.90
   2 -10  -6    4.08    4.73
  10  -8   6   13.02    3.74
  10  -8   6   14.84    3.86
   8   2  -6   18.76    4.11
  10  -8   9  259.00   16.64
   8   2  -9  291.52   16.88
  10  -8   9  276.24   17.37
   8   2  -9  275.23   16.93
  10  -8   9  265.19   16.80
   2 -10  -9  306.44   16.95
  10  -8   9  334.19   27.82
  10  -8   9  234.23   15.72
   2 -10  -9  288.29   17.31
   8   2  -9  315.02   17.83
  10  -8  12  648.87   46.03
   8   2 -12  735.31   37.50
   8   2 -12  677.42   36.61
   8   2 -12  739.26   36.65
   2 -10 -12  704.98   36.65
  10  -8  12  609.79   36.60
  10  -8  15  169.75   13.73
   8   2 -15  203.56   13.84
   8   2 -15  194.95   13.46
   8   2 -15  214.81   14.75
  -8  -2  15  215.24   13.27
   2 -10 -15  204.20   21.83
   2 -10 -15  200.71   13.35
   2 -10 -15  212.54   13.43
   2 -10 -18    9.51    3.32
  10  -8  18    1.01    4.14
   8   2 -18    2.86    3.69
   8   2 -18    4.07    3.61
  10  -8  18    3.09    3.78
   8   2 -18    4.24    4.15
  -8  -2  18    2.39    3.66
   2 -10 -18   -1.16   10.50
   8   2 -18    7.63    7.58
   2 -10 -21  340.71   18.66
  10  -8  21  303.36   19.48
   8   2 -21  292.03   18.80
  10  -8  21  320.39   19.25
   8   2 -21  305.87   19.23
  10  -8  21  315.31   18.87
   2 -10 -21  250.38   17.42
  -8  -2  21  323.31   18.44
   2 -10 -21  285.75   27.25
   8   2 -21  275.00   28.97
   2 -10 -24  757.57   36.43
  10  -8  24  690.83   37.05
   8   2 -24  651.36   36.41
  10  -8  24  746.74   36.88
  10  -8  24  730.59   36.52
   2 -10 -24  585.45   35.17
  -8  -2  24  697.68   35.90
  -8  -2  24  657.18   34.95
  -8  -2  24  594.15   45.78
   2 -10 -24  557.93   45.07
   8   2 -24  611.12   48.99
   2 -10 -27  126.60   10.19
  10  -8  27  138.83   10.91
  10  -8  27  130.84   10.08
   8   2 -27   97.37    9.69
  10  -8  27  119.65    9.89
   2 -10 -27  107.09    8.88
  -8  -2  27  115.34    9.46
  -8  -2  27  137.70   17.84
   2 -10 -27  120.63   16.96
   8   2 -27   99.80   17.59
  10  -8  30   49.38    6.09
   8   2 -30   40.15    6.12
  10  -8  30   48.71    5.90
   2 -10 -30   45.09    5.22
  -8  -2  30   46.03    5.95
   2 -10 -30   59.50    6.50
   8   2 -30   46.30    7.19
  10  -8  33  184.83   11.66
   8   2 -33  169.19   11.93
   8   2 -33  165.99   12.00
  -8  -2  33  161.86   11.40
   2 -10 -33  172.29   11.75
   8   2 -33  148.32   12.38
  10  -8  36  269.15   15.37
  -8  -2  36  252.85   15.37
   8   2 -36  259.08   15.76
   8   2 -36  254.33   15.74
   2 -10 -36  295.75   15.88
   8   2 -36  243.89   16.45
   8   2 -39   50.39    5.11
  10  -8  39   79.52    6.58
   8   2 -39   61.42    6.08
   2 -10 -39   80.88    6.55
  -8  -2  39   59.78    5.24
   2 -10 -42   10.58    2.99
  10  -8  42   15.91    3.07
   2 -10 -42   12.72    3.20
   3 -10  40   19.31    3.91
  -7  -3 -40   27.05    3.75
  10  -7 -40   23.16    5.31
   7   3  40   34.80    4.49
  10  -7 -37    5.43    3.45
   3 -10  37   -0.67    3.63
  -7  -3 -37   10.13    3.35
  10  -7 -37    6.51    4.85
   7   3  37    8.96    3.86
  10  -7 -34    5.26    3.85
   3 -10  34   -2.47    3.99
  -7  -3 -34    2.36    3.24
  10  -7 -34   -3.12    5.65
   7   3  34    2.45    3.81
  10  -7 -31   -3.16    4.49
  -7  -3 -31    1.16    3.11
   3 -10  31   -3.48    4.13
   7   3  31   -1.82    4.11
  10  -7 -31    1.03    5.65
  10  -7 -28   19.33    5.84
   7   3  28    9.19    5.61
  -7  -3 -28   22.16    4.65
   7   3  28    3.19   10.70
   3 -10  28   23.54    5.10
   7   3  28   15.96    9.16
  10  -7 -28   18.63    7.51
  -7  -3 -25   30.90    5.25
  10  -7 -25   40.97    7.01
  -7  -3 -25   30.93    5.23
   7   3  25   43.37   15.37
   3 -10  25   38.05    6.15
   7   3  25   28.95   13.97
  10  -7 -25   36.42    8.10
  10  -7 -22  117.28   10.81
  -7  -3 -22  103.62    8.60
  -7  -3 -22   96.85    8.86
  -7  -3 -22  108.78    9.13
   7   3  22  127.55   22.55
   3 -10  22  114.56   10.10
   7   3  22  103.22   19.53
  10  -7 -22  102.19   11.52
   3 -10  19   -1.17    2.90
  10  -7 -19   -6.53    5.61
  -7  -3 -19   -2.56    3.58
  -7  -3 -19   -3.03    3.24
  -7  -3 -19   -4.28    4.42
   7   3  19   -6.84   11.60
   3 -10  19   -0.34    3.86
   3 -10  19    2.20    3.95
  10  -7 -19    4.50    5.66
   3 -10  16  148.61   10.77
  10  -7 -16  180.41   12.91
   7   3  16  143.62   12.07
  -7  -3 -16  154.43   10.79
  -7  -3 -16  151.10   11.10
  -7  -3 -16  166.42   11.23
  10  -7 -16  145.50   17.46
   7   3  16  160.27   23.90
   3 -10  16  143.56   11.64
   3 -10  16  177.00   11.29
   3 -10  16  152.13   11.81
   3 -10  16  122.15   18.36
  10  -7 -16  154.75   13.18
  10  -7 -13   81.38    8.69
  10  -7 -13   75.38    8.02
   3 -10  13   74.71    6.97
  10  -7 -13   62.06    7.22
   7   3  13   62.82    7.45
  -7  -3 -13   71.93    6.60
  -7  -3 -13   80.72    7.04
  -7  -3 -13   91.18    7.29
   7   3  13   71.04   15.82
   3 -10  13   76.95    7.39
   3 -10  13   64.91   13.90
   7   3  13   82.21   14.56
  10  -7 -13   69.28   12.84
  -7  -3 -10   60.17    5.76
   3 -10  10   39.58    5.32
   3 -10  10   53.46    5.61
  10  -7 -10   62.21    6.13
  10  -7 -10   49.88    6.98
   3 -10  10   38.91   11.28
   3 -10  10   41.75    5.00
   7   3  10   54.27   10.99
  10  -7 -10   49.38   11.34
  10  -7 -10   41.92    6.28
   3 -10   7   14.58    3.09
   3 -10   7   15.50    3.51
  10  -7  -7   11.90    3.32
   7   3   7    9.35    2.96
  10  -7  -7   13.95    4.38
  10  -7  -7    8.37    3.19
   3 -10   7   22.77    9.10
   7   3   7    4.93    6.94
  10  -7  -7    4.85    6.69
  10  -7  -7   12.73    4.38
   3 -10   4  254.67   13.81
  10  -7  -4  211.82   14.24
  10  -7  -4  199.09   13.72
   3 -10   4  247.14   14.29
   7   3   4  235.37   13.88
  10  -7  -4  218.99   13.94
   7   3   4  201.73   18.63
   3 -10   4  227.68   24.31
  10  -7  -4  219.57   15.24
   3 -10   1  352.01   17.85
  10  -7  -1  289.77   17.77
   3 -10   1  333.29   18.39
  10  -7  -1  304.16   17.91
   3 -10   1  339.32   18.59
  10  -7  -1  289.72   17.97
   7   3   1  315.96   17.93
   7   3   1  350.82   25.99
   7   3   1  282.33   21.92
   3 -10   1  322.25   28.67
  10  -7  -1  286.29   19.06
  10  -7   2   14.64    4.30
  10  -7   2   28.45    4.26
   3 -10  -2   27.79    4.84
  10  -7   2   17.10    9.24
  -3  10   2   15.90    7.11
   3 -10  -2   23.19    3.72
  10  -7   2   19.14    3.84
   3 -10  -2   21.40    9.31
   7   3  -2   18.95    7.14
   7   3  -2   17.09    4.00
  10  -7   2   23.79    4.09
  10  -7   5    0.25    3.24
   7   3  -5   -0.98    3.09
   7   3  -5    2.61    5.46
  10  -7   5    0.64    2.36
  10  -7   5    2.34    6.57
   7   3  -8  112.01    8.82
   7   3  -8  110.10    8.32
  10  -7   8  111.44    8.65
  10  -7   8  113.99    9.19
   7   3  -8  105.96   14.47
   3 -10  -8  108.17    8.96
  10  -7   8   92.51    8.03
  10  -7   8  142.14   17.47
  -7  -3   8  107.34    7.30
   3 -10 -11  255.89   15.98
  10  -7  11  225.63   14.88
  10  -7  11  254.51   16.45
   7   3 -11  247.67   15.34
   7   3 -11  270.21   16.00
  -7  -3  11  234.81   21.96
   7   3 -11  252.63   23.70
   3 -10 -11  241.82   24.15
   7   3 -11  292.07   16.87
  10  -7  11  276.64   24.93
  -7  -3  11  252.06   14.23
   7   3 -14  350.93   20.78
   7   3 -14  339.77   21.03
   7   3 -14  406.12   22.41
   7   3 -14  311.27   29.51
  10  -7  14  374.59   30.08
  -7  -3  14  361.02   28.66
   3 -10 -14  360.44   31.03
   3 -10 -14  381.30   21.15
  10  -7  17   -1.01    4.57
   7   3 -17   -2.55    3.36
   7   3 -17    0.38    4.35
   7   3 -17    3.48    5.49
  -7  -3  17   -0.79    3.54
   3 -10 -17  -12.76   10.89
  10  -7  17    9.33    6.51
   3 -10 -17    1.09    3.39
   3 -10 -20  294.14   17.76
   3 -10 -20  339.24   18.75
   7   3 -20  273.82   18.31
  10  -7  20  339.18   19.66
  10  -7  20  314.29   18.87
   7   3 -20  291.04   20.06
   7   3 -20  240.15   26.19
  -7  -3  20  322.36   18.43
   3 -10 -20  305.32   28.29
   7   3 -20  282.31   28.45
   3 -10 -23  136.85   10.03
   3 -10 -23  122.94   10.18
  10  -7  23  121.74   10.91
   7   3 -23  113.16    9.70
  10  -7  23  122.41   10.54
  10  -7  23  109.59    9.74
   7   3 -23   96.80   15.79
  -7  -3  23  121.07    9.57
  -7  -3  23  117.32    8.92
   3 -10 -23   87.92   15.58
   7   3 -23  116.00   17.66
   3 -10 -26  139.44   10.71
  10  -7  26  126.34   10.91
  10  -7  26  126.91   10.65
   7   3 -26  116.03   10.03
  10  -7  26  124.99    9.93
  -7  -3  26  119.29    9.13
  -7  -3  26  130.34    9.95
   7   3 -26  109.27   18.11
   3 -10 -26  113.98   16.77
   7   3 -26   71.92   14.26
   7   3 -29   -5.71    4.33
  10  -7  29   -1.75    3.77
  -7  -3  29   -6.78    4.46
   3 -10 -29   -4.28    3.98
   7   3 -29   -4.08    7.49
  10  -7  32  114.01    9.13
   7   3 -32   98.06    8.92
  -7  -3  32   97.00    8.71
  10  -7  32  117.77    8.83
   3 -10 -32  124.47    9.43
   7   3 -32  107.15   10.38
   7   3 -35  177.07   12.86
  10  -7  35  237.04   13.52
  10  -7  35  212.57   13.06
  -7  -3  35  199.63   13.22
   7   3 -35  210.27   14.75
   3 -10 -35  233.92   13.71
  10  -7  38   86.82    6.53
  10  -7  38  101.67    8.12
  -7  -3  38   79.77    6.91
   3 -10 -38  104.71    8.12
   7   3 -38   78.96    7.80
   3 -10 -38   91.54    7.25
  10  -7  41   17.94    3.62
   7   3 -41   12.13    2.86
   3 -10 -41   16.82    3.81
   3 -10 -41   17.30    3.43
  -7  -3  41   13.38    2.80
   7   3 -41   12.15    3.42
  -6  -4 -41    3.87    2.76
   4 -10  41   -0.86    3.32
  -6  -4 -38   54.89    6.06
   4 -10  38   67.08    6.44
   4 -10  35  258.02   15.28
  -6  -4 -35  208.57   14.57
  10  -6 -35  228.13   14.64
   4 -10  32  176.33   12.99
  10  -6 -32  181.59   12.81
  -6  -4 -32  164.56   12.37
   4 -10  29    3.16    3.95
  -6  -4 -29   -3.53    4.23
  -4  10 -29   -2.81    7.20
   6   4  29    3.13    9.83
   6   4  29   -8.51    6.36
   6   4  26  104.56   10.69
  -6  -4 -26  122.11    9.64
  -6  -4 -26  107.35    9.46
   6   4  26   93.14   19.60
   4 -10  26  111.69   10.36
  10  -6 -26  118.72   10.60
   4 -10  26   90.23    8.61
   4 -10  23  254.53   17.22
  -6  -4 -23  255.79   16.44
   6   4  23  235.80   30.37
   4 -10  23  234.88   15.42
  10  -6 -23  257.14   17.60
   6   4  23  262.57   17.54
  -6  -4 -23  276.22   16.54
  -6  -4 -23  262.89   15.99
   4 -10  20  330.46   20.23
   6   4  20  312.48   19.98
  -6  -4 -20  322.44   19.22
  -6  -4 -20  320.25   18.82
  10  -6 -20  355.95   20.63
   4 -10  20  297.02   18.69
  -6  -4 -20  344.39   19.54
   6   4  20  336.34   34.94
  10  -6 -20  258.48   24.52
  -6  -4 -17    6.48    3.40
   6   4  17    4.70   11.22
   4 -10  17    6.69    3.16
  10  -6 -17    5.71    5.57
  -6  -4 -17    2.17    3.19
   6   4  17    4.01    4.70
  -6  -4 -17    4.22    3.18
  -6  -4 -14  373.88   20.60
  10  -6 -14  328.42   28.89
  -6  -4 -14  352.11   20.01
   6   4  14  384.05   21.78
  -6  -4 -14  384.98   20.66
   4 -10  14  297.92   29.59
  -6  -4 -14  280.05   24.92
  10  -6 -14  331.44   20.91
   4 -10  14  344.89   20.48
  10  -6 -14  378.17   21.56
   4 -10  11  316.69   17.98
  10  -6 -11  268.45   17.83
  -6  -4 -11  325.64   17.82
   6   4  11  312.52   18.60
  -6  -4 -11  322.87   17.80
  10  -6 -11  286.08   26.67
  -6  -4 -11  265.81   23.26
 -10   6  11  268.27   21.57
   4 -10  11  215.85   25.66
  10  -6 -11  290.36   28.26
  10  -6  -8   71.91   13.36
  10  -6  -8   63.82    7.23
   4 -10   8   52.05    5.96
   4 -10   8   52.27    5.75
  10  -6  -8   53.85    5.86
   6   4   8   56.18    6.46
   4 -10   8   50.24    5.41
   6   4   8   36.23   11.95
   4 -10   8   50.69    5.65
   4 -10   8   55.27    5.44
   4 -10   8   65.13   13.02
  10  -6  -8   65.62   12.51
  10  -6  -5   40.46   11.17
  10  -6  -5   25.07    5.48
   4 -10   5   22.84    4.41
  10  -6  -5   27.81    4.39
  10  -6  -5   23.25    4.72
   4 -10   5   39.11    4.75
   4 -10   5   30.07    4.02
   6   4   5   53.30   12.35
  10  -6  -5   31.74    4.49
   4 -10   5   27.92    4.74
   4 -10   5   37.65    4.29
   4 -10   5   42.23   10.66
   6   4   5   28.97    7.96
  10  -6  -5   29.74   10.08
  10  -6  -2  114.54    9.86
  10  -6  -2  105.24    8.72
   4 -10   2  110.87    8.83
   4 -10   2  118.79    8.76
   6   4   2  125.89    9.17
  10  -6  -2  129.08    8.92
   4 -10   2  122.27    8.77
   4 -10   2  123.22    9.03
  10  -6  -2   91.51    8.19
  10  -6  -2  139.17    9.53
   4 -10   2  122.77    8.31
   6   4   2   98.12   11.46
   4 -10   2  120.26   16.84
   6   4   2  116.16   14.05
  10  -6  -2  118.53   15.15
   4 -10  -1  639.44   32.12
  10  -6   1  612.38   31.94
   4 -10  -1  620.17   32.10
   4 -10  -1  599.99   31.86
   4 -10  -1  625.82   32.07
  10  -6   1  561.49   31.64
  10  -6   1  654.92   32.37
  10  -6   1  642.27   44.81
   4 -10  -1  606.22   31.26
   6   4  -1  636.61   39.53
  10  -6   1  605.82   32.02
   4 -10  -1  595.94   32.76
  10  -6   1  521.84   32.34
   4 -10  -4  252.62   15.19
  10  -6   4  262.47   15.33
  10  -6   4  235.98   15.24
  10  -6   4  249.62   15.41
   4 -10  -4  253.26   15.13
  10  -6   4  279.25   25.89
   4 -10  -4  251.50   14.50
   6   4  -4  265.60   22.23
   4 -10  -4  248.22   15.85
  10  -6   4  245.19   15.17
   4 -10  -7   18.12    3.57
  10  -6   7   14.77    3.95
  -6  -4   7   16.90    2.85
   6   4  -7   13.13    6.78
  10  -6   7   16.86    3.61
  10  -6   7   22.35    7.94
   4 -10  -7   12.80    3.69
  10  -6  10   38.57    4.83
   4 -10 -10   32.74    5.06
  10  -6  10   38.19    9.88
  10  -6  10   40.02    5.64
   4 -10 -10   31.99    4.55
  -6  -4  10   38.91    5.11
   6   4 -10   32.24    8.81
  -6  -4  10   37.74    8.43
  -6  -4  10   34.58    3.92
  -6  -4  13   23.02    3.43
   6   4 -13   33.38    9.28
  -6  -4  13   26.62    4.55
  -6  -4  13   26.14    8.20
   4 -10 -13   24.73    9.97
   4 -10 -13   26.15    4.16
   4 -10 -13   16.60    4.44
  10  -6  13   22.18    8.57
  -6  -4  16  267.63   24.00
   4 -10 -16  255.18   25.81
  10  -6  16  273.79   24.15
   6   4 -19   14.36    8.86
  10  -6  19    7.91    4.35
   4 -10 -19    8.22    7.86
  -6  -4  19    3.02    7.30
  10  -6  19   -0.86    5.44
   4 -10 -19    5.92    3.17
   4 -10 -22  112.70    9.22
   4 -10 -22  116.34    8.86
  10  -6  22  111.75   10.07
   6   4 -22   70.50   14.52
  -6  -4  22  111.53    9.22
  -6  -4  22  112.94    8.58
   4 -10 -22  114.73   16.65
  -6  -4  22   98.79   15.37
   6   4 -22   88.07   15.34
   4 -10 -25   42.75    5.38
   4 -10 -25   46.42    6.41
  10  -6  25   50.72    6.83
  10  -6  25   44.71    5.91
   6   4 -25   27.75    9.93
  -6  -4  25   48.62    5.71
  -6  -4  25   41.99    6.07
   4 -10 -25   43.36   11.60
  -6  -4  25   46.07   11.14
   6   4 -25   44.29   12.32
   4 -10 -28   46.77    6.15
  10  -6  28   48.97    6.27
  10  -6  28   42.01    5.55
   6   4 -28   34.47   10.22
  -6  -4  28   38.34    5.74
  -6  -4  28   42.99    5.31
   6   4 -28   25.95   10.27
  10  -6  31   -2.81    4.21
  -6  -4  31   -3.71    3.56
   4 -10 -31   -0.59    3.47
  10  -6  31   -3.45    3.51
  10  -6  34   12.67    3.34
  -6  -4  34    9.84    3.54
   4 -10 -34   14.90    4.10
  10  -6  37    4.66    3.40
  10  -6  37    8.87    3.04
   4 -10 -37   13.33    4.18
   4 -10 -37   13.63    3.80
  -6  -4  37   14.74    3.60
  10  -6  37   10.82    4.30
  -6  -4  40   20.30    3.48
   4 -10 -40   25.02    4.25
   6   4 -43   16.75    2.99
   4 -10 -43   16.18    3.23
   6   4 -43    9.01    2.93
  10  -6  43   17.01    3.11
  -5  -5 -42   -1.06    2.65
  10  -5 -42   -8.43    4.75
   5   5  42   -1.77    3.35
   5 -10  39   72.98    6.99
  -5  -5 -39   66.94    6.66
  10  -5 -39   81.89    8.53
   5   5  39   78.17    7.25
   5 -10  36  242.79   14.94
  -5  -5 -36  198.14   14.13
  10  -5 -36  219.97   16.40
   5   5  36  230.93   14.73
   5 -10  33  207.48   15.15
  -5  -5 -33  208.71   14.72
  10  -5 -33  221.23   17.54
   5   5  33  255.25   15.58
  -5  -5 -30   34.04    5.88
   5   5  30   39.21   13.59
   5 -10  30   33.57    6.08
  10  -5 -30   35.32    7.97
  10  -5 -30   22.23    5.37
   5   5  27  112.91   11.08
  -5  -5 -27  113.82    9.90
  -5  10 -27   95.35   17.07
   5   5  27   84.97   18.93
   5 -10  27  130.19   10.90
  10  -5 -27   83.55   11.64
  10  -5 -27  124.77   10.31
  -5  -5 -24  880.34   44.97
   5   5  24  826.94   62.86
   5 -10  24  761.57   43.23
  10  -5 -24  884.62   45.33
  10  -5 -24  870.74   47.83
  -5  -5 -24  863.80   44.18
  -5  -5 -24  846.50   44.41
   5   5  24  890.62   45.82
  -5  -5 -21  489.83   26.08
   5   5  21  522.52   27.72
  -5  -5 -21  481.17   26.47
   5 -10  21  455.90   25.84
  10  -5 -21  495.24   27.39
  -5  -5 -21  493.65   26.75
  10  -5 -21  374.14   31.65
   5   5  21  490.40   43.75
   5 -10  21  374.41   26.37
  10  -5 -21  522.08   29.68
  10  -5 -18   17.19    5.96
   5 -10  18   19.60    4.03
   5   5  18   15.96    4.48
  -5  -5 -18   14.38    4.10
  -5  -5 -18   17.87    3.79
   5   5  18    5.53    5.27
  -5  -5 -18   10.30    4.01
 -10   5  18   16.79    6.47
  10  -5 -18   23.16    7.69
   5 -10  18   11.80    4.47
   5 -10  15  264.89   18.97
  10  -5 -15  293.87   19.45
   5 -10  15  293.70   17.77
   5 -10  15  287.50   18.06
  -5  -5 -15  312.34   17.34
   5   5  15  301.11   18.13
   5   5  15  301.23   18.79
  -5  -5 -15  295.42   17.66
  -5  -5 -15  315.34   17.91
  10  -5 -15  261.55   25.18
   5 -10  15  297.27   18.24
 -10   5  15  276.46   22.94
  -5  -5 -15  254.14   22.73
  10  -5 -15  287.23   29.17
  10  -5 -12  908.52   55.30
   5 -10  12  718.69   44.29
  10  -5 -12  901.86   45.13
  10  -5 -12  846.33   43.76
   5 -10  12  847.56   43.34
   5   5  12  875.96   44.06
   5 -10  12  799.42   43.44
  -5  -5 -12  891.65   43.35
   5   5  12  877.70   57.71
   5 -10  12  868.52   42.93
   5 -10  12  801.22   43.22
  -5  -5 -12  725.32   49.71
 -10   5  12  752.49   48.20
  10  -5 -12  867.01   57.15
   5 -10   9  367.57   22.30
  10  -5  -9  442.31   24.05
  10  -5  -9  378.96   22.27
  10  -5  -9  401.44   22.62
   5 -10   9  398.30   22.39
   5 -10   9  371.61   22.38
   5   5   9  452.94   23.35
  -5  -5  -9  418.10   22.31
   5   5   9  436.39   34.63
   5 -10   9  384.77   21.71
   5 -10   9  394.57   22.25
  10  -5  -9  486.53   35.40
   5 -10   9  340.10   23.25
  10  -5  -9  423.51   33.69
  10  -5  -6   36.03    5.66
   5 -10   6   12.61    4.51
  10  -5  -6   24.23    4.69
   5 -10   6   29.85    4.57
  10  -5  -6   29.21    4.75
   5 -10   6   34.97    4.48
   5   5   6   33.14   10.76
   5 -10   6   32.30    4.20
   5 -10   6   37.03    4.68
   5   5   6   23.17    7.95
  10  -5  -6   44.35   10.58
  10  -5  -6   52.12   11.82
   5 -10   6   20.83    5.16
   5 -10   3  950.18   51.66
   5 -10   3  963.68   50.56
  10  -5  -3  996.64   50.79
   5 -10   3  973.56   50.64
   5 -10   3  982.13   50.60
   5   5   3 1037.56   50.91
  10  -5  -3 1047.08   51.07
   5 -10   3 1042.39   50.93
  10  -5  -3 1036.61   50.88
   5 -10   3  868.31   50.12
   5   5   3 1110.25   62.94
   5 -10   3  996.82   49.98
   5 -10   3 1074.79   50.36
   5   5   3 1141.43   59.01
  10  -5  -3 1042.96   61.47
  10  -5   0 1992.12   98.66
  10  -5   0 2174.87  113.64
   5 -10   0 1945.08   98.31
   5 -10   0 1977.55   98.35
  10  -5   0 1973.54   98.47
   5 -10   0 1974.15   98.24
  10  -5   0 2093.07   98.60
   5   5   0 2108.71   98.77
  10  -5   0 2095.19   98.81
  10  -5   0 1880.78   97.95
   5   5   0 2178.06  110.20
   5 -10   0 1996.94   97.63
   5   5   0 2142.18  106.41
   5 -10   0 1954.88  109.70
  10  -5   0 2091.69  108.49
   5 -10  -3  691.34   35.48
  10  -5   3  632.75   35.62
  10  -5   3  735.51   36.16
   5   5  -3  751.14   36.17
   5 -10  -3  651.40   35.45
  10  -5   3  693.21   35.78
   5 -10  -3  680.83   35.56
   5 -10  -3  665.67   34.75
   5   5  -3  706.25   43.05
   5 -10  -3  667.51   45.77
   5 -10  -3  703.21   36.57
  10  -5   3  755.20   49.05
  10  -5   3  656.73   35.71
  10  -5   6   -1.41    3.73
  10  -5   6    8.13    8.21
   5 -10  -6    1.68    3.86
  10  -5   6    5.04    3.29
   5 -10  -6    7.95    2.95
  10  -5   6    3.21    3.69
   5 -10  -6    1.11    3.05
   5   5  -6    2.70    3.59
  10  -5   6    3.41    3.68
   5 -10  -6    6.88    2.70
   5   5  -6    4.99    5.96
   5 -10  -6    6.48    7.12
   5 -10  -6    3.20    2.26
  -5  -5   9  548.47   28.21
   5 -10  -9  503.26   28.98
   5   5  -9  579.81   29.61
  -5  -5   9  591.08   29.27
  -5  -5   9  535.92   35.89
   5   5  -9  540.53   37.12
  10  -5   9  520.35   29.01
  10  -5   9  543.37   39.92
   5 -10  -9  581.72   29.83
   5 -10  -9  491.07   28.75
  10  -5  12  718.79   47.08
   5 -10 -12  664.43   36.42
  -5  -5  12  694.97   35.68
   5 -10 -12  624.06   36.71
  -5  -5  12  735.88   36.74
  -5  -5  12  733.70   44.70
   5   5 -12  773.37   38.16
   5   5 -12  738.89   46.07
  -5  -5  15  531.20   27.73
   5 -10 -15  475.01   27.96
   5 -10 -15  480.29   27.43
  -5  -5  15  472.56   35.22
   5 -10 -15  484.67   37.66
  10  -5  15  509.91   36.87
   5   5 -15  568.31   29.39
  -5  -5  15  498.03   26.61
  -5  -5  18    3.87    4.53
   5 -10 -18    8.45    3.73
   5 -10 -18   10.07    4.24
  10  -5  18   11.65    6.52
   5 -10 -18   11.34    3.66
   5 -10 -18   14.21    8.81
  -5  -5  18   24.49    8.19
   5   5 -18    9.86    5.26
   5   5 -21  392.81   23.42
   5   5 -21  308.39   31.59
   5   5 -21  340.35   30.39
  -5  -5  21  371.20   20.54
  -5  -5  21  305.69   28.85
   5 -10 -21  380.03   31.86
   5 -10 -21  354.52   20.71
   5 -10 -24  688.10   36.17
  10  -5  24  740.26   37.74
   5   5 -24  549.07   48.09
  -5  -5  24  716.74   36.28
  -5  -5  24  625.62   46.24
   5 -10 -24  687.44   48.39
   5   5 -24  568.78   46.44
   5 -10 -27  240.68   15.04
   5 -10 -27  278.81   16.36
  10  -5  27  254.56   16.40
  10  -5  27  229.17   15.04
   5   5 -27  201.30   24.73
  -5  -5  27  229.92   14.84
  -5  -5  27  240.50   15.39
  -5  -5  27  215.13   23.56
   5   5 -27  200.37   23.35
   5 -10 -30   45.88    6.18
  10  -5  30   51.90    6.42
  10  -5  30   46.58    5.56
   5   5 -30   39.60   11.53
  -5  -5  30   30.01   10.34
  -5  -5  30   50.03    6.22
   5   5 -30   36.53    7.45
  10  -5  33  222.13   13.94
  10  -5  33  194.33   12.96
  -5  -5  33  203.61   13.40
   5 -10 -33  210.86   13.78
   5   5 -33  210.77   15.53
  10  -5  36  274.06   16.95
  -5  -5  36  284.73   17.65
   5 -10 -36  322.86   18.63
  10  -5  36  352.81   18.94
  10  -5  36  319.26   17.90
   5   5 -36  317.27   19.72
  10  -5  39   49.39    4.57
  10  -5  39   51.16    5.68
  -5  -5  39   37.01    4.82
   5   5 -39   43.18    5.85
   5 -10 -39   51.14    5.69
   5 -10 -42   12.74    3.23
  -5  -5  42   11.49    2.79
   5   5 -42    8.56    3.46
  -4  -6 -43    5.40    2.49
   6 -10  43    2.16    3.04
  -4  -6 -43    2.15    2.19
  10  -4 -43    8.34    2.84
   4   6  43   11.02    3.34
  10  -4 -43    8.41    3.63
   4   6  40   34.09    4.80
  10  -4 -40   39.21    6.08
   6 -10  40   31.02    4.78
   4   6  37    6.02    3.86
  10  -4 -37   -1.10    5.20
   6 -10  37   -2.92    4.55
   4   6  34   -0.59    3.97
  10  -4 -34   -2.67    5.65
  10  -4 -31    3.02    5.97
  -4  -6 -31   -0.63    3.10
   4   6  31    1.63    4.48
   4   6  28   15.66   11.82
   4   6  28   15.70    5.62
   6 -10  28   22.41    3.79
  10  -4 -28   21.19    7.43
   4   6  25   38.55    7.44
   6 -10  25   36.13    6.06
  -4  -6 -25   51.97    6.58
   4   6  25   62.09   16.04
 -10   4  25   40.27    9.71
  10  -4 -25   53.76    9.04
 -10   4  22    5.42    2.87
  10  -4 -22   10.77    5.89
 -10   4  22   -0.91    5.88
  -4  -6 -22    5.53    3.73
   4   6  22    2.50    4.60
  10  -4 -19   32.61    7.12
  10  -4 -19   23.66   11.08
   4   6  19   22.22    5.56
 -10   4  19   31.45    4.40
   6 -10  19   25.51    5.59
 -10   4  19   28.21    8.32
   6 -10  19   31.80    5.08
  10  -4 -19   31.96    8.42
  10  -4 -16  136.19   11.91
  10  -4 -16  158.39   20.68
   6 -10  16  129.89   10.47
   4   6  16  138.34   10.83
   4   6  16  133.26   11.07
   4   6  16  142.61   21.11
   6 -10  16  137.56   10.71
 -10   4  16  124.44   14.89
  -4  -6 -16  127.16   15.38
  10  -4 -16  132.32   16.78
   6 -10  16  115.45   10.68
   6 -10  13   69.89    8.68
  10  -4 -13  113.50   15.56
  10  -4 -13  105.07    9.73
  10  -4 -13   85.85    7.85
   6 -10  13   87.02    8.37
   4   6  13  109.72    8.94
   4   6  13  107.85   17.80
   6 -10  13   90.20    8.20
  -4  -6 -13   77.88   12.36
 -10   4  13  101.17   12.66
  10  -4 -13  124.15   17.73
   6 -10  10   49.72    7.35
  10  -4 -10   89.57   14.43
  10  -4 -10   79.67    7.96
   6 -10  10   55.37    6.30
  10  -4 -10   64.85    6.36
   6 -10  10   66.91    6.81
  -4  -6 -10   71.93    6.56
   4   6  10   62.59    6.86
   4   6  10   93.58   15.32
   6 -10  10   63.09    6.20
   6 -10  10   61.58    6.34
  -4  -6 -10   85.79   12.47
   6 -10  10   45.73   11.36
  10  -4 -10   77.73   13.98
   6 -10   7   -0.67    4.57
  10  -4  -7    5.07    7.12
  10  -4  -7    0.97    3.74
   6 -10   7    1.60    2.83
  10  -4  -7   -4.26    3.96
   6 -10   7    3.41    2.74
  -4  -6  -7    1.21    2.57
   4   6   7    2.18    8.50
   6 -10   7   -2.28    3.26
   6 -10   7   -0.23    3.36
   6 -10   7    2.16    6.66
  10  -4  -7    7.59    6.70
  -4  -6  -4  260.55   14.87
   6 -10   4  233.19   15.07
   6 -10   4  248.29   15.32
   6 -10   4  238.57   15.16
  10  -4  -4  296.34   16.05
   6 -10   4  260.57   15.48
  10  -4  -4  254.32   15.65
   6 -10   4  235.21   15.43
   4   6   4  256.89   25.14
   6 -10   4  278.11   15.12
   6 -10   4  260.97   15.33
   4   6   4  262.80   21.94
   6 -10   4  264.30   25.39
   6 -10   4  249.81   16.64
  -4  -6  -1  289.06   16.35
   6 -10   1  279.56   16.60
  10  -4  -1  309.41   17.26
   6 -10   1  292.08   16.75
  10  -4  -1  311.59   17.28
   6 -10   1  283.17   16.65
   4   6   1  296.21   17.11
  10  -4  -1  241.76   16.26
  10  -4  -1  321.03   17.22
   6 -10   1  253.58   16.46
   6 -10   1  310.07   16.41
   6 -10   1  288.54   17.76
   4   6   1  297.42   23.42
  10  -4  -1  273.38   22.37
   6 -10   1  255.23   26.51
   4   6   1  271.09   25.26
   6 -10  -2  134.61    9.67
  10  -4   2  147.73   10.20
   4   6  -2  150.53   10.38
   6 -10  -2  137.18    9.55
   6 -10  -2  147.13    9.98
  10  -4   2  146.54   10.46
   6 -10  -2  133.44    9.74
   4   6  -2  136.52   17.08
  -4  -6   2  159.11   10.05
   4   6  -2  158.27   15.84
  10  -4   2  117.53   13.87
   6 -10  -2  118.62   17.83
  10  -4   2  155.71   20.35
   6 -10  -5    0.87    2.95
  10  -4   5    6.13    6.89
  10  -4   5   -2.22    4.16
   6 -10  -5    1.88    2.31
  10  -4   5   -4.45    4.80
   6 -10  -5    4.74    2.68
   4   6  -5    0.97    3.30
   6 -10  -5    5.97    2.60
  -4  -6   5    5.75    3.02
  -4  -6   5    1.42    4.83
   6 -10  -5    9.01    7.08
  10  -4   5    1.83    4.42
   4   6  -5    7.18    6.14
   4   6  -8  204.29   13.17
   6 -10  -8  192.59   12.31
   6 -10  -8  185.62   12.85
  -4  -6   8  215.97   12.05
  -4  -6   8  213.16   12.80
  -4  -6   8  190.18   18.10
  10  -4   8  170.34   16.18
   6 -10  -8  204.84   21.98
   4   6  -8  197.84   19.16
  10  -4   8  207.88   22.80
   6 -10  -8  176.05   13.20
  10  -4   8  182.77   12.68
   6 -10  -8  189.72   12.48
  10  -4  11  292.87   26.63
   6 -10 -11  270.88   17.51
   6 -10 -11  278.94   16.76
   6 -10 -11  281.19   16.41
   6 -10 -11  247.14   17.01
  -4  -6  11  303.99   16.26
  -4  -6  11  271.37   16.35
  -4  -6  11  315.37   17.18
  -4  -6  11  281.41   15.60
  10  -4  11  202.44   19.80
  -4  -6  11  279.67   23.74
   4   6 -11  271.88   23.84
   4   6 -11  329.32   18.35
   6 -10 -14  208.35   14.48
   4   6 -14  219.96   15.07
  -4  -6  14  232.09   13.19
  -4  -6  14  209.09   12.52
  -4  -6  14  227.04   13.99
  -4  -6  14  199.65   20.24
  10  -4  14  158.70   16.85
   6 -10 -14  211.16   14.41
  10  -4  14  255.22   23.09
   6 -10 -14  200.89   13.54
   6 -10 -17   41.37    6.48
  -4  -6  17   42.70    5.84
  -4  -6  17   30.63    5.13
   6 -10 -17   34.79    5.76
   6 -10 -17   34.74    5.17
   6 -10 -17   38.52    5.41
  10  -4  17   44.39    9.55
   6 -10 -17   35.01   10.60
  -4  -6  17   48.39   10.39
   4   6 -17   38.61    6.83
   6 -10 -20  592.89   31.96
   6 -10 -20  604.79   32.74
   4   6 -20  640.26   34.31
  -4  -6  20  614.62   32.42
  -4  -6  20  608.37   31.79
   6 -10 -20  556.66   33.80
  -4  -6  20  501.90   40.17
   6 -10 -20  589.21   43.91
   4   6 -20  536.67   41.33
   4   6 -23  282.02   27.80
  -4  -6  23  297.83   28.24
   6 -10 -23  334.58   20.48
   6 -10 -23  343.23   19.91
  -4  -6  23  358.52   19.91
   4   6 -26   78.80   16.01
  -4  -6  26   96.40    8.11
   6 -10 -26  106.70    9.87
  -4  -6  26   87.91   14.76
   6 -10 -26   93.56    8.45
  10  -4  29    5.03    4.19
  10  -4  29   -1.21    3.96
   4   6 -29    5.68    7.10
   6 -10 -29   12.15    4.31
  -4  -6  29    2.21    7.17
   6 -10 -29   -2.86    4.78
  10  -4  32  169.85   11.53
  -4  -6  32  141.00   10.81
  10  -4  32  130.84   10.09
   6 -10 -32  164.74   11.30
   4   6 -32  143.31   12.60
  -4  -6  35  268.62   15.70
  10  -4  35  285.06   16.04
   4   6 -35  254.38   17.31
  10  -4  35  232.94   14.70
  10  -4  38   83.35    6.62
  -4  -6  38   64.07    6.41
   6 -10 -38   90.31    7.58
   4   6 -38   82.65    7.97
  10  -4  38   81.86    7.33
  10  -4  41   22.74    3.76
  10  -4  41   19.51    2.81
   6 -10 -41   18.91    4.23
   6 -10 -41   23.09    3.93
  -4  -6  41   17.23    3.34
   4   6 -41   13.58    3.87
  -3  -7 -41    3.73    2.56
  10  -3 -41   -1.57    3.08
   7 -10  41   -6.43    3.77
   3   7  41   -0.69    3.13
  10  -3 -41   -3.54    4.00
   7 -10  38   54.34    7.00
  -3  -7 -38   61.04    6.39
  10  -3 -38   71.73    8.02
   3   7  38   71.90    6.76
  -3  -7 -35  200.72   14.31
  10  -3 -35  218.30   16.36
   3   7  35  242.74   14.67
   7 -10  32   70.59    6.03
   3   7  32   90.13    8.28
  -3  -7 -32   94.05    8.39
  -3  -7 -32   62.76    6.59
  10  -3 -32   92.21   10.17
   7 -10  29    5.13    3.34
  -3  -7 -29   -0.34    4.16
   3   7  29    7.59   10.30
 -10   3  29    1.99    6.03
  10  -3 -29    0.50    6.45
   3   7  26   50.64    7.32
   7 -10  26   53.23    6.46
  -3  -7 -26   57.63    7.01
 -10   3  26   55.20    5.59
   7 -10  26   49.52    7.52
 -10   3  26   41.44   10.27
  10  -3 -26   43.43    9.11
  10  -3 -23  587.23   31.99
  10  -3 -23  483.23   42.47
   3   7  23  572.57   29.88
   7 -10  23  501.97   28.56
  -3  -7 -23  501.18   28.10
  -3  -7 -23  546.92   29.12
 -10   3  23  494.55   27.52
   7 -10  23  515.04   29.74
 -10   3  23  465.31   36.50
  -3  -7 -23  486.67   27.42
   7 -10  20  318.97   19.89
  10  -3 -20  326.47   21.49
  10  -3 -20  272.02   30.20
   3   7  20  334.82   20.06
  -3  -7 -20  307.56   18.51
  -3  -7 -20  348.26   19.46
   3   7  20  348.30   34.80
   7 -10  20  316.25   20.04
 -10   3  20  324.69   18.22
 -10   3  20  256.64   25.25
  10  -3 -20  292.07   25.65
  -3  -7 -20  293.15   17.96
   7 -10  17    2.71    3.31
  10  -3 -17    5.09    6.07
   7 -10  17    2.24    3.96
  10  -3 -17    8.94    5.23
  10  -3 -17    5.35    3.84
  10  -3 -17    7.31    3.56
  -3  -7 -17    2.07    3.47
   3   7  17   -4.51    4.71
  -3  -7 -17    3.50    2.94
   3   7  17    4.29    3.76
   7 -10  17    8.81    3.77
  -3  -7 -17    3.95    3.33
   3   7  17   14.62   11.25
   7 -10  17    1.63    4.35
  -3  -7 -17    7.75    5.99
 -10   3  17    4.41    6.56
  10  -3 -17    4.25    8.74
   7 -10  14  141.13   12.43
  10  -3 -14  176.53   20.26
  10  -3 -14  185.38   13.73
   7 -10  14  165.38   12.30
  10  -3 -14  188.99   12.74
  10  -3 -14  165.94   11.93
   3   7  14  198.26   12.72
   3   7  14  181.93   12.75
  -3  -7 -14  187.93   11.58
   7 -10  14  162.42   12.32
  -3  -7 -14  185.50   12.37
  -3  -7 -14  185.83   11.95
   3   7  14  215.11   23.99
   7 -10  14  145.55   11.99
 -10   3  14  199.36   18.56
  -3  -7 -14  142.47   17.53
  10  -3 -14  188.35   22.32
   7 -10  11  183.48   14.61
  10  -3 -11  213.80   23.43
   7 -10  11  185.79   13.35
  10  -3 -11  231.09   15.45
  10  -3 -11  209.72   13.78
  10  -3 -11  223.37   14.33
   7 -10  11  207.85   14.27
   3   7  11  218.61   14.41
  -3  -7 -11  227.89   14.07
  -3  -7 -11  234.57   13.77
   3   7  11  211.30   23.60
   7 -10  11  223.14   14.10
  -3  -7 -11  209.12   21.30
  10  -3 -11  253.10   24.90
  -3  -7  -8  185.77   11.57
   7 -10   8  156.92   11.32
  10  -3  -8  195.24   13.52
   7 -10   8  165.81   11.62
   7 -10   8  164.29   11.56
  10  -3  -8  187.76   12.27
   7 -10   8  193.90   12.85
   3   7   8  203.18   12.91
  -3  -7  -8  182.83   12.18
   3   7   8  197.07   21.99
   7 -10   8  186.77   12.10
  -3  -7  -8  187.75   20.07
   7 -10   8  163.31   18.95
   7 -10   8  182.72   13.46
  10  -3  -8  204.38   13.00
  10  -3  -8  223.00   23.49
  10  -3  -5    8.33    3.57
   7 -10   5    3.95    4.40
   7 -10   5    9.78    2.72
  -3  -7  -5   11.01    2.79
   7 -10   5    8.04    2.77
  10  -3  -5   11.35    3.33
   7 -10   5    4.13    2.74
  -3  -7  -5    8.77    2.92
   7 -10   5    1.05    4.91
   3   7   5    6.19    8.12
   7 -10   5    9.44    2.81
   7 -10   5    3.79    3.18
  -3  -7  -5   16.39    7.94
   7 -10   5    9.84    6.99
   3   7   5    4.46    5.27
  10  -3  -5    7.10    5.80
   7 -10   2   97.94    8.57
  10  -3  -2  100.66    8.31
   7 -10   2   79.63    6.86
  -3  -7  -2   97.67    7.26
   7 -10   2   84.06    7.01
   7 -10   2   69.17    6.93
   3   7   2   93.80    7.71
  10  -3  -2  100.74    7.86
   7 -10   2   86.37    6.81
  -3  -7  -2   86.04    7.14
   7 -10   2   86.19    7.50
   3   7   2  106.34   15.38
   7 -10   2   93.04    7.07
  -3  -7  -2   95.30    7.19
   7 -10   2   78.43   14.69
  10  -3  -2   82.58   12.40
   3   7   2   67.82   11.35
   7 -10  -1  370.70   21.70
  -3  -7   1  427.53   22.13
   3   7  -1  413.22   31.84
   7 -10  -1  403.15   21.67
  -3  -7   1  428.09   22.24
  -3  -7   1  411.30   21.95
   7 -10  -1  391.29   22.06
   7 -10  -1  371.91   21.66
  10  -3   1  466.50   23.00
   3   7  -1  432.27   22.65
  -3  -7   1  363.43   27.55
   3   7  -1  455.27   29.63
  10  -3   1  384.40   28.60
   7 -10  -1  375.58   33.08
   7 -10  -1  417.74   23.49
   7 -10  -1  337.55   21.75
  10  -3   1  455.98   37.17
  -3  -7   4  177.55   11.26
  -3  -7   4  173.28   11.18
   7 -10  -4  159.35   11.50
   7 -10  -4  166.76   11.09
   3   7  -4  187.55   11.94
  -3  -7   4  176.39   11.49
   7 -10  -4  169.42   10.75
  -3  -7   4  174.55   16.57
   7 -10  -4  182.80   21.35
  10  -3   4  158.21   16.29
   3   7  -4  173.01   17.60
   7 -10  -4  160.38   11.12
  10  -3   4  179.00   22.04
   7 -10  -7   13.03    4.30
   7 -10  -7   14.93    3.25
  10  -3   7   14.98    8.73
  10  -3   7   16.73    3.84
  -3  -7   7    8.42    3.09
   3   7  -7   11.95    3.73
  -3  -7   7   16.39    3.38
   7 -10  -7   15.01    3.19
  10  -3   7    0.29    6.23
   7 -10  -7   14.09    3.65
  -3  -7   7   17.80    3.26
  -3  -7   7   13.46    3.67
   7 -10  -7   15.58    8.16
  -3  -7   7   26.20    7.21
  10  -3   7   11.57    5.82
   3   7  -7   11.87    6.32
   7 -10 -10   70.33    6.58
   7 -10 -10   72.27    7.50
  10  -3  10   70.96   13.62
  -3  -7  10   72.12    6.55
   7 -10 -10   70.55    6.15
   7 -10 -10   65.55    7.03
  -3  -7  10   74.61    6.27
  -3  -7  10   70.48    7.01
  -3  -7  10   75.69    5.98
   7 -10 -10   50.63    7.19
   7 -10 -10   84.45   14.43
  -3  -7  10   74.85   11.74
  10  -3  10   81.45   10.87
   3   7 -10   73.74   11.73
   3   7 -10   63.34    7.37
  10  -3  13   21.30    6.41
   7 -10 -13   15.78    4.65
  10  -3  13   11.99    4.58
   3   7 -13   15.06    4.86
  -3  -7  13   18.87    3.62
  -3  -7  13   21.03    4.32
   7 -10 -13    4.36    6.55
  -3  -7  13   23.27    3.59
  10  -3  13   18.33    8.53
  -3  -7  13   23.63    7.88
   7 -10 -13   20.75    4.23
   7 -10 -13   18.96    3.85
  10  -3  13   11.98    7.85
   7 -10 -13   16.60    4.24
  10  -3  16    3.16    4.73
   7 -10 -16   13.33    4.75
   3   7 -16    7.44    4.87
  -3  -7  16   14.14    3.44
  -3  -7  16    8.05    3.50
  -3  -7  16   11.08    3.79
   7 -10 -16   -1.84    6.45
  -3  -7  16    7.33    2.83
  10  -3  16    7.54    7.55
  -3  -7  16   11.45    7.19
   7 -10 -16   14.66    3.96
  10  -3  16   20.19    7.95
   7 -10 -16   12.56    4.00
   7 -10 -19   52.11    7.64
   3   7 -19   49.66    7.67
  -3  -7  19   56.33    6.40
  -3  -7  19   57.81    6.68
   7 -10 -19   55.14    7.19
  -3  -7  19   40.08   11.39
  10  -3  19   47.15   14.54
   7 -10 -19   48.90    6.41
   7 -10 -19   49.38    6.13
  10  -3  19   56.53   10.28
  -3  -7  22   12.74    4.08
   7 -10 -22   -6.13    5.94
   7 -10 -22   10.46    5.68
  -3  -7  22    6.50    7.47
  -3  -7  22    9.04    4.26
   7 -10 -22    6.16    3.66
   7 -10 -22    6.79    3.65
   7 -10 -25  109.75   11.83
  -3  -7  25   93.87   15.76
   7 -10 -25  114.78    9.99
   7 -10 -25  118.14    9.49
  -3  -7  25  123.95    9.46
  -3  -7  25  106.23    9.70
   7 -10 -25  102.88   10.74
   3   7 -28   52.52   13.17
   7 -10 -28   39.07    6.44
  -3  -7  28   37.96   10.47
  10  -3  28   48.16   13.69
   7 -10 -28   48.54    5.82
  10  -3  31    0.21    3.21
   3   7 -31   -2.05    4.42
   3   7 -34    3.98    4.11
  10  -3  34    2.25    3.70
   7 -10 -37    0.59    4.80
  10  -3  37   -1.96    3.73
  -3  -7  37    7.91    3.34
   3   7 -37    6.30    3.91
  10  -3  40   35.77    4.67
   7 -10 -40   29.41    4.94
  10  -3  40   32.69    3.72
   7 -10 -40   31.07    4.51
  -3  -7  40   27.95    4.02
   3   7 -40   31.30    4.62
  10  -2 -42   27.85    3.65
  10  -2 -42   19.71    4.11
   2   8  42   27.11    3.76
  10  -2 -39   48.97    5.66
   2   8  39   54.37    5.69
  10  -2 -39   54.95    6.52
  -2  -8 -39   48.61    5.10
  10  -2 -36  300.01   18.09
  -2  -8 -36  244.91   15.90
  10  -2 -36  289.12   16.84
   2   8  36  302.87   16.21
  -2  -8 -36  223.41   14.75
   2   8  33  128.55   10.03
  -2  -8 -33  124.70   10.04
   8 -10  33  143.47   10.95
  10  -2 -33  140.81   12.17
  -2  -8 -33  113.09    9.21
   2   8  30    5.52    4.25
  10  -2 -30    5.28    3.36
   8 -10  30   12.35    3.70
  -2  -8 -30    6.98    3.65
 -10   2  30    5.81    3.02
   8 -10  30    3.57    4.32
  -2  -8 -30    6.44    3.76
  10  -2 -30    3.59    5.95
  10  -2 -27   70.72   10.56
  10  -2 -27   80.99    8.24
   8 -10  27  101.79    8.67
   2   8  27   96.15    9.45
  -2  -8 -27   86.94    8.71
 -10   2  27   90.46    7.66
 -10   2  27  100.56   14.79
  10  -2 -27   96.12    8.42
   8 -10  24  692.22   36.09
  10  -2 -24  682.34   37.74
  10  -2 -24  528.11   35.25
   8 -10  24  681.74   35.35
   2   8  24  676.28   36.03
  -2  -8 -24  685.46   35.55
   2   8  24  617.58   51.17
 -10   2  24  634.60   34.23
 -10   2  24  551.43   43.82
[truncated: 332,354 more chars]
