# Supplementary material for: Isolation, bonding and reactivity of a monomeric stibine oxide
Source: Nat Chem. 2023 Mar 23;15(5):633–40. doi: 10.1038/s41557-023-01160-x (PMC10159848; doi:10.1038/s41557-023-01160-x)
Supplement: Supplementary file 21 — Crystallographic information file for compound 7a. [file 41557_2023_1160_MOESM21_ESM.cif]

data_7a
_audit_creation_date               2021-10-22
_audit_creation_method
;
Olex2 1.5
(compiled 2021.10.07 svn.r9718050b for OlexSys, GUI svn.r6410)
;
_audit_contact_author_address      ?
_audit_contact_author_email        ?
_audit_contact_author_name         ''
_audit_contact_author_phone        ?
_publ_contact_author_id_orcid      ?
_publ_section_references
;
Bourhis, L.J., Dolomanov, O.V., Gildea, R.J., Howard, J.A.K., Puschmann, H.
 (2015). Acta Cryst. A71, 59-75.

Dolomanov, O.V., Bourhis, L.J., Gildea, R.J, Howard, J.A.K. & Puschmann, H.
 (2009), J. Appl. Cryst. 42, 339-341.

Kleemiss, F., Dolomanov, O.V., Bodensteiner, M., Peyerimhoff, N., Midgley, M.,
Bourhis, L.J., Genoni, A., Malaspina, L.A., Jayatilaka, D., Spencer, J.L.,
White, F., Grundkoetter-Stock, B, Steinhauer, S., Lentz, D., Puschmann, H.,
Grabowsky, S. (2021), Chem. Sci., 12, 1675-1692.
;
_chemical_formula_moiety           'C36 H52 O Sb, C6 H5 O3 S'
_chemical_formula_sum              'C42 H57 O4 S Sb'
_chemical_formula_weight           779.744
_chemical_oxdiff_formula           'Sb S O4 C40 H60'
loop_
  _atom_type_symbol
  _atom_type_scat_dispersion_real
  _atom_type_scat_dispersion_imag
  _atom_type_scat_source
  _atom_type_scat_dispersion_source
 C 0.00347 0.00161 'NoSpherA2: Chem.Sci. 2021, DOI:10.1039/D0SC05526C'
 'Henke, Gullikson and Davis, At. Data and Nucl. Data Tables, 1993, 54, 2'
 H 0.00000 0.00000 'NoSpherA2: Chem.Sci. 2021, DOI:10.1039/D0SC05526C'
 'Henke, Gullikson and Davis, At. Data and Nucl. Data Tables, 1993, 54, 2'
 O 0.01158 0.00611 'NoSpherA2: Chem.Sci. 2021, DOI:10.1039/D0SC05526C'
 'Henke, Gullikson and Davis, At. Data and Nucl. Data Tables, 1993, 54, 2'
 S 0.12424 0.12443 'NoSpherA2: Chem.Sci. 2021, DOI:10.1039/D0SC05526C'
 'Henke, Gullikson and Davis, At. Data and Nucl. Data Tables, 1993, 54, 2'
 Sb -0.60640 1.48759 'NoSpherA2: Chem.Sci. 2021, DOI:10.1039/D0SC05526C'
 'Henke, Gullikson and Davis, At. Data and Nucl. Data Tables, 1993, 54, 2'

_space_group_crystal_system        'monoclinic'
_space_group_IT_number             14
_space_group_name_H-M_alt          'P 1 21/n 1'
_space_group_name_Hall             '-P 2ybc (x-z,y,z)'
loop_
  _space_group_symop_id
  _space_group_symop_operation_xyz
 1 x,y,z
 2 -x+1/2,y+1/2,-z+1/2
 3 -x,-y,-z
 4 x-1/2,-y-1/2,z-1/2

_symmetry_Int_Tables_number        14
_cell_length_a                     10.5230(2)
_cell_length_b                     17.9547(4)
_cell_length_c                     20.0882(4)
_cell_angle_alpha                  90
_cell_angle_beta                   92.246(2)
_cell_angle_gamma                  90
_cell_volume                       3792.49(13)
_cell_formula_units_Z              4
_cell_measurement_reflns_used      30721
_cell_measurement_temperature      99.98(10)
_cell_measurement_theta_max        33.9050
_cell_measurement_theta_min        2.4530
_exptl_absorpt_coefficient_mu      0.823
_exptl_absorpt_correction_T_max    1.000
_exptl_absorpt_correction_T_min    0.600
_exptl_absorpt_correction_type     gaussian
_exptl_absorpt_process_details
;
CrysAlisPro 1.171.41.113a (Rigaku Oxford Diffraction, 2021)
Numerical absorption correction based on gaussian integration over
a multifaceted crystal model
Empirical absorption correction using spherical harmonics,
implemented in SCALE3 ABSPACK scaling algorithm.
;
_exptl_crystal_density_diffrn      1.366
_exptl_crystal_F_000               1630.759
loop_
  _exptl_crystal_face_index_h
  _exptl_crystal_face_index_k
  _exptl_crystal_face_index_l
  _exptl_crystal_face_perp_dist
 -1 0 0 0.0879
 1 0 0 0.1093
 -2 0 -1 0.0840
 2 0 1 0.1017
 0 0 1 0.0692
 0 0 -1 0.0560
 -2 -1 -2 0.0836
 2 1 2 0.0915
 1 0 -1 0.1111
 -1 0 1 0.0997
 -1 -1 -2 0.0848
 1 1 2 0.0957
 0 1 2 0.0916
 0 -1 -2 0.0975
 -2 -1 0 0.0826
 1 -1 -2 0.0958
 -1 1 2 0.0932
 0 -1 -1 0.1173
 -2 -2 -1 0.0800
 1 -2 -2 0.1040
 -1 -1 0 0.0776
 0 2 1 0.1072
 0 -1 0 0.1371
 -1 1 0 0.0916
 0 -2 1 0.1454
 -2 2 -1 0.0863
 -1 1 -2 0.0738
 -1 2 -1 0.0856
 -1 2 1 0.0958
 0 2 -1 0.0759

_exptl_crystal_size_max            0.24
_exptl_crystal_size_mid            0.2
_exptl_crystal_size_min            0.13
_exptl_crystal_description         block
_atom_sites_solution_primary       dual
loop_
  _exptl_oxdiff_crystal_face_indexfrac_h
  _exptl_oxdiff_crystal_face_indexfrac_k
  _exptl_oxdiff_crystal_face_indexfrac_l
  _exptl_oxdiff_crystal_face_x
  _exptl_oxdiff_crystal_face_y
  _exptl_oxdiff_crystal_face_z
 -1.0000 0.0005 -0.0011 -0.0018 -0.0178 0.0651
 1.0000 -0.0005 0.0011 0.0018 0.0178 -0.0651
 -2.0002 0.0011 -1.0022 -0.0016 -0.0700 0.1223
 2.0002 -0.0011 1.0022 0.0016 0.0700 -0.1223
 0.0003 -0.0001 0.9999 -0.0021 0.0344 0.0078
 -0.0003 0.0001 -0.9999 0.0021 -0.0344 -0.0078
 -2.0005 -0.9986 -2.0018 0.0398 -0.1024 0.1162
 2.0005 0.9986 2.0018 -0.0398 0.1024 -0.1162
 0.9997 -0.0004 -0.9988 0.0039 -0.0166 -0.0729
 -0.9997 0.0004 0.9988 -0.0039 0.0166 0.0729
 -1.0005 -0.9991 -2.0007 0.0417 -0.0846 0.0511
 1.0005 0.9991 2.0007 -0.0417 0.0846 -0.0511
 0.0005 0.9996 1.9995 -0.0435 0.0668 0.0139
 -0.0005 -0.9996 -1.9995 0.0435 -0.0668 -0.0139
 -1.9999 -0.9987 -0.0020 0.0357 -0.0336 0.1318
 0.9995 -1.0001 -1.9984 0.0454 -0.0490 -0.0790
 -0.9995 1.0001 1.9984 -0.0454 0.0490 0.0790
 -0.0003 -0.9997 -0.9996 0.0415 -0.0324 -0.0061
 -2.0002 -1.9984 -1.0016 0.0772 -0.0659 0.1257
 0.9995 -1.9999 -1.9981 0.0848 -0.0470 -0.0773
 -1.0000 -0.9993 -0.0008 0.0376 -0.0158 0.0667
 0.0002 1.9995 0.9993 -0.0809 0.0304 0.0044
 0.0000 -0.9998 0.0003 0.0394 0.0020 0.0017
 -1.0000 1.0003 -0.0015 -0.0413 -0.0198 0.0634
 0.0003 -1.9997 1.0006 0.0767 0.0384 0.0112
 -2.0003 2.0007 -1.0028 -0.0804 -0.0740 0.1189
 -1.0005 1.0005 -2.0013 -0.0371 -0.0886 0.0478
 -1.0003 2.0002 -1.0017 -0.0786 -0.0562 0.0539
 -0.9997 2.0000 0.9982 -0.0827 0.0126 0.0695
 -0.0003 1.9997 -1.0006 -0.0767 -0.0384 -0.0112

_diffrn_reflns_av_R_equivalents    0.0462
_diffrn_reflns_av_unetI/netI       0.0346
_diffrn_reflns_Laue_measured_fraction_full  0.9987
_diffrn_reflns_Laue_measured_fraction_max  0.9992
_diffrn_reflns_limit_h_max         14
_diffrn_reflns_limit_h_min         -14
_diffrn_reflns_limit_k_max         22
_diffrn_reflns_limit_k_min         -24
_diffrn_reflns_limit_l_max         27
_diffrn_reflns_limit_l_min         -27
_diffrn_reflns_number              49942
_diffrn_reflns_point_group_measured_fraction_full  0.9987
_diffrn_reflns_point_group_measured_fraction_max  0.9992
_diffrn_reflns_theta_full          25.2417
_diffrn_reflns_theta_max           29.57
_diffrn_reflns_theta_min           2.43
_diffrn_ambient_environment        N~2~
_diffrn_ambient_temperature        99.98(10)
_diffrn_detector                   'Hybrid Pixel Array Detector'
_diffrn_detector_area_resol_mean   10.0000
_diffrn_detector_type              HyPix
_diffrn_measured_fraction_theta_full  0.9987
_diffrn_measured_fraction_theta_max  0.9992
_diffrn_measurement_details
;
List of Runs (angles in degrees, time in seconds):

  # Type    Start    End  Width  t~exp~   \w     \q     \k     \f   Frames
--------------------------------------------------------------------------
  1  \w    -34.00  -8.00   0.50    4.00    --  -13.43 -38.00 -30.00   52
  2  \w    -14.00  18.00   0.50    4.00    --   13.43 -38.00-150.00   64
  3  \w     23.00  70.00   0.50    4.00    --   13.43-141.00 -25.00   94
  4  \w     39.00  74.00   0.50    4.00    --   13.43-178.00  30.00   70
  5  \w     16.00  58.00   0.50    4.00    --   13.43-129.00 146.00   84
  6  \w    -85.00   7.00   0.50    4.00    --  -13.43 -77.00-150.00  184
  7  \w    -85.00  -4.00   0.50    4.00    --  -13.43 -77.00  60.00  162
  8  \w    -82.00 -30.00   0.50    4.00    --  -13.43 -57.00 150.00  104
;
_diffrn_measurement_device         'four-circle diffractometer'
_diffrn_measurement_device_type    'XtaLAB Synergy, Dualflex, HyPix'
_diffrn_measurement_method         '\w scans'
_diffrn_orient_matrix_type        
 'CrysAlisPro convention (1999,Acta A55,543-557)'
_diffrn_orient_matrix_UB_11        0.0018304000
_diffrn_orient_matrix_UB_12        -0.0394180000
_diffrn_orient_matrix_UB_13        -0.0020717000
_diffrn_orient_matrix_UB_21        0.0177411000
_diffrn_orient_matrix_UB_22        -0.0019986000
_diffrn_orient_matrix_UB_23        0.0343976000
_diffrn_orient_matrix_UB_31        -0.0650657000
_diffrn_orient_matrix_UB_32        -0.0016867000
_diffrn_orient_matrix_UB_33        0.0078202000
_diffrn_radiation_monochromator    mirror
_diffrn_radiation_probe            x-ray
_diffrn_radiation_type             'Mo K\a'
_diffrn_radiation_wavelength       0.71073
_diffrn_source                     'micro-focus sealed X-ray tube'
_diffrn_source_type                'PhotonJet (Mo) X-ray Source'
_reflns_Friedel_coverage           0.0
_reflns_limit_h_max                12
_reflns_limit_h_min                -14
_reflns_limit_k_max                24
_reflns_limit_k_min                0
_reflns_limit_l_max                27
_reflns_limit_l_min                -11
_reflns_number_gt                  9359
_reflns_number_total               10627
_reflns_threshold_expression       I>=2u(I)
_computing_cell_refinement         'CrysAlisPro 1.171.41.113a (Rigaku OD, 2021)'
_computing_data_collection         'CrysAlisPro 1.171.41.113a (Rigaku OD, 2021)'
_computing_data_reduction          'CrysAlisPro 1.171.41.113a (Rigaku OD, 2021)'
_computing_molecular_graphics      'Olex2 1.5 (Dolomanov et al., 2009)'
_computing_publication_material    'Olex2 1.5 (Dolomanov et al., 2009)'
_computing_structure_refinement    'olex2.refine 1.5 (Bourhis et al., 2015)'
_computing_structure_solution      'SHELXT 2018/2 (Sheldrick, 2018)'
_refine_diff_density_max           0.6808
_refine_diff_density_min           -0.4956
_refine_diff_density_rms           0.0974
_refine_ls_d_res_high              0.7200
_refine_ls_d_res_low               8.3750
_refine_ls_goodness_of_fit_ref     1.0263
_refine_ls_hydrogen_treatment      refall
_refine_ls_matrix_type             full
_refine_ls_number_constraints      0
_refine_ls_number_parameters       946
_refine_ls_number_reflns           10627
_refine_ls_number_restraints       621
_refine_ls_R_factor_all            0.0272
_refine_ls_R_factor_gt             0.0217
_refine_ls_restrained_S_all        0.9949
_refine_ls_shift/su_max            -0.0014
_refine_ls_shift/su_mean           0.0000
_refine_ls_structure_factor_coef   Fsqd
_refine_ls_weighting_details      
 'w=1/[\s^2^(Fo^2^)+(0.0143P)^2^+0.2911P] where P=(Fo^2^+2Fc^2^)/3'
_refine_ls_weighting_scheme        calc
_refine_ls_wR_factor_gt            0.0414
_refine_ls_wR_factor_ref           0.0432
_refine_special_details
;
Refinement using NoSpherA2, an implementation of
NOn-SPHERical Atom-form-factors in Olex2.
Please cite:
F. Kleemiss et al. Chem. Sci. DOI 10.1039/D0SC05526C - 2021
NoSpherA2 implementation of HAR makes use of
tailor-made aspherical atomic form factors calculated
on-the-fly from a Hirshfeld-partitioned electron density (ED) - not from
spherical-atom form factors.

The ED is calculated from a gaussian basis set single determinant SCF
wavefunction - either Hartree-Fock or DFT using selected funtionals
 - for a fragment of the crystal.
This fragment can be embedded in an electrostatic crystal field by employing cluster charges 
or modelled using implicit solvation models, depending on the software used.
The following options were used:
   SOFTWARE:       'Please Select'
   PARTITIONING:   NoSpherA2
   INT ACCURACY:   Normal
   METHOD:         B3LYP
   BASIS SET:      def2-SVP
   CHARGE:         0
   MULTIPLICITY:   0
   DATE:           2021-10-21_09-36-37
;
_olex2_refinement_description
;
1. Uiso/Uaniso restraints and constraints
O1 \\sim H1: within 2A with sigma of 0.01 and sigma for terminal atoms of 0.02
within 2A
C171 \\sim H17e \\sim H17d \\sim H17f: within 2A with sigma of 0.04 and sigma
for terminal atoms of 0.08 within 2A
C172 \\sim H17b \\sim H17a \\sim H17c: within 2A with sigma of 0.04 and sigma
for terminal atoms of 0.08 within 2A
C181 \\sim H18f \\sim H18e \\sim H18d: within 2A with sigma of 0.04 and sigma
for terminal atoms of 0.08 within 2A
C182 \\sim H18c \\sim H18b \\sim H18a: within 2A with sigma of 0.04 and sigma
for terminal atoms of 0.08 within 2A
C271 \\sim H27d \\sim H27f \\sim H27e: within 2A with sigma of 0.04 and sigma
for terminal atoms of 0.08 within 2A
C272 \\sim H27a \\sim H27b \\sim H27c: within 2A with sigma of 0.04 and sigma
for terminal atoms of 0.08 within 2A
C281 \\sim H28e \\sim H28d \\sim H28f: within 2A with sigma of 0.04 and sigma
for terminal atoms of 0.08 within 2A
C282 \\sim H28b \\sim H28a \\sim H28c: within 2A with sigma of 0.04 and sigma
for terminal atoms of 0.08 within 2A
C371 \\sim H37c \\sim H37a \\sim H37b: within 2A with sigma of 0.04 and sigma
for terminal atoms of 0.08 within 2A
C372 \\sim H37f \\sim H37e \\sim H37d: within 2A with sigma of 0.04 and sigma
for terminal atoms of 0.08 within 2A
C382 \\sim H38c \\sim H38a \\sim H38b: within 2A with sigma of 0.04 and sigma
for terminal atoms of 0.08 within 2A
C381 \\sim H38d \\sim H38f \\sim H38e: within 2A with sigma of 0.04 and sigma
for terminal atoms of 0.08 within 2A
C13 \\sim H13: within 2A with sigma of 0.04 and sigma for terminal atoms of
0.08 within 2A
C14 \\sim H14: within 2A with sigma of 0.04 and sigma for terminal atoms of
0.08 within 2A
C15 \\sim H15: within 2A with sigma of 0.04 and sigma for terminal atoms of
0.08 within 2A
C23 \\sim H23: within 2A with sigma of 0.04 and sigma for terminal atoms of
0.08 within 2A
C24 \\sim H24: within 2A with sigma of 0.04 and sigma for terminal atoms of
0.08 within 2A
C25 \\sim H25: within 2A with sigma of 0.04 and sigma for terminal atoms of
0.08 within 2A
C33 \\sim H33: within 2A with sigma of 0.04 and sigma for terminal atoms of
0.08 within 2A
C34 \\sim H34: within 2A with sigma of 0.04 and sigma for terminal atoms of
0.08 within 2A
C35 \\sim H35: within 2A with sigma of 0.04 and sigma for terminal atoms of
0.08 within 2A
C17 \\sim H17: within 2A with sigma of 0.01 and sigma for terminal atoms of
0.02 within 2A
C18 \\sim H18: within 2A with sigma of 0.02 and sigma for terminal atoms of
0.04 within 2A
C27 \\sim H27: within 2A with sigma of 0.02 and sigma for terminal atoms of
0.04 within 2A
C28 \\sim H28: within 2A with sigma of 0.02 and sigma for terminal atoms of
0.04 within 2A
C37 \\sim H37: within 2A with sigma of 0.02 and sigma for terminal atoms of
0.04 within 2A
C38 \\sim H38: within 2A with sigma of 0.01 and sigma for terminal atoms of
0.02 within 2A
C42 \\sim H42: within 2A with sigma of 0.04 and sigma for terminal atoms of
0.08 within 2A
C43 \\sim H43: within 2A with sigma of 0.04 and sigma for terminal atoms of
0.08 within 2A
C44 \\sim H44: within 2A with sigma of 0.04 and sigma for terminal atoms of
0.08 within 2A
C45 \\sim H45: within 2A with sigma of 0.04 and sigma for terminal atoms of
0.08 within 2A
C46 \\sim H46: within 2A with sigma of 0.04 and sigma for terminal atoms of
0.08 within 2A
2. Rigid body (RIGU) restrains
 O1, H1
 with sigma for 1-2 distances of 0.002 and sigma for 1-3 distances of 0.002
 C171, H17e, H17d, H17f
 with sigma for 1-2 distances of 0.004 and sigma for 1-3 distances of 0.004
 C172, H17b, H17a, H17c
 with sigma for 1-2 distances of 0.004 and sigma for 1-3 distances of 0.004
 C181, H18f, H18e, H18d
 with sigma for 1-2 distances of 0.004 and sigma for 1-3 distances of 0.004
 C182, H18c, H18b, H18a
 with sigma for 1-2 distances of 0.004 and sigma for 1-3 distances of 0.004
 C271, H27d, H27f, H27e
 with sigma for 1-2 distances of 0.004 and sigma for 1-3 distances of 0.004
 C272, H27a, H27b, H27c
 with sigma for 1-2 distances of 0.004 and sigma for 1-3 distances of 0.004
 C281, H28e, H28d, H28f
 with sigma for 1-2 distances of 0.004 and sigma for 1-3 distances of 0.004
 C282, H28b, H28a, H28c
 with sigma for 1-2 distances of 0.004 and sigma for 1-3 distances of 0.004
 C371, H37c, H37a, H37b
 with sigma for 1-2 distances of 0.004 and sigma for 1-3 distances of 0.004
 C372, H37f, H37e, H37d
 with sigma for 1-2 distances of 0.004 and sigma for 1-3 distances of 0.004
 C382, H38c, H38a, H38b
 with sigma for 1-2 distances of 0.004 and sigma for 1-3 distances of 0.004
 C381, H38d, H38f, H38e
 with sigma for 1-2 distances of 0.004 and sigma for 1-3 distances of 0.004
 C13, H13
 with sigma for 1-2 distances of 0.004 and sigma for 1-3 distances of 0.004
 C14, H14
 with sigma for 1-2 distances of 0.004 and sigma for 1-3 distances of 0.004
 C15, H15
 with sigma for 1-2 distances of 0.004 and sigma for 1-3 distances of 0.004
 C23, H23
 with sigma for 1-2 distances of 0.004 and sigma for 1-3 distances of 0.004
 C24, H24
 with sigma for 1-2 distances of 0.004 and sigma for 1-3 distances of 0.004
 C25, H25
 with sigma for 1-2 distances of 0.004 and sigma for 1-3 distances of 0.004
 C33, H33
 with sigma for 1-2 distances of 0.004 and sigma for 1-3 distances of 0.004
 C34, H34
 with sigma for 1-2 distances of 0.004 and sigma for 1-3 distances of 0.004
 C35, H35
 with sigma for 1-2 distances of 0.004 and sigma for 1-3 distances of 0.004
 C17, H17
 with sigma for 1-2 distances of 0.001 and sigma for 1-3 distances of 0.001
 C18, H18
 with sigma for 1-2 distances of 0.002 and sigma for 1-3 distances of 0.002
 C27, H27
 with sigma for 1-2 distances of 0.002 and sigma for 1-3 distances of 0.002
 C28, H28
 with sigma for 1-2 distances of 0.002 and sigma for 1-3 distances of 0.002
 C37, H37
 with sigma for 1-2 distances of 0.002 and sigma for 1-3 distances of 0.002
 C38, H38
 with sigma for 1-2 distances of 0.001 and sigma for 1-3 distances of 0.001
 C42, H42
 with sigma for 1-2 distances of 0.004 and sigma for 1-3 distances of 0.004
 C43, H43
 with sigma for 1-2 distances of 0.004 and sigma for 1-3 distances of 0.004
 C44, H44
 with sigma for 1-2 distances of 0.004 and sigma for 1-3 distances of 0.004
 C45, H45
 with sigma for 1-2 distances of 0.004 and sigma for 1-3 distances of 0.004
 C46, H46
 with sigma for 1-2 distances of 0.004 and sigma for 1-3 distances of 0.004
;
loop_
  _atom_site_label
  _atom_site_type_symbol
  _atom_site_fract_x
  _atom_site_fract_y
  _atom_site_fract_z
  _atom_site_U_iso_or_equiv
  _atom_site_adp_type
  _atom_site_occupancy
  _atom_site_refinement_flags_posn
  _atom_site_refinement_flags_adp
 Sb1 Sb 0.573834(6) 0.581889(4) 0.764265(3) 0.00848(2) Uani 1.000000 . .
 S1 S 0.61879(3) 0.716616(15) 0.556275(13) 0.01515(6) Uani 1.000000 . .
 O1 O 0.66162(7) 0.67338(4) 0.74994(4) 0.01317(15) Uani 1.000000 . U
 O2 O 0.67777(8) 0.72385(5) 0.62346(4) 0.02004(18) Uani 1.000000 . .
 O4 O 0.53776(9) 0.65160(5) 0.54957(4) 0.0250(2) Uani 1.000000 . .
 O3 O 0.56066(8) 0.78559(5) 0.53311(4) 0.02259(19) Uani 1.000000 . .
 C11 C 0.62648(10) 0.51673(6) 0.68127(5) 0.0119(2) Uani 1.000000 . .
 C21 C 0.38154(10) 0.61744(6) 0.78126(5) 0.0119(2) Uani 1.000000 . .
 C31 C 0.68156(10) 0.53677(6) 0.84721(5) 0.0112(2) Uani 1.000000 . .
 C36 C 0.70319(11) 0.45900(6) 0.84820(5) 0.0133(2) Uani 1.000000 . .
 C38 C 0.61829(11) 0.40198(6) 0.81219(6) 0.0150(2) Uani 1.000000 . U
 H38 H 0.5416(14) 0.4325(7) 0.7833(7) 0.022(3) Uani 1.000000 . U
 C17 C 0.86584(11) 0.55123(7) 0.70757(6) 0.0177(2) Uani 1.000000 . U
 H17 H 0.8269(13) 0.5781(8) 0.7507(7) 0.026(3) Uani 1.000000 . U
 C16 C 0.53398(11) 0.47671(6) 0.64364(5) 0.0156(2) Uani 1.000000 . .
 C382 C 0.55442(13) 0.35272(7) 0.86404(7) 0.0227(3) Uani 1.000000 . U
 H38a H 0.6236(16) 0.3156(8) 0.8878(8) 0.039(4) Uani 1.000000 . U
 H38b H 0.5092(17) 0.3870(9) 0.9030(9) 0.043(4) Uani 1.000000 . U
 H38c H 0.4833(15) 0.3151(8) 0.8403(8) 0.034(4) Uani 1.000000 . U
 C12 C 0.75735(11) 0.51412(6) 0.66712(5) 0.0150(2) Uani 1.000000 . .
 C22 C 0.31204(11) 0.58285(6) 0.83149(6) 0.0132(2) Uani 1.000000 . .
 C37 C 0.71593(11) 0.66732(6) 0.89985(5) 0.0130(2) Uani 1.000000 . U
 H37 H 0.6301(13) 0.6799(7) 0.8688(7) 0.024(3) Uani 1.000000 . U
 C32 C 0.74982(11) 0.58566(6) 0.89037(5) 0.0123(2) Uani 1.000000 . .
 C35 C 0.80406(12) 0.43198(7) 0.88897(6) 0.0172(2) Uani 1.000000 . U
 H35 H 0.8255(16) 0.3728(8) 0.8910(7) 0.032(4) Uani 1.000000 . U
 C26 C 0.33136(10) 0.67943(6) 0.74562(5) 0.0136(2) Uani 1.000000 . .
 C27 C 0.35311(11) 0.51326(6) 0.86855(6) 0.0159(2) Uani 1.000000 . U
 H27 H 0.4454(14) 0.4939(8) 0.8509(8) 0.033(4) Uani 1.000000 . U
 C381 C 0.68823(13) 0.35211(7) 0.76379(6) 0.0211(3) Uani 1.000000 . U
 H38d H 0.7302(16) 0.3838(9) 0.7237(8) 0.037(4) Uani 1.000000 . U
 H38e H 0.7645(16) 0.3221(9) 0.7909(8) 0.042(4) Uani 1.000000 . U
 H38f H 0.6196(17) 0.3119(9) 0.7398(8) 0.041(4) Uani 1.000000 . U
 C172 C 0.96339(13) 0.49342(8) 0.73371(7) 0.0269(3) Uani 1.000000 . U
 H17a H 0.9177(16) 0.4483(10) 0.7624(9) 0.045(4) Uani 1.000000 . U
 H17b H 1.0137(15) 0.4668(9) 0.6939(9) 0.042(4) Uani 1.000000 . U
 H17c H 1.0366(17) 0.5212(10) 0.7642(9) 0.051(4) Uani 1.000000 . U
 C15 C 0.57251(13) 0.43580(7) 0.58872(6) 0.0212(3) Uani 1.000000 . U
 H15 H 0.5027(17) 0.4045(9) 0.5577(8) 0.046(5) Uani 1.000000 . U
 C33 C 0.85122(11) 0.55597(7) 0.92925(6) 0.0181(2) Uani 1.000000 . U
 H33 H 0.9061(15) 0.5930(8) 0.9616(9) 0.040(5) Uani 1.000000 . U
 C371 C 0.82339(12) 0.71947(7) 0.88052(7) 0.0208(3) Uani 1.000000 . U
 H37a H 0.9065(15) 0.7124(9) 0.9132(8) 0.037(4) Uani 1.000000 . U
 H37b H 0.8497(16) 0.7102(9) 0.8298(8) 0.039(4) Uani 1.000000 . U
 H37c H 0.7938(14) 0.7757(9) 0.8828(8) 0.034(4) Uani 1.000000 . U
 C14 C 0.69959(14) 0.43354(7) 0.57299(6) 0.0234(3) Uani 1.000000 . U
 H14 H 0.7272(19) 0.4003(9) 0.5303(8) 0.052(5) Uani 1.000000 . U
 C23 C 0.19518(11) 0.61387(7) 0.84767(6) 0.0182(2) Uani 1.000000 . U
 H23 H 0.1417(14) 0.5882(8) 0.8866(8) 0.028(4) Uani 1.000000 . U
 C44 C 0.95176(12) 0.67217(7) 0.42287(6) 0.0234(3) Uani 1.000000 . U
 H44 H 1.0295(16) 0.6601(9) 0.3901(9) 0.043(5) Uani 1.000000 . U
 C28 C 0.39226(11) 0.71714(6) 0.68742(6) 0.0155(2) Uani 1.000000 . U
 H28 H 0.4698(13) 0.6806(7) 0.6678(7) 0.023(4) Uani 1.000000 . U
 C171 C 0.93225(13) 0.61135(8) 0.66739(7) 0.0242(3) Uani 1.000000 . U
 H17d H 0.9759(17) 0.5863(9) 0.6240(9) 0.042(4) Uani 1.000000 . U
 H17e H 0.8628(15) 0.6558(9) 0.6500(8) 0.033(4) Uani 1.000000 . U
 H17f H 1.0066(16) 0.6374(10) 0.6988(9) 0.051(4) Uani 1.000000 . U
 C182 C 0.34459(14) 0.39643(8) 0.66835(7) 0.0259(3) Uani 1.000000 . U
 H18a H 0.3487(16) 0.3662(8) 0.6221(8) 0.036(4) Uani 1.000000 . U
 H18b H 0.4032(16) 0.3640(9) 0.7065(8) 0.040(4) Uani 1.000000 . U
 H18c H 0.2439(17) 0.3962(9) 0.6813(9) 0.044(4) Uani 1.000000 . U
 C18 C 0.39407(12) 0.47573(7) 0.65965(6) 0.0213(3) Uani 1.000000 . U
 H18 H 0.3827(13) 0.5049(8) 0.7078(7) 0.026(4) Uani 1.000000 . U
 C272 C 0.37229(15) 0.52837(8) 0.94319(7) 0.0281(3) Uani 1.000000 . U
 H27a H 0.4398(18) 0.5730(9) 0.9514(9) 0.046(4) Uani 1.000000 . U
 H27b H 0.2805(18) 0.5466(10) 0.9649(9) 0.052(4) Uani 1.000000 . U
 H27c H 0.4051(17) 0.4775(9) 0.9691(9) 0.044(4) Uani 1.000000 . U
 C42 C 0.80692(12) 0.63056(7) 0.50558(6) 0.0209(3) Uani 1.000000 . U
 H42 H 0.7717(17) 0.5883(8) 0.5377(9) 0.048(5) Uani 1.000000 . U
 C13 C 0.79044(13) 0.47167(7) 0.61200(6) 0.0202(3) Uani 1.000000 . U
 H13 H 0.8896(15) 0.4689(9) 0.6002(8) 0.036(4) Uani 1.000000 . U
 C24 C 0.14834(12) 0.67731(7) 0.81617(6) 0.0222(3) Uani 1.000000 . U
 H24 H 0.0599(15) 0.7029(9) 0.8306(8) 0.041(5) Uani 1.000000 . U
 C34 C 0.87973(12) 0.48040(7) 0.92723(6) 0.0201(2) Uani 1.000000 . U
 H34 H 0.9575(15) 0.4575(9) 0.9573(8) 0.040(4) Uani 1.000000 . U
 C282 C 0.44772(13) 0.79288(7) 0.70872(7) 0.0232(3) Uani 1.000000 . U
 H28a H 0.3722(16) 0.8276(9) 0.7255(8) 0.038(4) Uani 1.000000 . U
 H28b H 0.5185(16) 0.7880(8) 0.7502(9) 0.037(4) Uani 1.000000 . U
 H28c H 0.4895(16) 0.8195(9) 0.6641(9) 0.044(4) Uani 1.000000 . U
 C281 C 0.29668(13) 0.72724(8) 0.62834(7) 0.0251(3) Uani 1.000000 . U
 H28d H 0.2462(17) 0.6765(10) 0.6167(8) 0.042(4) Uani 1.000000 . U
 H28e H 0.2238(15) 0.7701(9) 0.6396(9) 0.041(4) Uani 1.000000 . U
 H28f H 0.3446(17) 0.7443(10) 0.5838(9) 0.044(4) Uani 1.000000 . U
 C372 C 0.68228(13) 0.68112(7) 0.97257(6) 0.0196(2) Uani 1.000000 . U
 H37d H 0.6034(15) 0.6468(8) 0.9880(8) 0.033(4) Uani 1.000000 . U
 H37e H 0.7645(15) 0.6701(8) 1.0060(7) 0.030(3) Uani 1.000000 . U
 H37f H 0.6597(15) 0.7390(8) 0.9801(8) 0.036(4) Uani 1.000000 . U
 C41 C 0.74877(11) 0.70001(6) 0.50420(5) 0.0156(2) Uani 1.000000 . .
 C25 C 0.21577(11) 0.70881(7) 0.76530(6) 0.0189(2) Uani 1.000000 . U
 H25 H 0.1769(16) 0.7584(9) 0.7400(8) 0.041(5) Uani 1.000000 . U
 C271 C 0.25760(13) 0.44992(7) 0.85587(7) 0.0242(3) Uani 1.000000 . U
 H27d H 0.1641(16) 0.4651(9) 0.8736(9) 0.042(4) Uani 1.000000 . U
 H27e H 0.2449(18) 0.4366(10) 0.8020(9) 0.046(4) Uani 1.000000 . U
 H27f H 0.2869(17) 0.3998(9) 0.8815(9) 0.043(4) Uani 1.000000 . U
 C46 C 0.79103(12) 0.75562(7) 0.46266(6) 0.0205(2) Uani 1.000000 . U
 H46 H 0.7415(16) 0.8087(8) 0.4626(9) 0.047(5) Uani 1.000000 . U
 C45 C 0.89185(12) 0.74107(7) 0.42143(6) 0.0242(3) Uani 1.000000 . U
 H45 H 0.9222(18) 0.7844(9) 0.3877(9) 0.058(6) Uani 1.000000 . U
 C43 C 0.90927(13) 0.61692(7) 0.46534(6) 0.0242(3) Uani 1.000000 . U
 H43 H 0.9564(18) 0.5626(9) 0.4658(9) 0.046(5) Uani 1.000000 . U
 C181 C 0.31628(15) 0.51860(8) 0.60644(9) 0.0333(3) Uani 1.000000 . U
 H18d H 0.3536(18) 0.5749(9) 0.5991(10) 0.050(5) Uani 1.000000 . U
 H18e H 0.3169(17) 0.4870(9) 0.5590(10) 0.047(4) Uani 1.000000 . U
 H18f H 0.2170(17) 0.5238(9) 0.6206(10) 0.057(5) Uani 1.000000 . U
 H1 H 0.6621(17) 0.6878(10) 0.7034(9) 0.023(4) Uani 1.000000 . U

loop_
  _atom_site_aniso_label
  _atom_site_aniso_U_11
  _atom_site_aniso_U_22
  _atom_site_aniso_U_33
  _atom_site_aniso_U_12
  _atom_site_aniso_U_13
  _atom_site_aniso_U_23
 Sb1 0.00938(4) 0.00804(4) 0.00795(4) 0.00063(2) -0.00028(2) 0.00010(2)
 S1 0.01997(14) 0.01472(14) 0.01083(12) -0.00474(11) 0.00164(10) -0.00167(10)
 O1 0.0165(4) 0.0112(4) 0.0117(4) -0.0025(3) -0.0006(3) 0.0006(3)
 O2 0.0260(5) 0.0231(4) 0.0111(4) -0.0048(3) 0.0017(3) -0.0007(3)
 O4 0.0284(5) 0.0229(5) 0.0242(5) -0.0124(4) 0.0070(4) -0.0074(4)
 O3 0.0258(5) 0.0216(5) 0.0203(4) 0.0024(4) 0.0010(4) 0.0000(3)
 C11 0.0152(6) 0.0108(5) 0.0096(5) 0.0007(4) -0.0003(4) -0.0012(4)
 C21 0.0112(5) 0.0117(5) 0.0130(5) 0.0014(4) 0.0012(4) 0.0018(4)
 C31 0.0132(5) 0.0105(5) 0.0098(5) 0.0017(4) -0.0009(4) 0.0014(4)
 C36 0.0166(6) 0.0116(5) 0.0115(5) 0.0027(4) -0.0004(4) 0.0021(4)
 C38 0.0191(6) 0.0096(5) 0.0162(5) 0.0011(4) 0.0000(4) 0.0010(4)
 H38 0.025(5) 0.014(7) 0.025(7) 0.004(3) -0.006(3) 0.002(4)
 C17 0.0140(6) 0.0217(6) 0.0174(6) 0.0021(5) 0.0029(4) 0.0001(5)
 H17 0.014(7) 0.041(8) 0.022(4) 0.004(4) 0.002(3) -0.010(3)
 C16 0.0214(6) 0.0128(5) 0.0123(5) -0.0014(4) -0.0017(4) -0.0020(4)
 C382 0.0247(7) 0.0155(6) 0.0281(7) 0.0000(5) 0.0032(5) 0.0062(5)
 H38a 0.041(6) 0.027(7) 0.050(9) 0.005(3) -0.002(3) 0.012(4)
 H38b 0.054(9) 0.034(8) 0.041(7) 0.009(4) 0.010(4) 0.003(3)
 H38c 0.030(6) 0.029(7) 0.045(9) -0.003(3) 0.004(3) 0.003(4)
 C12 0.0173(6) 0.0146(5) 0.0133(5) 0.0032(4) 0.0028(4) -0.0003(4)
 C22 0.0119(5) 0.0133(5) 0.0146(5) -0.0002(4) 0.0020(4) 0.0020(4)
 C37 0.0149(6) 0.0130(5) 0.0112(5) -0.0005(4) -0.0003(4) -0.0018(4)
 H37 0.019(4) 0.023(8) 0.027(7) -0.003(4) -0.009(3) 0.005(5)
 C32 0.0136(5) 0.0130(5) 0.0101(5) 0.0003(4) -0.0022(4) -0.0011(4)
 C35 0.0205(6) 0.0163(6) 0.0145(5) 0.0069(5) -0.0027(4) 0.0017(4)
 H35 0.059(11) 0.017(4) 0.019(9) 0.013(3) -0.013(8) -0.001(3)
 C26 0.0126(5) 0.0136(5) 0.0147(5) 0.0024(4) 0.0002(4) 0.0017(4)
 C27 0.0153(6) 0.0145(6) 0.0179(6) -0.0020(4) 0.0016(4) 0.0038(4)
 H27 0.020(4) 0.039(9) 0.039(9) 0.005(3) 0.008(3) -0.002(7)
 C381 0.0306(7) 0.0132(6) 0.0193(6) 0.0038(5) -0.0003(5) -0.0023(5)
 H38d 0.051(8) 0.032(7) 0.028(6) -0.002(4) 0.004(3) 0.004(3)
 H38e 0.045(6) 0.040(8) 0.039(8) 0.007(3) -0.007(3) 0.009(4)
 H38f 0.055(7) 0.029(7) 0.038(8) -0.007(3) -0.009(4) 0.002(4)
 C172 0.0193(7) 0.0326(8) 0.0288(7) 0.0078(6) 0.0015(5) 0.0055(6)
 H17a 0.037(9) 0.050(7) 0.050(8) 0.003(4) 0.006(4) 0.014(3)
 H17b 0.024(8) 0.059(9) 0.042(6) 0.011(4) 0.002(3) -0.002(3)
 H17c 0.039(7) 0.065(10) 0.047(8) -0.006(4) -0.003(3) -0.001(4)
 C15 0.0346(8) 0.0160(6) 0.0130(5) -0.0022(5) -0.0003(5) -0.0046(4)
 H15 0.062(11) 0.048(11) 0.027(9) -0.023(5) -0.010(5) -0.011(6)
 C33 0.0183(6) 0.0196(6) 0.0156(5) 0.0036(5) -0.0074(4) -0.0008(4)
 H33 0.027(10) 0.042(10) 0.051(11) 0.003(5) -0.017(5) -0.023(5)
 C371 0.0209(7) 0.0193(6) 0.0223(6) -0.0058(5) 0.0000(5) 0.0013(5)
 H37a 0.029(6) 0.053(9) 0.028(6) -0.001(3) -0.000(3) 0.002(4)
 H37b 0.040(9) 0.052(9) 0.026(4) -0.002(5) 0.002(2) -0.001(2)
 H37c 0.032(8) 0.027(4) 0.043(8) -0.004(2) 0.003(4) 0.001(3)
 C14 0.0407(8) 0.0173(6) 0.0128(6) 0.0035(5) 0.0073(5) -0.0035(4)
 H14 0.084(15) 0.044(10) 0.028(8) 0.016(8) 0.014(6) -0.017(4)
 C23 0.0138(6) 0.0216(6) 0.0198(6) 0.0022(5) 0.0068(4) 0.0033(5)
 H23 0.020(9) 0.038(10) 0.028(8) -0.001(5) 0.009(4) 0.010(5)
 C44 0.0223(7) 0.0265(7) 0.0218(6) -0.0006(5) 0.0053(5) 0.0004(5)
 H44 0.039(8) 0.044(11) 0.048(10) 0.002(6) 0.023(4) -0.003(7)
 C28 0.0162(6) 0.0143(6) 0.0160(5) 0.0038(4) 0.0015(4) 0.0043(4)
 H28 0.026(7) 0.020(7) 0.022(8) 0.011(3) 0.008(4) 0.010(4)
 C171 0.0195(7) 0.0284(7) 0.0248(7) -0.0031(5) 0.0014(5) 0.0033(5)
 H17d 0.034(8) 0.050(9) 0.042(6) -0.003(4) 0.009(3) -0.005(3)
 H17e 0.026(6) 0.036(7) 0.038(8) -0.003(3) 0.002(4) 0.008(4)
 H17f 0.034(6) 0.060(9) 0.057(8) -0.002(3) -0.011(3) -0.014(4)
 C182 0.0297(8) 0.0231(7) 0.0243(7) -0.0115(6) -0.0056(6) 0.0017(5)
 H18a 0.050(9) 0.028(8) 0.031(4) -0.009(4) -0.004(3) -0.000(3)
 H18b 0.049(8) 0.038(9) 0.032(6) -0.001(4) -0.008(3) 0.002(3)
 H18c 0.035(4) 0.043(10) 0.051(9) -0.010(2) -0.001(2) -0.004(5)
 C18 0.0224(7) 0.0182(6) 0.0228(6) -0.0048(5) -0.0044(5) -0.0051(5)
 H18 0.026(9) 0.025(8) 0.027(4) -0.011(6) 0.000(3) -0.011(2)
 C272 0.0396(9) 0.0257(7) 0.0187(6) -0.0043(6) -0.0044(6) 0.0056(5)
 H27a 0.058(7) 0.037(6) 0.042(11) -0.010(3) -0.003(4) 0.002(4)
 H27b 0.053(5) 0.056(9) 0.046(11) 0.005(3) 0.006(3) 0.011(5)
 H27c 0.055(9) 0.035(5) 0.040(9) -0.003(3) -0.011(5) 0.011(3)
 C42 0.0300(7) 0.0161(6) 0.0171(6) 0.0001(5) 0.0056(5) 0.0016(4)
 H42 0.058(13) 0.031(8) 0.055(11) 0.007(5) 0.027(7) 0.023(5)
 C13 0.0259(7) 0.0185(6) 0.0169(6) 0.0055(5) 0.0087(5) -0.0002(4)
 H13 0.027(4) 0.047(11) 0.035(10) 0.008(3) 0.012(3) -0.007(8)
 C24 0.0155(6) 0.0241(7) 0.0274(7) 0.0066(5) 0.0068(5) 0.0042(5)
 H24 0.024(6) 0.050(10) 0.052(12) 0.017(4) 0.014(5) 0.002(8)
 C34 0.0203(6) 0.0207(6) 0.0187(6) 0.0079(5) -0.0079(5) 0.0009(5)
 H34 0.039(8) 0.041(10) 0.038(10) 0.020(5) -0.023(4) -0.001(6)
 C282 0.0236(7) 0.0140(6) 0.0325(7) 0.0027(5) 0.0055(6) 0.0046(5)
 H28a 0.037(6) 0.028(8) 0.051(8) 0.009(3) 0.010(3) 0.004(4)
 H28b 0.038(6) 0.023(9) 0.049(6) -0.000(4) -0.002(3) 0.008(4)
 H28c 0.048(8) 0.033(9) 0.051(6) 0.012(5) 0.016(3) 0.018(3)
 C281 0.0239(7) 0.0305(8) 0.0206(6) 0.0093(6) -0.0014(5) 0.0085(5)
 H28d 0.054(8) 0.043(5) 0.029(9) -0.001(3) -0.003(4) 0.007(3)
 H28e 0.033(7) 0.037(6) 0.053(10) 0.007(3) 0.008(4) 0.006(4)
 H28f 0.039(8) 0.061(9) 0.032(6) 0.015(4) 0.005(3) 0.021(3)
 C372 0.0270(7) 0.0188(6) 0.0131(5) 0.0004(5) 0.0012(5) -0.0035(5)
 H37d 0.037(5) 0.024(6) 0.040(9) -0.001(3) 0.010(3) -0.005(4)
 H37e 0.035(5) 0.041(8) 0.015(7) 0.004(3) 0.003(3) -0.003(4)
 H37f 0.047(8) 0.024(4) 0.035(9) 0.002(2) -0.002(5) -0.007(2)
 C41 0.0220(6) 0.0138(6) 0.0111(5) -0.0031(4) 0.0015(4) 0.0010(4)
 C25 0.0152(6) 0.0182(6) 0.0234(6) 0.0066(4) 0.0030(5) 0.0039(5)
 H25 0.059(12) 0.034(7) 0.032(9) 0.026(5) 0.008(7) 0.012(4)
 C271 0.0240(7) 0.0169(6) 0.0316(7) -0.0064(5) -0.0017(6) 0.0041(5)
 H27d 0.035(5) 0.037(9) 0.054(8) -0.001(3) 0.004(3) 0.003(5)
 H27e 0.053(11) 0.047(10) 0.037(4) 0.003(5) -0.004(2) 0.001(2)
 H27f 0.053(9) 0.030(6) 0.047(7) 0.001(3) -0.005(4) 0.010(3)
 C46 0.0252(6) 0.0169(6) 0.0198(6) -0.0027(5) 0.0061(5) 0.0040(5)
 H46 0.054(11) 0.023(5) 0.064(13) 0.012(3) 0.017(9) 0.007(5)
 C45 0.0248(7) 0.0247(7) 0.0236(6) -0.0034(5) 0.0090(5) 0.0065(5)
 H45 0.076(14) 0.041(9) 0.061(12) 0.000(6) 0.039(8) 0.025(5)
 C43 0.0288(7) 0.0224(7) 0.0219(6) 0.0032(5) 0.0068(5) 0.0009(5)
 H43 0.068(12) 0.032(5) 0.039(11) 0.022(4) 0.020(9) 0.010(5)
 C181 0.0264(8) 0.0211(7) 0.0514(10) -0.0041(6) -0.0121(7) 0.0072(7)
 H18d 0.047(9) 0.025(5) 0.079(12) -0.006(3) 0.003(5) 0.003(3)
 H18e 0.053(10) 0.025(7) 0.061(6) 0.001(4) -0.012(4) 0.006(3)
 H18f 0.038(5) 0.041(9) 0.091(12) -0.005(3) 0.000(3) 0.003(5)
 H1 0.024(10) 0.032(9) 0.013(2) -0.011(6) -0.003(2) 0.0056(16)

loop_
  _geom_bond_atom_site_label_1
  _geom_bond_atom_site_label_2
  _geom_bond_distance
  _geom_bond_site_symmetry_2
  _geom_bond_publ_flag
 Sb1 O1 1.9120(7) . ?
 Sb1 C11 2.1278(10) . ?
 Sb1 C21 2.1616(10) . ?
 Sb1 C31 2.1376(10) . ?
 S1 O2 1.4689(8) . ?
 S1 O4 1.4487(9) . ?
 S1 O3 1.4499(9) . ?
 S1 C41 1.7795(12) . ?
 C11 C16 1.4064(15) . ?
 C11 C12 1.4178(16) . ?
 C21 C22 1.4129(15) . ?
 C21 C26 1.4146(15) . ?
 C31 C36 1.4149(15) . ?
 C31 C32 1.4104(15) . ?
 C36 C38 1.5228(16) . ?
 C36 C35 1.4017(16) . ?
 C38 C382 1.5406(16) . ?
 C38 C381 1.5314(16) . ?
 C17 C12 1.5281(17) . ?
 C17 C172 1.5378(18) . ?
 C17 C171 1.5327(17) . ?
 C16 C15 1.3985(16) . ?
 C16 C18 1.5194(17) . ?
 C12 C13 1.3995(15) . ?
 C22 C27 1.5089(15) . ?
 C22 C23 1.3999(16) . ?
 C37 C32 1.5227(15) . ?
 C37 C371 1.5300(16) . ?
 C37 C372 1.5367(15) . ?
 C32 C33 1.4026(15) . ?
 C35 C34 1.3901(17) . ?
 C26 C28 1.5148(15) . ?
 C26 C25 1.3971(15) . ?
 C27 C272 1.5294(17) . ?
 C27 C271 1.5324(17) . ?
 C15 C14 1.3868(19) . ?
 C33 C34 1.3906(17) . ?
 C14 C13 1.3922(19) . ?
 C23 C24 1.3842(17) . ?
 C44 C45 1.3882(18) . ?
 C44 C43 1.3935(17) . ?
 C28 C282 1.5340(17) . ?
 C28 C281 1.5360(17) . ?
 C182 C18 1.5283(17) . ?
 C18 C181 1.5286(19) . ?
 C42 C41 1.3888(17) . ?
 C42 C43 1.3933(17) . ?
 C24 C25 1.3872(17) . ?
 C41 C46 1.3856(15) . ?
 C46 C45 1.3960(17) . ?

loop_
  _geom_angle_atom_site_label_1
  _geom_angle_atom_site_label_2
  _geom_angle_atom_site_label_3
  _geom_angle
  _geom_angle_site_symmetry_1
  _geom_angle_site_symmetry_3
  _geom_angle_publ_flag
 C11 Sb1 O1 102.26(4) . . ?
 C21 Sb1 O1 103.35(4) . . ?
 C21 Sb1 C11 124.07(4) . . ?
 C31 Sb1 O1 101.44(4) . . ?
 C31 Sb1 C11 104.83(4) . . ?
 C31 Sb1 C21 117.38(4) . . ?
 O4 S1 O2 112.50(5) . . ?
 O3 S1 O2 112.15(5) . . ?
 O3 S1 O4 114.78(6) . . ?
 C41 S1 O2 104.36(5) . . ?
 C41 S1 O4 105.87(5) . . ?
 C41 S1 O3 106.18(5) . . ?
 C16 C11 Sb1 120.41(8) . . ?
 C12 C11 Sb1 117.39(8) . . ?
 C12 C11 C16 122.18(10) . . ?
 C22 C21 Sb1 119.80(8) . . ?
 C26 C21 Sb1 119.05(8) . . ?
 C26 C21 C22 120.93(10) . . ?
 C36 C31 Sb1 117.72(8) . . ?
 C32 C31 Sb1 119.02(7) . . ?
 C32 C31 C36 121.86(10) . . ?
 C38 C36 C31 124.46(10) . . ?
 C35 C36 C31 117.87(10) . . ?
 C35 C36 C38 117.49(10) . . ?
 C382 C38 C36 109.16(9) . . ?
 C381 C38 C36 114.02(10) . . ?
 C381 C38 C382 109.08(10) . . ?
 C172 C17 C12 111.23(10) . . ?
 C171 C17 C12 111.93(10) . . ?
 C171 C17 C172 110.07(10) . . ?
 C15 C16 C11 118.45(11) . . ?
 C18 C16 C11 123.24(10) . . ?
 C18 C16 C15 118.31(11) . . ?
 C17 C12 C11 126.18(10) . . ?
 C13 C12 C11 116.77(11) . . ?
 C13 C12 C17 117.02(10) . . ?
 C27 C22 C21 124.75(10) . . ?
 C23 C22 C21 118.36(10) . . ?
 C23 C22 C27 116.88(10) . . ?
 C371 C37 C32 112.24(9) . . ?
 C372 C37 C32 109.76(9) . . ?
 C372 C37 C371 110.04(10) . . ?
 C37 C32 C31 124.06(10) . . ?
 C33 C32 C31 117.64(10) . . ?
 C33 C32 C37 118.23(10) . . ?
 C34 C35 C36 120.72(11) . . ?
 C28 C26 C21 125.56(10) . . ?
 C25 C26 C21 117.76(10) . . ?
 C25 C26 C28 116.68(10) . . ?
 C272 C27 C22 111.18(10) . . ?
 C271 C27 C22 111.05(10) . . ?
 C271 C27 C272 110.80(10) . . ?
 C14 C15 C16 120.47(12) . . ?
 C34 C33 C32 120.98(11) . . ?
 C13 C14 C15 120.29(11) . . ?
 C24 C23 C22 121.44(11) . . ?
 C43 C44 C45 119.39(12) . . ?
 C282 C28 C26 110.41(10) . . ?
 C281 C28 C26 111.41(10) . . ?
 C281 C28 C282 109.96(10) . . ?
 C182 C18 C16 111.85(11) . . ?
 C181 C18 C16 110.05(11) . . ?
 C181 C18 C182 111.93(11) . . ?
 C43 C42 C41 119.75(11) . . ?
 C14 C13 C12 121.77(12) . . ?
 C25 C24 C23 119.27(11) . . ?
 C33 C34 C35 120.45(11) . . ?
 C42 C41 S1 119.14(8) . . ?
 C46 C41 S1 120.36(9) . . ?
 C46 C41 C42 120.50(11) . . ?
 C24 C25 C26 122.05(11) . . ?
 C45 C46 C41 119.45(11) . . ?
 C46 C45 C44 120.63(11) . . ?
 C42 C43 C44 120.26(12) . . ?

loop_
  _geom_torsion_atom_site_label_1
  _geom_torsion_atom_site_label_2
  _geom_torsion_atom_site_label_3
  _geom_torsion_atom_site_label_4
  _geom_torsion
  _geom_torsion_site_symmetry_1
  _geom_torsion_site_symmetry_2
  _geom_torsion_site_symmetry_3
  _geom_torsion_site_symmetry_4
  _geom_torsion_publ_flag
 Sb1 C11 C16 C15 178.76(8) . . . . ?
 Sb1 C11 C16 C18 -1.19(10) . . . . ?
 Sb1 C11 C12 C17 2.66(10) . . . . ?
 Sb1 C11 C12 C13 -179.38(8) . . . . ?
 Sb1 C21 C22 C27 -10.25(10) . . . . ?
 Sb1 C21 C22 C23 171.10(9) . . . . ?
 Sb1 C21 C26 C28 10.48(10) . . . . ?
 Sb1 C21 C26 C25 -169.57(8) . . . . ?
 Sb1 C31 C36 C38 -24.92(9) . . . . ?
 Sb1 C31 C36 C35 160.03(8) . . . . ?
 Sb1 C31 C32 C37 24.61(9) . . . . ?
 Sb1 C31 C32 C33 -158.67(8) . . . . ?
 S1 C41 C42 C43 -179.64(10) . . . . ?
 S1 C41 C46 C45 -178.99(10) . . . . ?
 C11 C16 C15 C14 1.54(13) . . . . ?
 C11 C16 C18 C182 -124.74(12) . . . . ?
 C11 C16 C18 C181 110.18(12) . . . . ?
 C11 C12 C17 C172 120.41(12) . . . . ?
 C11 C12 C17 C171 -116.01(12) . . . . ?
 C11 C12 C13 C14 -0.24(12) . . . . ?
 C21 C22 C27 C272 118.37(12) . . . . ?
 C21 C22 C27 C271 -117.77(12) . . . . ?
 C21 C22 C23 C24 -0.68(13) . . . . ?
 C21 C26 C28 C282 -107.01(12) . . . . ?
 C21 C26 C28 C281 130.50(12) . . . . ?
 C21 C26 C25 C24 -2.57(13) . . . . ?
 C31 C36 C38 C382 -113.96(11) . . . . ?
 C31 C36 C38 C381 123.79(11) . . . . ?
 C31 C36 C35 C34 0.21(12) . . . . ?
 C31 C32 C37 C371 -119.41(11) . . . . ?
 C31 C32 C37 C372 117.88(11) . . . . ?
 C31 C32 C33 C34 -2.64(12) . . . . ?
 C36 C35 C34 C33 4.47(14) . . . . ?
 C17 C12 C13 C14 177.92(10) . . . . ?
 C16 C15 C14 C13 0.40(14) . . . . ?
 C12 C13 C14 C15 -1.07(14) . . . . ?
 C22 C23 C24 C25 3.06(14) . . . . ?
 C37 C32 C33 C34 174.27(10) . . . . ?
 C32 C33 C34 C35 -3.21(14) . . . . ?
 C26 C25 C24 C23 -1.38(14) . . . . ?
 C44 C45 C46 C41 -1.53(15) . . . . ?
 C44 C43 C42 C41 -1.25(15) . . . . ?
 C42 C41 C46 C45 0.79(14) . . . . ?

loop_
  _diffrn_refln_index_h
  _diffrn_refln_index_k
  _diffrn_refln_index_l
  _diffrn_refln_intensity_net
  _diffrn_refln_intensity_u
 0 0 -3 0.06 0.28
 0 0 3 0.06 0.24
 0 0 -4 64.77 2.96
 0 0 -5 0.31 0.34
 0 0 -6 1020.67 32.84
 0 0 6 982.41 32.71
 0 0 -7 0.44 0.37
 0 0 -7 0.28 0.43
 0 0 8 655.25 20.74
 0 0 -8 639.99 21.92
 0 0 -8 610.86 21.74
 0 0 8 607.64 21.79
 0 0 9 0.95 0.34
 0 0 -9 0.19 0.39
 0 0 9 0.55 0.67
 0 0 -9 0.36 0.51
 0 0 10 1419.6 44.43
 0 0 -10 1295.36 45.9
 0 0 10 1416.26 45.99
 0 0 11 0.64 0.4
 0 0 11 -0.22 0.61
 0 0 -11 0.24 0.6
 0 0 -12 165.42 7.63
 0 0 12 158.62 6.11
 0 0 12 150.47 7.47
 0 0 -12 159.61 7.76
 0 0 -13 -0.26 0.4
 0 0 -13 0.28 0.81
 0 0 13 0.57 0.31
 0 0 13 0.26 0.79
 0 0 14 166.71 6.42
 0 0 14 172.27 8.37
 0 0 -14 163.23 8.43
 0 0 -14 181.19 8.43
 0 0 15 0.3 0.9
 0 0 15 1.02 0.4
 0 0 -15 -0.33 0.78
 0 0 -15 -0.3 0.81
 0 0 16 102.35 6.21
 0 0 16 97.79 4.12
 0 0 -16 105.82 6.48
 0 0 -16 95.66 5.97
 0 0 17 -0.08 0.36
 0 0 17 0.68 1.18
 0 0 -17 -0.34 0.92
 0 0 18 31.47 1.68
 0 0 18 30.26 3.42
 0 0 -18 35.17 3.56
 0 0 19 -0.37 1.35
 0 0 -19 -0.38 1.19
 0 0 19 -0.1 0.32
 0 0 19 0.86 0.25
 0 0 -20 3.99 1.58
 0 0 -21 0.84 1.14
 0 0 -22 9.2 2.26
 0 0 -23 -0.45 1.3
 0 0 -24 41.49 4.64
 0 0 -25 2.43 1.71
 0 0 -26 83.63 6.68
 0 0 -27 -0.52 1.75
 0 -1 3 215.7 7.2
 0 1 -3 209.37 6.79
 0 -1 4 6.6 0.79
 0 1 -4 6.29 0.57
 0 -1 5 21.18 1.2
 0 -1 5 24.45 1.67
 0 -1 6 8.88 1.07
 0 -1 -6 9.24 1.06
 0 1 6 8.37 1.03
 0 1 -6 9.65 1.1
 0 -1 6 9.04 0.76
 0 -1 -6 9.28 1.13
 0 -1 7 94 3.76
 0 1 -7 100.05 4.66
 0 1 7 92.3 4.47
 0 -1 7 101.34 4.63
 0 -1 -7 97.57 4.47
 0 -1 -7 90.87 4.56
 0 1 8 284.58 11.07
 0 1 -8 283.69 10.96
 0 1 8 272.41 10.77
 0 -1 8 285.55 10.87
 0 -1 -8 287.45 10.79
 0 1 -8 287.74 10.93
 0 -1 8 287.34 9.82
 0 -1 -8 294.42 11.05
 0 1 9 394.08 14.71
 0 1 -9 394.69 14.62
 0 1 9 405.6 14.54
 0 -1 -9 384.79 14.33
 0 -1 9 393.38 14.47
 0 -1 9 397.25 13.22
 0 -1 -9 362.8 14.52
 0 1 10 8.88 1.55
 0 -1 10 11.91 1.01
 0 -1 -10 11.97 1.58
 0 1 10 11.87 1.55
 0 1 -10 12.76 1.62
 0 -1 11 832.46 26.59
 0 1 11 757.41 28.25
 0 1 -11 834.48 28.49
 0 1 -12 25.99 2.5
 0 1 -12 24.73 2.59
 0 -1 12 24.34 1.61
 0 1 12 29.92 2.74
 0 -1 12 23.62 2.42
 0 1 -13 406.3 9.94
 0 1 13 414.09 6.17
 0 -1 13 395.59 5.63
 0 -1 13 402.06 9.33
 0 1 -14 706.19 13.19
 0 1 -14 688.23 13.5
 0 1 14 696.05 8.07
 0 -1 14 664.78 7.34
 0 1 14 607.74 12.48
 0 -1 14 622.05 12.24
 0 -1 -15 244.7 11.01
 0 1 -15 251.24 11.22
 0 1 15 244.16 11.25
 0 -1 15 261.05 11.23
 0 1 15 251.8 9.11
 0 -1 15 245.02 8.88
 0 1 -15 245.84 11.38
 0 -1 -16 67.65 4.76
 0 1 -16 71.69 4.97
 0 -1 16 64.85 4.7
 0 1 16 64.41 4.92
 0 1 16 66.86 3.16
 0 -1 16 64.74 3.02
 0 1 -16 66.14 4.97
 0 -1 17 197.72 9.62
 0 1 17 195.75 9.84
 0 1 17 205.36 7.23
 0 -1 17 182.1 6.97
 0 1 -17 194.06 10
 0 1 -17 191.39 9.72
 0 -1 -17 202.59 9.68
 0 1 -18 46.6 4.28
 0 1 18 46.47 4.24
 0 -1 18 47.38 4.06
 0 1 18 38.38 2.05
 0 -1 18 37.18 1.94
 0 1 18 42.14 2.11
 0 -1 -18 43.08 3.88
 0 1 -18 38.7 3.81
 0 1 -19 287.72 12.84
 0 -1 19 264.14 12.02
 0 1 19 258.19 12.12
 0 -1 -19 272.21 12.16
 0 1 -19 271.15 12.38
 0 1 19 260.21 8.61
 0 -1 19 234.77 8.35
 0 1 19 245.33 8.52
 0 -1 -20 107.54 6.92
 0 1 -20 99.87 6.83
 0 -1 -21 215.58 10.89
 0 1 -21 201.09 10.84
 0 -1 -22 0.85 1.15
 0 1 -22 0.9 1.29
 0 1 -23 258.05 13.23
 0 -1 -23 285.52 13.44
 0 -1 -24 141.56 8.66
 0 1 -24 128.81 8.58
 0 -1 -25 54.1 5.14
 0 1 -25 43 4.81
 0 1 -26 -0.52 1.62
 0 -1 -26 -0.49 1.47
 0 -1 -27 18.02 3.07
 0 1 -27 11.22 2.6
 0 -2 1 1857.59 60.44
 0 2 -1 1959.31 60.41
 0 2 1 1802.32 60.41
 0 -2 2 1284.31 39.22
 0 2 2 1281.94 39.32
 0 -2 3 1141.95 34.5
 0 2 3 1114.57 34.63
 0 -2 4 323.57 11.04
 0 2 -4 323.8 10.58
 0 -2 5 1110.62 34.5
 0 2 -5 1017.72 33.78
 0 -2 5 1074.31 33.82
 0 -2 -5 1038.88 34.68
 0 2 -6 6.01 0.7
 0 2 6 5.82 0.93
 0 -2 6 6.14 0.7
 0 -2 6 5.75 0.93
 0 2 -7 294.13 10.49
 0 -2 7 307.34 10.5
 0 -2 7 321.03 11.46
 0 2 7 302.73 11.34
 0 -2 8 26.89 1.63
 0 -2 8 25.84 2.15
 0 2 8 27.67 2.2
 0 -2 9 530.37 19.06
 0 -2 -9 520.19 18.81
 0 -2 9 532.62 17.79
 0 2 9 546.43 19.39
 0 2 9 540.72 19
 0 2 -9 542.58 19.2
 0 -2 10 74.89 4.3
 0 -2 10 71 3.24
 0 2 10 66.72 4.28
 0 2 10 64.25 4.04
 0 -2 11 241.55 10.02
 0 2 -11 230.62 10.05
 0 -2 11 229.96 8.5
 0 2 11 251.23 10.4
 0 2 -11 232.12 10.06
 0 -2 12 273.23 7.61
 0 -2 12 258.91 4.7
 0 2 12 272.95 8.07
 0 2 -12 279.24 7.98
 0 -2 -13 98.84 5.41
 0 2 -13 97.36 5.66
 0 -2 13 88 3.98
 0 2 13 101.49 5.85
 0 2 -13 82.14 5.39
 0 2 13 98 5.46
 0 -2 14 11.43 1.85
 0 2 -14 9.1 1.67
 0 -2 -14 0.26 0.42
 0 -2 14 12.72 1.1
 0 2 14 10.47 1.93
 0 2 -14 8.87 1.71
 0 2 14 0.27 0.55
 0 -2 -15 144.26 7.44
 0 2 -15 157.83 8.01
 0 2 -15 127.46 7.53
 0 -2 15 148.22 5.71
 0 -2 15 140.59 7.39
 0 2 15 140.24 7.76
 0 2 16 65.68 5.01
 0 -2 16 63.53 4.61
 0 2 -16 61.48 4.79
 0 -2 -16 65.49 4.61
 0 2 -16 66.05 4.98
 0 2 16 66.46 3.35
 0 -2 16 61.5 3.06
 0 2 16 71.47 3.25
 0 2 17 3.28 1.51
 0 -2 17 3.15 1.46
 0 2 -17 3.29 1.37
 0 -2 -17 3.53 1.2
 0 2 -17 1.13 1.14
 0 2 17 3.84 0.75
 0 -2 17 2.73 0.61
 0 2 17 2.01 0.64
 0 2 18 4.98 1.59
 0 -2 18 5.32 1.57
 0 -2 -18 5.09 1.51
 0 2 -18 5.79 1.65
 0 2 -18 5.62 1.86
 0 2 18 3.64 0.76
 0 -2 18 4.88 0.7
 0 2 18 4.56 0.76
 0 2 -19 26.38 3.28
 0 -2 -19 33.72 3.5
 0 -2 19 29.03 3.35
 0 -2 19 29.72 1.58
 0 2 19 29.22 1.73
 0 2 19 30.66 1.75
 0 2 -20 4.02 1.72
 0 2 20 3.43 0.53
 0 2 20 4.04 0.57
 0 -2 20 7.34 1.86
 0 2 -20 6.39 1.93
 0 -2 -20 4.89 1.49
 0 2 -21 7.97 2.17
 0 -2 -21 5.13 1.76
 0 2 -21 7.57 2.07
 0 -2 -22 -0.41 1.3
 0 2 -22 -0.46 1.26
 0 -2 -23 59.4 5.2
 0 2 -23 60.63 5.52
 0 -2 -24 48.82 4.83
 0 2 -24 59.48 5.57
 0 -2 -25 7.4 2.19
 0 2 -25 10.9 2.67
 0 -2 -26 47.16 4.84
 0 2 -26 45.11 5.02
 0 -2 -27 38.51 4.48
 0 2 -27 31.11 4.35
 0 3 0 0.38 0.32
 0 -3 0 0.43 0.35
 0 3 0 0.16 0.34
 0 3 1 60.18 2.85
 0 -3 1 62.42 2.93
 0 -3 1 63.85 2.84
 0 3 -1 64.12 2.83
 0 3 1 56.28 2.75
 0 -3 2 614.58 21.58
 0 3 -2 692.7 21.59
 0 -3 -2 672.78 21.62
 0 3 2 649.81 21.73
 0 3 -3 722.91 23.31
 0 -3 3 722.44 23.57
 0 3 3 691.23 23.66
 0 3 -4 0.51 0.44
 0 -3 4 0.7 0.54
 0 3 4 0.53 0.55
 0 -3 5 106.36 4.64
 0 -3 5 97.46 4.14
 0 3 -5 99.58 4.16
 0 3 5 97.19 4.17
 0 3 5 99.48 4.82
 0 -3 6 501.74 16.7
 0 3 -6 462.66 15.89
 0 -3 6 492.08 15.98
 0 3 6 471.26 15.97
 0 -3 7 -0.16 0.47
 0 -3 7 0.2 0.34
 0 3 -7 0.1 0.42
 0 -3 -7 -0.2 0.51
 0 3 -8 177.95 6.85
 0 -3 8 195.51 7.89
 0 -3 8 175.18 6.82
 0 3 8 175.5 7.62
 0 3 -9 263.75 9.44
 0 -3 9 247.19 9.3
 0 -3 9 269.38 10.5
 0 3 9 254.86 10.32
 0 -3 10 363.78 14.09
 0 3 -10 383.93 14.39
 0 -3 10 352.84 12.76
 0 3 10 379.71 14.49
 0 3 -11 28.75 2.62
 0 -3 11 33.13 2.77
 0 -3 11 30.04 1.85
 0 3 11 31.05 2.79
 0 3 -12 828.92 17.01
 0 3 12 831.46 16.32
 0 -3 12 828.77 16.66
 0 -3 12 822.66 13.21
 0 3 12 803.86 17.05
 0 3 13 23.69 2.68
 0 3 -13 25.36 2.68
 0 3 13 17.89 2.19
 0 -3 13 23.64 2.6
 0 -3 -13 24.49 2.41
 0 3 -13 20.3 2.43
 0 -3 13 24.15 1.73
 0 3 13 23.94 1.77
 0 3 14 326.74 9.6
 0 3 -14 296.2 8.94
 0 3 14 0.27 0.59
 0 3 -14 298.89 9.01
 0 -3 14 323.51 9.06
 0 -3 -14 0.52 0.74
 0 -3 14 299.24 5.46
 0 3 14 319.17 5.78
 0 3 15 191.75 9.45
 0 3 -15 184.5 9.29
 0 3 15 186.13 8.84
 0 -3 -15 180.55 8.7
 0 3 -15 169.88 9.09
 0 -3 15 179.63 7.08
 0 3 15 188.39 7.23
 0 -3 16 458.31 18.76
 0 3 16 492.57 19.84
 0 3 -16 490.12 19.75
 0 3 16 498.53 19.25
 0 3 -16 513.69 19.9
 0 -3 -16 529.44 19.38
 0 -3 16 477.67 16.88
 0 3 16 527.56 17.14
 0 -3 17 35.09 3.29
 0 3 17 28.84 3.58
 0 -3 -17 33.57 3.27
 0 3 -17 35.77 3.64
 0 3 -17 31.62 3.46
 0 -3 17 31.36 1.99
 0 3 17 31.69 2.09
 0 -3 18 326.79 14.33
 0 3 18 329.7 15.12
 0 -3 -18 361.25 14.89
 0 3 -18 343.22 15.26
 0 3 -18 347.03 15.35
 0 3 18 351.65 12.38
 0 -3 18 320.92 11.86
 0 3 18 375.51 12.27
 0 3 -19 10.52 2.32
 0 -3 -19 8.41 1.92
 0 3 -19 13.25 2.51
 0 3 19 13.23 1.33
 0 3 19 16.08 1.35
 0 -3 19 12.73 1.11
 0 -3 19 13.57 2.33
 0 3 -20 132.75 8.28
 0 -3 20 127.07 7.53
 0 3 -20 153.11 8.63
 0 -3 -20 164.28 8.31
 0 3 20 133.3 5.18
 0 3 20 133.72 5.11
 0 -3 20 120.83 4.73
 0 3 21 1.97 0.45
 0 3 21 2.77 0.5
 0 3 -21 3.32 1.87
 0 3 -21 1.38 1.32
 0 3 -22 206.12 11.29
 0 3 -22 185.48 10.83
 0 -3 -22 213.41 10.67
 0 3 -23 -0.51 1.23
 0 -3 -23 0.84 1.47
 0 3 -23 0.5 1.36
 0 3 -24 90.88 7.01
 0 -3 -24 82.36 6.24
 0 -3 -25 2.71 1.64
 0 3 -25 1.62 1.77
 0 -3 -26 100.3 7.11
 0 3 -26 89.36 7.44
 0 3 -27 -0.58 2.02
 0 -3 -27 0.48 1.61
 0 4 0 133.3 5.28
 0 -4 0 126.43 5.31
 0 4 0 123.9 5.15
 0 -4 1 65.27 3.23
 0 4 -1 63.57 3.1
 0 4 1 56.37 2.99
 0 4 -1 63.41 3.08
 0 4 1 59.54 3.03
 0 4 2 539.21 17.88
 0 4 -2 510.79 17.66
 0 -4 -2 506.04 17.71
 0 -4 2 537.73 17.8
 0 4 3 1657.28 55.34
 0 4 -3 1686.46 55.02
 0 -4 -3 1705.6 55.14
 0 -4 3 1850.32 55.37
 0 4 -4 1065.4 33.96
 0 4 4 1099.94 34.57
 0 4 5 389.74 14.35
 0 4 -5 393.28 13.63
 0 -4 5 375.87 13.63
 0 4 5 414.68 13.74
 0 -4 5 381.27 14.03
 0 4 6 45.25 3.11
 0 -4 6 40.01 2.75
 0 4 6 49.39 2.64
 0 -4 6 45.19 2.55
 0 4 -6 40.03 2.44
 0 -4 7 274.57 10.42
 0 -4 7 250.63 9.63
 0 4 -7 256.87 9.64
 0 4 7 270.77 9.76
 0 4 -8 129.11 5.57
 0 -4 8 132.45 6.29
 0 -4 8 134 5.61
 0 4 8 138.52 5.69
 0 4 -9 67.16 3.5
 0 -4 9 71.39 4.24
 0 -4 9 74.07 3.6
 0 4 9 69.98 3.56
 0 4 -10 0.27 0.47
 0 -4 10 0.68 0.71
 0 -4 10 1.82 0.61
 0 4 10 0.54 0.52
 0 4 11 91.67 4.8
 0 -4 11 84.93 4.29
 0 4 -11 82.98 3.17
 0 -4 11 94.05 3.27
 0 4 11 84.85 3.17
 0 4 12 174.33 8.56
 0 4 12 181.23 8.19
 0 -4 12 176.05 8.28
 0 4 -12 170.52 8.44
 0 -4 12 159.04 6.84
 0 4 12 171.08 6.94
 0 4 13 21.13 2.59
 0 4 -13 20.94 2.4
 0 4 -13 24.48 2.61
 0 -4 -13 20.44 2.12
 0 -4 13 23.86 2.48
 0 -4 13 21.29 1.64
 0 4 13 26.13 1.83
 0 4 14 40.7 3.57
 0 4 -14 44.96 3.64
 0 -4 14 48.46 3.61
 0 4 -14 52.84 3.94
 0 -4 14 46.39 2.34
 0 4 14 50.56 2.5
 0 4 15 25.79 3.17
 0 4 -15 24.85 3
 0 4 15 27.55 2.92
 0 -4 -15 30.53 2.97
 0 4 -15 34.03 3.43
 0 -4 15 27.89 3.02
 0 -4 15 31.68 2.15
 0 4 15 32.94 2.22
 0 4 16 12.43 2.37
 0 4 16 12.92 2.11
 0 4 -16 12.48 2.22
 0 -4 -16 11.28 1.93
 0 4 -16 14.25 2.39
 0 -4 16 11.3 2.17
 0 -4 16 16.85 1.5
 0 4 16 13.28 1.47
 0 4 17 12.64 2.4
 0 4 17 6.76 1.71
 0 4 -17 9.73 2.14
 0 -4 17 10.05 1.9
 0 -4 -17 11.91 1.99
 0 4 -17 9.89 2.15
 0 -4 17 11.13 1.19
 0 4 17 11.53 1.33
 0 4 -18 0.41 1.05
 0 4 18 -0.34 1.02
 0 -4 -18 0.33 0.94
 0 4 -18 -0.42 1.3
 0 -4 18 0.63 1.17
 0 -4 18 0.12 0.53
 0 4 18 -0.13 0.59
 0 -4 -19 7.94 1.84
 0 4 -19 10.04 2.23
 0 4 -19 14.7 2.56
 0 4 19 13.01 1.36
 0 -4 19 13.59 1.26
 0 -4 19 11.54 2.19
 0 -4 20 0.35 1.29
 0 -4 -20 0.36 1.14
 0 4 -20 0.46 1.24
 0 4 -20 -0.91 1.54
 0 4 20 -0.13 0.6
 0 4 20 -0.22 0.51
 0 -4 20 0.34 0.44
 0 -4 21 69.06 5.19
 0 4 -21 60.86 5.48
 0 -4 -21 64.05 5
 0 4 21 59.26 2.94
 0 4 21 57.3 2.88
 0 4 -21 70.28 5.79
 0 4 22 7.46 0.78
 0 4 22 7.44 0.73
 0 -4 -22 8.29 2.13
 0 -4 -23 3.28 1.49
 0 4 -23 3.13 1.89
 0 4 -23 0.52 1.49
 0 4 -24 3.25 1.78
 0 -4 -24 4.25 1.85
 0 4 -24 7 2.29
 0 -4 -25 51.87 4.88
 0 4 -25 57.84 5.75
 0 4 -25 54.65 5.76
 0 -4 -26 11.33 2.56
 0 4 -26 15.09 3.18
 0 -4 -27 44.07 4.72
 0 4 -27 47.68 5.37
 0 5 0 0.51 0.49
 0 -5 0 0.14 0.5
 0 5 0 -0.13 0.5
 0 5 -1 35.87 2.37
 0 -5 1 43.82 2.68
 0 5 -1 36.3 2.37
 0 5 1 35.13 2.37
 0 5 1 40.27 2.48
 0 5 2 12.64 1.38
 0 5 -2 11 1.29
 0 5 -2 11.32 1.28
 0 -5 -2 11.35 1.29
 0 -5 3 682.05 22.38
 0 5 -3 670.96 22.18
 0 -5 -3 643.08 22.3
 0 5 3 625.25 22.41
 0 5 -4 37.11 2.43
 0 -5 4 38.63 2.58
 0 5 4 39.84 2.74
 0 -5 5 17.6 1.69
 0 -5 5 13.97 1.45
 0 5 -5 14.55 1.44
 0 5 5 17.5 1.57
 0 5 5 15.24 1.72
 0 -5 6 73.07 4.02
 0 5 -6 69.04 3.61
 0 -5 6 66.63 3.62
 0 5 6 66.15 3.58
 0 5 6 72.43 4.21
 0 -5 7 246.55 9.78
 0 5 -7 235.32 9.1
 0 -5 7 228.28 9.12
 0 5 7 248.69 9.25
 0 5 7 223.12 9.86
 0 -5 8 71.28 3.77
 0 5 -8 65.14 3.61
 0 5 8 67.44 3.67
 0 -5 9 334.12 12.55
 0 -5 -9 299.45 12.83
 0 5 -9 315.23 11.53
 0 -5 9 291.8 11.44
 0 5 9 311.62 11.56
 0 5 -10 51.46 3.06
 0 5 10 50.24 3.06
 0 -5 10 46.11 2.97
 0 -5 10 57.98 3.86
 0 -5 -10 51.71 4.01
 0 -5 11 229.8 10.03
 0 5 -11 220.59 10.19
 0 5 11 225.35 8.9
 0 5 -11 235.82 8.99
 0 -5 11 211.48 8.83
 0 5 11 230.47 9.93
 0 5 12 358.58 12.03
 0 5 -12 332.79 11.66
 0 -5 12 323.4 11.12
 0 5 -12 337.97 9.71
 0 -5 12 322.35 9.55
 0 5 12 350.53 9.73
 0 5 13 311.06 9.51
 0 -5 13 279.72 8.5
 0 5 -13 291.62 9.11
 0 -5 13 288.5 6.27
 0 5 13 297.87 6.41
 0 5 14 270.92 9.16
 0 5 -14 268 8.89
 0 5 14 277.17 8.28
 0 5 -14 233.39 8.46
 0 -5 14 303.67 9.01
 0 -5 14 262.48 5.94
 0 5 14 268.9 6.12
 0 5 15 190.87 9.35
 0 5 -15 162.78 8.74
 0 5 15 161.7 8.23
 0 -5 15 161.68 8.48
 0 -5 -15 154.35 7.95
 0 5 -15 155.55 8.73
 0 -5 15 149.66 6.81
 0 5 15 178.99 7.15
 0 5 16 139.92 8.13
 0 5 16 133.33 7.4
 0 5 -16 146.19 8.07
 0 -5 16 130.22 7.61
 0 -5 -16 144.28 7.4
 0 5 -16 130.77 7.91
 0 -5 16 125.33 5.84
 0 5 16 140.8 6.12
 0 5 -17 750.11 27.38
 0 5 17 719.72 26.4
 0 -5 17 677.89 26.58
 0 5 -17 689.39 27.27
 0 -5 -17 714.66 26.17
 0 -5 17 705.22 24.12
 0 5 17 729.1 24.33
 0 5 -18 125.1 7.88
 0 5 18 135.67 7.55
 0 -5 -18 133.67 7.41
 0 5 -18 145.12 8.46
 0 5 18 131.4 5.81
 0 -5 18 123.36 5.66
 0 -5 18 134.75 7.25
 0 -5 19 76.33 5.24
 0 5 19 76.01 5.45
 0 5 -19 75.17 5.91
 0 -5 -19 81.02 5.45
 0 5 -19 66.55 5.72
 0 5 19 76.37 3.9
 0 -5 19 74.25 3.73
 0 -5 20 92.3 6.16
 0 -5 -20 111.05 6.69
 0 5 -20 110.7 7.55
 0 5 -20 111.59 7.44
 0 5 20 104.29 4.71
 0 -5 20 98.1 4.42
 0 -5 21 251.93 11.58
 0 5 -21 245.14 12.75
 0 -5 -21 273.83 11.99
 0 5 -21 251.5 12.71
 0 5 21 251.45 9.28
 0 5 21 246.82 9.06
 0 -5 21 222.05 8.56
 0 5 22 51.8 2.76
 0 5 -22 54.24 5.28
 0 5 22 51.29 2.65
 0 5 -22 55.44 5.48
 0 -5 -22 50.86 4.53
 0 5 -23 155.6 9.06
 0 -5 -23 148.07 7.71
 0 5 -23 149.85 8.85
 0 5 -24 62.72 6.14
 0 -5 -24 69.46 5.56
 0 5 -24 57.99 5.92
 0 -5 -25 33.47 3.97
 0 5 -25 31.56 4.31
 0 5 -25 39.08 4.81
 0 5 -26 62.59 6.23
 0 -5 -26 71.56 5.72
 0 5 -26 55.33 5.99
 0 5 -27 42.63 5.33
 0 -5 -27 42.58 4.58
 0 6 0 453.72 16.55
 0 -6 0 487.31 16.86
 0 6 -1 175.22 7.37
 0 6 1 170.74 7.31
 0 6 -1 179.93 7.43
 0 -6 1 182 7.65
 0 6 2 317.65 12.14
 0 6 -2 333.02 12.28
 0 6 -2 322.85 12.08
 0 -6 -2 318.51 12.23
 0 -6 2 338.39 12.44
 0 6 3 -0.36 0.58
 0 6 -3 -0.31 0.58
 0 -6 -3 0.52 0.59
 0 6 -4 252.92 10.22
 0 6 4 284.34 10.86
 0 -6 4 272.71 10.51
 0 6 5 68.79 4.19
 0 -6 5 75.65 4.06
 0 6 -5 73.27 3.93
 0 6 5 65.87 3.84
 0 -6 5 81.35 4.27
 0 6 6 475.28 17.27
 0 -6 6 436.23 16.49
 0 6 -6 475.43 16.54
 0 6 6 480.66 16.62
 0 -6 6 445.69 16.88
 0 6 7 1.21 0.88
 0 6 -7 0.17 0.58
 0 -6 7 0.18 0.45
 0 6 7 0.17 0.58
 0 -6 7 -0.21 0.64
 0 6 8 105.98 5.93
 0 6 -8 102.8 5.14
 0 -6 8 108.79 5.27
 0 6 8 107.2 5.21
 0 -6 8 108.49 5.69
 0 6 -9 6.55 1.15
 0 -6 9 4.48 0.95
 0 6 9 6.33 1.11
 0 -6 9 8.15 1.49
 0 -6 -10 82.02 5.38
 0 -6 10 83.49 4.94
 0 6 10 87.03 4.42
 0 6 -10 72.21 4.15
 0 -6 10 71.76 4.14
 0 -6 -11 0.34 0.98
 0 -6 11 0.27 0.74
 0 6 -11 0.18 0.65
 0 -6 11 0.36 0.57
 0 6 11 0.72 0.59
 0 -6 12 10.61 1.88
 0 6 -12 12.45 2.02
 0 6 -12 13.86 1.58
 0 -6 12 14.98 1.61
 0 6 12 14.28 1.63
 0 -6 13 6.07 1.52
 0 6 -13 8.21 1.76
 0 6 13 5.81 1.44
 0 6 -13 9.95 1.49
 0 6 13 8.43 1.95
 0 6 13 8.14 1.36
 0 -6 14 31.69 3.26
 0 6 -14 35.42 3.67
 0 6 14 35.37 3.29
 0 6 -14 34.51 2.64
 0 6 14 33.28 3.55
 0 6 14 35.92 2.71
 0 6 15 264.93 11.77
 0 6 -15 252.88 12.4
 0 -6 15 272.45 12.15
 0 6 15 265.45 12.5
 0 6 15 259.31 10.38
 0 6 -16 -0.39 1.01
 0 6 16 0.65 0.98
 0 6 -16 -0.42 1.2
 0 -6 -16 0.6 0.91
 0 -6 16 0.35 1.06
 0 6 16 -0.18 0.68
 0 6 17 25.04 2.28
 0 6 17 28.73 3.14
 0 6 -17 26 3.35
 0 -6 -17 30.81 3.15
 0 6 18 15.03 2.45
 0 6 -18 23.41 3.11
 0 6 -18 15.22 2.7
 0 -6 -18 20.75 2.67
 0 6 18 14.43 1.73
 0 -6 18 19.48 1.85
 0 6 -19 14.08 2.7
 0 6 19 14.46 2.38
 0 6 -19 16.9 2.94
 0 -6 -19 16.45 2.43
 0 -6 19 13.75 2.17
 0 -6 19 13.57 1.57
 0 6 19 15.38 1.68
 0 -6 20 52.81 4.34
 0 -6 -20 55.64 4.55
 0 6 -20 57.45 5.42
 0 6 -20 54.59 5.08
 0 6 20 57.03 3.3
 0 -6 20 47.15 2.94
 0 -6 21 -0.34 1.2
 0 -6 -21 -0.37 1.06
 0 6 -21 -0.49 1.18
 0 6 -21 -1.58 1.5
 0 6 21 -0.15 0.64
 0 -6 21 0.24 0.56
 0 6 -22 20.77 3.48
 0 6 -22 19.52 3.31
 0 6 22 16.99 1.63
 0 -6 -22 21.46 2.98
 0 -6 -23 11.89 2.43
 0 6 -23 13.34 2.88
 0 6 23 9.74 1.18
 0 6 -23 10.77 2.69
 0 -6 -24 39.24 4.11
 0 6 -24 38.69 4.93
 0 6 -24 27.66 4.09
 0 -6 -25 15.54 2.69
 0 6 -25 14.88 3.13
 0 6 -25 8.47 2.77
 0 6 -26 119.64 8.89
 0 -6 -26 124.11 7.98
 0 6 -27 -0.64 1.83
 0 -6 -27 0.44 1.38
 0 6 -27 -0.6 1.72
 0 -7 0 0.39 0.56
 0 7 0 -0.18 0.56
 0 -7 0 -0.18 0.59
 0 -7 -1 30.93 2.31
 0 7 -1 31.2 2.5
 0 -7 1 32.49 2.62
 0 7 1 29.68 2.44
 0 7 -1 28.17 2.36
 0 -7 1 33.83 2.43
 0 7 -2 0.6 0.51
 0 -7 -2 0.64 0.54
 0 7 -2 1.25 0.61
 0 7 2 1.32 0.84
 0 -7 2 0.62 0.62
 0 7 -3 178.27 7.64
 0 -7 -3 179.83 7.88
 0 7 3 174.75 7.79
 0 7 -4 98.08 5.01
 0 -7 -4 98.8 5.16
 0 7 4 99.15 5.28
 0 -7 5 504.37 17.84
 0 7 -5 475.87 17.59
 0 7 5 469.84 17.52
 0 7 5 511.54 18.25
 0 -7 6 191.03 8.29
 0 7 -6 174.29 7.84
 0 7 6 189.81 7.96
 0 7 6 177.2 8.38
 0 -7 7 63.48 4.11
 0 7 -7 66 3.94
 0 7 7 63.29 3.84
 0 7 7 67.75 4.43
 0 -7 8 35.39 2.78
 0 7 -8 38.03 2.59
 0 7 8 38.77 2.61
 0 7 8 34.05 2.93
 0 -7 9 319.73 8.38
 0 7 -9 314.33 7.29
 0 7 9 309.18 7.3
 0 7 9 289.65 8.65
 0 -7 10 131.18 6.91
 0 -7 -10 125.51 7.4
 0 7 -10 137.37 6.37
 0 7 10 132.32 6.33
 0 7 -11 230.52 9.57
 0 -7 11 243.66 10.6
 0 -7 -11 226.02 11.04
 0 7 11 219.71 9.45
 0 7 -12 114.44 5.85
 0 -7 12 125.52 6.85
 0 7 12 121.94 5.95
 0 7 -13 193.16 8.24
 0 -7 13 190.63 9.26
 0 7 -13 164.01 9.32
 0 7 13 185.93 9.04
 0 7 13 185.74 8.12
 0 7 14 141.98 8.2
 0 7 -14 139.95 8.2
 0 -7 14 125.04 7.45
 0 7 -14 141.33 6.66
 0 7 14 146.74 7.68
 0 7 14 138.08 6.56
 0 -7 15 913.25 33.29
 0 7 -15 955.9 34.28
 0 7 15 926.98 33.05
 0 7 -15 912.16 31.57
 0 7 15 920.85 33.98
 0 7 15 936.12 31.55
 0 7 16 94.72 6.18
 0 7 -16 100.24 7.04
 0 7 16 107.3 5.39
 0 7 -17 203.3 11.01
 0 7 17 235.98 10.74
 0 7 17 225.96 9.17
 0 -7 -17 224.28 10.35
 0 7 -18 11.17 2.48
 0 -7 -18 11.93 2.18
 0 7 18 11.77 1.63
 0 7 -18 12.1 2.39
 0 7 18 12.58 2.29
 0 7 19 190.28 9.82
 0 7 -19 180.86 10.42
 0 7 19 191.3 8.15
 0 7 -19 196.65 11.08
 0 -7 -19 192.75 9.6
 0 -7 -20 33.47 3.46
 0 7 -20 35.05 4.07
 0 7 -20 31.69 4.16
 0 7 20 26.7 2.39
 0 -7 20 27.78 3.17
 0 -7 21 97.75 6.29
 0 -7 -21 106.88 6.71
 0 7 -21 96.54 7.66
 0 7 -21 105.39 7.67
 0 7 21 102.99 5.1
 0 -7 21 106.86 4.94
 0 -7 -22 6.1 1.77
 0 7 -22 5.25 1.97
 0 7 -22 3.99 2.07
 0 7 -23 168.17 10.86
 0 -7 -23 188.23 9.69
 0 7 -23 167.24 10.51
 0 -7 -24 28.96 3.56
 0 7 -24 34.17 4.43
 0 7 -24 27.99 4.3
 0 -7 -25 158.47 8.96
 0 7 -25 144.08 9.85
 0 7 -25 155.49 10.44
 0 7 -26 15.47 3.44
 0 -7 -26 17.3 3
 0 7 -26 13.68 3.13
 0 -8 0 438.66 16.01
 0 8 0 412.96 15.9
 0 -8 0 430.45 16.23
 0 -8 0 442.11 15.86
 0 -8 1 1110.7 37.24
 0 8 -1 1091.38 37.39
 0 -8 -1 1100.36 37.04
 0 8 -1 1113.97 37.35
 0 8 1 1074.4 37.29
 0 -8 1 1167.46 37.81
 0 -8 -1 1140.63 37.66
 0 8 -2 257.86 11.15
 0 -8 -2 280.63 10.84
 0 -8 2 289.92 11.46
 0 8 -2 285.44 11.11
 0 -8 2 274.23 9.13
 0 8 3 136.72 6.77
 0 8 -3 146.79 6.74
 0 -8 -3 140.07 6.9
 0 -8 -3 140.82 6.42
 0 8 4 358.19 13.94
 0 8 -4 360.81 13.57
 0 8 4 332.99 13.42
 0 -8 -4 356.46 13.86
 0 8 5 102.96 5.42
 0 8 -5 92.18 4.85
 0 8 5 87.42 4.81
 0 -8 6 581.36 20.9
 0 8 -6 567.92 20.52
 0 8 6 581.59 20.6
 0 8 6 554.64 21.11
 0 8 7 676.3 12.84
 0 -8 7 668.13 11.98
 0 8 -7 714.09 11.39
 0 8 7 706.92 11.46
 0 -8 -8 0.66 0.6
 0 8 8 98.45 5.02
 0 -8 8 103.91 4.83
 0 8 -8 -0.31 0.5
 0 8 -8 100.9 4.36
 0 8 8 103.61 4.45
 0 8 9 418.79 16.86
 0 -8 -9 414.51 17.11
 0 8 -9 419.13 13.96
 0 8 -9 421.42 15.76
 0 -8 9 421.05 16.38
 0 8 9 408.7 15.72
 0 -8 10 15.45 2.24
 0 8 -10 21.48 2.23
 0 8 10 20.1 2.17
 0 -8 -10 22.06 2.79
 0 8 10 19 2.54
 0 -8 11 200.43 9.86
 0 -8 -11 210.71 10.74
 0 8 -11 210.3 9.21
 0 8 11 228.03 9.37
 0 -8 12 93.23 6.14
 0 -8 -12 102.33 6.96
 0 8 -12 113.25 5.83
 0 8 12 112.6 5.83
 0 -8 12 122.06 6.04
 0 -8 13 5.2 1.22
 0 8 13 6.15 1.27
 0 8 -13 5.95 1.31
 0 -8 13 5.94 1.62
 0 8 14 19.41 2.9
 0 -8 14 26.28 3.11
 0 8 -14 25.61 3.22
 0 8 -14 23.59 2.43
 0 8 14 26.22 2.5
 0 -8 14 23.49 2.38
 0 8 14 18.96 2.59
 0 -8 15 19.74 2.13
 0 8 15 17.78 2.13
 0 8 -15 16.18 2.05
 0 8 -15 17 2.68
 0 8 15 17.2 2.55
 0 8 -16 9.37 2.14
 0 8 -16 10.35 1.64
 0 8 16 8.82 1.94
 0 -8 16 10.52 1.63
 0 8 16 10.66 1.72
 0 8 -17 -1.47 1.4
 0 8 17 1.12 0.84
 0 -8 17 0.67 0.84
 0 8 17 0.36 1.23
 0 -8 -18 8.74 1.87
 0 -8 18 6.77 1.38
 0 8 -18 12.25 2.71
 0 8 18 9.91 1.58
 0 8 18 8.54 1.86
 0 8 -18 7.48 2.17
 0 -8 -19 69.1 5.08
 0 8 -19 61.11 5.85
 0 -8 19 65.17 4.06
 0 8 19 70.47 4.25
 0 8 -19 70.17 5.93
 0 8 -20 2.76 1.81
 0 -8 -20 2.14 1.3
 0 8 20 4.15 1.24
 0 8 -20 2.51 1.7
 0 -8 21 4.89 1.59
 0 -8 -21 5.53 1.83
 0 8 21 4.16 1.17
 0 8 -21 2.6 1.63
 0 8 -21 3.43 1.87
 0 -8 -22 2.65 1.37
 0 8 -22 4.3 1.82
 0 8 -22 2.96 1.94
 0 -8 -23 67.14 5.32
 0 8 -23 68.15 6.22
 0 8 -23 68.67 6.58
 0 -8 -24 23.4 3.21
 0 8 -24 15.39 3.2
 0 8 -24 22.79 4.02
 0 -8 -25 62.19 5.21
 0 8 -25 63.31 6.22
 0 8 -25 60.49 6.39
 0 -8 -26 8.67 2.37
 0 8 -26 13.99 3.43
 0 -9 0 -0.41 0.73
 0 -9 0 -0.25 0.68
 0 9 0 -0.23 0.72
 0 -9 -1 181.91 8.05
 0 -9 1 182.78 8.13
 0 -9 -1 187.67 8.58
 0 -9 1 189.09 8.68
 0 9 1 191.38 8.47
 0 9 -1 171.7 8.17
 0 9 -2 50.69 3.72
 0 -9 -2 53.81 3.53
 0 9 -2 51.89 3.63
 0 -9 2 51.96 3.78
 0 -9 -3 66.82 4.66
 0 -9 -3 73.42 4.35
 0 9 -3 82.95 5.02
 0 9 3 77.84 3.15
 0 9 -3 85.36 4.79
 0 -9 -3 83.5 4.98
 0 9 4 108.44 5.95
 0 9 4 103.47 5.64
 0 9 -4 111.06 5.8
 0 -9 4 95.74 5.72
 0 -9 -4 121.87 6.24
 0 9 -4 97.76 5.84
 0 9 5 1.91 0.89
 0 9 -5 -0.29 0.59
 0 9 -5 0.92 0.96
 0 -9 5 1.58 0.89
 0 9 5 1.65 0.93
 0 9 6 114.43 5.37
 0 9 6 111.36 4.86
 0 9 -6 112.22 4.76
 0 -9 6 103.36 4.83
 0 9 -7 50.93 4.01
 0 9 7 48.81 3.62
 0 -9 7 47.33 3.34
 0 9 7 47.01 3.2
 0 9 -7 51.48 3.31
 0 -9 7 41.48 3.1
 0 9 8 307.01 11.82
 0 9 -8 295.14 11.86
 0 -9 8 280.03 11.05
 0 9 8 299.22 10.8
 0 9 -8 293.78 10.77
 0 9 9 49.43 3.9
 0 -9 -9 41.27 3.73
 0 -9 9 42.75 3.4
 0 9 -9 43.57 3.77
 0 9 9 38.87 2.99
 0 9 -9 49.04 3.29
 0 -9 -10 187.01 7.92
 0 9 10 186.02 7.59
 0 9 -10 175.44 2.87
 0 -9 10 188.42 7.04
 0 9 -10 180.72 6.22
 0 9 10 181.87 6.26
 0 -9 -11 0.41 0.84
 0 9 11 0.74 0.94
 0 9 -11 1.96 0.53
 0 -9 11 5.38 1.46
 0 9 -11 4.21 1.23
 0 9 11 2.98 1.08
 0 -9 11 -0.27 0.48
 0 -9 -12 266.32 9.95
 0 -9 12 248.21 8.5
 0 9 12 273.73 7.67
 0 9 -12 266.85 7.66
 0 9 -12 269.76 5.38
 0 -9 13 1.38 1.25
 0 -9 -13 -0.45 0.92
 0 9 13 1.75 1.01
 0 -9 13 0.26 0.42
 0 9 -13 0.5 0.85
 0 9 -14 523.02 10.68
 0 9 -14 500.71 13.93
 0 9 14 529.57 10.61
 0 9 -15 2.36 1.35
 0 9 -15 3.06 1.13
 0 9 15 -0.36 0.92
 0 -9 15 0.26 0.53
 0 9 15 1.5 0.91
 0 9 -16 386.81 9.19
 0 9 -16 391.9 12.95
 0 9 16 368.14 10.8
 0 9 17 102.02 4.68
 0 9 17 99.58 5.78
 0 9 -17 112.92 5
 0 9 -17 105.48 6.99
 0 9 -18 442.07 14.29
 0 9 18 452.89 9.7
 0 -9 -19 3.17 1.42
 0 -9 19 -0.23 0.42
 0 9 -19 1.67 1.51
 0 9 19 1.67 0.94
 0 9 -19 3.02 1.58
 0 -9 -20 267.42 9.07
 0 9 -20 250.08 11.16
 0 9 20 287.94 7.53
 0 9 -20 268.13 10.97
 0 -9 21 11.79 2.03
 0 -9 -21 15.49 2.54
 0 -9 21 6.85 1.34
 0 9 -21 22.12 3.73
 0 9 21 10.17 1.65
 0 9 -21 16.6 3.08
 0 9 -22 124.73 9.02
 0 9 -22 109.62 8.18
 0 -9 -22 117.09 7.2
 0 9 -23 5.09 2.17
 0 9 -23 7.38 2.47
 0 -9 -23 5.79 1.83
 0 9 -24 108.06 8.78
 0 9 -24 108.85 8.45
 0 -9 -24 124.41 7.54
 0 9 -25 10.08 2.79
 0 9 -25 3.58 2.23
 0 -9 -25 5.21 1.75
 0 -10 0 336.82 8.16
 0 10 0 336.11 8.62
 0 -10 0 356.9 9.28
 0 -10 1 488.86 11.01
 0 -10 -1 453 10.53
 0 -10 -1 471.25 9.51
 0 -10 1 486.51 9.91
 0 -10 -1 475.96 10.45
 0 10 -1 488.11 10.35
 0 -10 2 318.28 9.62
 0 -10 -2 330.45 9.77
 0 -10 -2 339.22 8.94
 0 -10 2 325.13 9.11
 0 10 -2 324.03 9.7
 0 -10 -2 305.59 9.37
 0 10 -2 332.33 9.32
 0 -10 -3 1081.56 14.45
 0 10 -3 1077 16.52
 0 10 -3 1078.56 15.2
 0 10 3 1036.97 6.86
 0 -10 3 1036.15 7.32
 0 -10 -3 1095 16.73
 0 10 -4 58.18 4.67
 0 10 -4 203.59 7.72
 0 -10 -4 248.29 7.23
 0 10 4 205.01 7.47
 0 -10 -4 17.45 3.13
 0 10 -4 221.64 7.38
 0 10 4 207.45 7.14
 0 -10 -4 198.74 7.52
 0 -10 4 25.44 3.39
 0 10 -5 576.14 18.68
 0 10 -5 571.22 18.21
 0 10 5 581.71 17.99
 0 10 -5 596.99 17.5
 0 10 5 614.84 17.69
 0 10 -6 0.38 0.9
 0 10 6 0.31 0.74
 0 10 -6 0.33 0.67
 0 10 -6 0.26 0.87
 0 -10 6 -0.3 0.6
 0 10 6 -0.26 0.82
 0 10 -7 386.26 16.28
 0 -10 7 352.78 14.93
 0 10 7 410.73 15.84
 0 10 -7 371.83 15.75
 0 10 -7 381.02 14.9
 0 10 7 375.37 14.87
 0 -10 7 345.98 14.92
 0 10 -8 24.68 3.14
 0 -10 8 27.04 2.8
 0 10 8 21.04 2.76
 0 10 -8 22.2 2.8
 0 10 -8 26.82 2.74
 0 10 8 21.55 2.48
 0 -10 8 23.1 2.62
 0 10 -9 454.07 18.7
 0 10 9 425.96 17.7
 0 10 -9 406.21 17.78
 0 -10 9 452.02 17.41
 0 10 9 428.95 16.79
 0 10 -9 423.52 16.67
 0 -10 9 444.45 17.18
 0 -10 -10 12.94 2.37
 0 10 10 14.15 2.37
 0 10 -10 15.12 2.48
 0 10 -10 16.87 2.14
 0 -10 10 12.74 1.98
 0 10 10 12.94 1.95
 0 -10 10 11.23 2.06
 0 -10 -11 111.02 7.29
 0 10 11 100.98 6.84
 0 -10 11 105.59 6.53
 0 10 -11 103.81 6.04
 0 10 11 113.86 6.21
 0 -10 11 109.55 6.27
 0 10 12 21.83 3.08
 0 -10 -12 17.46 2.86
 0 10 -12 21.23 1.26
 0 -10 12 20.47 2.74
 0 10 -12 16.4 2.23
 0 10 12 16.35 2.19
 0 -10 12 25.73 2.78
 0 10 -13 295.98 11.02
 0 -10 -13 320.32 15.09
 0 10 13 326.75 13.07
 0 10 -13 331.36 13.16
 0 -10 13 313.1 13.14
 0 10 -14 81.59 5.13
 0 -10 14 84 5.29
 0 10 14 82.1 5.11
 0 10 -14 79.53 3.98
 0 10 -15 -0.5 1.19
 0 10 -15 0.56 1.04
 0 -10 15 -0.29 0.87
 0 10 15 0.27 0.85
 0 10 15 0.38 0.96
 0 10 -15 0.33 0.59
 0 -10 16 15.78 2.24
 0 10 -16 24.38 3.56
 0 10 -16 20.82 2.52
 0 10 -16 16.06 1.9
 0 10 16 18.13 2.27
 0 10 16 15.02 2.45
 0 10 -17 0.66 0.72
 0 10 17 -0.27 0.97
 0 -10 17 0.84 1.08
 0 10 -17 1.1 1.08
 0 10 -17 -0.54 1.62
 0 10 -18 25.33 2.68
 0 10 -18 31.36 4.29
 0 10 -18 28.82 2.94
 0 10 18 28.68 2.92
 0 -10 -19 41.54 3.89
 0 10 -19 31.14 3.05
 0 10 -19 30.21 4.25
 0 10 19 33.69 3.09
 0 -10 19 39.91 3.29
 0 -10 20 15.06 2.13
 0 -10 -20 17.15 2.59
 0 10 -20 16.46 2.27
 0 10 -20 21.66 3.69
 0 10 20 18.35 2.25
 0 10 -20 16.16 3.2
 0 -10 -21 13.38 2.34
 0 10 -21 11.04 2.02
 0 -10 21 11.82 1.84
 0 10 -21 16.01 3.19
 0 10 -22 6.4 2.54
 0 10 -22 9.08 2.04
 0 -10 -22 9.46 2.1
 0 10 -22 8.53 2.48
 0 10 -23 0.66 1.69
 0 10 -23 0.36 0.97
 0 -10 -23 -0.38 1.2
 0 10 -23 -0.58 1.67
 0 10 -24 10.14 3.01
 0 10 -24 10.51 2.17
 0 10 -24 8.35 2.61
 0 -10 -24 10.18 2.4
 0 10 -25 110.12 8.89
 0 10 -25 89.45 7.74
 0 -10 -25 100.01 6.74
 0 -11 0 1.23 1.04
 0 -11 0 0.5 0.93
 0 -11 0 2 0.97
 0 11 0 0.55 0.97
 0 -11 0 -0.33 0.42
 0 -11 1 76.95 4.62
 0 -11 -1 76.23 4.53
 0 -11 -1 81.46 4.21
 0 -11 1 76.21 4.18
 0 -11 -1 0.3 0.59
 0 -11 1 75.74 4.34
 0 11 -1 70.76 4.13
 0 11 1 80.57 4.43
 0 -11 -1 9.16 1.77
 0 -11 -2 42.48 3.45
 0 -11 2 37.31 3.26
 0 11 -2 43.06 3.49
 0 -11 -2 50.28 3.33
 0 -11 2 41.57 3.15
 0 11 -2 45.96 3.36
 0 -11 -2 44.69 3.61
 0 -11 -3 19.77 2.46
 0 -11 3 19.43 2.34
 0 -11 -3 14.18 1.95
 0 11 -3 18.19 2.36
 0 -11 -3 16.47 2.29
 0 11 -3 14.95 2.13
 0 -11 3 17.03 1.08
 0 11 -4 43.96 3.92
 0 -11 4 37.48 2
 0 -11 -4 38.46 3.12
 0 11 -4 40.26 3.71
 0 -11 -4 40.71 3.63
 0 11 4 33.73 3.15
 0 11 -4 39.43 3.37
 0 -11 4 35.68 3.4
 0 11 4 33.1 1.86
 0 11 -5 52.66 4.46
 0 11 -5 45.23 4.06
 0 -11 -5 51.13 3.65
 0 -11 -5 55.63 4.4
 0 11 5 50.96 4.09
 0 11 -5 44.24 3.7
 0 11 5 43.84 3.7
 0 -11 5 50.01 4.08
 0 11 -6 251.42 12.13
 0 11 -6 235.52 11.58
 0 11 6 254.86 11.57
 0 11 -6 242.35 10.96
 0 11 6 256.55 11.14
 0 -11 6 252.97 11.48
 0 11 -7 227.03 11.37
 0 11 7 204.38 10.52
 0 11 -7 231.17 11.01
 0 11 -7 215.17 9.99
 0 11 7 239.79 10.36
 0 -11 7 206.2 10.3
 0 11 -8 142.97 8.37
 0 -11 8 110.7 6.74
 0 11 8 116.19 7.22
 0 11 -8 128.39 7.73
 0 11 -8 121.08 6.81
 0 11 8 128.17 6.92
 0 -11 8 130.63 7.25
 0 11 -9 200.2 10.67
 0 -11 9 175.92 9.05
 0 11 9 186.62 9.67
 0 11 -9 184.02 9.89
 0 11 -9 181.23 8.81
 0 11 9 168.19 8.69
 0 -11 9 185.59 9.26
 0 11 -10 14.53 2.68
 0 11 10 15.68 2.63
 0 11 -10 21.34 3.01
 0 -11 10 14.89 2.37
 0 11 -10 14.23 2.23
 0 -11 10 16.77 2.38
 0 11 10 18.12 2.38
 0 11 11 110.52 7.09
 0 -11 -11 98.04 7.1
 0 11 -11 82.64 6.65
 0 11 11 105.34 6.03
 0 11 -11 93.02 5.78
 0 -11 11 102.78 6.24
 0 -11 11 105.82 6.49
 0 -11 -12 7.29 2.07
 0 11 12 8.24 1.7
 0 -11 12 6.87 1.69
 0 11 -12 4.74 1.48
 0 -11 -13 21.26 3.37
 0 11 -13 26.19 3
 0 11 13 18.87 2.5
 0 -11 13 21.53 2.84
 0 -11 -14 82.22 6.67
 0 11 14 83.74 5.33
 0 -11 14 79.13 5.37
 0 11 -14 81.45 5.34
 0 11 -15 65.26 3.16
 0 11 15 61.54 4.59
 0 11 -15 69.65 4.81
 0 11 -16 56.47 3.11
 0 11 16 61.87 4.47
 0 -11 16 58.73 4.49
 0 11 -16 61.39 4.55
 0 11 -16 56.97 5.6
 0 11 -17 307.88 11.65
 0 11 17 310.83 13.1
 0 -11 17 316.83 13.38
 0 11 -17 315.03 13.22
 0 11 -17 310.47 15.6
 0 11 -18 163.33 7.25
 0 11 18 174.02 8.33
 0 -11 18 166.95 8.36
 0 11 -18 161.36 8.29
 0 11 -18 154.85 10.23
 0 11 -19 90.1 5.05
 0 11 -19 83.44 7.3
 0 11 19 99.25 5.82
 0 -11 19 102.68 5.89
 0 -11 -20 40.59 4.08
 0 11 -20 51.26 3.69
 0 11 -20 44.32 5.37
 0 11 20 50.27 3.89
 0 -11 20 52.48 3.95
 0 -11 -21 115 6.98
 0 11 -21 104.8 5.83
 0 11 -21 101.72 8.38
 0 -11 21 99.87 5.83
 0 11 -21 98.29 7.76
 0 11 -22 27.16 4.3
 0 11 -22 20.54 2.65
 0 11 -22 25.7 4.09
 0 -11 -22 23.52 3.12
 0 11 -23 47.68 5.8
 0 11 -23 43.69 5.34
 0 -11 -23 55.71 4.73
 0 11 -24 16.07 3.67
 0 11 -24 15.89 3.36
 0 -11 -24 17.85 2.84
 0 11 -25 20.04 4.08
 0 11 -25 14.32 3.33
 0 -11 -25 16.39 2.74
 0 -12 0 263.93 8.75
 0 -12 0 265.06 7.93
 0 12 0 249.88 8.1
 0 -12 0 271.99 9.27
 0 -12 -1 1.67 1.21
 0 -12 1 2.7 1.3
 0 -12 -1 1.33 0.94
 0 -12 1 1.39 1.15
 0 -12 1 -0.3 0.48
 0 -12 -1 2.28 1.06
 0 12 1 -0.3 0.91
 0 12 -1 0.3 0.86
 0 -12 -1 3.61 1.46
 0 -12 2 715.6 14.75
 0 -12 -2 730.18 14.88
 0 -12 -2 739.18 14.96
 0 -12 2 714.31 13.6
 0 -12 -2 704.26 13
 0 12 -2 707.62 13.78
 0 -12 -2 751.49 15.46
 0 -12 -3 11.7 2.1
 0 -12 3 10.04 1.82
 0 -12 -3 10.54 1.94
 0 -12 3 13.17 0.99
 0 -12 -3 11.89 1.9
 0 12 -3 8.16 1.82
 0 -12 3 10.17 1.95
 0 12 -3 13.81 2.22
 0 -12 -3 11.6 2.13
 0 12 -4 394.24 16.68
 0 -12 -4 404.81 16.38
 0 -12 4 409.4 15.5
 0 -12 4 372.89 15.43
 0 12 -4 375.57 16.13
 0 -12 -4 377.56 15.13
 0 12 4 376.11 15.58
 0 12 -4 409.32 15.83
 0 -12 4 386.85 16.15
 0 12 4 375.54 12.65
 0 -12 4 380.78 12.83
 0 12 -5 10.29 2.11
 0 -12 5 14 1.27
 0 12 5 11.14 1.08
 0 -12 -5 16.92 2.49
 0 -12 -5 14.9 2.04
 0 12 -5 13.73 2.4
 0 12 -5 7.24 1.68
 0 12 5 10.74 1.96
 0 -12 5 11.51 2.09
 0 12 6 697.03 23.55
 0 -12 -6 722.05 25.35
 0 12 -6 638.76 26.3
 0 12 6 685.46 26.26
 0 -12 -6 713.81 26.83
 0 12 -6 702.61 25.72
 0 12 6 701.87 25.83
 0 -12 6 681.97 26.24
 0 12 -7 13.42 2.48
 0 12 -7 12.26 2.27
 0 12 7 8.41 1.95
 0 12 -7 9.47 1.9
 0 12 7 6.83 1.73
 0 -12 7 6.5 1.66
 0 12 -8 339.79 15.42
 0 12 8 313.78 14.34
 0 12 -8 299.78 14.5
 0 12 8 335.08 13.86
 0 12 -8 338.49 13.87
 0 -12 8 310.28 14.06
 0 12 -9 -0.99 1.27
 0 -12 9 -0.35 1.09
 0 12 -9 -0.44 1.05
 0 12 9 0.4 1.24
 0 12 -9 0.62 0.97
 0 12 9 1.25 1.33
 0 -12 9 0.72 1.09
 0 12 -10 82.83 6.66
 0 12 -10 72.95 5.94
 0 12 10 81.13 6.11
 0 12 -10 78.26 5.36
 0 12 10 89.45 5.58
 0 -12 10 73.43 5.46
 0 12 -11 0.47 1.21
 0 12 11 -0.32 1.15
 0 12 -11 1.9 1.37
 0 12 -11 -0.54 1.62
 0 -12 11 0.72 1.27
 0 12 -12 269.59 13.82
 0 12 -12 247.67 11.44
 0 12 12 267.92 11.58
 0 -12 12 236.6 11.7
 0 -12 -12 237.18 12.9
 0 12 -13 65.1 6.17
 0 -12 -13 70.35 6.12
 0 -12 13 58.48 4.8
 0 12 13 69.59 4.89
 0 12 -13 67.37 4.88
 0 -12 -14 230.1 12.8
 0 12 -14 237.69 10.84
 0 12 14 227.06 10.68
 0 -12 14 231.7 11.05
 0 12 -15 11.61 2.12
 0 12 15 12.69 2.13
 0 -12 15 12.17 2.24
 0 12 16 3.48 1.47
 0 -12 16 6.47 1.78
 0 12 -16 5.5 1.64
 0 12 -16 2.85 1.72
 0 12 17 0.94 1.14
 0 -12 17 -0.33 1.17
 0 12 -17 0.32 1.13
 0 12 -17 0.59 1.31
 0 12 -18 16.08 1.41
 0 12 18 25.16 2.91
 0 -12 18 25.2 2.9
 0 12 -18 18.91 3.41
 0 12 -19 7.18 1.03
 0 12 19 6.72 1.67
 0 12 -19 6.93 2.5
 0 -12 19 5.42 1.52
 0 12 -20 46.15 5.48
 0 -12 20 50.82 4.06
 0 12 -20 41.51 2.84
 0 12 -21 0.67 1.48
 0 -12 21 -0.59 1.19
 0 12 -21 2.38 1.62
 0 -12 -21 0.76 1.29
 0 12 -22 29.59 4.67
 0 12 -22 27.15 4.22
 0 -12 -22 30.55 3.53
 0 12 -23 1.41 1.57
 0 12 -23 1.23 1.67
 0 -12 -23 1.15 1.35
 0 12 -24 13.77 3.7
 0 12 -24 19.38 3.63
 0 -12 -24 22.44 3.15
 0 -13 0 1.1 1
 0 -13 0 0.88 0.92
 0 -13 0 0.34 0.92
 0 13 0 0.32 0.97
 0 -13 0 -0.39 1.01
 0 -13 -1 5.78 1.58
 0 -13 1 6.16 1.71
 0 -13 -1 4.59 1.33
 0 -13 1 4.93 1.5
 0 -13 -1 4.31 1.36
 0 -13 1 3.58 1.28
 0 13 1 4.22 1.48
 0 13 -1 5.8 1.55
 0 -13 -1 3.95 1.52
 0 -13 2 206.75 10.29
 0 -13 -2 197.07 10.12
 0 -13 -2 202.91 10.27
 0 -13 2 197.7 9.72
 0 -13 2 218.57 9.88
 0 -13 -2 195.27 9.41
 0 13 -2 198.95 9.81
 0 -13 -2 215.41 10.67
 0 -13 -3 17.72 2.57
 0 -13 -3 14.45 2.32
 0 -13 3 16.83 1.07
 0 -13 -3 15.56 2.13
 0 -13 3 13.36 2.04
 0 13 -3 15.89 2.39
 0 -13 -3 13.08 2.36
 0 -13 4 0.95 1.11
 0 -13 4 0.3 0.48
 0 -13 -4 1.19 1.19
 0 -13 -4 1.14 0.96
 0 13 -4 3.18 1.25
 0 13 -4 -0.32 0.98
 0 13 4 2.31 1.19
 0 -13 4 0.78 0.79
 0 13 -5 105.01 6.36
 0 -13 -5 111.53 6.36
 0 -13 5 93.24 5.15
 0 13 -5 116.76 6.47
 0 -13 -5 99.22 5.01
 0 13 -5 98.68 5.31
 0 13 5 93.63 5.3
 0 -13 5 86.51 5.41
 0 13 5 100.73 2.66
 0 -13 5 96.07 2.83
 0 13 -6 58.24 5.25
 0 -13 6 60.66 3.23
 0 13 6 61.07 3.17
 0 -13 -6 67.17 5.41
 0 -13 -6 65.85 4.51
 0 13 -6 50.31 4.75
 0 13 6 61.13 4.71
 0 13 -6 63.79 4.78
 0 -13 6 61.38 4.97
 0 13 -7 26.19 3.56
 0 13 7 28.37 2.12
 0 13 -7 31.29 3.59
 0 -13 -7 23.13 2.64
 0 13 7 22.11 3.02
 0 -13 -7 18.24 2.93
 0 13 -7 26.26 3.03
 0 13 7 26.04 2.99
 0 -13 7 25.11 3.16
 0 13 -8 5.47 1.91
 0 13 -8 4.1 1.6
 0 -13 -8 6.17 1.49
 0 13 8 2.81 1.55
 0 13 -8 3.64 1.35
 0 13 8 3.02 1.4
 0 -13 8 2.74 1.38
 0 13 -9 413.78 18.14
 0 -13 9 383.61 17.05
 0 13 -9 403.25 16.67
 0 13 9 420.22 16.85
 0 13 -9 423.01 18.77
 0 13 -10 159.09 9.42
 0 -13 10 133.95 8.18
 0 13 -10 152.54 8.17
 0 13 10 152.29 8.2
 0 13 -10 149.25 9.73
 0 13 -11 69.53 6.12
 0 -13 11 77.94 5.75
 0 13 11 76.39 5.47
 0 13 -11 89.07 5.8
 0 13 -11 72.76 6.57
 0 13 -12 65.72 5.97
 0 13 12 70.42 5.2
 0 13 -12 67.12 5.08
 0 13 -12 86.33 7.12
 0 -13 12 72.17 5.47
 0 13 -13 137.65 9.58
 0 13 13 129.02 7.5
 0 13 -13 140.72 7.75
 0 -13 13 137.98 7.95
 0 -13 -13 116.68 8.65
 0 13 -14 0.64 1.42
 0 -13 -14 1.74 1.74
 0 13 14 1.36 1.34
 0 13 -14 0.69 1.17
 0 -13 14 1.14 1.29
 0 -13 15 363.42 15.71
 0 13 15 385.27 15.57
 0 13 -15 352.47 15.28
 0 13 -15 349.73 18.1
 0 -13 16 52.68 4.52
 0 13 -16 47.3 4.29
 0 -13 17 252.92 12.07
 0 13 -17 270.17 12.14
 0 13 -17 254.31 14.27
 0 -13 18 3.94 1.63
 0 13 -18 3.83 2.01
 0 -13 19 159.65 8.64
 0 13 -19 167.95 11.09
 0 -13 20 4.04 1.67
 0 13 -20 1.36 1.84
 0 -13 -21 105.48 6.74
 0 -13 21 97.67 6.15
 0 13 -21 90.01 8.23
 0 13 -22 52.37 6.38
 0 13 -22 63.07 6.38
 0 -13 -22 64.86 5.16
 0 13 -23 87.43 8.15
 0 13 -23 63.26 6.69
 0 -13 -23 76.07 5.69
 0 -14 0 240.37 11.89
 0 -14 0 257.14 11.35
 0 -14 0 254.42 11.82
 0 14 0 246.35 11.54
 0 -14 0 229.74 12.04
 0 -14 -1 416.36 17.44
 0 -14 1 396.06 17.24
 0 -14 1 421.95 17.12
 0 -14 -1 402.42 17.19
 0 -14 -1 425.89 16.59
 0 -14 1 400.73 16.62
 0 14 -1 426.07 17.13
 0 14 1 383.94 16.79
 0 -14 -1 429.06 17.94
 0 -14 -2 23.1 3.1
 0 -14 2 29.82 3.53
 0 -14 -2 32.33 3.57
 0 -14 2 34.28 3.38
 0 -14 2 28.59 3.1
 0 -14 -2 29.22 3.05
 0 14 -2 25.01 3.11
 0 -14 -2 27.5 3.48
 0 -14 -3 88.65 6.11
 0 -14 3 76.35 5.3
 0 -14 3 68.5 5.05
 0 -14 3 75.96 3.22
 0 -14 -3 78.19 5.15
 0 14 -3 82.72 5.62
 0 -14 -3 72.88 5.59
 0 -14 -4 165.33 9.23
 0 -14 4 155.6 8.23
 0 -14 4 153.42 8.3
 0 -14 -4 164.88 9.04
 0 -14 -4 151.97 7.98
 0 14 -4 146.6 8.85
 0 14 4 161.32 8.6
 0 14 -4 159.27 8.57
 0 -14 4 146.82 8.78
 0 -14 -5 122.13 4.7
 0 -14 5 142.06 7.7
 0 -14 -5 140.46 8.33
 0 -14 5 134.45 7.32
 0 -14 -5 128.3 7.02
 0 14 -5 128.87 8.12
 0 14 5 132.64 7.6
 0 14 -5 129.9 7.47
 0 -14 5 125.8 4.78
 0 -14 5 136.18 8.1
 0 14 -6 287.03 13.89
 0 -14 -6 285.12 13.68
 0 -14 6 283.7 12.24
 0 -14 6 283.03 12.64
 0 -14 -6 273.16 12.01
 0 14 -6 297.88 13.77
 0 14 -6 278.31 12.57
 0 14 6 267.33 12.48
 0 14 6 268.16 9.8
 0 -14 6 266.19 10.01
 0 -14 6 276.5 13.25
 0 14 -7 189.88 10.76
 0 -14 7 178.76 7.5
 0 -14 -7 195.15 10.68
 0 14 -7 193.39 10.58
 0 -14 -7 198.42 9.28
 0 14 7 183.56 9.55
 0 14 -7 185.6 9.54
 0 14 7 172.8 7.34
 0 -14 7 204.36 10.46
 0 14 -8 47.86 5.06
 0 14 8 55.48 3.41
 0 -14 8 57.99 3.51
 0 -14 -8 65.35 5.64
 0 14 -8 50.77 4.94
 0 -14 -8 58.39 4.4
 0 14 -8 59.85 4.69
 0 14 8 46.72 4.33
 0 -14 8 51.58 4.75
 0 14 -9 163.76 10.33
 0 14 9 170.99 7.7
 0 14 -9 166.66 10.11
 0 -14 -9 192.81 8.99
 0 -14 -9 159.11 9.96
 0 14 9 166.2 9.05
 0 14 -9 181.93 9.27
 0 -14 9 164.65 9.47
 0 14 -10 22.35 3.52
 0 -14 10 25.26 3.33
 0 14 10 28.22 3.31
 0 14 -10 25.4 3.14
 0 14 -10 26.86 3.85
 0 14 -11 20.43 3.37
 0 -14 11 15.52 2.79
 0 14 -11 25.98 3.15
 0 14 -11 23.45 3.75
 0 14 -12 2.22 1.59
 0 -14 12 4.59 1.74
 0 14 -12 3.99 1.77
 0 14 -12 5.63 2.05
 0 14 -13 33.75 4.38
 0 14 -13 49.68 4.37
 0 -14 13 35.64 3.94
 0 14 -13 36.23 4.87
 0 -14 -14 -0.61 1.74
 0 -14 14 2.06 1.39
 0 14 -14 1.34 2.1
 0 -14 -15 130.39 9.49
 0 -14 15 139.19 8.2
 0 14 -15 131.82 9.93
 0 -14 16 78 5.85
 0 14 -16 75.95 7.48
 0 -14 17 7.92 1.94
 0 14 -17 4.5 2.36
 0 14 -18 36.74 5.04
 0 -14 18 30.65 3.53
 0 14 -18 22.49 4.43
 0 14 -19 -1.37 1.52
 0 -14 19 -0.38 1.28
 0 14 -19 0.8 2.18
 0 14 -20 12.72 3.16
 0 -14 20 10.92 2.31
 0 14 -21 7.25 2.8
 0 14 -22 44.11 5.33
 0 14 -22 44.6 5.92
 0 -14 -22 34.88 4.01
 0 14 -23 19.54 3.86
 0 14 -23 12.17 3.55
 0 -14 -23 16.95 2.88
 0 -15 0 -0.4 1.19
 0 -15 0 1.26 1.37
 0 -15 0 1.39 1.33
 0 -15 0 -0.33 1.32
 0 -15 1 4.21 1.55
 0 -15 -1 1.23 0.83
 0 -15 -1 0.42 1.14
 0 -15 1 1.66 1.3
 0 -15 -1 3.25 1.46
 0 -15 1 4.41 1.41
 0 -15 -1 2.96 1.37
 0 -15 2 19.64 2.69
 0 -15 -2 18.56 2.87
 0 -15 -2 19.46 2.6
 0 -15 2 18.28 2.66
 0 -15 -2 22.11 3.13
 0 -15 2 22.26 3.11
 0 -15 -2 17.19 2.86
 0 -15 3 27.69 3.26
 0 -15 3 26.53 1.54
 0 -15 -3 27.11 3.09
 0 -15 -3 28.33 3.51
 0 -15 3 30.1 3.21
 0 -15 -3 30.17 3.62
 0 -15 4 245.89 12.02
 0 -15 -4 265.12 11.94
 0 -15 4 259.38 13.08
 0 -15 -4 285.22 13.46
 0 -15 4 272.46 12.29
 0 -15 -5 9.33 1.92
 0 15 -5 7.1 1.93
 0 -15 5 5.18 1.51
 0 -15 -5 3.76 1.6
 0 -15 5 6.43 2.09
 0 15 -6 16.79 3.04
 0 15 -6 12.13 0.95
 0 -15 6 16.63 2.38
 0 -15 -6 12.61 2.63
 0 -15 -6 12.62 2.2
 0 15 -6 15.1 2.75
 0 15 -6 12.76 0.99
 0 -15 -6 15.98 1.24
 0 -15 6 14.84 1.18
 0 15 6 14.3 0.99
 0 -15 6 16.97 2.88
 0 -15 7 1 1.05
 0 -15 -7 2.51 1.44
 0 15 -7 2.01 1.51
 0 -15 -7 0.65 0.89
 0 -15 7 1.34 0.55
 0 15 -7 2.15 1.38
 0 15 7 0.6 0.52
 0 -15 7 1.83 1.38
 0 -15 -8 240.48 12.61
 0 15 -8 231.82 12.48
 0 -15 -8 233.2 10.81
 0 -15 8 218.61 9.15
 0 15 -8 234.39 12.75
 0 15 8 229.1 9.05
 0 -15 8 229.03 11.89
 0 -15 -9 7.01 2.14
 0 15 -9 11.8 2.58
 0 -15 -9 6.95 1.82
 0 -15 9 7.42 1.38
 0 15 9 9.08 1.47
 0 15 -9 12.09 2.87
 0 -15 9 7.75 2.16
 0 -15 -10 271.18 14.39
 0 15 10 256.22 11.15
 0 -15 10 278.29 11.47
 0 15 -10 286.83 14.94
 0 -15 10 284.28 13.72
 0 15 -10 263.18 14.12
 0 -15 -10 313.39 12.84
 0 15 11 46.46 3.54
 0 -15 -11 45.4 4.09
 0 15 -11 46.73 5.11
 0 -15 11 40.77 4.35
 0 15 -11 41.03 5.04
 0 15 -12 187.8 11.45
 0 -15 12 192.8 10.46
 0 15 -12 178.35 11.71
 0 15 -13 -0.61 1.45
 0 -15 13 0.45 1.34
 0 15 -13 1.36 1.63
 0 15 -14 352.26 18.16
 0 -15 14 400.84 17.1
 0 15 -14 378.36 19.21
 0 -15 15 9.24 2.24
 0 15 -15 7.99 2.88
 0 -15 16 154.84 9.19
 0 15 -16 182.56 12.1
 0 -15 17 10.24 2.35
 0 15 -17 14.78 3.74
 0 15 -18 118.57 9.35
 0 -15 18 117.74 7.64
 0 15 -18 127.9 10.29
 0 15 -19 17.91 3.92
 0 -15 19 15.01 2.71
 0 15 -19 10.8 3.31
 0 15 -20 122.33 10.37
 0 15 -20 108.78 9.14
 0 15 -21 7.04 2.99
 0 15 -21 8.29 2.82
 0 15 -22 129.39 11.23
 0 -15 -22 136.33 8.12
 0 15 -22 133.56 10.59
 0 -16 0 247.05 12.22
 0 -16 0 257.22 13.03
 0 -16 0 240.42 11.6
 0 -16 1 194.96 9.97
 0 -16 -1 194.4 9.86
 0 -16 1 199.59 10.47
 0 -16 -1 192.15 10.52
 0 -16 -1 206.16 11.27
 0 -16 2 32.6 2.23
 0 -16 -2 39.62 4.13
 0 -16 2 36.13 3.78
 0 -16 -2 33.44 3.51
 0 -16 3 145 5.36
 0 -16 -3 159.27 8.28
 0 -16 3 148.31 8.49
 0 -16 -3 171.48 9.62
 0 -16 -4 -0.34 1.24
 0 -16 4 1.49 1.42
 0 -16 -4 0.48 1.07
 0 -16 4 0.76 1.08
 0 -16 -5 153.68 8.18
 0 -16 5 129.45 8.78
 0 -16 -5 155.38 9.42
 0 -16 5 151.87 8.38
 0 16 -6 17.67 3.08
 0 -16 -6 13.97 2.37
 0 -16 -6 12.83 2.75
 0 -16 6 13.74 2.31
 0 -16 6 15.85 2.98
 0 16 -7 60.1 5.9
 0 16 -7 57.21 2.69
 0 16 -7 73.12 6.18
 0 -16 -7 77.86 5.28
 0 -16 7 69.04 5.02
 0 -16 -7 73.84 6.25
 0 16 -7 64.04 2.84
 0 -16 -7 63.91 3.07
 0 -16 7 75.19 6.08
 0 -16 7 61.86 3.01
 0 16 7 53.11 2.66
 0 -16 -8 4.39 1.99
 0 -16 8 1.05 1.05
 0 16 -8 4.1 1.76
 0 -16 8 2.96 1.61
 0 16 8 1.07 0.65
 0 -16 8 3.17 0.81
 0 -16 -8 3.46 1.5
 0 16 -8 2.2 1.5
 0 -16 -9 52.22 5.52
 0 -16 9 58.13 4.53
 0 -16 -9 51.24 4.44
 0 16 -9 51.68 5.43
 0 16 -9 58.05 5.98
 0 -16 9 58.49 5.41
 0 16 9 53.28 3.33
 0 -16 9 50.39 3.32
 0 16 10 88.72 4.93
 0 -16 10 88.76 5.05
 0 -16 -10 91.39 7.44
 0 -16 -10 101.45 6.25
 0 16 -10 80.25 7.03
 0 16 -10 91.48 7.77
 0 -16 10 88.16 6.74
 0 -16 11 94.22 5.5
 0 16 11 92.14 5.37
 0 -16 -11 98.1 7.85
 0 16 -11 104.91 8.03
 0 -16 -11 103.24 6.49
 0 16 -11 106.09 8.39
 0 -16 11 88.83 6.92
 0 -16 -12 10.7 2.12
 0 16 -12 11.17 2.83
 0 -16 12 9.71 2.27
 0 16 -12 7.4 2.53
 0 16 12 11.06 1.82
 0 -16 12 11.66 1.93
 0 16 -13 59.35 6.07
 0 -16 -13 43.97 4.23
 0 -16 13 50.59 4.99
 0 16 -13 46.12 5.73
 0 -16 13 55.79 4.31
 0 16 13 48.61 3.95
 0 -16 -14 10.59 2.21
 0 16 -14 19.03 3.59
 0 -16 14 14.32 2.8
 0 16 14 16.96 2.52
 0 16 -14 15.29 3.76
 0 -16 15 28.8 3.78
 0 16 15 25.9 3.24
 0 16 -15 30.43 5.04
 0 -16 16 30.72 3.94
 0 16 16 20.87 3.1
 0 16 -16 26.75 4.84
 0 -16 17 0.46 1.37
 0 16 -17 -1.62 2.43
 0 -16 18 31.23 3.99
 0 16 -18 35.74 5.52
 0 16 -19 19.5 4
 0 16 -19 17.1 3.99
 0 -16 19 18.29 3.16
 0 16 -20 2.3 2.09
 0 16 20 4.19 2.22
 0 16 -20 3.52 2.76
 0 16 -21 25.93 4.7
 0 16 -21 16.27 4.52
 0 16 21 14.92 3.17
 0 -17 0 1.07 1.28
 0 -17 0 0.45 1.41
 0 -17 1 -0.44 1.25
 0 -17 -1 3.7 1.62
 0 -17 2 61.34 3.25
 0 -17 -2 67.89 5.69
 0 -17 2 53.33 4.91
 0 -17 -3 39.1 4.45
 0 -17 3 30.45 3.57
 0 -17 -4 -0.36 1.03
 0 -17 -4 0.51 1.22
 0 -17 4 0.4 1.2
 0 -17 4 -0.53 1.37
 0 -17 -5 35.89 3.72
 0 -17 -5 36.27 4.4
 0 -17 5 31.8 3.55
 0 -17 5 38.88 4.53
 0 -17 -6 119.69 7.06
 0 -17 6 106.45 6.99
 0 -17 -6 115.51 8.22
 0 -17 6 115.9 8.25
 0 -17 -7 121.1 7.19
 0 17 -7 102.65 8.03
 0 -17 -7 119.25 8.51
 0 -17 7 116.98 7.21
 0 -17 7 117.84 8.27
 0 17 -8 4.97 2.18
 0 17 -8 5.82 2.05
 0 -17 -8 7.95 1.92
 0 -17 8 5.92 1.75
 0 -17 -8 4.62 2.03
 0 -17 -8 5.11 0.88
 0 17 -8 5.08 0.72
 0 17 -8 5.33 0.77
 0 -17 8 7.94 2.2
 0 -17 8 4.69 0.84
 0 17 8 4.74 0.71
 0 -17 9 127.12 7.47
 0 -17 -9 119.27 8.78
 0 17 -9 135.92 9.55
 0 -17 9 126.29 5.71
 0 -17 9 133.99 8.78
 0 17 9 116.15 5.38
 0 -17 -9 118.69 7.29
 0 17 -9 131.65 9.18
 0 -17 -10 101.48 7.96
 0 -17 10 85.04 6.04
 0 17 -10 86.92 7.43
 0 17 -10 81.87 7.53
 0 -17 10 99.11 5.04
 0 -17 10 89.83 7.05
 0 17 10 90.92 4.82
 0 -17 11 111.69 5.89
 0 -17 -11 118.15 8.84
 0 -17 11 108.46 6.74
 0 17 -11 104.13 8.33
 0 17 -11 105.62 8.71
 0 17 11 106.5 5.69
 0 -17 11 112.99 7.96
 0 17 12 197.32 8.92
 0 -17 12 176.1 8.75
 0 -17 -12 198.04 12.17
 0 17 -12 210.47 12.44
 0 17 -12 192.75 12.41
 0 -17 12 181.43 10.87
 0 17 13 170.78 8.56
 0 -17 13 177.26 8.81
 0 -17 -13 159.53 11.19
 0 17 -13 190.98 11.86
 0 17 -13 185.66 12.23
 0 -17 13 168.1 10.34
 0 17 -14 5.52 2.35
 0 -17 14 6.63 2.18
 0 17 -14 5.98 2.63
 0 -17 14 5.83 1.71
 0 17 14 7.47 1.8
 0 17 -15 166.42 11.1
 0 -17 15 140.12 9.08
 0 -17 15 129.5 8
 0 17 15 142.45 8.04
 0 17 -15 165.12 11.46
 0 -17 16 43.13 4.91
 0 -17 16 47.83 4.67
 0 17 16 48.49 4.47
 0 17 -16 45.71 6.07
 0 -17 17 80.7 6.61
 0 -17 17 86.89 6.46
 0 17 17 83.24 6.17
 0 17 -17 85.29 8.6
 0 -17 18 50.97 5.16
 0 -17 18 43.07 4.74
 0 17 18 46.28 4.79
 0 17 -18 57.8 7.23
 0 -17 19 203.23 11.61
 0 17 -19 237.19 15.11
 0 17 -20 113.96 9.72
 0 17 -20 117.17 10.4
 0 -17 20 87.86 7.48
 0 -18 0 103.88 7.34
 0 -18 1 57.36 5.24
 0 -18 -1 66.16 5.71
 0 -18 2 226.06 11.82
 0 -18 2 223.96 8.61
 0 -18 3 108.65 7.37
 0 -18 -3 114.58 8.07
 0 -18 -4 236.73 12.66
 0 -18 4 214.84 11.3
 0 -18 4 222.3 12.61
 0 -18 5 11.16 2.36
 0 -18 -5 8.29 2.52
 0 -18 5 10.23 2.59
 0 -18 6 91.57 6.35
 0 -18 -6 91.3 7.36
 0 -18 6 84.52 7.09
 0 -18 -7 1.18 1.77
 0 -18 7 1.19 1.25
 0 -18 7 -0.57 1.54
 0 -18 8 208.54 10.78
 0 -18 -8 222.67 12.81
 0 -18 8 223.16 12.54
 0 18 -9 53.09 5.65
 0 -18 -9 45.63 5.41
 0 -18 9 47.75 4.25
 0 18 -9 36.91 2.02
 0 -18 -9 39.24 2.36
 0 18 -9 37.56 2.09
 0 -18 9 38.85 4.77
 0 -18 9 35.28 2.33
 0 -18 10 57.19 4.7
 0 -18 -10 47.62 5.75
 0 18 -10 48.01 5.74
 0 -18 10 59.39 5.76
 0 -18 10 49.14 3.16
 0 18 10 48.56 2.97
 0 18 -10 54.43 5.9
 0 -18 11 3.33 1.64
 0 -18 -11 2.65 1.9
 0 18 -11 4.93 2.39
 0 -18 11 2.79 1.96
 0 -18 11 2.78 0.95
 0 18 11 2.53 1.07
 0 18 -11 1.33 1.6
 0 -18 12 82.85 5.84
 0 -18 -12 87.57 7.82
 0 18 -12 77.96 7.36
 0 18 -12 91.57 8.22
 0 18 12 87.81 5.01
 0 -18 12 82.46 7.03
 0 -18 12 84.86 5.09
 0 18 13 26.76 2.86
 0 -18 -13 30.27 4.76
 0 -18 13 27.76 3.42
 0 18 -13 24.6 4.26
 0 18 -13 26.96 4.68
 0 -18 13 25.77 4.06
 0 -18 13 29.37 3.03
 0 -18 14 14.53 2.29
 0 -18 14 14.61 2.48
 0 -18 -14 13.73 3.5
 0 18 -14 22.37 4.06
 0 18 -14 18.54 4.11
 0 -18 14 13.01 2.86
 0 18 -15 0.74 1.77
 0 -18 15 4.28 2.11
 0 18 -15 0.8 2.04
 0 -18 15 0.72 1.34
 0 18 -16 2.28 2.06
 0 18 -16 -0.82 1.97
 0 -18 16 -0.39 1.28
 0 -18 16 -1.05 1.96
 0 18 -17 8.47 2.97
 0 -18 17 1.7 1.54
 0 18 -18 2.62 2.85
 0 -18 18 1.83 1.43
 0 18 -19 1.8 2.57
 0 -18 19 1.96 1.88
 0 -19 0 1 1.28
 0 -19 1 5.83 2.03
 0 -19 -1 5.69 2.05
 0 -19 1 6.43 1.19
 0 -19 -2 0.53 1.37
 0 -19 2 1.42 1.29
 0 -19 2 0.3 0.55
 0 -19 -3 -0.55 1.49
 0 -19 3 0.92 1.62
 0 -19 -4 2.82 1.69
 0 -19 4 -0.45 1.15
 0 -19 4 1.81 1.81
 0 -19 5 53.26 4.88
 0 -19 -5 59.82 5.92
 0 -19 5 61.56 6
 0 -19 -6 6.58 2.5
 0 -19 6 8.08 2.16
 0 -19 6 9.64 2.69
 0 -19 -7 174.96 10.9
 0 -19 7 149.56 8.96
 0 -19 7 170.22 10.74
 0 -19 -8 -0.64 1.82
 0 -19 8 0.41 1.17
 0 -19 8 -0.6 1.54
 0 -19 9 11.61 2.41
 0 -19 -9 15.01 3.32
 0 -19 9 14.34 3.23
 0 19 -10 -0.68 1.63
 0 -19 -10 2.02 1.72
 0 -19 10 1.18 1.23
 0 19 -10 0.22 0.29
 0 19 -10 0.12 0.31
 0 -19 10 0.54 0.58
 0 -19 10 0.59 1.61
 0 19 -11 120.76 9.8
 0 19 -11 138.83 9.99
 0 -19 -11 144.68 10.16
 0 -19 11 134.72 7.72
 0 19 -11 116.44 5.53
 0 -19 11 135.2 9.18
 0 -19 11 116.82 5.67
 0 -19 12 2.26 1.45
 0 -19 -12 1.42 1.82
 0 19 -12 7.54 2.73
 0 -19 12 0.59 1.59
 0 -19 12 2.41 0.97
 0 19 -12 2.14 1.71
 0 -19 -13 84.2 7.9
 0 -19 13 71.52 5.43
 0 19 -13 69.56 7.17
 0 19 -13 65.92 7.23
 0 -19 13 63.23 4.41
 0 -19 13 62.66 6.22
 0 -19 -14 -0.75 2.04
 0 -19 14 0.36 1.51
 0 -19 14 -0.3 1.29
 0 19 -14 0.75 1.92
 0 19 -14 -1.6 2.4
 0 -19 14 -0.57 2.08
 0 -19 15 145.71 8.19
 0 19 -15 157.65 11.31
 0 -19 -15 155.52 11.32
 0 19 -15 145.82 11.32
 0 -19 15 138.83 7.95
 0 -19 16 109.6 6.91
 0 19 -16 103.99 9.34
 0 19 -16 118.96 10.26
 0 -19 16 111.35 6.97
 0 19 -17 246.66 15.41
 0 19 -17 212.57 14.08
 0 -19 17 217.22 11.17
 0 19 -18 31.99 5.49
 0 -20 0 302.5 12.21
 0 -20 0 306.01 15.15
 0 -20 1 58.61 3.57
 0 -20 -1 71.2 6.22
 0 -20 1 70.64 6.02
 0 -20 2 61.59 5.64
 0 -20 -2 57.69 5.79
 0 -20 -3 129.36 9.16
 0 -20 3 136.64 8.73
 0 -20 -4 26.54 4.12
 0 -20 4 26.92 3.6
 0 -20 5 144.71 8.9
 0 -20 -5 151.44 10.06
 0 -20 6 123.72 8
 0 -20 -6 130.75 9.46
 0 -20 6 125.27 9.28
 0 -20 -7 74.58 7.06
 0 -20 7 73.56 5.88
 0 -20 7 75.85 7.05
 0 -20 8 73.29 5.82
 0 -20 -8 79.39 7.27
 0 -20 8 73.58 7.09
 0 -20 -9 89.08 7.75
 0 -20 9 71.68 5.73
 0 -20 9 77.72 7.12
 0 -20 -10 32.18 4.95
 0 -20 10 39.03 4.01
 0 -20 10 35.81 4.89
 0 -20 11 7.96 2.05
 0 -20 -11 2.88 2.07
 0 -20 11 8.12 2.84
 0 -20 12 18.7 2.94
 0 -20 -12 22.22 4.17
 0 20 -12 21.24 4.31
 0 -20 12 14.26 3.42
 0 20 -12 17.94 3.99
 0 20 -13 52.02 6.37
 0 20 -13 51.42 6.47
 0 -20 -13 50.04 6.24
 0 -20 13 54.23 4.81
 0 20 -14 45.26 5.93
 0 -20 -14 38.07 5.74
 0 -20 14 42.48 4.14
 0 20 -14 42.67 6.04
 0 20 -15 -0.8 2.04
 0 -20 15 0.72 1.46
 0 20 -15 0.84 2.41
 0 20 -16 17.12 3.95
 0 20 -16 19 4.53
 0 -21 0 -0.55 1.58
 0 -21 -1 13.65 3.13
 0 -21 1 17.13 3.18
 0 -21 2 21.91 3.62
 0 -21 -2 18.08 3.4
 0 -21 -3 1.8 1.63
 0 -21 3 2.53 1.72
 0 -21 -4 67.15 6.62
 0 -21 4 70.02 5.99
 0 -21 5 4.32 1.95
 0 -21 -5 6.96 2.44
 0 -21 -6 54.68 6.04
 0 -21 6 53.77 5.11
 0 -21 -7 10.04 3.05
 0 -21 7 9.09 2.27
 0 -21 -8 69.41 7.05
 0 -21 8 70.37 5.76
 0 -21 -9 69.17 7.07
 0 -21 9 74 5.88
 0 -21 -10 87.82 8.04
 0 -21 10 69.46 5.68
 0 -21 -11 5.22 2.78
 0 -21 11 1.22 1.52
 0 -21 -12 39.03 5.8
 0 -21 12 47.54 4.46
 0 -21 -13 7.05 3.02
 0 -21 13 6.55 1.89
 0 21 -14 164.13 11.79
 0 -21 -14 129.1 10.74
 0 21 -14 147.07 11.74
 0 21 -15 9.95 3.11
 0 21 -15 13.01 3.86
 0 -22 0 1.73 2.02
 0 -22 1 366.15 17.61
 0 -22 -1 365.61 17.89
 0 -22 -2 47.26 5.51
 0 -22 2 40.2 4.78
 0 -22 -3 159.34 10.76
 0 -22 3 172.75 10.43
 0 -22 -4 33.29 4.93
 0 -22 4 24.64 3.79
 0 -22 -5 180.18 11.83
 0 -22 5 193.34 10.94
 0 -22 -6 6.75 2.88
 0 -22 6 9.7 2.42
 0 -22 -7 155.51 10.9
 0 -22 7 147.41 9.13
 0 -22 -8 32.04 4.95
 0 -22 8 37.62 4.34
 0 -22 -9 73.09 7.44
 0 -22 9 60.61 5.44
 0 -22 10 5.61 2.08
 0 -22 -10 17.28 3.8
 0 -22 11 108.7 7.26
 0 -22 -11 101.83 9.12
 0 -22 12 1.21 1.37
 0 -22 -12 -0.79 2.02
 0 -22 -13 12.9 3.75
 0 -23 0 0.6 1.71
 0 -23 1 6.39 2.24
 0 -23 -1 9.17 2.83
 0 -23 2 41.32 4.99
 0 -23 -2 52.08 5.91
 0 -23 -3 55.5 6.27
 0 -23 3 64.87 6.16
 0 -23 -4 37.8 5.28
 0 -23 4 25.54 3.84
 0 -23 -5 19.72 3.78
 0 -23 5 12.93 2.93
 0 -23 -6 8.38 2.77
 0 -23 6 11.55 2.63
 0 -23 -7 -1.43 2.59
 0 -23 7 -0.49 1.97
 0 -23 8 27.89 3.8
 0 -23 -8 26.46 4.69
 0 -23 9 36.66 4.18
 0 -23 -9 28.7 5.04
 0 -23 10 32.82 4.12
 0 -23 -10 37.91 5.62
 0 -24 0 113.46 8.7
 0 -24 1 2.99 2.1
 0 -24 -1 1.89 2.49
 0 -24 2 128.74 9.41
 0 -24 -2 146.46 10.16
 0 -24 3 33.43 4.43
 0 -24 -3 20.64 4.3
 0 -24 -4 260.99 14.55
 0 -24 4 223.26 12.82
 0 -24 -5 -0.7 2.01
 0 -24 5 -0.53 1.68
 0 -24 -6 98.44 8.63
 0 -24 6 105.58 7.72
 0 -24 7 0.5 1.87
 0 -24 -7 -0.74 2
 1 0 -27 101.17 7.77
 1 0 -26 1.62 1.77
 1 0 -25 302.53 15.1
 1 0 -24 1.53 1.53
 1 0 -23 192.19 10.84
 1 0 -22 -0.94 1.54
 1 0 -21 31.11 3.76
 -1 0 20 -0.75 1.48
 1 0 -20 -0.43 1.17
 -1 0 19 628.84 23.95
 1 0 -19 624.32 24.48
 -1 0 18 -0.34 1.11
 1 0 -18 -0.39 0.94
 -1 0 17 156.36 8.01
 1 0 -17 137.57 8.06
 -1 0 16 0.3 1.09
 1 0 -16 0.7 0.84
 -1 0 15 207.8 9.81
 1 0 -15 217.18 9.9
 1 0 -15 224.12 10.41
 -1 0 14 0.53 0.96
 1 0 -14 0.78 0.78
 1 0 -14 0.31 0.69
 -1 0 13 333.9 13.68
 1 0 -13 344.77 13.68
 1 0 -13 363.52 14.32
 1 0 -12 0.22 0.68
 -1 0 12 -0.23 0.68
 1 0 -12 -0.27 0.34
 -1 0 11 244.36 9.93
 1 0 -11 233.74 9.7
 1 0 -11 238.85 10.26
 1 0 -10 0.17 0.49
 -1 0 10 0.19 0.66
 1 0 -9 512.37 18.15
 -1 0 9 533.7 18.46
 1 0 -8 0.13 0.42
 -1 0 8 0.15 0.6
 1 0 -7 171.71 6.73
 -1 0 7 176.63 6.98
 1 0 -6 0.52 0.34
 -1 0 6 0.22 0.43
 1 0 -5 54.76 2.41
 1 0 -5 52.28 2.6
 -1 0 5 49.45 2.54
 1 0 -4 0.18 0.23
 1 0 -4 0.07 0.3
 1 0 -3 220.68 7.57
 1 0 -2 0.12 0.17
 -1 0 2 0.08 0.21
 -1 0 -2 -0.16 0.26
 -1 0 -3 2.17 0.53
 1 0 3 1.94 0.33
 -1 0 -4 -0.12 0.41
 1 0 4 0.06 0.3
 -1 0 -5 1963.95 62.25
 -1 0 -5 1869.26 61.32
 1 0 5 1994.45 61.38
 -1 0 -6 0.33 0.51
 -1 0 -6 0.48 0.41
 1 0 6 0.19 0.4
 -1 0 -7 897.62 30.7
 1 0 7 925.31 29.81
 -1 0 -7 896.74 29.79
 1 0 8 0.77 0.6
 -1 0 -8 0.21 0.59
 -1 0 -8 0.13 0.42
 1 0 8 -0.4 0.54
 -1 0 -9 1518.33 49.15
 -1 0 -9 1429.59 48.11
 1 0 9 1500.11 48.1
 -1 0 -10 -0.25 0.65
 -1 0 -10 0.52 0.52
 1 0 11 502.35 17.58
 -1 0 -11 499.38 19.03
 1 0 12 0.48 0.46
 -1 0 -12 0.6 0.82
 1 0 13 1082.84 34.71
 -1 0 -13 1059.11 35.66
 1 0 14 0.84 0.53
 -1 0 -14 -0.35 0.84
 -1 0 -14 0.25 0.51
 1 0 14 0.3 1.02
 1 0 15 754.96 26.57
 -1 0 -15 810.76 27.92
 -1 0 -15 813.45 29.27
 1 0 15 771.76 28.38
 -1 0 -16 -1.17 0.92
 1 0 16 -0.34 1.15
 1 0 16 0.17 0.48
 -1 0 -16 0.4 1.02
 1 0 17 199.11 8.11
 1 0 17 190.96 9.87
 -1 0 -17 195.15 10.5
 -1 0 -17 197.06 9.52
 1 0 18 -0.64 0.65
 -1 0 -18 0.33 0.79
 1 0 18 0.38 1.13
 -1 0 -19 168.09 8.86
 1 0 19 169.92 7.08
 -1 0 -20 0.37 1.05
 1 0 20 -0.14 0.59
 -1 0 -21 328.56 14.49
 1 0 21 321.32 11.63
 -1 0 -22 0.81 1.41
 1 0 22 1.04 0.51
 1 0 23 42.1 2.14
 1 0 23 37.21 2.02
 -1 0 -24 -0.44 1.25
 -1 0 -25 29.55 3.88
 -1 0 -26 -0.47 1.54
 -1 0 -27 2.43 1.59
 1 -1 -27 4.9 2.15
 1 1 -27 2.27 1.63
 1 -1 -26 8.49 2.55
 1 1 -26 5.54 2.2
 1 -1 -25 2.06 1.62
 1 1 -25 2.16 1.54
 1 -1 -24 10.93 2.53
 1 1 -24 10.95 2.69
 1 -1 -23 8.14 2.36
 1 1 -23 13.6 2.76
 1 -1 -22 0.92 1.1
 1 1 -22 -0.48 1.38
 1 -1 -21 -0.44 1.38
 1 1 -21 0.46 1.03
 1 -1 -20 52.75 4.78
 1 1 -20 52.09 4.78
 -1 -1 20 45.69 4.2
 1 1 -19 42.9 4.31
 1 -1 -19 50.74 4.53
 -1 1 19 44.53 4.27
 -1 -1 19 52.98 4.31
 1 -1 -18 22.58 2.93
 1 1 -18 17.96 2.76
 -1 -1 18 18.81 2.57
 -1 1 18 20.2 2.89
 1 1 -18 24.55 2.95
 -1 -1 17 6.43 1.68
 -1 1 17 6.72 1.81
 1 1 -17 4.94 1.5
 1 1 -17 5.3 1.69
 1 -1 -17 7.62 1.75
 1 1 -16 140.97 8
 1 -1 -16 131.49 7.71
 1 1 -16 151.03 7.75
 -1 -1 16 154.79 7.63
 -1 1 16 140.17 7.71
 1 -1 -15 170.77 8.62
 1 1 -15 168.64 8.66
 1 1 -15 158.94 8.09
 -1 -1 15 169.56 8.09
 -1 1 15 158.74 8.21
 1 1 -14 271.43 11.79
 1 -1 -14 272.04 11.68
 -1 1 14 252.1 11.24
 -1 -1 14 254.34 10.99
 1 1 -14 259.34 11.16
 -1 1 13 0.26 0.91
 -1 -1 13 0.93 0.76
 1 1 -13 0.72 0.65
 1 1 -13 1.47 0.92
 1 -1 -13 0.57 0.58
 -1 1 12 201.05 6.49
 -1 -1 12 187.05 5.83
 1 1 -12 193.96 6.06
 1 -1 -12 1.85 1.05
 1 1 -12 0.27 0.57
 -1 1 11 18.24 2.07
 -1 -1 11 19.45 1.99
 1 1 -11 21.84 2.08
 1 -1 -11 18.17 2.08
 1 1 -11 23.8 2.37
 -1 1 10 960.36 31.94
 -1 -1 10 946.22 31.51
 1 1 -10 911.67 31.48
 -1 -1 9 705.15 24.77
 -1 1 9 767.17 25.3
 1 1 -9 727.57 24.8
 -1 1 9 735.45 24.73
 -1 1 8 855.35 29.02
 -1 -1 8 900.73 28.69
 -1 1 8 859.86 28.52
 1 1 -8 838.1 28.57
 1 -1 -7 20.47 1.79
 -1 1 7 18.86 1.7
 -1 -1 7 19.84 1.54
 1 1 -7 18.3 1.48
 -1 1 7 22.09 1.57
 1 -1 -6 136.69 5.75
 -1 -1 6 139.92 5.41
 -1 1 6 132.63 5.7
 -1 1 6 134.05 5.27
 1 -1 -5 803.27 28.02
 -1 1 5 846.4 27.53
 -1 1 4 39.96 1.84
 1 -1 -4 43.1 2.28
 -1 -1 4 41.81 1.89
 1 -1 -3 42.3 1.79
 1 -1 -3 46.58 2.23
 1 -1 -2 972.45 30.8
 -1 1 2 1039.6 31.35
 1 -1 -2 1038.71 31.18
 -1 -1 1 69.36 3.1
 -1 1 1 81.47 3.16
 -1 1 -1 1984.03 63.14
 -1 -1 -1 2068.92 63.35
 1 -1 1 1963.52 63.06
 -1 1 -2 912.08 31.01
 1 -1 2 1009.44 30.82
 1 -1 2 966.45 31.03
 1 -1 3 39.17 1.91
 -1 1 -4 288.61 9.99
 -1 -1 -4 278.32 10.06
 1 -1 4 296.88 9.48
 1 -1 5 3183.54 107.07
 -1 1 -5 3481.5 107.77
 -1 -1 -5 3393.31 107.8
 1 -1 5 3551.88 107.06
 -1 -1 -5 3404.18 106.65
 1 -1 6 245.72 9.29
 -1 1 -6 264.79 9.95
 -1 -1 -6 243.76 9.91
 1 -1 6 255.48 9.27
 -1 1 -6 264.6 9.37
 -1 -1 -6 252.16 9.01
 1 -1 7 11.03 1.17
 -1 1 -7 8.5 1.29
 -1 -1 -7 11.71 1.47
 -1 1 -7 9.07 1.09
 1 -1 7 12.13 1.23
 -1 -1 -7 9.37 1
 1 -1 8 17.5 1.51
 -1 1 -8 15.75 1.8
 1 1 8 18.31 1.85
 -1 -1 -8 15.2 1.79
 1 -1 8 13.58 1.42
 -1 -1 -8 17.03 1.44
 -1 1 -8 15.33 1.53
 1 -1 9 2.48 0.69
 -1 1 -9 1.38 0.72
 -1 1 -9 2.38 0.69
 -1 -1 -9 1.85 0.67
 1 -1 9 2.26 0.69
 1 -1 10 133.1 5.79
 -1 1 -10 139.02 6.88
 -1 -1 -10 130.81 6.85
 -1 -1 -10 133.23 5.97
 1 -1 10 132.61 6.16
 1 -1 11 31.37 2.25
 1 1 11 33.61 2.89
 -1 1 -11 32.17 2.98
 -1 -1 -11 28.21 2.84
 1 1 11 36.12 3.08
 1 -1 11 34.54 2.71
 1 -1 12 23.76 2.19
 -1 1 -12 25.4 2.63
 1 -1 12 28.38 2.01
 1 1 12 23.55 2.53
 -1 -1 -12 24.73 2.59
 -1 1 -13 2.98 0.96
 -1 1 -13 1.94 0.97
 1 -1 13 2.89 0.81
 1 1 13 2.35 1.3
 1 1 14 31.96 2.24
 1 -1 14 36.74 2.33
 -1 1 -14 33.7 3.21
 -1 -1 -14 33.36 2.73
 1 1 14 37.59 3.29
 -1 1 -15 3.45 1.07
 -1 -1 -15 0.26 0.47
 -1 1 -15 4.09 1.39
 1 1 15 4.42 1.04
 1 -1 15 2.96 0.87
 1 1 15 6.96 1.67
 1 -1 16 37.15 3.53
 1 1 16 37.07 3.72
 -1 1 -16 27.64 3
 -1 -1 -16 38.5 3.27
 1 1 16 30.4 2.47
 1 -1 16 34.8 2.51
 -1 1 -16 36.55 3.82
 -1 1 -17 1.96 1.11
 -1 -1 -17 0.6 0.81
 -1 1 -17 0.42 1.01
 1 1 17 0.88 0.62
 1 -1 17 1.78 0.6
 1 1 17 -0.37 1.38
 1 -1 17 1.04 1.18
 -1 -1 -18 35.27 3.34
 -1 1 -18 28.67 3.2
 1 1 18 38.28 4.04
 1 -1 18 30.7 3.51
 1 1 18 36.87 2.63
 1 -1 18 32.84 2.42
 -1 1 -18 39.61 4.17
 1 1 19 49.95 3.1
 1 -1 19 47.24 2.99
 -1 1 -19 57.46 4.57
 -1 -1 -19 54.28 4.31
 -1 1 -19 48.75 4.8
 -1 -1 -20 37.62 3.71
 -1 1 -20 31.74 3.56
 1 -1 20 39.4 2.56
 1 1 20 38.88 2.6
 -1 -1 -21 2.23 1.39
 -1 1 -21 4.4 1.62
 1 1 21 2.15 0.79
 1 -1 21 2.83 0.8
 1 1 22 236.78 8.69
 -1 -1 -22 248.22 11.69
 -1 1 -22 248.33 11.96
 1 -1 22 220.62 8.55
 1 1 22 239.65 8.72
 1 1 23 50.77 2.56
 1 1 23 52.29 2.55
 1 -1 23 47.66 2.36
 -1 1 -23 71.49 5.61
 -1 -1 -23 70 5.3
 -1 -1 -24 342.79 15.35
 -1 1 -24 343.17 15.79
 -1 1 -25 8.55 2.33
 -1 -1 -25 9.59 2.29
 -1 -1 -26 21.23 3.33
 -1 1 -26 18.21 3.15
 -1 -1 -27 14.95 2.87
 -1 1 -27 11.15 2.78
 1 -2 -27 122.08 8.48
 1 2 -27 122.84 8.98
 1 -2 -26 63.85 5.99
 1 2 -26 68.58 6.35
 1 -2 -25 134.38 8.86
 1 2 -25 143.75 9.46
 1 2 -24 94.57 7.22
 1 -2 -24 84.67 6.71
 1 2 -23 20.58 3.39
 1 -2 -23 20.15 3.1
 1 -2 -22 70.88 5.88
 1 2 -22 72.01 6.04
 1 -2 -21 175.99 9.73
 1 2 -21 169.59 9.98
 -1 -2 21 175.45 9.21
 1 -2 -20 49.74 4.64
 1 2 -20 65.05 5.42
 -1 -2 20 49.31 4.32
 1 2 -20 54.33 4.72
 -1 2 19 6.95 1.9
 -1 -2 19 10.16 1.94
 1 2 -19 6.93 2.02
 1 -2 -19 7.94 1.92
 1 2 -19 7.91 1.85
 1 -2 -18 205.36 10.29
 1 2 -18 207.47 10.65
 1 2 -18 188.58 9.86
 -1 -2 18 211.05 9.8
 -1 2 18 193.63 10.08
 1 2 -17 175.96 9.57
 1 -2 -17 198.99 9.73
 -1 -2 17 177.46 8.8
 -1 2 17 187.37 9.49
 1 2 -17 178.61 9.15
 1 2 -16 123.95 6.94
 -1 2 16 123.05 7.23
 -1 -2 16 122.77 6.64
 1 -2 -16 131.18 7.38
 1 2 -16 127.83 7.53
 1 2 -15 148.61 7.73
 1 -2 -15 164.2 8.26
 1 2 -15 161.43 8.45
 -1 2 15 150.84 8.07
 -1 -2 15 148.42 7.48
 1 -2 -14 497.34 18.45
 1 2 -14 470.85 18.53
 1 2 -14 460.77 17.76
 -1 2 14 460.46 15.21
 -1 2 14 472.98 15.16
 -1 2 14 451.32 18.07
 -1 -2 14 463.59 17.5
 1 2 -13 47.41 3.23
 -1 2 13 55.76 1.63
 -1 2 13 53.84 3.67
 -1 -2 13 50.68 3.14
 -1 2 12 93.66 5.18
 -1 -2 12 98.62 4.8
 1 2 -12 82.13 4.69
 1 2 -12 86.15 5.17
 -1 2 12 86.9 3.17
 -1 -2 12 82.67 2.93
 -1 -2 11 192.84 5.53
 -1 2 11 199.62 6.5
 1 2 -11 211.35 6.13
 -1 2 11 204.67 5.76
 1 -2 -11 198.05 6.54
 -1 2 11 211.17 3.31
 -1 -2 11 196.37 2.8
 -1 -2 10 152.8 7.02
 -1 2 10 171.06 7.79
 -1 2 10 181.21 6.07
 -1 -2 10 163.73 5.85
 1 2 -10 172.4 7.4
 -1 2 10 178.68 7.3
 -1 2 9 281.4 11.7
 -1 -2 9 298.12 11.16
 1 -2 -9 288.18 11.86
 -1 2 9 302.45 11.25
 -1 2 9 309.49 10.16
 -1 -2 9 305.1 10.02
 -1 -2 8 30.96 2.1
 1 -2 -8 35.16 2.66
 -1 2 8 38.27 2.69
 -1 -2 8 37.73 2.74
 -1 2 8 33.67 2.26
 1 2 -8 34.65 1.6
 -1 2 8 33.75 1.67
 -1 -2 8 33.74 1.59
 -1 2 7 56.88 2.92
 -1 2 7 50.17 3.2
 -1 -2 7 51.91 2.75
 1 -2 -7 48.47 3.24
 1 2 -7 54.05 2.27
 -1 2 7 60.86 2.42
 -1 -2 7 55.03 2.29
 -1 -2 7 61.96 3.52
 -1 2 6 50.95 2.66
 1 -2 -6 48.82 3
 1 2 -6 50.66 2.17
 -1 2 6 53.92 2.28
 -1 -2 6 52.06 2.19
 -1 -2 6 51.35 3.07
 1 -2 -5 286.13 10.24
 -1 2 5 280.52 9.27
 1 2 -5 259.31 9.12
 1 -2 -5 271.97 9.23
 -1 -2 5 277.41 9.19
 -1 -2 5 277.74 10.2
 1 2 -4 10.76 0.8
 -1 2 4 11.72 0.88
 1 -2 -4 11.08 0.85
 1 -2 -4 9.73 1.11
 -1 -2 4 10.63 1.17
 1 -2 -3 91.34 4.01
 -1 -2 3 85.85 3.9
 1 -2 -3 87.02 3.55
 1 2 -3 97.01 3.52
 1 -2 -2 48.76 2.19
 -1 2 2 45.12 2.29
 1 2 -1 148.41 5.38
 1 -2 -1 147.25 5.44
 -1 2 1 150.12 5.42
 1 2 -1 144.44 5.36
 1 2 0 392.31 12.29
 1 2 0 398.75 12.26
 -1 -2 0 382.81 12.59
 -1 2 0 368.22 12.63
 -1 -2 0 390.98 12.49
 1 -2 0 378.1 12.44
 1 2 1 828.65 26.29
 1 -2 1 837.97 26.38
 -1 2 -1 810.77 26.45
 -1 -2 -1 785.35 26.32
 1 2 2 37.83 2.1
 1 -2 2 43.78 1.99
 -1 2 -2 35.89 2.05
 1 -2 2 42.13 2.09
 1 -2 3 546.75 18.15
 -1 2 -3 546.82 18.24
 -1 2 -4 1266.79 41.31
 1 -2 4 1302.03 41.29
 -1 2 -5 751.01 24.92
 1 -2 5 722.27 24.87
 1 -2 5 804.25 25.04
 1 2 5 744.78 25.43
 1 -2 6 196.42 7.58
 -1 -2 -6 195.73 7.14
 1 -2 6 211.5 7.75
 1 2 6 182.87 8.04
 1 -2 7 279.79 10.32
 -1 2 -7 285.55 11.09
 -1 2 -7 278.61 10.61
 -1 -2 -7 275.13 10
 1 -2 7 291.59 10.55
 1 -2 8 785.27 26.27
 -1 -2 -8 799.81 26.09
 1 -2 8 800.25 26.55
 -1 2 -8 756.18 26.6
 -1 2 -8 820.14 27.36
 1 2 8 757 26.98
 -1 2 -9 2.1 0.79
 1 -2 9 0.99 0.59
 1 -2 9 1.38 0.7
 -1 -2 -9 2.18 0.64
 1 -2 10 499.01 17.3
 1 -2 10 505.66 17.87
 -1 -2 -10 486.86 17.43
 -1 2 -10 484.19 18.5
 -1 -2 -11 880.92 29.28
 1 -2 11 859.5 29.65
 1 -2 11 890.96 29.01
 1 2 11 791.78 30.16
 1 2 11 865.62 30.14
 -1 2 -11 879.15 30.56
 1 -2 12 377.07 8.57
 -1 2 -12 389.26 9.01
 1 -2 12 377.76 7.22
 1 2 12 370.37 9.58
 -1 2 -12 381.95 10.02
 1 -2 13 77.18 4.12
 1 -2 13 61.26 2.96
 1 2 13 74.09 4.46
 -1 2 -13 73.7 4.57
 1 2 13 55.39 3.67
 -1 2 -14 612.85 23.8
 1 -2 14 680.72 23.85
 -1 -2 -14 669.64 23.44
 1 -2 14 611.65 22.55
 1 2 14 687.27 24.64
 1 2 14 711.19 24.45
 -1 2 -14 655.19 24.76
 -1 2 -15 25.98 2.68
 1 -2 15 29.22 2.11
 1 2 15 27.4 3.09
 -1 2 -15 29.4 3.14
 -1 -2 -16 291.23 11.62
 -1 2 -16 251.16 11.74
 -1 2 -16 281.21 12.85
 1 -2 16 253.12 10.33
 1 2 16 263.05 12.32
 -1 -2 -17 268.59 11.53
 -1 2 -17 251.98 11.88
 -1 2 -17 273.55 12.88
 1 2 17 268.14 10.48
 1 -2 17 260.19 10.19
 1 2 17 260.3 12.31
 1 -2 17 250.19 11.93
 1 -2 18 62.62 5.02
 -1 2 -18 61.2 4.94
 -1 -2 -18 79.68 5.12
 1 2 18 69.9 4.04
 1 -2 18 70.71 3.86
 -1 2 -18 81.89 6.11
 -1 -2 -19 24.94 2.96
 -1 2 -19 23.55 3.08
 -1 2 -19 28.3 3.65
 1 2 19 25.51 2.24
 1 -2 19 24.5 2.02
 1 -2 19 21.7 3.03
 1 2 20 111.81 5.24
 -1 2 -20 113.56 7.16
 -1 -2 -20 113.15 6.77
 1 -2 20 100.57 4.87
 -1 2 -20 114.47 7.89
 1 2 21 26 2.01
 1 2 21 26.37 2.1
 1 -2 21 23.82 1.9
 -1 2 -21 27.95 3.86
 -1 2 -21 24.37 3.17
 -1 -2 -21 25.2 3.04
 1 2 22 44.65 2.57
 1 -2 22 37.68 2.3
 1 2 22 41.03 2.53
 -1 2 -22 37.35 4.56
 -1 -2 -22 44.75 4.18
 -1 2 -22 39.28 4.32
 -1 -2 -23 78.05 5.55
 -1 2 -23 69.49 5.73
 1 2 23 67.86 3.09
 1 -2 23 57.29 2.75
 1 2 23 55.59 2.91
 -1 2 -24 63.63 5.63
 -1 -2 -24 65.82 5.39
 -1 -2 -25 15.08 2.84
 -1 2 -25 20.86 3.38
 -1 -2 -26 35.56 4.04
 -1 2 -26 31.24 4.15
 -1 -2 -27 29.53 3.82
 -1 2 -27 23.19 3.76
 1 3 -27 31.22 4.55
 1 -3 -27 38.09 4.46
 1 -3 -26 1.52 1.72
 1 3 -26 3.5 2.18
 1 3 -25 19.16 3.47
 1 -3 -25 16.27 2.98
 1 3 -24 -0.55 1.92
 1 -3 -24 -0.48 1.37
 1 -3 -23 1.39 1.45
 1 3 -23 3.17 1.66
 1 3 -22 10.18 2.48
 1 -3 -22 6.67 1.94
 1 3 -22 4.58 2.02
 -1 -3 21 8.36 2.09
 1 3 -21 5.86 1.95
 1 3 -21 11.03 2.35
 1 -3 -20 45.14 4.43
 1 3 -20 58.2 5.2
 -1 -3 20 44.8 4.01
 1 3 -20 42.76 4.26
 1 3 -19 24.06 3.08
 -1 -3 19 16.99 2.4
 1 -3 -19 24.37 3.06
 1 3 -19 17.93 2.91
 1 3 -18 0.72 0.98
 1 3 -18 3.4 1.49
 1 -3 -18 -0.38 1.13
 -1 -3 18 0.3 1.01
 -1 3 18 -0.38 1.2
 1 -3 -17 58.17 4.64
 1 3 -17 50.5 4.59
 1 3 -17 54.33 4.32
 -1 3 17 50.84 2.21
 -1 3 17 53.96 2.17
 -1 3 17 52.61 4.47
 -1 -3 17 59.18 4.21
 1 3 -16 60.05 4.43
 1 -3 -16 62.82 4.69
 1 3 -16 57.67 4.78
 -1 3 16 56.48 2.49
 -1 3 16 58.07 4.62
 -1 -3 16 57.18 4.07
 1 3 -15 111.76 6.12
 1 -3 -15 120.56 6.55
 1 3 -15 115.99 6.69
 -1 3 15 118.93 4.03
 -1 3 15 115.51 6.56
 -1 -3 15 111.03 5.69
 -1 3 14 3.74 1.39
 -1 -3 14 3.39 1.09
 -1 3 14 3.56 1.06
 1 3 -14 3.29 1.12
 1 -3 -14 3.04 1.11
 1 3 -14 4.06 1.38
 -1 3 14 4.06 0.64
 -1 -3 14 3.57 0.52
 -1 3 13 424.02 10.45
 -1 -3 13 453.05 9.12
 1 3 -13 454.11 10.09
 1 3 -13 408.56 10.64
 -1 3 13 385.02 5.43
 -1 -3 13 418.5 5.05
 -1 3 12 130.12 6.76
 -1 -3 12 118.2 5.86
 1 3 -12 121.52 6.29
 1 3 -12 125.26 6.81
 -1 3 12 129.62 4.92
 -1 -3 12 121.4 4.7
 -1 3 11 542.83 19.77
 -1 -3 11 525.14 18.71
 -1 -3 11 519.61 19.65
 -1 3 11 517.23 18.88
 -1 3 11 535.8 17.6
 -1 -3 11 529 17.44
 -1 3 10 85.94 4.95
 1 -3 -10 83.84 5.02
 -1 -3 10 82.13 4.84
 -1 3 10 81.06 4.35
 1 3 -10 84.22 3.46
 -1 3 10 87.05 3.58
 -1 -3 10 73.46 3.34
 -1 3 9 947.5 31.49
 -1 -3 9 991.31 32.37
 -1 3 9 1040.83 32.52
 1 -3 -9 1033.44 32.66
 1 3 -9 908.39 30.35
 -1 3 9 968.55 30.54
 -1 -3 9 886.2 30.32
 -1 3 8 23.36 1.92
 -1 -3 8 27.47 2.4
 -1 3 8 24.86 1.57
 1 3 -8 28.57 1.58
 -1 -3 8 23.47 1.5
 -1 3 8 24.47 2.29
 1 -3 -8 26.32 2.4
 -1 -3 7 2189.44 70.21
 -1 3 7 2176.79 68.86
 1 3 -7 2119.37 68.76
 -1 -3 7 2255.35 68.84
 1 -3 -7 2118.29 70.26
 -1 -3 6 150.8 6.6
 -1 3 6 160.81 5.81
 1 3 -6 148.21 5.68
 1 -3 -6 152.09 5.82
 -1 -3 6 152.42 5.71
 1 -3 -6 152.11 6.76
 -1 -3 5 138.85 5.99
 -1 3 5 147.16 5.4
 1 3 -5 136.1 5.27
 1 -3 -5 137.7 5.38
 -1 -3 5 133.71 5.31
 1 -3 -5 150.01 6.25
 -1 -3 4 204.33 7.71
 1 -3 -4 201.32 7.86
 1 3 -4 189.9 7.03
 -1 3 4 205.99 7.19
 1 -3 -4 194.89 7.18
 -1 -3 4 185.79 7.09
 -1 -3 3 394.72 14.59
 -1 3 3 433.3 14.87
 -1 3 3 450.55 14.58
 1 -3 -3 441.04 14.41
 1 3 -3 410.93 14.24
 1 3 -2 105.23 4.2
 -1 3 2 113.45 4.57
 1 3 -2 115 4.53
 1 -3 -2 124.1 4.71
 1 3 -2 119.19 4.7
 -1 -3 1 302.42 10.94
 1 3 -1 285.5 10.1
 1 3 -1 317.16 10.61
 1 -3 -1 318.83 10.42
 -1 -3 1 295.43 10.34
 1 -3 -1 328.33 10.82
 -1 3 1 303.15 10.41
 1 3 -1 323.4 10.71
 1 3 -1 314.83 10.37
 1 -3 0 1.96 0.42
 -1 -3 0 1.12 0.52
 -1 -3 0 1.34 0.39
 1 3 0 0.83 0.32
 1 3 0 0.99 0.35
 -1 3 0 0.93 0.44
 -1 -3 0 1.13 0.35
 1 -3 0 1.37 0.34
 1 -3 1 14.84 1.1
 1 3 1 13.57 1.13
 1 -3 1 14.85 1.23
 1 3 1 13.8 0.91
 -1 3 -1 13.33 1.17
 -1 -3 -1 13.72 1.04
 1 -3 2 16.81 1.08
 -1 3 -2 16.67 1.35
 1 3 2 14.96 1.29
 -1 -3 -2 14.32 0.89
 1 -3 2 14.6 1.25
 -1 3 -3 3366.96 102.61
 1 -3 3 3284.28 102.52
 1 -3 3 3099.36 102.99
 -1 3 -3 3264.74 103.05
 1 3 3 3255.54 103.26
 -1 3 -4 157.63 6.36
 -1 3 -4 163.83 6.1
 1 -3 4 155.34 6.36
 1 3 4 160.93 6.64
 1 -3 5 1336.36 42.35
 1 -3 5 1247.63 42.18
 1 3 5 1369.62 42.85
 -1 3 -5 1281.35 42.17
 1 -3 6 398.86 14.66
 1 -3 6 422.93 14.62
 1 3 6 421.71 15.17
 -1 3 -6 410.72 14.52
 1 -3 7 158.16 6.36
 -1 3 -7 118.29 6.09
 1 -3 7 157.2 6.16
 1 3 7 135.53 6.56
 -1 3 -7 140.06 6
 -1 3 -8 1.72 0.7
 1 -3 8 2.18 0.7
 1 -3 8 2.89 0.79
 1 -3 9 100.4 4.86
 1 -3 9 105.95 5.21
 -1 -3 -9 103.56 4.72
 1 -3 10 -0.16 0.53
 -1 3 -10 0.26 0.68
 1 -3 10 0.2 0.58
 -1 -3 -10 0.15 0.52
 1 -3 11 18.44 1.79
 1 3 11 22.21 2.34
 -1 3 -11 19.12 2.31
 1 -3 11 24.16 2.28
 -1 3 -11 19.2 2.15
 -1 -3 -11 22.29 1.95
 1 3 12 -0.27 0.49
 -1 3 -12 15.39 2.1
 -1 3 -12 0.26 0.47
 1 -3 12 14.23 1.85
 1 -3 12 17.25 1.66
 1 3 12 20.57 2.44
 1 3 13 0.29 0.74
 -1 3 -13 -0.33 0.73
 -1 3 -13 0.28 0.62
 1 -3 13 0.25 0.73
 1 -3 13 0.17 0.54
 1 3 13 -0.32 1.03
 -1 3 -14 2.12 1.02
 1 3 14 3.34 1.1
 -1 3 -14 3.61 1.19
 -1 -3 -14 3.13 0.93
 1 -3 14 3.27 1.11
 1 -3 14 2.42 0.79
 1 3 14 3.7 1.43
 1 3 15 0.96 1.08
 -1 3 -15 -0.38 0.96
 -1 -3 -15 -0.24 0.58
 -1 3 -15 1.92 0.96
 1 -3 15 1.16 0.98
 1 -3 15 1.39 0.71
 1 3 15 1.42 1.12
 1 3 16 24.81 2.86
 -1 3 -16 20.83 3
 1 -3 16 22.07 2.56
 -1 3 -16 26.18 2.9
 1 -3 16 22.98 1.95
 1 3 16 21.73 2.89
 -1 3 -17 154.1 8.8
 1 3 17 157.5 8.29
 -1 3 -17 150.71 8.26
 -1 -3 -17 142.23 7.41
 1 -3 17 137.47 6.43
 1 3 17 146.31 8.48
 1 -3 18 17.18 1.78
 -1 3 -18 21.57 3.15
 -1 3 -18 19.05 2.75
 -1 -3 -18 16.5 2.27
 1 -3 18 17.37 2.6
 -1 3 -19 115.63 7.41
 -1 -3 -19 131.14 7.08
 1 -3 19 117.26 5.55
 1 -3 19 114.01 7.21
 -1 -3 -20 9.91 1.89
 -1 3 -20 8.46 2.11
 -1 3 -20 8.47 2.23
 1 -3 20 8.04 1.24
 1 3 20 9.62 1.41
 1 3 21 194.95 7.94
 -1 3 -21 214.55 11
 -1 -3 -21 208.49 10.04
 1 3 21 199.45 8.23
 1 -3 21 195.32 7.81
 -1 3 -21 188.08 11.1
 -1 -3 -22 14.95 2.49
 -1 3 -22 15.8 3.12
 -1 3 -22 16.63 2.84
 1 3 22 16.72 1.64
 1 -3 22 12.76 1.37
 1 3 22 15.78 1.6
 -1 3 -23 190.64 10.45
 -1 -3 -23 189.37 9.56
 1 3 23 175.31 6.84
 1 3 23 166.52 6.86
 1 -3 23 171.56 6.56
 -1 3 -23 193.49 11.23
 -1 -3 -24 0.39 1.23
 -1 3 -24 0.5 1.43
 -1 -3 -25 171.41 9.43
 -1 3 -25 165.52 10.12
 -1 -3 -26 10.84 2.48
 -1 3 -26 15.47 3.19
 -1 3 -27 110.56 8.04
 -1 -3 -27 94.87 6.85
 1 -4 -27 16.34 3.05
 1 4 -27 21.16 3.7
 1 -4 -26 230.7 12.42
 1 4 -26 235.68 13.36
 1 -4 -25 11.61 2.58
 1 4 -25 11.63 2.81
 1 4 -24 90.54 6.87
 1 -4 -24 91.8 6.84
 1 4 -24 79.77 6.85
 1 4 -23 59.19 5.45
 1 4 -23 60.68 5.85
 -1 -4 22 288.53 12.95
 1 4 -22 299.57 14.05
 1 -4 -22 273.7 13.57
 1 4 -22 286.78 14.54
 -1 -4 21 63.04 4.9
 1 4 -21 75.44 6.26
 1 -4 -21 76.83 5.86
 1 4 -21 69.69 5.64
 -1 -4 20 228.01 10.66
 1 4 -20 229.87 11.54
 1 -4 -20 247.39 11.77
 1 4 -20 218.51 11.99
 -1 -4 19 14.83 2.2
 1 4 -19 18.25 2.73
 1 4 -19 17.55 2.88
 1 -4 -19 16.06 2.53
 -1 -4 18 150.29 7.62
 -1 4 18 145.59 5.43
 1 4 -18 141.01 8.16
 1 4 -18 157.2 9.04
 1 -4 -18 163.6 8.7
 -1 4 17 29.06 3.53
 -1 -4 17 25.52 2.71
 -1 4 17 27.84 1.69
 -1 4 17 29.49 2.99
 1 4 -17 22.55 2.84
 1 4 -17 30.59 3.48
 1 -4 -17 30.79 3.31
 -1 4 16 404.31 16.89
 -1 -4 16 397.33 15.64
 -1 4 16 412.6 13.84
 -1 4 16 395.84 15.84
 1 4 -16 399.5 16.46
 1 4 -16 392.27 17.08
 1 -4 -16 405.73 16.62
 1 4 -15 36.78 3.22
 -1 4 15 33.58 3.34
 -1 -4 15 33 2.68
 -1 4 15 34.28 1.8
 -1 -4 15 35.04 1.62
 1 -4 -15 30.17 3.02
 1 4 -15 33.86 3.4
 -1 4 14 80.29 4.91
 1 4 -14 89.28 5.44
 -1 4 14 93.85 5.85
 -1 -4 14 86.75 4.79
 -1 4 14 88.85 3.88
 -1 -4 14 80.93 3.63
 1 4 -14 73.69 5.43
 1 4 -13 4.05 1.18
 1 4 -13 5.98 1.54
 -1 -4 13 6.12 1.16
 -1 -4 13 6.26 1.56
 -1 4 13 4.03 1.38
 -1 4 13 5.22 0.83
 -1 -4 13 4.33 0.71
 -1 -4 12 424.88 16.68
 -1 4 12 423.91 16.76
 1 4 -12 423.79 14.55
 -1 4 12 425.31 14.66
 -1 -4 12 424.7 14.5
 -1 -4 11 120.08 6.26
 -1 4 11 111.04 6.22
 1 -4 -11 98.34 6.1
 1 4 -11 106.37 4.63
 -1 4 11 113.95 4.79
 -1 -4 11 115.91 4.7
 -1 4 10 4.59 1.25
 1 -4 -10 6.87 1.35
 -1 4 10 4.17 1.01
 1 4 -10 4.39 0.74
 -1 4 10 5.64 0.83
 -1 -4 10 3.63 0.69
 -1 -4 10 4.14 1.13
 -1 4 9 1.66 0.83
 1 -4 -9 1.27 0.83
 -1 4 9 1.21 0.54
 1 4 -9 1.22 0.49
 -1 -4 9 1.36 0.53
 -1 -4 9 2.93 0.96
 1 -4 -8 95.02 5.12
 -1 4 8 85.27 3.89
 1 4 -8 85.52 3.81
 -1 -4 8 79.57 3.78
 -1 -4 8 87.58 4.76
 1 -4 -7 85.18 4.74
 1 4 -7 78.7 3.69
 -1 4 7 90.13 3.89
 -1 -4 7 75.65 3.69
 -1 -4 7 93.71 4.68
 -1 4 6 97.46 4.13
 1 4 -6 82.15 3.88
 -1 -4 6 90.15 4.02
 1 -4 -6 99.03 4.21
 -1 -4 6 85.02 4.56
 -1 4 5 32.63 1.97
 1 4 -5 26.9 1.79
 -1 -4 5 25.06 1.75
 1 -4 -5 27.38 1.86
 -1 -4 5 26.06 2.12
 -1 4 4 162.82 7
 1 4 -4 165.99 6.42
 -1 4 4 180.67 6.58
 1 -4 -4 168.4 6.56
 -1 -4 4 168.88 6.55
 -1 4 3 29.49 2.19
 -1 4 3 32.22 1.89
 1 4 -3 30.69 1.52
 -1 -4 3 26.84 1.79
 1 4 -3 34.89 2.2
 1 -4 -3 31.46 2.04
 1 4 -3 28.88 1.89
 -1 -4 2 86.02 3.29
 1 4 -2 84.92 3.88
 1 4 -2 82.27 3.26
 1 -4 -2 91.29 3.98
 1 4 -2 80.34 3.76
 -1 4 2 78.9 3.58
 -1 -4 2 76.3 3.56
 1 -4 -1 133.54 5.13
 1 4 -1 142.22 5.19
 -1 -4 1 157.51 6.14
 1 4 -1 133.99 5.2
 -1 -4 1 134.22 5.18
 1 4 -1 146.75 5.66
 -1 -4 1 148.42 5.29
 1 -4 -1 149.8 5.87
 -1 4 1 143.62 5.21
 1 4 -1 152.14 5.76
 1 -4 -1 145.33 5.18
 -1 -4 1 124.2 5.09
 1 4 -1 142.59 5.14
 1 4 0 5.27 0.6
 -1 4 0 6 0.62
 1 -4 0 6.7 0.63
 -1 -4 0 6.11 0.63
 -1 -4 0 7.78 1.06
 1 -4 0 6.74 0.84
 1 4 0 7.61 0.83
 1 4 0 5.28 0.72
 -1 4 0 6.6 0.94
 1 4 0 5.23 0.84
 1 4 0 6.05 0.61
 1 -4 1 521.36 16.53
 1 4 1 482.19 16.39
 -1 4 -1 499.77 16.73
 -1 4 -1 483.74 15.97
 -1 -4 -1 483.73 16.03
 1 4 1 493.7 16.13
 1 -4 1 495.89 16.72
 -1 -4 -1 445.35 16.01
 -1 4 -2 4111.68 129.92
 1 4 2 3960.44 129.84
 -1 -4 -2 4163.24 129.16
 1 -4 2 4224.87 130.02
 1 -4 3 436.51 14.32
 1 -4 3 434.05 15.22
 -1 4 -3 426.96 15.16
 1 4 3 435.83 15.27
 1 -4 4 440.07 16.4
 -1 4 -4 474.29 16.4
 1 4 4 473.61 16.73
 -1 4 -4 485.93 15.71
 1 -4 5 804.54 26.07
 -1 4 -5 776.29 25.3
 -1 4 -5 773.44 25.86
 1 -4 5 743.93 25.85
 1 4 5 759.86 26.33
 -1 4 -6 143.23 6.15
 1 -4 6 148.15 6.36
 1 -4 6 142.58 6.19
 1 4 6 140.91 6.68
 -1 4 -7 407.42 14.79
 1 -4 7 429.19 15.18
 1 -4 7 410.45 14.83
 1 4 7 407.55 15.5
 -1 4 -8 384.17 13.78
 1 -4 8 382.52 14.18
 1 -4 8 371.46 13.75
 1 4 8 369.59 14.61
 1 -4 9 177.11 7.62
 1 -4 9 194.49 8.13
 -1 4 -9 177.29 7.55
 1 -4 10 334.68 12.57
 -1 4 -10 299.82 12.65
 -1 4 -10 317.79 11.97
 1 -4 10 318.2 11.95
 1 4 10 300.68 12.7
 -1 4 -11 -0.27 0.54
 1 -4 11 46.15 2.67
 1 4 11 -0.27 0.72
 -1 -4 -11 49.74 2.76
 1 -4 11 37.41 2.82
 1 -4 12 936.98 14.55
 -1 4 -12 899.05 17.7
 -1 4 -12 884.06 16.72
 1 -4 12 933.59 16.35
 1 4 13 107.36 6.37
 -1 4 -13 114.49 6.86
 -1 4 -13 126.33 6.79
 1 -4 13 114.73 6.29
 1 -4 13 113.5 5.56
 1 4 13 117.33 6.86
 1 4 14 277.46 12.48
 -1 4 -14 295.19 13.14
 1 -4 14 288.69 12.29
 -1 4 -14 308.24 12.85
 1 -4 14 279.38 11.23
 1 4 14 282.2 12.85
 1 4 15 74.98 5.54
 -1 4 -15 78.41 5.42
 -1 -4 -15 80.36 4.76
 1 -4 15 75.09 5.14
 1 4 15 81.58 5.42
 -1 4 -15 77.33 5.71
 1 4 16 247.52 9.13
 1 4 16 258.38 8.73
 -1 4 -16 254.34 8.93
 1 -4 16 241.29 8.19
 -1 4 -17 155.31 9.14
 1 4 17 173.6 8.88
 -1 4 -17 165.47 8.9
 -1 -4 -17 171.61 8.07
 1 4 18 436.29 17.55
 -1 4 -18 408.99 18.04
 1 4 18 405.55 15.17
 -1 4 -18 393.99 17.46
 -1 -4 -18 434.84 16.57
 -1 4 -19 155.66 9.28
 1 4 19 152.1 6.71
 -1 4 -19 147.44 8.77
 -1 -4 -19 141.07 7.68
 -1 4 -20 57.68 5.46
 -1 4 -20 61 5.3
 -1 -4 -20 68.85 4.78
 1 4 20 51.16 3.36
 -1 -4 -21 6.06 1.68
 -1 4 -21 7.9 2.3
 -1 4 -21 9.3 2.28
 1 -4 21 6.7 1.16
 1 4 21 7.43 1.23
 1 4 22 85 4.27
 -1 4 -22 82.84 6.59
 -1 -4 -22 81.44 5.64
 1 -4 22 79.87 3.99
 -1 4 -22 90.8 7.17
 -1 -4 -23 2.58 1.29
 -1 4 -23 3.43 1.8
 -1 4 -23 2.01 1.51
 1 4 23 1.46 0.7
 1 -4 23 1.75 0.71
 -1 4 -24 9.39 2.55
 -1 4 -24 5.33 2.15
 1 4 24 5.94 0.95
 -1 -4 -24 9.53 2.17
 -1 4 -25 0.54 1.38
 -1 -4 -25 0.39 1.18
 -1 4 -25 0.61 1.56
 -1 -4 -26 35.99 3.93
 -1 4 -26 34.4 4.6
 -1 -4 -27 -0.41 1.29
 -1 4 -27 0.57 1.63
 1 -5 -27 39.06 4.58
 1 5 -27 37.9 5.11
 1 5 -26 21.84 4.04
 1 -5 -26 30.8 3.9
 1 5 -25 2.04 1.6
 1 -5 -25 -0.48 1.5
 1 5 -25 0.6 1.45
 1 5 -24 8.43 2.35
 1 5 -24 9.32 2.65
 1 -5 -24 6.97 2.12
 1 5 -23 3.35 1.74
 1 5 -23 3.36 1.76
 1 -5 -23 4.05 1.68
 -1 -5 22 7.42 1.84
 1 -5 -22 12.66 2.56
 1 5 -22 12.93 2.78
 -1 -5 21 2.9 1.37
 1 5 -21 4.38 1.73
 1 5 -21 3.62 1.76
 1 -5 -21 4.22 1.62
 1 5 -20 10.44 2.52
 1 -5 -20 12.6 2.46
 -1 -5 20 8.59 1.73
 -1 5 20 7.9 0.81
 -1 5 20 7.36 0.79
 1 5 -20 10.03 2.25
 -1 -5 19 11.05 2.02
 -1 5 19 8.11 0.92
 1 5 -19 10.35 2.24
 -1 5 19 7.41 1.67
 1 -5 -19 4.69 1.6
 1 5 -19 4.76 1.99
 -1 -5 18 163.77 7.81
 -1 5 18 152.31 6.01
 -1 5 18 161.03 8.05
 1 5 -18 135.81 8.26
 1 -5 -18 150.89 8.45
 1 5 -18 142.52 8.87
 -1 -5 17 31.05 3.01
 -1 5 17 27.99 3.49
 -1 5 17 35.42 2.17
 1 5 -17 35.53 3.58
 -1 5 17 29.13 3.01
 1 5 -17 28.64 3.57
 1 -5 -17 34.67 3.51
 -1 5 16 126.09 6.8
 1 5 -16 130.09 7.34
 -1 -5 16 132.46 6.57
 -1 5 16 121.86 7.55
 -1 5 16 125.07 5.33
 -1 -5 16 120.98 5.11
 1 -5 -16 131.39 7.41
 1 5 -16 128.4 7.85
 1 5 -15 64.34 4.38
 -1 -5 15 61.21 3.55
 -1 5 15 53.18 4.27
 -1 5 15 58.78 2.67
 -1 -5 15 60.74 2.56
 -1 -5 15 65.09 4.56
 1 5 -15 65.75 4.83
 -1 -5 14 6.19 1.57
 1 5 -14 9.99 2.01
 -1 5 14 7.96 1.94
 -1 5 14 9.55 1.15
 -1 -5 14 9.65 1.07
 -1 5 13 149.32 7.31
 -1 5 13 162.07 8.33
 1 5 -13 150.36 6.22
 1 5 -13 149.32 8.16
 -1 -5 13 167 8.26
 -1 5 13 152.79 6.33
 -1 -5 13 145.54 6.15
 1 -5 -12 289.75 13.37
 -1 5 12 315.98 13.43
 1 5 -12 317.76 11.34
 -1 -5 12 315.09 13.16
 -1 5 12 327.02 11.49
 -1 -5 12 293.03 11.21
 1 -5 -11 49.32 4.06
 -1 5 11 61.55 4.35
 1 5 -11 54.78 2.99
 -1 5 11 53.33 3.03
 -1 -5 11 51.25 2.93
 -1 -5 11 52.1 3.95
 -1 5 10 99.32 5.67
 -1 5 10 93.07 4.39
 1 5 -10 92.26 4.27
 -1 -5 10 88.66 4.3
 -1 -5 10 99.06 5.51
 1 -5 -9 430.47 16.27
 -1 5 9 412.1 14.5
 1 5 -9 404.27 14.38
 -1 -5 9 394.24 14.4
 -1 -5 9 417.86 15.69
 1 -5 -8 368.01 14.84
 1 5 -8 386.44 13.46
 -1 5 8 384.13 13.57
 -1 -5 8 379.42 13.54
 -1 -5 8 368.44 14.5
 1 5 -7 54.67 3.12
 -1 5 7 67 3.38
 -1 -5 7 60.81 3.31
 -1 -5 7 64.47 3.89
 -1 5 6 1281.58 41.88
 1 5 -6 1299.59 41.75
 -1 -5 6 1318.89 41.99
 1 -5 -6 1218.03 41.9
 -1 -5 6 1334.91 42.7
 -1 5 5 25.07 2.24
 -1 -5 5 22.27 2.03
 -1 5 5 24.45 1.91
 1 5 -5 24.59 1.86
 1 -5 -5 25.48 1.98
 -1 -5 5 29.3 2.03
 -1 5 4 1337.3 43.38
 1 5 -4 1301.64 42.62
 -1 5 4 1357.19 42.79
 -1 -5 4 1226.05 42.67
 1 -5 -4 1274.97 42.78
 1 5 -4 1350.35 41.66
 -1 5 3 439.58 15.11
 -1 -5 3 413.45 15.06
 1 5 -3 464.61 14.56
 1 -5 -3 464.2 15.79
 1 5 -3 452.43 15.54
 1 5 -3 426.52 15.75
 -1 -5 2 1233.16 40.4
 -1 -5 2 1254.32 40.12
 1 5 -2 1349.01 41.31
 1 -5 -2 1240.86 41.19
 -1 -5 2 1229.84 40.38
 1 5 -2 1281.73 41.07
 -1 5 2 1294.7 40.42
 1 5 -1 435.8 14.41
 1 -5 -1 434.16 14.38
 -1 -5 1 483.13 15.89
 -1 -5 1 428.68 14.77
 1 -5 -1 430.5 14.34
 -1 -5 1 450.58 14.66
 1 5 -1 435.89 14.31
 1 5 -1 427.88 15.15
 1 -5 -1 461.47 15.57
 -1 -5 1 417.07 14.36
 1 5 -1 437.74 15.28
 1 5 0 337.51 10.95
 1 -5 0 326.37 10.89
 -1 -5 0 328.35 10.95
 1 -5 0 339.63 11.85
 -1 -5 0 334.54 12.23
 1 5 0 323.72 11.53
 -1 -5 0 330.49 11.55
 -1 -5 0 289.17 11.47
 -1 5 0 317.16 10.89
 1 5 0 351.39 11.72
 -1 5 0 315.63 12.02
 1 5 0 350 12
 1 -5 0 329.95 10.9
 1 5 0 320.6 10.87
 -1 -5 -1 264.46 9.22
 -1 5 -1 275.53 9.24
 1 -5 1 283.68 10.1
 1 5 1 265.01 9.86
 -1 5 -1 270.37 10.26
 1 5 1 283.68 10.23
 -1 -5 -1 268.69 9.61
 1 -5 1 255.99 10.11
 1 5 1 258.23 9.66
 -1 5 -2 679.08 22.79
 1 5 2 667.1 22.63
 1 -5 2 697.3 22.8
 -1 -5 -2 647.43 21.99
 1 -5 3 1.28 0.34
 -1 5 -3 0.75 0.53
 1 5 3 1.71 0.64
 -1 -5 -3 1.84 0.51
 1 -5 3 0.46 0.48
 1 -5 4 604.25 20.72
 -1 5 -4 594.75 20.58
 1 5 4 589.25 20.79
 1 -5 5 52.6 3.29
 1 -5 5 50.55 3.22
 -1 5 -5 53.68 3.26
 1 5 5 55.55 3.51
 -1 5 -5 58.05 2.65
 1 -5 6 268.93 10.96
 -1 5 -6 292.75 10.23
 1 -5 6 290.27 10.99
 -1 5 -6 299.87 10.99
 1 5 6 266.68 11.29
 1 -5 7 56.26 3.56
 -1 5 -7 57.84 3.03
 -1 5 -7 53.11 3.29
 1 -5 7 55.58 3.4
 1 5 7 56.71 3.8
 -1 5 -8 27.69 2.31
 1 -5 8 31.51 2.58
 1 -5 8 32.19 2.45
 1 5 8 26.73 2.66
 -1 5 -9 0.76 0.65
 -1 5 -9 -0.18 0.68
 1 -5 9 0.87 0.76
 1 -5 9 0.74 0.65
 1 5 9 1.88 1.03
 1 -5 10 42.93 2.98
 -1 5 -10 45.58 2.74
 1 -5 10 41.63 2.64
 -1 5 -11 0.58 0.64
 -1 5 -11 0.39 0.66
 1 5 11 0.28 0.44
 1 -5 11 -0.25 0.71
 -1 5 -12 9.9 1.77
 1 -5 12 6.82 1.41
 1 5 12 7.64 1.59
 1 5 13 47.81 3.96
 -1 5 -13 52.41 4.33
 1 5 13 44.59 4.11
 -1 5 -13 60.69 4.48
 1 -5 13 51.81 3.94
 -1 5 -14 9.74 1.88
 1 5 14 13.86 2.34
 1 -5 14 15.37 2.19
 1 5 14 9.9 1.91
 -1 5 -14 16.86 2.48
 1 5 15 38.03 3.89
 1 -5 15 29.95 3.16
 -1 -5 -15 33.91 2.84
 -1 5 -15 23.9 2.99
 1 5 15 32.65 3.37
 -1 5 -15 32.88 3.58
 -1 5 -16 287.22 9.78
 1 -5 16 268.05 8.82
 -1 5 -16 302.48 10.46
 1 5 16 281.38 9.25
 1 5 16 288.9 10.05
 1 5 16 280.26 6.95
 1 -5 17 7.97 1.95
 -1 -5 -17 6.95 1.43
 1 5 17 7.85 1.44
 -1 5 -17 3.52 1.56
 1 5 17 5.4 1.61
 -1 5 -18 92.82 6.49
 -1 -5 -18 84.58 5.24
 1 5 18 76.72 4.49
 1 5 18 82.2 5.85
 -1 5 -18 77.43 6.18
 -1 5 -19 109.24 7.52
 -1 -5 -19 119.14 6.65
 1 5 19 119.74 5.79
 -1 5 -19 110.74 7.79
 -1 -5 -20 156.26 8.11
 -1 5 -20 137.56 8.9
 1 5 20 154.71 6.92
 -1 5 -20 160.75 9.65
 -1 5 -21 57.96 5.38
 -1 -5 -21 60.88 4.66
 1 5 21 56.36 3.58
 -1 5 -21 72.28 6.16
 -1 5 -22 169.51 10.13
 -1 -5 -22 184.56 9.07
 1 5 22 159.75 7.17
 -1 5 -22 176.34 10.6
 -1 -5 -23 109.46 6.51
 -1 5 -23 89.93 7.09
 -1 5 -23 92.73 7.52
 1 -5 23 86.71 4.24
 1 5 24 18.09 1.74
 -1 5 -24 19.58 3.39
 -1 5 -24 13.77 3.12
 -1 -5 -24 20.75 2.94
 -1 5 -25 64.59 6.23
 -1 -5 -25 64.52 5.14
 -1 5 -25 49.32 5.69
 -1 5 -26 213.01 12.13
 -1 -5 -26 200.55 10.32
 -1 5 -26 182.65 11.91
 -1 5 -27 7.09 2.58
 -1 -5 -27 9.99 2.33
 1 -6 -27 108.67 7.89
 1 6 -27 116.75 9.1
 1 6 -26 4.52 2.42
 1 -6 -26 4.34 1.96
 1 6 -26 7.99 2.42
 1 -6 -25 193.16 10.71
 1 6 -25 209.09 12.29
 1 6 -25 175.67 10.74
 1 6 -24 11.58 2.66
 1 -6 -24 19.29 3.15
 1 6 -24 15.13 3.32
 1 6 -23 184.45 10.73
 1 -6 -23 203.31 10.84
 1 6 -23 209.26 12.03
 1 6 -22 3.27 1.58
 1 -6 -22 3.91 1.81
 1 6 -22 2.81 1.9
 -1 -6 22 3.24 1.44
 1 6 -21 194.09 10.06
 1 -6 -21 186.21 9.66
 1 6 -21 172.01 10.33
 -1 6 21 151.73 6.05
 -1 -6 21 177.64 8.59
 1 6 -20 8.17 2.11
 -1 6 20 9.16 1.94
 1 -6 -20 6.11 1.75
 -1 6 20 9.22 1.07
 -1 -6 20 9.75 1.82
 -1 6 19 281.07 12.52
 1 6 -19 275.05 13.21
 1 6 -19 259.78 13.78
 1 -6 -19 284.39 13.22
 -1 6 19 289.94 10.38
 -1 -6 19 285.17 12.06
 1 6 -18 4.71 1.53
 -1 6 18 10.73 1.89
 1 6 -18 12.26 2.5
 1 -6 -18 7.97 1.93
 -1 6 18 10.53 1.29
 -1 -6 18 7.96 1.58
 1 6 -17 158.46 8.96
 -1 6 17 176.52 8.76
 1 -6 -17 196.43 9.59
 1 6 -17 165.46 9.66
 -1 6 17 174.73 7.13
 -1 -6 17 174.94 8.21
 -1 6 16 18.73 2.98
 -1 -6 16 25.1 2.51
 1 6 -16 32.1 3.62
 1 6 -16 27.94 3.11
 -1 6 16 26.65 2.86
 -1 6 16 26.01 2.08
 -1 -6 16 26.69 2
 -1 6 15 197.4 9.94
 -1 -6 15 193.81 9.58
 1 6 -15 183.57 9.85
 -1 6 15 192.32 8.9
 1 6 -15 181.72 7.49
 -1 6 15 175.95 7.5
 -1 -6 15 179.67 7.45
 -1 6 14 115.52 6.07
 -1 -6 14 109.27 5.66
 1 6 -14 98.69 5.74
 1 6 -14 97.29 3.58
 -1 6 14 111.09 3.91
 -1 -6 14 99.89 3.64
 -1 -6 13 348.67 11.04
 -1 6 13 344.79 11.28
 1 -6 -13 388.35 12.32
 1 6 -13 318.23 8.21
 -1 6 13 370.55 8.67
 -1 -6 13 341.42 8.34
 -1 6 12 4.95 1.17
 -1 6 12 3.94 1.46
 1 -6 -12 2.89 1.23
 -1 6 12 4.04 0.95
 1 6 -12 4.01 0.91
 -1 -6 12 4.71 0.96
 -1 -6 12 4.5 1.28
 1 -6 -11 216.76 10.08
 -1 6 11 193.21 9.53
 -1 6 11 208.74 8.23
 1 6 -11 195.17 8.01
 -1 -6 11 183.05 8.01
 -1 -6 11 208.24 9.44
 1 -6 -10 9.61 1.81
 1 6 -10 8.63 1.23
 -1 6 10 8.41 1.18
 -1 -6 10 8.08 1.2
 -1 -6 10 7.7 1.56
 1 -6 -9 75.35 4.47
 -1 6 9 77.43 3.31
 1 6 -9 72.43 3.13
 -1 -6 9 66.95 3.13
 -1 -6 9 72.62 4.02
 1 -6 -8 1.98 0.97
 -1 6 8 6.27 1.08
 1 6 -8 6.22 1.11
 -1 -6 8 5.39 1
 -1 -6 8 5.58 1.27
 1 6 -7 0.3 0.57
 -1 6 7 0.64 0.58
 -1 -6 7 1.47 0.66
 1 -6 -7 1.38 0.64
 -1 -6 7 1.08 0.79
 -1 6 6 41.19 3.22
 -1 -6 6 40.84 3.02
 -1 6 6 38.69 2.68
 1 6 -6 45.57 2.78
 1 -6 -6 48.06 2.99
 -1 -6 6 40.83 2.82
 1 6 -5 121.46 4.38
 -1 6 5 132.78 5.68
 1 6 -5 119.53 5.46
 1 -6 -5 112.24 5.53
 -1 -6 5 120.15 5.66
 -1 6 5 113.97 5.97
 -1 6 4 22.4 1.66
 -1 -6 4 21.54 1.7
 -1 6 4 22.11 2.17
 -1 6 4 23.28 1.97
 1 6 -4 21.94 1.87
 1 -6 -4 20.31 1.94
 -1 -6 4 22.34 1.97
 -1 -6 3 24.77 1.72
 -1 -6 3 27.86 1.77
 1 6 -3 27.6 2.28
 1 6 -3 28.89 2.16
 -1 6 3 28.16 1.76
 1 -6 -3 29.34 2.3
 -1 -6 2 31.09 2.53
 -1 -6 2 33.22 2.05
 -1 -6 2 30.36 1.65
 1 6 -2 35.01 2.46
 1 -6 -2 31.23 2.4
 -1 -6 2 28.44 1.74
 1 6 -2 31.83 2.32
 -1 6 2 31.61 1.77
 -1 -6 1 94.61 4.81
 -1 -6 1 91.34 4.02
 -1 -6 1 81.44 4.14
 -1 -6 1 91 3.78
 1 6 -1 97.49 4.43
 1 6 -1 90.77 4.42
 1 6 -1 88.93 3.42
 1 -6 -1 89.08 3.41
 -1 -6 0 20.36 1.99
 1 -6 0 26.18 2.01
 -1 -6 0 21.2 1.69
 1 6 0 19.7 1.64
 -1 -6 0 21.43 1.72
 1 6 0 24.61 1.85
 -1 6 0 21.91 1.95
 1 6 0 23.44 1.96
 1 6 0 19.88 1.15
 1 -6 0 20.29 1.18
 -1 6 -1 44.62 2.03
 -1 -6 -1 37.75 1.97
 1 -6 1 45.76 2.87
 1 6 1 41.65 2.51
 -1 -6 -1 43.73 2.51
 1 -6 1 35.74 2.66
 -1 -6 -1 42.21 2.68
 1 6 1 46.01 2.72
 -1 6 -1 47.81 2.94
 1 6 1 39.36 2.73
 1 6 2 47.15 2.93
 1 -6 2 48.08 3.02
 -1 -6 -2 48.54 2.62
 -1 6 -2 44.85 2.98
 -1 6 -2 45.06 2.99
 1 6 3 229.99 9.4
 -1 -6 -3 244.42 8.73
 1 -6 3 220.53 9.29
 1 -6 3 227.34 8.02
 -1 6 -3 244.89 9.44
 -1 6 -3 250.73 9.7
 1 6 4 13.61 1.66
 1 -6 4 14.44 1.66
 -1 6 -4 15.3 1.64
 -1 6 -4 13.1 1.62
 1 6 5 1165.83 38.47
 1 -6 5 1176.29 38.28
 1 -6 5 1097.16 38.08
 -1 6 -5 1212.54 38.24
 1 6 5 1086.53 37.91
 1 6 6 2.52 1.04
 -1 6 -6 2.51 0.5
 1 -6 6 1.39 0.72
 -1 6 -6 1.85 0.75
 1 6 6 1.67 0.83
 1 6 7 1073.95 36.21
 1 -6 7 1094.4 35.74
 -1 6 -7 1065.97 34.29
 -1 6 -7 1051.99 35.4
 1 6 7 997.66 35.34
 1 -6 8 50.61 3.57
 -1 6 -8 50.74 2.88
 -1 6 -8 56.43 3.54
 1 6 8 51.68 3.82
 1 6 8 48.84 3.32
 -1 6 -9 130.54 6.3
 -1 6 -9 130.58 5.85
 1 -6 9 143.73 6.83
 1 6 9 129.21 7.09
 -1 6 -10 133.61 7.25
 -1 6 -10 133.22 6.61
 1 -6 10 149.7 7.18
 1 6 10 141.06 7.5
 1 -6 11 251.69 10.73
 -1 6 -11 242.36 10.08
 -1 6 -11 245.07 11.1
 1 6 11 245.06 10.95
 1 6 11 233.59 9.95
 -1 6 -12 1.33 0.85
 -1 6 -12 0.87 0.71
 1 6 12 0.93 0.88
 1 -6 12 0.83 0.83
 1 6 12 1.9 0.85
 1 -6 13 179.58 8.92
 -1 6 -13 194.7 9.7
 -1 6 -13 186.21 8.35
 1 6 13 185.13 9.25
 1 6 13 192.08 8.32
 1 -6 14 9.86 1.91
 1 6 14 8.31 1.75
 -1 6 -14 11.53 2.17
 1 6 14 8.77 2.12
 1 6 14 7.58 1.39
 -1 6 -15 596.28 23.52
 -1 -6 -15 619.62 21.85
 1 -6 15 586.76 22.76
 1 6 15 607.37 23.03
 -1 6 -15 616.28 23.86
 1 6 15 598.07 23.63
 1 6 15 590.74 21.46
 -1 6 -16 5.76 1.67
 1 -6 16 8.84 1.87
 1 6 16 11.37 1.76
 -1 6 -16 9.5 2.11
 1 6 16 6.05 1.71
 -1 6 -17 334.47 15.51
 -1 -6 -17 368.56 14.04
 1 6 17 333.86 13.25
 1 6 17 334.33 14.9
 -1 6 -17 338.63 15.69
 -1 6 -18 60.04 5.29
 -1 -6 -18 51.12 4.03
 1 -6 18 58.24 3.79
 1 6 18 56.27 3.77
 1 6 18 62.94 5.09
 -1 6 -18 64.43 5.47
 -1 -6 -19 114.08 6.46
 -1 6 -19 101.88 7.46
 1 -6 19 107.53 5.7
 1 6 19 121.22 5.92
 -1 6 -19 120.29 8
 -1 6 -20 40.41 4.63
 1 6 20 39.26 3.06
 -1 6 -20 43.23 4.58
 -1 -6 -20 42.29 3.72
 -1 6 -21 176.97 10.72
 -1 6 -21 183.44 10.63
 -1 -6 -21 188.1 9.16
 1 6 21 174.71 7.84
 -1 6 -22 0.53 1.36
 -1 6 -22 0.56 1.6
 -1 -6 -22 0.67 1.17
 1 6 22 0.57 0.75
 -1 6 -23 43.41 5.02
 1 6 23 42.53 3.21
 -1 6 -23 47.84 5.31
 -1 -6 -23 46.78 4.13
 -1 6 -24 13.05 3.15
 -1 6 -24 10.25 2.7
 -1 -6 -24 10.77 2.11
 -1 6 -25 11.1 2.78
 -1 6 -25 16.19 3.46
 -1 -6 -25 15.57 2.57
 -1 6 -26 3 1.88
 -1 6 -26 3.84 2.01
 -1 -6 -26 5.69 1.85
 1 7 -26 29.34 4.63
 1 7 -26 34.73 4.43
 1 -7 -26 32.35 4.1
 1 7 -25 3.89 2.35
 1 7 -25 3.16 1.97
 1 -7 -25 6.52 2.07
 1 7 -24 5.03 2.55
 1 7 -24 0.51 1.39
 1 -7 -24 1.82 1.43
 1 7 -23 1.82 1.56
 1 7 -23 4.95 1.96
 1 -7 -23 5.34 1.81
 1 7 -22 3.82 1.74
 1 -7 -22 7.38 2.05
 1 7 -22 5.27 2.06
 -1 7 22 4.01 0.75
 -1 -7 22 6.56 1.61
 -1 7 21 0.36 1.16
 1 7 -21 0.92 1.25
 1 7 -21 1.13 1.61
 1 -7 -21 0.42 1.43
 -1 7 21 -0.24 0.55
 -1 -7 21 -1.5 1.01
 -1 7 20 16.61 2.49
 1 7 -20 15.05 2.63
 1 -7 -20 14.34 2.47
 1 7 -20 13.51 2.8
 -1 7 20 12.86 1.43
 -1 -7 20 13.95 2.15
 -1 7 19 16.16 2.45
 1 7 -19 14.48 2.56
 1 7 -19 12.44 2.64
 1 -7 -19 15.88 2.57
 -1 7 19 12.26 1.54
 -1 -7 19 9.22 1.8
 -1 7 18 13.4 2.18
 1 7 -18 17.57 2.78
 1 -7 -18 18.37 2.63
 1 7 -18 21.28 3.17
 -1 7 18 13.04 1.59
 -1 -7 18 11.54 1.9
 -1 -7 17 37.5 3.07
 1 7 -17 33.03 3.94
 -1 7 17 33.19 3.35
 1 7 -17 33.98 3.73
 -1 7 17 31.35 2.46
 -1 -7 17 33.31 2.43
 1 7 -16 191.31 10.66
 -1 7 16 186.43 9.43
 1 7 -16 202.6 8.22
 -1 7 16 204.38 8.3
 -1 -7 16 195.1 8.15
 -1 7 15 15.94 2.69
 1 7 -15 14.13 2.56
 -1 -7 15 16.69 2.5
 -1 7 15 16.92 2.3
 1 7 -15 15.38 1.75
 -1 7 15 14.56 1.73
 -1 -7 15 15.04 1.69
 -1 -7 14 144.52 8.17
 1 -7 -14 160.42 9.14
 -1 7 14 159.86 8.8
 1 7 -14 160.15 6.95
 -1 7 14 156.24 6.94
 -1 7 14 151.73 7.81
 -1 7 13 14.88 2.35
 1 -7 -13 13.4 2.27
 1 7 -13 10.95 1.46
 -1 7 13 7.8 1.28
 -1 -7 13 15.12 2.21
 -1 7 12 202.86 8.15
 1 7 -12 182.21 7.89
 1 -7 -12 178.17 9.68
 -1 7 12 183.72 9.43
 -1 -7 12 178.2 9.1
 -1 7 11 24.84 2.24
 1 7 -11 21.23 2.06
 1 -7 -11 27.73 3.17
 -1 -7 11 27.16 2.84
 1 7 -10 367.23 13.43
 -1 7 10 382.86 13.58
 1 -7 -10 393.63 15.5
 -1 -7 10 368.49 14.51
 -1 7 9 105.94 4.11
 1 7 -9 99.03 3.97
 -1 -7 9 96.4 4.67
 1 7 -8 178.73 5.29
 -1 7 8 181.84 5.4
 1 -7 -8 0.31 0.48
 -1 -7 8 161.31 5.94
 1 7 -8 -0.29 0.52
 -1 7 7 186.62 8.83
 -1 7 7 192.27 8.14
 1 7 -7 183.44 7.97
 1 -7 -7 199.24 8.35
 -1 -7 7 191.76 8.58
 -1 7 6 444.8 16.78
 1 -7 -6 440.89 16.15
 1 7 -6 421.39 15.76
 -1 7 6 442.62 15.99
 -1 7 5 152.67 7.21
 1 7 -5 135.49 6.51
 -1 7 5 145.09 6.62
 1 -7 -5 153.06 6.84
 1 7 -4 1046.01 34.5
 -1 -7 4 966.46 33.08
 -1 7 4 1011.2 33.11
 1 7 -4 1033.71 33.9
 -1 7 4 1038.11 34.06
 1 -7 -4 1018.66 34.22
 -1 -7 3 119.29 5.25
 1 7 -3 121.48 6.02
 1 7 -3 129.85 5.89
 1 -7 -3 129.47 6.12
 -1 7 3 125.67 5.04
 -1 -7 3 123.17 5.07
 -1 -7 2 503.26 18.27
 -1 -7 2 521.01 17.21
 -1 -7 2 473.89 17.52
 1 -7 -2 445.79 16.33
 1 7 -2 485.74 16.4
 -1 -7 2 517.75 16.49
 1 7 -2 530.75 17.96
 1 7 -2 508.68 17.84
 1 -7 -2 501.56 18.01
 -1 7 2 508.92 16.46
 -1 -7 2 499.6 16.46
 -1 -7 1 27.09 2.05
 -1 -7 1 27.43 2.18
 1 7 -1 29.41 2.31
 1 7 -1 28.82 2.39
 1 -7 -1 28.66 1.46
 1 7 -1 28.43 1.48
 -1 -7 1 30.6 2.62
 1 -7 0 372 13.28
 -1 -7 0 339.18 13.43
 1 7 0 345.12 12.78
 -1 -7 0 350.81 12.85
 1 7 0 326.76 12.84
 -1 -7 0 356.57 12.81
 -1 7 0 339.62 13.18
 1 -7 0 353.35 11.52
 1 7 0 350 11.43
 1 7 0 342.1 13.13
 -1 -7 -1 240.25 8.38
 -1 7 -1 250.8 8.35
 1 -7 1 251.8 9.96
 -1 -7 -1 238.6 10.1
 1 7 1 245.89 9.59
 -1 -7 -1 243.2 9.69
 -1 -7 -1 248.58 9.36
 -1 7 -1 247.4 9.9
 1 7 1 226.24 9.72
 -1 -7 -2 359.47 13.43
 1 7 2 352.89 13.32
 -1 -7 -2 356.4 12.81
 1 -7 2 320.65 13.22
 1 -7 2 359.83 13.46
 -1 7 -2 366.56 13.64
 -1 7 -2 356.54 13.53
 -1 7 -2 361.45 12.13
 -1 -7 -2 362.78 12.22
 1 7 3 129.72 6.15
 -1 -7 -3 136.91 5.65
 1 -7 3 127.9 6.16
 -1 7 -3 121.83 6.09
 -1 7 -3 126.54 6.31
 1 -7 4 104.68 5.53
 -1 -7 -4 117.56 5
 1 -7 4 105.53 4.02
 -1 7 -4 116.98 5.68
 1 7 4 116.56 5.74
 1 7 5 1.83 0.95
 1 -7 5 1.91 0.82
 -1 7 -5 2.43 0.9
 1 7 5 2.23 0.86
 1 7 6 547.27 21
 1 -7 6 571.09 20.84
 -1 7 -6 577.44 20.67
 1 7 6 616.55 20.83
 1 7 7 3.18 1.08
 -1 7 -7 2.5 0.49
 1 -7 7 1.14 0.8
 -1 7 -7 3.59 1.03
 1 7 7 3.81 1.09
 1 7 8 42.57 3.26
 1 -7 8 40.53 3
 -1 7 -8 43.51 2
 -1 7 -8 45.39 2.92
 1 7 8 42.26 2.85
 1 -7 9 20.85 2.34
 -1 7 -9 21.2 1.73
 -1 7 -9 25.08 2.36
 1 7 9 22.4 2.62
 1 7 9 21.75 2.21
 1 7 10 4.18 1.38
 1 -7 10 6.92 1.5
 -1 7 -10 5.87 0.97
 -1 7 -10 5.17 1.18
 1 7 10 5.59 1.24
 1 -7 11 0.28 0.84
 -1 7 -11 1.66 0.69
 -1 7 -11 0.69 0.75
 -1 7 -11 0.34 0.81
 1 7 11 -0.34 0.92
 1 7 11 0.68 0.65
 1 7 12 209.08 8.78
 -1 7 -12 198.43 8.74
 -1 7 -12 201.59 9.94
 1 -7 12 187.86 9.15
 1 -7 12 172.46 8.48
 1 7 12 190.67 9.44
 1 7 13 27.88 2.6
 1 -7 13 24.87 2.82
 -1 7 -13 29.77 2.71
 -1 7 -13 22.65 2.9
 1 -7 13 26.39 2.54
 1 7 13 26.86 3.06
 1 -7 14 6.12 1.61
 1 7 14 6.93 1.73
 -1 7 -14 6.75 1.7
 -1 7 -14 7.3 1.46
 1 -7 14 5.1 1.24
 1 7 14 7.03 1.47
 -1 -7 -15 4.59 1.17
 1 -7 15 3.71 1.56
 1 7 15 5.36 1.53
 -1 7 -15 4.58 1.61
 1 -7 15 4.64 1.24
 1 7 15 4.69 1.26
 -1 -7 -16 -0.25 0.4
 1 7 16 1.47 1.1
 -1 7 -16 0.9 1.29
 -1 7 -16 3.93 1.58
 1 -7 16 1.21 0.79
 1 7 16 1.65 1.06
 -1 -7 -17 56.33 3.63
 -1 7 -17 60.8 5.05
 1 7 17 56.88 4.44
 -1 7 -17 60.69 5
 1 7 17 65.5 3.7
 -1 -7 -18 136.83 5.74
 -1 7 -18 120.57 7.15
 -1 7 -18 125.7 7.27
 1 7 18 125.29 5.07
 -1 -7 -19 7.85 1.62
 -1 7 -19 11.72 2.65
 -1 7 -19 9.93 2.38
 1 7 19 12.83 1.82
 -1 7 -20 80.05 6.03
 -1 7 -20 70.16 5.86
 -1 -7 -20 65.96 4.28
 1 7 20 62.35 3.59
 -1 -7 -21 48.76 3.99
 -1 7 -21 57.9 5.52
 -1 7 -21 56.76 5.37
 1 7 21 50.88 3.48
 -1 7 -22 64.86 6.12
 -1 7 -22 66.21 6.24
 1 -7 22 67.51 4.04
 -1 -7 -22 64.48 4.85
 -1 -7 -23 18.93 2.64
 -1 7 -23 18.88 3.42
 -1 7 -23 14.3 3.11
 -1 -7 -24 181.43 8.53
 -1 7 -24 178.4 10.59
 -1 7 -24 162.85 10.13
 -1 -7 -25 36.96 3.79
 -1 7 -25 42.79 5.17
 -1 7 -25 34.51 4.83
 -1 -7 -26 47.45 4.35
 -1 7 -26 38.16 5.07
 -1 7 -26 50.82 5.79
 1 8 -26 69.96 6.58
 1 8 -26 82.59 7.69
 1 -8 -26 90.11 6.74
 1 8 -25 61.63 5.9
 1 8 -25 75.77 7.21
 1 -8 -25 69.29 5.89
 1 8 -24 150.76 9.67
 1 -8 -24 157.54 9.35
 1 8 -24 165.75 10.92
 1 8 -23 30.24 4.49
 1 8 -23 34.52 4.27
 1 8 -22 36.51 4.83
 1 8 -22 32.46 4.15
 1 -8 -22 36.47 4.14
 1 -8 -21 35.18 3.93
 1 8 -21 35.64 4.17
 1 8 -21 28.18 4.22
 -1 8 21 37.02 2.58
 -1 -8 21 31.37 3.17
 1 -8 -20 176.35 9.86
 1 8 -20 200.44 11.44
 -1 8 20 184.79 9.55
 1 8 -20 189.93 10.39
 -1 8 20 187.38 7.79
 -1 -8 20 177.68 8.68
 1 -8 -19 28.06 3.39
 1 8 -19 18.59 2.96
 -1 8 19 18.79 2.64
 1 8 -19 29.26 3.88
 -1 8 19 18.01 1.97
 -1 -8 19 19.95 2.44
 1 8 -18 288.91 14.97
 -1 8 18 307.8 13.49
 1 8 -18 302.41 14.23
 -1 8 18 323.69 12.01
 -1 -8 18 298.7 12.42
 1 8 -17 78.73 4.34
 -1 8 17 79.23 5.45
 -1 8 17 73.85 4.28
 1 8 -17 71.64 6.16
 1 8 -16 56.83 3.67
 -1 8 16 56.67 4.49
 -1 8 16 56.52 3.64
 1 8 -16 57 5.25
 1 8 -15 108.27 5.49
 -1 8 15 104.56 5.46
 -1 8 15 104.68 6.32
 -1 -8 14 327.41 14.54
 1 -8 -14 341.68 15.58
 -1 8 14 352.45 15.25
 1 8 -14 336.33 13.01
 -1 8 14 335.59 13.01
 -1 8 14 326.9 13.96
 -1 -8 13 65.09 5.06
 1 -8 -13 76.86 5.84
 -1 8 13 72.58 5.45
 1 8 -13 72.88 4.26
 -1 8 13 71.44 4.26
 -1 -8 12 162.28 8.47
 1 -8 -12 166.12 9.24
 1 8 -12 161.3 7.37
 -1 8 12 164.91 7.48
 -1 -8 11 78.66 5.16
 1 -8 -11 68.31 5.38
 -1 8 11 79.18 4.45
 1 8 -11 65.71 4.12
 1 8 -10 113.42 6.94
 -1 -8 10 115.12 6.57
 1 8 -10 116.39 5.87
 -1 8 10 129.71 6.1
 1 -8 -10 109.55 7.02
 1 8 -9 0.33 0.79
 -1 -8 9 -0.28 0.67
 -1 8 9 -0.21 0.69
 1 8 -9 0.2 0.66
 1 -8 -9 0.35 0.78
 1 8 -8 -0.31 0.49
 -1 -8 8 6.31 1.43
 -1 8 8 8.02 1.42
 1 8 -8 5.63 1.19
 1 -8 -8 0.34 0.43
 -1 8 8 8.43 1.75
 -1 8 7 40.73 3.24
 1 -8 -7 -0.32 0.41
 -1 8 7 36.17 2.61
 1 8 -7 33.13 2.5
 1 -8 -7 34.82 2.68
 1 8 -7 -0.29 0.46
 1 -8 -6 -0.3 0.39
 -1 8 6 27.04 2.68
 1 8 -6 3.6 1.06
 1 8 -6 23.73 2.05
 -1 8 6 24.74 2.25
 1 -8 -6 24.04 2.3
 -1 8 5 89.2 5.29
 1 8 -5 83.77 5.04
 -1 8 5 88.57 4.19
 -1 -8 5 81.23 4.12
 -1 8 5 83.59 4.73
 1 8 -5 81.33 4.59
 1 -8 -5 81.97 4.88
 -1 -8 4 35 2.37
 -1 -8 4 31.95 2.16
 1 8 -4 36.49 3.02
 -1 8 4 39.01 2.92
 1 8 -4 34.7 2.76
 -1 8 4 36.42 2.22
 1 -8 -4 40.68 3.08
 -1 -8 3 121.53 5.47
 -1 -8 3 120.53 5.93
 1 8 -3 114.53 6.06
 1 8 -3 114.24 5.84
 -1 8 3 127.12 4.97
 -1 -8 3 120.29 4.99
 1 -8 -3 132.2 6.42
 -1 -8 2 1.24 0.68
 -1 -8 2 2.2 0.72
 -1 -8 2 1.88 0.78
 -1 -8 2 2.02 0.49
 1 8 -2 1.92 0.8
 -1 -8 2 2.25 0.45
 1 8 -2 3.25 1.01
 1 8 -2 1.75 0.42
 1 -8 -2 2.01 0.44
 -1 -8 1 313.91 12.15
 -1 -8 1 309.57 12.29
 1 8 -1 305.04 12.48
 1 8 -1 331.36 10.79
 1 -8 -1 334.71 10.76
 1 8 -1 316.81 12.6
 1 -8 -1 330.82 12.78
 -1 -8 1 322.28 13.13
 -1 -8 0 190.72 8.24
 -1 -8 0 206.15 8.97
 1 -8 0 205.42 8.67
 1 8 0 190.12 8.33
 -1 -8 0 207.78 8.31
 -1 8 0 203.47 8.69
 1 8 0 188.96 8.57
 -1 -8 -1 68.62 2.75
 -1 -8 -1 67.15 3.98
 1 8 1 69.6 3.98
 -1 8 -1 67.14 2.68
 -1 -8 -1 67.43 3.75
 1 -8 1 68.19 2.74
 1 8 1 64.78 2.65
 1 8 1 69.48 4.2
 -1 8 -1 76.67 4.31
 1 -8 1 76.66 4.37
 -1 -8 -1 64.59 4.27
 -1 8 -2 0.07 0.3
 -1 -8 -2 0.24 0.31
 1 -8 2 0.43 0.65
 1 8 2 0.6 0.54
 -1 8 -2 1.07 0.97
 1 8 2 0.86 0.83
 -1 -8 -2 0.16 0.45
 -1 8 -3 5.89 1.29
 1 8 3 5.82 1.23
 -1 -8 -3 5.7 1.03
 1 -8 3 5.22 1.2
 1 -8 4 141.91 4.92
 -1 -8 -4 140.07 6.09
 1 -8 4 130.71 6.68
 -1 8 -4 134.75 6.71
 1 8 4 136.08 6.8
 1 -8 5 263.06 11.45
 1 8 5 279.83 11.7
 -1 -8 -5 286.61 10.72
 -1 8 -5 274.24 11.43
 1 8 5 308.21 11.69
 -1 8 -6 968.14 15.67
 1 8 6 964.21 14.9
 -1 8 -6 929.53 13.46
 1 -8 6 919.2 14.11
 1 8 6 937.04 13.55
 1 -8 6 954.12 14.05
 1 8 7 129.17 7.08
 -1 8 -7 132.05 6.66
 1 -8 7 130.4 6.75
 1 8 7 146.07 6.83
 1 -8 7 126.76 6.69
 1 8 8 583.19 21.1
 1 -8 8 508.06 20.26
 -1 8 -8 553.82 20.14
 1 -8 8 577.35 20.48
 1 8 8 535.33 20.08
 1 8 9 147.73 7.6
 -1 -8 -9 109.66 7.06
 1 -8 9 130.66 6.92
 -1 8 -9 140.19 5.39
 -1 8 -9 130.69 6.69
 1 -8 9 122.38 6.65
 1 8 9 132.94 6.67
 1 8 10 474.67 18.04
 1 -8 10 470.32 17.42
 -1 8 -10 473.87 15.49
 -1 8 -10 485.11 17.04
 1 8 10 445.98 16.75
 1 8 11 67.99 4.65
 1 -8 11 76.21 4.49
 -1 8 -11 68.26 3.07
 -1 8 -11 67.95 4.63
 -1 8 -11 69.56 3.93
 1 8 11 64.28 3.73
 1 8 12 52.09 4.19
 1 -8 12 58.98 4.05
 -1 8 -12 63.77 3.2
 -1 8 -12 55.84 3.63
 -1 8 -12 64.65 4.64
 1 8 12 60.78 3.67
 1 8 13 60.36 3.69
 1 -8 13 58.5 4.11
 -1 8 -13 63.24 3.46
 -1 8 -13 60.26 4.63
 -1 8 -13 60.88 3.76
 1 8 13 65.01 4.55
 1 8 14 427.35 9.6
 1 -8 14 399.56 10.82
 -1 8 -14 390.37 11.89
 -1 8 -14 405.08 9.59
 1 8 14 436.63 11.65
 -1 8 -14 398.76 9.05
 1 8 15 30.23 2.73
 -1 8 -15 31.1 2.75
 -1 8 -15 27.32 3.4
 -1 8 -15 27.57 2.74
 1 8 15 24.2 2.97
 1 8 16 484.31 10.47
 -1 8 -16 477.17 13.91
 1 8 16 509.17 13.14
 1 8 17 37.43 3.27
 -1 8 -17 39.9 4.4
 -1 -8 -17 46.83 3.62
 1 -8 17 47.98 3.59
 -1 8 -17 41.6 4.48
 1 8 18 22.41 2.49
 -1 8 -18 23.03 3.49
 -1 -8 -18 21.23 2.5
 1 -8 18 19.6 2.29
 -1 8 -18 20.72 3.33
 1 8 19 51.28 3.78
 -1 8 -19 49.45 5.08
 -1 -8 -19 49.45 3.9
 1 -8 19 53.09 3.82
 -1 8 -19 46.11 4.97
 1 8 20 169.61 7.93
 -1 8 -20 168.23 10.28
 -1 -8 -20 147.81 8.12
 1 -8 20 171.48 7.93
 -1 8 -20 172 10.36
 1 -8 21 43.97 3.43
 -1 8 -21 45.24 5.01
 -1 -8 -21 57.33 4.26
 1 8 21 44.43 3.54
 -1 8 -21 45.71 5.16
 -1 -8 -22 16.38 2.4
 -1 8 -22 20.19 3.51
 -1 8 -22 14.61 3.04
 -1 -8 -23 88.76 5.12
 -1 8 -23 72.37 5.61
 -1 8 -23 83.81 6.77
 -1 8 -23 67.86 6.1
 -1 8 -24 40.37 5.03
 -1 8 -24 24.85 3.69
 -1 -8 -24 34.71 3.5
 -1 8 -24 35.28 4.7
 -1 8 -25 -0.63 1.8
 -1 8 -25 -0.5 1.35
 -1 -8 -25 0.35 1.18
 -1 8 -25 1.28 1.63
 -1 8 -26 6.42 2.68
 -1 8 -26 13.47 2.79
 -1 8 -26 10.45 3.03
 -1 -8 -26 11.38 2.19
 1 9 -26 2.84 2.49
 1 9 -26 1.12 1.76
 1 -9 -26 4.19 1.84
 1 9 -25 0.69 1.88
 1 9 -25 0.55 1.72
 1 -9 -25 1.38 1.44
 1 9 -24 2.69 2.11
 1 9 -24 5.88 2.12
 1 -9 -24 4.06 1.83
 1 9 -23 -0.65 1.87
 1 9 -23 0.52 1.33
 1 -9 -23 -0.44 1.45
 1 9 -22 29.72 4.35
 1 9 -22 32.4 4.13
 1 -9 -22 29.26 3.64
 1 -9 -21 9.38 2.17
 1 9 -21 12.77 2.76
 1 9 -21 10.38 2.73
 -1 9 21 7.39 1.34
 -1 -9 21 12.46 1.93
 1 -9 -20 6.67 1.78
 1 9 -20 6.2 2.13
 1 9 -20 4.71 2.27
 -1 9 20 10.14 1.55
 -1 -9 20 6.11 1.54
 -1 9 19 82.1 5.83
 1 9 -19 80.26 6.33
 -1 9 19 88.96 4.81
 -1 -9 19 76.9 4.95
 1 9 -18 23.4 3.55
 1 9 -18 19.42 2.16
 -1 9 18 22.48 2.27
 -1 9 18 26.51 3.19
 -1 -9 17 39.89 3.05
 1 9 -17 43.36 4.65
 1 9 -17 31.34 2.76
 -1 9 17 38.58 3.06
 -1 9 17 30.16 3.36
 1 9 -16 2 1.57
 1 9 -16 2.47 1.1
 -1 -9 16 3.67 1.14
 -1 9 16 3.19 1.09
 -1 9 16 3.4 1.34
 -1 9 15 96.83 6.06
 1 -9 -15 85.62 6.76
 -1 9 15 95.27 5.23
 -1 -9 15 82.92 5.01
 1 9 -15 96.91 5.23
 1 -9 -14 51.57 4.97
 -1 9 14 50.93 3.57
 1 9 -14 52.23 3.64
 -1 -9 14 41.44 3.32
 1 -9 -13 265.18 13.62
 -1 9 13 288.17 11.7
 1 9 -13 293.18 11.72
 -1 -9 13 287.6 11.81
 -1 -9 13 282.54 12.95
 1 -9 -12 136.55 8.5
 -1 9 12 158.44 7.2
 1 9 -12 134.68 6.85
 -1 -9 12 139.06 7.03
 -1 -9 12 143.95 7.98
 1 -9 -11 470.59 19.27
 1 9 -11 472.21 17.2
 -1 9 11 480.27 17.33
 -1 -9 11 460.05 17.41
 1 9 -11 421.07 18.61
 -1 -9 11 430.84 17.98
 1 -9 -10 97.63 6.58
 -1 9 10 95.79 5.29
 1 9 -10 95.82 5.31
 -1 -9 10 88.07 5.24
 1 9 -10 92.49 6.19
 -1 -9 10 87.88 5.69
 -1 9 9 647.07 24.23
 1 -9 -9 645.08 24.64
 1 9 -9 585.6 23.96
 -1 -9 9 648.46 23.71
 -1 9 9 668.53 23.06
 1 9 -9 638.88 22.88
 -1 -9 9 637.28 23.11
 1 -9 -8 80.56 5.56
 -1 9 8 82.72 5.39
 -1 9 8 68.31 4.42
 1 9 -8 79.57 4.6
 -1 -9 8 74.14 4.72
 1 9 -8 62.51 4.88
 -1 9 7 783.17 22.01
 1 9 -7 853.52 22.67
 1 9 -7 817.67 20.81
 -1 9 7 755.42 20.71
 1 -9 -7 794.97 21.35
 -1 -9 7 698.43 20.84
 -1 9 6 6.49 1.56
 -1 -9 6 11.54 1.41
 -1 9 6 10.2 1.25
 -1 9 6 9.62 1.57
 1 9 -6 8.5 1.45
 -1 -9 6 10.3 1.72
 1 -9 -6 11.91 1.83
 1 9 -6 6.02 1.42
 -1 9 5 462.88 16.17
 -1 -9 5 459.84 16.25
 1 9 -5 501.44 18.11
 1 9 -5 448.7 17.22
 -1 9 5 475.66 17.41
 -1 -9 5 438.69 17.5
 1 -9 -5 458.23 17.67
 -1 -9 4 42.05 2.77
 -1 -9 4 36 3.02
 1 9 -4 43.39 3.39
 -1 9 4 40.26 3.14
 1 9 -4 36.26 2.95
 1 -9 -4 40.63 3.25
 -1 -9 4 31.22 2.17
 -1 -9 4 38.83 3.25
 -1 9 4 41.45 2.35
 -1 -9 3 778.3 28.96
 -1 -9 3 875.85 29.69
 -1 -9 3 848.7 27.67
 1 9 -3 861.9 27.99
 1 9 -3 827.24 29.97
 1 9 -3 858.2 29.75
 -1 9 3 893.81 28.06
 1 -9 -3 882.21 30.31
 -1 -9 3 892.23 28.09
 1 9 -2 42.21 2.04
 1 -9 -2 44.18 2.08
 -1 -9 2 42.78 3.53
 -1 -9 2 41.37 2.91
 -1 -9 2 44.14 3.2
 -1 -9 2 46.88 2.42
 1 -9 -2 54.56 3.74
 1 9 -2 47.37 3.45
 1 9 -2 45.41 3.35
 1 -9 -2 42.18 3.47
 -1 -9 1 1044.49 33.61
 1 9 -1 971.26 33.71
 1 -9 -1 990.36 33.87
 -1 -9 1 978.14 33.38
 1 9 -1 974.86 33.88
 -1 -9 1 989.26 34.49
 1 -9 -1 990.03 33.96
 1 9 0 10.3 1.5
 1 9 0 13.2 1.78
 -1 9 0 9.21 1.58
 1 -9 0 12.3 1.64
 -1 -9 0 9.63 1.6
 -1 -9 -1 351.26 13.12
 1 9 1 342.51 13.62
 -1 9 -1 339.06 13.59
 1 -9 1 344.03 13.71
 -1 -9 -1 353.67 14.08
 1 9 2 29.3 2.61
 -1 -9 -2 32.29 2.45
 1 -9 2 30.51 2.73
 -1 9 -2 32.84 2.9
 -1 9 -2 31.78 1.62
 -1 -9 -2 28.61 1.62
 1 9 3 814.92 12.91
 -1 -9 -3 832.81 11.22
 -1 9 -3 807.66 12.9
 -1 9 -3 852.45 8.33
 1 9 4 129.65 5.37
 -1 -9 -4 142.74 5.76
 1 -9 4 123.45 5.22
 -1 -9 -4 140.51 4.61
 -1 9 -4 139.24 5.45
 -1 9 -4 133.22 5.72
 -1 9 -5 112.64 5.45
 1 -9 5 120.94 5.2
 1 9 5 111.15 5.1
 -1 -9 -5 -0.29 0.59
 -1 9 -5 -0.31 0.55
 -1 -9 -5 125.72 4.33
 -1 9 -5 118.97 5.09
 1 -9 5 -0.27 0.56
 1 9 5 126.04 5.21
 -1 9 -6 0.64 0.88
 1 -9 6 15.43 2.01
 1 9 6 15.64 2.14
 -1 9 -6 -0.32 0.5
 1 -9 6 0.28 0.44
 -1 9 -6 14.03 1.84
 1 9 6 15.36 1.97
 -1 9 -7 0.34 0.62
 1 9 7 62.28 4.12
 -1 9 -7 53.79 3.95
 -1 9 -7 62.99 3.8
 1 -9 7 -0.28 0.57
 1 9 7 58.45 3.65
 1 -9 7 58.66 3.75
 1 9 8 108.49 5.51
 -1 9 -8 102.51 4.81
 1 9 8 103.36 4.87
 1 -9 8 105.27 5.04
 1 9 9 241.89 8.57
 1 -9 9 238.72 7.89
 -1 9 -9 223.94 7.23
 1 9 9 213.08 7.06
 1 9 10 2.85 1.25
 -1 9 -10 0.09 0.32
 1 -9 10 0.61 0.91
 -1 9 -10 0.54 0.91
 1 -9 10 1.15 0.83
 1 9 10 0.79 0.86
 1 9 11 0.75 1.12
 1 -9 11 0.31 0.99
 -1 9 -11 0.12 0.31
 -1 9 -11 1.63 1.02
 1 -9 11 0.29 0.74
 1 9 11 -0.53 0.8
 1 9 12 12.19 2.33
 1 -9 12 7.5 1.75
 -1 9 -12 10.18 1.27
 -1 9 -12 8.99 2.02
 1 -9 12 11.09 1.86
 -1 9 -12 11.03 1.88
 1 9 12 8.64 1.75
 1 9 13 9.46 2.13
 1 -9 13 9.16 2.02
 -1 9 -13 13.65 2.46
 -1 9 -13 10.11 1.86
 -1 9 -13 9.99 1.35
 1 -9 13 9.36 1.88
 1 9 13 9.54 1.72
 1 9 14 1.93 1.12
 -1 9 -14 2.84 1.34
 -1 9 -14 1.34 1.34
 -1 9 -14 3.65 1.04
 1 -9 14 3.81 1.33
 1 9 14 3.4 1.45
 1 9 15 48.2 3.87
 -1 9 -15 47.91 4.66
 -1 9 -15 51.56 4.04
 -1 9 -15 45.95 3.47
 1 -9 15 46.97 3.83
 1 9 15 45.38 4.34
 -1 9 -16 139.96 7.05
 -1 9 -16 133.32 7.21
 -1 9 -16 137.14 8.69
 1 -9 16 131.72 7.15
 1 9 16 139.69 7.2
 -1 -9 -17 25.79 2.66
 -1 9 -17 22.57 2.6
 -1 9 -17 23.23 3.44
 1 -9 17 22.97 2.67
 1 9 17 25.3 2.74
 -1 -9 -18 13.05 2.02
 -1 9 -18 10.12 1.91
 -1 9 -18 9.44 2.45
 1 9 18 13.1 1.98
 1 -9 18 11.03 1.9
 -1 9 -18 7.39 2.46
 1 9 19 100.03 5.77
 -1 -9 -19 101.62 5.94
 -1 9 -19 100.4 6.22
 -1 9 -19 100.69 7.57
 1 -9 19 97.78 5.77
 -1 9 -19 90.08 7.31
 -1 -9 -20 10.22 1.97
 -1 9 -20 12.42 2.2
 -1 9 -20 10.13 2.67
 1 9 20 10.34 1.81
 1 -9 20 8.83 1.73
 -1 9 -20 15.12 3.02
 1 -9 21 39.04 3.29
 -1 -9 -21 46.45 3.84
 -1 9 -21 37.4 3.86
 -1 9 -21 38.99 4.84
 1 9 21 33.95 3.22
 -1 9 -21 39.37 4.81
 -1 -9 -22 12.7 2.15
 -1 9 -22 13.17 2.41
 -1 9 -22 17.39 3.5
 1 -9 22 12.23 1.94
 -1 9 -22 13.14 3.04
 -1 -9 -23 86.62 5.61
 -1 9 -23 80.17 6.1
 -1 9 -23 92.04 7.57
 1 -9 23 78.99 4.76
 -1 9 -23 81.22 7.21
 -1 9 -24 6.34 2.39
 -1 9 -24 14 2.62
 -1 -9 -24 9.96 2.04
 -1 9 -24 11.36 2.93
 -1 9 -25 111.32 9
 -1 9 -25 133.98 8.45
 -1 9 -25 125.23 9.38
 -1 -9 -25 136.45 7.58
 1 10 -25 29.3 4.68
 1 10 -25 21.82 3.72
 1 -10 -25 21.46 3.36
 1 10 -24 159.55 11.28
 1 10 -24 169.03 10.44
 1 -10 -24 163.91 9.59
 1 10 -23 33.84 4.96
 1 10 -23 30.57 4.09
 1 -10 -23 28.98 3.78
 1 10 -22 206.56 12.4
 1 10 -22 179.4 10.77
 1 -10 -22 181.75 10.17
 1 10 -21 52 5.84
 1 -10 -21 66.54 5.39
 1 10 -21 50.4 5.16
 1 10 -20 142.14 9.95
 -1 10 20 161.25 7.2
 -1 -10 20 141.31 7.26
 1 10 -20 138.01 9.04
 1 10 -19 73.26 6.52
 -1 10 19 64.35 4.21
 1 10 -18 111.7 5.9
 -1 10 18 99.16 6.67
 -1 10 18 105.51 5.81
 1 10 -18 113.91 8.33
 1 10 -17 33.96 4.18
 1 10 -17 41.94 3.09
 -1 10 17 40.4 3.15
 -1 10 17 32.8 3.43
 1 10 -16 441.64 11.56
 -1 10 16 444.32 11.59
 -1 10 16 461.31 13.4
 1 -10 -15 14.15 2.83
 -1 10 15 15.05 2.05
 1 10 -15 13.89 2.04
 1 -10 -14 50.97 4.98
 -1 10 14 58.25 3.92
 1 10 -14 59.39 4.03
 1 -10 -13 33.87 4
 1 10 -13 32.08 2.87
 -1 10 13 33.73 3.01
 1 -10 -12 129.73 7.85
 1 10 -12 115.22 7.2
 -1 -10 12 128.11 6.89
 -1 10 12 135.58 6.2
 1 10 -12 138.1 6.23
 1 -10 -11 31.58 3.63
 1 10 -11 34.15 3.64
 -1 -10 11 26.72 2.93
 1 10 -11 34.95 2.87
 -1 10 11 25.31 2.52
 1 -10 -10 91.7 6.04
 -1 10 10 95.71 5.84
 1 10 -10 114.87 6.41
 -1 -10 10 105.72 5.67
 -1 10 10 108.97 5.18
 1 10 -10 89.39 4.69
 1 -10 -9 16.35 2.51
 -1 10 9 14 2.28
 -1 10 9 10.93 1.75
 1 10 -9 11.25 1.79
 1 10 -9 13.37 2.19
 1 -10 -8 0.39 1.12
 -1 10 8 -0.34 0.98
 1 10 -8 0.36 0.8
 -1 10 8 0.52 0.78
 1 10 -8 0.5 0.84
 -1 -10 8 -0.29 0.52
 -1 10 7 55.82 4.13
 -1 -10 7 55.97 3.11
 -1 10 7 60.17 3.16
 -1 10 7 66.35 3.91
 1 10 -7 58.29 3.62
 1 -10 -7 56.42 3.92
 1 10 -7 54.94 4.04
 -1 10 6 52.03 2.69
 -1 -10 6 54.2 2.79
 1 10 -6 44 3.58
 1 10 -6 51.97 3.35
 -1 10 6 51.59 3.44
 1 -10 -6 58.8 3.92
 -1 -10 5 19.81 1.85
 1 10 -5 26.1 2.66
 -1 -10 5 22.57 2.39
 1 10 -5 20.57 2.23
 -1 10 5 20.85 2.33
 -1 10 5 24.31 1.71
 -1 -10 5 19.86 1.6
 1 -10 -5 18.63 2.31
 -1 -10 4 87.3 3.85
 -1 -10 4 86.79 4.37
 1 10 -4 78.79 4.58
 1 10 -4 93.7 4.57
 -1 10 4 82.94 4.41
 1 -10 -4 81.11 4.64
 -1 -10 4 92.16 3.11
 -1 10 4 85.3 2.96
 1 10 -3 0.55 0.42
 1 -10 -3 0.24 0.33
 -1 -10 3 0.2 0.51
 -1 -10 3 0.71 0.77
 -1 -10 3 0.07 0.26
 1 -10 -3 1.01 0.82
 1 10 -3 0.57 0.68
 1 10 -3 -0.5 0.81
 1 -10 -3 0.3 0.76
 -1 -10 3 0.17 0.3
 -1 -10 2 49.61 3.64
 -1 -10 2 51.46 3.24
 -1 -10 2 46.94 2.1
 1 -10 -2 47.67 3.28
 1 10 -2 41.92 3.16
 1 10 -2 40.13 3.02
 1 -10 -2 48.93 3.64
 -1 -10 1 0.66 0.78
 1 10 -1 1.03 0.7
 1 -10 -1 0.5 0.82
 1 -10 -1 -0.3 0.67
 1 -10 -1 0.3 0.38
 1 10 -1 0.25 0.83
 -1 -10 1 0.3 0.95
 1 -10 -1 -0.27 0.76
 1 -10 0 89.63 4.56
 -1 -10 0 81.2 4.61
 1 -10 0 84.75 4.63
 -1 -10 0 93.55 4.17
 1 -10 0 94.06 4.57
 1 10 0 93.73 4.58
 -1 10 0 97.05 4.71
 -1 -10 -1 40.57 2.81
 -1 10 -1 40.6 3.09
 1 10 1 39.44 3
 -1 -10 -1 47.49 3.49
 1 -10 1 39.59 3.13
 -1 -10 -2 247.92 8.57
 1 -10 2 278.92 11.25
 -1 -10 -2 260.66 11.35
 -1 -10 -2 263.48 11.01
 1 10 2 271.22 10.92
 -1 -10 -2 273.64 10.43
 -1 10 -2 263.79 11.01
 1 10 3 1.55 0.91
 -1 -10 -3 0.28 0.36
 -1 -10 -3 0.98 0.66
 -1 10 -3 0.61 0.87
 -1 10 -3 2.64 1.24
 -1 -10 -3 0.37 0.33
 -1 10 -3 1.01 0.45
 -1 -10 -4 0.89 0.66
 1 10 4 190.45 6.7
 -1 10 -4 69.99 4.39
 -1 -10 -4 184.81 5.58
 -1 10 -4 203.15 6.88
 -1 10 -4 -0.31 0.57
 1 -10 5 67.47 4.08
 1 10 5 67.74 4.15
 -1 -10 -5 66.82 4.26
 -1 -10 -5 70.8 3.46
 -1 10 -5 66.35 4.02
 1 -10 5 70.44 4.32
 1 10 5 65.2 4.01
 -1 10 -6 663.06 24.48
 1 -10 6 636.45 23.54
 1 10 6 642.85 23.89
 -1 -10 -6 573.3 23.64
 -1 -10 -6 655.25 22.48
 -1 10 -6 617.35 24.16
 -1 10 -6 642.49 23.44
 1 -10 6 672.63 23.94
 1 10 6 656.71 23.52
 -1 10 -7 8.52 1.85
 1 -10 7 8.65 1.67
 1 10 7 8.34 1.78
 -1 10 -7 6.84 1.65
 -1 10 -7 9.14 1.74
 1 10 7 6.96 1.55
 1 -10 7 5.56 1.45
 -1 10 -8 905.45 31.28
 1 -10 8 841.67 29.92
 1 10 8 919.89 30.76
 -1 10 -8 838.94 29.72
 1 -10 8 848 30.06
 1 10 8 869.65 29.81
 -1 10 -9 94.01 6.57
 1 10 9 91.42 6.19
 -1 10 -9 101.82 5.94
 1 -10 9 99.87 6.07
 1 10 9 98.15 5.86
 1 -10 9 106.4 6.23
 1 10 10 325.4 13.9
 1 -10 10 294.04 12.91
 -1 10 -10 300.55 12.77
 1 10 10 285.81 12.62
 1 -10 10 293.64 13.14
 1 10 11 25.05 3.2
 1 -10 11 16.61 2.48
 1 -10 11 21.26 2.64
 -1 10 -11 22.54 2.67
 1 10 11 25.9 2.77
 1 10 12 174.84 9.38
 1 -10 12 162.5 8.65
 1 -10 12 180.86 8.71
 1 10 12 150 8.03
 -1 10 -12 154.16 8.07
 -1 10 -13 42.2 2.59
 1 -10 13 45.31 3.88
 1 10 13 47.98 3.88
 -1 10 -13 45.06 4.52
 -1 10 -13 45.79 3.82
 -1 10 -14 194.9 7.97
 1 -10 14 204.4 9.68
 1 10 14 200.52 9.39
 -1 10 -14 187.48 10.66
 -1 10 -14 188.71 9.38
 -1 10 -15 182.72 7.61
 1 -10 15 170.31 8.89
 1 10 15 175.79 8.59
 -1 10 -15 164.16 8.71
 -1 10 -15 165.81 10.01
 -1 10 -16 213.56 9.45
 1 -10 16 231.77 10.69
 1 10 16 251.88 10.7
 -1 10 -16 216.26 12.16
 -1 10 -16 235.88 10.67
 -1 10 -17 60.65 4.1
 -1 10 -17 64.96 4.77
 -1 10 -17 58.9 5.7
 1 -10 17 60.7 4.58
 1 10 17 70.6 4.72
 -1 10 -18 388.93 17.73
 -1 10 -18 357.71 14.43
 1 10 18 377.24 14.94
 1 -10 18 349.96 14.89
 -1 -10 -18 360.05 14.79
 1 -10 19 30.4 3.24
 -1 -10 -19 39.84 3.49
 -1 10 -19 38.26 3.42
 -1 10 -19 40.43 4.9
 1 10 19 37.6 3.51
 -1 10 -19 45.23 4.97
 1 -10 20 121.07 6.84
 -1 -10 -20 144.12 7.28
 -1 10 -20 127.2 7.02
 -1 10 -20 121.27 8.83
 1 10 20 110.21 6.6
 -1 10 -20 126.74 8.96
 -1 -10 -21 9.84 1.86
 -1 10 -21 7.6 1.81
 -1 10 -21 5.47 2.14
 1 -10 21 7.93 1.72
 -1 10 -21 7.15 2.42
 -1 -10 -22 114.74 6.64
 -1 10 -22 119.21 6.99
 -1 10 -22 108.92 8.57
 1 -10 22 103.47 6.09
 -1 10 -22 106.02 8.37
 -1 -10 -23 -0.96 1.2
 -1 10 -23 0.37 1.11
 -1 10 -23 -0.64 1.65
 1 -10 23 2.22 1.12
 -1 10 -23 1.26 1.71
 -1 10 -24 0.66 1.69
 -1 10 -24 2.69 1.44
 -1 10 -24 2.58 1.84
 -1 -10 -24 1.31 1.26
 -1 10 -25 13.14 3.39
 -1 10 -25 13.55 3.38
 1 11 -25 6.61 2.58
 1 11 -25 9.18 2.5
 1 -11 -25 4.55 1.85
 1 11 -24 -0.72 2.34
 1 11 -24 -0.56 1.44
 1 -11 -24 -0.45 1.42
 1 11 -23 -0.7 1.9
 1 -11 -23 0.45 1.28
 1 11 -23 0.55 1.73
 1 11 -22 32.64 4.82
 1 11 -22 24.65 2.85
 1 -11 -22 39.36 4.23
 1 11 -22 29.23 4.18
 1 11 -21 4.62 2.17
 1 -11 -21 13.04 2.53
 1 11 -21 10.09 2.56
 1 11 -20 0.64 1.64
 -1 11 20 0.5 0.88
 1 11 -19 6.78 2.31
 -1 11 19 6.28 1.46
 1 11 -18 56.56 5.73
 -1 11 18 49.34 3.84
 1 11 -17 33.29 3.14
 -1 11 17 38.48 3.35
 -1 -11 17 32.15 3.17
 1 -11 -16 57.17 5.73
 1 11 -16 47.81 3.82
 -1 11 16 45.56 3.76
 -1 -11 16 52.9 4.02
 1 11 -16 46.77 2.78
 1 -11 -15 10.48 2.52
 -1 11 15 7.81 1.69
 1 11 -15 12.44 1.97
 -1 -11 15 10.72 1.9
 1 11 -15 12.08 1.2
 1 -11 -14 99.57 7.4
 1 11 -14 85.5 3.57
 1 11 -14 102.21 5.81
 -1 11 14 93.9 5.62
 -1 -11 14 101.33 5.89
 1 -11 -13 417.33 18.59
 -1 11 13 437.02 16.37
 1 11 -13 405.96 16.14
 -1 -11 13 398.97 16.36
 1 11 -13 372.36 17.85
 1 -11 -12 181.81 10.5
 1 11 -12 186.92 10.47
 -1 11 12 184.57 8.87
 1 11 -12 186.52 8.85
 -1 -11 12 184.01 9.11
 1 -11 -11 168.28 9.98
 -1 11 11 175.89 9.68
 1 11 -11 176.81 9.99
 -1 -11 11 173 9.16
 -1 11 11 179.5 8.65
 1 11 -11 172.02 8.51
 -1 -11 11 189.48 9
 -1 11 10 215.73 10.75
 1 -11 -10 208.31 11.11
 1 11 -10 205.04 9.53
 -1 11 10 206.69 9.66
 -1 -11 10 204.99 9.9
 1 11 -10 210.5 10.95
 -1 11 9 64.93 5.21
 1 -11 -9 76.97 5.84
 1 11 -9 66.25 5.34
 -1 11 9 71.21 4.81
 1 11 -9 74.41 4.76
 -1 -11 9 63.03 4.72
 -1 11 8 603.41 22.87
 -1 11 8 574.76 20.94
 -1 -11 8 562.67 20.95
 1 11 -8 587.98 21.7
 -1 11 8 580.55 21.8
 -1 -11 8 619.83 22.49
 1 11 -8 598.9 23.07
 -1 11 7 214.06 9.11
 -1 -11 7 223.71 9.24
 1 11 -7 227.3 11.02
 1 11 -7 221 10.07
 -1 11 7 223.21 10.19
 1 -11 -7 241.9 10.81
 -1 -11 7 225.55 10.54
 -1 -11 6 377.36 14.08
 -1 -11 6 324.92 14.69
 -1 -11 6 363.56 13.58
 1 11 -6 372.32 14.87
 -1 11 6 393.67 15.15
 -1 11 6 375.72 13.57
 1 -11 -6 409.38 15.76
 -1 -11 6 358.61 15.31
 1 11 -6 376.72 15.78
 -1 -11 5 96.23 5.62
 1 11 -5 80.09 5.54
 -1 11 5 87.26 5.41
 1 11 -5 96.62 5.57
 -1 -11 5 84.9 4.22
 -1 -11 5 75.33 5.39
 1 -11 -5 87.04 5.72
 -1 11 5 94.92 4.28
 -1 -11 4 228.09 10.1
 1 11 -4 212.47 8.2
 1 -11 -4 251.99 10.42
 1 11 -4 236.76 10.73
 1 11 -4 195.85 9.84
 -1 11 4 240.11 10.4
 -1 -11 4 222.74 8.35
 -1 -11 4 223.5 10.58
 1 -11 -4 238.3 10.89
 -1 11 4 231.93 8.29
 1 11 -3 214.22 7.67
 1 -11 -3 222.32 7.72
 1 -11 -3 222.68 10.66
 -1 -11 3 223.11 9.88
 -1 -11 3 232.84 7.94
 1 11 -3 209.88 10.26
 1 -11 -3 212.15 9.88
 1 11 -3 218.95 9.97
 1 -11 -3 235.05 10.61
 -1 -11 2 517.93 20.83
 1 -11 -2 568.73 20.79
 1 -11 -2 557.89 21.2
 -1 -11 2 568.7 20.29
 -1 -11 2 547.14 18.53
 1 -11 -2 530.79 20.32
 1 11 -2 528.42 20.64
 1 11 -2 535.8 20.44
 1 -11 -2 554.56 21.03
 1 -11 -1 365.16 16.22
 -1 -11 1 378.32 15.5
 1 11 -1 423.74 16.26
 1 -11 -1 419.07 16.08
 1 -11 -1 434.67 16.93
 1 11 -1 410.4 16.08
 -1 -11 1 417.09 16.66
 1 -11 -1 423.4 16.35
 1 -11 0 251.32 8.03
 -1 -11 0 247.45 8.32
 1 -11 0 0.32 0.55
 -1 -11 0 270.26 7.38
 1 -11 0 242.47 7.56
 -1 11 0 283.62 8.38
 1 11 0 263.74 8.02
 1 -11 0 58.7 4.09
 -1 -11 -1 0.32 0.83
 1 -11 1 2.95 1.14
 1 -11 1 0.62 0.69
 -1 -11 -1 1.37 0.9
 1 -11 1 4.37 1.69
 -1 -11 -1 2.51 1.03
 1 -11 1 1.32 0.9
 1 11 1 1.41 0.95
 -1 -11 -2 276.77 7.23
 -1 11 -2 282.61 8.34
 1 -11 2 272.29 8.36
 -1 -11 -2 290.7 9.02
 1 11 3 174.73 7.23
 -1 -11 -3 156.38 6.22
 -1 11 -3 169.15 7.25
 -1 -11 -3 166.33 4.54
 -1 11 -3 158.44 4.29
 -1 11 -4 621.46 23.33
 1 11 4 623.01 22.84
 -1 -11 -4 616.27 23.11
 -1 11 -4 609.73 23.37
 -1 -11 -4 626.25 21.83
 -1 11 -4 572.72 22.51
 -1 11 -4 611.22 20.47
 -1 -11 -4 612.78 20.59
 -1 11 -5 10.05 1.9
 1 11 5 5.26 1.62
 -1 -11 -5 5.12 1.5
 -1 11 -5 4.01 1.37
 -1 -11 -5 10.5 1.54
 -1 11 -5 6.46 1.59
 1 -11 5 4.71 1.44
 1 11 5 5.85 1.46
 -1 11 -6 24.88 3.01
 1 -11 6 17.26 2.38
 -1 -11 -6 20.86 2.69
 1 11 6 23.12 2.82
 -1 11 -6 23.81 2.96
 -1 -11 -6 22.83 2.23
 -1 11 -6 18.63 2.43
 1 -11 6 24.39 2.86
 1 11 6 24.82 2.75
 -1 11 -7 24.4 3.12
 1 -11 7 27.76 3
 1 11 7 33.89 3.43
 -1 -11 -7 30.28 3.36
 -1 11 -7 25.44 3.22
 -1 -11 -7 30.32 2.6
 -1 11 -7 29.89 3.03
 1 -11 7 30.32 3.2
 1 11 7 30.49 3.03
 -1 11 -8 33.68 3.69
 1 -11 8 31.32 3.23
 1 11 8 30.12 3.46
 -1 11 -8 41.64 4.05
 -1 -11 -8 29.76 2.69
 -1 11 -8 33.67 3.31
 1 -11 8 32.23 3.3
 1 11 8 28.38 3.07
 -1 11 -9 195.45 10.45
 1 11 9 210.51 10.15
 -1 11 -9 189.05 9.25
 1 -11 9 178.6 9.33
 1 11 9 176.73 9.06
 1 -11 9 186.67 9.42
 -1 11 -10 21.27 3.03
 1 11 10 12.9 2.4
 -1 11 -10 13.99 2.37
 1 -11 10 14.55 2.38
 1 11 10 16.32 2.35
 1 -11 10 15.98 2.41
 1 11 11 38.82 4.14
 1 -11 11 29.14 3.37
 1 -11 11 46.94 4.03
 -1 11 -11 43.38 3.77
 1 11 11 34.13 3.46
 1 -11 12 11.85 2.22
 1 11 12 16.54 2.4
 -1 11 -13 9.64 2.06
 1 -11 13 8.71 1.89
 1 11 13 10.04 1.91
 1 -11 14 19.86 2.8
 1 11 14 21.73 2.73
 -1 11 -14 24.16 3.6
 -1 11 -14 24.78 3.06
 -1 11 -15 0.89 0.53
 1 11 15 0.63 1.07
 1 -11 15 2.42 1.37
 -1 11 -15 -1.04 1.49
 -1 11 -15 -0.33 0.99
 1 -11 16 72.81 5.16
 1 11 16 63.72 4.79
 -1 11 -16 70.51 3.75
 -1 11 -16 69.79 6.22
 -1 11 -16 68.54 5.03
 -1 11 -17 47.94 3.23
 -1 11 -17 52.69 4.32
 -1 11 -17 49.81 5.24
 1 11 17 45.31 4.01
 1 -11 17 51.25 4.29
 -1 11 -18 3.59 1.39
 -1 11 -18 2.89 1.89
 -1 11 -18 2.66 0.95
 -1 -11 -18 0.88 1.13
 1 -11 18 1.34 1.05
 1 11 18 0.63 1.13
 -1 11 -19 7.78 2.43
 -1 11 -19 5.25 1.28
 -1 -11 -19 4.2 1.47
 1 -11 19 7.85 1.81
 1 11 19 2.48 1.32
 1 -11 20 36.12 3.51
 -1 -11 -20 35.66 3.44
 -1 11 -20 36.2 3.14
 -1 11 -20 38.89 4.93
 1 11 20 30.13 3.19
 -1 11 -20 39.02 4.89
 -1 -11 -21 24.11 2.83
 -1 11 -21 19.18 2.41
 -1 11 -21 21.61 3.87
 1 -11 21 21.22 2.69
 -1 11 -21 20.24 3.66
 -1 -11 -22 85.2 5.41
 -1 11 -22 63.45 4.69
 1 -11 22 69.55 4.8
 -1 11 -22 69.77 6.71
 -1 11 -22 70.07 7.01
 -1 -11 -23 13.93 2.28
 1 -11 23 8.98 1.81
 -1 11 -23 10.94 3.1
 -1 11 -23 10.75 3.12
 -1 11 -24 25.47 4.46
 -1 11 -24 28.93 4.46
 -1 -11 -24 17.64 2.6
 1 12 -24 31.75 4.88
 1 12 -24 25.51 3.97
 1 -12 -24 21.21 3.26
 1 12 -23 205.36 13.28
 1 12 -23 219.25 12.34
 1 -12 -23 209.94 11.25
 1 12 -22 0.7 1.8
 1 12 -22 -0.56 1.68
 1 -12 -22 0.89 1.51
 1 12 -21 211.33 13.09
 1 12 -20 -0.15 1.15
 1 12 -20 2.65 1.99
 1 12 -19 160.14 10.84
 1 12 -19 166.16 6.75
 -1 12 19 176.53 8.45
 1 12 -18 3.72 2.02
 1 12 -18 2.06 0.6
 -1 12 18 4.4 1.41
 -1 12 17 276.78 11.9
 1 12 -17 262.45 11.7
 -1 12 16 10.52 1.93
 1 12 -16 11.35 2.01
 1 -12 -16 7.2 2.39
 -1 -12 16 10.6 2.12
 1 -12 -15 110.87 8.45
 1 12 -15 116.12 6.75
 -1 12 15 128.99 6.99
 -1 -12 15 130.49 7.21
 1 -12 -14 96.35 7.37
 1 12 -14 82.61 5.33
 -1 12 14 84.66 5.39
 -1 -12 14 81.72 5.49
 1 12 -13 67 6.36
 1 12 -13 55.36 5.33
 1 -12 -13 58.83 5.64
 1 12 -13 64.39 4.69
 -1 12 13 60.97 4.51
 -1 -12 13 60.76 4.71
 1 12 -12 5.26 2.19
 1 12 -12 4.92 1.89
 1 -12 -12 3.12 1.64
 1 12 -12 9.64 1.92
 -1 12 12 3.69 1.28
 -1 -12 12 3.78 1.56
 1 -12 -11 208.88 11.61
 1 12 -11 213.84 11.51
 -1 12 11 208.88 9.95
 1 12 -11 224.1 10.1
 -1 -12 11 223.85 10.44
 1 -12 -10 0.48 1.24
 1 12 -10 0.45 1
 -1 12 10 1.84 0.89
 1 12 -10 2.4 1.12
 -1 12 10 0.92 1.22
 -1 -12 10 2.44 1.22
 -1 12 9 24.91 3.27
 -1 -12 9 20.87 2.35
 -1 12 9 27.9 2.57
 -1 12 9 24.9 2.89
 1 12 -9 27.05 2.97
 -1 -12 9 26.33 3.03
 1 12 -9 28.19 3.45
 -1 -12 8 37.58 2.93
 -1 12 8 38.23 2.89
 1 12 -8 31.25 3.64
 1 12 -8 34.96 3.38
 -1 12 8 37.46 3.46
 -1 -12 8 37.8 3.64
 -1 -12 7 1.6 1.09
 -1 -12 7 1.13 0.66
 -1 12 7 0.89 0.51
 1 12 -7 0.4 0.96
 1 12 -7 1.19 1.14
 -1 12 7 1.84 1.21
 -1 -12 7 1.77 1.07
 -1 -12 6 15.31 1.6
 1 -12 -6 16.68 2.51
 -1 12 6 18.84 1.72
 -1 -12 6 18.9 2.56
 -1 12 6 16.5 2.42
 1 12 -6 13.05 2.15
 -1 -12 6 15.77 2.27
 1 -12 -5 7.44 1.57
 1 12 -5 5.54 1.62
 -1 -12 5 5.37 1.5
 -1 12 5 9.29 1.07
 -1 -12 5 7.55 1.02
 1 -12 -5 8.32 1.81
 1 12 -5 7.38 1.68
 -1 12 5 7.32 1.65
 -1 -12 5 6.53 1.54
 1 -12 -4 34.18 1.93
 1 12 -4 35.42 1.92
 1 -12 -4 36.7 3.73
 -1 -12 4 32.18 3.11
 1 -12 -4 36.38 3.3
 1 12 -4 31.57 3.4
 1 12 -4 33.43 3.2
 -1 12 4 39.06 3.45
 -1 -12 4 35.55 3.57
 1 -12 -4 34.94 3.55
 -1 -12 4 32.92 1.95
 1 -12 -3 128.51 7.23
 1 -12 -3 119.86 7.42
 -1 -12 3 114.64 6.57
 -1 -12 3 124.45 4.91
 1 12 -3 150.34 7.73
 1 -12 -3 128.45 6.93
 1 12 -3 131.86 7.04
 1 -12 -3 121.25 7.29
 -1 -12 2 37.37 3.58
 1 -12 -2 36.07 3.47
 1 -12 -2 36.82 3.63
 -1 -12 2 37.72 3.24
 -1 -12 2 39.94 2.39
 1 -12 -2 36.7 3.41
 1 12 -2 30.43 3.22
 1 12 -2 39.43 3.48
 1 -12 -2 36.55 3.59
 -1 -12 1 10.94 2.12
 1 -12 -1 8.93 1.79
 -1 -12 1 10.93 1.78
 1 -12 -1 9.98 1.91
 -1 -12 1 11.3 1.78
 1 -12 -1 9.3 1.72
 1 12 -1 12.33 2.05
 1 12 -1 11.4 1.93
 1 -12 -1 9.79 1.94
 1 -12 0 17.6 2.36
 -1 -12 0 11.29 2.07
 1 -12 0 16.96 2.3
 1 -12 0 14.82 2.14
 -1 -12 0 12.52 1.88
 -1 12 0 15.67 2.23
 1 12 0 16.6 2.29
 1 -12 0 16.05 2.36
 -1 -12 -1 400.39 10.98
 1 -12 1 360.18 9.98
 1 -12 1 380.85 10.5
 -1 -12 -1 356.42 8.77
 1 -12 1 374.54 9.76
 1 12 1 384.29 10.09
 -1 12 -1 366.43 9.91
 1 -12 1 368.9 10.75
 -1 -12 -2 60.56 4.02
 1 -12 2 66.01 4.55
 -1 -12 -2 58.51 4.45
 1 -12 2 54.8 4.37
 -1 12 -2 53.49 4.36
 -1 -12 -2 55.29 4.53
 1 -12 2 60.18 4.56
 -1 -12 -3 485.74 19.1
 -1 -12 -3 509.16 19
 -1 12 -3 492.85 18.61
 -1 -12 -3 456.19 15.25
 -1 -12 -3 480.89 17.62
 -1 -12 -4 0.7 0.84
 1 12 4 0.32 0.86
 -1 -12 -4 0.23 0.77
 -1 12 -4 0.62 0.94
 -1 -12 -4 1.19 0.47
 -1 12 -4 1.14 0.44
 -1 12 -5 290.76 13.31
 -1 12 -5 295.61 13.48
 -1 -12 -5 297.29 11.78
 1 12 5 289.73 12.78
 -1 -12 -5 275.74 12.94
 1 12 5 271.14 12.42
 -1 12 -5 282.31 12.59
 1 -12 5 297.35 13.17
 1 12 6 62.6 4.82
 -1 -12 -6 66.31 5.11
 -1 12 -6 60.3 5.07
 -1 -12 -6 63.19 4.1
 1 -12 6 63.22 4.96
 1 12 6 62.02 4.71
 -1 12 -6 64.3 4.73
 -1 12 -6 58.3 4.99
 -1 12 -7 748.13 29.11
 1 -12 7 754.55 28.17
 -1 -12 -7 733.04 28.83
 1 12 7 773.57 28.62
 -1 -12 -7 787.3 27.06
 -1 12 -7 749.51 29.21
 -1 12 -7 811.93 28.3
 1 -12 7 787.37 28.76
 1 12 7 771.31 28.13
 -1 12 -8 57.84 5
 1 -12 8 45.57 4.03
 -1 -12 -8 48.78 4.52
 1 12 8 50.01 4.49
 -1 -12 -8 48.71 3.53
 -1 12 -8 38.87 4.15
 -1 12 -8 45.18 3.97
 1 -12 8 52.66 4.48
 1 12 8 50.19 4.14
 -1 12 -9 311.4 14.45
 1 -12 9 264.39 12.72
 -1 -12 -9 293.25 11.92
 -1 12 -9 297.71 14.07
 -1 12 -9 297.59 12.9
 1 -12 9 288.44 13.26
 1 12 9 282.54 12.79
 1 12 9 300.92 13.71
 1 12 10 2.3 1.37
 1 -12 10 3.39 1.37
 -1 12 -10 2.95 1.61
 -1 12 -10 6.32 1.76
 1 12 11 339.61 14.97
 -1 12 -11 373.15 17.07
 -1 12 -11 376.78 15.47
 1 -12 11 363.1 15.64
 1 12 12 148.61 8.21
 1 -12 12 156.67 8.64
 -1 12 -12 158.62 8.42
 -1 12 -12 164.77 10.08
 1 -12 13 483.52 19.78
 1 12 13 498.5 19.46
 -1 12 -13 476.87 21.62
 -1 12 -13 498.35 19.59
 -1 12 -14 2.13 1.52
 1 -12 14 0.75 1.18
 1 12 14 2.35 1.33
 -1 12 -14 0.35 1.04
 -1 12 -15 223.04 12.56
 -1 12 -15 258.31 11.4
 1 -12 15 215.75 11.05
 1 12 15 226.47 10.85
 -1 12 -16 34.76 4.48
 -1 12 -16 39.07 3.84
 1 -12 16 40.82 3.93
 1 12 16 37.28 3.69
 -1 12 -17 221.54 10.74
 -1 12 -17 221.42 12.73
 1 -12 17 217.54 10.82
 1 12 17 221.85 10.58
 1 -12 18 0.72 1.31
 -1 12 -18 0.61 1.56
 -1 12 -19 240.7 13.62
 -1 12 -19 226.34 9.13
 -1 -12 -19 230.07 10.77
 -1 12 -20 47.78 5.54
 -1 12 -20 36.25 2.76
 -1 -12 -20 46.54 3.89
 1 -12 20 47.35 4.15
 -1 12 -21 64.4 6.74
 1 -12 21 66.48 5
 -1 -12 -21 66.35 4.82
 -1 12 -21 67.25 6.72
 -1 12 -22 2.04 1.95
 1 -12 22 0.32 1.25
 -1 -12 -22 -0.31 1.47
 -1 12 -22 0.65 1.43
 -1 12 -23 66.32 6.81
 1 -12 23 52.89 4.26
 -1 12 -23 64.67 6.52
 -1 -12 -23 57.61 4.53
 -1 12 -24 0.71 1.94
 -1 12 -24 0.67 1.92
 1 13 -23 55.7 6.42
 1 13 -23 49.4 5.55
 1 -13 -23 35.68 4.31
 1 13 -22 2.17 2.07
 1 13 -22 0.58 1.67
 1 -13 -22 0.9 1.52
 1 13 -21 1.41 1.56
 1 13 -20 9.57 2.85
 1 13 -19 26.54 4.24
 -1 13 18 35.47 3.52
 -1 13 17 87.68 5.76
 1 13 -16 112.51 6.64
 -1 13 16 115.1 6.76
 -1 -13 16 103.19 6.64
 1 -13 -16 104.9 8.36
 1 13 -15 9.68 2.81
 1 -13 -15 6.09 2.22
 -1 13 15 8.83 1.94
 1 13 -15 8.77 1.97
 -1 -13 15 10.07 2.1
 1 13 -14 132.5 9.67
 1 -13 -14 134.45 9.24
 1 13 -14 120.14 8.67
 1 13 -14 122.72 7.17
 -1 13 14 135.65 7.48
 -1 -13 14 129.99 7.57
 1 13 -13 57.02 5.94
 -1 13 13 44.71 4.07
 1 -13 -13 50.05 5.34
 1 13 -13 45.28 4.97
 1 13 -13 52.44 4.24
 -1 13 13 45.17 4.06
 -1 -13 13 50.16 4.38
 1 13 -12 59.65 6.14
 -1 13 12 67.09 4.85
 1 -13 -12 74.77 6.4
 1 13 -12 60.68 5.64
 1 13 -12 56.11 4.64
 -1 13 12 81.95 5.34
 -1 -13 12 67.3 5.19
 1 13 -11 171.34 10.83
 -1 -13 11 166.23 8.4
 -1 13 11 175.08 8.44
 1 -13 -11 141.33 9.67
 1 13 -11 171.55 10.03
 -1 13 11 171.47 8.77
 1 13 -11 163.06 8.66
 -1 -13 11 181.39 9.34
 -1 -13 10 479.52 19.09
 -1 -13 10 462.41 17.75
 -1 13 10 454.55 17.57
 1 13 -10 459.63 18.33
 -1 13 10 498.58 18.67
 1 13 -10 480.23 21.09
 -1 -13 9 255.41 12.3
 -1 13 9 266.07 10.91
 -1 -13 9 235.55 10.67
 1 13 -9 271.49 13.17
 -1 13 9 275.99 12.05
 1 13 -9 279.65 11.96
 1 13 -9 239.2 13.3
 -1 -13 8 463.07 19.26
 -1 -13 8 490.95 17.76
 -1 13 8 475.95 19.05
 1 13 -8 474.43 18.97
 -1 -13 8 504.39 19.88
 -1 13 8 481.76 17.58
 1 13 -8 498.33 20.49
 -1 -13 7 269.7 12.47
 1 13 -7 299.48 12.61
 -1 13 7 282.73 12.55
 -1 13 7 281.66 10.84
 -1 -13 7 260.88 12.79
 -1 -13 7 273.54 10.89
 1 13 -7 295.22 13.64
 -1 -13 6 249.78 11.52
 1 -13 -6 254.29 11.6
 1 13 -6 245.99 12.33
 1 13 -6 256.48 11.54
 -1 13 6 257.07 11.66
 -1 -13 6 250.67 9.74
 -1 -13 6 249.8 12.15
 -1 13 6 254.31 9.65
 1 -13 -6 267.69 12.45
 1 13 -5 68.75 3.22
 1 -13 -5 70.99 5.58
 -1 -13 5 71.37 4.95
 1 -13 -5 64.93 3.23
 1 13 -5 73.09 5.49
 1 -13 -5 60.64 4.68
 -1 13 5 69.46 5.02
 1 13 -5 72.34 5.02
 -1 -13 5 60.96 3.21
 1 -13 -5 62.16 5.08
 -1 -13 5 75.13 5.49
 -1 13 5 71.18 3.26
 1 -13 -4 382.4 11.7
 -1 -13 4 355.26 14.16
 1 -13 -4 375.95 15.95
 -1 -13 4 361.45 14.67
 1 13 -4 338.82 15.32
 1 -13 -4 385.55 15.01
 1 13 -4 391.8 15.06
 -1 13 4 380.14 15.15
 1 -13 -4 375.06 15.8
 -1 -13 4 377.78 15.73
 1 -13 -3 0.71 1.02
 1 -13 -3 0.41 0.9
 -1 -13 3 0.82 0.86
 -1 -13 3 0.3 0.89
 -1 -13 3 0.69 0.4
 1 -13 -3 0.31 1.02
 1 13 -3 -0.37 0.89
 -1 13 3 0.99 1.08
 1 13 -3 -0.32 1.01
 1 -13 -3 0.79 1.01
 1 -13 -2 269.82 9.08
 -1 -13 2 262.25 9.29
 1 -13 -2 269.04 9.53
 -1 -13 2 272.02 8.25
 -1 -13 2 258.46 5.45
 1 -13 -2 243.2 8.09
 1 13 -2 262.71 8.97
 1 13 -2 257.92 8.48
 1 -13 -2 260.94 9.4
 -1 -13 1 111.9 6.1
 1 -13 -1 120.41 6.06
 -1 -13 1 123.14 5.52
 1 -13 -1 118.59 6.36
 1 -13 -1 116.12 5.63
 1 13 -1 115.98 5.8
 1 -13 -1 113.57 6.29
 -1 -13 0 596.31 23.36
 1 -13 0 619.21 23.15
 -1 -13 0 609.98 22.26
 -1 -13 0 589.49 22.52
 1 -13 0 617.68 23.47
 1 -13 0 601.97 22.69
 -1 13 0 579.86 22.74
 1 13 0 591.63 22.75
 1 -13 0 607.67 23.62
 1 -13 1 41.27 3.87
 -1 -13 -1 30.87 3.26
 -1 -13 -1 35.64 3.15
 1 -13 1 35.77 3.43
 -1 -13 -1 33.2 3.61
 1 -13 1 36.71 3.6
 1 13 1 34.04 3.43
 -1 13 -1 36.32 3.6
 1 -13 1 38.26 3.84
 1 -13 2 155.87 8.49
 -1 -13 -2 158.33 8.79
 -1 13 -2 162.93 8.47
 1 -13 2 158.59 8.66
 -1 -13 -2 158.01 8.54
 1 -13 2 155.25 8.24
 -1 -13 -2 165.13 7.91
 -1 -13 -3 204.04 10.69
 -1 -13 -3 220.85 9.73
 1 -13 3 226.07 10.49
 -1 13 -3 207.35 10.3
 1 -13 3 222.11 10.63
 -1 -13 -3 223.75 10.7
 -1 -13 -4 125.72 7.24
 1 13 4 99.15 3.91
 -1 -13 -4 125.17 6.27
 -1 -13 -4 112.09 4.27
 -1 13 -4 110.95 4.04
 -1 13 -4 110.58 6.67
 -1 -13 -4 113.7 7.16
 -1 -13 -5 97.83 4.41
 -1 13 -5 94.14 4.25
 -1 13 -5 101.8 6.83
 -1 -13 -5 100.06 5.58
 -1 -13 -5 104.97 6.78
 1 13 5 93.67 6.26
 1 13 5 102.93 6.35
 -1 13 -5 103.87 6.33
 1 -13 5 88.88 6.37
 -1 13 -6 141.1 8.44
 -1 13 -6 134.95 8.34
 -1 -13 -6 138.96 6.93
 1 13 6 133.75 7.88
 -1 -13 -6 130.74 8.06
 1 13 6 128.92 7.55
 -1 13 -6 141.52 7.78
 1 -13 6 139.51 8.19
 -1 13 -7 190.18 10.54
 -1 -13 -7 207.02 9.1
 -1 13 -7 187.74 10.51
 1 13 7 176.95 9.94
 -1 -13 -7 202.27 10.66
 1 13 7 209.59 10.07
 -1 13 -7 200.01 9.91
 1 -13 7 199.27 10.36
 -1 13 -8 12.79 2.48
 -1 -13 -8 8.44 1.55
 -1 13 -8 9.82 2.22
 1 13 8 12.74 2.36
 -1 -13 -8 10.81 2.33
 -1 13 -8 12.83 2.35
 1 -13 8 8.9 2.1
 1 13 8 10.38 2.06
 -1 13 -9 110.32 7.7
 -1 13 -9 103.96 7.51
 -1 -13 -9 112.88 6.08
 -1 -13 -9 111.77 7.65
 -1 13 -9 117.46 7.03
 1 13 9 115.14 6.94
 1 -13 9 104.37 7.06
 -1 13 -10 1.06 1.27
 -1 13 -10 0.5 1.19
 -1 -13 -10 -1.31 0.92
 -1 13 -10 0.35 1.16
 1 13 10 -0.7 1.19
 1 -13 10 -0.41 1.17
 -1 -13 -10 -0.49 1.34
 1 13 11 7.06 1.93
 1 -13 11 10.19 2.16
 -1 13 -11 3.27 1.86
 -1 13 -11 7.88 1.85
 1 -13 12 -0.82 1.22
 1 13 12 -0.71 1.36
 -1 13 -12 -1.13 1.62
 -1 13 -12 0.36 1.08
 1 13 13 23.88 3.06
 1 -13 13 29.72 3.51
 -1 13 -13 26.06 3.95
 -1 13 -13 22.64 3.04
 1 -13 14 -1.22 1.37
 -1 13 -14 0.37 1.24
 -1 13 -14 0.62 1.58
 1 -13 15 44.36 4.25
 -1 13 -15 40.47 5.13
 -1 13 -15 45.31 4.28
 -1 13 -15 46.68 5.17
 1 -13 16 4.01 1.89
 -1 13 -16 6.61 2.11
 1 -13 17 -0.4 1.19
 -1 13 -17 -0.62 1.68
 1 -13 18 59.18 5.01
 -1 13 -18 73.33 6.83
 1 -13 19 5.73 1.87
 -1 13 -19 9.19 2.86
 1 -13 20 42.81 4.17
 -1 -13 -20 42.32 3.86
 -1 13 -20 38.46 5.2
 -1 -13 -21 85.36 5.7
 1 -13 21 84.62 5.96
 -1 13 -21 110.02 8.53
 -1 13 -21 101.04 8.46
 -1 -13 -22 167.25 8.43
 -1 13 -22 171.73 11.53
 -1 13 -22 158.43 10.92
 1 -13 22 148.2 8.35
 -1 13 -23 14.55 3.53
 -1 13 -23 21.66 4.15
 1 14 -23 51.5 6.52
 -1 14 23 57.54 6.21
 -1 -14 23 36.72 5.28
 1 -14 -23 53.56 5.06
 1 14 -23 45.07 5.44
 1 14 -22 53.23 6.58
 -1 14 22 70.97 6.8
 -1 -14 22 72.69 6.96
 1 14 -21 76.74 7.7
 -1 14 21 83.98 7.18
 1 14 -20 90.94 8.1
 -1 14 20 87.96 7.29
 -1 14 19 214.62 11.84
 1 14 -19 190.33 13.36
 -1 14 18 135.54 8.71
 1 14 -18 127.32 10.34
 -1 14 17 55.66 5.18
 1 -14 -17 51.46 6.02
 1 14 -17 68.2 7.1
 -1 14 16 141.14 8.36
 1 -14 -16 135.46 9.78
 1 14 -16 122.41 7.39
 1 14 -16 128 10.12
 1 14 -15 33.21 4.9
 -1 -14 15 22.22 3.21
 -1 14 15 22.11 3.04
 1 -14 -15 25.56 4.11
 1 14 -15 28.61 4.15
 1 14 -15 20.54 2.93
 -1 -14 15 20.79 3.02
 1 14 -14 43.14 5.53
 -1 -14 14 43.81 4.23
 -1 14 14 47.49 4.29
 1 -14 -14 49.52 5.45
 1 14 -14 52.37 5.46
 1 14 -14 43.86 4.17
 -1 -14 14 42.58 4.23
 1 14 -13 214.26 12.87
 -1 -14 13 192.75 10.06
 -1 14 13 212.66 10.14
 1 -14 -13 212.51 12.32
 1 14 -13 199.78 11.85
 1 14 -13 206.94 10.26
 -1 -14 13 201.8 10.6
 1 14 -12 66.33 6.48
 -1 14 12 58.84 4.52
 -1 -14 12 68.03 4.85
 1 -14 -12 58.58 5.98
 1 14 -12 67.05 6.14
 1 14 -12 62.1 4.85
 -1 -14 12 60.84 5.16
 -1 14 11 3.1 1.2
 -1 -14 11 2.65 1.13
 -1 -14 11 2.06 1.35
 1 14 -11 2.12 1.52
 1 14 -11 2.43 1.41
 -1 14 11 2.48 1.47
 1 14 -11 3.13 1.88
 -1 -14 10 10.3 1.84
 -1 14 10 12.32 1.87
 1 14 -10 11.23 2.52
 -1 -14 10 14.13 2.6
 -1 14 10 11.35 2.21
 1 14 -10 10.71 2.11
 1 14 -10 11.9 2.77
 1 14 -9 68.56 6.21
 -1 -14 9 66.98 4.38
 1 14 -9 56.27 5.47
 1 14 -9 73.88 5.3
 -1 14 9 69.11 5.18
 -1 14 9 72.15 4.32
 -1 -14 9 67.35 5.5
 -1 -14 9 61.5 4.11
 1 14 -8 0.55 1.41
 -1 -14 8 0.2 0.64
 1 14 -8 0.48 0.97
 -1 -14 8 -0.26 0.9
 -1 14 8 0.35 1.24
 1 14 -8 0.68 1.24
 -1 -14 8 -0.42 1.2
 -1 14 8 0.19 0.7
 1 14 -7 16.98 2.98
 -1 -14 7 20.3 2.29
 1 -14 -7 12.41 2.72
 1 14 -7 16.13 2.83
 1 -14 -7 19.54 2.58
 1 14 -7 20.57 2.78
 -1 14 7 20.54 2.83
 -1 -14 7 19.01 2.94
 -1 14 7 19.69 1.83
 -1 -14 7 16.92 1.78
 1 14 -6 35.33 4.2
 1 -14 -6 40.15 4.3
 -1 -14 6 36.13 3.16
 -1 -14 6 32.53 3.5
 1 14 -6 36.09 2.24
 1 -14 -6 34.82 3.51
 1 14 -6 35.61 3.99
 -1 14 6 35.05 3.65
 1 14 -6 31.61 3.51
 -1 -14 6 35.86 2.33
 1 -14 -6 40.45 4.11
 -1 -14 6 36.47 3.96
 -1 14 6 38.26 2.32
 1 -14 -5 21.7 1.27
 1 14 -5 20.27 1.18
 -1 -14 5 19.74 2.61
 1 -14 -5 23.11 3.12
 1 14 -5 20.23 2.91
 1 -14 -5 23.2 2.8
 -1 14 5 22.29 2.92
 1 14 -5 20.94 2.85
 -1 -14 5 23.82 3.08
 1 -14 -5 28.82 3.41
 1 -14 -4 -1.17 1.22
 -1 -14 4 -0.29 0.52
 1 -14 -4 -0.45 1.08
 -1 -14 4 0.32 1.01
 1 -14 -4 2.01 1.28
 1 14 -4 -0.41 1.06
 1 14 -4 -0.34 1.07
 -1 14 4 0.35 1.01
 1 -14 -4 -0.43 1.1
 -1 -14 4 0.85 1.16
 1 -14 -3 80.24 5.22
 1 -14 -3 82.35 5.61
 -1 -14 3 87.79 4.96
 -1 -14 3 86.65 2.59
 1 -14 -3 81.21 4.93
 1 14 -3 79.85 5.34
 -1 14 3 82.72 5.12
 1 14 -3 82.5 5.07
 -1 -14 3 70.26 5.16
 1 -14 -3 91.65 5.91
 -1 -14 2 108.06 7.18
 1 -14 -2 88.86 6.54
 -1 -14 2 133.68 6.98
 1 -14 -2 122.94 7.6
 -1 -14 2 122.77 6.77
 -1 -14 2 111.91 5.09
 1 -14 -2 110.53 6.65
 1 14 -2 120.53 7.01
 1 -14 -2 109.61 7.32
 1 -14 -1 331.09 15.19
 -1 -14 1 360.32 15.82
 1 -14 -1 364.15 15.94
 -1 -14 1 387.13 15.19
 -1 -14 1 338.67 14.55
 -1 -14 1 353.52 13.33
 1 -14 -1 348 14.98
 1 14 -1 356.87 15.22
 1 -14 -1 384.51 16.19
 -1 -14 0 39.15 4.21
 1 -14 0 45.97 4.25
 -1 -14 0 43.87 3.72
 1 -14 0 47.37 4.05
 -1 -14 0 42.17 3.83
 1 -14 0 40.63 4.14
 1 14 0 42.96 3.96
 -1 14 0 44.44 4.1
 1 -14 0 51.96 4.64
 -1 -14 -1 -0.41 0.97
 1 -14 1 0.37 1.17
 -1 -14 -1 1.16 1.12
 1 -14 1 3.34 1.42
 1 -14 1 1.96 1.18
 -1 -14 -1 1.07 1.12
 -1 14 -1 2.47 1.43
 1 14 1 1.05 1.15
 1 -14 1 2.57 1.35
 -1 -14 -2 98.6 6.67
 1 -14 2 119.55 7.18
 -1 14 -2 120.34 7.06
 -1 -14 -2 113.67 7.28
 1 -14 2 113.02 7
 1 -14 2 104.09 6.61
 -1 -14 -2 110.88 6.26
 -1 -14 -3 24.75 3.06
 1 -14 3 19.61 2.91
 -1 -14 -3 16.45 2.24
 1 -14 3 19.71 2.75
 -1 14 -3 19.91 2.69
 -1 -14 -3 11.5 2.33
 -1 -14 -4 83.24 5.91
 1 -14 4 72.85 5.4
 1 -14 4 67.1 5.17
 -1 -14 -4 73.61 4.81
 -1 14 -4 73.09 5.47
 -1 -14 -4 82.19 5.99
 -1 -14 -5 257.88 9.45
 -1 14 -5 279.53 9.32
 -1 -14 -5 268.3 12.94
 1 14 5 260.17 9.13
 -1 -14 -5 272.6 11.56
 1 14 5 277.78 12.57
 -1 14 -5 272.82 12.49
 1 -14 5 279.41 13.25
 -1 14 -6 167.28 6.84
 -1 -14 -6 171.31 7.02
 -1 14 -6 183.1 10.12
 -1 -14 -6 170.48 8.21
 -1 14 -6 160.59 9.67
 1 14 6 169.09 9.34
 -1 -14 -6 179.83 9.82
 1 14 6 166.8 9.12
 -1 14 -6 167.8 9.07
 1 -14 6 176.71 9.78
 -1 14 -7 1.45 1.23
 -1 14 -7 -0.48 1.07
 -1 -14 -7 1.09 0.92
 1 14 7 0.81 1.27
 -1 -14 -7 2.75 1.61
 -1 14 -7 1.46 1.19
 1 -14 7 2.19 1.31
 1 14 7 1.1 1.28
 -1 14 -8 71.54 6.1
 -1 14 -8 72.26 6.06
 -1 -14 -8 69.83 4.68
 -1 -14 -8 69.77 5.89
 -1 14 -8 77.77 5.57
 1 -14 8 77.56 5.95
 -1 14 -9 236.79 12.74
 -1 -14 -9 226.58 10.35
 -1 14 -9 213.52 12.26
 -1 -14 -9 248.38 12.73
 -1 14 -9 240.38 11.61
 1 -14 9 253.82 12.24
 -1 -14 -10 208.43 11.84
 -1 14 -10 211.15 12.12
 1 -14 10 218.93 11.36
 -1 -14 -10 218.45 9.88
 -1 14 -10 230.57 12.34
 -1 -14 -11 140.82 9.21
 -1 14 -11 129.08 9.17
 1 -14 11 142.52 8.55
 -1 -14 -11 149.52 7.37
 -1 14 -11 115.54 8.57
 -1 14 -12 353.8 17
 1 -14 12 308.86 14.95
 -1 -14 -12 334.63 13.66
 -1 14 -13 111.83 8.61
 1 -14 13 112.78 7.48
 -1 -14 -13 111.72 6.35
 -1 14 -14 402.62 18.95
 1 -14 14 353.72 16.35
 -1 14 -15 200.15 12.39
 1 -14 15 194.11 10.53
 -1 14 -16 59.24 6.33
 1 -14 16 56.24 5.05
 -1 14 -16 53.3 5.92
 -1 14 -17 45.55 5.73
 1 -14 17 57.86 4.95
 -1 14 -17 44.39 5.42
 -1 14 -18 56.19 6.42
 1 -14 18 48.37 4.64
 -1 14 -18 51.72 6.02
 -1 14 -19 32.59 5.2
 1 -14 19 28.74 3.54
 -1 14 -19 28.29 4.47
 -1 -14 -20 60.15 4.58
 1 -14 20 50.47 4.62
 -1 14 -20 56.59 6.42
 -1 -14 -21 41.02 3.78
 1 -14 21 35.91 3.92
 -1 14 -21 39.17 5.39
 -1 14 -22 80.91 7.98
 -1 14 -22 75.59 7.34
 1 15 -22 3.89 2.54
 -1 15 22 4.86 2.46
 -1 -15 22 1.26 1.98
 1 15 -22 8.37 3.47
 1 15 -21 6.07 2.67
 -1 -15 21 6.62 2.5
 -1 15 21 5.2 2.23
 1 15 -21 9.06 3.29
 1 15 -20 4.44 2.22
 -1 -15 20 -0.57 1.55
 -1 15 20 4.93 2.11
 1 15 -20 9.69 3.39
 -1 15 19 3.11 1.76
 -1 -15 19 2.16 1.38
 1 15 -19 3.43 2.57
 -1 -15 18 3.04 1.84
 -1 15 18 1.95 1.4
 1 15 -18 -0.83 1.99
 -1 15 17 1.37 1.17
 -1 -15 17 0.48 1.22
 1 15 -17 0.8 2.06
 1 -15 -17 2.12 2.22
 1 15 -16 10.54 2.88
 1 -15 -16 11.69 3.25
 1 15 -16 11.66 3.47
 -1 -15 16 11.1 2.37
 -1 15 16 11.49 2.4
 1 15 -15 250.96 13.93
 1 -15 -15 228.12 13.7
 1 15 -15 249.24 14.73
 -1 -15 15 240.11 11.87
 -1 15 15 228.14 11.52
 -1 -15 14 23.6 3.09
 -1 15 14 31.71 3.36
 1 -15 -14 20.12 3.85
 1 15 -14 24.1 3.92
 1 15 -14 21.19 3.94
 -1 -15 14 30.1 3.74
 1 15 -13 26.3 4.07
 -1 -15 13 32.25 3.79
 1 15 -13 22.64 4.1
 -1 -15 13 27.57 3.14
 -1 15 13 31.01 3.26
 1 15 -12 0.58 1.39
 -1 -15 12 3.09 1.55
 1 15 -12 3.38 1.94
 -1 -15 12 4.12 1.29
 -1 15 12 5.14 1.37
 -1 -15 11 131.37 5.7
 1 15 -11 144.12 8.51
 1 15 -11 124.71 8.48
 -1 15 11 136.3 5.66
 -1 -15 11 140.22 7.42
 -1 15 10 4.12 1.18
 -1 -15 10 6.35 1.4
 -1 -15 10 -0.27 0.54
 1 15 -10 5.58 2.25
 -1 -15 10 7.18 2.03
 1 15 -10 2.18 1.48
 1 15 -9 365.9 13.71
 -1 15 9 357.09 8.04
 -1 -15 9 354.9 11.95
 -1 -15 9 353.47 8.26
 1 -15 -9 359.22 10.75
 1 15 -9 357.09 12.79
 -1 -15 8 0.28 0.5
 1 -15 -8 1.62 1.55
 1 15 -8 0.51 1.03
 1 -15 -8 0.36 1.1
 1 15 -8 -0.58 1.39
 -1 15 8 -0.18 0.64
 -1 -15 8 1.13 0.77
 -1 -15 8 0.45 1.36
 1 15 -7 97.24 3.37
 1 15 -7 89.82 6.26
 1 -15 -7 109.68 5.88
 1 -15 -7 100.92 6.78
 -1 15 7 95.62 3.42
 -1 -15 7 100.21 3.6
 -1 -15 7 104.12 6.48
 1 15 -7 99.31 6.95
 1 15 -6 15.34 3.02
 1 15 -6 16.22 2.8
 1 -15 -6 18.62 2.58
 1 -15 -6 16.8 2.96
 1 -15 -6 16.89 1.26
 1 15 -6 16.35 1.16
 -1 -15 6 14.66 2.49
 -1 -15 5 465.44 18.47
 1 -15 -5 500.32 20.82
 1 15 -5 485.23 20.3
 1 -15 -5 461.81 19.09
 1 -15 -5 498.92 20.14
 -1 -15 5 465.54 20.16
 1 -15 -5 476.94 20.31
 -1 -15 4 4.39 1.34
 1 -15 -4 4.78 1.63
 -1 -15 4 5.83 1.68
 1 15 -4 4.88 1.85
 1 -15 -4 4.93 1.57
 1 -15 -4 3.31 1.72
 -1 -15 4 5.08 1.83
 1 -15 -4 4.64 1.74
 1 -15 -3 237.94 12.17
 -1 -15 3 234.44 10.91
 -1 -15 3 238.09 11
 -1 -15 3 228.3 8.28
 1 -15 -3 246.94 11.32
 1 -15 -3 222.47 11.5
 1 -15 -3 233.89 12.12
 -1 -15 2 17.6 2.49
 1 -15 -2 18.93 2.93
 -1 -15 2 18.73 2.62
 -1 -15 2 15.92 1.56
 1 -15 -2 18.15 2.6
 1 -15 -2 17.29 2.78
 1 -15 -2 17.11 2.86
 1 -15 -1 326.89 15.05
 -1 -15 1 352.66 14.5
 -1 -15 1 307.76 13.85
 1 -15 -1 356.33 14.5
 -1 -15 1 295.79 12.37
 -1 -15 1 350.41 15.31
 1 -15 -1 307.6 14.6
 1 -15 -1 362.51 15.72
 1 -15 0 2.99 1.45
 -1 -15 0 4.4 1.6
 1 -15 0 5.27 1.6
 -1 -15 0 3.16 1.38
 1 -15 0 4.82 1.79
 -1 -15 0 3.04 1.58
 1 -15 0 4.14 1.67
 -1 -15 -1 523.06 21.47
 1 -15 1 555.69 22.11
 1 -15 1 566.11 21.48
 -1 -15 -1 572.9 20.97
 1 -15 1 524.89 21.71
 1 -15 1 516.65 22.21
 1 -15 2 6.33 1.77
 1 -15 2 5.42 1.69
 -1 -15 -2 9.77 1.83
 1 -15 2 9.83 2.14
 -1 -15 -2 10.36 2.18
 -1 -15 -3 56.07 4.33
 -1 -15 -3 62.16 5.13
 1 -15 3 60.41 5.08
 -1 -15 -4 1.18 0.96
 1 -15 4 1.19 0.95
 -1 -15 -4 3.02 1.51
 -1 -15 -5 222.7 10.3
 1 -15 5 240.24 11.52
 -1 -15 -5 242.28 12.1
 1 -15 5 215.48 11.76
 1 -15 6 26.23 1.69
 -1 -15 -6 26.1 2.82
 -1 -15 -6 24.28 3.41
 -1 -15 -6 21.31 1.68
 -1 15 -6 25.13 1.62
 1 -15 6 20.8 3.15
 1 15 6 24.52 1.51
 -1 15 -7 11.78 2.52
 -1 -15 -7 9.24 1.75
 -1 15 -7 8.27 2.27
 -1 -15 -7 9.23 2.35
 -1 15 -7 10.56 1.27
 -1 -15 -7 14.4 1.53
 1 -15 7 12.3 2.63
 -1 -15 -8 -0.51 1.37
 -1 15 -8 2.65 1.52
 1 -15 8 1.42 1.49
 -1 -15 -8 2.03 1.05
 -1 15 -8 -0.53 1.36
 -1 -15 -9 43.66 4.78
 -1 15 -9 34.12 4.4
 1 -15 9 40.36 4.43
 -1 15 -9 36.53 4.45
 -1 -15 -9 40.7 3.56
 -1 -15 -10 27.37 4.04
 -1 15 -10 25.1 3.77
 1 -15 10 26.12 3.61
 -1 -15 -10 26.07 2.88
 -1 15 -10 23.04 3.61
 -1 -15 -11 42.5 4.94
 -1 15 -11 42.22 4.97
 1 -15 11 46.06 4.72
 -1 -15 -11 43.03 3.76
 -1 15 -11 40.56 4.76
 -1 -15 -12 6.46 2.21
 -1 15 -12 12.44 3.14
 1 -15 12 6.64 2.03
 -1 -15 -12 8.32 1.78
 -1 15 -13 -0.65 1.87
 1 -15 13 0.47 1.35
 -1 -15 -13 0.6 1.01
 -1 15 -14 7.45 2.68
 1 -15 14 9.41 2.38
 -1 -15 -14 4.84 1.51
 -1 15 -15 -0.7 2.01
 1 -15 15 0.93 1.26
 -1 -15 -15 0.61 1
 -1 15 -16 18.82 3.97
 1 -15 16 17.44 2.99
 -1 15 -16 15.33 3.51
 -1 15 -17 5.25 2.54
 1 -15 17 4.51 1.83
 -1 15 -17 2.05 1.76
 -1 15 -18 -0.78 1.57
 1 -15 18 0.44 1.33
 -1 15 -18 0.7 1.68
 -1 15 -19 69 7.54
 1 -15 19 59.24 5.27
 -1 15 -19 56.14 6.5
 -1 15 -20 6.62 3.19
 1 -15 20 10.54 2.46
 -1 15 -20 6.64 2.77
 -1 -15 -21 32.58 3.53
 -1 15 -21 25.56 5.1
 1 -15 21 34.03 3.97
 -1 15 -21 36.23 5.39
 -1 15 -22 -0.77 1.97
 -1 15 -22 2.63 2.38
 -1 15 -22 0.71 1.82
 1 16 -21 9.41 3.18
 1 16 -21 6.52 3.16
 -1 16 21 4.54 2.25
 -1 -16 21 6.52 2.58
 -1 16 20 98.96 7.62
 -1 -16 20 88.22 7.48
 1 16 -19 19.42 4.56
 -1 16 19 19.29 3.46
 -1 -16 19 16.97 3.16
 1 16 -18 230.9 14.85
 -1 16 18 209.64 11.37
 -1 -16 18 194.73 11.27
 1 16 -17 22.63 4.11
 -1 16 17 22.31 3.28
 -1 -16 17 25.71 3.51
 1 16 -17 22.56 4.47
 1 -16 -17 18.39 4
 1 16 -16 35.05 5.04
 1 -16 -16 37.28 5.25
 1 16 -16 37.47 5.55
 -1 16 16 38.21 4.05
 -1 -16 16 40.44 4.17
 1 16 -15 -0.67 1.82
 1 -16 -15 2.8 2.1
 -1 16 15 0.77 1.3
 -1 -16 15 -0.4 1.31
 1 16 -15 3.94 2.37
 1 16 -14 120.81 9.26
 1 16 -14 129.82 10.13
 -1 16 14 124.37 7.31
 -1 -16 14 122.62 7.42
 -1 -16 13 83.06 5.03
 1 16 -13 99.29 7.99
 -1 16 13 92.42 5.11
 1 16 -13 95.32 7.4
 1 16 -12 92 7.08
 1 16 -12 85.22 7.39
 -1 16 12 73.49 4.4
 -1 -16 12 75.79 4.58
 -1 -16 11 5.73 1.4
 -1 -16 11 1.94 1.05
 1 16 -11 3.37 2.37
 -1 16 11 7.53 1.49
 -1 -16 11 8.63 2.3
 1 16 -11 2.37 2.02
 1 16 -10 42.99 5.14
 -1 -16 10 41.58 4.49
 -1 16 10 42.19 3.24
 -1 -16 10 43.3 3.33
 1 16 -10 46.63 5.06
 1 -16 -9 1.17 1.84
 -1 -16 9 2.32 1.02
 1 16 -9 0.56 1.24
 1 16 -9 5.04 2.21
 -1 -16 9 1.02 0.79
 -1 -16 9 1.46 1.71
 -1 16 9 0.95 0.77
 1 16 -8 37.27 2.57
 1 -16 -8 42.4 4.12
 1 16 -8 43.89 4.89
 -1 -16 8 40.88 3.57
 1 -16 -8 42.77 4.94
 -1 16 8 37.82 2.55
 -1 -16 8 39.09 2.72
 -1 -16 8 36.23 4.31
 1 16 -8 45.76 5.21
 1 16 -7 -0.6 1.32
 1 -16 -7 -1.67 1.42
 -1 -16 7 0.31 0.83
 1 16 -7 0.46 0.43
 1 -16 -7 1.07 0.52
 -1 -16 7 -0.49 1.18
 -1 -16 7 0.34 0.51
 1 -16 -7 -0.38 1.09
 1 16 -7 0.52 1.34
 1 -16 -6 30.19 4.16
 -1 -16 6 41.27 3.63
 1 -16 -6 33.86 3.74
 1 16 -6 41.02 4.5
 1 -16 -5 14.1 2.82
 -1 -16 5 14.67 2.18
 1 -16 -5 12.99 2.63
 1 -16 -5 11.55 2.34
 1 16 -5 8.82 2.16
 -1 -16 4 33.49 3.42
 1 -16 -4 36.92 4.37
 1 -16 -4 36.97 4.37
 1 -16 -4 42.95 4.03
 1 16 -4 34.72 4.04
 -1 -16 3 22.85 1.46
 1 -16 -3 25.06 3.13
 -1 -16 3 23.54 2.89
 1 -16 -3 31.13 3.92
 1 -16 -3 26.46 3.61
 -1 -16 2 1.74 1.22
 -1 -16 2 3.99 0.85
 1 -16 -2 2.95 1.42
 1 -16 -2 1.44 1.31
 -1 -16 2 3.63 1.36
 1 -16 -2 3.49 1.75
 -1 -16 1 158.89 8.71
 -1 -16 1 160.38 7.39
 1 -16 -1 169.94 9.85
 -1 -16 1 171.76 9.16
 1 -16 -1 193.63 10.5
 1 -16 0 15.43 2.58
 1 -16 0 13.9 2.79
 -1 -16 0 9.41 1.9
 -1 -16 -1 2.05 1.44
 1 -16 1 1.78 1.07
 1 -16 1 2.48 1.62
 -1 -16 -1 -0.33 1.08
 -1 -16 -2 122.58 7.87
 1 -16 2 124.52 7.93
 -1 -16 -2 129.74 7.21
 -1 -16 -3 11.85 2.13
 -1 -16 -3 10.15 2.29
 -1 -16 -4 152.49 8.19
 -1 -16 -4 175.22 9.78
 1 -16 4 158.55 9.14
 -1 -16 -5 11.17 1.87
 1 -16 5 14.55 2.79
 1 -16 5 10.35 2.21
 -1 -16 -5 10.01 2.43
 -1 -16 -6 35.71 3.38
 -1 -16 -6 41.59 4.51
 1 -16 6 36.01 3.86
 1 -16 6 31.87 1.56
 1 -16 6 37.29 4.43
 1 -16 7 14.53 1.36
 -1 -16 -7 11.3 2.51
 -1 -16 -7 17.19 2.39
 -1 16 -7 18.69 1.42
 -1 -16 -7 15.59 1.49
 1 -16 7 17.72 3.01
 1 16 7 14.5 1.24
 -1 16 -8 147.9 9.64
 1 -16 8 141.38 6.18
 1 16 8 130.35 5.91
 -1 16 -8 147.14 9.59
 -1 -16 -8 139.41 7.52
 -1 -16 -8 144.92 9.37
 -1 16 -8 149.2 6.33
 -1 -16 -8 157.87 6.62
 1 -16 8 137.83 8.96
 -1 -16 -9 161.73 10.2
 -1 16 -9 156.77 10.28
 1 -16 9 155.63 9.74
 -1 16 -9 169.43 10.65
 -1 -16 -9 169.27 8.42
 -1 -16 -10 160.46 10.32
 -1 16 -10 158.09 10.45
 1 -16 10 162.09 9.86
 -1 -16 -10 164.6 8.33
 -1 16 -10 155.53 10.25
 -1 -16 -11 0.59 1.62
 -1 16 -11 0.62 1.78
 1 -16 11 0.51 1.52
 -1 -16 -11 0.62 0.93
 -1 16 -11 0.61 1.24
 -1 -16 -12 243.46 13.62
 -1 16 -12 231.77 13.65
 1 -16 12 248.95 12.86
 -1 16 -12 244.94 13.72
 -1 -16 -12 237.74 10.94
 1 -16 13 20.56 3.4
 -1 -16 -13 24.96 2.85
 -1 16 -14 171.5 11.32
 1 -16 14 156.16 9.63
 -1 -16 -14 153.74 8.17
 -1 16 -15 73.65 7.38
 1 -16 15 73.76 6.21
 -1 -16 -15 73.6 5.18
 -1 16 -16 92.44 8.36
 1 -16 16 79.54 6.48
 -1 16 -17 1.56 2.23
 1 -16 17 0.48 1.5
 -1 16 -17 0.72 1.95
 -1 16 -18 64.93 7.18
 1 -16 18 52.69 5.24
 -1 16 -18 55.95 6.56
 -1 16 -19 56.13 6.91
 1 -16 19 53.5 5.25
 -1 16 -19 59.44 6.73
 -1 16 -20 163.95 12.08
 -1 16 -20 185.41 12.03
 -1 16 -21 23.6 4.8
 1 -16 21 20.54 3.2
 -1 16 -21 27.5 4.98
 1 17 -20 20.62 4.82
 -1 -17 20 10.99 2.93
 1 17 -19 -0.92 2.49
 -1 -17 19 -1.04 2.35
 1 17 -18 -1.78 2.68
 -1 -17 18 -0.97 1.87
 -1 17 18 -0.46 1.88
 1 -17 -17 16.06 3.75
 1 17 -17 22.23 4.16
 -1 -17 17 10.51 1.79
 1 17 -17 17.29 4.17
 -1 -17 17 19.02 3.18
 -1 17 17 12.52 2.66
 -1 -17 16 29.44 3.78
 -1 -17 16 34.77 3.15
 1 -17 -16 43.28 5.8
 1 17 -16 31.77 4.93
 1 17 -16 48.98 6.43
 -1 17 16 36.09 3.9
 1 17 -15 23.18 4.19
 -1 -17 15 22.43 2.61
 1 17 -15 20.07 4.36
 -1 17 15 27.77 3.25
 -1 -17 15 24.81 3.28
 -1 -17 14 59.6 4.28
 1 17 -14 67.53 7.17
 -1 17 14 55.65 4.57
 -1 -17 14 58.52 4.72
 1 17 -14 62.79 6.48
 -1 -17 13 76.67 5.04
 1 17 -13 92.13 8.33
 -1 -17 13 76.1 5.27
 -1 17 13 84.03 5.41
 1 17 -13 88.91 7.66
 -1 -17 12 136.9 7.07
 1 17 -12 122.74 9.76
 -1 -17 12 118.09 6.74
 -1 17 12 130.76 6.87
 1 17 -12 121.94 9.21
 -1 -17 11 111.25 6.46
 1 -17 -11 106.37 8.69
 1 17 -11 132.82 9.91
 -1 -17 11 116.75 6.26
 -1 17 11 121.8 6.19
 1 17 -11 109.63 8.61
 1 -17 -10 223.25 13.2
 -1 -17 10 237.77 10.64
 1 17 -10 233.29 13.32
 1 17 -10 232.54 13.75
 -1 -17 10 234.01 9.77
 -1 17 10 226.46 9.56
 1 17 -9 27.83 2.25
 1 17 -9 27.79 4.18
 1 -17 -9 29.6 4.35
 -1 -17 9 30.49 3.18
 -1 17 9 33.23 2.39
 -1 -17 9 30.02 2.43
 1 17 -9 25.8 4.34
 1 17 -8 54.89 5.81
 -1 -17 8 46.78 3.99
 1 -17 -8 48.94 2.73
 1 17 -8 46.67 2.52
 -1 -17 8 48.72 2.74
 1 17 -8 49.84 5.28
 -1 -17 7 292.39 12.89
 1 -17 -7 301.49 15.37
 1 17 -7 290.37 14.87
 -1 -17 6 79.92 5.33
 1 -17 -6 82.04 6.84
 -1 -17 5 40.94 3.8
 1 -17 -5 34.22 4.42
 1 17 -5 32.89 4.17
 1 -17 -4 243.96 13.38
 -1 -17 4 257.05 12.06
 1 -17 -4 276.26 13.91
 1 -17 -3 161.08 9.84
 -1 -17 3 148.95 8.59
 1 -17 -3 165.19 10.08
 -1 -17 2 158.89 8.75
 1 -17 -2 166.75 9.85
 1 -17 -2 163.12 10.01
 -1 -17 2 146.66 6.32
 -1 -17 1 111.72 7.07
 1 -17 -1 115.72 7.78
 1 -17 -1 102.61 7.63
 -1 -17 1 94.37 5.11
 1 -17 0 325.42 15.04
 -1 -17 0 299.04 14.24
 1 -17 0 305.78 15.28
 -1 -17 0 302.03 12.34
 -1 -17 -1 119.51 7.06
 1 -17 1 103.91 7.86
 1 -17 1 111.78 7.7
 -1 -17 -1 123.92 7.81
 -1 -17 -2 74.54 5.92
 1 -17 2 70.14 5.78
 -1 -17 -2 70.29 5.24
 1 -17 3 173.45 6.46
 1 -17 3 196.8 10.43
 -1 -17 -3 180.16 10.28
 -1 -17 -3 196.37 9.42
 1 -17 4 0.44 0.98
 -1 -17 -4 0.49 1.32
 1 -17 4 -0.53 1.36
 -1 -17 -4 -0.67 1.49
 1 -17 5 13.56 2.62
 -1 -17 -5 8.56 2.26
 1 -17 5 10.67 2.53
 -1 -17 -5 12.23 2.1
 -1 -17 -6 37.62 4.55
 1 -17 6 44.41 4.38
 1 -17 6 37.39 4.49
 -1 -17 -6 37.83 3.65
 1 -17 7 1.28 1.28
 -1 -17 -7 0.54 1.39
 -1 -17 -7 3.24 1.41
 -1 -17 -7 1.72 0.41
 1 -17 7 2.67 1.61
 1 -17 7 1.22 0.35
 1 -17 8 1.57 0.61
 -1 -17 -8 -0.56 1.68
 1 -17 8 2.96 1.62
 -1 -17 -8 -0.32 1.09
 -1 -17 -8 0.13 0.59
 -1 17 -8 1.73 0.59
 1 17 8 0.67 0.5
 1 -17 8 -0.54 1.61
 -1 17 -9 17.05 3.42
 1 -17 9 15.35 1.65
 1 17 9 11.7 1.39
 -1 -17 -9 16.28 3.27
 -1 -17 -9 17.07 2.39
 -1 17 -9 12.96 1.58
 -1 -17 -9 10.91 1.61
 1 -17 9 9.13 2.51
 -1 -17 -10 52.44 5.58
 -1 17 -10 33.25 4.54
 -1 -17 -10 39.6 3.75
 1 17 10 42.35 2.96
 1 -17 10 36.61 2.9
 -1 17 -10 52.65 5.7
 1 -17 10 41.3 4.73
 -1 -17 -11 5.6 2.53
 1 17 11 9.08 1.57
 -1 17 -11 11.69 2.95
 1 -17 11 12.31 2.71
 -1 17 -11 8.36 2.68
 -1 -17 -11 8.38 1.84
 -1 -17 -12 -1.28 1.64
 -1 17 -12 -0.67 2.35
 1 -17 12 -0.53 1.67
 -1 17 -12 0.66 1.58
 -1 -17 -12 -0.97 1.06
 -1 17 -13 4.85 2.52
 1 -17 13 5.29 2.2
 -1 -17 -13 5.49 1.61
 -1 17 -13 6.77 2.46
 -1 17 -14 17.99 3.84
 1 -17 14 15.23 3.09
 -1 -17 -14 19.45 2.6
 -1 17 -15 11.14 3.18
 1 -17 15 13.54 3.04
 -1 17 -16 0.77 1.71
 1 -17 16 -0.52 1.48
 -1 17 -17 1.6 1.92
 1 -17 17 4.57 2.06
 -1 17 -18 29.11 5.22
 1 -17 18 24.05 3.76
 -1 17 -18 20.71 4.23
 -1 17 -19 22.35 4.73
 1 -17 19 23.53 3.66
 -1 17 -19 27.42 4.66
 -1 17 -20 40.33 6.19
 1 -17 20 34.42 4.2
 -1 17 -20 29.61 5.08
 1 18 -19 104.32 10.04
 -1 -18 19 104.27 7.69
 1 18 -18 -1.58 2.37
 1 18 -18 -0.9 2.16
 -1 -18 18 0.47 1.46
 1 -18 -17 174.44 12.41
 1 18 -17 175.04 12.23
 1 18 -17 187.46 13.3
 -1 -18 17 173.82 9.86
 1 18 -16 6.77 2.65
 -1 -18 16 11.07 2.01
 1 18 -16 5.96 3
 -1 -18 16 7.26 2.14
 1 18 -15 124.02 9.87
 -1 -18 15 129.06 6.8
 1 18 -15 144.28 11.05
 -1 -18 15 120.96 7.52
 1 18 -14 12.87 3.26
 -1 -18 14 10.81 2.1
 1 18 -14 8.8 3.18
 -1 -18 14 12.1 2.22
 1 18 -13 27.16 4.49
 -1 -18 13 22.45 2.77
 1 18 -13 24.1 4.47
 -1 -18 13 31.09 3.17
 -1 18 13 28.66 3.1
 1 18 -12 0.68 1.62
 -1 -18 12 2.67 1.2
 1 -18 -12 -0.7 1.9
 1 18 -12 0.76 1.94
 -1 18 12 0.49 1.02
 -1 -18 12 0.79 1.2
 1 18 -11 102.92 8.38
 -1 -18 11 110.62 6.33
 1 -18 -11 117.28 8.95
 -1 18 11 96.58 5.29
 -1 -18 11 101.23 5.49
 1 18 -11 104.56 8.85
 1 18 -10 -0.71 2.04
 1 18 -10 -1.28 1.53
 -1 -18 10 0.94 1.07
 1 -18 -10 1.99 1.7
 1 18 -10 0.63 0.66
 -1 -18 10 -0.55 0.87
 -1 18 10 0.16 0.71
 1 18 -9 -0.62 1.38
 -1 -18 9 1.95 1.18
 1 -18 -9 -0.65 1.43
 1 18 -9 0.83 0.51
 1 18 -9 0.7 1.67
 1 18 -8 0.6 1.44
 1 -18 -8 -0.63 1.8
 -1 -18 8 0.67 0.96
 1 18 -7 11.7 2.86
 -1 -18 7 6.26 1.62
 1 -18 -7 8.57 2.49
 -1 -18 6 11.53 2.18
 1 -18 -6 5.98 2.5
 1 -18 -5 7.57 2.49
 -1 -18 5 11.56 2.31
 1 -18 -4 51.4 5.47
 -1 -18 4 58.58 4.85
 1 -18 -3 70.66 6.45
 -1 -18 3 75.17 5.73
 1 -18 -3 78.99 6.66
 -1 -18 2 0.41 1.35
 1 -18 -2 -0.54 1.45
 1 -18 -2 0.57 1.37
 -1 -18 2 0.26 0.58
 -1 -18 1 2.59 1.41
 1 -18 -1 3.13 1.95
 1 -18 -1 4 1.94
 -1 -18 1 2.3 0.89
 1 -18 0 2.04 1.66
 -1 -18 0 0.89 1.57
 1 -18 0 2.85 1.71
 -1 -18 0 1.7 0.85
 -1 -18 -1 130.82 8.33
 1 -18 1 132.04 8.49
 1 -18 1 111.81 8.47
 1 -18 2 48.96 5
 -1 -18 -2 52.07 5.05
 -1 -18 -3 149.51 9.43
 1 -18 3 162.62 9.6
 1 -18 4 13.6 2.72
 -1 -18 -4 13.34 2.93
 1 -18 4 13.66 2.99
 -1 -18 -5 27.61 3.88
 1 -18 5 29.87 3.75
 1 -18 5 37.59 4.66
 1 -18 6 1.36 1.3
 -1 -18 -6 4.95 2.05
 1 -18 6 2.85 1.79
 1 -18 7 239.29 12.35
 -1 -18 -7 249.37 13.53
 1 -18 7 247.56 13.52
 -1 -18 -7 252.76 11.62
 1 -18 8 4.42 1.61
 -1 -18 -8 2.35 1.85
 1 -18 8 7.41 2.31
 -1 -18 -8 3.05 1.41
 1 -18 9 186.4 10.02
 -1 -18 -9 194.94 11.56
 -1 -18 -9 205.12 9.45
 -1 -18 -9 172.87 7.03
 -1 18 -9 166.82 6.65
 1 18 9 162.43 6.5
 1 -18 9 174.69 6.93
 1 -18 9 214.16 11.61
 -1 18 -10 1.97 1.98
 1 18 10 5.16 1.07
 1 -18 10 6.25 1.17
 -1 -18 -10 5.67 2.55
 -1 -18 -10 4.04 1.41
 -1 -18 -10 3.76 1.21
 -1 18 -10 5.03 1.1
 1 -18 10 3.98 1.79
 -1 18 -11 187.68 11.79
 1 -18 11 153.95 7.47
 1 18 11 162.43 7.4
 -1 -18 -11 167.54 11.17
 -1 -18 -11 191.63 9.12
 -1 18 -11 176.69 11.57
 -1 18 -11 165.85 7.73
 -1 -18 -11 178.4 8.14
 1 -18 11 166.76 10.55
 1 -18 12 66.18 4.37
 1 18 12 56.84 3.98
 -1 -18 -12 60.27 6.35
 -1 -18 -12 72.7 5.2
 -1 18 -12 69.34 6.99
 -1 18 -12 57.13 6.43
 1 -18 12 64.47 6.08
 -1 18 -13 176.51 11.7
 1 -18 13 163.08 10.42
 -1 18 -13 187.71 12.13
 1 -18 13 159.75 8.21
 -1 18 -14 9.64 3.09
 -1 18 -14 9.44 2.95
 1 -18 14 6.69 2.27
 -1 18 -15 51.22 6.27
 1 -18 15 49.18 5.29
 -1 18 -16 3.94 2.14
 1 -18 16 0.55 1.57
 -1 18 -17 239.88 15.13
 1 -18 17 232.5 12.79
 -1 18 -18 17.62 4.13
 -1 18 -18 21.46 4.47
 1 -18 18 17.5 3.16
 -1 18 -19 121.12 10.29
 -1 18 -19 102.99 9.46
 1 -18 19 100.06 7.63
 1 19 -18 13.79 4.03
 1 19 -18 23.79 4.49
 1 19 -17 1.79 1.99
 1 19 -17 -1.6 2.18
 1 19 -16 4.36 2.37
 1 19 -16 3.92 2.56
 -1 -19 16 2.27 1.57
 1 19 -15 -0.77 1.83
 -1 -19 15 0.27 1.03
 1 19 -15 0.85 2.18
 -1 -19 15 -1.72 1.85
 1 19 -14 89.69 8.15
 -1 -19 14 78.17 5.12
 1 19 -14 81.05 8.25
 -1 -19 14 81.37 5.34
 1 19 -13 7.28 2.65
 -1 -19 13 5.58 1.59
 1 19 -13 9.64 3.09
 -1 -19 13 7.01 1.64
 1 19 -12 208.32 13.04
 1 -19 -12 222.95 13.52
 -1 -19 12 214.08 9.8
 1 19 -12 228.94 14.13
 -1 -19 12 183.76 8.76
 1 19 -11 62.05 6.49
 -1 -19 11 53.24 4.26
 1 -19 -11 52.61 6.16
 -1 -19 11 52.19 3.37
 1 19 -11 49.63 6.21
 1 19 -10 229.21 12.66
 1 -19 -10 223.67 12.73
 -1 -19 10 228.91 9.76
 -1 -19 9 0.68 1.16
 1 -19 -9 2.7 2.29
 1 19 -9 3.91 2.21
 -1 -19 8 312.32 13.61
 1 -19 -8 301.3 16.21
 1 19 -8 285.17 15.76
 -1 -19 7 12.52 2.35
 1 -19 -7 7.04 2.61
 1 -19 -6 165.2 10.91
 -1 -19 6 174.24 9.29
 -1 -19 5 6.29 1.89
 1 -19 -5 5.5 2.15
 -1 -19 4 186.8 10.09
 1 -19 -4 197.42 11.73
 -1 -19 3 61.4 5.18
 1 -19 -3 62.95 6.11
 -1 -19 2 323.73 11.81
 1 -19 -2 360.46 16.88
 -1 -19 2 371.47 15.78
 1 -19 -2 325.2 16.74
 -1 -19 1 1.47 0.76
 1 -19 -1 1.65 1.72
 -1 -19 1 1.37 1.55
 1 -19 -1 1.21 1.82
 -1 -19 0 224.36 9.75
 1 -19 0 236.54 12.61
 -1 -19 0 219.52 11.86
 1 -19 0 225.2 12.94
 -1 -19 -1 -0.29 0.9
 1 -19 1 0.61 1.45
 1 -19 1 -0.52 1.57
 -1 -19 -1 -0.49 1.39
 1 -19 2 206.13 11.59
 -1 -19 -2 213.69 11.76
 -1 -19 -3 0.52 1.49
 1 -19 3 2.49 1.81
 1 -19 4 154.92 10.42
 -1 -19 -4 167.54 10.23
 1 -19 4 161.84 9.78
 1 -19 5 0.61 1.35
 -1 -19 -5 -0.56 1.43
 1 -19 5 -0.48 1.24
 1 -19 6 39.51 5.05
 -1 -19 -6 42.05 4.94
 1 -19 6 29.92 3.84
 1 -19 7 11.54 2.93
 1 -19 7 12.62 2.63
 -1 -19 -7 10.7 2.92
 1 -19 8 63.7 6.27
 -1 -19 -8 52.87 5.78
 1 -19 8 53.97 5.09
 1 -19 9 5.45 2.26
 1 -19 9 3.19 1.85
 -1 -19 -9 1.91 1.73
 1 -19 10 0.45 1.29
 -1 -19 -10 4.6 2.45
 -1 19 -10 2.23 0.57
 1 -19 10 3.02 2.05
 1 -19 10 2.23 0.76
 -1 19 -11 1.42 2.13
 -1 -19 -11 -0.68 1.84
 1 -19 11 0.45 1.34
 1 -19 11 0.7 0.71
 -1 19 -11 -0.17 0.81
 1 -19 11 1.81 1.54
 -1 19 -12 17.37 3.86
 1 -19 12 19.03 3.07
 -1 -19 -12 20.87 4.12
 1 -19 12 16.19 3.39
 -1 19 -12 16.1 1.99
 1 -19 12 16.87 2.04
 1 -19 13 4.13 1.22
 1 -19 13 5.97 2.54
 -1 19 -13 4.46 2.61
 -1 19 -13 3 1.19
 -1 19 -13 10.42 3.02
 -1 19 -14 3.04 2.28
 1 -19 14 1.18 1.1
 1 -19 14 0.59 1.7
 -1 19 -14 3.06 2.3
 1 -19 15 12.87 2.33
 1 -19 15 12.9 3.12
 -1 19 -15 15.75 3.8
 1 -19 16 34.6 3.66
 -1 19 -16 34.78 5.45
 1 -19 16 38.22 4.96
 -1 19 -17 20.8 4.44
 1 -19 17 22.21 3.85
 1 20 -16 133.42 10.86
 1 20 -16 154.25 12.04
 1 20 -15 33.37 5.19
 1 -20 -15 40.63 5.89
 1 20 -15 28 5.3
 1 20 -14 57.39 6.65
 1 -20 -14 44.59 6.3
 1 20 -14 63.01 7.35
 1 20 -13 28.74 4.92
 -1 -20 13 26.97 3.19
 1 -20 -13 24.06 4.64
 1 20 -13 37.44 5.71
 1 20 -12 50.89 6.25
 1 -20 -12 52.99 6.55
 -1 -20 12 50.08 4.2
 1 20 -12 49.65 6.53
 -1 -20 11 20.48 2.86
 1 -20 -11 22.14 4.38
 1 20 -11 19.41 4.01
 1 -20 -10 47.6 5.87
 -1 -20 10 44.45 4.09
 1 20 -10 46.34 5.65
 -1 -20 9 4.31 1.69
 1 -20 -9 2.81 2.12
 1 20 -9 8.89 2.84
 -1 -20 8 17.11 2.68
 1 -20 -8 16.45 3.66
 -1 -20 7 0.39 1.31
 1 -20 -7 2.67 2.1
 1 -20 -6 1.96 1.67
 -1 -20 6 0.8 1.31
 1 -20 -5 0.64 2
 -1 -20 5 1.25 1.51
 -1 -20 4 7.33 2.08
 1 -20 -4 6.84 2.53
 1 -20 -3 4.23 1.97
 -1 -20 3 1.79 1.62
 1 -20 -2 9.43 2.57
 -1 -20 2 9.27 2.28
 -1 -20 1 31.9 2.55
 1 -20 -1 37.9 4.92
 1 -20 -1 39.01 4.77
 -1 -20 1 39.76 4.45
 -1 -20 0 15.42 2.03
 1 -20 0 10.92 2.88
 -1 -20 0 15.83 2.97
 1 -20 0 13.48 3
 -1 -20 -1 14.08 2.11
 1 -20 1 10.29 3.04
 1 -20 1 12.07 2.87
 -1 -20 -1 6.13 2.2
 -1 -20 -2 45.85 4.01
 1 -20 2 43.34 4.9
 -1 -20 -2 45.47 5.06
 1 -20 3 2.09 1.84
 -1 -20 -3 3.28 1.92
 -1 -20 -4 33.88 4.51
 1 -20 4 36.34 4.32
 1 -20 4 38.04 5.14
 -1 -20 -5 69.46 6.56
 1 -20 5 92.89 7.04
 1 -20 5 78.07 7.15
 -1 -20 -6 169.74 10.97
 1 -20 6 172.05 10.24
 1 -20 6 185.2 11.7
 1 -20 7 139.55 8.92
 -1 -20 -7 138.64 9.84
 1 -20 7 157.9 10.54
 1 -20 8 151.34 9.12
 -1 -20 -8 125.24 9.52
 1 -20 8 155.1 10.48
 -1 -20 -9 127.83 9.62
 1 -20 9 133.55 8.44
 1 -20 9 116.92 9.12
 -1 -20 -10 30.02 4.63
 1 -20 10 29.36 3.84
 1 -20 10 30.75 4.63
 -1 -20 -11 51.92 6.09
 1 -20 11 46.01 4.82
 1 -20 11 52.33 5.78
 1 -20 12 106.7 7.57
 1 -20 12 120.08 9.1
 -1 -20 -12 121.26 9.55
 1 -20 13 86.65 6.56
 1 -20 13 84.5 7.55
 -1 20 -13 78.6 7.92
 1 -20 14 22.18 3.43
 1 -20 14 19.37 3.77
 -1 20 -14 24.42 4.62
 1 -20 15 107.71 7.4
 1 -20 15 101.89 8.4
 -1 20 -15 120.51 9.97
 1 -20 16 86.52 6.5
 -1 20 -16 91.27 8.88
 1 -20 16 92.48 7.86
 1 21 -14 1.61 2.18
 1 -21 -14 0.82 2.58
 1 21 -14 1.76 2.64
 1 -21 -13 83.48 8.28
 1 21 -13 71.44 7.67
 1 -21 -12 0.78 2.01
 -1 -21 12 4.54 1.38
 1 21 -12 2.31 2.31
 1 -21 -11 235.67 14.56
 -1 -21 11 233.87 11.13
 1 21 -11 240.93 14.56
 1 -21 -10 32.89 5.16
 -1 -21 10 30.34 3.47
 -1 -21 9 236.7 11.55
 1 -21 -9 246.67 14.64
 1 -21 -8 -0.71 2.04
 -1 -21 8 1.17 1.17
 1 -21 -7 136.91 10.09
 -1 -21 7 135.42 8.17
 1 -21 -6 6.77 2.81
 -1 -21 6 3.78 1.62
 1 -21 -5 239.22 13.85
 -1 -21 5 228.33 11.81
 1 -21 -4 7.12 2.49
 -1 -21 4 3.63 1.65
 1 -21 -3 235.68 13.83
 -1 -21 3 262.84 12.93
 -1 -21 2 -0.49 1.64
 1 -21 -2 1.84 1.85
 -1 -21 1 289.36 14.58
 1 -21 -1 301.12 15.61
 -1 -21 0 15.52 3.19
 1 -21 0 18.71 3.47
 1 -21 1 150.13 9.7
 -1 -21 -1 131.68 9.06
 -1 -21 -1 135.19 7.18
 1 -21 2 21.27 3.46
 -1 -21 -2 18.81 3.6
 -1 -21 -2 22.13 2.8
 -1 -21 -3 58.23 5.91
 1 -21 3 54.69 5.57
 1 -21 4 4.76 2.31
 1 -21 4 4.28 2.06
 -1 -21 -4 4.13 2.14
 1 -21 5 43.59 5.53
 1 -21 5 47.58 5.06
 -1 -21 -5 48.62 5.61
 1 -21 6 34.06 5.04
 -1 -21 -6 41.96 5.18
 1 -21 6 38.46 4.61
 -1 -21 -7 75.68 7.35
 1 -21 7 81.18 6.68
 1 -21 8 3.4 2.38
 1 -21 8 3.48 1.86
 -1 -21 -8 1.34 2.01
 1 -21 9 6.1 2.54
 1 -21 9 5.38 1.99
 -1 -21 -9 5.5 2.72
 1 -21 10 1.35 2.45
 -1 -21 -10 1.41 1.81
 1 -21 10 0.48 1.85
 1 -21 11 9.45 2.4
 1 -21 11 11.43 3.29
 -1 -21 -11 10.17 3.17
 1 -21 12 33.41 4.94
 1 -21 12 30.71 4.01
 1 -21 13 3.31 2.33
 1 -21 13 4.12 1.99
 1 -21 14 7.21 2.66
 1 -21 14 7.21 2.28
 1 22 -13 32.62 5.39
 1 -22 -13 39.7 6.19
 1 -22 -12 70.44 7.72
 1 -22 -11 3.95 2.26
 1 -22 -10 16.99 3.95
 -1 -22 10 24.26 3.19
 -1 -22 9 2.31 1.4
 1 -22 -9 6.05 2.82
 -1 -22 8 -0.4 1.41
 1 -22 -8 -0.74 2
 -1 -22 7 1.26 1.38
 1 -22 -7 2.16 1.96
 1 -22 -6 12.64 3.27
 -1 -22 6 13.15 2.66
 -1 -22 5 -0.46 1.54
 1 -22 -5 1.37 1.96
 -1 -22 4 0.94 1.65
 1 -22 -4 1.34 1.82
 1 -22 -3 -0.66 2.3
 -1 -22 3 0.49 1.53
 1 -22 -2 2.56 2.25
 -1 -22 2 3.53 1.88
 1 -22 -1 -0.62 1.87
 -1 -22 1 1.04 1.57
 1 -22 0 79.19 7.05
 -1 -22 0 77.19 6.79
 1 -22 1 27.91 4.22
 -1 -22 -1 26.78 4.1
 -1 -22 -2 17.85 3.48
 1 -22 2 23.26 3.81
 -1 -22 -3 25.55 4.05
 1 -22 3 30.17 4.28
 1 -22 4 139.04 9.12
 -1 -22 -4 119.42 8.96
 1 -22 4 123.72 9.77
 1 -22 5 20.68 3.55
 -1 -22 -5 20.83 3.85
 1 -22 5 22.89 4.15
 1 -22 6 232.6 12.78
 -1 -22 -6 242.76 13.96
 1 -22 6 237.46 14.26
 1 -22 7 6.26 2.36
 -1 -22 -7 3.36 2.2
 1 -22 7 3.57 2.05
 -1 -22 -8 202.01 12.56
 1 -22 8 177.15 10.74
 1 -22 8 190.48 12.51
 1 -22 9 42.57 4.75
 -1 -22 -9 29.17 4.83
 1 -22 9 39.83 5.43
 -1 -22 -10 208.12 13.37
 1 -22 10 194.37 11.26
 1 -22 10 223.03 13.45
 1 -22 11 3.39 1.81
 1 -22 11 3.52 2.47
 -1 -22 -11 3.75 2.45
 1 -22 12 70.39 6.04
 1 -22 12 69.86 7.43
 1 -23 -10 119.27 10.1
 1 -23 -9 39.7 5.9
 -1 -23 9 39.38 4.1
 -1 -23 8 47.03 4.59
 1 -23 -8 59.34 6.79
 1 -23 -7 29.76 4.92
 -1 -23 7 34.39 4.03
 1 -23 -6 78.44 7.95
 -1 -23 6 98.71 6.96
 -1 -23 5 72.33 6.17
 1 -23 -5 99.34 8.49
 1 -23 -4 131.08 9.83
 -1 -23 4 115.51 8.05
 -1 -23 3 141.93 9.05
 1 -23 -3 120.12 9.49
 -1 -23 2 88.49 7.05
 1 -23 -2 88.98 7.86
 1 -23 -1 68.68 6.92
 -1 -23 1 83.38 6.94
 1 -23 0 70.01 6.86
 -1 -23 0 59.94 5.99
 -1 -23 -1 119.14 8.64
 1 -23 1 102.38 8.34
 -1 -23 -2 41.8 5.14
 1 -23 2 32.47 4.6
 1 -23 3 2.35 2.07
 -1 -23 -3 11.08 3.11
 -1 -23 -4 51.37 5.75
 1 -23 4 41.53 5.13
 -1 -23 -5 44.46 5.65
 1 -23 5 47.86 5.27
 -1 -23 -6 47.18 5.86
 1 -23 6 57.87 5.81
 -1 -23 -7 3.47 2.44
 1 -23 7 5.92 2.29
 1 -23 7 8.24 2.88
 1 -23 8 8.43 2.57
 -1 -23 -8 5.71 2.59
 1 -23 8 2.24 2.45
 1 -23 9 -1.54 1.74
 -1 -23 -9 1.47 1.99
 1 -23 9 -0.74 2.34
 1 -23 10 5.53 2.09
 1 -23 10 0.74 2.23
 -1 -23 -10 3.76 2.46
 -1 -24 7 -0.89 1.93
 1 -24 -7 0.76 1.96
 1 -24 -6 17.95 4.03
 -1 -24 6 13.92 3.12
 1 -24 -5 -1.46 2.65
 -1 -24 5 1.45 1.81
 1 -24 -4 -2.86 3.23
 -1 -24 4 -0.5 2.14
 1 -24 -3 -0.7 2.36
 -1 -24 3 0.52 1.77
 1 -24 -2 0.68 2.14
 -1 -24 2 -0.54 1.96
 -1 -24 1 0.56 2.02
 1 -24 -1 1.34 2.1
 1 -24 0 18.94 3.74
 -1 -24 0 20.23 3.68
 -1 -24 -1 48.36 5.5
 1 -24 1 47.75 5.7
 1 -24 2 30.46 4.67
 -1 -24 -2 41.26 5.26
 1 -24 3 70.45 6.78
 -1 -24 -3 71.68 6.98
 -1 -24 -4 13.09 3.53
 1 -24 4 12.43 3.01
 1 -24 5 33.04 4.62
 -1 -24 -5 29.02 4.79
 1 -24 6 -0.57 2.35
 -1 -24 -6 1.39 1.99
 1 -24 7 100.75 8.12
 -1 -24 -7 136.47 10.03
 2 0 -27 0.6 1.71
 2 0 -26 34.92 4.6
 2 0 -25 1.69 1.77
 2 0 -24 82.36 6.9
 2 0 -23 0.53 1.43
 2 0 -22 41.47 4.65
 -2 0 21 -0.37 1.12
 2 0 -21 -0.49 1.39
 -2 0 20 134.77 7.71
 2 0 -20 133.33 8.5
 -2 0 19 0.34 1.02
 2 0 -19 0.89 1.56
 -2 0 18 264.89 12.15
 2 0 -18 300.08 13.62
 -2 0 17 1.22 0.91
 2 0 -17 0.81 0.9
 -2 0 16 174.66 8.58
 2 0 -16 179.95 9.53
 -2 0 15 0.27 0.84
 2 0 -15 -0.36 0.81
 -2 0 14 808.75 28.28
 2 0 -14 796.11 29.32
 -2 0 13 0.23 0.7
 2 0 -13 -0.64 0.65
 2 0 -12 59.62 3.52
 -2 0 12 55.83 3.7
 2 0 -12 64.99 4.51
 2 0 -11 -0.15 0.5
 -2 0 11 0.58 0.61
 2 0 -10 1157.58 37.77
 -2 0 10 1156.85 38.36
 2 0 -9 0.49 0.56
 2 0 -9 0.11 0.43
 -2 0 9 0.16 0.5
 2 0 -8 2.97 0.56
 2 0 -8 4.23 0.86
 -2 0 8 2.1 0.64
 2 0 -7 0.35 0.26
 -2 0 7 -0.12 0.41
 2 0 -7 -0.25 0.41
 -2 0 6 476.24 16.01
 2 0 -6 464.87 16.01
 2 0 -6 466.43 15.25
 -2 0 6 472.75 17.06
 -2 0 5 -0.18 0.53
 2 0 -5 0.45 0.29
 2 0 -5 -0.09 0.33
 -2 0 5 0.09 0.39
 -2 0 4 9999 307.76
 2 0 -4 9724.27 306.71
 -2 0 3 0.15 0.44
 -2 0 2 214.02 8.27
 2 0 -1 -0.35 0.23
 -2 0 1 -0.12 0.33
 2 0 0 412.91 14.17
 -2 0 0 452.76 14.91
 -2 0 -1 -0.13 0.44
 2 0 1 -0.09 0.36
 -2 0 -1 0.38 0.47
 -2 0 -2 468.98 16.4
 2 0 2 467.07 16.1
 -2 0 -2 476.24 16.48
 -2 0 -3 -0.14 0.41
 2 0 3 -0.1 0.19
 2 0 4 843.6 27.61
 -2 0 -4 842.25 28.89
 -2 0 -4 893.97 27.73
 2 0 5 0.41 0.32
 -2 0 -5 -0.18 0.4
 -2 0 -5 -0.22 0.3
 2 0 6 377.74 12.89
 -2 0 -6 390.35 14.41
 -2 0 -6 376.16 12.94
 2 0 7 -0.1 0.42
 -2 0 -7 0.45 0.58
 -2 0 -7 0.32 0.34
 2 0 8 698.41 23.72
 -2 0 -8 729.4 23.81
 -2 0 -8 706.58 25.36
 -2 0 -9 -0.14 0.42
 2 0 9 -0.27 0.44
 -2 0 -9 0.82 0.74
 -2 0 -10 34.8 2.53
 2 0 10 40.89 2.66
 -2 0 -10 42.96 3.55
 2 0 11 -0.34 0.57
 -2 0 -11 0.7 0.57
 -2 0 -11 0.32 0.71
 -2 0 -12 25.17 2.9
 -2 0 -13 0.37 0.67
 -2 0 -14 903.74 30.94
 -2 0 -14 884.77 32.85
 -2 0 -15 -0.25 0.45
 -2 0 -15 1.67 1.07
 -2 0 -16 307.01 12.7
 -2 0 -16 304.84 14.48
 -2 0 -17 0.29 0.9
 2 0 17 -0.76 1.37
 -2 0 -17 -1.41 1.2
 -2 0 -18 32.05 3.12
 -2 0 -19 -0.32 1.1
 -2 0 -20 352.22 15.28
 2 0 20 374.52 14.2
 -2 0 -21 -0.36 1.04
 2 0 21 0.21 0.7
 -2 0 -22 579.52 22.76
 -2 0 -23 -1.19 1.19
 -2 0 -24 328.19 14.91
 -2 0 -25 0.43 1.34
 -2 0 -26 125.76 8.05
 -2 0 -27 0.45 1.59
 2 -1 -27 162.51 10.67
 2 1 -27 166.26 10.78
 2 -1 -26 14.27 3.11
 2 1 -26 24.36 3.85
 2 1 -25 212.42 12.26
 2 -1 -25 216.55 12.2
 2 1 -24 73.45 6.43
 2 -1 -24 64.25 5.94
 2 -1 -23 156.84 9.72
 2 1 -23 144.3 9.53
 2 -1 -22 26.95 3.66
 2 1 -22 27.88 3.95
 2 -1 -21 88.14 6.66
 2 1 -21 90.01 6.83
 -2 -1 21 84.05 5.85
 2 -1 -20 4.6 1.67
 2 1 -20 4.27 1.72
 -2 1 20 0.37 1.31
 -2 -1 20 3.06 1.27
 2 -1 -19 27.29 3.53
 2 1 -19 28.58 3.57
 -2 1 19 21.76 2.85
 2 -1 -18 273.29 12.72
 2 1 -18 260.3 12.68
 -2 1 18 257.48 11.75
 -2 -1 18 238.45 11.2
 2 1 -17 95.09 6.55
 2 -1 -17 97.56 6.55
 2 1 -17 100.42 5.83
 -2 1 17 95.44 6.06
 -2 -1 17 97.28 5.8
 2 1 -16 14.38 2.39
 2 -1 -16 18.29 2.61
 2 1 -16 16.91 2.12
 -2 1 16 17.05 2.35
 -2 -1 16 15.7 2.11
 2 1 -15 17.63 2.52
 2 -1 -15 12.64 2.11
 2 1 -15 12.96 1.82
 -2 -1 15 11.37 1.79
 -2 1 15 12.31 1.96
 2 1 -14 3.81 1.26
 2 -1 -14 2.73 1.12
 2 1 -14 3.06 0.93
 -2 -1 14 1.87 0.85
 -2 1 14 3.75 1.09
 2 1 -13 2.6 1.06
 2 -1 -13 0.32 0.77
 2 1 -13 3.16 0.95
 -2 1 13 1.75 0.93
 -2 -1 13 0.86 0.71
 2 -1 -12 83.78 5.14
 2 1 -12 58.39 4.58
 2 1 -12 67.69 3.89
 -2 1 12 67.33 4.27
 -2 -1 12 77.91 4.26
 -2 -1 11 52.27 2.87
 -2 1 11 54.41 3.16
 2 1 -11 52.71 2.68
 -2 -1 10 169.36 6.94
 2 -1 -10 162.54 7.32
 -2 1 10 154.45 7.15
 2 1 -10 157.85 6.58
 -2 1 9 1.06 0.64
 2 -1 -9 1.68 0.72
 -2 -1 9 0.97 0.63
 2 1 -9 1.16 0.46
 -2 -1 8 25.12 1.85
 2 -1 -8 23.62 2.07
 -2 1 8 27.59 2.13
 2 1 -8 26.77 1.7
 -2 -1 7 0.41 0.42
 2 1 -7 1.05 0.49
 -2 1 7 0.14 0.5
 2 -1 -7 0.45 0.53
 -2 1 6 351.14 13.05
 2 -1 -6 335.12 11.17
 -2 -1 6 364.31 11.77
 2 1 -6 334.17 11.67
 -2 1 6 331.23 12.24
 2 -1 -6 338.68 12.28
 -2 1 6 350.29 11.21
 -2 1 5 85.76 4.28
 -2 -1 5 71.25 4.09
 2 -1 -5 75.82 3.03
 2 1 -5 74.36 3.15
 -2 1 5 76.29 3.64
 -2 -1 5 69.35 3.11
 2 -1 -5 82.5 3.74
 2 -1 -4 128.78 4.95
 -2 1 4 137.13 6.07
 2 1 -4 141.35 4.92
 2 -1 -4 139.19 5.53
 2 -1 -3 1433.8 46.39
 -2 -1 3 1360.08 47.24
 2 -1 -2 132.48 5.13
 -2 1 2 142.06 5.73
 -2 1 1 648.13 23.4
 2 1 -1 713.38 22.91
 -2 -1 1 721.07 23.56
 2 -1 -1 726.34 23.22
 -2 -1 0 81.98 3.75
 -2 -1 0 77.51 3.72
 2 1 0 80.46 3.17
 2 -1 1 32.41 2.09
 -2 -1 -1 33.8 2.18
 -2 -1 -1 32.8 2.15
 -2 1 -1 25.89 2.02
 2 1 1 32.22 1.95
 2 -1 2 43.74 2.53
 -2 -1 -2 45.28 2.71
 -2 -1 -2 41.3 2.62
 -2 1 -2 35.24 2.55
 2 1 2 41.02 2.41
 2 -1 3 341.16 12.43
 -2 -1 -3 353.97 12.79
 2 -1 3 349.56 11.7
 -2 -1 -3 325.09 12.46
 -2 1 -3 345.29 12.41
 -2 -1 -4 372.23 11.94
 -2 1 -4 384.11 12.63
 2 -1 4 369.17 12.52
 -2 1 -4 363.87 13.39
 -2 -1 -4 376.19 13.57
 2 1 4 355.27 11.88
 -2 -1 -5 1027.19 29.33
 -2 1 -5 940.27 29.94
 -2 1 -5 920.09 30.95
 -2 -1 -5 934.87 31.09
 2 1 5 848.23 29.2
 2 -1 5 854.05 29.69
 2 -1 6 2.81 0.72
 -2 1 -6 1.78 0.52
 -2 -1 -6 2.17 0.41
 -2 1 -6 1.21 0.69
 2 1 6 1.47 0.41
 2 -1 6 2.24 0.56
 2 -1 7 632.19 22.47
 -2 1 -7 654.47 21.96
 -2 1 -7 664.23 23.26
 -2 -1 -7 669.24 23.28
 2 -1 7 656 21.79
 2 1 7 629.28 21.38
 -2 -1 -7 664.91 21.4
 2 -1 8 445.89 16.77
 -2 1 -8 451.78 17.45
 -2 -1 -8 479.73 17.69
 2 1 8 454.3 15.8
 -2 -1 -8 466.19 15.79
 2 -1 8 476.3 16.19
 -2 1 -8 474.97 16.35
 2 -1 9 915.76 31.77
 -2 1 -9 948.04 32.79
 -2 -1 -9 903.39 32.81
 -2 -1 -9 952.02 30.89
 2 -1 9 960.59 31.27
 -2 1 -9 936.46 31.38
 2 -1 10 562.27 20.18
 -2 1 -10 550.84 21.17
 2 1 10 529.99 20.67
 -2 -1 -10 564.7 21.36
 -2 -1 -10 580.08 19.48
 -2 1 -10 590.83 19.99
 2 -1 10 559.71 19.73
 2 -1 11 258.24 6.83
 -2 -1 -11 261.83 8.54
 2 -1 11 250.13 6.28
 -2 -1 -11 241.05 5.78
 -2 1 -11 259.78 8.42
 -2 -1 -12 69.92 5.23
 2 -1 12 71.27 4.25
 -2 1 -12 78.17 5.35
 -2 -1 -13 267.79 12.77
 2 -1 13 279.46 11.37
 -2 1 -13 289.62 11.6
 -2 1 -13 283.98 12.86
 -2 1 -14 13.55 2.09
 -2 1 -14 197.96 8.23
 -2 -1 -15 131.39 5.65
 2 1 15 120.27 6.55
 -2 1 -15 123.29 7.07
 2 1 16 22.96 2.87
 -2 1 -16 26.56 2.63
 -2 1 -16 24.33 3.15
 -2 -1 -17 295.67 12.44
 -2 1 -17 301.47 12.86
 2 1 17 288.57 13.53
 -2 1 -17 303.8 14.46
 -2 -1 -18 18.96 2.34
 -2 1 -18 19.92 2.6
 -2 1 -18 23.63 3.37
 2 1 19 232.18 9.99
 -2 1 -19 230.28 11.04
 -2 -1 -19 231.49 10.6
 -2 1 -19 230.13 12.44
 2 1 20 59.11 3.94
 -2 -1 -20 56.86 4.48
 -2 1 -20 60.44 4.81
 2 -1 20 60.56 3.9
 -2 1 -20 58.58 5.69
 2 1 21 1.11 0.78
 2 -1 21 0.84 0.87
 -2 1 -21 -0.38 1.3
 -2 -1 -21 1.02 1.2
 2 1 22 5.42 1.38
 -2 -1 -22 6.84 1.86
 -2 1 -22 10.02 2.19
 -2 -1 -23 37.59 3.83
 -2 1 -23 32.6 3.81
 -2 1 -24 16.48 2.77
 -2 -1 -24 16.49 2.82
 -2 -1 -25 3.26 1.57
 -2 1 -25 1.35 1.41
 -2 -1 -26 42.01 4.33
 -2 1 -26 41.62 4.52
 -2 -1 -27 1.73 1.57
 -2 1 -27 2.37 1.72
 2 2 -27 6.2 2.4
 2 -2 -27 11.51 2.87
 2 -2 -26 25.8 3.95
 2 2 -26 25.99 3.99
 2 2 -25 24.09 4.13
 2 -2 -25 28.3 4.12
 2 2 -24 21.08 3.71
 2 -2 -24 23.24 3.71
 2 2 -23 31.29 4.08
 2 -2 -23 26.57 3.78
 2 2 -22 0.53 1.35
 2 -2 -22 1.48 1.41
 -2 -2 22 3.55 1.4
 2 -2 -21 54.62 5.24
 2 2 -21 67.28 5.89
 -2 -2 21 58.34 4.65
 2 -2 -20 2.29 1.44
 2 2 -20 1.45 1.32
 -2 -2 20 3.23 1.31
 2 -2 -19 160.6 9.06
 2 2 -19 130.67 8.6
 -2 -2 19 145.26 7.73
 -2 2 19 149.95 8.42
 2 2 -19 152.17 7.99
 -2 -2 18 17.99 2.38
 -2 2 18 16.74 2.68
 2 2 -18 20.22 3.03
 2 -2 -18 18.02 2.79
 2 2 -18 15.36 2.29
 2 2 -17 22.62 3.06
 2 -2 -17 31.18 3.45
 -2 -2 17 24.3 2.71
 -2 2 17 19.99 2.75
 2 2 -17 29.87 2.93
 2 2 -16 316.51 13.04
 -2 2 16 313.06 13.63
 -2 -2 16 302.16 12.81
 2 2 -16 332.75 14.52
 2 -2 -16 341.57 14.52
 2 2 -15 491.38 19.12
 -2 -2 15 514.75 19.14
 -2 2 15 535.22 20.05
 2 2 -15 533.93 20.8
 2 -2 -15 549.18 20.83
 2 2 -14 79.31 4.65
 -2 -2 14 91.35 4.87
 -2 2 14 73.38 5.01
 2 2 -14 81.13 5.58
 2 -2 -14 81.68 5.54
 2 2 -13 210.77 9
 -2 2 13 224.35 9.79
 -2 -2 13 218.75 9
 2 -2 -13 222.53 10.28
 2 2 -13 187.71 9.87
 -2 2 12 245.4 10.56
 -2 -2 12 237.83 9.75
 2 2 -12 252.55 9.95
 2 -2 -11 307.56 13.07
 -2 -2 11 310.14 12.1
 -2 2 11 328.5 12.08
 2 2 -11 333.51 12.3
 -2 2 10 320.35 10.72
 2 -2 -10 330.98 12.97
 -2 -2 10 336.75 12
 -2 2 10 324.51 12.77
 2 2 -10 340.36 12.13
 -2 2 10 326.79 11.81
 -2 2 9 543.68 17.39
 -2 -2 9 524.83 18.25
 -2 2 9 513.65 19.11
 2 -2 -9 520.19 19.3
 -2 2 9 554.16 18.21
 -2 2 8 633.69 20.19
 -2 2 8 627.51 19.69
 -2 -2 8 622.52 20.27
 2 -2 -8 574.44 21.23
 -2 2 8 605.96 21.22
 2 2 -8 566.91 19.4
 2 -2 -8 632.49 19.63
 -2 -2 7 163.28 6.14
 2 -2 -7 158.92 7.1
 -2 2 7 177.17 7.18
 -2 2 7 169.5 5.96
 2 -2 -7 159.88 5.88
 2 2 -7 163.84 5.75
 -2 2 7 163.16 6.1
 2 -2 -6 357.42 12.51
 -2 -2 6 316.26 11.2
 -2 2 6 330.04 12.29
 -2 2 6 336.96 11.34
 -2 2 6 363.03 12.99
 2 -2 -6 347.96 11.32
 2 2 -6 324.28 11.14
 -2 2 5 520.31 17.44
 -2 2 5 508.12 16.09
 2 -2 -5 482.24 16
 2 -2 -5 500.95 16.97
 -2 -2 5 455.36 15.59
 2 -2 -4 634.98 20.75
 2 2 -4 609.73 20.76
 -2 2 4 605.04 20.02
 2 -2 -4 597.54 19.98
 -2 2 4 596.41 21.03
 2 2 -3 408.86 14.62
 2 2 -3 428.92 14.79
 -2 2 3 421.08 14.25
 2 -2 -3 415.88 14.2
 -2 2 3 427.04 14.99
 2 2 -2 464.03 16.18
 2 -2 -2 500.55 16.59
 2 -2 -2 478.81 16.13
 2 2 -2 466.8 16.44
 -2 2 2 484.67 16.62
 2 2 -1 153.56 6.1
 2 2 -1 147.44 5.72
 -2 -2 1 147.55 6.14
 2 -2 -1 154.14 6.02
 2 2 -1 158.64 6.03
 2 -2 -1 146.7 6.08
 -2 -2 0 63.77 3.1
 2 2 0 54.82 2.4
 -2 -2 0 60.41 3.01
 2 -2 0 63.28 3.03
 -2 2 -1 8.81 1.07
 -2 -2 -1 7.11 1.01
 2 2 1 6.75 0.56
 -2 -2 -1 7.57 0.99
 2 -2 1 6.14 0.91
 -2 2 -2 38.73 2.46
 -2 -2 -2 40.09 2.52
 -2 -2 -2 38.78 2.58
 2 -2 2 36.77 2.28
 -2 2 -3 605.35 21.75
 2 -2 3 677.53 21.41
 2 -2 3 641.57 21.75
 -2 2 -4 710.06 24.95
 2 -2 4 800.9 24.98
 -2 2 -5 34.61 2.24
 -2 2 -5 37.51 2.61
 2 -2 5 33.41 2.12
 -2 2 -6 90.96 4.4
 2 -2 6 93.07 4.72
 -2 2 -6 92.49 4.87
 -2 2 -6 102.85 5.17
 -2 -2 -6 96.76 3.61
 2 -2 6 95.42 4.34
 2 -2 7 1.81 0.7
 -2 2 -7 0.75 0.54
 -2 2 -7 2.95 0.85
 2 -2 7 1.48 0.56
 -2 -2 -7 1.26 0.38
 2 -2 8 283.61 10.8
 -2 2 -8 248.88 10.36
 -2 2 -8 289.83 11.53
 -2 -2 -8 272.28 9.64
 2 -2 8 274.53 10.34
 2 -2 9 175.08 7.45
 -2 2 -9 169.67 8.1
 -2 2 -9 178.45 7.34
 -2 -2 -9 158.97 6.4
 2 -2 10 57.63 3.48
 2 -2 10 59.92 3.33
 -2 -2 -10 59.07 2.85
 -2 2 -10 55.17 3.99
 -2 -2 -11 7.56 1.07
 2 -2 11 7.38 1.3
 2 -2 12 98.21 5.2
 -2 2 -12 97.93 5.39
 -2 -2 -12 97.47 4.79
 2 2 12 85.93 5.73
 -2 2 -12 97.43 6.18
 2 2 12 104.58 5.99
 -2 2 -13 222.57 10.64
 2 2 13 241.14 10.38
 2 2 13 248.38 10.68
 2 -2 13 257.01 9.67
 2 2 14 9.26 1.94
 2 -2 14 10.11 1.72
 -2 2 -14 12.88 2.26
 2 2 14 11.24 1.92
 2 2 15 169.28 8.91
 -2 2 -15 171.55 8.35
 2 -2 15 165.52 8.03
 -2 -2 -15 158.6 7.5
 -2 2 -15 158.24 9.15
 2 2 15 167.78 8.77
 2 2 16 70.17 5.03
 -2 2 -16 67.21 5.17
 -2 2 -16 73.84 4.57
 -2 2 -17 70.2 4.7
 -2 2 -17 72 5.63
 2 2 18 0.75 0.76
 -2 2 -18 0.7 1
 -2 2 -18 -0.49 1.34
 -2 -2 -18 1.09 0.86
 -2 -2 -19 312.31 13.25
 -2 2 -19 333.83 14.22
 2 2 19 315.4 12.82
 2 -2 19 312.28 12.59
 -2 2 -19 316.36 15.44
 2 2 20 6.81 1.47
 -2 2 -20 5.01 1.61
 -2 2 -20 5.98 2.1
 2 -2 20 7.06 1.37
 -2 -2 -20 4.3 1.4
 2 2 21 193.44 8.51
 -2 2 -21 200.23 10.21
 -2 -2 -21 179.56 9.18
 2 -2 21 174.11 8.09
 -2 2 -21 194.98 11.38
 2 2 22 183.05 8.29
 -2 -2 -22 186.88 9.38
 -2 2 -22 187.57 10.2
 -2 2 -22 204.22 11.83
 2 -2 22 183.04 8.07
 2 2 23 203.02 8.89
 -2 2 -23 218.56 11.26
 -2 -2 -23 217.24 10.5
 -2 -2 -24 46.6 4.3
 -2 2 -24 38.68 4.43
 -2 -2 -25 220.23 11.05
 -2 2 -25 224.93 11.91
 -2 -2 -26 104.14 6.78
 -2 2 -26 83.82 6.85
 -2 -2 -27 74.95 5.85
 -2 2 -27 65.5 5.85
 2 3 -27 5.69 2.3
 2 -3 -27 7.92 2.47
 2 3 -26 230 13.62
 2 -3 -26 265.18 13.71
 2 -3 -25 0.54 1.75
 2 3 -25 -0.6 1.63
 2 -3 -24 164.43 10.18
 2 3 -24 177.25 10.88
 2 -3 -23 1.01 1.45
 2 3 -23 1.69 1.61
 2 -3 -22 194.71 10.76
 2 3 -22 171.55 10.58
 -2 -3 22 175.39 9.07
 2 -3 -21 0.47 1.21
 2 3 -21 2.59 1.63
 2 3 -21 2.24 1.39
 -2 -3 21 -0.32 1.01
 2 -3 -20 316.67 14.57
 2 3 -20 286.34 14.53
 -2 -3 20 309.02 13.03
 2 3 -20 293.06 13.31
 2 3 -19 1 0.96
 -2 3 19 3.13 1.5
 -2 -3 19 0.58 1.06
 2 3 -19 -0.47 1.42
 2 -3 -19 3.49 1.53
 2 3 -18 24.22 2.79
 -2 3 18 20.17 2.91
 -2 -3 18 28.94 2.86
 2 -3 -18 33.89 3.72
 2 3 -18 27.56 3.57
 2 3 -17 28.47 2.92
 -2 3 17 32.79 3.45
 -2 -3 17 26.63 2.75
 2 3 -17 30.9 3.59
 2 -3 -17 24.47 3.12
 2 3 -16 171.16 8.02
 -2 -3 16 146.21 7.36
 -2 3 16 167.4 8.58
 2 -3 -16 149.27 8.64
 2 3 -16 161.73 9.03
 2 3 -15 146.59 7.31
 -2 -3 15 149.12 7.04
 -2 3 15 155.93 8.05
 2 3 -15 146.89 8.35
 2 -3 -15 139.88 8.05
 2 3 -14 38.69 3.12
 2 3 -14 40.64 3.81
 -2 -3 14 45.83 3.14
 -2 3 14 34.32 3.44
 -2 3 13 115.96 4.33
 -2 3 13 121.57 5.77
 2 3 -13 135.53 6.31
 -2 -3 13 127.32 5.86
 -2 3 13 117.35 6.61
 -2 3 12 7.24 1.56
 -2 -3 12 6.44 1.09
 2 -3 -12 3.78 1.25
 -2 3 12 6.2 0.65
 -2 3 12 5.59 1.11
 2 3 -12 5.37 1.12
 2 3 -11 0.45 0.26
 -2 3 11 0.76 0.35
 -2 3 11 1.24 0.63
 -2 -3 11 1.17 0.59
 -2 3 11 1.5 0.88
 2 -3 -11 1.08 0.78
 -2 3 10 143.29 5.58
 2 3 -10 148.29 5.37
 -2 3 10 154.28 6.36
 -2 3 10 156.01 7.29
 -2 -3 10 157.32 6.25
 2 -3 -10 158.09 7.47
 2 3 -9 4.55 0.57
 -2 3 9 5.07 0.69
 -2 3 9 3.53 0.75
 -2 -3 9 3.93 0.73
 2 -3 -9 5.59 1.2
 -2 3 9 5.01 1.24
 -2 3 8 228.87 8.83
 2 -3 -8 233.85 9.97
 -2 3 8 247.16 9.96
 -2 -3 8 240.06 8.6
 2 3 -8 242.92 8.39
 -2 3 8 240.96 8.58
 2 -3 -8 249.66 8.62
 2 -3 -7 333.95 12.93
 -2 3 7 358.63 12.95
 -2 -3 7 347.7 11.4
 -2 -3 7 351.05 13.05
 -2 3 7 343.83 11.7
 2 3 -7 301.13 11.39
 2 -3 -7 355.17 11.72
 2 -3 -6 11.85 1.47
 -2 -3 6 12.96 0.83
 -2 3 6 13.05 1.57
 -2 3 6 14.49 1.65
 -2 -3 6 15.02 1.64
 -2 3 6 15.11 1.2
 2 -3 -6 14.44 1.17
 2 3 -6 11.7 1.01
 2 -3 -5 163.68 6.91
 -2 3 5 149.7 6.77
 2 -3 -5 153.41 5.98
 -2 3 5 168.49 6.1
 2 3 -5 143.69 5.81
 2 -3 -4 43.92 2.86
 -2 3 4 43.08 2.87
 -2 3 4 43.74 2.42
 2 -3 -4 46.28 2.47
 2 3 -4 44.22 2.76
 2 3 -3 452.98 15.26
 -2 3 3 449.15 15.45
 2 -3 -3 412.58 14.9
 -2 3 3 430.88 14.91
 2 3 -3 434.18 15.19
 2 3 -2 1240.59 40.55
 -2 3 2 1329.3 40.96
 2 3 -2 1274.25 40.78
 2 3 -2 1161.42 40.6
 2 -3 -2 1287.45 40.85
 2 -3 -2 1251.8 40.63
 2 3 -2 1278.52 41.06
 2 3 -1 581.77 19.28
 2 3 -1 574.18 19.07
 2 3 -1 541.83 18.7
 -2 -3 1 580.15 19.12
 -2 -3 1 568.51 19.14
 2 -3 -1 524.82 19.04
 2 -3 -1 585.43 19.12
 -2 -3 0 38.06 1.91
 2 3 0 42.19 1.98
 -2 -3 0 39.71 2.43
 -2 3 0 27.75 2.22
 2 -3 0 39.35 1.8
 2 -3 0 43.61 2.4
 -2 -3 0 32.32 2.19
 2 3 1 235.85 8.14
 -2 -3 -1 238.97 8.14
 -2 -3 -1 237.09 9.24
 -2 3 -1 246.85 8.23
 2 -3 1 241.98 9.02
 -2 -3 -1 252.31 9.13
 -2 3 -1 231.36 9.07
 -2 3 -2 1154.42 37.5
 2 -3 2 1189.61 37.3
 -2 -3 -2 1101.05 37.44
 2 -3 2 1120.09 37.19
 -2 -3 -2 1162.19 37.83
 2 -3 3 128.68 5.55
 -2 3 -3 141.09 5.9
 -2 3 -3 127.39 5.59
 2 -3 3 137.12 5.62
 2 -3 4 229.93 8.64
 -2 3 -4 220.38 8.86
 -2 3 -4 234.46 8.83
 2 -3 4 220.37 8.64
 -2 3 -5 600.4 20.38
 -2 3 -5 605.58 20.24
 -2 3 -5 569.31 20.2
 2 -3 5 568.82 19.97
 -2 3 -6 1293.19 42.03
 -2 3 -6 1213.97 41.75
 2 -3 6 1292.24 42.11
 -2 3 -6 1284.55 42.06
 2 -3 6 1205.83 41.51
 -2 -3 -6 1301.26 40.26
 -2 3 -7 117.11 5.7
 2 -3 7 124.08 5.89
 -2 3 -7 130.42 6.07
 2 -3 7 127.62 5.64
 -2 -3 -7 124.26 4.65
 2 -3 8 1146.25 37.77
 -2 -3 -8 1128.41 36.58
 -2 3 -8 1118.91 38.84
 2 -3 8 1162.36 38.16
 -2 3 -8 1162.86 38.05
 -2 -3 -9 38.94 2.11
 2 3 9 27.23 2.78
 2 -3 9 33.38 2.56
 -2 3 -9 37.28 3.19
 2 3 9 30.67 2.88
 2 -3 9 35.54 2.73
 -2 -3 -10 707.66 8.43
 2 -3 10 718.46 10.9
 2 -3 11 59.46 3.7
 -2 -3 -11 54.26 3.02
 2 3 11 47 3.82
 -2 3 -11 54.95 4.26
 -2 3 -11 51.39 3.68
 2 -3 12 591.18 20.52
 -2 -3 -12 640.55 19.73
 -2 3 -12 649.94 22.35
 2 3 12 652.8 21.79
 -2 3 -13 -0.28 0.66
 2 3 13 2.55 1.15
 -2 3 -13 0.74 0.82
 2 3 13 2.35 1.36
 -2 -3 -13 2.4 0.74
 2 -3 13 2.17 0.95
 -2 3 -14 442.4 18.72
 2 3 14 482.05 18.4
 -2 3 -14 431.24 17.63
 2 -3 14 445.89 17.34
 2 3 14 483.04 18.69
 -2 3 -15 6.26 1.54
 2 3 15 5.6 1.59
 -2 3 -15 6.7 1.83
 2 3 15 10.08 2.09
 2 -3 15 4.4 1.42
 2 3 16 123.59 7.51
 -2 3 -16 124.64 8.06
 -2 -3 -16 131.2 6.46
 2 -3 16 138.91 7.28
 -2 3 -16 136.53 7.46
 2 3 16 118.28 7.59
 -2 3 -17 3.16 1.23
 2 3 17 3.07 1.39
 -2 3 -17 2.81 1.34
 -2 -3 -17 -0.24 0.44
 2 -3 17 3.69 1.31
 2 -3 17 2.62 0.91
 -2 3 -18 88.54 6.7
 2 -3 18 80.32 4.84
 -2 -3 -18 93.5 5.32
 -2 3 -18 78.53 5.74
 2 3 19 -0.26 0.71
 -2 3 -19 2.34 1.45
 -2 3 -19 -0.52 1.33
 2 -3 19 0.93 0.78
 -2 -3 -19 0.28 0.87
 -2 3 -20 86.51 5.63
 -2 -3 -20 98.51 5.02
 2 -3 20 93.56 4.32
 -2 3 -20 98.38 6.98
 -2 3 -21 34.89 4.33
 2 -3 21 34.73 2.62
 -2 -3 -21 24.99 2.78
 -2 3 -21 33.63 3.7
 -2 3 -22 42.17 4.14
 -2 3 -22 36.88 4.63
 2 -3 22 49.61 3.04
 -2 -3 -22 55.85 4.03
 -2 3 -23 0.46 1.62
 -2 -3 -23 0.68 0.97
 2 -3 23 1.88 0.98
 2 3 23 1.96 0.88
 -2 3 -23 3.08 2.01
 -2 3 -24 1.91 1.62
 -2 -3 -24 4.95 1.54
 2 3 24 3.88 1.1
 -2 3 -24 3.83 2.17
 -2 -3 -25 2.58 1.49
 -2 3 -25 0.49 1.34
 -2 -3 -26 31.95 3.77
 -2 3 -26 42.45 4.69
 -2 3 -27 0.52 1.55
 -2 -3 -27 0.39 1.37
 2 4 -27 21.98 3.97
 2 -4 -27 17.81 3.65
 2 4 -26 3.77 2.21
 2 -4 -26 2.72 1.85
 2 -4 -25 2.12 1.45
 2 4 -25 3.67 2.15
 2 -4 -24 4.65 1.88
 2 4 -24 5.34 2.22
 2 4 -23 67.79 6.37
 2 -4 -23 62.73 5.7
 -2 -4 23 59.78 4.71
 2 4 -23 61.82 5.16
 -2 -4 22 19.94 2.63
 2 -4 -22 17.51 3.11
 2 4 -22 21.02 3.56
 2 4 -22 19.2 2.94
 2 4 -21 71.97 6.28
 2 -4 -21 70.54 5.87
 -2 -4 21 67.36 4.82
 2 4 -21 71.04 5.42
 2 4 -20 9.44 2.1
 -2 -4 20 7.32 1.64
 2 -4 -20 9.53 2.27
 2 4 -20 11.25 2.55
 2 4 -19 10.95 2.04
 -2 -4 19 11.65 1.87
 2 -4 -19 14.86 2.62
 2 4 -19 12.68 2.56
 2 4 -18 150.53 7.93
 -2 -4 18 138.28 7.22
 -2 4 18 162.42 8.77
 2 -4 -18 135.32 8.44
 2 4 -18 155.83 9.13
 2 4 -17 360.4 14.98
 2 4 -17 390.97 16.69
 2 -4 -17 362.32 16.07
 -2 4 17 368.68 15.82
 -2 -4 17 365.14 14.38
 -2 4 16 91.76 3.53
 2 -4 -16 104.86 6.69
 2 4 -16 99.84 6.71
 -2 -4 16 102.14 5.39
 -2 4 16 105.45 6.5
 -2 4 16 107.92 5.6
 2 4 -16 103.37 5.87
 2 4 -15 139.02 7.99
 2 4 -15 138.68 6.93
 -2 -4 15 122.03 6.15
 -2 4 15 136.95 7.52
 -2 4 15 122.78 4.73
 2 4 -14 24.73 2.53
 -2 4 14 25.06 1.54
 -2 4 14 25.69 2.97
 -2 -4 14 28.88 2.37
 -2 4 13 442.7 14.68
 -2 4 13 457.01 17.37
 2 -4 -13 455.1 17.65
 -2 -4 13 426.83 15.65
 2 4 -13 422.15 14.29
 -2 4 12 66.7 3.75
 -2 4 12 60.37 2.89
 2 -4 -12 59.03 4.49
 -2 -4 12 58.63 3.36
 -2 4 12 57.86 4.28
 2 4 -12 58.13 2.69
 -2 4 11 674.73 23.26
 -2 4 11 710.29 22.44
 2 4 -11 649.1 22.1
 2 -4 -11 723.21 24.99
 -2 4 11 670.77 24.47
 -2 -4 11 662.65 22.77
 2 -4 -10 89.74 5.49
 -2 -4 10 100.29 4.31
 -2 4 10 93.95 5.45
 2 4 -10 93.13 4.01
 -2 4 10 101.61 4.25
 -2 4 10 92.01 4.64
 -2 -4 10 99.14 5.63
 -2 -4 9 1210.13 39.97
 2 -4 -9 1246.35 42.18
 -2 4 9 1317.57 42.05
 -2 4 9 1280.69 40.25
 2 4 -9 1204.89 39.98
 2 -4 -9 1268.32 40.27
 -2 -4 9 1245.22 42.02
 2 -4 -8 25.17 2.45
 -2 -4 8 24.86 1.49
 -2 4 8 27.86 2.54
 -2 -4 8 29.65 2.6
 2 4 -8 24.29 1.64
 -2 4 8 27.51 1.83
 2 -4 -8 25.22 1.78
 -2 -4 7 1322.17 42.18
 2 -4 -7 1391.83 44.57
 -2 4 7 1227.52 44.03
 -2 4 7 1360.61 44.47
 -2 -4 7 1395.23 44.4
 2 4 -7 1224.26 42.76
 -2 4 7 1355.71 43.06
 2 -4 -7 1468.94 43.22
 2 -4 -6 109.03 5.39
 -2 4 6 99.47 4.41
 2 -4 -6 98.27 4.45
 2 4 -6 94.52 4.21
 -2 -4 6 91.56 4.98
 -2 4 6 99.85 5.14
 2 -4 -5 193.85 7.98
 -2 -4 5 170.29 7.54
 -2 4 5 178.2 7.59
 -2 4 5 185.8 7.09
 2 -4 -5 179.98 7.04
 2 4 -5 167.94 6.8
 2 -4 -4 124.14 5.6
 2 4 -4 110.69 5.17
 2 -4 -4 108.64 4.82
 -2 4 4 112.37 4.85
 2 4 -4 100.57 4.61
 -2 -4 4 108.41 5.29
 -2 4 4 104.14 5.17
 2 -4 -3 219.67 9.08
 2 4 -3 220.74 8.57
 2 4 -3 232.88 9.15
 2 4 -3 219.2 8.4
 2 4 -3 219.1 8.23
 2 -4 -3 220.37 8.46
 -2 4 3 214.27 8.42
 2 -4 -3 208.08 8.38
 -2 -4 3 209.34 8.61
 -2 4 3 238.24 8.72
 2 4 -2 443.24 15.8
 2 4 -2 435.77 14.77
 2 4 -2 458.6 15.79
 2 4 -2 478.77 16.53
 2 4 -2 484.36 15.75
 2 -4 -2 473.5 15.89
 2 -4 -2 451.22 15.92
 2 -4 -2 437.6 15.73
 2 4 -2 447.17 15.73
 -2 -4 2 459.66 15.92
 -2 4 2 494.43 16.05
 2 -4 -1 1173.02 37.37
 2 4 -1 1135.88 37.4
 2 4 -1 1136.21 36.7
 -2 -4 1 1140.78 37.11
 2 4 -1 1168.93 37.22
 2 4 -1 1179.16 37.97
 -2 -4 1 1109.68 37.38
 -2 -4 1 1140.75 37.45
 2 4 -1 1158.46 37.45
 2 -4 -1 1167.85 37.75
 2 4 -1 1155 37.34
 2 -4 -1 1160.26 37.38
 2 -4 0 310.21 10.34
 2 4 0 299.09 10.38
 -2 -4 0 307.69 10.35
 2 4 0 294.87 10.39
 -2 -4 0 302.22 11.01
 -2 4 0 293.82 10.78
 2 4 0 302.29 10.75
 2 -4 0 301.25 10.7
 -2 -4 0 303.52 10.79
 2 -4 1 728.04 23.54
 2 4 1 721.25 23.86
 2 4 1 710.26 23.32
 -2 -4 -1 705.63 23.29
 -2 -4 -1 732.79 24.48
 -2 4 -1 702.6 24.33
 -2 -4 -1 716.71 24.06
 -2 4 -1 761.15 24.15
 2 4 2 359.76 13.17
 -2 -4 -2 365.78 12.17
 2 -4 2 378.03 13.05
 2 -4 2 379.64 13.37
 -2 4 -2 366.42 13.44
 2 4 2 355.31 12.18
 -2 4 -2 392.04 12.85
 -2 -4 -2 369.33 13.29
 -2 4 -2 378.04 13.33
 -2 4 -3 82.96 4.29
 2 -4 3 90.96 4.03
 -2 -4 -3 82.15 3.13
 2 4 3 82.76 4.24
 -2 4 -4 2.01 0.61
 2 -4 4 2.9 0.68
 2 4 4 2.38 0.83
 -2 4 -4 2.19 0.78
 2 -4 4 2.24 0.74
 -2 4 -5 436.08 15.05
 2 4 5 412.27 15.46
 2 -4 5 425.87 15.24
 -2 4 -5 407.98 15.28
 -2 4 -6 2.28 0.7
 -2 4 -6 3.66 0.98
 2 -4 6 2.15 0.71
 -2 4 -6 2.64 0.77
 2 -4 6 3.09 0.84
 2 4 6 2.31 0.83
 -2 -4 -7 10.77 0.84
 2 -4 7 9.14 1.32
 -2 4 -7 12.73 1.5
 -2 4 -7 8.4 1.34
 2 -4 7 11.04 1.51
 2 4 7 12.64 1.74
 -2 4 -8 31.96 2.6
 2 4 8 36.99 3.08
 2 -4 8 34.02 2.58
 -2 -4 -8 33.41 1.84
 -2 4 -8 32.58 2.64
 -2 -4 -9 6.26 0.77
 2 -4 9 4.74 1.04
 -2 4 -9 5.49 1.18
 2 4 9 4.04 1.28
 2 4 9 7 1.57
 -2 4 -10 21.41 2.19
 2 -4 10 22.11 2.07
 -2 -4 -10 21.9 1.52
 2 4 10 23.41 2.55
 -2 -4 -11 349.17 7.78
 2 4 11 349.26 10.51
 -2 4 -11 358.26 11.13
 2 -4 12 174.41 6
 -2 -4 -12 185.28 4.85
 -2 4 -12 178.05 7.39
 2 4 12 198.07 7.35
 2 -4 13 64.29 4.4
 -2 -4 -13 71.34 3.84
 -2 4 -13 63.94 5.08
 2 4 13 71.77 5.07
 -2 4 -13 73.8 4.93
 -2 4 -14 2.54 1.04
 2 4 14 1.02 0.93
 -2 4 -14 1.6 1.15
 2 -4 14 0.27 0.81
 2 4 14 0.37 1.19
 2 -4 15 52.16 3.99
 2 4 15 43.31 4.06
 -2 4 -15 52.36 4.7
 -2 4 -15 43.78 3.91
 2 -4 15 46.01 3.5
 2 4 15 47.72 4.42
 -2 4 -16 31.99 3.4
 -2 4 -16 35.1 3.99
 2 4 16 27.43 3.26
 2 -4 16 34.22 2.92
 2 -4 16 31.28 3.15
 -2 -4 -16 30.96 2.62
 -2 4 -17 83.88 5.26
 -2 4 -17 67.73 5.34
 2 4 17 79.77 5.22
 2 -4 17 74.8 4.02
 2 -4 17 83.56 4.92
 -2 4 -18 212.96 9.88
 -2 4 -18 221.34 10.95
 2 -4 18 111.79 6.88
 2 -4 18 219.73 9.45
 -2 -4 -18 142.86 7.39
 -2 4 -19 36.7 3.81
 -2 4 -19 45.57 4.7
 -2 -4 -19 37.46 3.01
 -2 4 -20 102.63 6.28
 -2 4 -20 100.69 6.96
 -2 -4 -20 102.55 5.01
 2 4 21 7.14 1.46
 -2 4 -21 190.65 8.67
 -2 -4 -21 191.34 7.06
 2 -4 21 -0.22 0.35
 -2 4 -21 179.01 9.45
 2 4 22 69.79 3.68
 -2 -4 -22 75.81 4.59
 2 -4 22 -0.21 0.51
 -2 4 -22 73.69 6.44
 -2 4 -22 75.7 5.72
 2 4 22 0.76 0.94
 -2 -4 -23 91.75 5.11
 -2 4 -23 89.07 6.25
 2 -4 23 82.01 3.79
 -2 4 -23 83.41 6.83
 -2 4 -24 0.5 1.36
 2 4 24 0.21 0.43
 -2 4 -24 -1.29 1.65
 2 -4 24 1.95 0.92
 -2 -4 -24 -0.34 1.01
 -2 4 -25 166.54 9.95
 -2 -4 -25 137.7 8.11
 -2 4 -25 170.97 11.1
 -2 -4 -26 43.7 4.19
 -2 4 -26 37.96 4.8
 -2 -4 -27 132.72 7.89
 -2 4 -27 136.07 9.23
 2 5 -27 150.45 10.49
 2 -5 -27 129.8 9.07
 2 -5 -26 45.78 5.13
 2 5 -26 58.11 6.19
 2 5 -25 157.16 9.32
 2 5 -25 157.42 10.62
 2 -5 -25 164.69 10.1
 2 5 -24 21.85 3.79
 2 -5 -24 21.04 3.45
 2 5 -24 20.71 3.18
 2 5 -23 100.9 7.97
 2 -5 -23 104.4 7.51
 2 5 -23 94.61 6.71
 2 5 -22 86.76 7.15
 -2 -5 22 73.82 5.26
 2 5 -22 77.66 5.94
 2 5 -21 297.11 13.94
 -2 -5 21 303.11 13.07
 2 5 -21 302.99 15.39
 2 5 -20 61.44 4.93
 -2 -5 20 60.03 4.31
 2 -5 -20 56.49 5.16
 2 5 -20 61.77 5.74
 2 5 -19 95.06 6.15
 2 5 -19 85.88 6.8
 2 -5 -19 92.8 6.66
 -2 -5 19 96.18 5.53
 -2 5 18 57.13 2.33
 2 -5 -18 57.75 5
 2 5 -18 70.12 5.78
 -2 -5 18 56.11 3.93
 -2 5 18 69.57 4.48
 2 5 -18 54.94 4.42
 2 5 -17 18.32 2.81
 2 -5 -17 20.7 2.87
 -2 5 17 14.23 1.01
 -2 -5 17 15.99 1.94
 -2 5 17 18.37 2.81
 2 5 -17 15.61 2.25
 2 5 -16 11.75 2.31
 2 5 -16 13.86 2.08
 -2 -5 16 12.46 1.69
 -2 5 16 14.95 2.48
 -2 5 16 12.2 1.1
 -2 5 15 50.53 3.67
 2 5 -15 56.1 4.11
 -2 -5 15 55.97 3.54
 -2 5 15 65.69 4.92
 -2 5 15 57.57 2.88
 2 5 -14 2.71 0.56
 -2 5 14 3.39 0.72
 -2 -5 14 2.46 0.86
 -2 5 14 3.4 1.48
 2 -5 -14 1.89 1.28
 2 5 -13 62.85 3.05
 -2 5 13 63.22 3.2
 2 -5 -13 62.29 4.85
 -2 5 13 62.23 4.72
 -2 -5 13 62.41 3.49
 -2 -5 13 57.58 4.53
 -2 5 12 26.04 1.85
 2 5 -12 24.16 1.72
 -2 -5 12 21.57 1.8
 -2 5 12 23.7 2.75
 2 -5 -12 22.61 2.78
 -2 -5 12 26.09 2.86
 -2 -5 11 97.94 4.52
 -2 5 11 105.74 6.1
 2 -5 -11 103.07 6.3
 -2 5 11 113.65 4.78
 2 5 -11 102.61 4.54
 -2 5 11 105.26 5.25
 -2 -5 11 96.25 5.88
 2 5 -10 18.44 1.41
 -2 5 10 14.88 1.36
 -2 -5 10 14.14 1.94
 -2 5 10 20.06 2.26
 -2 -5 10 14.89 1.18
 2 -5 -10 19.24 2.28
 -2 5 9 44.92 2.31
 2 5 -9 41.76 2.13
 2 -5 -9 40.56 2.24
 2 -5 -9 41.97 3.23
 -2 5 9 40.41 3.11
 -2 -5 9 40.38 1.73
 -2 -5 8 253.08 10.36
 2 -5 -8 238.96 10.5
 -2 5 8 228.77 10.18
 2 5 -8 231.33 8.9
 -2 5 8 243.57 9.13
 2 -5 -8 237.07 9.16
 -2 -5 7 8.45 1.55
 2 -5 -7 14.11 1.88
 -2 5 7 13.13 1.38
 2 5 -7 12.58 1.31
 2 -5 -7 15.19 1.5
 -2 -5 7 12.15 1.61
 -2 5 7 13.12 1.69
 2 -5 -6 175.76 7.89
 -2 5 6 164.82 7.32
 -2 -5 6 166.91 7.39
 2 5 -6 158.54 6.61
 -2 5 6 167.75 6.85
 2 -5 -6 158.47 6.84
 -2 -5 5 31.4 2.46
 -2 5 5 32.95 2.32
 2 -5 -5 37.36 2.44
 2 5 -5 32.1 2.24
 -2 5 5 31.72 2.47
 2 5 -4 39.34 2.33
 -2 -5 4 38.38 2.63
 2 5 -4 37.68 2.47
 -2 5 4 43.45 2.76
 2 -5 -4 40.23 2.65
 -2 5 4 42.37 2.65
 2 5 -4 38.17 2.73
 2 5 -3 243.41 9.52
 -2 -5 3 241.46 8.1
 2 5 -3 239.94 9.06
 2 5 -3 247.46 8.96
 2 -5 -3 237.18 9.07
 2 -5 -3 241.95 9.41
 -2 5 3 227.75 9.26
 -2 5 3 256.13 9.39
 -2 -5 3 236.37 9.31
 2 5 -3 238.84 9.26
 2 5 -2 0.51 0.45
 2 -5 -2 0.25 0.44
 -2 -5 2 0.59 0.3
 2 5 -2 0.52 0.29
 -2 -5 2 0.52 0.44
 2 5 -2 0.42 0.42
 2 5 -2 0.59 0.48
 2 5 -2 0.47 0.43
 2 -5 -2 0.12 0.41
 2 -5 -2 0.48 0.51
 -2 -5 2 0.27 0.47
 -2 5 2 0.4 0.4
 2 5 -2 0.44 0.5
 2 5 -1 447.06 15.25
 2 -5 -1 463.61 15.25
 2 5 -1 437.35 14.81
 -2 -5 1 452.29 14.83
 2 5 -1 439.5 15.26
 -2 -5 1 416.27 15.11
 2 5 -1 461.42 16.22
 -2 -5 1 426.85 15.3
 2 -5 -1 443.73 15.84
 2 -5 -1 422.81 15.12
 2 5 -1 435.88 15.14
 -2 -5 0 41.29 2.41
 2 5 0 40.7 2.41
 -2 5 0 43.44 2.46
 2 -5 0 41.07 2.37
 2 -5 0 42.52 2.4
 2 5 0 37.16 2.23
 2 5 0 40.05 2.32
 -2 -5 0 41.72 2.3
 -2 -5 0 44.06 2.69
 -2 5 0 31.44 2.52
 2 5 0 39.29 2.34
 2 -5 1 64.18 3.19
 2 5 1 65.21 3.28
 -2 -5 -1 64.55 2.94
 -2 -5 -1 64.21 3.65
 2 5 1 59.05 2.9
 -2 5 -1 67.53 3.7
 -2 -5 -1 62.53 3.27
 -2 5 -1 59.82 3.18
 -2 5 -2 891.67 29.62
 2 5 2 883.99 29.88
 -2 -5 -2 922.3 28.98
 2 -5 2 891.66 30.18
 2 5 2 890.11 29.05
 -2 5 -2 878.94 30.23
 -2 5 -2 931.72 29.87
 -2 -5 -2 887.71 29.81
 2 5 3 147.77 6.66
 -2 -5 -3 156.97 5.68
 2 -5 3 156.21 6.82
 2 -5 3 153.1 6.29
 -2 5 -3 152.45 6.91
 -2 5 -3 171.13 6.63
 -2 5 -4 613.56 22.64
 -2 -5 -4 639.97 21.06
 2 -5 4 656.6 21.91
 2 5 4 650.59 22.72
 -2 -5 -5 614.89 20.47
 2 -5 5 700.22 22.35
 -2 5 -5 595.96 22.06
 -2 5 -5 677.74 21.58
 2 5 5 619.29 22.36
 -2 5 -6 0.2 0.67
 2 -5 6 0.56 0.7
 2 5 6 -0.22 0.67
 -2 5 -6 0.3 0.5
 -2 5 -7 1142.17 38.66
 -2 5 -7 1191.77 38.3
 2 5 7 1209.34 39.35
 2 -5 7 1090.48 38.46
 -2 5 -8 262.66 10.86
 -2 5 -8 265.41 10.67
 2 5 8 268.96 11.42
 2 -5 8 276.04 10.85
 2 -5 9 404.18 8.68
 -2 5 -9 444.24 9
 -2 5 -9 423.58 9.02
 -2 5 -9 459.9 10.09
 2 5 9 419 10.12
 -2 -5 -10 317.54 5.56
 2 -5 10 318.18 7.95
 -2 5 -10 322.89 8.11
 -2 5 -10 327.85 8.03
 2 5 10 312.73 9.05
 2 5 10 333.59 9.21
 2 -5 11 323.86 10.99
 -2 -5 -11 281.64 9.15
 -2 5 -11 276.08 10.74
 2 5 11 285.08 11.53
 2 5 11 310.09 11.61
 -2 5 -12 131.42 7.37
 -2 5 -12 138.93 8.04
 2 -5 12 136.83 7.06
 -2 -5 -12 143.22 6.12
 -2 5 -13 545.25 20.63
 -2 5 -13 531.78 21.32
 2 5 13 533.16 20.78
 2 -5 13 563.83 19.93
 2 -5 13 511.94 19.92
 -2 -5 -13 525.45 18.68
 -2 5 -14 69.76 5.11
 2 5 14 75.52 5.29
 -2 5 -14 74.93 5.62
 2 -5 14 80.34 4.75
 2 -5 15 89.93 5.55
 2 5 15 91.65 6.06
 -2 5 -15 82.79 6.25
 -2 5 -15 104.19 6.36
 2 -5 15 70.18 4.77
 2 5 15 82.75 6.09
 -2 5 -16 41.77 3.8
 2 5 16 47.17 4.12
 -2 5 -16 44.45 4.27
 2 -5 16 42.92 3.62
 -2 5 -17 129.11 6.67
 2 5 17 118.1 6.41
 -2 5 -17 130.84 7.38
 -2 -5 -17 118.34 4.78
 2 -5 17 126.17 6.11
 -2 5 -18 10.02 2.27
 -2 5 -18 12.15 2.67
 2 -5 18 0.25 0.46
 -2 -5 -18 0.24 0.43
 2 -5 18 6.96 1.84
 -2 5 -19 267.89 10.05
 -2 5 -19 257.94 10.84
 -2 -5 -19 252.04 7.47
 -2 5 -20 26.34 3.34
 -2 5 -20 21.08 3.48
 -2 -5 -20 20.99 2.38
 -2 -5 -21 21.03 2.49
 -2 5 -21 24.86 3.78
 -2 5 -21 21.74 3.21
 2 5 21 13.17 1.87
 -2 -5 -22 8.03 1.72
 -2 5 -22 10.26 2.73
 2 5 22 6.24 1.51
 -2 5 -22 9.3 2.3
 2 5 22 6.82 1.41
 -2 5 -23 31.38 4
 2 5 23 32.53 2.82
 -2 5 -23 30.7 4.36
 -2 -5 -23 28.73 2.93
 2 5 24 22.75 2.29
 -2 5 -24 19.82 3.37
 -2 5 -24 14.92 3.27
 -2 -5 -24 13.73 2.26
 -2 5 -25 42.32 4.88
 -2 5 -25 38.08 5.24
 -2 -5 -25 38.03 3.69
 -2 5 -26 1.1 1.65
 -2 5 -26 2.05 2.06
 -2 -5 -26 1.03 1.32
 2 -6 -26 14.37 2.93
 2 6 -26 16.04 3.71
 2 6 -25 0.47 1.46
 2 -6 -25 3.65 1.77
 2 6 -25 2.58 2.19
 2 6 -24 7.23 2.17
 2 -6 -24 3.07 1.67
 2 6 -24 3.74 2.04
 2 6 -23 2.62 1.54
 2 6 -23 6.02 2.12
 -2 -6 22 48.45 3.95
 2 6 -22 52.7 4.77
 2 6 -22 49.89 5.44
 2 -6 -22 54.31 5.16
 -2 -6 21 11.08 1.85
 2 6 -21 14.04 2.55
 2 -6 -21 12.74 2.56
 2 6 -21 16.21 3.19
 -2 -6 20 181.7 8.64
 2 -6 -20 201.92 10.66
 2 6 -20 176.57 10.76
 2 6 -20 183.44 9.74
 -2 6 19 72.15 3.2
 2 6 -19 94.52 6.95
 2 -6 -19 78.12 6.06
 -2 6 19 76.19 5.07
 2 6 -19 88.28 5.84
 -2 -6 19 78.43 4.77
 2 6 -18 243.97 12.33
 2 -6 -18 226.8 11.57
 -2 6 18 224.36 8.22
 2 6 -18 230.32 10.88
 -2 6 18 217.23 10.06
 -2 -6 18 218.03 9.59
 2 6 -17 41.57 4.48
 -2 6 17 43.67 2.53
 -2 6 17 50.67 3.86
 2 6 -17 43.56 3.87
 -2 -6 17 46.81 3.34
 2 6 -16 144.68 7.46
 -2 -6 16 176.96 5.5
 -2 6 16 183.64 8.01
 -2 6 16 156.66 4.13
 2 -6 -15 8.45 2.18
 -2 6 15 12.09 2.29
 -2 -6 15 12.7 1.6
 2 6 -15 11.62 1.24
 -2 6 15 11.35 1.29
 -2 -6 14 354.68 15.16
 -2 -6 14 339.2 12.93
 2 -6 -14 354.48 15.67
 -2 6 14 364.3 15.29
 2 6 -14 352.85 12.57
 -2 6 14 354.61 12.77
 -2 6 14 353.27 13.89
 2 6 -13 0.92 0.53
 -2 6 13 0.74 0.54
 -2 -6 13 0.33 0.96
 2 -6 -13 1.91 1.25
 -2 -6 13 0.88 0.58
 -2 6 13 -0.34 1.08
 -2 6 12 851.31 27.17
 2 6 -12 839.52 26.98
 -2 -6 12 789.05 29.12
 -2 -6 12 764.82 26.73
 -2 6 12 802.49 29.25
 2 -6 -12 765.86 29.49
 -2 6 11 6.66 1.12
 2 6 -11 4.66 1.02
 2 6 -11 4.76 1.48
 -2 -6 11 3.29 1.12
 -2 6 11 3.11 1.27
 2 -6 -11 4.13 1.29
 -2 -6 11 4.69 0.78
 -2 6 10 209.86 7.62
 2 6 -10 193.82 7.3
 -2 -6 10 196.65 8.77
 -2 6 10 199.99 9
 2 -6 -10 199.65 9.23
 -2 -6 9 20.78 2.24
 2 -6 -9 21.16 2.44
 -2 6 9 19.08 2.29
 -2 6 9 22.72 1.81
 2 6 -9 21.91 1.71
 2 -6 -9 21.52 1.83
 -2 -6 8 521.41 10.47
 2 -6 -8 609.15 12.36
 -2 6 8 627.43 9.24
 2 6 -8 553.67 8.41
 2 -6 -8 577.28 9.23
 -2 6 8 626.7 11.44
 2 -6 -7 61.04 4.31
 -2 6 7 64.53 3.97
 -2 -6 7 69.7 4.16
 2 -6 -7 56.62 3.52
 2 6 -7 61 3.43
 -2 6 7 55.38 3.39
 -2 -6 6 674.84 24.51
 -2 6 6 732.61 24.54
 -2 6 6 705.67 24.18
 2 6 -6 695.04 23.93
 2 -6 -6 725.58 24.36
 2 6 -5 0.21 0.51
 -2 -6 5 0.32 0.24
 -2 -6 5 0.37 0.41
 2 6 -5 0.22 0.39
 -2 6 5 0.71 0.61
 -2 6 5 0.17 0.59
 2 -6 -5 0.36 0.49
 2 6 -5 -0.16 0.58
 2 6 -4 2041.52 62.53
 -2 -6 4 1874.76 60.45
 2 6 -4 1973.74 61.21
 -2 6 4 1923.32 62.04
 2 -6 -4 1927.64 62.19
 2 6 -4 1848.99 61.83
 -2 -6 4 1891.39 61.92
 -2 6 4 1967.13 62
 -2 -6 3 21.78 1.92
 2 6 -3 21.56 1.95
 -2 -6 3 21.2 1.32
 2 6 -3 23.07 1.67
 2 -6 -3 19.73 1.96
 -2 6 3 21.29 1.92
 2 6 -3 22.52 1.95
 -2 6 3 21.34 1.78
 -2 -6 3 17.73 1.71
 2 6 -2 222.77 8.41
 2 -6 -2 216.9 8.35
 -2 -6 2 240.47 8.78
 2 6 -2 208.18 8.7
 2 6 -2 216.9 7.94
 -2 -6 2 228.51 7.97
 -2 -6 2 220.94 8.33
 2 -6 -2 214.09 8.27
 2 6 -2 218.17 8.25
 2 -6 -2 216.66 9.01
 -2 6 2 223.41 8.46
 -2 -6 2 206.24 8.34
 2 6 -2 218.45 8.84
 2 6 -1 399.98 13.98
 -2 -6 1 406.59 14
 2 6 -1 400.99 14.47
 -2 -6 1 409.71 14.38
 -2 -6 1 406.71 14.42
 2 6 -1 423 14.16
 2 6 -1 405.41 14.85
 2 -6 -1 397.52 14.11
 2 -6 -1 421.05 14.18
 2 6 -1 395.61 14.13
 -2 6 0 78.72 3.67
 2 6 0 80.68 3.69
 2 -6 0 82.43 3.67
 -2 -6 0 77.87 3.66
 2 -6 0 74.32 3.8
 -2 -6 0 76.55 3.7
 2 6 0 76.55 3.7
 -2 -6 0 75.56 3.64
 -2 -6 0 81.19 4.07
 2 6 0 65.63 3.58
 -2 6 0 62.81 4
 2 -6 0 72.45 3.52
 2 6 0 78.57 3.62
 2 -6 1 28.57 2.1
 2 6 1 29.06 2.12
 -2 -6 -1 30.16 2.16
 -2 -6 -1 31.68 1.93
 -2 -6 -1 27.02 2.26
 2 -6 1 28.21 2.36
 2 6 1 32.16 2.02
 -2 6 -1 26.94 2.37
 -2 6 -1 29.12 1.99
 -2 -6 -1 29.01 1.99
 -2 6 -2 645.51 21.54
 -2 -6 -2 603.13 21.52
 2 6 2 619.47 21.55
 -2 -6 -2 630.77 20.74
 2 -6 2 658.71 22.06
 2 6 2 617.16 20.83
 -2 6 -2 599.55 21.9
 -2 -6 -2 623.96 21.27
 -2 6 -2 632.92 21.27
 -2 6 -3 68.68 3.82
 2 -6 3 68.93 3.4
 2 6 3 70.42 4
 2 -6 3 69.52 4
 -2 -6 -3 69.46 3.13
 -2 6 -3 63.9 3.97
 -2 6 -3 70.92 3.76
 2 6 4 84.62 4.6
 2 -6 4 87 4.59
 -2 -6 -4 82.09 3.47
 2 -6 4 79.78 3.79
 -2 6 -4 73.57 4.37
 -2 6 -4 81.32 4.39
 -2 -6 -5 224.19 8.09
 -2 6 -5 230.98 9.62
 2 -6 5 235.56 9.54
 2 -6 5 228.43 8.59
 2 6 5 223.97 9.6
 -2 6 -6 14.57 1.81
 2 -6 6 14.2 1.74
 2 6 6 14.99 1.96
 -2 6 -6 12.72 1.36
 2 -6 7 9.28 1.46
 -2 6 -7 12.28 1.38
 -2 6 -7 10.17 1.62
 2 6 7 10.32 1.73
 -2 6 -8 3.21 1.01
 -2 6 -8 4.8 1.16
 -2 6 -8 7.61 1.13
 2 -6 8 6.68 1.32
 2 6 8 6.1 1.45
 -2 6 -9 144.36 5.47
 -2 6 -9 141.94 4.86
 2 -6 9 148.03 5.57
 2 6 9 149 6.26
 2 6 10 28.45 3.1
 2 -6 10 26.78 2.7
 -2 6 -10 31.48 2.7
 -2 6 -10 34.46 3.15
 -2 6 -10 32.89 2.84
 2 -6 10 37.78 3.1
 2 6 10 27.46 2.95
 2 6 11 32.53 3.36
 2 -6 11 38.08 3.19
 -2 -6 -11 32.74 2.22
 -2 6 -11 31.09 2.83
 -2 6 -11 37.22 3.39
 -2 6 -11 35.75 3.09
 2 -6 11 35.51 3.07
 2 6 11 30.55 3.19
 2 6 12 15.23 2.42
 -2 -6 -12 15.75 1.54
 2 -6 12 16.55 2.16
 -2 6 -12 13.96 1.98
 -2 6 -12 15.14 2.24
 2 -6 12 12.63 1.83
 2 6 12 15.56 2.34
 2 -6 13 9.4 1.71
 -2 -6 -13 9.24 1.24
 -2 6 -13 7.3 1.52
 -2 6 -13 8.32 1.86
 2 6 13 11.2 2
 2 -6 14 23.95 2.63
 -2 6 -14 25 2.7
 -2 6 -14 27.8 3.07
 2 6 14 26 3.03
 -2 6 -14 21.79 2.97
 -2 6 -15 38.43 3.65
 2 -6 15 37.74 3.43
 -2 6 -15 35.83 3.83
 2 6 15 36.94 3.61
 -2 6 -16 109.94 6.35
 2 -6 16 120.95 6.03
 2 6 16 122.96 6.6
 -2 6 -16 125.45 7.35
 -2 6 -17 43.46 4.35
 -2 -6 -17 47.19 3.38
 2 -6 17 57.23 4.55
 2 -6 17 46.37 3.69
 -2 6 -17 55.28 5.24
 -2 6 -18 211.57 8.98
 2 -6 18 200.73 6.88
 -2 6 -18 204.16 9.53
 2 6 19 41.25 3.53
 -2 6 -19 47.25 4.71
 -2 -6 -19 52.4 3.65
 2 -6 19 51.02 3.79
 -2 6 -19 44.29 4.97
 2 6 20 185.9 8.51
 -2 6 -20 176.07 10.24
 -2 -6 -20 180.89 8.52
 2 -6 20 179.63 8.45
 -2 6 -20 172.51 10.78
 2 6 21 3.23 1.21
 -2 6 -21 3.96 1.96
 -2 -6 -21 3.27 1.19
 2 -6 21 3.25 1.2
 -2 6 -21 1.76 1.68
 2 6 22 191.27 8.68
 -2 -6 -22 192.27 9.17
 -2 6 -22 189.5 11.03
 2 -6 22 192.68 8.72
 -2 6 -22 192.64 11.77
 -2 -6 -23 2.67 1.24
 -2 6 -23 4.87 2.03
 -2 6 -23 4.22 2.03
 2 -6 23 4.73 1.31
 -2 6 -23 6.33 2.5
 -2 -6 -24 124.35 6.37
 -2 6 -24 119.04 8.13
 -2 6 -24 110.49 7.71
 2 6 24 111.16 5.6
 -2 6 -24 105.4 8.22
 -2 6 -25 13.41 2.99
 -2 6 -25 16.53 3.16
 -2 6 -25 13.5 3.27
 -2 -6 -25 19.17 2.7
 -2 6 -26 73.96 6.69
 -2 6 -26 65.95 6.48
 -2 -6 -26 66.05 4.94
 -2 6 -26 62.98 6.69
 2 -7 -26 3.71 1.92
 2 7 -26 6.2 2.65
 2 7 -25 72.16 7.09
 2 -7 -25 78.11 6.47
 2 7 -25 76.61 6.29
 2 7 -24 15.68 2.91
 2 7 -24 17.47 3.41
 2 -7 -24 18.3 3.26
 2 7 -23 173.72 9.81
 2 -7 -23 166.38 10.12
 2 7 -23 184.24 11.43
 -2 -7 22 13.7 2.17
 2 -7 -22 16.05 2.92
 2 7 -22 11.4 2.81
 2 7 -22 16.82 2.8
 2 7 -21 62.88 5.95
 2 -7 -21 78.85 5.98
 2 7 -21 74.13 5.5
 -2 -7 21 66.43 4.26
 2 7 -20 6.65 2.2
 2 -7 -20 10.18 2.38
 -2 7 20 8.16 0.99
 -2 7 20 10.15 1.91
 2 7 -20 8.8 2.03
 -2 -7 20 10.61 1.78
 2 -7 -19 255.58 12.53
 2 7 -19 247.49 13.1
 -2 7 19 233.85 8.99
 2 7 -19 248.59 11.77
 -2 7 19 246.24 11.03
 -2 -7 19 248.66 10.33
 2 7 -18 61.14 5.61
 -2 7 18 62.78 3.34
 2 7 -18 67.61 5.1
 -2 7 18 60.97 4.42
 -2 -7 18 54.37 3.79
 2 7 -17 63.77 5.49
 -2 -7 17 56.27 3.66
 -2 7 17 57.93 3.29
 -2 7 17 59.87 4.3
 2 -7 -16 7.02 2.08
 -2 -7 16 5.6 1.14
 -2 7 16 5.87 1.09
 -2 7 16 3.26 1.19
 2 7 -16 4.69 0.97
 -2 7 15 36.14 3.74
 -2 -7 15 25.8 2.01
 2 -7 -15 28.23 3.44
 2 7 -15 31.89 2.09
 -2 7 15 32.29 2.2
 -2 7 14 23.26 1.94
 2 7 -14 32.07 2.14
 -2 -7 14 29.01 3.19
 2 -7 -14 27.83 3.38
 -2 7 14 28.51 3.18
 -2 -7 14 28.82 2.02
 -2 -7 13 150.99 8.46
 -2 7 13 173.23 7.11
 2 7 -13 161.79 6.89
 -2 7 13 155.88 7.61
 -2 -7 13 152.82 6.54
 2 -7 -13 169.47 9.22
 -2 7 13 156.16 8.69
 -2 -7 12 0.65 1.03
 2 7 -12 0.38 0.84
 2 -7 -12 2.34 1.06
 -2 7 12 0.35 1.09
 2 7 -12 1.32 0.67
 -2 7 12 0.89 0.69
 2 7 -11 2.85 1.29
 -2 -7 11 2.78 1.09
 -2 7 11 1.99 1.04
 2 -7 -11 3.34 1.43
 -2 7 11 3.63 0.96
 2 7 -11 4.34 1.01
 2 7 -10 0.33 0.8
 -2 -7 10 1.17 1.02
 2 7 -10 1.18 0.72
 -2 7 10 1.29 0.73
 2 -7 -10 1.42 1.01
 -2 7 10 1.58 1.07
 2 -7 -9 -0.34 0.75
 -2 7 9 0.8 0.64
 2 7 -9 0.31 0.63
 -2 -7 9 1.1 0.79
 -2 7 9 0.19 0.65
 2 7 -9 0.85 0.67
 2 -7 -9 0.4 0.61
 2 -7 -8 3.55 1.17
 -2 -7 8 2.52 0.94
 -2 7 8 1.46 0.82
 2 7 -8 -0.29 0.65
 -2 7 8 0.56 0.59
 2 7 -8 2.24 0.81
 2 -7 -8 1.62 0.78
 -2 -7 7 21.45 2.16
 -2 7 7 26.38 2.36
 2 7 -7 25.82 2.59
 -2 7 7 24.61 2.11
 2 7 -7 19.82 1.89
 2 -7 -7 21.02 2.03
 -2 -7 6 46.62 2.13
 2 7 -6 41.58 2.39
 -2 -7 6 42.18 3.05
 -2 7 6 41.59 2.99
 2 7 -6 49.1 3.58
 -2 7 6 48.03 3.18
 2 7 -6 36.21 2.76
 2 -7 -6 45.04 3.17
 -2 -7 5 133.03 5.13
 2 7 -5 137.64 5.51
 2 7 -5 135.31 6.76
 -2 7 5 138.39 6.44
 2 -7 -5 143.56 6.68
 2 7 -5 133.98 6.3
 -2 7 5 145.81 6.41
 -2 -7 5 147.25 6.46
 -2 -7 4 90.42 3.7
 2 7 -4 87.96 3.93
 -2 -7 4 83.29 4.66
 2 7 -4 95.41 5.04
 -2 7 4 94.34 4.83
 2 -7 -4 90.03 4.89
 -2 -7 4 84.66 4.46
 -2 7 4 89.18 4.46
 2 7 -4 78.89 4.6
 -2 -7 3 229.31 8.37
 -2 -7 3 231.09 9.39
 2 7 -3 224.32 9.55
 2 -7 -3 238.21 8.94
 2 7 -3 234.79 8.95
 2 -7 -3 226.27 9.63
 -2 7 3 234.54 9.55
 2 7 -3 232.71 9.42
 -2 7 3 235.39 8.98
 -2 -7 3 221.5 8.97
 2 7 -2 212.13 8.17
 2 -7 -2 217.29 8.14
 -2 -7 2 185.67 9.03
 -2 -7 2 215.3 7.99
 -2 -7 2 217.97 8.64
 2 -7 -2 213.82 8.06
 2 7 -2 217.83 8
 -2 -7 2 220.64 8.22
 2 7 -2 214.86 8.78
 2 -7 -2 196.84 8.98
 2 7 -2 206.54 8.78
 -2 -7 1 328.26 11.76
 2 7 -1 318.47 11.74
 -2 -7 1 344.2 12.14
 -2 -7 1 332.37 12.02
 2 7 -1 327.04 12.23
 2 7 -1 314.14 11.5
 2 7 -1 325.35 12.57
 2 -7 -1 316.5 11.58
 2 -7 -1 339.21 11.64
 2 7 -1 326.36 11.67
 -2 -7 0 3.79 0.68
 -2 7 0 3.08 0.6
 2 7 0 3.76 0.69
 2 -7 0 4.15 0.71
 2 -7 0 3.49 0.88
 -2 -7 0 3.8 0.79
 2 7 0 2.4 0.74
 -2 -7 0 3.86 0.84
 -2 -7 0 3.39 0.8
 2 7 0 2.6 0.71
 -2 7 0 3.5 1.09
 2 7 0 2.38 0.58
 2 -7 0 2.72 0.62
 2 7 0 2.01 0.93
 -2 -7 -1 564.14 19.68
 -2 7 -1 583.21 19.71
 -2 -7 -1 551.19 20.2
 2 7 1 588.7 20.21
 -2 -7 -1 596.59 19.85
 2 -7 1 582.19 20.85
 2 7 1 588.95 19.98
 2 7 1 598.26 20.87
 -2 7 -1 573 20.81
 2 -7 1 606.95 20.43
 -2 7 -2 9.66 1.12
 -2 -7 -2 7.88 1.03
 -2 -7 -2 6.34 1.09
 2 7 2 6.95 1.25
 -2 7 -2 5.97 1.06
 2 7 2 6.49 0.95
 2 -7 2 8.62 1.38
 -2 -7 -2 7.29 0.97
 -2 7 -2 8.35 1.4
 2 7 2 6.11 1.21
 -2 7 -3 67.64 4.04
 2 -7 3 78.36 3.61
 2 7 3 66 4.06
 -2 -7 -3 67.06 3.37
 2 -7 3 72.79 4.3
 -2 7 -3 74.26 4.35
 -2 7 -3 73.19 3.81
 -2 -7 -3 73.9 3.88
 2 7 4 4.12 1.12
 2 -7 4 7.12 1.29
 -2 -7 -4 5.22 0.76
 2 -7 4 3.37 0.7
 -2 7 -4 5.14 1.19
 -2 7 -4 5.75 1.18
 2 7 5 1192.99 41.03
 2 -7 5 1205.31 39.46
 2 -7 5 1250.34 40.94
 -2 -7 -5 1212.06 39.26
 -2 7 -5 1219.45 40.95
 -2 7 -5 1242.87 40.99
 2 -7 6 391.79 15.06
 2 -7 6 414.56 15.39
 -2 7 -6 372.21 14.95
 2 7 6 385.3 15.24
 -2 -7 -6 394.1 13.52
 -2 7 -7 952.96 33.32
 2 -7 7 941.26 33.47
 2 7 7 936.39 33.73
 2 -7 8 313.33 11.73
 -2 7 -8 334.08 10.77
 -2 7 -8 328.75 11.82
 2 -7 8 315.66 11.88
 2 7 8 358.82 12.72
 2 -7 9 292.7 12.23
 -2 7 -9 317.17 11.5
 -2 7 -9 309.21 12.34
 -2 7 -9 330.04 13.12
 2 7 9 321.3 13.1
 2 -7 10 216.15 7.06
 -2 7 -10 229.66 6.24
 -2 7 -10 202.13 7.51
 -2 7 -10 231.68 7.23
 2 7 10 247.08 8.47
 2 7 11 874.31 16.43
 2 -7 11 806.74 13.97
 -2 7 -11 831.43 12.57
 -2 7 -11 784.15 15.04
 -2 7 -11 842.45 13.98
 2 7 11 811.96 15.37
 2 7 12 14.03 2.32
 2 -7 12 11.56 1.98
 -2 7 -12 8.33 1.5
 -2 7 -12 11.92 1.83
 -2 7 -12 9.64 2.02
 2 7 12 6.69 1.66
 2 7 13 80 5.59
 2 -7 13 74.21 4.81
 -2 -7 -13 70.72 3.66
 -2 7 -13 77.11 4.63
 -2 7 -13 82.18 5.48
 -2 7 -13 74.83 4.64
 2 7 13 70.44 5.07
 2 -7 14 6.61 1.68
 -2 7 -14 7.98 1.68
 -2 7 -14 5.08 1.71
 2 -7 14 8.06 1.72
 2 7 14 6.38 1.75
 2 -7 15 88.8 5.93
 -2 7 -15 90.03 5.91
 -2 7 -15 96.03 6.6
 2 -7 15 96.82 5.8
 -2 7 -15 103.68 7.23
 2 7 15 107.92 6.78
 2 7 16 53.22 3.99
 2 -7 16 46.01 4.24
 -2 7 -16 52.27 4.37
 -2 7 -16 55.52 4.94
 2 -7 16 52.6 4.07
 -2 7 -16 57.72 5.2
 2 7 16 56.77 4.89
 2 7 17 67.37 4.52
 -2 -7 -17 70.57 4.16
 -2 7 -17 61.66 4.95
 -2 7 -17 67.74 5.62
 2 -7 17 62.25 4.52
 -2 7 -17 66.95 5.85
 2 7 18 11.19 1.83
 -2 7 -18 11.08 2.24
 -2 7 -18 15.78 2.82
 2 -7 18 16.63 2.26
 -2 7 -18 15.35 2.92
 2 7 19 35 3.24
 -2 -7 -19 35.89 3
 -2 7 -19 34.06 3.81
 -2 7 -19 32.82 4.04
 2 -7 19 36.62 3.29
 -2 7 -19 34.79 4.47
 2 7 20 25.13 2.74
 -2 -7 -20 31.77 2.9
 -2 7 -20 28.93 3.67
 -2 7 -20 29.06 3.77
 2 -7 20 29.22 2.94
 -2 7 -20 33.35 4.36
 2 7 21 81.05 5.03
 -2 -7 -21 82.12 5.02
 -2 7 -21 79.32 6.28
 2 -7 21 75.66 4.99
 -2 7 -21 68.71 6.55
 -2 -7 -22 3.84 1.25
 -2 7 -22 3.46 1.73
 -2 7 -22 1.61 1.61
 2 -7 22 2.82 1.25
 -2 7 -22 2.47 1.77
 -2 -7 -23 4.56 1.38
 -2 7 -23 11.86 2.69
 -2 7 -23 7.19 2.31
 2 -7 23 7.98 1.62
 -2 7 -23 6.39 2.4
 -2 -7 -24 -0.29 1.06
 -2 7 -24 -0.54 1.29
 -2 7 -24 1.14 1.63
 2 -7 24 -0.22 0.84
 -2 7 -24 -0.66 1.98
 -2 7 -25 12.28 2.92
 -2 7 -25 7.83 2.45
 -2 -7 -25 11.39 2.11
 -2 7 -25 8.16 2.77
 -2 7 -26 -0.6 1.8
 -2 7 -26 2.89 1.73
 -2 7 -26 0.7 1.9
 2 8 -26 -0.71 1.82
 2 -8 -26 1.05 1.58
 2 8 -25 31.74 4.68
 2 8 -25 29.67 3.92
 2 -8 -25 27.94 3.97
 2 8 -24 16.03 3.46
 2 -8 -24 18.32 3.17
 2 8 -24 17.49 3.16
 2 8 -23 7.76 2.56
 2 -8 -23 5.49 1.93
 2 8 -23 8.27 2.21
 2 8 -22 -0.62 1.6
 2 -8 -22 0.98 1.33
 -2 8 22 -0.33 1.05
 2 8 -22 -0.45 1.34
 2 -8 -21 82.93 6.48
 2 8 -21 88.43 7.36
 -2 8 21 73.72 3.6
 -2 8 21 75.33 5.3
 2 8 -21 88.05 6.33
 -2 -8 21 76.51 4.78
 2 8 -20 42.13 5
 -2 8 20 46.17 2.83
 -2 8 20 52.94 4.27
 2 8 -20 52.55 4.74
 -2 -8 20 47.9 3.63
 2 8 -19 266.15 13.87
 -2 8 19 248.98 9.79
 2 8 -19 271.55 12.52
 -2 8 19 261.84 11.57
 -2 -8 19 244.34 10.41
 2 8 -18 42.35 4.73
 -2 -8 18 37.14 2.9
 -2 8 18 37.59 2.7
 -2 8 18 43.11 3.75
 2 8 -17 111.84 5.23
 -2 -8 17 109.82 5.47
 -2 8 17 113.35 5.4
 -2 8 17 101.91 6.24
 2 -8 -16 45.41 4.69
 -2 -8 16 44.05 2.94
 -2 8 16 44.13 3.04
 -2 8 16 39.95 3.5
 2 8 -16 36.8 2.72
 -2 -8 15 246.08 9.79
 2 -8 -15 256.92 12.93
 -2 8 15 258.14 10.23
 -2 8 15 249.15 11.08
 2 8 -15 254.72 10.06
 2 8 -14 53.09 3.34
 -2 8 14 54.01 3.43
 -2 -8 14 49.15 2.94
 -2 8 14 57.19 4.88
 2 -8 -14 52.74 4.87
 -2 8 13 406.13 16.74
 2 -8 -13 401.13 17.17
 -2 -8 13 389.72 16.3
 2 8 -13 405.14 14.52
 -2 8 13 390.15 14.58
 2 -8 -12 79.95 5.88
 -2 8 12 74.36 5.49
 -2 -8 12 70.22 5.16
 2 8 -12 65.68 5.28
 -2 8 12 68.81 4.14
 2 8 -12 71.32 4.12
 -2 8 11 623.16 23.7
 2 -8 -11 578.47 23.88
 2 8 -11 590.48 21.65
 -2 8 11 648.92 22.02
 2 8 -11 658.29 24.18
 -2 -8 11 616.81 23.33
 -2 8 10 291.54 12.43
 2 -8 -10 322.19 13.61
 -2 8 10 293.05 11.55
 2 8 -10 276.24 11.26
 2 8 -10 301.25 13.15
 -2 -8 10 263.84 12.27
 2 8 -9 253.41 11.68
 2 -8 -9 272.8 12.25
 -2 -8 9 251.22 11.09
 -2 8 9 240.8 10.92
 -2 8 9 254.75 10.48
 2 8 -9 242.81 10.19
 2 -8 -9 279.98 10.91
 2 8 -8 90.32 5.82
 2 -8 -8 107.14 6.46
 -2 -8 8 108.08 5.7
 -2 8 8 92.63 5.36
 2 8 -8 86.84 4.92
 -2 8 8 105.37 5.32
 2 -8 -8 95.42 5.34
 2 8 -7 0.74 0.69
 2 8 -7 196.46 7.09
 2 -8 -7 -0.34 0.63
 2 8 -7 197.59 4.1
 -2 8 7 194.85 6.08
 -2 -8 7 196.28 6.17
 -2 8 7 199.26 6.05
 2 8 -7 210.67 6
 2 -8 -7 209.11 6.51
 2 8 -6 -0.35 0.56
 2 -8 -6 -0.32 0.43
 -2 -8 6 276.41 4.54
 2 8 -6 304.21 4.92
 2 8 -6 269.26 8.02
 2 8 -6 292.37 7.12
 -2 8 6 291.07 7.37
 2 -8 -6 284.84 7.63
 -2 8 6 292.45 7.09
 -2 -8 6 271.62 6.91
 -2 -8 5 239.48 8.42
 2 8 -5 221.4 8.33
 -2 8 5 234.17 9.77
 2 8 -5 231.71 9.72
 2 8 -5 227.53 10.15
 -2 -8 5 225.13 9.81
 -2 -8 5 239.28 9.47
 2 -8 -5 230.7 9.96
 -2 8 5 229.99 9.38
 -2 -8 4 223.63 9.46
 2 8 -4 228.55 9.78
 -2 -8 4 224.35 8.29
 -2 8 4 237.72 9.65
 2 -8 -4 216.46 9.69
 -2 -8 4 219.29 8.93
 2 8 -4 211.21 9.24
 -2 8 4 229.05 8.95
 2 -8 -3 365.3 12.92
 2 8 -3 347.58 12.87
 -2 -8 3 355.56 12.63
 -2 -8 3 379.07 13.74
 2 8 -3 377.76 14.05
 -2 8 3 350.72 13.82
 2 -8 -3 349.93 14.05
 2 8 -3 345.45 13.63
 -2 8 3 357.64 12.93
 -2 -8 3 353.98 12.95
 2 -8 -2 74.99 3.66
 2 8 -2 74.77 3.68
 -2 -8 2 73.47 4.75
 -2 -8 2 70.95 3.72
 -2 -8 2 80.54 4.3
 2 -8 -2 78.04 3.63
 -2 -8 2 80.9 3.88
 2 8 -2 72.99 4.33
 2 -8 -2 81.95 4.78
 2 8 -2 76.62 4.47
 2 -8 -1 82.69 4.52
 -2 -8 1 81.93 5.04
 2 8 -1 84.94 4.18
 -2 -8 1 80.55 4.09
 -2 -8 1 82.36 4.35
 -2 -8 1 81.35 4.15
 2 8 -1 87.28 4.6
 2 8 -1 80.24 4.63
 2 8 -1 81.73 3.67
 2 -8 -1 82.34 3.77
 2 8 -1 79.28 3.78
 2 -8 -1 79.94 3.72
 -2 -8 0 2.56 0.99
 2 -8 0 0.97 0.63
 -2 -8 0 0.17 0.53
 2 8 0 0.81 0.55
 -2 -8 0 0.94 0.65
 -2 -8 0 1.09 0.61
 2 8 0 1.07 0.67
 -2 8 0 2.29 1.02
 2 -8 0 0.96 0.46
 2 8 0 1.75 0.5
 2 8 0 0.44 0.72
 -2 8 -1 168.81 6.89
 -2 -8 -1 179.45 7.01
 -2 -8 -1 181.59 7.72
 2 8 1 173.95 7.63
 -2 -8 -1 195.9 7.5
 -2 -8 -1 169.77 8.27
 2 -8 1 184.59 7.91
 2 -8 1 182.23 8.2
 2 8 1 173.71 7.47
 -2 8 -1 180.48 8.17
 2 8 1 183.25 8.2
 2 8 1 178.26 6.93
 -2 -8 -2 19.92 1.66
 -2 8 -2 20.2 1.63
 -2 -8 -2 18.71 1.65
 2 -8 2 19.47 2.15
 2 8 2 14.19 1.83
 -2 8 -2 21.44 2.21
 2 8 2 17.41 2.06
 2 8 3 128.95 6.25
 2 -8 3 127.37 6.39
 -2 -8 -3 117.82 5.33
 -2 8 -3 120.47 6.32
 -2 8 -3 128.57 5.61
 -2 -8 -3 125 5.61
 2 -8 4 2.43 0.61
 -2 -8 -4 4.36 0.82
 2 -8 4 1.9 0.94
 -2 8 -4 1.71 0.94
 2 8 4 2.8 0.93
 -2 -8 -5 4.83 1.14
 2 -8 5 2.05 0.54
 2 -8 5 5.39 1.2
 -2 -8 -5 3.63 0.71
 -2 8 -5 4.48 1.22
 2 8 5 3.03 1.03
 2 8 6 64.82 3.9
 -2 -8 -6 61.35 2.55
 2 -8 6 50.07 3.39
 -2 8 -6 51.94 3.42
 2 8 6 50.21 3.36
 2 -8 7 22.48 2.29
 2 8 7 20.62 2.47
 -2 -8 -7 22.53 1.58
 2 -8 8 19.06 2.2
 -2 8 -8 17.19 2.09
 2 8 8 20.48 2.53
 2 -8 9 97.89 4.94
 -2 8 -9 100.04 3.78
 -2 8 -9 95.43 4.91
 -2 8 -9 88.76 5.19
 2 8 9 94.86 5.32
 2 -8 10 106.69 6.36
 -2 8 -10 124.93 5.7
 -2 8 -10 113.22 6.46
 -2 8 -10 128.64 7.28
 2 -8 10 116.08 6.59
 2 8 10 130.3 7.37
 2 -8 11 -0.3 0.89
 -2 8 -11 0.58 0.59
 -2 8 -11 1.47 1.2
 -2 8 -11 1.98 1.03
 2 -8 11 2.7 1.22
 2 8 11 0.37 0.94
 2 8 12 27.6 3.15
 2 8 12 28.2 3.35
 2 -8 12 24.56 2.86
 -2 8 -12 29.82 2.57
 -2 8 -12 32.89 3.13
 -2 8 -12 26.16 3.13
 2 -8 12 35.86 3.27
 2 8 12 30.28 2.94
 2 8 13 38.3 3.84
 2 8 13 45.39 4.3
 2 -8 13 34.05 3.45
 -2 8 -13 37.67 3.12
 -2 8 -13 36.97 3.95
 -2 8 -13 40.59 3.56
 2 -8 13 44.83 3.71
 2 8 13 43.63 3.62
 2 8 14 14.79 2.11
 2 -8 14 18.91 2.61
 -2 8 -14 13.09 1.96
 -2 8 -14 12.84 2.2
 -2 8 -14 17.18 2.7
 2 -8 14 16.07 2.4
 2 8 14 15.64 2.57
 2 8 15 283.35 12.39
 2 -8 15 300.03 13.17
 -2 8 -15 287.34 13.87
 2 8 15 309.01 13.78
 2 -8 15 295.17 12.71
 -2 8 -15 285.87 12.44
 2 8 16 64.05 4.5
 -2 8 -16 61.14 4.58
 -2 8 -16 59.53 5.33
 2 -8 16 66.74 4.69
 -2 8 -16 63.98 5.69
 2 8 17 44.23 3.67
 -2 -8 -17 45.71 3.21
 -2 8 -17 33.2 3.49
 -2 8 -17 44.45 4.55
 2 -8 17 40.33 3.64
 -2 8 -17 37.24 4.49
 2 8 18 52.74 3.78
 -2 8 -18 52.02 4.14
 -2 8 -18 44.73 4.58
 2 -8 18 53.07 3.84
 -2 8 -18 49.61 4.91
 2 8 19 235.96 10.29
 -2 -8 -19 198.31 9.34
 -2 8 -19 221.98 11.04
 -2 8 -19 233.96 12.32
 2 -8 19 222.85 10.24
 -2 8 -19 242.84 12.88
 2 8 20 139.86 7.33
 -2 -8 -20 137.51 6.9
 -2 8 -20 138.67 8.37
 -2 8 -20 150.94 9.41
 2 -8 20 136.02 7.43
 -2 8 -20 152.13 9.9
 2 8 21 145.06 7.6
 -2 -8 -21 153.13 7.51
 -2 8 -21 163.92 9.16
 -2 8 -21 148.4 9.66
 2 -8 21 154.67 7.8
 -2 8 -21 139.17 9.92
 -2 -8 -22 56.58 4.11
 -2 8 -22 64.29 5.5
 -2 8 -22 55.75 5.73
 2 -8 22 63.2 4.42
 -2 8 -22 60.47 6.32
 -2 -8 -23 147.38 7.44
 -2 8 -23 149.63 9.15
 -2 8 -23 143.94 9.82
 2 -8 23 135.4 7.18
 -2 8 -23 158.86 10.55
 -2 -8 -24 16.28 2.27
 -2 8 -24 12.98 2.63
 2 -8 24 11.42 1.92
 -2 8 -24 20.73 3.99
 -2 8 -24 11.94 2.99
 -2 8 -25 115.02 8.83
 -2 8 -25 115.8 8.24
 -2 8 -25 124.53 9.57
 2 9 -25 2.85 2.14
 -2 9 25 1.51 1.94
 2 9 -25 3.48 1.75
 2 -9 -25 7.22 2.19
 2 9 -24 115.3 8.12
 2 -9 -24 138.6 8.84
 2 9 -24 126.53 9.76
 2 9 -23 0.67 1.49
 2 9 -23 -0.48 1.22
 2 -9 -23 1 1.57
 2 9 -22 180.37 10.27
 2 -9 -22 189.59 10.76
 2 9 -22 183.89 11.72
 2 9 -21 34.97 4.81
 2 -9 -21 43.38 4.73
 2 9 -21 34.08 4.09
 -2 9 21 40.85 3.87
 2 9 -20 128.07 9.1
 -2 9 20 117.8 5.64
 2 9 -20 125.63 7.86
 -2 9 20 133.7 7.31
 -2 -9 20 114.6 6
 2 9 -19 0.58 1.38
 -2 -9 19 0.41 0.87
 -2 9 19 2.24 0.93
 -2 9 19 0.33 0.93
 2 9 -18 81.57 6.97
 -2 -9 18 90.7 4.74
 2 9 -18 78.91 4.45
 -2 9 18 89.53 4.78
 -2 9 18 91.67 5.79
 2 -9 -17 2.7 1.55
 2 9 -17 1.71 0.95
 -2 -9 17 1.44 0.8
 -2 9 17 4.56 1.19
 -2 9 17 3.45 1.21
 -2 -9 16 43.66 2.96
 -2 9 16 51.62 3.5
 -2 9 16 38.79 3.69
 2 9 -16 47.23 3.33
 -2 9 15 16.89 2.02
 2 9 -15 18.79 2.04
 -2 9 15 21.02 2.55
 -2 -9 15 19.83 1.83
 2 -9 -15 17.56 3.17
 2 -9 -14 8.18 2.11
 -2 9 14 7.37 1.44
 2 9 -14 9.52 1.54
 2 -9 -13 34.25 3.94
 -2 9 13 27.54 3.56
 2 9 -13 33.64 3.8
 2 9 -13 32.4 2.78
 -2 9 13 39.79 3.05
 2 -9 -12 50.72 4.76
 -2 9 12 50.56 4.58
 -2 9 12 54.53 3.73
 2 9 -12 54.03 3.68
 2 9 -12 54.74 4.81
 -2 -9 12 48.3 4.27
 -2 9 11 13.15 2.06
 2 -9 -11 10.27 2.11
 2 9 -11 8.04 1.48
 -2 9 11 9.77 1.65
 -2 -9 11 10.31 1.98
 2 9 -11 12 2.31
 -2 -9 10 13.45 1.97
 -2 9 10 12.05 1.86
 2 -9 -10 9.48 2.04
 2 9 -10 9.43 1.56
 -2 9 10 10.79 1.71
 2 9 -10 11.77 2.18
 2 9 -9 26.61 3.08
 2 -9 -9 27.39 3.24
 -2 9 9 21.2 2.39
 2 9 -9 24.71 1.66
 -2 -9 9 22.91 2.51
 -2 9 9 33.05 2.8
 2 9 -9 20.43 2.3
 2 -9 -9 24.33 2.57
 2 9 -8 78.82 5.98
 2 -9 -8 80.55 5.74
 2 9 -8 79.06 5.46
 2 -9 -8 82.82 5.07
 -2 9 8 94.45 5.07
 2 9 -8 78.34 4.64
 -2 9 8 78.54 4.77
 -2 -9 8 90.29 5.18
 2 9 -8 78.51 3.48
 2 9 -7 5.22 1.59
 2 -9 -7 4.03 1.45
 -2 -9 7 4.89 0.79
 -2 9 7 6.38 1.2
 -2 -9 7 3.44 0.98
 2 9 -7 4.15 0.63
 2 9 -7 5.46 1.34
 2 9 -7 4.91 1.17
 -2 9 7 5.25 1.27
 2 -9 -7 3.71 1.23
 2 9 -6 -0.39 0.53
 -2 -9 6 135.04 5.49
 2 9 -6 151.04 6.26
 2 -9 -6 0.71 0.58
 -2 -9 6 137.54 3.6
 2 9 -6 136.37 5.13
 -2 9 6 149.1 5.59
 2 -9 -6 155.92 6.05
 -2 9 6 147.59 5.03
 -2 -9 6 143.32 5.03
 2 9 -5 -0.37 0.67
 2 -9 -5 -0.34 0.54
 -2 -9 5 45.67 2.19
 -2 -9 5 56.4 3.49
 2 9 -5 47.5 3.42
 2 9 -5 50.22 3.21
 -2 9 5 48.61 3.24
 -2 9 5 50.03 2.82
 2 -9 -5 56.71 3.68
 -2 -9 5 52.24 2.91
 -2 -9 4 614.23 8.35
 -2 -9 4 659.89 11.43
 2 9 -4 638.33 9.22
 2 9 -4 614.2 11.85
 2 -9 -4 660.59 12.36
 2 9 -4 647.86 11.36
 -2 9 4 634.64 11.52
 -2 9 4 636.88 9.32
 -2 -9 4 633.39 9.56
 2 -9 -3 22.59 1.67
 2 9 -3 23.65 1.72
 -2 -9 3 25.26 1.81
 -2 -9 3 24.81 2.26
 2 9 -3 20.05 2.13
 -2 9 3 25.38 2.49
 -2 -9 3 20.77 1.65
 2 9 -3 19.81 2.13
 2 9 -2 304.7 10.79
 2 -9 -2 301.38 10.74
 -2 -9 2 285.81 12.54
 -2 -9 2 297.39 11.24
 -2 -9 2 304.9 11.81
 -2 -9 2 277.67 10.93
 2 9 -2 296.09 12.05
 2 -9 -2 315.27 12.65
 2 9 -2 307.05 12.29
 2 -9 -1 453.89 14.98
 2 9 -1 447.04 15.03
 2 -9 -1 448.17 16.46
 -2 -9 1 449.42 17.21
 -2 -9 1 433.5 15.81
 -2 -9 1 438.13 16.03
 2 -9 -1 402.27 14.79
 -2 -9 1 437.9 15.72
 2 9 -1 429.95 14.76
 2 9 -1 460.32 16.46
 2 -9 -1 437.04 16.94
 2 9 -1 436.22 16.58
 2 -9 0 598.01 20.46
 -2 -9 0 557.49 20.98
 2 9 0 567.5 19.87
 -2 -9 0 566.67 19.92
 -2 -9 0 558.21 19.79
 -2 -9 0 582.76 20.02
 2 9 0 571.02 20.09
 -2 9 0 518.55 20.49
 2 9 0 571.63 20.58
 2 9 0 542.68 18.7
 2 -9 0 555.06 18.8
 -2 -9 -1 7.16 0.92
 -2 -9 -1 5.66 1.42
 2 -9 1 8.31 1.34
 2 9 1 6.21 1.33
 -2 -9 -1 5.25 1.11
 -2 9 -1 13.22 1.37
 2 9 1 7.54 1.23
 -2 9 -1 10.7 1.77
 2 -9 1 7.55 0.92
 2 9 1 3.7 1.2
 2 9 1 7.14 0.91
 -2 -9 -2 127.82 3.75
 -2 9 -2 138.59 3.82
 2 9 2 133.27 5.12
 -2 -9 -2 126.27 4.19
 2 -9 2 146.78 5.73
 2 9 2 130.55 5.38
 -2 9 -2 137.79 5.56
 2 -9 2 133.52 5.11
 -2 -9 -2 123.03 5.57
 2 9 3 15.9 1.91
 -2 -9 -3 14.92 1.54
 2 -9 3 18.37 2.21
 -2 9 -3 15.94 2.14
 -2 -9 -3 14.11 1.47
 -2 9 -3 12 1.35
 -2 -9 -4 338.32 14.34
 2 9 4 381.22 14.54
 -2 -9 -4 368.18 13.2
 2 -9 4 367.87 14.51
 2 -9 4 365.95 12.74
 -2 9 -4 365.07 14.63
 -2 9 -4 354.05 13.38
 -2 -9 -4 368.84 13.54
 2 -9 5 1.63 0.52
 -2 -9 -5 1.57 0.61
 2 -9 5 0.27 0.8
 -2 9 -5 1.62 1.09
 -2 -9 -5 -0.29 0.53
 2 9 5 1.89 0.92
 -2 9 -6 763.61 26.56
 2 -9 6 717.61 26.13
 -2 -9 -6 712.73 26.45
 2 9 6 736.12 26.27
 -2 -9 -6 705.35 24.41
 -2 9 -6 748.47 26.18
 2 -9 6 724.98 26.35
 2 9 6 714.3 26.04
 2 9 7 69.56 4.33
 -2 -9 -7 65.15 2.83
 2 -9 7 60.13 3.86
 2 -9 7 59.54 3.97
 -2 9 -7 57.17 3.75
 2 9 7 59.94 3.84
 2 9 8 801.02 28.57
 -2 -9 -8 796.03 26.19
 -2 9 -8 778.68 28.01
 2 -9 8 795.65 28.27
 2 9 8 766.29 27.8
 2 -9 8 726.1 27.77
 2 9 9 9.65 2.1
 2 -9 9 10.78 1.94
 2 -9 9 16.38 2.24
 -2 9 -9 11.3 1.93
 2 9 9 13.68 2.02
 2 9 10 622.49 23.05
 2 -9 10 616.18 22.26
 -2 9 -10 609.59 22.18
 -2 9 -10 562.36 22.83
 2 -9 10 580.56 22.21
 2 9 10 546.48 21.73
 2 9 11 6.49 1.84
 2 -9 11 5.99 1.55
 -2 9 -11 5.05 0.98
 -2 9 -11 5.45 1.58
 -2 9 -11 5.19 1.63
 2 -9 11 5.16 1.53
 2 9 11 6.45 1.67
 2 9 12 157.84 8.98
 2 -9 12 169.53 8.56
 -2 9 -12 149.65 7.02
 -2 9 -12 147.93 8.11
 2 -9 12 159.39 8.38
 2 9 12 165.59 8.24
 2 9 13 139.04 7.25
 2 -9 13 125.5 7.35
 -2 9 -13 127.14 7.14
 -2 9 -13 129.38 8.02
 -2 9 -13 133.15 6.37
 2 -9 13 130.33 7.3
 2 9 13 114.19 7.49
 2 9 14 91.91 5.73
 -2 9 -14 95.82 6
 -2 9 -14 85.46 6.46
 -2 9 -14 92.33 5.25
 2 -9 14 99.1 6.13
 2 9 14 96.05 6.56
 -2 9 -15 12.39 1.89
 2 -9 15 9.6 1.95
 2 9 15 11.54 1.97
 -2 9 -15 10.58 2.04
 -2 9 -15 8.84 2.26
 -2 9 -16 159.99 7.93
 -2 9 -16 152.71 9.4
 2 -9 16 165.68 8.43
 2 9 16 145.17 7.89
 2 9 17 9.73 1.9
 -2 -9 -17 12.96 1.72
 -2 9 -17 12 2.09
 -2 9 -17 8.03 2.16
 2 -9 17 10.57 2.01
 -2 9 -17 14.25 2.91
 2 9 18 59.67 4.09
 -2 9 -18 63.6 4.4
 -2 9 -18 66.05 5.59
 2 -9 18 57.29 4.13
 -2 9 -18 63.71 5.73
 2 9 19 12.69 2.13
 -2 -9 -19 10.78 1.64
 -2 9 -19 11.68 2.15
 -2 9 -19 10.77 2.6
 2 -9 19 8.39 2.01
 -2 9 -19 9.91 2.61
 2 9 20 47.18 4.06
 -2 -9 -20 51.63 3.78
 -2 9 -20 44.38 4.23
 -2 9 -20 53.99 5.53
 2 -9 20 60.79 4.55
 2 9 21 11.92 2.12
 -2 -9 -21 15.58 2.11
 -2 9 -21 11.92 2.42
 -2 9 -21 10.91 2.83
 2 -9 21 14.7 2.33
 -2 9 -21 18.69 3.55
 -2 -9 -22 5.62 1.38
 -2 9 -22 5.43 1.82
 -2 9 -22 6.5 2.46
 2 -9 22 5.04 1.57
 -2 9 -22 4.51 2.34
 -2 -9 -23 13.14 2.04
 -2 9 -23 16.62 2.9
 -2 9 -23 17.63 3.47
 2 -9 23 18.86 2.44
 -2 9 -23 13.25 3.15
 -2 9 -24 -0.62 1.69
 -2 9 -24 0.91 1.24
 -2 -9 -24 0.27 1.27
 -2 9 -24 2.03 1.74
 -2 9 -25 1.27 1.63
 -2 9 -25 -0.47 1.35
 -2 9 -25 0.7 1.78
 2 10 -25 2.93 2.39
 -2 10 25 0.75 2.36
 -2 -10 25 -0.76 3.08
 2 -10 -25 0.52 2.04
 2 10 -25 -0.51 1.31
 2 10 -24 0.71 2.04
 -2 -10 24 2.93 2.2
 -2 10 24 3.61 2.17
 2 -10 -24 2.55 1.91
 2 10 -24 5.52 2.18
 2 10 -23 43.62 5.52
 -2 10 23 29.68 4.7
 2 10 -23 27.43 3.97
 2 -10 -23 34.25 4.28
 2 10 -22 8.05 2.86
 2 10 -22 9.58 2.39
 2 -10 -22 6.45 2.21
 2 10 -21 18.14 3.67
 2 10 -21 22.92 3.29
 -2 10 20 33.18 2.75
 -2 10 20 36.01 3.63
 -2 -10 20 29.52 2.62
 2 10 -19 38.6 4.82
 -2 -10 19 33.57 2.7
 -2 10 19 36.1 2.94
 -2 10 19 34.08 3.56
 2 10 -18 80.3 4.7
 -2 -10 18 81.75 4.43
 -2 10 18 82.89 4.8
 -2 10 18 83.91 5.67
 2 -10 -17 379.71 17.8
 -2 -10 17 366.55 13.55
 -2 10 17 352.36 14.15
 -2 10 17 379.43 15.46
 2 10 -17 367.43 14.13
 -2 -10 16 12.86 1.52
 2 -10 -16 10.99 2.67
 -2 10 16 14.7 2.29
 -2 10 16 13.95 1.95
 2 10 -16 17.74 2.13
 2 -10 -15 122.88 8.36
 2 10 -15 120.95 6.22
 -2 10 15 115.04 6.21
 2 10 -14 77.49 6.32
 -2 10 14 79.41 4.9
 2 10 -14 93.01 5.11
 2 -10 -14 74.4 6.32
 2 10 -13 70.73 5.89
 -2 10 13 71.65 5.35
 -2 10 13 60.68 4.26
 2 10 -13 72.89 4.45
 2 -10 -13 60.5 5.58
 -2 10 12 23.33 2.77
 -2 -10 12 18.47 2.6
 2 10 -12 15.64 2.68
 -2 10 12 19.14 2.29
 2 10 -12 15.01 2.08
 2 -10 -12 14.69 2.73
 2 10 -11 446.53 19.46
 -2 -10 11 449.46 18.42
 -2 10 11 468.1 18.45
 2 10 -11 466.44 15.82
 2 10 -11 467.95 17.67
 -2 10 11 505.42 17.99
 2 -10 -11 462.16 19.9
 -2 -10 10 24.46 2.72
 2 10 -10 23.32 1.43
 -2 10 10 19.98 2.45
 2 10 -10 19.85 2.88
 -2 10 10 17.39 2.26
 2 10 -10 25.84 2.55
 2 -10 -10 23.39 3.25
 2 10 -9 621.27 25.39
 2 10 -9 670.17 24.64
 2 -10 -9 649.54 25.06
 -2 -10 9 638.55 23.23
 2 10 -9 623.12 20.38
 -2 10 9 639.13 23.14
 -2 10 9 661.39 23.14
 2 10 -9 610.61 22.68
 2 -10 -9 623.28 23.4
 2 10 -8 156.24 8.95
 2 -10 -8 153.59 8.53
 -2 -10 8 132.84 5.74
 2 10 -8 144.61 8.02
 -2 -10 8 141.48 7.04
 2 10 -8 136.6 6.95
 -2 10 8 143.79 7.2
 -2 10 8 140.24 6.95
 2 -10 -8 138.75 7.42
 2 10 -7 522.67 21.39
 -2 -10 7 498.66 19.71
 2 -10 -7 520.25 20.9
 -2 -10 7 516.3 17.81
 2 10 -7 529.1 20.51
 -2 10 7 510.88 19.41
 2 10 -7 516.34 19.27
 -2 -10 7 517.09 19.09
 -2 10 7 542.8 19.08
 2 -10 -7 532.4 19.97
 2 10 -6 150.77 8.44
 -2 -10 6 141.94 7.35
 -2 -10 6 142.17 6.02
 2 -10 -6 159.42 8.56
 2 10 -6 131.56 7.59
 -2 10 6 145.58 7.3
 2 10 -6 143.57 7.12
 2 -10 -6 157.29 7.78
 -2 10 6 144.31 6.7
 -2 -10 6 134.65 6.64
 2 10 -5 103.21 6.67
 -2 -10 5 94.08 4.59
 -2 -10 5 105.08 5.82
 2 10 -5 99.49 6.01
 2 10 -5 98.26 5.56
 -2 10 5 101.69 5.75
 -2 -10 5 100.66 5.08
 2 -10 -5 100.41 6
 -2 10 5 96.92 4.92
 2 10 -4 92.56 4.16
 -2 -10 4 87.01 4.17
 -2 -10 4 85.68 4.87
 2 -10 -4 85.87 4.06
 2 10 -4 96.31 5.44
 -2 10 4 99.56 5.36
 2 10 -4 78.83 4.81
 -2 10 4 96.49 4.26
 -2 -10 4 85.92 4.16
 2 -10 -4 97.16 5.56
 -2 -10 3 352.1 7.21
 -2 -10 3 353.1 8.5
 2 10 -3 351.37 9.11
 2 -10 -3 350.95 9.69
 2 10 -3 331.64 8.55
 2 10 -3 333.39 6.04
 2 -10 -3 356.54 6.16
 2 -10 -2 138.83 5.5
 2 10 -2 132.75 5.53
 -2 -10 2 132.66 7.31
 -2 -10 2 139.07 6.29
 -2 -10 2 126.24 6.53
 -2 -10 2 127.76 5.85
 2 10 -2 139.85 7.04
 2 -10 -2 148.92 7.55
 2 10 -2 140.68 7.04
 -2 -10 1 661.32 24.2
 2 -10 -1 648.37 23.36
 -2 -10 1 648.22 22.72
 -2 -10 1 636.57 22.79
 -2 -10 1 629.57 22.37
 2 10 -1 656.53 23.31
 2 -10 -1 673.3 24.1
 2 10 -1 643.45 23.54
 2 10 0 59.57 2.11
 2 -10 0 67.2 2.39
 2 10 0 60.28 3.8
 -2 -10 0 64.11 3.36
 -2 -10 0 56.64 3.21
 2 10 0 60.36 3.57
 -2 10 0 65.34 4.15
 2 -10 0 70.78 3.99
 -2 -10 0 60.89 4.14
 2 -10 1 35.67 2.85
 -2 -10 -1 33.83 3.06
 2 10 1 33.48 2.63
 -2 -10 -1 32.82 2.44
 -2 -10 -1 30.38 1.66
 2 10 1 29.54 2.4
 -2 10 -1 33.56 2.91
 2 -10 1 30.84 1.64
 2 10 1 32.31 1.64
 2 10 1 31.25 2.73
 -2 10 -2 62.9 2.51
 -2 -10 -2 63.72 2.59
 2 10 2 70.04 3.85
 -2 -10 -2 64.19 3.2
 2 10 2 67.28 4.02
 -2 10 -2 62.14 3.95
 -2 -10 -2 63.06 4.15
 2 -10 2 65.62 3.83
 2 10 3 1.78 0.92
 -2 -10 -3 0.27 0.7
 -2 -10 -3 1.58 0.75
 2 -10 3 0.83 0.83
 -2 10 -3 1.13 1.06
 -2 -10 -3 0.42 0.53
 -2 10 -3 1.49 0.54
 2 10 4 14.86 1.97
 2 -10 4 13.84 1.2
 -2 10 -4 16.3 2.06
 -2 -10 -4 12.8 1.5
 2 -10 4 14 1.99
 -2 10 -4 14.65 2.05
 -2 -10 -4 14 1.48
 -2 10 -4 15.84 1.53
 2 -10 5 25.97 1.57
 2 -10 5 22.13 2.58
 -2 -10 -5 22.03 1.85
 2 10 5 25.65 2.66
 -2 -10 -5 26.57 2.76
 -2 10 -5 25.92 2.73
 2 10 5 21.73 2.61
 -2 10 -6 -0.33 0.66
 2 10 6 -0.31 0.92
 -2 -10 -6 -0.33 0.85
 -2 -10 -6 0.32 0.48
 2 -10 6 -0.29 0.84
 2 -10 6 0.33 0.84
 -2 10 -6 -0.3 0.93
 2 10 6 -0.29 0.87
 -2 10 -7 75.12 5.28
 2 -10 7 75.08 4.97
 -2 -10 -7 66.09 5.04
 2 10 7 73.24 5.12
 -2 -10 -7 71.69 3.85
 2 -10 7 66.6 4.93
 -2 10 -7 70 4.85
 2 10 7 76.81 5.05
 -2 10 -8 12.14 2.19
 2 -10 8 10.71 1.97
 2 10 8 12.7 2.25
 -2 -10 -8 10.99 1.4
 -2 10 -8 11.58 2.1
 2 -10 8 12.81 2.15
 2 10 8 12.3 2.05
 -2 10 -9 6.22 1.66
 2 10 9 6.15 1.71
 -2 -10 -9 6.55 1.13
 2 -10 9 7.47 1.63
 -2 10 -9 4.34 1.5
 2 -10 9 6.14 1.59
 2 10 9 6.08 1.66
 2 10 10 26.95 3.33
 -2 10 -10 29.61 3.12
 2 -10 10 25.14 3.02
 2 -10 10 31.01 3.23
 2 10 10 31.11 3.2
 2 10 11 159.91 9.11
 2 -10 11 157.02 8.5
 2 -10 11 167.98 8.78
 -2 10 -11 169.26 8.57
 -2 10 -11 144.81 8.96
 2 -10 12 1.38 0.99
 2 -10 12 0.35 1.15
 2 10 12 2.83 1.4
 -2 10 -12 5.35 1.71
 -2 10 -12 2.62 1.42
 -2 10 -13 118.9 5.55
 2 -10 13 117.24 7.01
 2 10 13 114.98 6.75
 -2 10 -13 109.36 7.49
 -2 10 -13 106.47 6.78
 -2 10 -14 70.42 4.25
 2 -10 14 65.42 5.15
 2 10 14 71.28 5.03
 -2 10 -14 71.64 5.25
 -2 10 -14 74.02 6.02
 -2 10 -15 96.43 5.29
 -2 10 -15 90.08 6.09
 -2 10 -15 90.45 7
 2 -10 15 104.32 6.46
 2 10 15 108.78 6.33
 -2 -10 -16 64.84 4.16
 -2 10 -16 75.67 4.6
 -2 10 -16 83.9 6.61
 -2 10 -16 74.33 5.3
 2 -10 16 69.65 5.24
 2 10 16 75.69 5.16
 -2 -10 -17 263.8 11.37
 -2 10 -17 307.42 12.29
 -2 10 -17 308.81 14.94
 2 -10 17 308.02 13.2
 2 10 17 280.02 12.61
 2 10 18 20.08 2.66
 -2 10 -18 18.09 2.31
 -2 10 -18 20.82 3.44
 2 -10 18 18.85 2.61
 -2 10 -18 14.69 3.01
 2 10 19 115.91 6.75
 -2 -10 -19 107.23 5.81
 -2 10 -19 109.57 6.51
 -2 10 -19 123.92 8.54
 2 -10 19 110.75 6.74
 -2 10 -19 107.74 8.27
 2 10 20 40.84 3.81
 -2 -10 -20 44.91 3.42
 -2 10 -20 40.52 3.76
 -2 10 -20 44.38 5.09
 2 -10 20 46.23 4.01
 -2 10 -20 52.73 5.78
 -2 -10 -21 192.94 9
 -2 10 -21 188.66 9.92
 -2 10 -21 216.35 12.35
 2 -10 21 222 10.16
 -2 10 -21 214.95 12.58
 -2 -10 -22 5.68 1.32
 -2 10 -22 5.88 1.68
 -2 10 -22 8.03 2.51
 2 -10 22 5.07 1.64
 -2 10 -22 6.57 2.39
 -2 -10 -23 116.78 6.19
 -2 10 -23 102.4 6.95
 -2 10 -23 110.29 8.78
 -2 10 -23 114.93 9.05
 2 -10 23 113.9 6.54
 -2 10 -24 100.59 8.31
 -2 10 -24 88.53 8.04
 -2 10 -25 69.07 6.91
 -2 10 -25 55.13 6.43
 2 11 -24 88.28 8.1
 -2 -11 24 75.9 7.74
 -2 11 24 90.28 8.2
 2 -11 -24 77.15 6.54
 2 11 -24 84.66 6.89
 2 11 -23 105.07 8.73
 -2 -11 23 90.98 8.06
 -2 11 23 84.41 7.9
 2 11 -23 78.57 6.69
 2 -11 -23 88.76 6.9
 -2 11 22 72.12 6.89
 -2 -11 22 76.31 7.25
 2 11 -22 60.15 5.74
 2 -11 -22 54.3 5.42
 2 11 -22 75.56 7.11
 -2 -11 21 197.97 12.23
 -2 11 21 203.27 12.1
 2 11 -21 192.83 12.38
 2 11 -21 190.77 10.92
 -2 11 20 21.32 3.68
 2 11 -20 29.9 4.35
 -2 11 19 26.9 3.91
 -2 11 19 27.05 2.7
 -2 -11 19 24.29 2.2
 -2 -11 18 33.76 2.52
 -2 11 18 32.79 4.18
 2 -11 -18 30.16 4.39
 -2 11 18 31.11 2.89
 -2 11 18 25.58 3.14
 -2 -11 17 5.5 1.1
 2 -11 -17 5.96 2.23
 2 11 -17 6.65 1.52
 -2 11 17 4.16 1.28
 -2 11 17 5.26 1.57
 -2 11 17 6.46 1.92
 -2 11 16 32.15 3.78
 -2 11 16 26.87 2.78
 2 11 -16 26.15 2.7
 2 -11 -16 34.71 4.44
 -2 11 15 34.84 3.91
 -2 -11 15 29.78 3.83
 -2 11 15 31.37 3.02
 2 11 -15 36.84 3.24
 2 -11 -15 26.25 3.95
 2 11 -15 32.77 4.13
 -2 -11 14 1.26 1.01
 -2 11 14 0.81 1.16
 -2 11 14 1.37 1.14
 2 11 -14 1.05 0.98
 2 -11 -14 2.16 1.54
 2 11 -14 0.52 1.24
 -2 11 13 7.89 1.95
 -2 -11 13 7.03 2.03
 2 11 -13 8.39 2.26
 -2 11 13 6.38 1.54
 2 11 -13 12.97 2.17
 2 -11 -13 4.69 2.03
 2 11 -12 56.68 5.17
 2 11 -12 56.97 4.06
 -2 11 12 56.28 4.12
 2 -11 -12 49.4 5.09
 -2 -11 12 52.79 4.39
 -2 11 12 49.4 4.25
 2 11 -11 105.91 7.35
 -2 11 11 105.65 6.43
 -2 -11 11 102.53 6.41
 2 11 -11 128.18 6.45
 -2 11 11 112.65 6.27
 2 -11 -11 102.64 7.47
 2 11 -10 44.36 4.38
 -2 11 10 52.02 3.92
 -2 -11 10 48.14 3.87
 2 11 -10 39.57 3.42
 -2 11 10 44.57 3.71
 2 -11 -10 44.8 4.56
 -2 -11 9 18.07 1.61
 2 -11 -9 18.26 2.95
 -2 -11 9 18.04 2.19
 2 11 -9 24.26 3.12
 2 11 -9 19.33 2.36
 -2 11 9 16.25 2.25
 2 -11 -9 15.81 2.4
 -2 11 9 16.75 2.08
 -2 -11 8 34.62 3.41
 -2 -11 8 39.03 2.47
 2 -11 -8 34.34 3.92
 2 11 -8 39.05 3.85
 -2 11 8 42.93 3.6
 2 11 -8 31.1 3.04
 2 -11 -8 37.97 3.55
 -2 11 8 36.61 3.07
 -2 -11 8 39.18 3.17
 2 11 -7 10.67 2.22
 -2 -11 7 15.46 2.27
 -2 -11 7 14.29 1.45
 2 -11 -7 15.76 2.56
 2 11 -7 10 2.03
 2 11 -7 11.37 1.97
 -2 11 7 16.35 2.23
 -2 11 7 13.99 1.75
 -2 -11 7 11.2 1.68
 2 -11 -7 14.13 2.16
 2 11 -6 4.41 1.6
 -2 -11 6 1.1 0.59
 -2 -11 6 1.16 0.91
 2 11 -6 1.05 0.9
 -2 11 6 2.59 1.11
 2 11 -6 3.27 1.1
 -2 -11 6 1.22 0.69
 -2 11 6 2.53 0.86
 2 -11 -6 3.96 1.3
 2 11 -5 35.53 3.8
 -2 -11 5 34.39 2.55
 -2 -11 5 27.46 2.96
 2 11 -5 33.29 2.49
 2 -11 -5 39.13 2.64
 2 11 -5 38.92 3.6
 2 11 -5 41.32 3.44
 -2 11 5 38.69 3.39
 2 -11 -5 40.14 3.65
 -2 -11 5 36.51 2.62
 -2 11 5 34.41 2.56
 2 11 -4 47.77 2.82
 2 -11 -4 50.06 2.81
 2 11 -4 50.16 4.39
 -2 -11 4 46.51 3.1
 -2 -11 4 42.66 3.52
 2 11 -4 40.84 3.66
 2 11 -4 42.55 3.52
 -2 11 4 43.37 3.69
 -2 -11 4 38.57 2.66
 2 -11 -4 50.74 4.13
 2 11 -3 250 9.44
 2 -11 -3 245.19 9.35
 2 11 -3 263.42 12.24
 -2 -11 3 277.13 10.45
 -2 -11 3 261.54 11.02
 -2 -11 3 256.24 9.53
 2 11 -3 260.12 11.44
 -2 11 3 261.56 11.44
 2 11 -3 255.17 11.23
 2 -11 -3 253.59 11.72
 2 -11 -2 240.71 8.76
 2 11 -2 249.29 8.88
 -2 -11 2 242.73 10.4
 -2 -11 2 244.51 9.47
 2 -11 -2 243.78 10.99
 2 11 -2 244.67 10.9
 2 11 -2 247.03 10.87
 2 -11 -2 230.99 11.19
 2 -11 -2 246.46 10.85
 -2 -11 2 239.35 11.31
 -2 -11 1 314.46 13.8
 2 -11 -1 308.48 13.05
 2 -11 -1 331.4 14.13
 -2 -11 1 310.1 12.54
 -2 -11 1 322.55 12.13
 2 -11 -1 313.34 13.31
 2 11 -1 302.85 12.96
 2 -11 -1 333.3 13.89
 2 11 -1 307.04 13.1
 2 11 0 14.47 2.23
 -2 -11 0 14.67 1.99
 -2 -11 0 20.48 2.17
 2 -11 0 14.75 1.13
 2 11 0 16.35 2.09
 2 -11 0 21.01 2.72
 -2 11 0 17.24 2.41
 -2 -11 0 14.33 2.34
 2 -11 0 15.81 2.1
 -2 -11 -1 223.94 9.75
 2 11 1 220.7 9.6
 -2 -11 -1 235.88 9.4
 2 -11 1 221.16 9.93
 -2 -11 -1 251.49 10.91
 -2 11 -1 231.87 10.29
 2 -11 1 213.46 10.43
 2 -11 1 208.02 7.8
 2 11 1 220.96 10.12
 2 11 1 200.33 7.67
 -2 -11 -2 262.75 9.25
 -2 -11 -2 296.93 12.18
 2 -11 2 279.83 11.31
 2 11 2 270.76 11.04
 -2 -11 -2 303.79 10.67
 -2 11 -2 280.33 9.24
 -2 11 -2 263.73 11.47
 2 -11 2 258.8 11.76
 2 11 2 283.25 11.61
 2 11 2 270.21 9.17
 2 -11 2 269.2 9.22
 2 11 3 630.28 12.28
 -2 -11 -3 663.24 14.06
 -2 -11 -3 623.21 10.22
 -2 11 -3 647.99 13.04
 -2 -11 -3 616.58 8.3
 -2 11 -3 633.09 8.24
 2 11 4 325.45 9.28
 -2 -11 -4 325.62 9.44
 2 -11 4 335.3 5.64
 -2 -11 -4 349.67 7.59
 2 -11 4 356.7 9.68
 -2 11 -4 357.13 9.79
 -2 -11 -4 344.98 6.93
 -2 11 -4 343.08 6.73
 -2 -11 -5 467.73 16.12
 -2 11 -5 417.77 15.79
 -2 11 -5 436.8 17.58
 -2 -11 -5 432.81 17.58
 2 11 5 440.54 17.37
 2 -11 5 434.43 14.72
 2 -11 5 430.25 17.32
 -2 -11 -5 455.52 15.99
 -2 11 -5 452.73 17.47
 2 11 5 385.42 16.97
 -2 11 -6 103.48 6.44
 2 -11 6 97.82 6.1
 -2 -11 -6 98.32 6.34
 2 11 6 106.14 6.34
 -2 -11 -6 99.3 5.04
 -2 11 -6 104.55 6.77
 -2 11 -6 101.39 6.16
 2 -11 6 96.97 6.33
 2 11 6 104.43 6.24
 -2 11 -7 278.32 13.04
 2 -11 7 255.85 12.24
 -2 -11 -7 274.89 12.94
 2 11 7 300.03 12.91
 -2 -11 -7 277.31 10.98
 2 -11 7 291.46 13.01
 -2 11 -7 297.6 12.7
 2 11 7 314.77 12.86
 -2 11 -8 575.05 21.98
 2 -11 8 511.73 20.74
 -2 -11 -8 566.63 21.79
 2 11 8 549.15 21.41
 -2 -11 -8 519.92 19.08
 -2 11 -8 533.41 20.91
 2 -11 8 551.92 21.41
 2 11 8 551.14 20.87
 -2 11 -9 44.19 4.25
 2 -11 9 33.77 3.39
 2 11 9 32.94 3.73
 -2 -11 -9 32.81 2.54
 -2 11 -9 32.76 3.42
 2 -11 9 30.32 3.43
 2 11 9 31.91 3.3
 -2 11 -10 33.38 3.94
 2 -11 10 46.03 4.09
 -2 -11 -10 42.93 2.91
 -2 11 -10 37.61 3.73
 2 11 10 41.68 4.17
 2 -11 10 38.43 3.91
 2 11 10 42.67 3.86
 2 11 11 81.59 5.54
 2 -11 11 85.36 5.96
 -2 11 -11 85.08 6.41
 -2 -11 -11 84.41 4.5
 -2 11 -11 86.37 5.72
 2 -11 12 21.95 2.95
 2 11 12 24.89 2.99
 -2 11 -12 17.15 3
 -2 11 -12 23.6 3.01
 2 -11 13 452.35 18.96
 2 11 13 470.46 18.61
 -2 11 -13 438.39 19.91
 -2 11 -13 497.61 19.08
 2 -11 14 164.6 8.92
 2 11 14 143.71 8.31
 -2 11 -14 166.28 9.94
 -2 11 -14 182.63 9.16
 2 -11 15 137.65 7.79
 2 11 15 128.23 7.33
 -2 11 -15 124.73 7.47
 -2 11 -16 57.27 3.63
 -2 11 -16 55.03 4.75
 -2 11 -16 66.39 5.99
 2 -11 16 52.73 4.63
 2 11 16 55.5 4.59
 -2 11 -17 102.93 4.42
 -2 11 -17 105.64 7.32
 2 -11 17 100.15 5.77
 2 11 17 109.39 5.81
 -2 11 -18 47.44 5.11
 -2 11 -18 37.29 2.93
 2 -11 18 38.35 3.65
 -2 -11 -19 26.7 2.59
 -2 11 -19 24.3 2.66
 -2 11 -19 18.49 3.58
 2 -11 19 28.38 3.44
 -2 11 -19 25.66 4.04
 -2 -11 -20 19.45 2.36
 -2 11 -20 28.71 2.91
 -2 11 -20 18.42 3.55
 2 -11 20 27.85 3.26
 -2 11 -20 30.72 4.62
 -2 -11 -21 14.48 1.92
 -2 11 -21 18.34 2.38
 -2 11 -21 11.36 2.95
 2 -11 21 14.4 2.4
 -2 11 -21 13.78 3.23
 -2 -11 -22 0.24 0.85
 -2 11 -22 0.31 0.98
 -2 11 -22 1.94 1.85
 -2 11 -22 -0.67 1.62
 2 -11 22 -0.34 1.34
 -2 11 -23 19.96 3.85
 -2 11 -23 16.54 3.63
 2 -11 23 18.5 2.75
 -2 11 -24 4.77 2.47
 -2 11 -24 7.06 2.72
 2 12 -24 1.51 2.17
 -2 12 24 0.71 1.93
 -2 -12 24 -0.73 1.74
 2 -12 -24 1.02 1.61
 2 12 -24 -0.53 1.45
 2 12 -23 15.5 3.61
 -2 12 23 4.77 2.48
 -2 -12 23 6.28 2.62
 2 -12 -23 14.75 2.85
 2 12 -23 7.88 2.35
 -2 -12 22 54.04 5.97
 -2 12 22 42.29 5.33
 2 12 -22 42.57 4.82
 2 12 -22 45.96 5.95
 -2 12 21 13.63 3.15
 -2 -12 21 16.56 3.44
 2 12 -21 11.16 3.31
 -2 -12 20 79.94 7.15
 -2 12 20 85.88 7.27
 2 12 -20 95.08 8.09
 -2 12 19 10.3 1.8
 -2 12 19 3.9 1.9
 -2 -12 19 6.89 2.5
 -2 12 18 169.76 10.2
 -2 -12 18 155.37 10.02
 2 -12 -18 157.76 10.75
 -2 12 18 162.81 8.11
 -2 -12 18 167.59 6.99
 -2 -12 17 2.05 1.39
 -2 12 17 1.98 1.49
 2 -12 -17 2.5 1.7
 -2 -12 17 1.53 0.84
 -2 12 17 1.14 1.13
 -2 12 17 2.6 1.43
 2 12 -16 384.38 17.47
 2 12 -16 342.12 11.38
 -2 -12 16 399.67 16.57
 -2 12 16 431.24 16.79
 -2 12 16 405.38 14.54
 2 12 -16 437.46 14.72
 2 -12 -16 386.79 17.72
 2 12 -15 0.56 1.44
 -2 -12 15 4.94 1.73
 -2 12 15 1.3 1.24
 -2 12 15 0.89 1
 2 12 -15 2.27 1.24
 2 -12 -15 3.53 1.84
 2 12 -14 10.83 2.66
 -2 -12 14 10.9 2.33
 -2 12 14 6.87 1.78
 2 12 -14 13.49 2.16
 -2 12 14 8.36 1.76
 2 -12 -14 13.08 2.88
 2 12 -13 7.8 2.31
 -2 -12 13 8.17 1.91
 -2 12 13 7.86 1.8
 2 12 -13 6.37 1.71
 -2 12 13 8.46 1.8
 2 -12 -13 1.1 1.33
 2 12 -12 482.27 20.93
 -2 12 12 495.22 19.35
 -2 -12 12 486.46 19.48
 2 12 -12 464.19 18.64
 -2 12 12 486.72 18.9
 2 -12 -12 512.92 21.53
 2 12 -11 -0.48 0.97
 -2 12 11 0.32 0.95
 -2 -12 11 0.33 0.9
 -2 12 11 -0.31 0.96
 2 12 -11 -0.29 0.91
 2 -12 -11 -0.52 1.24
 -2 -12 11 -0.15 0.55
 2 -12 -10 605.54 24.44
 -2 -12 10 583.12 20.21
 -2 -12 10 573.48 21.94
 2 12 -10 576.83 23.69
 -2 12 10 604.12 22.21
 2 12 -10 574.59 21.87
 -2 12 10 595.39 21.93
 -2 -12 9 47.34 2.9
 2 -12 -9 55.08 5.09
 2 12 -9 37.86 4.14
 -2 -12 9 41.75 3.95
 -2 12 9 49.73 3.99
 2 12 -9 47.32 3.8
 2 -12 -9 38.77 3.83
 -2 12 9 45.02 3.56
 -2 -12 9 41.97 3.5
 2 -12 -8 596.09 23.86
 -2 -12 8 557.56 20.25
 2 12 -8 586.77 23.24
 -2 -12 8 563.21 22.18
 -2 12 8 626.18 22.34
 2 12 -8 580.68 21.89
 2 -12 -8 629.95 23.03
 -2 -12 8 562.06 21.25
 -2 12 8 599.02 21.31
 -2 -12 7 0.51 0.6
 -2 -12 7 0.32 0.87
 2 12 -7 0.4 0.88
 -2 12 7 -0.31 1.09
 2 12 -7 -0.29 0.92
 2 -12 -7 0.36 1.04
 -2 12 7 -0.21 0.61
 -2 -12 7 0.22 0.61
 -2 -12 6 532.3 19.25
 -2 -12 6 530.35 20.73
 2 12 -6 553.56 19.39
 2 12 -6 576.6 21.83
 2 12 -6 545.27 20.63
 -2 12 6 559.34 20.94
 2 -12 -6 530.98 21.24
 -2 12 6 563.58 19.45
 -2 -12 6 514.64 19.37
 2 -12 -5 73.74 4
 2 12 -5 79.68 4.12
 -2 -12 5 76.85 4.31
 2 12 -5 71.37 5.35
 -2 -12 5 80.19 4.19
 -2 12 5 81.87 4.16
 2 -12 -5 90.6 5.88
 -2 12 5 76.42 5.29
 2 12 -5 86.45 5.35
 -2 -12 5 75.07 5.09
 2 12 -4 64.91 5.57
 2 -12 -4 67.35 5.17
 -2 -12 4 66.23 4.66
 2 12 -4 67.34 4.97
 -2 12 4 71.57 4.99
 2 12 -4 67.38 4.77
 2 -12 -4 67.66 3.47
 2 12 -4 74.01 3.6
 2 -12 -3 61.24 4.55
 2 -12 -3 61.97 4.9
 -2 -12 3 61.02 4.41
 -2 -12 3 60.59 3.21
 2 -12 -3 64.86 4.73
 2 12 -3 61.32 4.61
 -2 12 3 57.75 4.5
 2 12 -3 64.97 4.68
 2 -12 -3 62.11 2.99
 2 12 -3 60.13 3.01
 -2 -12 2 254.94 12.1
 2 -12 -2 266.28 11.71
 2 -12 -2 262.97 12.46
 -2 -12 2 250.33 11.04
 -2 -12 2 253.63 10.01
 2 -12 -2 271.69 11.87
 2 12 -2 256.7 11.68
 2 12 -2 257.23 11.55
 2 -12 -2 281.7 12.41
 2 -12 -1 13.67 2.32
 -2 -12 1 17.81 2.1
 -2 -12 1 20.19 2.03
 2 -12 -1 15.2 2.28
 2 12 -1 13.57 2.09
 2 -12 -1 15.84 2.46
 2 12 -1 16.98 2.37
 2 -12 -1 18.51 2.4
 -2 -12 1 11.02 2.29
 2 -12 0 167.59 8.48
 -2 -12 0 166.41 9.06
 2 -12 0 166.69 9.09
 -2 -12 0 177.1 8.21
 -2 -12 0 181.72 8.05
 -2 -12 0 184.86 7.96
 2 12 0 151.88 8.13
 2 -12 0 157.36 8.4
 2 -12 0 182.91 9.3
 -2 12 0 153.61 8.43
 2 12 0 163.28 8.49
 -2 -12 -1 88.3 4.2
 -2 -12 -1 79.07 5.09
 2 -12 1 87.01 4.78
 2 12 1 85.77 1.97
 -2 12 -1 85.35 5.07
 2 -12 1 91.33 5.52
 2 12 1 94.63 5.21
 2 -12 1 87.04 2.27
 -2 -12 -2 103.56 5.13
 2 12 2 91.1 5.36
 2 -12 2 99.41 5.72
 -2 -12 -2 95.11 6.08
 2 -12 2 96.08 6.19
 -2 12 -2 89.74 5.7
 2 12 2 87.74 3.48
 2 -12 2 89.29 3.62
 2 12 2 88.72 5.58
 2 12 3 18.04 2.42
 -2 -12 -3 16.33 2.25
 -2 -12 -3 15.45 1.82
 -2 12 -3 18.64 2.52
 -2 12 -3 15.72 1.32
 -2 -12 -3 14.03 1.31
 2 12 4 192.06 9.26
 -2 -12 -4 199.17 9.59
 2 -12 4 186.13 7.12
 -2 -12 -4 181.75 8.16
 -2 12 -4 188.71 9.38
 -2 12 -4 192.81 7.53
 -2 -12 -4 177.65 7.49
 -2 -12 -5 0.18 0.61
 -2 12 -5 0.34 0.46
 -2 -12 -5 1.08 1.03
 2 12 5 0.99 1.23
 2 -12 5 0.32 0.35
 2 -12 5 1.32 1.03
 -2 -12 -5 1.03 0.67
 2 12 5 0.33 1
 2 -12 5 -0.38 1.15
 -2 12 -5 1.67 1.17
 -2 12 -5 2.55 0.99
 -2 12 -6 19.25 2.04
 -2 -12 -6 18.24 2.02
 -2 12 -6 22.83 2.93
 -2 -12 -6 22.86 2.17
 2 -12 6 19.11 2.55
 -2 -12 -6 20.55 2.83
 2 12 6 24.53 2.99
 -2 12 -6 19.96 2.68
 2 -12 6 18.95 2.7
 2 12 6 20.51 2.75
 -2 12 -7 2.39 1.25
 -2 -12 -7 1.2 1.09
 2 12 7 4.69 1.63
 2 -12 7 3.75 1.28
 -2 12 -7 2.18 1.19
 -2 -12 -7 1.98 0.77
 2 -12 7 0.78 0.94
 -2 12 -7 3.77 1.42
 2 12 7 2.72 1.38
 -2 12 -8 3.37 1.38
 2 -12 8 0.69 0.99
 -2 -12 -8 2.53 1.15
 2 12 8 2.27 1.19
 -2 -12 -8 2.37 0.86
 2 -12 8 3.15 1.38
 -2 12 -8 3.82 1.37
 2 12 8 2.74 1.28
 2 -12 9 2.1 1.35
 -2 -12 -9 3.76 1
 2 12 9 3.17 1.52
 2 -12 9 4.77 1.61
 -2 12 -9 1.76 1.15
 2 12 9 0.69 1.09
 2 12 10 34.62 3.62
 2 -12 10 30.83 3.54
 -2 12 -10 34.55 3.64
 -2 12 -10 35.55 4.07
 -2 -12 -10 34.05 2.71
 2 12 11 131.93 7.42
 2 -12 11 102.1 7.09
 -2 12 -11 113.26 7.85
 -2 -12 -11 119.47 5.87
 -2 12 -11 128.23 7.47
 2 12 12 46.28 4.27
 2 -12 12 48.63 4.57
 -2 12 -12 49.36 5.08
 -2 12 -12 54.02 5.21
 -2 -12 -12 49.99 3.4
 -2 12 -12 52.76 4.54
 2 12 13 0.72 1.26
 -2 12 -13 0.52 1.16
 -2 12 -13 0.74 1.39
 -2 12 -13 1.08 1.38
 2 -12 13 2.84 1.52
 2 -12 14 174.89 9.5
 -2 12 -14 171.77 9.25
 -2 12 -14 158.24 10.19
 -2 12 -15 1.12 1.52
 -2 12 -15 1.14 1.33
 2 -12 16 179.92 9.75
 -2 12 -16 168.62 10.78
 -2 12 -16 191.6 9.83
 -2 12 -17 1.19 1.52
 -2 -12 -17 -0.23 0.41
 2 -12 17 0.4 1.21
 2 -12 18 198.61 10.28
 -2 12 -18 191.89 11.79
 -2 -12 -18 191.71 8.65
 -2 12 -19 1.26 1.61
 -2 -12 -19 0.46 0.84
 2 -12 19 0.39 1.47
 -2 12 -20 133.13 9.47
 -2 -12 -20 114.29 6.1
 2 -12 20 115.71 7.27
 -2 12 -20 125.05 9.34
 -2 -12 -21 3.74 1.12
 -2 12 -21 2.65 1.8
 -2 12 -21 2.03 1.84
 2 -12 21 2.99 1.63
 -2 12 -22 257.62 15.11
 -2 12 -22 283.66 15.57
 2 -12 22 277.69 12.62
 -2 12 -23 0.7 1.99
 2 -12 23 0.35 1.23
 -2 12 -23 -0.71 2.02
 2 13 -23 146.43 10.85
 -2 13 23 135.9 10.03
 -2 -13 23 152.21 10.66
 2 -13 -23 128.47 8.86
 2 13 -23 136.69 9.15
 2 13 -22 -0.74 1.64
 -2 13 22 1.94 1.94
 -2 -13 22 1.33 2
 2 13 -21 55.39 6.43
 -2 -13 21 57.69 6.19
 -2 13 21 46.79 5.51
 -2 -13 20 52.48 5.89
 -2 13 20 60.86 6.04
 -2 -13 19 238.43 13.1
 -2 13 19 217.2 12.44
 2 -13 -18 3.37 2.12
 -2 13 18 5.75 2.17
 -2 -13 18 3.24 2.08
 -2 -13 18 3.98 0.98
 -2 13 18 4.86 1.49
 -2 13 17 11.3 2.41
 -2 -13 17 6.62 2.02
 -2 13 17 8.07 1.77
 2 -13 -17 3.93 2.15
 -2 -13 17 6.95 1.15
 2 13 -16 14.04 3.06
 -2 13 16 15.19 2.7
 -2 -13 16 16.74 3.06
 -2 13 16 11.05 2.01
 2 13 -16 14.6 2.25
 2 -13 -16 14.02 3.29
 2 13 -15 5.3 2
 -2 13 15 7.32 1.99
 -2 -13 15 4.47 1.63
 -2 13 15 3.83 1.54
 2 13 -15 4.94 1.54
 2 -13 -15 4.32 2.24
 2 13 -14 3.96 1.99
 -2 13 14 3.2 1.45
 -2 -13 14 4.16 1.56
 2 13 -14 3.11 1.23
 -2 13 14 4.84 1.55
 2 -13 -14 0.6 1.33
 2 13 -13 73.99 6.62
 -2 -13 13 83.61 6.05
 -2 13 13 88.85 6.05
 2 13 -13 88.64 5.65
 -2 13 13 86.93 5.72
 2 -13 -13 98.93 7.6
 2 13 -12 0.52 1.16
 -2 13 12 0.34 0.98
 -2 -13 12 1.07 1.25
 -2 13 12 -0.33 1.15
 2 13 -12 1.57 1.3
 -2 -13 12 -0.16 0.64
 2 -13 -12 0.56 1.62
 2 13 -11 2.01 1.64
 -2 13 11 0.63 0.9
 -2 -13 11 4.24 1.45
 -2 13 11 2.97 1.53
 2 13 -11 2.82 1.24
 -2 -13 11 1.15 0.65
 2 -13 -11 2.74 1.57
 2 -13 -10 22.92 3.53
 -2 -13 10 18.05 1.8
 2 13 -10 16.79 2.94
 -2 13 10 18.1 2.34
 2 13 -10 21.7 2.79
 -2 13 10 14.6 2.44
 -2 -13 10 22.72 2.63
 2 -13 -9 10.88 2.65
 -2 -13 9 15.26 1.7
 2 13 -9 18.4 2.98
 2 13 -9 15.18 2.38
 -2 13 9 13.98 2.39
 -2 -13 9 13.04 1.9
 -2 13 9 12.52 1.95
 2 -13 -9 11.08 2.19
 -2 -13 8 5.64 1.14
 2 13 -8 6.18 1.84
 -2 -13 8 3.5 1.32
 2 13 -8 3.79 1.52
 -2 13 8 5.01 1.63
 2 -13 -8 6.35 1.8
 -2 13 8 5.59 1.31
 -2 -13 8 5.38 1.37
 -2 -13 7 187.59 7.78
 -2 -13 7 160.79 8.82
 2 13 -7 163.98 9.49
 2 13 -7 174.07 8.88
 -2 13 7 186.43 9.22
 2 -13 -7 168.24 9.41
 -2 -13 7 175.72 7.92
 -2 13 7 175.91 7.85
 -2 -13 6 16.01 1.75
 2 -13 -6 17.78 2.71
 -2 13 6 21.25 1.95
 -2 -13 6 18.88 2.56
 2 -13 -6 18.89 1.88
 2 13 -6 16.21 2.6
 2 13 -6 14.38 2.35
 -2 13 6 22.13 2.82
 2 13 -6 18.02 1.85
 -2 -13 5 225.52 10.73
 2 -13 -5 258.5 11.85
 2 13 -5 223.67 11.27
 2 13 -5 244.66 11
 -2 13 5 207.22 10.68
 2 13 -5 236.8 9
 2 -13 -5 233.17 8.96
 2 13 -4 23.48 1.66
 2 -13 -4 18.69 1.51
 2 -13 -4 15.17 2.75
 -2 -13 4 20.25 2.51
 2 -13 -4 23.33 2.93
 2 13 -4 19.06 2.74
 -2 13 4 19.52 2.69
 2 13 -4 20 2.6
 2 -13 -4 17.13 2.57
 2 -13 -3 28.37 1.66
 2 -13 -3 26.46 3.06
 2 -13 -3 29.26 3.47
 -2 -13 3 24.95 2.78
 -2 -13 3 30.53 2.08
 2 13 -3 29.08 3.2
 2 -13 -3 36.37 3.45
 -2 13 3 28.68 3.2
 2 13 -3 26.66 3.09
 2 -13 -3 30.15 3.45
 -2 -13 2 211.81 10.68
 2 -13 -2 205.73 10.1
 2 -13 -2 220.39 11.08
 -2 -13 2 219 9.52
 -2 -13 2 201.76 9.53
 -2 -13 2 199.64 8.39
 2 13 -2 201.66 10.1
 2 -13 -2 219.65 10.36
 2 13 -2 206.96 10.05
 2 -13 -2 202.56 10.61
 -2 -13 1 305.99 13.08
 2 -13 -1 302.53 12.41
 2 -13 -1 306.31 13.34
 -2 -13 1 293.3 11.6
 -2 -13 1 274.91 10.8
 2 13 -1 305.54 12.41
 2 -13 -1 279.98 12.34
 2 13 -1 297.1 12.33
 2 -13 -1 317.47 13.24
 2 -13 0 84.21 5.03
 -2 -13 0 78.19 5.3
 2 -13 0 71.36 5.15
 -2 -13 0 83.09 4.32
 -2 -13 0 80.05 4.05
 2 -13 0 88.9 5.12
 -2 13 0 70.65 4.65
 2 13 0 79.23 4.98
 2 -13 0 84.45 5.43
 2 -13 1 328.34 14.64
 -2 -13 -1 319.01 13.6
 -2 -13 -1 346.2 13.23
 -2 -13 -1 301.95 12.96
 2 -13 1 319.94 13.87
 -2 13 -1 319.58 14.14
 2 -13 1 325.51 14.64
 2 13 1 327.98 14.04
 2 -13 1 308.32 13.76
 -2 -13 -1 322.47 14.51
 2 -13 2 228.44 10.25
 -2 -13 -2 220.97 10.79
 -2 -13 -2 217.73 9.28
 -2 -13 -2 216.98 10.07
 -2 13 -2 230.02 10.46
 2 -13 2 201 10.56
 2 -13 2 186.01 7.07
 2 13 2 215.87 10.22
 -2 -13 -3 458.99 18.64
 2 13 3 463.95 17.88
 -2 -13 -3 441.52 18.03
 -2 -13 -3 466.47 16.9
 -2 -13 -3 442.27 15.08
 -2 13 -3 454.13 18.2
 2 -13 3 447.82 15.07
 2 13 3 427.27 14.86
 2 13 4 80.06 5.52
 -2 -13 -4 89.2 5.97
 2 -13 4 87.02 3.82
 -2 -13 -4 82.39 6.03
 -2 -13 -4 95.2 5.09
 -2 13 -4 77.82 5.59
 -2 -13 -4 83.75 4.03
 -2 13 -4 78.87 3.86
 -2 -13 -5 581.79 20.56
 -2 13 -5 620.94 20.56
 2 13 5 638.99 23.09
 -2 -13 -5 586.44 23.12
 2 -13 5 587.56 19.33
 -2 -13 -5 631.22 21.5
 2 -13 5 572.54 23.4
 -2 13 -5 610.77 23.08
 2 13 5 612.69 23.05
 -2 13 -6 80.33 4.32
 -2 -13 -6 76.86 4.4
 -2 -13 -6 80.11 5.83
 2 13 6 70.74 5.42
 2 -13 6 76.81 5.52
 -2 13 -6 76.45 5.75
 -2 -13 -6 76.22 4.49
 -2 13 -6 67.3 5.21
 2 -13 6 74.48 5.78
 2 13 6 70.57 5.39
 -2 13 -7 197.65 8.85
 -2 13 -7 194.33 10.58
 2 -13 7 203.25 10.15
 -2 -13 -7 198.71 8.76
 2 13 7 213.29 10.58
 -2 -13 -7 208.88 10.8
 -2 13 -7 195.6 10.07
 2 -13 7 197.58 10.61
 2 13 7 215.5 10.43
 -2 13 -8 124.78 7.85
 -2 -13 -8 116.36 7.69
 2 13 8 129.3 7.74
 -2 -13 -8 122.5 6.02
 -2 13 -8 114.89 7.17
 2 -13 8 110.82 7.39
 2 13 8 128.96 7.42
 2 13 9 66.18 5.21
 -2 -13 -9 74.79 4.36
 -2 -13 -9 61.62 5.54
 2 -13 9 77.79 5.83
 -2 13 -9 71.51 5.39
 -2 13 -9 67.21 5.7
 2 -13 10 -0.43 1.29
 -2 13 -10 0.75 1.13
 -2 13 -10 -0.5 1.35
 -2 -13 -10 -0.22 0.7
 2 -13 11 472.92 19.9
 -2 13 -11 494.8 21.05
 -2 -13 -11 464.51 17.45
 -2 13 -11 482.26 19.47
 2 -13 12 301.64 14.35
 -2 13 -12 309.25 15.36
 -2 -13 -12 310.17 12.23
 2 -13 13 234.82 11.49
 -2 13 -13 194.8 11.79
 -2 13 -13 202.19 11.88
 -2 -13 -13 206.9 9.04
 2 -13 14 29.2 3.8
 -2 13 -14 33.71 4.46
 -2 13 -14 19.55 3.48
 -2 -13 -14 28.02 2.59
 2 -13 15 114.88 7.52
 -2 13 -15 117.73 8.58
 -2 -13 -15 111.89 5.91
 -2 13 -15 110.33 8.57
 -2 13 -16 0.61 1.65
 2 -13 16 0.87 1.24
 -2 13 -17 9.39 2.67
 2 -13 17 8.16 2.18
 2 -13 18 59.83 5.26
 -2 -13 -18 62.82 4.17
 -2 13 -18 66.14 6.61
 -2 -13 -19 28.02 2.7
 2 -13 19 30.05 3.63
 -2 -13 -20 -0.47 1.02
 2 -13 20 0.41 1.39
 -2 13 -20 1.35 2.03
 -2 -13 -21 9.31 1.8
 -2 13 -21 8.31 2.89
 -2 13 -21 10.44 2.83
 2 -13 21 6.39 1.93
 -2 13 -22 2.13 2.13
 -2 13 -22 1.42 1.7
 2 -13 22 2.33 1.49
 -2 13 -23 2.89 1.96
 2 -13 23 1.11 1.43
 -2 13 -23 0.72 2.07
 -2 -14 22 3.96 2.32
 -2 14 22 1.28 2.24
 2 14 -22 -0.76 2.06
 -2 14 21 20.08 3.76
 -2 -14 21 23.95 4.01
 2 14 -20 173.22 13.11
 -2 -14 20 202.58 11.88
 -2 14 20 195.42 11.65
 2 14 -19 72.18 7.88
 -2 14 19 68.95 6.3
 -2 -14 19 70.39 6.52
 2 14 -18 96.47 8.94
 -2 -14 18 111.98 7.96
 -2 14 18 92.39 7.29
 2 -14 -18 99.84 8.49
 2 14 -17 45.27 5.47
 2 14 -17 50.3 6.38
 2 -14 -17 44.59 5.6
 -2 14 17 51.94 5.12
 -2 -14 17 40.33 4.67
 2 14 -16 1.9 1.82
 2 -14 -16 0.67 1.81
 -2 -14 16 -0.47 1.35
 -2 14 16 0.91 1.43
 2 14 -15 80.78 7.1
 -2 -14 15 81.77 4.26
 2 -14 -15 84.92 7.51
 2 14 -15 76.72 5.61
 -2 -14 15 92.29 6.62
 -2 14 15 95.81 6.5
 2 14 -14 185.73 11.23
 -2 -14 14 175.34 7.41
 2 -14 -14 178.95 11.33
 2 14 -14 172.5 9.02
 -2 -14 14 172 9.6
 -2 14 14 186.65 9.73
 -2 -14 13 223.49 11.32
 2 -14 -13 254.84 13.72
 -2 -14 13 223.76 9.26
 2 14 -13 245.72 11.21
 -2 14 13 244.88 11.47
 2 14 -13 247.17 13.39
 -2 -14 12 48.1 3.13
 2 -14 -12 59.53 5.93
 2 14 -12 56.3 4.48
 -2 14 12 47.13 4.34
 -2 -14 12 48.99 4.19
 -2 14 12 55.91 4.42
 2 14 -12 57.49 5.58
 -2 -14 11 127.01 5.99
 2 -14 -11 121.03 8.83
 2 14 -11 130.27 7.5
 -2 14 11 139.83 7.78
 -2 14 11 134.38 7.25
 -2 -14 11 133.5 7.35
 2 14 -11 122.39 8.54
 -2 -14 10 332.56 12.26
 2 14 -10 323.39 15.53
 -2 -14 10 315.57 13.34
 -2 14 10 332.34 13.4
 -2 14 10 326.59 14.12
 2 14 -10 314.33 13.8
 -2 14 9 256.33 10.59
 -2 -14 9 253.69 10.74
 -2 14 9 263.92 11.84
 2 14 -9 228.12 11.29
 2 14 -8 268.05 13.4
 -2 14 8 269.55 12.44
 2 14 -8 279.54 12.39
 -2 -14 8 269.85 11.17
 -2 14 8 261.73 11.05
 2 -14 -8 271.94 13.1
 2 -14 -7 208.23 11.37
 -2 14 7 217.31 9.26
 -2 -14 7 218.53 9.34
 2 -14 -7 232.31 9.3
 2 14 -7 231.07 11.82
 2 14 -7 228.75 10.8
 -2 14 7 213.84 10.79
 2 14 -7 237.1 9.3
 -2 -14 6 97.5 6.44
 -2 -14 6 101.52 5.08
 2 -14 -6 114.94 7.38
 2 14 -6 103.64 7.06
 2 14 -6 115.87 6.84
 -2 14 6 112.03 6.83
 2 -14 -6 108.77 5.03
 2 14 -6 101.36 4.93
 2 -14 -5 318.64 10.94
 2 14 -5 278.97 10.76
 2 -14 -5 291.74 14.52
 -2 -14 5 297.38 13.22
 2 -14 -5 322.98 13.82
 2 14 -5 288.74 13.91
 2 14 -5 311.27 13.54
 -2 14 5 292 13.41
 2 -14 -5 322.42 14.35
 2 14 -4 236.89 8.59
 2 -14 -4 243.5 8.59
 2 -14 -4 248.14 11.71
 -2 -14 4 246.42 11.24
 -2 -14 4 265.55 10.72
 2 -14 -4 233.66 12.37
 2 14 -4 245.61 11.95
 2 -14 -4 241.24 11.52
 -2 14 4 247.74 11.66
 2 14 -4 244.24 11.57
 2 -14 -4 232.75 12.01
 2 -14 -3 198.77 10.18
 -2 -14 3 191.23 9.13
 2 -14 -3 216.53 11.24
 -2 -14 3 192.38 9.55
 2 -14 -3 228.63 10.55
 2 14 -3 191.87 10.22
 2 14 -3 212 10.21
 -2 14 3 200.59 10.18
 2 -14 -3 202.46 10.69
 -2 -14 2 2.09 1.31
 2 -14 -2 3.25 1.39
 -2 -14 2 0.28 0.52
 2 -14 -2 1.83 1.17
 -2 -14 2 3.57 1.26
 -2 -14 2 2.56 0.8
 2 14 -2 1.86 1.22
 2 -14 -2 3.94 1.49
 2 14 -2 3.51 1.49
 2 -14 -2 4.37 1.58
 -2 -14 1 0.6 0.67
 2 -14 -1 -0.45 0.99
 -2 -14 1 0.29 0.78
 -2 -14 1 1.05 0.68
 2 -14 -1 2.14 1.21
 2 14 -1 1.07 1.03
 2 -14 -1 0.44 1.12
 2 14 -1 1.06 1.43
 2 -14 -1 2.15 1.17
 -2 -14 1 2.52 1.61
 2 -14 0 146.23 8.2
 -2 -14 0 154.44 8.8
 2 -14 0 150.68 8.79
 -2 -14 0 153.41 7.92
 -2 -14 0 151.07 7.6
 -2 -14 0 148.64 7.19
 2 -14 0 141.21 7.98
 -2 14 0 122.48 7.77
 2 14 0 147.25 8.15
 2 -14 0 146.1 8.66
 -2 -14 -1 45.16 4.43
 2 -14 1 44.03 4.14
 -2 -14 -1 51.21 4.13
 2 -14 1 61.95 5.1
 -2 -14 -1 48.92 3.81
 -2 -14 -1 44.41 3.63
 2 -14 1 47.95 4.24
 -2 14 -1 59.33 4.7
 2 14 1 51.53 4.41
 2 -14 1 50.32 4.72
 -2 -14 -2 240.33 11.92
 -2 -14 -2 244.88 10.47
 -2 -14 -2 250.92 11.39
 2 -14 2 253.34 12.09
 2 -14 2 219.6 11.05
 2 14 2 235.85 11.38
 -2 14 -2 238.89 11.43
 -2 -14 -3 173.82 9.44
 -2 -14 -3 186.18 9.2
 -2 -14 -3 177.91 8.01
 -2 14 -3 173.45 9
 2 -14 3 150.04 5.68
 -2 -14 -4 6.43 0.89
 -2 14 -4 6.01 0.8
 2 14 4 4.94 1.61
 -2 -14 -4 5.46 1.74
 2 -14 4 6.46 0.91
 -2 -14 -4 7.07 1.39
 2 14 4 7.36 0.84
 -2 14 -4 7.48 1.8
 -2 -14 -4 3.45 1.52
 2 14 5 214.04 10.33
 -2 -14 -5 204.9 10.54
 -2 -14 -5 202.95 9
 -2 14 -5 202.33 10.27
 2 -14 5 202.43 10.84
 -2 -14 -5 198.43 7.92
 -2 14 -5 190.12 7.71
 -2 14 -6 1.33 1.06
 -2 -14 -6 0.86 1.03
 2 14 6 -0.38 1.16
 -2 -14 -6 1.21 0.82
 2 -14 6 -0.45 1.29
 -2 14 -6 -0.17 0.66
 -2 -14 -6 0.18 0.54
 2 14 7 30.02 3.62
 -2 -14 -7 29.75 3.65
 -2 -14 -7 36.12 2.98
 -2 14 -7 31.84 3.7
 2 -14 7 30.87 3.77
 -2 14 -7 32.03 2.64
 -2 -14 -7 32.18 2.71
 -2 -14 -8 57.95 5.32
 -2 14 -8 55.05 3.9
 -2 -14 -8 57.73 3.91
 2 -14 8 63.55 5.41
 -2 14 -8 58.36 5.38
 -2 -14 -9 33.41 2.85
 -2 -14 -9 26.56 3.72
 2 -14 9 34.48 3.96
 -2 14 -9 31.1 3.94
 2 -14 10 1.85 1.39
 -2 -14 -10 4.62 1.15
 2 -14 11 23.19 3.35
 -2 14 -11 25.08 3.72
 -2 -14 -11 19.24 2.21
 2 -14 12 43.27 4.49
 -2 14 -12 36.94 4.59
 -2 -14 -12 35.78 3.03
 2 -14 13 112.12 7.63
 -2 14 -13 118.56 8.63
 -2 -14 -13 108 5.84
 2 -14 14 28.8 3.8
 -2 14 -14 27.8 4.23
 -2 -14 -14 34.34 2.91
 -2 14 -14 32.19 4.44
 2 -14 15 50.46 4.97
 -2 14 -15 52.12 5.81
 -2 -14 -15 46.22 3.53
 -2 14 -15 43.08 5.24
 2 -14 16 39.13 4.3
 -2 14 -16 42.19 5.23
 -2 14 -16 32.72 4.75
 -2 -14 -16 35.12 3.05
 -2 14 -17 17.37 3.62
 2 -14 17 27.83 3.67
 -2 14 -17 20.41 3.97
 -2 14 -18 19.46 3.98
 2 -14 18 23.43 3.36
 -2 14 -18 22.98 4.07
 -2 -14 -19 88.86 5.16
 -2 14 -19 88.12 8.18
 2 -14 19 88.71 6.58
 -2 14 -19 83.18 7.81
 -2 -14 -20 46.65 3.62
 2 -14 20 52.32 4.84
 -2 14 -20 43.94 5.61
 -2 14 -21 55.1 6.38
 2 -14 21 52.91 4.9
 -2 14 -21 39.61 5.59
 -2 14 -22 28.89 4.98
 -2 14 -22 22.57 4.38
 2 -14 22 21.36 3.24
 2 15 -22 68.12 7.53
 2 15 -22 69.45 8.38
 -2 -15 22 75.68 7.21
 -2 15 22 71.52 6.89
 2 15 -21 2.79 2.38
 -2 15 21 6.58 2.37
 -2 -15 21 8.09 2.65
 2 15 -20 87.82 8.96
 -2 -15 20 79.82 7.08
 -2 15 20 68.2 6.56
 2 15 -19 -0.88 2.11
 -2 15 19 -0.54 1.38
 -2 -15 19 1.68 1.44
 2 15 -18 162.92 11.4
 2 -15 -18 199.98 12.68
 -2 -15 18 163.84 7.11
 2 15 -18 175.86 12.86
 -2 -15 18 186.52 10.78
 -2 15 18 202.68 10.88
 2 15 -17 2.04 1.74
 -2 -15 17 0.29 0.75
 2 -15 -17 0.72 1.95
 2 15 -17 -1.66 2.12
 -2 -15 17 0.5 1.19
 -2 15 17 0.95 1.43
 -2 -15 16 49.28 4.84
 2 -15 -16 46.1 5.81
 -2 -15 16 45.15 2.9
 2 15 -16 50.13 5.73
 2 15 -16 48.95 6.21
 -2 15 16 51.38 4.86
 2 15 -15 1.92 1.83
 -2 -15 15 0.97 0.68
 2 -15 -15 -0.68 1.85
 2 15 -15 -0.78 1.99
 -2 -15 15 1.3 1.36
 -2 15 15 -0.42 1.31
 2 15 -14 99.49 7.96
 -2 15 14 103.25 6.72
 -2 -15 14 102.34 6.8
 -2 -15 14 96.3 4.88
 2 -15 -14 115.65 8.82
 2 15 -13 26.29 3.99
 -2 -15 13 25.35 2.26
 2 -15 -13 28.97 4.32
 -2 15 13 27.99 3.26
 -2 -15 13 26.46 3.25
 2 15 -12 16.73 3.16
 -2 -15 12 12.34 2.25
 2 -15 -12 13.8 3.24
 -2 15 12 11.19 2.17
 -2 -15 11 6.57 1.61
 -2 15 11 5.1 1.47
 2 15 -11 5.02 1.96
 -2 -15 10 34.7 3.19
 -2 15 10 41.24 3.37
 2 15 -10 29.02 4.08
 -2 15 9 1.68 0.95
 -2 -15 9 3.27 1.18
 2 15 -9 3.62 1.76
 2 -15 -8 11.72 1.6
 2 15 -8 7.84 1.44
 2 -15 -8 7.91 2.04
 -2 15 8 7.45 1.38
 -2 -15 8 8.72 1.42
 2 15 -8 11.01 2.41
 2 -15 -7 2.02 0.85
 2 15 -7 1.98 0.79
 2 -15 -7 4.66 1.79
 -2 -15 7 1.64 0.79
 2 15 -7 2.42 1.39
 2 -15 -7 2.77 1.68
 2 -15 -6 182.04 10.88
 -2 -15 6 182.62 8.58
 2 -15 -6 203.8 10.24
 2 15 -6 185.09 10.43
 2 -15 -6 194.14 7.49
 2 15 -6 183.77 7.38
 2 -15 -6 190.6 10.59
 2 -15 -5 0.82 1.18
 -2 -15 5 -0.35 1.23
 -2 -15 5 -0.26 0.79
 2 -15 -5 0.52 1.05
 2 -15 -5 0.39 1.21
 2 15 -5 -0.45 1.08
 2 -15 -5 0.34 0.41
 2 15 -5 0.34 0.37
 2 -15 -5 0.46 1.33
 2 -15 -4 176.78 8.8
 2 -15 -4 178.45 7.78
 2 15 -4 180.93 8.27
 -2 -15 4 152.34 6.75
 2 -15 -4 161.47 7.5
 2 -15 -4 157.89 7.99
 2 -15 -3 7.4 1.9
 -2 -15 3 1.18 0.93
 -2 -15 3 6.55 1.63
 2 15 -3 5.83 1.69
 2 -15 -3 4.18 1.62
 2 -15 -3 2.74 1.38
 2 -15 -3 5.56 1.97
 -2 -15 2 53.59 4.25
 2 -15 -2 62.82 5.51
 -2 -15 2 50.33 4.19
 -2 -15 2 47.82 3.13
 2 15 -2 53 4.68
 2 -15 -2 61.42 4.9
 2 -15 -2 46.81 4.42
 2 -15 -2 54.24 5.15
 2 -15 -1 25.67 3.44
 -2 -15 1 26.64 2.95
 -2 -15 1 20.45 2.66
 -2 -15 1 23.47 2.29
 2 -15 -1 26.97 3.25
 2 -15 -1 22.89 3.07
 2 -15 -1 25.94 3.45
 2 -15 0 500.58 21.4
 -2 -15 0 536.74 20.39
 -2 -15 0 516.64 19.77
 -2 -15 0 492.52 19.1
 2 -15 0 536.87 20.83
 2 -15 0 504.19 20.65
 2 -15 0 544.61 21.9
 2 -15 1 19.68 3.08
 -2 -15 -1 21.27 2.78
 -2 -15 -1 20.67 2.48
 2 -15 1 19.78 2.9
 -2 -15 -1 16.6 2.35
 2 -15 1 18.91 3.03
 -2 -15 -2 77.47 5.07
 -2 -15 -2 81.29 5.82
 2 -15 2 87.38 6.4
 -2 -15 -3 0.79 1.14
 2 -15 3 0.45 1.27
 -2 -15 -3 -0.28 1.04
 -2 -15 -4 627.23 21.15
 2 -15 4 602.87 18.65
 -2 -15 -4 615.1 22.85
 2 15 5 40.9 4.11
 -2 -15 -5 36.14 3.95
 -2 -15 -5 32.02 2.12
 -2 15 -5 36.77 2.07
 2 15 5 38.9 2.07
 2 -15 5 43.7 4.5
 -2 -15 -5 39.97 3.32
 -2 -15 -6 519.73 21.26
 2 15 6 515.24 20.75
 -2 -15 -6 536.21 19.18
 -2 -15 -6 491.15 17.69
 -2 15 -6 499.62 17.51
 2 -15 6 491.46 21.32
 -2 15 -7 0.49 1.08
 -2 -15 -7 0.48 1.3
 -2 -15 -7 0.26 0.77
 2 -15 7 0.49 1.16
 -2 15 -7 0.18 0.64
 -2 -15 -7 0.39 0.76
 -2 -15 -8 75.56 6.17
 -2 15 -8 77.61 4.47
 -2 -15 -8 61.01 4.23
 -2 -15 -8 66.37 4.41
 2 -15 8 74.21 6.1
 -2 15 -8 77.27 6.28
 -2 -15 -9 2.59 1.62
 -2 -15 -9 1.74 1.06
 2 -15 9 3.44 1.67
 -2 15 -9 2.87 1.11
 -2 15 -9 2.61 1.71
 2 -15 10 368.41 16.96
 -2 15 -10 386.59 17.64
 -2 -15 -10 358.83 14.38
 2 -15 11 2.47 1.61
 -2 15 -11 2.82 1.77
 -2 -15 -11 1.97 1.07
 2 -15 12 167.21 10.17
 -2 15 -12 182.07 11.14
 -2 -15 -12 174.96 8.17
 -2 15 -13 15.52 3.33
 2 -15 13 17.32 3.13
 -2 -15 -13 21.36 2.35
 -2 15 -14 146.98 10.13
 2 -15 14 150.51 9.11
 -2 15 -14 127.56 9.54
 -2 -15 -14 135.35 6.92
 -2 15 -15 1.34 1.92
 2 -15 15 1.47 1.83
 -2 15 -15 1.31 1.45
 -2 -15 -15 0.74 0.8
 -2 15 -16 118.08 9.24
 2 -15 16 114.79 7.9
 -2 15 -16 98.89 8.37
 -2 15 -17 13.67 3.41
 2 -15 17 15.49 2.94
 -2 15 -17 13.12 3.22
 -2 15 -18 13.42 3.48
 2 -15 18 19.15 3.26
 -2 15 -18 16.97 3.6
 -2 -15 -19 14.24 2.09
 -2 15 -19 18.1 3.9
 2 -15 19 10.86 2.64
 -2 15 -19 19.27 3.97
 -2 15 -20 29.6 4.73
 2 -15 20 24.54 3.69
 -2 15 -20 38.24 5.66
 -2 15 -21 0.76 2.05
 2 -15 21 -0.45 1.41
 -2 15 -21 -0.82 2.23
 -2 -16 21 29.95 4.51
 -2 16 21 22.83 3.95
 2 16 -21 30.54 5.66
 -2 16 20 62.33 6
 2 16 -20 51.24 7.07
 -2 -16 20 52.84 5.83
 2 16 -19 72.09 7.73
 2 16 -19 92.61 9.24
 -2 16 19 98.69 7.4
 -2 -16 19 79.04 6.91
 2 16 -18 16.06 3.62
 2 -16 -18 16.01 3.84
 2 16 -18 28.33 5.11
 -2 16 18 22.89 3.55
 -2 -16 18 24.85 3.75
 2 -16 -17 155.34 11.17
 2 16 -17 173.32 11.36
 2 16 -17 142.31 11.49
 -2 16 17 149.68 9.13
 -2 -16 17 144.81 9.17
 2 16 -16 2.76 1.98
 2 -16 -16 5.83 2.73
 -2 -16 16 4.27 1.05
 2 16 -16 5.06 2.65
 -2 -16 16 4.09 1.55
 -2 16 16 5.69 1.95
 -2 -16 15 198.58 8.16
 2 -16 -15 195.99 12.73
 2 16 -15 197.95 13.44
 -2 -16 15 195.78 10.63
 -2 16 15 221.2 10.84
 2 16 -15 198 12.38
 2 -16 -14 70.6 7.11
 2 16 -14 70.71 7.51
 -2 16 14 83.13 5.83
 -2 -16 14 77.77 5.71
 2 16 -14 65.45 6.66
 2 -16 -13 232.53 13.54
 2 16 -13 196.28 12.43
 2 16 -13 207.88 13.5
 -2 -16 13 219.08 10.65
 -2 16 13 223.2 10.6
 2 16 -12 1.82 1.82
 2 16 -12 6.52 2.62
 -2 16 12 4.43 1.46
 -2 -16 12 3.31 1.41
 -2 -16 11 191.56 9.05
 -2 16 11 187.24 8.85
 2 16 -10 56.23 5.63
 -2 -16 10 48.49 3.86
 -2 16 10 61.08 4.14
 2 16 -9 291.17 14.7
 2 -16 -9 297.18 11.53
 -2 16 9 286.63 11.4
 -2 -16 9 258.68 11.37
 -2 -16 8 41.23 3.31
 2 -16 -8 44.14 2.99
 2 16 -8 43.76 3.01
 -2 -16 8 46.4 3.13
 2 16 -8 35.1 4.43
 2 -16 -7 329.52 16.01
 2 16 -7 310.49 11.22
 2 -16 -7 350.93 11.45
 2 -16 -7 334.51 15.38
 2 16 -7 325.31 15.37
 -2 -16 6 0.27 0.55
 2 -16 -6 0.56 1.44
 2 -16 -6 0.35 0.49
 2 16 -6 -0.08 0.4
 2 -16 -6 -0.5 1.36
 2 16 -6 0.5 1.28
 2 -16 -5 328.12 12.86
 2 16 -5 343.94 12.41
 -2 -16 4 264.03 11.74
 2 -16 -4 265.26 13.87
 2 -16 -4 260.72 13.49
 2 16 -4 274.6 13.39
 -2 -16 3 84.48 5.58
 2 16 -3 62.07 5.46
 -2 -16 3 65.87 4.9
 2 -16 -3 73.25 6.3
 2 -16 -3 82.62 6.45
 -2 -16 2 3 1.21
 2 -16 -2 1.02 1.39
 -2 -16 2 2.6 0.84
 -2 -16 2 2.35 1.25
 2 -16 -2 3.32 1.84
 2 -16 -2 3.98 1.69
 -2 -16 1 28.02 3.21
 2 -16 -1 30.64 3.96
 -2 -16 1 29.18 2.55
 -2 -16 1 26.97 3.09
 2 -16 -1 31.45 3.71
 2 -16 -1 24.1 3.54
 2 -16 0 31.09 3.88
 -2 -16 0 30.15 3.33
 -2 -16 0 30.45 2.91
 -2 -16 0 31.91 3.26
 2 -16 0 28.15 3.47
 2 -16 0 28.33 3.73
 -2 -16 -1 95.61 6.31
 2 -16 1 83.1 6.52
 -2 -16 -1 81.99 5.36
 -2 -16 -1 79.46 5.45
 2 -16 1 91.83 6.36
 2 -16 1 94.82 7.06
 -2 -16 -2 5.88 1.43
 -2 -16 -2 4.85 1.56
 2 -16 2 6.67 2.03
 -2 -16 -2 2.73 1.11
 2 -16 3 72.4 5.97
 -2 -16 -3 68.43 5.5
 -2 -16 -3 70.46 4.83
 -2 -16 -4 0.29 0.99
 2 -16 4 0.46 1.19
 -2 -16 -4 0.44 1.2
 2 -16 4 0.07 0.38
 -2 -16 -5 110.29 7.27
 2 -16 5 124.46 7.99
 -2 -16 -5 110.06 5.97
 -2 -16 -6 0.84 1.02
 -2 -16 -6 1.93 1.31
 -2 16 -6 2.42 0.63
 -2 -16 -6 3.88 0.81
 2 -16 6 5.17 1.81
 -2 -16 -7 6.07 1.43
 -2 -16 -7 6.53 2.04
 -2 16 -7 7.13 1.08
 -2 -16 -7 3.86 1.02
 -2 16 -8 50.17 5.23
 -2 -16 -8 59.06 5.55
 -2 -16 -8 47.89 3.85
 -2 -16 -8 62.34 3.77
 -2 16 -8 50.04 3.38
 2 -16 8 57.88 5.44
 2 -16 9 38.73 4.6
 -2 -16 -9 39.61 3.36
 -2 -16 -9 29.9 4.17
 -2 16 -9 36.89 3.05
 -2 -16 -9 43.73 3.38
 -2 16 -9 36.23 4.49
 2 -16 10 2.1 1.65
 -2 -16 -10 3.55 1.32
 -2 16 -10 5.8 1.42
 -2 -16 -10 4.47 1.39
 -2 16 -10 5.69 2.19
 -2 -16 -11 12.26 1.95
 2 -16 11 16.31 3.19
 -2 16 -11 14.77 3.15
 -2 -16 -12 0.78 0.91
 2 -16 12 2.1 1.72
 -2 16 -12 0.61 1.67
 -2 -16 -13 50.58 3.83
 2 -16 13 46.2 5.05
 -2 16 -13 54.31 5.96
 -2 -16 -14 110.61 6.04
 2 -16 14 105.86 7.87
 -2 16 -14 114.49 8.93
 -2 16 -15 44.59 5.55
 2 -16 15 43.84 4.94
 -2 16 -15 29.89 4.74
 -2 16 -16 2.11 1.8
 2 -16 16 -1.56 1.94
 -2 16 -16 2.18 2.08
 -2 16 -17 51.13 6.15
 2 -16 17 48.38 5.22
 -2 16 -17 54.78 6.53
 -2 16 -18 -0.74 1.76
 2 -16 18 -0.51 1.53
 -2 16 -18 -0.77 2.21
 -2 16 -19 57.96 6.77
 2 -16 19 54.34 5.5
 -2 16 -19 75.37 7.63
 -2 16 -20 28.44 4.73
 2 -16 20 22.3 3.51
 -2 16 -20 26.13 4.91
 -2 -17 20 47.73 5.38
 2 17 -20 39.48 6.32
 2 17 -19 64.53 7.23
 2 17 -19 68.2 8.09
 -2 -17 19 56.27 5.83
 2 17 -18 0.76 2.27
 2 -17 -18 2.38 2.38
 2 17 -18 -0.92 1.86
 -2 -17 18 3.54 1.71
 -2 17 18 0.48 1.32
 -2 -17 17 15.62 3
 2 17 -17 8.11 2.94
 2 -17 -17 16.31 3.74
 2 17 -17 13.3 3.87
 -2 17 17 11.8 2.56
 2 17 -16 58.75 6.44
 2 -17 -16 56.97 6.69
 2 17 -16 53.97 6.73
 -2 -17 16 63.24 5.41
 -2 17 16 52.53 4.98
 2 -17 -15 19.99 4.12
 2 17 -15 15.76 4.01
 -2 -17 15 20.49 3.07
 -2 17 15 13.77 2.58
 2 17 -14 16.24 3.43
 2 -17 -14 19.51 3.94
 -2 -17 14 8.32 1.97
 -2 17 14 12.66 2.39
 2 17 -14 12.02 3.27
 2 17 -13 48 5.57
 -2 17 13 47.41 4.02
 -2 -17 13 40.69 3.93
 2 17 -13 47.95 6.07
 2 17 -12 1.92 1.74
 -2 -17 12 0.31 0.94
 -2 17 12 0.3 1.11
 2 17 -12 -1.5 2.25
 2 17 -11 3.72 2.03
 -2 17 11 3.68 1.22
 -2 -17 11 3.62 1.19
 2 17 -11 1.81 1.1
 2 17 -11 3.64 2.19
 2 17 -10 15 3.09
 -2 -17 10 21.02 2.29
 -2 17 10 24.31 2.44
 -2 -17 10 23.67 2.48
 2 17 -10 15.51 3.61
 2 -17 -9 1.28 1.74
 -2 -17 9 -0.25 0.5
 2 -17 -9 0.75 0.82
 2 17 -9 -0.18 0.9
 -2 -17 9 0.61 0.73
 2 17 -9 -0.58 1.49
 2 -17 -8 0.72 0.69
 2 17 -8 0.95 0.62
 -2 -17 8 -0.26 0.53
 2 17 -8 -0.56 1.44
 -2 -17 7 10.29 1.82
 2 -17 -7 29.21 4.16
 2 17 -7 17.63 1.3
 2 -17 -7 21.14 1.48
 2 -17 -7 28.9 3.92
 2 17 -7 19.68 3.48
 2 -17 -6 1.78 1.32
 -2 -17 6 0.59 0.75
 2 -17 -6 1.07 1.46
 2 17 -6 -0.53 1.43
 2 -17 -5 38.26 4.75
 -2 -17 5 36.96 3.53
 2 -17 -5 43.44 4.78
 2 17 -5 51.38 5.06
 2 -17 -4 28.88 4.1
 -2 -17 4 27.05 3.05
 2 -17 -4 27.29 3.82
 2 17 -4 29.56 3.83
 -2 -17 3 199.86 9.9
 2 -17 -3 191.19 11.43
 2 -17 -3 203.01 11.49
 2 -17 -2 126.07 8.78
 -2 -17 2 148.43 7.99
 2 -17 -2 131.82 9.02
 -2 -17 2 131.15 6.05
 2 -17 -1 81.18 6.69
 -2 -17 1 72.06 5.57
 2 -17 -1 81.68 6.73
 -2 -17 1 81.82 4.66
 -2 -17 0 16.36 2.43
 -2 -17 0 18.09 2.81
 2 -17 0 17.69 3.14
 2 -17 0 16.63 3.12
 -2 -17 0 19.58 2.3
 -2 -17 -1 282.6 12.34
 -2 -17 -1 270.36 13.03
 2 -17 1 279.39 14.07
 2 -17 1 252.12 13.89
 -2 -17 -1 278.85 12.03
 -2 -17 -2 317.46 14.73
 2 -17 2 319.15 15.47
 -2 -17 -2 307.44 13.54
 -2 -17 -2 325.5 13.81
 -2 -17 -3 227.88 10.49
 2 -17 3 216.14 11.85
 -2 -17 -3 216.76 11.49
 -2 -17 -4 116.05 6.73
 2 -17 4 107.17 7.71
 -2 -17 -4 120.59 7.95
 -2 -17 -5 196.8 9.26
 2 -17 5 177.66 10.97
 2 -17 5 185.3 10.58
 -2 -17 -5 182.54 10.63
 -2 -17 -6 65.5 4.65
 -2 -17 -6 59.93 5.67
 2 -17 6 61.98 5.87
 2 17 7 153.42 5.85
 -2 -17 -7 183.43 8.39
 -2 -17 -7 159.7 9.92
 -2 -17 -7 151.48 6.29
 -2 17 -7 155.03 5.99
 2 -17 7 190.96 10.82
 -2 -17 -8 81.32 5.3
 -2 -17 -8 84 6.91
 -2 -17 -8 87.05 4.53
 -2 17 -8 86.82 4.33
 2 -17 8 101.24 7.6
 -2 17 -9 225.47 12.78
 -2 -17 -9 225.44 10.15
 -2 -17 -9 213.53 12.44
 -2 17 -9 228.04 9.32
 -2 -17 -9 211.28 9.38
 2 -17 9 233.71 12.72
 -2 -17 -10 14.54 2.15
 2 -17 10 11.74 2.75
 -2 17 -10 8.62 1.65
 -2 -17 -10 10.97 1.96
 -2 17 -10 16.09 3.17
 -2 -17 -11 93.32 5.45
 2 -17 11 83.39 6.98
 -2 17 -11 83.66 5.34
 -2 -17 -11 81.25 5.47
 -2 17 -11 86.93 7.47
 -2 17 -12 53.05 6.06
 -2 -17 -12 49.26 3.86
 2 -17 12 55.99 5.65
 -2 17 -13 7.28 2.33
 -2 -17 -13 5.92 1.41
 2 -17 13 1.68 1.53
 -2 17 -14 121.14 9.38
 2 -17 14 113.1 8.33
 -2 17 -15 61.82 6.77
 2 -17 15 73.81 6.49
 -2 17 -16 80.97 7.69
 -2 17 -16 60.19 6.85
 2 -17 16 66.63 6.29
 -2 17 -17 7.62 2.85
 -2 17 -17 3 2.46
 2 -17 17 8.14 2.51
 -2 17 -18 44.26 6.11
 -2 17 -18 41.38 5.81
 2 -17 18 34.65 4.43
 -2 17 -19 12.3 3.42
 -2 17 -19 10.16 3.27
 2 -17 19 13.53 2.89
 2 18 -19 0.95 2.44
 2 18 -19 -0.81 1.93
 -2 -18 19 -0.52 1.82
 2 18 -18 167.48 11.9
 2 -18 -18 168.18 12.15
 2 18 -18 150.21 12.27
 -2 -18 18 158.8 9.66
 2 18 -17 11.53 3.36
 2 -18 -17 8.06 2.94
 2 18 -17 13.55 3.94
 -2 -18 17 15.48 3.02
 2 18 -16 164.74 11.65
 2 -18 -16 172 12.06
 2 18 -16 163.29 12.49
 -2 -18 16 158.68 9.22
 2 18 -15 -0.73 2.09
 2 -18 -15 -2.31 2.32
 2 18 -15 0.85 1.89
 -2 -18 15 -0.39 1.17
 2 18 -14 59.52 7.09
 2 18 -14 58.23 6.49
 -2 -18 14 56.14 4.74
 2 18 -13 0.8 2.06
 2 18 -13 2.07 2.07
 -2 -18 13 0.64 0.92
 2 18 -12 242.59 14.08
 -2 -18 12 233.84 9.96
 2 18 -12 247.86 15
 -2 18 12 250.47 10.65
 -2 -18 12 233.74 10.71
 2 18 -11 2.61 1.87
 -2 -18 11 0.23 0.7
 -2 18 11 2.76 1.04
 -2 -18 11 2.49 1.1
 2 18 -11 0.76 2.17
 2 18 -10 401.66 16.15
 2 18 -10 419 15.22
 2 -18 -10 390.97 15.23
 2 18 -10 393.26 7.81
 -2 -18 10 385.02 8.29
 2 18 -9 5.53 2.55
 2 -18 -9 5.37 2.51
 -2 -18 9 4.25 1.28
 2 18 -9 6 1.06
 2 18 -9 2.17 1.97
 -2 -18 8 279.97 10.49
 2 -18 -8 294.29 14.45
 2 18 -8 276.81 13.61
 -2 -18 7 47.81 3.91
 2 18 -7 46.05 5.26
 -2 -18 6 211.99 10.22
 2 -18 -6 214.46 12.84
 2 -18 -6 240.82 12.88
 2 18 -6 214.81 12.27
 -2 -18 5 0.99 1.08
 2 -18 -5 0.61 1.74
 2 -18 -5 0.57 1.27
 2 18 -5 -0.54 1.47
 -2 -18 4 11.46 2.21
 2 -18 -4 11.92 3.03
 2 -18 -4 10.86 2.81
 -2 -18 3 1.46 1.32
 2 -18 -3 1.74 1.67
 2 -18 -3 0.57 1.64
 -2 -18 2 282.59 13.17
 2 -18 -2 293.71 14.98
 2 -18 -2 304.55 15.13
 -2 -18 2 278.03 10.83
 2 -18 -1 28.33 4.12
 -2 -18 1 36.35 3.78
 2 -18 -1 31.91 4.32
 -2 -18 1 25.37 2.46
 -2 -18 0 79.3 5.97
 2 -18 0 82.15 6.77
 2 -18 0 77.54 6.74
 -2 -18 0 73.21 4.76
 -2 -18 -1 73.19 5.74
 2 -18 1 60.15 5.79
 2 -18 1 64.59 6.25
 -2 -18 -1 60.25 4.53
 -2 -18 -2 58.4 4.61
 -2 -18 -2 50.47 4.94
 2 -18 2 65.47 5.89
 -2 -18 -3 17.45 2.61
 2 -18 3 13.33 1.3
 -2 -18 -3 16.57 2.94
 2 -18 3 15.05 2.97
 -2 -18 -3 15.03 2.41
 2 -18 4 44.68 4.81
 -2 -18 -4 35.03 4.32
 -2 -18 -4 40.04 3.78
 -2 -18 -5 11.3 2.19
 2 -18 5 8.79 2.46
 2 -18 5 12.16 2.66
 -2 -18 -5 10.79 2.57
 -2 -18 -6 3.17 1.32
 2 -18 6 2.94 1.85
 2 -18 6 3.51 1.76
 -2 -18 -6 3.2 1.68
 -2 -18 -7 3.12 1.13
 2 -18 7 3.99 1.57
 -2 -18 -7 3.33 1.74
 2 -18 7 2.37 1.61
 -2 -18 -8 0.58 1.73
 2 18 8 -0.27 0.49
 2 -18 8 0.1 0.46
 -2 -18 -8 -0.31 1.04
 -2 18 -8 0.08 0.36
 -2 -18 -8 -0.58 0.79
 2 -18 8 -0.59 1.61
 -2 -18 -9 -0.59 1.52
 -2 -18 -9 0.91 0.95
 2 -18 9 -1.19 1.62
 -2 -18 -9 -0.18 0.77
 -2 18 -9 0.3 0.57
 2 18 9 -0.13 0.54
 -2 18 -10 24.03 2.32
 -2 -18 -10 21.39 2.64
 2 -18 10 16.08 3.23
 -2 -18 -11 5.25 1.62
 2 -18 11 5.95 2.16
 -2 18 -11 5.16 2.27
 -2 -18 -11 7.72 1.69
 -2 18 -11 6.28 1.4
 2 -18 12 107 8.25
 -2 18 -12 102.93 8.45
 -2 18 -12 100.5 6.08
 -2 -18 -12 116.62 6.65
 2 -18 13 15.96 3.19
 -2 18 -13 16.45 3.53
 -2 -18 -13 9.45 2.07
 -2 18 -13 14.11 2.29
 -2 18 -14 87.03 7.91
 2 -18 14 80.03 7.08
 -2 18 -15 1.46 2.19
 2 -18 15 1.16 2.04
 -2 18 -16 81.21 7.95
 2 -18 16 85.72 7.25
 -2 18 -16 82.16 8.16
 -2 18 -17 6.99 2.91
 2 -18 17 9.63 2.67
 -2 18 -17 4.7 2.57
 -2 18 -18 68.16 7.49
 2 -18 18 68.36 6.35
 -2 18 -18 52.68 6.95
 2 19 -17 47.08 6.85
 2 -19 -17 60.04 7.16
 2 19 -17 56.63 6.91
 -2 -19 16 7.5 2.1
 2 19 -16 7.79 2.83
 2 19 -15 59.56 7.31
 -2 -19 15 48.02 4.4
 2 19 -15 50.87 6.31
 2 19 -14 21.37 4.74
 -2 -19 14 16.29 2.46
 2 19 -14 20.75 4.07
 -2 -19 13 4.48 1.42
 2 19 -13 5.81 3.19
 -2 -19 13 2.31 1.11
 2 19 -13 3.61 2.07
 -2 -19 12 -0.22 0.5
 -2 -19 12 0.99 0.84
 2 19 -12 0.7 1.56
 2 19 -11 19.74 4.23
 2 -19 -11 19.06 3.93
 2 19 -11 19.84 3.87
 2 -19 -10 3.58 2.25
 -2 -19 10 1.85 1.1
 2 19 -10 5.31 2.25
 2 -19 -9 2.8 1.79
 -2 -19 9 0.28 1.05
 2 19 -9 0.64 1.65
 2 -19 -8 8.22 2.65
 -2 -19 8 8.71 1.8
 2 19 -8 9.36 2.84
 2 -19 -7 4.69 2.36
 -2 -19 7 10.79 2.03
 2 19 -7 10.88 2.86
 -2 -19 6 -0.33 1.36
 2 -19 -6 0.65 1.56
 2 19 -6 1.18 1.68
 -2 -19 5 22.82 3.09
 2 -19 -5 25.5 4.08
 2 -19 -5 33.97 4.57
 2 -19 -4 3.74 2.18
 -2 -19 4 1.84 1.38
 2 -19 -4 1.22 1.74
 2 -19 -3 141.58 9.64
 -2 -19 3 133.02 7.95
 2 -19 -3 133.75 9.47
 -2 -19 2 45.31 4.35
 2 -19 -2 45.34 5.17
 2 -19 -2 41.31 5.11
 -2 -19 1 107.07 7
 2 -19 -1 101.49 7.89
 2 -19 -1 104.6 8.18
 -2 -19 1 91.42 5.09
 2 -19 0 1.14 1.37
 -2 -19 0 -0.88 1.6
 2 -19 0 -0.61 1.35
 -2 -19 0 0.26 0.93
 2 -19 1 139.86 9.31
 -2 -19 -1 139.44 8.64
 2 -19 1 124.69 9.1
 -2 -19 -1 140.76 7.46
 -2 -19 -2 0.48 1.5
 2 -19 2 3.32 1.94
 -2 -19 -2 1.4 1.23
 2 -19 3 273.99 14.12
 -2 -19 -3 274.87 13.84
 -2 -19 -3 262.66 12.55
 -2 -19 -4 11.93 2.89
 2 -19 4 15.02 3.06
 2 -19 5 96.11 7.74
 -2 -19 -5 82.06 6.93
 2 -19 5 91 7.11
 2 -19 6 38.93 5.01
 -2 -19 -6 42.58 4.95
 2 -19 6 40.89 4.73
 2 -19 7 190.1 12.01
 2 -19 7 208.5 11.64
 -2 -19 -7 229.69 12.68
 -2 -19 -8 49.86 4.19
 2 -19 8 49.91 5.67
 2 -19 8 41.16 4.68
 -2 -19 -8 49.2 5.6
 -2 -19 -9 197.8 8.71
 -2 -19 -9 179.34 10.79
 2 -19 9 191.24 11.21
 -2 -19 -10 -0.31 1.1
 -2 19 -10 -0.14 0.64
 2 -19 10 0.15 0.63
 2 -19 10 0.62 1.6
 -2 19 -11 102.83 5.38
 2 -19 11 109.96 5.46
 2 -19 11 106.14 8.39
 2 -19 12 21.14 3.88
 -2 19 -12 22.8 4.3
 -2 19 -12 21.72 2.45
 2 -19 13 259.31 13.9
 -2 19 -13 238.56 14.25
 -2 19 -13 223.53 10.51
 2 -19 14 6.75 2.43
 -2 19 -14 4.37 2.48
 -2 19 -14 7.38 1.76
 2 -19 15 43.1 5.26
 -2 19 -15 36.81 5.55
 -2 19 -15 42.17 4.13
 -2 19 -16 8.5 2.98
 2 -19 16 8.4 2.68
 -2 19 -17 149.37 11.34
 2 -19 17 138.7 9.72
 2 20 -16 10.18 3.77
 2 20 -16 19.41 4.17
 2 20 -15 1.8 2.45
 2 20 -15 11.07 3.51
 2 20 -14 36.05 5.82
 2 20 -14 42.44 5.89
 2 20 -13 115.15 10.1
 2 -20 -13 114.29 9.67
 2 20 -13 103.91 9.11
 2 20 -12 67.3 7.4
 2 -20 -12 62.3 6.83
 -2 -20 12 29.7 2.9
 2 20 -12 43.97 5.79
 2 -20 -11 192.57 12.76
 -2 -20 11 178.06 8.45
 2 20 -11 174 11.86
 -2 -20 10 104.79 6.03
 2 -20 -10 117.67 9.58
 2 20 -10 91.44 8.17
 -2 -20 9 96.15 5.89
 2 -20 -9 102.65 8.84
 2 20 -9 86.07 7.81
 2 -20 -8 31.39 4.84
 -2 -20 8 31.85 3.34
 2 20 -8 29.43 4.5
 2 -20 -7 176.81 11.93
 -2 -20 7 188.27 9.36
 2 20 -7 183.94 11.7
 -2 -20 6 19.72 2.75
 2 -20 -6 16.39 3.81
 2 -20 -5 119.74 9.13
 -2 -20 5 110.83 7
 2 -20 -4 99.61 8.11
 2 -20 -4 100.77 8.29
 -2 -20 4 90.37 6.34
 2 -20 -3 72.08 7.05
 2 -20 -3 81.49 7.26
 -2 -20 3 84.84 6.07
 2 -20 -2 8.38 2.56
 2 -20 -2 9.97 2.72
 -2 -20 2 6.83 1.99
 -2 -20 1 119.07 5.75
 2 -20 -1 109.11 8.73
 -2 -20 1 112.7 7.72
 2 -20 -1 117.85 8.75
 -2 -20 0 9.81 1.69
 2 -20 0 14.85 3.37
 2 -20 0 10.75 2.73
 -2 -20 0 11.15 2.51
 -2 -20 -1 38.19 3.57
 2 -20 1 43.29 5.27
 2 -20 1 32.18 4.56
 -2 -20 -1 43.52 4.67
 -2 -20 -2 56.62 4.63
 2 -20 2 51.07 5.51
 -2 -20 -2 60.33 5.55
 -2 -20 -3 28.67 3.45
 -2 -20 -3 28.76 4.01
 2 -20 3 29.51 4.24
 -2 -20 -4 25 3.41
 -2 -20 -4 25 3.83
 2 -20 4 26.87 3.97
 -2 -20 -5 3.94 2.17
 2 -20 5 2.2 1.66
 2 -20 5 1.3 1.66
 -2 -20 -6 -0.58 1.5
 2 -20 6 0.54 1.48
 2 -20 6 -0.65 1.67
 2 -20 7 -0.54 1.46
 -2 -20 -7 -0.6 1.82
 2 -20 7 0.65 1.67
 2 -20 8 1.6 1.67
 2 -20 8 0.65 1.57
 -2 -20 -8 3.75 2.33
 2 -20 9 0.53 1.44
 2 -20 9 -1.31 1.87
 -2 -20 -9 1.29 2.02
 2 -20 10 -0.65 1.96
 2 -20 10 1.05 1.78
 2 -20 11 30.64 4.65
 2 -20 11 35.45 4.35
 2 -20 12 1.95 2.28
 2 -20 13 28.46 4.51
 -2 20 -14 98.07 9.02
 2 -20 14 109.92 8.71
 -2 20 -15 16.98 3.79
 2 -20 15 12.11 3.29
 -2 20 -16 46.64 6.21
 2 -20 16 47.94 5.73
 2 21 -14 11.8 3.69
 2 -21 -14 10.05 3.49
 2 21 -14 8.79 3.41
 2 -21 -13 4.93 2.79
 2 21 -13 4.68 2.45
 2 -21 -12 49.12 6.33
 2 21 -12 48.63 6.11
 2 -21 -11 1.58 2.37
 2 21 -11 2.22 2.01
 -2 -21 10 0.28 1.12
 2 -21 -10 0.77 1.98
 2 21 -10 -0.72 2.36
 -2 -21 9 1.53 1.04
 2 -21 -9 -0.76 2.16
 2 21 -9 -0.7 2.02
 2 -21 -8 10.34 3.23
 -2 -21 8 12.79 2.31
 -2 -21 7 2.44 1.22
 2 -21 -7 0.73 1.97
 -2 -21 6 31.37 3.56
 2 -21 -6 37.69 5.29
 -2 -21 5 14.38 2.58
 2 -21 -5 15.27 3.58
 2 -21 -4 54.82 6.26
 -2 -21 4 52.33 4.76
 2 -21 -3 4.07 2.13
 -2 -21 3 4.28 1.78
 2 -21 -3 0.66 1.8
 2 -21 -2 84.33 7.71
 -2 -21 2 84.13 6.47
 2 -21 -1 0.68 1.85
 -2 -21 1 1.4 1.58
 2 -21 -1 0.64 1.73
 2 -21 0 210.2 13.18
 -2 -21 0 205.33 11.38
 2 -21 0 212.03 12.61
 -2 -21 -1 2.06 1.19
 2 -21 1 3.42 2.15
 2 -21 1 1.83 1.91
 -2 -21 -1 1.52 1.65
 -2 -21 -2 118.17 7.22
 2 -21 2 143.49 9.58
 -2 -21 -2 131.98 8.75
 -2 -21 -3 0.78 1.18
 -2 -21 -3 -0.55 1.57
 2 -21 3 -0.59 1.92
 -2 -21 -4 158.08 9.28
 -2 -21 -4 156.01 10.24
 2 -21 4 169.24 10.57
 -2 -21 -5 62.56 5.46
 2 -21 5 60.17 5.94
 -2 -21 -5 51.21 5.65
 2 -21 5 46.03 5.72
 2 -21 6 303.63 15.48
 -2 -21 -6 300.59 15.77
 2 -21 6 306.47 16.49
 2 -21 7 8.35 2.58
 -2 -21 -7 6.28 2.42
 2 -21 7 6.88 2.58
 -2 -21 -8 164.06 10.99
 2 -21 8 166.28 10.29
 2 -21 8 164.53 11.46
 2 -21 9 3.27 2.1
 2 -21 9 4.13 2.5
 2 -21 10 154.38 9.95
 2 -21 10 176.7 11.54
 2 -21 11 43.24 4.85
 2 -21 11 30.85 4.87
 2 -21 12 148.01 9.49
 2 -21 12 137.31 10.29
 2 -21 13 -0.52 1.71
 2 -21 13 2.72 2.38
 2 -21 14 42.65 4.92
 2 -21 14 49.28 5.94
 2 -22 -12 21.58 4.78
 2 22 -12 14.96 3.81
 2 -22 -11 78.23 8.24
 2 22 -11 91.63 8.52
 2 -22 -10 3.99 2.29
 -2 -22 9 136.08 7.53
 2 -22 -9 136.66 10.68
 -2 -22 8 10.2 2.16
 2 -22 -8 15.3 3.62
 2 -22 -7 65.87 7.1
 -2 -22 7 68.82 5.23
 -2 -22 6 94.24 6.32
 2 -22 -6 76.46 7.76
 -2 -22 5 183.49 9.82
 2 -22 -5 175.18 12.11
 2 -22 -4 15.46 3.57
 -2 -22 4 11.07 2.56
 -2 -22 3 144.78 8.94
 2 -22 -3 156.08 10.9
 2 -22 -2 14.3 3.46
 -2 -22 2 12.13 2.71
 2 -22 -2 19.49 3.78
 2 -22 -1 31.49 4.82
 -2 -22 1 28.72 3.91
 2 -22 -1 34.98 5.02
 2 -22 0 -0.72 1.84
 2 -22 0 -0.65 2.03
 -2 -22 0 2.03 1.84
 2 -22 1 36.67 5.21
 -2 -22 -1 21.61 3.65
 2 -22 1 37.42 4.96
 2 -22 2 1.24 1.95
 -2 -22 -2 3.83 2.05
 2 -22 3 3.05 2.07
 -2 -22 -3 5.69 2.25
 -2 -22 -4 11.27 2.47
 2 -22 4 11.58 3.42
 2 -22 4 10.78 2.99
 -2 -22 -4 10.63 2.8
 -2 -22 -5 4.29 1.79
 2 -22 5 2.17 2.08
 -2 -22 -5 7.94 2.6
 2 -22 5 5.89 2.56
 -2 -22 -6 0.52 1.48
 2 -22 6 -0.72 2.18
 2 -22 6 -0.58 1.67
 -2 -22 -6 1.26 1.98
 -2 -22 -7 5.21 2.64
 2 -22 7 10.15 3.22
 2 -22 7 2.88 1.95
 -2 -22 -8 2.68 2.19
 2 -22 8 7.25 2.86
 2 -22 8 1.7 1.99
 2 -22 9 15.94 3.97
 2 -22 9 16.23 3.28
 2 -22 10 10.85 3.23
 2 -22 10 13.25 2.98
 2 -22 11 2.88 2.27
 2 -22 11 7.64 2.27
 2 -22 12 1.43 2.25
 2 -22 12 1.62 1.76
 2 -23 -10 0.82 2.1
 2 -23 -9 8.86 3.11
 2 -23 -8 28.38 5.22
 2 -23 -7 0.77 2.62
 -2 -23 7 3.37 1.66
 -2 -23 6 23.82 3.24
 2 -23 -6 15.16 3.68
 2 -23 -5 24.55 4.51
 -2 -23 5 15.95 2.85
 -2 -23 4 18.1 3.11
 2 -23 -4 24.74 4.61
 2 -23 -3 22.78 4.35
 -2 -23 3 27.31 3.83
 2 -23 -2 87.71 8.07
 -2 -23 2 96.19 7.13
 2 -23 -1 89.86 8.14
 -2 -23 1 96.87 7.32
 2 -23 0 57.89 6.75
 2 -23 0 55.52 6.37
 -2 -23 0 74.69 6.35
 2 -23 1 67.8 7.26
 2 -23 1 77.46 7.22
 -2 -23 -1 66.86 6.27
 2 -23 2 29 4.54
 -2 -23 -2 29.59 4.25
 2 -23 3 10.11 2.93
 -2 -23 -3 10.01 2.84
 2 -23 4 23.5 4.4
 -2 -23 -4 23.8 4.09
 2 -23 4 23.55 4.15
 2 -23 5 136.74 10.69
 -2 -23 -5 156.34 10.53
 2 -23 5 144 10.07
 2 -23 6 117.11 9.54
 -2 -23 -6 98.22 8.36
 2 -23 6 93.78 7.82
 -2 -23 -7 80.47 7.51
 2 -23 7 84.41 8.29
 2 -23 7 67.06 6.77
 -2 -23 -8 97.16 7.88
 2 -23 8 94.99 8.74
 2 -23 8 93.01 7.66
 2 -23 9 83.5 8.21
 2 -23 9 84.87 7.19
 -2 -24 6 107.9 7.31
 2 -24 -6 121.27 10.07
 2 -24 -5 -0.76 2.29
 -2 -24 5 -0.43 1.79
 2 -24 -4 89.28 8.6
 -2 -24 4 109.1 7.42
 -2 -24 3 2.38 1.93
 2 -24 -3 7.34 3.05
 2 -24 -2 86.33 8.24
 -2 -24 2 94.41 7.23
 2 -24 -1 36.59 5.48
 -2 -24 1 43.79 5.02
 2 -24 0 27.56 4.58
 -2 -24 0 27.19 4.12
 2 -24 1 0.68 2.03
 -2 -24 -1 -0.56 1.77
 -2 -24 -2 25.26 4.01
 2 -24 2 22.55 4.44
 2 -24 3 0.65 2.04
 -2 -24 -3 -0.61 1.91
 2 -24 4 22.93 4.61
 2 -24 4 27.45 4.37
 -2 -24 -4 30.77 4.59
 2 -24 5 35.65 5.44
 -2 -24 -5 23.98 4.24
 2 -24 5 28.79 4.82
 -2 -24 -6 14.72 3.85
 2 -24 6 11.06 2.97
 2 -24 6 16.64 3.95
 3 0 -27 100.72 8.26
 -3 0 27 101.88 9.45
 3 0 -26 -0.62 1.86
 -3 0 26 1.65 2.36
 3 0 -25 50 5.67
 3 0 -24 0.58 1.58
 3 0 -23 245.45 13.38
 3 0 -22 0.55 1.4
 3 0 -21 40.37 4.57
 -3 0 21 38.88 3.84
 3 0 -20 -1.01 1.29
 -3 0 20 0.34 1.02
 3 0 -19 27.12 3.63
 -3 0 19 26.25 2.98
 3 0 -18 -0.46 1.39
 -3 0 18 0.31 0.92
 3 0 -17 155.69 9.18
 -3 0 17 165.92 8.19
 3 0 -16 -0.42 0.85
 -3 0 16 0.27 0.86
 3 0 -15 116.59 7.17
 -3 0 15 105.93 5.98
 3 0 -14 0.76 0.97
 -3 0 14 -0.24 0.75
 -3 0 13 2.02 0.95
 -3 0 12 0.62 0.73
 3 0 -11 551.36 18.92
 -3 0 11 500.6 18.57
 -3 0 11 515.58 20.54
 -3 0 10 -0.17 0.55
 3 0 -10 -1.09 0.57
 -3 0 10 0.33 0.95
 3 0 -9 507.25 18.49
 -3 0 9 535.82 18.54
 -3 0 9 559.77 20.42
 -3 0 8 -0.28 0.68
 3 0 -8 0.51 0.3
 3 0 -8 0.3 0.44
 -3 0 7 20.78 2.3
 3 0 -7 22.09 1.75
 3 0 -7 20.61 1.33
 -3 0 6 -0.49 0.74
 3 0 -6 -0.09 0.31
 3 0 -6 0.12 0.35
 -3 0 5 2789.35 86.54
 3 0 -5 2624.23 84.92
 -3 0 4 -0.22 0.55
 -3 0 3 111.2 5.54
 3 0 -3 107.54 3.9
 -3 0 2 -0.38 0.52
 3 0 -2 0.06 0.23
 3 0 -1 830.35 25.77
 -3 0 1 827.01 27.08
 3 0 0 0.31 0.43
 -3 0 0 0.46 0.49
 -3 0 0 0.36 0.52
 -3 0 -1 1529.11 48.43
 3 0 1 1549.2 49.43
 -3 0 -1 1537.56 50.3
 -3 0 -2 0.19 0.56
 3 0 2 0.42 0.52
 -3 0 -2 -0.2 0.54
 3 0 3 1906.25 61.8
 3 0 3 1874.76 61.26
 -3 0 -3 1924.77 62.03
 3 0 4 0.22 0.22
 -3 0 -5 363.97 14.5
 3 0 5 382.84 12.8
 -3 0 -6 -0.25 0.63
 3 0 6 0.25 0.36
 -3 0 -7 648.09 22.86
 -3 0 -7 610.35 20.69
 3 0 7 619.65 20.57
 -3 0 -8 -0.29 0.8
 -3 0 -8 0.47 0.44
 3 0 8 0.11 0.37
 -3 0 -9 877.29 31.43
 -3 0 -9 902.92 29.19
 3 0 9 861.7 29
 -3 0 -10 0.68 0.87
 -3 0 -10 0.3 0.42
 3 0 10 0.27 0.48
 -3 0 -11 416.33 17.44
 -3 0 -11 431.93 15.32
 3 0 11 417.76 15.11
 -3 0 -12 0.39 0.61
 3 0 12 0.69 0.68
 -3 0 -13 20.76 2.88
 3 0 13 27.91 2.73
 3 0 13 21.17 2.07
 -3 0 -14 -0.44 0.8
 3 0 14 0.29 0.52
 -3 0 -15 68.35 3.77
 -3 0 -15 70.2 5.31
 -3 0 -16 0.49 1.18
 -3 0 -16 0.25 0.46
 3 0 16 -0.3 0.66
 -3 0 -17 366.68 13.76
 -3 0 -17 337.81 15.99
 3 0 18 1.81 0.87
 -3 0 -19 76.28 5.16
 3 0 19 78.03 5.14
 3 0 20 0.59 0.96
 -3 0 -20 -0.32 0.77
 3 0 21 68.15 4.56
 -3 0 -21 50.96 4.32
 3 0 22 1.39 1.07
 -3 0 -22 1.78 1.2
 3 0 23 55.78 4.07
 -3 0 -23 55.01 4.63
 3 0 24 0.25 0.82
 -3 0 -24 0.38 1.38
 3 0 25 7.29 1.53
 -3 0 -25 5.91 1.87
 -3 0 -26 0.4 1.42
 -3 0 -27 22.71 3.27
 -3 1 27 0.86 2.8
 3 1 -27 1.94 1.95
 3 -1 -27 2.51 2.05
 -3 1 26 15.67 4
 3 1 -26 25.24 3.93
 3 -1 -26 19.57 3.77
 3 -1 -25 22.56 3.96
 3 1 -25 29.99 4.44
 3 -1 -24 163.55 10.12
 3 1 -24 130.48 9.46
 3 -1 -23 13.98 3.25
 3 1 -23 25.75 3.95
 3 1 -22 68.46 6.19
 3 -1 -22 62.62 5.87
 -3 -1 22 60.5 4.89
 3 1 -21 48.39 5.17
 3 -1 -21 45.74 4.96
 -3 -1 21 48.4 4.16
 3 1 -20 236.11 12.44
 3 -1 -20 238.78 12.45
 -3 -1 20 219.23 10.59
 -3 1 20 227.66 11.04
 3 1 -19 77.12 6.3
 3 -1 -19 76.92 6.17
 -3 -1 19 76.29 5.11
 -3 1 19 72.71 5.31
 3 -1 -18 332.59 15.03
 3 1 -18 303.54 14.61
 -3 1 18 308.37 13.39
 -3 -1 18 296.48 12.86
 3 -1 -17 39.7 4.21
 3 1 -17 45 4.47
 -3 1 17 39.25 3.6
 -3 -1 17 46.53 3.64
 3 1 -16 197.32 10.5
 3 -1 -16 182.41 10.17
 -3 1 16 209.1 9.52
 -3 -1 16 196.52 8.98
 3 -1 -15 31.26 3.55
 3 1 -15 37.42 3.8
 -3 1 15 38.67 3.34
 -3 -1 15 31.89 2.89
 3 -1 -14 293.22 13.28
 3 1 -14 286.72 11.06
 -3 1 14 268.58 11.83
 -3 -1 14 300.09 11.67
 3 -1 -13 285.14 12.79
 -3 -1 13 291.26 11.27
 -3 1 13 278.12 11.59
 3 1 -13 271.81 10.57
 3 -1 -12 209.12 9.33
 -3 -1 12 218.25 8.83
 3 1 -12 195.98 8.11
 3 1 -11 21.11 1.61
 3 -1 -11 23.44 2.27
 -3 1 11 20.47 2.14
 -3 -1 11 21.65 1.94
 -3 1 11 23.89 2.82
 -3 -1 11 21.16 2.74
 3 1 -10 58.38 2.78
 -3 1 10 57.18 4.43
 -3 -1 10 47.55 4.16
 -3 -1 10 54.67 3.19
 3 -1 -10 58.18 3.68
 -3 1 10 54.62 3.51
 3 1 -9 177.07 7.31
 -3 1 9 195.58 7.92
 -3 -1 9 185.44 7.39
 3 -1 -9 178.85 7.85
 -3 -1 9 163.28 8.77
 -3 1 9 189.87 9.09
 3 1 -9 184.5 6.67
 3 1 -9 185.89 6.27
 3 -1 -9 186.65 6.34
 3 1 -9 179.37 6.17
 -3 1 8 93.26 5.64
 -3 -1 8 95.35 5.76
 3 -1 -8 101.28 3.86
 3 1 -8 102.49 4.51
 3 -1 -8 92.05 4.84
 3 1 -8 97.84 3.8
 -3 -1 7 9.5 1.7
 -3 1 7 9.98 1.66
 3 -1 -7 13.65 1.06
 3 -1 -7 12.07 1.41
 3 1 -7 12.65 1.19
 3 -1 -6 467.62 15.16
 3 1 -6 442.71 15.15
 3 -1 -6 468.43 15.92
 -3 1 6 452.02 17.08
 3 -1 -5 287.72 10.49
 3 1 -5 299.7 10.34
 -3 1 5 297.74 11.99
 -3 1 4 136.14 6.48
 -3 -1 4 125.2 6.34
 3 -1 -4 131.75 5.44
 -3 1 3 205.78 7.27
 -3 1 3 233.52 9.2
 -3 -1 3 213.44 9.03
 3 -1 -3 225.45 8.26
 -3 1 2 34.54 1.81
 -3 1 2 38.88 2.78
 -3 -1 2 31.29 2.59
 3 -1 -2 36.5 2.36
 -3 1 1 396.92 15.65
 -3 -1 1 467.87 15.97
 3 1 -1 425.4 14.77
 -3 1 1 427.06 14.68
 3 1 -1 460.39 14.81
 3 -1 -1 431.94 15.4
 -3 -1 0 237.44 8.11
 -3 1 0 218.47 8.41
 3 1 0 240.35 8.54
 -3 -1 0 236 9.27
 -3 -1 -1 305.36 11.95
 3 -1 1 337.1 12.05
 -3 -1 -1 321.48 10.69
 3 1 1 314.31 11.32
 -3 -1 -1 342.02 12.19
 3 -1 2 149.95 6.6
 -3 -1 -2 144.67 6.77
 3 1 2 143.32 6.25
 -3 1 -2 126.31 6.51
 -3 -1 -3 37.98 2.91
 3 -1 3 40.86 2.85
 -3 -1 -3 38.83 2.93
 3 1 3 38.56 2.62
 3 1 4 54.67 2.35
 3 -1 4 66.44 2.97
 -3 -1 -4 59.44 3.95
 3 -1 4 54.6 3.54
 3 1 5 412.29 13.31
 -3 -1 -5 387.4 15.42
 -3 1 -5 383.94 15.22
 3 -1 5 412.36 13.97
 3 1 6 61.06 2.69
 3 -1 6 71.28 3.27
 -3 1 -6 61.7 3.25
 -3 -1 -6 69.97 4.45
 -3 1 -6 70.15 4.31
 3 1 7 46.7 2.26
 3 -1 7 49.39 2.67
 -3 1 -7 40.87 3.45
 -3 -1 -7 48.76 2.35
 -3 1 -7 45 2.72
 -3 -1 -7 46.69 3.69
 -3 1 -7 50.68 3.69
 -3 1 -8 7.04 1.08
 -3 -1 -8 6.76 0.83
 -3 1 -8 5 1.27
 -3 1 -8 8.93 1.64
 3 -1 8 7.46 1.04
 3 1 8 7.01 0.81
 3 1 9 609.86 20.11
 3 -1 9 585 20.45
 -3 1 -9 604.9 22.64
 -3 1 -9 569.99 20.62
 -3 -1 -9 619.08 20.15
 -3 -1 -9 597.19 22.65
 -3 1 -9 612.47 22.61
 -3 -1 -10 326.31 11.6
 -3 1 -10 334.95 12.2
 3 1 10 306.44 11.47
 3 -1 10 320.08 11.91
 -3 -1 -10 319.54 13.97
 -3 1 -10 314.06 13.77
 -3 -1 -11 3.02 0.76
 3 -1 11 2.19 0.7
 -3 -1 -11 2.59 1.16
 -3 1 -11 2.88 1.13
 3 1 11 0.31 0.79
 3 -1 12 413.15 16.61
 3 -1 12 410.72 15.6
 -3 -1 -12 443.1 15.45
 -3 -1 -12 444.26 18.08
 3 1 12 438.52 17.34
 -3 1 -12 424.53 17.84
 3 -1 13 166.75 8.2
 3 -1 13 161.52 7.44
 -3 -1 -13 161.88 9.25
 -3 1 -13 183.04 9.56
 3 -1 14 542.58 11.57
 -3 1 -14 554.4 15.48
 -3 1 -14 538.18 11.93
 3 -1 15 216.49 6.62
 -3 1 -15 230.63 9.57
 -3 1 -15 0.26 0.47
 3 -1 15 -0.59 0.59
 -3 -1 -16 157.83 5.63
 -3 1 -16 150.34 7.96
 3 1 16 3.63 1.37
 -3 1 -16 152.74 6.04
 3 -1 16 -0.3 0.61
 -3 1 -17 75.14 5.8
 3 -1 17 83.39 4.71
 3 1 17 79.42 4.61
 -3 -1 -18 327 13.38
 -3 1 -18 316.19 15.9
 3 -1 18 343.63 13.85
 -3 1 -18 320.78 13.82
 3 1 18 330.82 13.89
 -3 -1 -19 111.88 6.39
 -3 1 -19 109.83 8.3
 3 -1 19 117.81 6.61
 3 1 19 129.46 6.9
 -3 1 -19 116.98 6.94
 -3 -1 -20 210.56 9.72
 3 -1 20 195.8 9.47
 -3 1 -20 192.29 11.82
 -3 1 -20 195.5 9.94
 3 1 20 212.88 9.76
 -3 1 -21 130.48 7.63
 3 1 21 133.25 7.14
 -3 -1 -21 126.61 7.21
 3 -1 21 134.7 7.07
 3 -1 22 84.8 5.16
 -3 1 -22 68.94 5.42
 3 1 22 82.1 5.2
 -3 -1 -22 81.92 5.53
 3 1 23 47.98 3.74
 3 -1 23 40.88 3.5
 -3 -1 -23 41.73 4
 -3 1 -23 41.08 4.14
 3 1 24 210.34 9.37
 3 -1 24 204.08 9.2
 -3 -1 -24 193.52 10.08
 -3 1 -24 205.56 10.65
 3 1 25 132.99 6.86
 -3 1 -25 142.63 8.49
 -3 -1 -25 145.06 8.16
 -3 1 -26 138.03 8.42
 -3 -1 -26 132.81 7.95
 -3 -1 -27 36.19 3.94
 -3 1 -27 32.84 4.03
 3 2 -27 1.32 2.07
 3 -2 -27 2.47 2.1
 -3 2 27 -0.86 2.05
 3 -2 -26 67.66 6.5
 3 2 -26 81.06 7.26
 -3 2 26 63.47 7.41
 3 2 -25 51.75 5.78
 3 -2 -25 45.34 5.5
 -3 2 25 44.37 6.18
 3 -2 -24 66.79 6.22
 3 2 -24 57.92 5.92
 3 -2 -23 25.5 3.87
 3 2 -23 23.87 3.85
 -3 -2 23 26.66 3.19
 3 2 -22 47.09 5.13
 3 -2 -22 48.87 5.1
 -3 -2 22 39.1 3.8
 3 2 -21 32.29 4.15
 3 -2 -21 36.32 4.36
 -3 -2 21 26.02 2.98
 3 2 -20 96.71 7.31
 3 -2 -20 96.83 7.18
 -3 2 20 94.03 6.46
 -3 -2 20 99.17 5.95
 3 2 -19 9.91 2.32
 3 -2 -19 14.88 2.81
 -3 -2 19 12.35 2.03
 -3 2 19 13.12 2.46
 3 2 -18 79.93 6.13
 3 -2 -18 75.58 5.99
 3 2 -18 64.02 4.39
 -3 2 18 63.71 4.94
 -3 -2 18 67.19 4.56
 3 -2 -17 102.77 7.12
 3 2 -17 104.09 7.24
 -3 2 17 114.13 6.62
 -3 -2 17 105.93 5.89
 3 2 -17 110.49 5.91
 -3 -2 16 5.21 1.24
 -3 2 16 7.25 1.62
 3 2 -16 6.43 1.79
 3 -2 -16 3.39 1.44
 3 2 -16 5.5 1.21
 3 -2 -15 179.65 9.58
 3 2 -15 164.08 9.39
 -3 2 15 175.02 8.62
 -3 -2 15 180.61 7.97
 3 2 -15 169.74 7.68
 -3 2 14 32.72 3.08
 -3 -2 14 30.79 2.57
 3 2 -14 31.74 2.47
 3 -2 -14 31.74 3.52
 3 2 -13 27.94 2.17
 -3 2 13 24.59 2.59
 -3 -2 13 21.22 2.09
 3 -2 -13 28.2 2.82
 3 2 -12 19.19 1.67
 -3 2 12 19.84 2.2
 3 -2 -12 15.97 2.12
 -3 -2 12 16.31 1.66
 -3 2 11 112.58 6.78
 3 -2 -11 106.08 5.88
 -3 -2 11 106.47 4.98
 -3 2 11 117.74 5.97
 3 2 -11 104.69 4.78
 3 2 -10 511.44 6.88
 -3 2 10 529.16 12.31
 -3 2 10 497.36 9.66
 -3 -2 10 502.79 7.45
 3 -2 -10 513.1 10.13
 3 -2 -10 508.38 4.83
 -3 2 9 66.38 4.69
 3 -2 -9 70.91 4.21
 -3 2 9 72.9 4.19
 -3 -2 9 65.96 3.32
 3 -2 -9 75.08 3
 3 2 -9 64.58 2.76
 -3 2 8 22.36 2.41
 3 -2 -8 21.63 2.02
 3 2 -8 18.86 1.38
 3 -2 -8 18.18 1.26
 3 -2 -7 36.96 2.11
 3 2 -7 39.07 2.05
 3 -2 -7 42.26 2.93
 -3 2 7 41.67 3.33
 3 2 -6 610.66 20.14
 3 -2 -6 655.72 21.74
 3 -2 -6 633.21 20.65
 3 -2 -5 3.73 0.92
 3 2 -5 4.11 0.5
 3 2 -5 4.05 0.9
 3 2 -5 2.98 0.91
 -3 2 5 5.19 0.88
 3 -2 -5 3.5 0.63
 -3 2 5 4.37 1.09
 3 2 -4 402.53 15.01
 3 2 -4 441.98 15.3
 -3 2 4 422.11 14.57
 3 -2 -4 402.2 14.42
 -3 2 4 403.7 15.52
 3 -2 -3 1877.2 59.55
 -3 2 3 1769.75 59.62
 3 -2 -3 1883.38 60.3
 3 2 -3 1841.38 59.76
 -3 2 3 1942.28 60.51
 3 2 -3 1844.73 60.14
 -3 2 2 797.41 26.52
 3 2 -2 743.32 26.2
 3 2 -2 764.95 25.7
 3 -2 -2 770.09 26.3
 3 -2 -2 777.3 25.86
 3 2 -1 552.81 19.78
 -3 -2 1 573.13 19.96
 3 -2 -1 562.52 19.86
 3 2 -1 588.34 19.22
 3 -2 -1 547.29 19.56
 -3 -2 0 873.26 30.51
 3 -2 0 937.16 30.47
 -3 -2 0 912.79 30.52
 -3 -2 0 923.72 29.6
 3 -2 0 866.47 30.22
 -3 -2 -1 221.27 9.01
 3 -2 1 210.71 8.68
 -3 -2 -1 208.33 7.9
 -3 -2 -1 214.66 8.82
 3 -2 1 210.27 8.67
 -3 -2 -2 674.68 22.7
 3 2 2 637.27 22.16
 3 -2 2 620.59 22.28
 -3 -2 -2 653.43 22.77
 3 2 3 70.48 4.03
 -3 -2 -3 74.68 4.4
 3 -2 3 76.77 3.65
 3 -2 3 80.8 4.24
 -3 -2 -3 66.51 4.27
 3 -2 4 1237.46 39.92
 -3 -2 -4 1259.33 41.57
 3 -2 4 1197.51 40.78
 3 -2 5 207.6 7.79
 -3 -2 -5 204.27 9.22
 -3 2 -5 197.39 8.72
 -3 2 -5 182.79 8.57
 -3 2 -6 601.23 21.47
 -3 2 -6 634.25 22.62
 3 -2 6 667.81 21.42
 -3 2 -6 607.36 22.57
 -3 2 -7 860.18 30.15
 -3 -2 -7 945.35 28.83
 -3 2 -7 947.86 31.68
 3 -2 7 837.47 29.84
 -3 2 -7 858.88 31.39
 -3 -2 -8 185.11 6.62
 -3 2 -8 182.37 7.72
 -3 2 -8 175.93 8.68
 3 -2 8 191.86 7.56
 -3 2 -8 177.36 8.84
 -3 -2 -9 15.71 1.21
 -3 2 -9 19.33 1.84
 -3 2 -9 15.82 2.12
 -3 2 -9 15.93 2.23
 3 -2 9 16.05 1.63
 -3 2 -10 740.12 26.97
 3 -2 10 703.9 24.92
 -3 -2 -10 742.15 24.13
 -3 2 -10 726.84 27.02
 -3 -2 -11 8.63 1.03
 3 -2 11 9.24 1.38
 3 2 11 7.75 1.63
 -3 2 -11 7.56 1.77
 3 -2 12 202.22 9.42
 3 -2 12 207.04 8.75
 -3 -2 -12 202.33 8.05
 -3 2 -12 215 10.52
 3 2 12 200.19 9.82
 3 -2 13 134.12 7.35
 -3 2 -13 145.25 7.2
 3 -2 13 143.37 6.89
 -3 -2 -13 156.93 6.5
 3 2 13 147.13 8.04
 -3 2 -13 148.04 8.55
 -3 2 -14 0.26 0.53
 3 -2 14 42.12 2.93
 3 -2 14 0.29 0.53
 3 2 14 38.18 3.54
 -3 2 -14 43.91 4.07
 -3 2 -15 25.8 2.56
 3 2 15 20.71 3.01
 3 -2 15 24.08 2.38
 -3 2 -15 23.98 3.23
 3 2 15 23.52 2.89
 -3 2 -16 28.91 2.87
 3 -2 16 32.3 2.9
 -3 2 -16 38.54 4.12
 -3 2 -17 37.57 3.42
 3 -2 17 32.51 3.15
 -3 -2 -17 32.93 2.82
 -3 2 -17 31.88 4.01
 3 2 18 4.08 1.33
 -3 2 -18 3 1.21
 -3 -2 -18 0.25 0.45
 3 -2 18 4.18 1.27
 -3 2 -18 5.41 2.02
 -3 2 -19 23.49 2.92
 3 2 19 18.81 2.6
 -3 -2 -19 32.29 2.92
 3 -2 19 26.11 2.87
 -3 2 -19 38.04 4.55
 3 2 20 4.98 1.44
 -3 2 -20 4.04 1.5
 -3 -2 -20 5.06 1.33
 3 -2 20 4.4 1.39
 -3 2 -20 9.47 2.63
 -3 -2 -21 50.69 4.1
 3 2 21 56.94 4.4
 -3 2 -21 53.26 4.7
 -3 2 -21 54.87 5.8
 3 -2 21 66.61 4.48
 -3 -2 -22 18.39 2.55
 3 2 22 15.67 2.43
 -3 2 -22 17.56 2.78
 -3 2 -22 23.75 3.94
 3 -2 22 16.82 2.26
 3 -2 23 3.69 1.26
 3 2 23 1.69 1.25
 -3 -2 -23 2.61 1.32
 -3 2 -23 2.48 1.76
 3 2 24 0.79 1.25
 3 -2 24 3.22 1.23
 -3 2 -24 -1.28 1.59
 -3 -2 -24 0.68 1.06
 3 2 25 10.97 1.96
 -3 -2 -25 8.06 1.82
 -3 2 -25 10.55 2.41
 -3 -2 -26 33.77 3.65
 -3 2 -26 25.32 3.69
 -3 -3 27 77.77 8.12
 -3 3 27 58.99 7.39
 3 -3 -27 91.68 7.62
 3 3 -27 73.12 7.26
 -3 3 26 23.06 4.56
 -3 -3 26 11.54 3.53
 3 3 -26 22.23 3.87
 3 -3 -26 11.96 3.15
 -3 3 25 79.16 7.84
 -3 -3 25 66.62 7.48
 3 -3 -25 58.2 6.01
 3 3 -25 73.11 6.82
 3 3 -24 2.46 2.01
 3 -3 -24 0.57 1.45
 -3 -3 23 108.33 6.71
 3 3 -23 128.24 8.94
 3 -3 -23 118.03 8.37
 -3 -3 22 34.02 3.45
 3 -3 -22 41.67 4.7
 3 3 -22 34.29 4.47
 -3 -3 21 238.29 10.93
 3 -3 -21 254.28 13.16
 3 3 -21 252.25 13.36
 -3 -3 20 47.31 3.78
 3 3 -20 43.56 3.72
 3 3 -20 39.48 4.66
 3 -3 -20 49.01 4.97
 -3 3 19 256.01 12.05
 -3 -3 19 227.61 10.55
 3 3 -19 244.62 10.89
 3 3 -19 259.19 13.09
 3 -3 -19 264.11 13
 3 -3 -18 2.78 1.39
 3 3 -18 5.29 1.74
 3 3 -18 2.4 1.08
 -3 -3 18 2.77 1.17
 -3 3 18 2.21 1.38
 3 -3 -17 560.75 22.43
 3 3 -17 534.61 22.35
 3 3 -17 536.03 20.01
 -3 3 17 535.09 21.18
 -3 -3 17 554.65 19.94
 3 3 -16 53.18 4.84
 3 -3 -16 64.71 5.22
 3 3 -16 53.41 3.7
 -3 3 16 47.52 4.21
 -3 -3 16 57.02 3.76
 3 3 -15 367.4 14.98
 -3 -3 15 401.24 15.04
 3 3 -14 2.14 0.81
 -3 -3 14 2.18 0.89
 -3 3 14 3.02 1.13
 3 -3 -14 2.3 1.11
 3 3 -13 441.49 15.74
 3 -3 -13 418.07 17.08
 -3 3 13 447.95 17.02
 -3 -3 13 419.95 15.45
 -3 3 12 11.87 2.05
 -3 -3 12 12.86 1.4
 3 -3 -12 11.04 1.82
 -3 3 12 9.67 1.69
 -3 3 12 13.89 1.39
 3 3 -12 10.65 1.34
 3 -3 -11 784.69 28.26
 -3 -3 11 777.44 26.42
 -3 3 11 798.67 28.09
 3 3 -11 713.45 28.51
 -3 3 11 807.3 29.32
 -3 3 11 833.13 25.95
 3 3 -11 775.21 25.44
 -3 3 11 847.55 26.38
 -3 3 10 25.5 1.49
 -3 3 10 23.9 2.3
 -3 -3 10 26.4 1.59
 3 -3 -10 19.28 2.18
 -3 3 10 18.14 2.3
 -3 3 10 23.14 1.41
 3 3 -10 20.97 1.12
 3 -3 -10 22.85 1.32
 -3 3 9 274.48 10.87
 3 -3 -9 263.1 10.96
 -3 -3 9 256.28 9.26
 -3 3 9 277.73 11.73
 -3 3 9 252.31 9.2
 -3 3 9 282.09 9.53
 3 -3 -9 288.77 9.45
 3 3 -9 229.59 9.01
 -3 3 8 57.14 2.73
 3 -3 -8 63.18 4
 -3 3 8 65.97 3.19
 -3 3 8 59.8 4.28
 3 -3 -8 65.14 3.07
 3 3 -8 60.54 2.88
 3 -3 -7 146.99 7.16
 3 -3 -7 169.85 6.37
 -3 3 7 147.62 7.57
 -3 3 7 158.97 6.39
 3 -3 -6 350.76 13.53
 -3 3 6 360.71 12.69
 3 -3 -6 350.74 12.54
 -3 3 6 348.99 13.94
 3 -3 -5 160.24 7.07
 3 3 -5 155.97 7.04
 3 3 -5 151.38 7.02
 -3 3 5 166.16 6.55
 3 -3 -5 148.32 6.34
 -3 3 5 154 7.37
 3 3 -4 93.16 4.69
 3 3 -4 93.19 4.82
 -3 3 4 92.7 4.4
 3 -3 -4 87.65 4.3
 -3 3 4 89.6 4.95
 -3 3 3 13.2 1.59
 3 3 -3 12.75 1.39
 3 3 -3 11.33 1.48
 -3 3 3 14.55 1.48
 3 -3 -3 11.37 1.3
 3 -3 -3 10.99 1.49
 3 3 -2 30.67 2.32
 3 3 -2 31.73 2.16
 3 3 -2 34.45 2.49
 3 3 -2 29.48 2.37
 3 -3 -2 34.42 2.39
 3 -3 -2 30.05 2.42
 3 3 -1 107.35 5.21
 -3 -3 1 129.21 5.39
 3 3 -1 128.61 5.7
 3 3 -1 116.45 5
 3 -3 -1 116.74 5.48
 -3 -3 1 118.81 5.63
 3 -3 -1 114.97 5.56
 3 3 0 64.07 3.05
 -3 -3 0 71.68 3.99
 3 -3 0 64.57 3.75
 -3 -3 0 62.91 3.77
 3 -3 0 66.11 3.74
 -3 -3 0 70.21 3.54
 3 3 1 75.47 3.19
 -3 -3 -1 76.42 4.37
 -3 3 -1 75.01 4.18
 3 -3 1 77.04 4.17
 -3 -3 -1 73.96 4.2
 -3 -3 -1 82.02 3.91
 3 3 2 7.45 0.62
 -3 -3 -2 8.43 1.39
 3 -3 2 9.27 1.31
 -3 -3 -2 8.12 1.29
 -3 3 -2 7.59 0.64
 -3 3 -2 5.14 1.04
 -3 -3 -3 11.8 1.62
 -3 3 -3 10.54 1.44
 3 -3 3 9.31 1.19
 -3 -3 -3 11.34 1.66
 3 -3 3 9.91 1.36
 3 -3 4 107.04 4.96
 3 -3 4 105.03 5.34
 -3 3 -4 114.08 5.56
 -3 -3 -4 107.53 5.93
 3 -3 5 150.95 6.1
 3 -3 5 119.83 6.18
 -3 -3 -5 129.23 7
 -3 3 -5 147.08 6.77
 -3 3 -6 197.67 7.86
 3 -3 6 172.36 7.44
 -3 3 -6 179.78 8.19
 -3 3 -6 185.42 8.48
 -3 3 -7 352.55 13.36
 -3 3 -7 357.05 14.04
 3 -3 7 357.95 13.08
 -3 3 -7 355.8 14.33
 -3 -3 -8 1.57 0.32
 -3 3 -8 1.34 0.84
 -3 3 -8 0.88 0.65
 3 -3 8 1 0.58
 -3 3 -9 76.6 5.13
 -3 3 -9 76.7 5.3
 -3 -3 -9 92.26 3.52
 3 -3 9 77.67 4.42
 -3 3 -10 28.93 2.96
 -3 -3 -10 27.5 1.65
 3 -3 10 25.65 2.3
 -3 3 -10 29.52 3.1
 3 -3 11 178.17 8.4
 -3 3 -11 172.6 8.87
 3 -3 11 170.65 7.63
 -3 -3 -11 171.84 6.62
 3 3 11 169.33 8.63
 -3 3 -11 160.21 8.89
 3 -3 12 5.62 1.22
 -3 -3 -12 5.38 0.86
 -3 3 -12 7.2 1.67
 -3 3 -12 5.06 1.22
 3 -3 12 5.34 1.26
 -3 3 -12 4.26 1.46
 3 3 12 7.34 1.64
 3 3 13 693.93 14.48
 -3 3 -13 680.42 15.57
 3 -3 13 1.15 1.05
 3 -3 13 666.64 11.54
 -3 -3 -13 710.33 9.21
 -3 3 -14 19.44 2.24
 3 3 14 22.27 2.77
 -3 3 -14 21.41 3.07
 3 -3 14 22.32 2.31
 -3 -3 -14 25.15 1.89
 3 -3 15 277.2 8.68
 3 3 15 282 10.58
 -3 3 -15 256.21 10.69
 3 3 15 290.88 10.43
 -3 3 -16 14.12 2.1
 3 -3 16 10.53 1.94
 3 -3 16 12.02 2.05
 3 3 16 7.13 1.89
 -3 3 -16 9.76 2.4
 -3 3 -17 195.89 9.7
 3 -3 17 186.16 9.17
 -3 -3 -17 187.54 8.4
 3 -3 17 209.77 9.56
 -3 3 -17 196.19 11.13
 -3 3 -18 22.45 2.83
 3 -3 18 17.28 2.38
 3 -3 18 18.46 2.41
 -3 3 -18 16.24 3.04
 -3 3 -19 261.05 9.71
 3 -3 19 255.48 8.6
 -3 3 -19 261.35 11.69
 -3 3 -20 31.57 3.57
 3 3 20 28.58 3.1
 -3 -3 -20 27.93 2.82
 3 -3 20 33.08 3.14
 -3 3 -20 33.92 4.61
 -3 3 -21 234.47 11.45
 3 3 21 217.08 10.44
 -3 -3 -21 236.96 10.29
 3 -3 21 218.86 10.21
 -3 3 -21 221.61 13.1
 3 3 22 23.33 2.79
 -3 -3 -22 15.71 2.24
 -3 3 -22 26.15 3.32
 3 -3 22 18.15 2.4
 -3 3 -22 23.18 3.87
 -3 -3 -23 175.97 8.89
 3 -3 23 172.97 8.55
 -3 3 -23 178.7 11.68
 -3 3 -23 184.72 10.1
 3 3 23 199.19 9.11
 -3 -3 -24 4.44 1.5
 -3 3 -24 2.26 1.48
 3 -3 24 4.5 1.34
 3 3 24 3.61 1.38
 3 3 25 80.13 5.02
 -3 -3 -25 84.4 5.63
 -3 3 -25 84.65 6.51
 -3 3 -25 91.29 8.01
 -3 -3 -26 4.38 1.73
 -3 3 -26 3.82 1.79
 -3 3 -26 3.61 2.36
 -3 4 27 27.34 5.14
 -3 -4 27 23.07 4.9
 3 -4 -27 29.64 4.46
 3 4 -27 26.57 4.57
 -3 -4 26 69.25 7.57
 -3 4 26 53.47 6.78
 3 -4 -26 63.28 6.23
 3 4 -26 50.49 6.11
 -3 4 25 15.82 3.67
 -3 -4 25 4.76 2.51
 3 -4 -25 12.14 2.98
 3 4 -25 14.21 3.27
 -3 -4 24 44.2 6.02
 -3 4 24 40.99 5.76
 3 4 -24 45.17 5.43
 3 -4 -24 50.98 5.37
 3 4 -23 6.07 2.34
 3 -4 -23 2.75 1.87
 -3 -4 22 30.93 3.16
 3 4 -22 31.9 3.42
 3 4 -22 29.77 4.22
 3 -4 -22 40.08 4.6
 3 4 -21 0.66 1.12
 -3 -4 21 1.11 1.07
 3 4 -21 4.49 1.97
 3 -4 -21 0.52 1.62
 -3 -4 20 107.87 6
 3 4 -20 101.09 6.21
 3 -4 -20 112.92 7.76
 3 4 -20 102.25 7.73
 3 -4 -19 2.42 1.52
 3 4 -19 1.54 1.48
 3 4 -19 5.62 1.47
 -3 -4 19 2.49 1.13
 3 -4 -18 0.94 1.47
 3 4 -18 1.47 1.18
 3 4 -18 0.28 0.87
 -3 -4 18 0.47 0.84
 -3 4 18 1.55 1.4
 3 4 -17 94.08 6.85
 3 -4 -17 98.55 6.83
 3 4 -17 81.35 5.16
 -3 4 17 89.29 6.13
 -3 -4 17 90.07 4.97
 3 4 -16 2.45 0.99
 -3 -4 16 1.19 0.85
 -3 4 16 1.77 1.47
 3 4 -15 5.03 1.21
 -3 -4 15 2.53 0.86
 -3 4 15 4.39 1.37
 3 -4 -15 3.72 1.47
 -3 4 14 7.95 0.8
 3 -4 -14 5.66 1.68
 -3 -4 14 8.13 1.23
 -3 4 14 5.78 1.56
 -3 4 14 6.5 1.15
 3 4 -14 7.9 1.37
 3 -4 -13 4.01 1.39
 -3 -4 13 3.88 0.89
 -3 4 13 3.97 1.42
 -3 4 13 5.75 1.63
 -3 4 13 4.52 0.7
 3 4 -13 4.38 0.53
 -3 4 13 4.63 0.95
 3 -4 -12 137.35 7.44
 -3 -4 12 128.38 5.62
 -3 4 12 136.63 7.24
 -3 4 12 153.45 8.21
 -3 -4 12 131.52 7.97
 -3 4 12 137.47 5.46
 3 4 -12 136.99 5.07
 -3 4 12 140.35 5.9
 -3 4 11 68.49 3.52
 -3 4 11 66.95 4.56
 -3 -4 11 69.48 3.3
 3 -4 -11 68.01 4.72
 3 4 -11 70.69 4.99
 -3 4 11 68.89 5.05
 -3 -4 11 81.7 5.48
 -3 4 11 68.65 3.34
 3 4 -11 66.8 3.08
 3 -4 -11 66.65 3.25
 -3 4 10 24.11 1.65
 -3 -4 10 24.81 1.39
 3 -4 -10 22.46 2.43
 -3 4 10 20.85 2.26
 -3 4 10 19.17 2.41
 -3 -4 10 21.6 2.56
 -3 4 10 24.73 1.67
 3 4 -10 23.24 1.42
 3 -4 -10 25.16 1.63
 -3 4 9 72.27 4.43
 -3 -4 9 65.97 4.25
 -3 4 9 68.6 2.76
 3 4 -9 71.86 2.52
 3 -4 -9 74.37 2.8
 3 -4 -9 68.81 4.02
 -3 -4 9 67.97 1.94
 3 -4 -8 511.34 10.67
 -3 4 8 526.66 7.7
 -3 4 8 538.07 11.33
 -3 -4 8 513.03 11.34
 3 -4 -8 562.58 7.89
 3 4 -8 493.13 6.89
 3 -4 -7 215.34 9.13
 -3 4 7 202.1 7.93
 3 -4 -7 204.28 7.9
 -3 4 7 202.09 9.17
 3 4 -7 196.41 7.7
 -3 -4 7 182.11 9.19
 3 -4 -6 86.94 5.01
 3 4 -6 84.65 4.93
 -3 4 6 85.91 4.31
 3 -4 -6 99.69 4.47
 -3 4 6 95.13 5.33
 -3 -4 6 83.09 5.29
 3 -4 -5 66.53 4.19
 3 4 -5 69.35 4.13
 3 -4 -5 70.59 4.13
 -3 4 5 71.98 3.75
 3 -4 -5 66.06 3.64
 -3 -4 5 65.71 4.24
 -3 4 5 78.85 4.49
 -3 -4 4 869.86 32.68
 3 4 -4 1000.39 33.1
 3 4 -4 977.41 33.12
 3 -4 -4 1051.2 33.35
 -3 4 4 1054.59 32.84
 3 -4 -4 1008.77 32.7
 -3 -4 4 901.59 33.3
 -3 4 4 1037.04 33.6
 3 -4 -3 100.01 4.93
 3 4 -3 95.37 4.87
 3 4 -3 95.21 4.98
 3 4 -3 82.01 3.31
 -3 -4 3 93.23 4.57
 3 4 -3 99.9 4.72
 3 4 -3 104.89 4.85
 -3 4 3 99.55 4.69
 3 -4 -3 78.08 4.4
 -3 -4 3 97.4 5.02
 3 -4 -3 94.4 4.78
 -3 4 3 96.95 5.01
 3 4 -3 96.38 4.8
 3 4 -2 1019.39 33.12
 3 4 -2 996.92 32.39
 -3 -4 2 970 32.24
 3 -4 -2 980.45 32.76
 3 4 -2 936.76 32.7
 3 4 -2 994.33 32.78
 3 -4 -2 963.56 32.72
 3 4 -2 1023.61 32.95
 3 -4 -2 937.19 32.73
 3 4 -1 408.66 14.8
 -3 -4 1 411.42 14.71
 3 4 -1 403.6 14.08
 -3 -4 1 406.21 14.04
 3 4 -1 405.94 14.71
 3 -4 -1 393.66 14.61
 -3 4 1 404.22 14.83
 -3 -4 1 410.48 14.86
 3 4 -1 410.7 14.85
 -3 -4 1 390.38 14.74
 3 -4 -1 375.87 14.69
 3 4 -1 415.94 14.81
 3 -4 -1 396.45 14.7
 3 4 0 463.07 16.12
 -3 -4 0 477.44 16.18
 3 4 0 480.55 17.29
 -3 -4 0 492.12 17.39
 3 -4 0 493.21 17.14
 -3 -4 0 474.99 17.17
 -3 4 0 481.48 17.22
 3 4 0 497.04 17.19
 3 -4 0 468.7 15.74
 -3 -4 0 488.46 17.02
 3 4 1 122.43 4.81
 -3 -4 -1 126.73 6.12
 -3 4 -1 129.91 6.01
 -3 -4 -1 130.87 5.99
 3 4 1 114.81 5.77
 -3 4 -1 128.93 5.94
 3 -4 1 127.73 5.83
 -3 -4 -1 119.63 5.64
 3 4 2 224.55 7.86
 -3 -4 -2 232.37 9.84
 3 -4 2 225.06 9.22
 -3 4 -2 229.23 9.46
 -3 -4 -2 234.28 9.54
 -3 4 -2 239.9 8.13
 -3 4 -2 220.01 9.39
 -3 4 -3 383.82 14.48
 3 -4 3 397.51 14.12
 3 4 3 372.23 12.4
 -3 4 -3 394.98 14.69
 -3 -4 -3 401.31 14.76
 3 -4 3 388.41 14.16
 -3 -4 -3 416.94 15.21
 3 -4 4 314.22 11.55
 -3 4 -4 304.6 11.96
 -3 -4 -4 289.01 12.47
 3 -4 4 296.04 11.6
 3 -4 5 71.81 3.84
 -3 4 -5 65.65 4.1
 -3 4 -5 63.66 3.93
 3 -4 5 61.91 3.78
 -3 4 -6 14.42 1.85
 3 -4 6 14.93 1.69
 -3 4 -6 16.16 1.89
 3 -4 7 0.36 0.55
 -3 4 -7 0.93 0.7
 3 -4 8 494.64 18.01
 -3 4 -8 512 18.9
 3 -4 9 0.2 0.62
 -3 -4 -9 0.05 0.21
 -3 4 -9 1.1 0.75
 3 -4 9 -0.27 0.59
 -3 4 -9 0.33 0.72
 -3 -4 -10 74.42 3.19
 3 4 10 74.37 5.1
 3 -4 10 79.48 4.51
 -3 4 -10 80.68 5.17
 -3 4 -10 73.33 4.62
 3 -4 10 84.82 5.06
 -3 4 -10 76.34 5.37
 3 4 11 186.64 8.34
 -3 -4 -11 181.52 5.44
 3 -4 11 181.25 7.09
 -3 4 -11 171.57 7.95
 -3 4 -11 172.84 8.42
 3 4 11 179.71 8.14
 3 -4 12 137.16 5.25
 -3 -4 -12 146.85 3.69
 -3 4 -12 136.95 6.43
 -3 4 -12 -0.28 0.51
 3 -4 12 -0.29 0.53
 3 4 12 149.19 6.64
 -3 4 -12 134.42 6.79
 3 -4 13 109.2 4.85
 -3 -4 -13 108.33 3.42
 -3 4 -13 112.76 6.05
 -3 4 -13 106.01 5.26
 3 4 13 105.95 5.76
 -3 4 -13 120.82 6.63
 -3 -4 -14 275.31 9.32
 3 -4 14 293.73 10.89
 -3 4 -14 288.24 12.27
 -3 4 -14 282.58 11.31
 -3 4 -14 289.46 12.82
 3 4 14 294.91 12.15
 -3 -4 -15 11.52 1.39
 3 -4 15 14.6 2.08
 -3 4 -15 11.34 2.28
 -3 4 -15 8.21 1.8
 3 -4 15 14.35 2.16
 3 4 15 15.02 2.4
 -3 4 -15 16.84 2.84
 3 -4 16 2.04 1.06
 -3 4 -16 2.67 1.51
 -3 4 -16 2.07 1.33
 3 -4 16 0.92 0.84
 -3 4 -16 2.95 1.48
 3 -4 17 37.71 3.49
 -3 4 -17 37.1 4.23
 3 -4 17 41.7 3.65
 -3 4 -17 41.93 4.64
 -3 4 -17 44.19 4.01
 -3 -4 -18 0.84 0.68
 3 -4 18 -0.32 1.05
 3 -4 18 1.54 1.12
 -3 4 -18 1.63 1.3
 -3 4 -18 0.76 1.09
 -3 -4 -19 0.23 0.41
 3 -4 19 1.01 1.14
 3 -4 19 0.3 0.92
 -3 4 -19 1.71 1.71
 -3 4 -19 0.4 1.14
 -3 -4 -20 -0.24 0.82
 -3 4 -20 -0.41 1.13
 3 -4 20 0.9 0.98
 -3 4 -20 -1.2 1.43
 -3 -4 -21 0.26 0.87
 3 4 21 -0.66 0.99
 -3 4 -21 0.43 1.1
 -3 4 -21 -0.57 1.56
 3 -4 21 0.89 1.1
 -3 4 -21 0.62 1.69
 3 4 22 1.28 1.3
 -3 -4 -22 -0.27 0.89
 -3 4 -22 0.89 1.21
 -3 4 -22 0.6 1.54
 3 -4 22 0.57 1.15
 -3 4 -22 1.3 2.03
 -3 -4 -23 0.28 0.96
 -3 4 -23 0.46 1.18
 3 4 23 0.31 1.01
 -3 4 -23 1.25 1.8
 3 -4 23 0.54 0.98
 -3 4 -23 1.34 1.72
 -3 4 -24 16.96 3.41
 3 -4 24 8.73 1.78
 -3 -4 -24 10.36 1.9
 -3 4 -24 10.01 2.5
 3 4 24 9.4 1.95
 -3 4 -24 11.79 3.16
 -3 -4 -25 -0.31 1
 -3 4 -25 -0.49 1.41
 -3 4 -25 1.35 1.84
 -3 4 -25 -0.71 1.94
 -3 4 -26 144.43 9.19
 -3 4 -26 141.28 10.43
 -3 5 26 57.48 7
 -3 -5 26 46.96 6.45
 3 5 -26 47.29 5.77
 3 -5 -26 56.43 6
 -3 5 25 16.59 3.83
 -3 -5 25 22.23 4.35
 3 -5 -25 16.71 3.3
 3 5 -25 17.12 3.62
 3 5 -24 19.88 2.87
 -3 -5 24 17.52 4.06
 -3 5 24 12.89 3.34
 3 -5 -24 18.02 3.39
 3 5 -24 22.37 3.88
 3 5 -23 50.8 4.57
 -3 -5 23 54.82 6.49
 -3 5 23 62.41 6.68
 3 5 -23 59.93 6.03
 3 -5 -23 64.28 5.94
 -3 -5 22 259.78 11.38
 3 5 -22 265.28 12.31
 3 -5 -22 284.24 14.18
 3 5 -22 272.3 14.68
 3 -5 -21 79.59 6.55
 3 5 -21 77.68 6.91
 3 5 -21 80.64 5.56
 -3 -5 21 86.02 5.13
 3 5 -20 312.24 15.45
 3 -5 -20 306.67 15.02
 3 5 -20 315.79 13.33
 -3 -5 20 293.85 12.31
 3 -5 -19 167.76 10.04
 3 5 -19 167.43 10.33
 3 5 -19 168.93 8.6
 -3 -5 19 182.63 8.06
 3 -5 -18 245.9 12.44
 3 5 -18 229.59 12.45
 3 5 -18 239.39 10.62
 -3 -5 18 224.25 9.65
 3 5 -17 80.21 5.06
 -3 5 17 86.06 6.02
 -3 -5 17 76.11 4.41
 -3 5 16 379.41 12.7
 3 5 -16 381.03 14.94
 -3 5 16 377.64 16.06
 3 -5 -16 401.6 16.76
 -3 -5 16 359.31 13.92
 -3 -5 15 106.8 5.27
 -3 5 15 112.24 6.87
 3 -5 -15 107.23 7.03
 -3 5 15 116.67 4.65
 -3 5 14 138.17 5.37
 3 5 -14 124.96 4.86
 -3 5 14 122.17 7.88
 -3 -5 14 131.2 8.31
 -3 5 14 122.15 7.2
 3 -5 -14 128.06 7.64
 -3 -5 14 130.59 5.67
 -3 5 14 119.94 5.92
 3 -5 -13 169.04 8.97
 -3 5 13 174.67 8.8
 -3 -5 13 166.72 6.68
 -3 -5 13 187.38 9.75
 -3 5 13 169.2 9.36
 -3 5 13 164.9 6.64
 3 5 -13 162.85 6.28
 -3 5 13 163.58 7.22
 3 -5 -12 354.56 15.05
 -3 5 12 337.4 14.53
 -3 -5 12 337.67 12.3
 3 5 -12 376.76 15.49
 -3 5 12 368.18 15.56
 -3 -5 12 365.65 15.58
 -3 5 12 375.24 12.75
 3 5 -12 334 12.28
 -3 5 12 371.98 13.16
 -3 5 11 119.76 5.42
 3 -5 -11 130.97 7.08
 -3 -5 11 112.02 4.62
 -3 5 11 114.9 6.58
 -3 -5 11 115.12 7.05
 -3 5 11 117.94 7.01
 3 5 -11 125.46 7.05
 -3 5 11 122.88 5.27
 3 5 -11 115.62 5.01
 3 -5 -11 114.49 5.19
 3 -5 -10 621.11 22.47
 -3 5 10 602.03 22.11
 -3 -5 10 552.28 19.21
 -3 5 10 638.36 22.86
 -3 -5 10 693.06 23.09
 3 5 -10 631.33 22.71
 -3 5 10 650.1 20.49
 3 5 -10 565.4 19.96
 3 -5 -10 588.17 20.33
 3 -5 -9 124.54 5.73
 -3 -5 9 140.84 6.18
 -3 5 9 135.19 5.97
 -3 5 9 123.6 4.02
 3 5 -9 118.1 3.64
 3 -5 -9 131.82 4.24
 3 -5 -8 442.26 15.72
 -3 5 8 482.93 15.98
 -3 -5 8 451.55 15.79
 3 -5 -8 409.32 14
 -3 5 8 447.04 14.09
 3 5 -8 429.05 13.73
 3 -5 -7 222.37 10
 3 -5 -7 220.08 8.89
 -3 5 7 232.84 8.94
 -3 -5 7 227.79 10.04
 -3 5 7 221.57 9.89
 3 5 -7 210.96 8.55
 3 5 -7 228.55 9.9
 3 -5 -6 812.35 28.98
 -3 5 6 812.18 27.87
 3 -5 -6 835.78 27.94
 -3 5 6 876.52 29.06
 3 5 -6 811.98 27.59
 -3 -5 6 804.93 28.93
 3 5 -6 839.56 28.76
 3 -5 -5 271.06 11.02
 3 5 -5 252.74 10.53
 3 -5 -5 274.92 10.22
 -3 5 5 266.23 10.12
 -3 5 5 261.91 10.74
 -3 -5 5 250.16 10.7
 3 5 -4 267.74 10.8
 -3 -5 4 272.33 10.77
 3 5 -4 285.18 11.58
 3 5 -4 283.68 10.87
 3 -5 -4 266.66 10.79
 3 5 -4 300.44 10.82
 3 -5 -4 275.96 10.71
 -3 5 4 263.78 10.61
 -3 5 4 276.12 11.11
 -3 -5 4 258.17 11.03
 3 5 -3 590.6 20.33
 3 -5 -3 574.98 20.25
 3 5 -3 539.62 18.39
 3 5 -3 572.45 20.01
 -3 -5 3 571.12 19.89
 3 5 -3 606.89 20.93
 3 5 -3 547.51 19.92
 3 -5 -3 578.44 20.17
 -3 5 3 577.87 20.11
 3 5 -3 578.42 20.09
 -3 5 3 616.42 20.52
 -3 -5 3 600.82 20.52
 3 -5 -3 590.41 20.17
 3 -5 -2 16.95 1.76
 3 5 -2 19.67 1.88
 3 5 -2 17.29 1.2
 3 5 -2 16.12 1.57
 -3 -5 2 17.05 1.6
 3 5 -2 21.52 2.17
 3 5 -2 15.81 1.69
 3 -5 -2 16.04 1.77
 3 -5 -2 18.44 1.81
 3 5 -2 16.96 1.73
 -3 -5 1 1.64 0.62
 3 -5 -1 2.57 0.71
 -3 5 1 0.91 0.53
 3 5 -1 1.93 0.66
 3 5 -1 2.01 0.54
 -3 -5 1 1.52 0.62
 3 5 -1 1.59 0.54
 3 5 -1 0.83 0.65
 -3 -5 1 1.88 0.8
 3 5 -1 2.19 0.76
 3 -5 -1 1.58 0.72
 3 -5 -1 1.83 0.61
 3 5 -1 1.35 0.57
 3 5 0 669.09 22.23
 3 5 0 660.4 22.16
 -3 -5 0 664.43 22.09
 3 -5 0 673.22 21.94
 -3 -5 0 627.75 23.03
 -3 -5 0 705.14 23.35
 3 5 0 657.03 23.11
 3 5 0 661.85 22.88
 -3 -5 0 662.05 22.99
 3 5 0 648.66 22.91
 -3 5 0 686.73 23.08
 3 -5 0 642.91 22.83
 -3 -5 -1 3.78 0.95
 3 5 1 5.14 0.97
 3 5 1 4.26 0.67
 -3 -5 -1 4.5 0.7
 -3 -5 -1 5.86 1.22
 -3 5 -1 3.22 0.98
 -3 5 -1 6.28 1.07
 3 5 1 5.87 1.02
 3 -5 1 6.43 1.1
 -3 -5 -1 4.84 1.04
 3 5 2 53.84 3.19
 -3 -5 -2 48.16 2.32
 -3 -5 -2 46.15 3.48
 -3 5 -2 49.15 3.38
 3 5 2 47.69 2.34
 -3 5 -2 57.57 2.73
 -3 -5 -2 48.88 3.31
 -3 5 -2 51.59 3.35
 3 5 3 200.52 8.06
 -3 -5 -3 179.7 6.53
 3 5 3 184 6.57
 3 -5 3 203.83 8.24
 -3 5 -3 181.56 8.25
 -3 -5 -3 181.44 8.31
 -3 5 -3 203.98 8.45
 -3 5 -3 196.82 7.39
 3 -5 3 205.23 8.11
 -3 -5 -3 179.3 8.66
 3 -5 4 2.65 0.83
 -3 5 -4 2.22 0.86
 -3 -5 -4 3.34 1.07
 3 -5 4 2.28 0.77
 3 5 4 2.6 1.03
 -3 5 -4 3.92 1.01
 -3 -5 -4 2.1 0.88
 3 -5 5 0.18 0.6
 3 5 5 0.66 0.93
 -3 5 -5 1.83 0.93
 3 -5 5 0.57 0.67
 -3 5 -6 23.29 2.17
 3 5 6 21.13 2.29
 3 -5 6 15.99 1.85
 -3 5 -6 20.66 2.25
 -3 5 -7 2.9 0.91
 -3 5 -7 2.69 1.07
 3 -5 7 3.07 0.95
 3 -5 7 2.11 0.86
 3 5 7 2.34 1.06
 3 -5 8 1.47 0.69
 -3 5 -8 0.72 0.61
 -3 5 -8 0.76 0.79
 -3 5 -8 0.76 0.73
 3 -5 8 0.27 0.6
 3 5 8 -0.28 0.88
 -3 -5 -9 74.59 2.91
 3 -5 9 85.31 4.67
 -3 5 -9 89.4 5.07
 -3 5 -9 76.91 4.82
 3 -5 9 74.71 4.89
 3 5 9 75.23 5.08
 -3 -5 -10 61 1.81
 3 -5 10 44.35 3.03
 -3 5 -10 52.83 3.64
 -3 5 -10 -0.28 0.57
 3 -5 10 0.29 0.59
 3 5 10 57.53 4.17
 3 5 11 27.46 3.05
 -3 -5 -11 28.47 1.45
 3 -5 11 29.51 2.56
 -3 5 -11 32.54 3.04
 -3 5 -11 37.12 3.58
 3 5 11 31.99 3.18
 3 5 12 564.9 13.52
 3 -5 12 539.49 11.26
 -3 -5 -12 536.22 7.32
 -3 5 -12 531.42 12.56
 -3 5 -12 562.13 12.45
 3 5 12 524.59 13.03
 -3 5 -12 530.04 14.03
 3 -5 13 27.17 2.73
 -3 -5 -13 28.77 1.9
 -3 5 -13 25.04 3.03
 -3 5 -13 25.43 2.9
 3 -5 13 26.66 2.86
 3 5 13 25.22 3.13
 -3 5 -13 23.48 3.15
 3 -5 14 40.11 3.5
 -3 -5 -14 45.49 2.67
 -3 5 -14 43.37 4.08
 -3 5 -14 48.42 4.06
 3 -5 14 48.26 3.94
 3 5 14 48.71 4.36
 -3 5 -14 38.36 4.18
 -3 -5 -15 338.09 12.39
 3 -5 15 347.54 14.07
 -3 5 -15 345.73 15.14
 -3 5 -15 317.73 14.4
 3 -5 15 341.11 14.29
 3 5 15 329.09 14.91
 -3 5 -15 335.46 15.75
 3 -5 16 127.7 7.18
 -3 5 -16 131.57 8.12
 -3 5 -16 132.42 7.72
 3 -5 16 135.72 7.36
 -3 5 -16 125.77 8.46
 3 -5 17 16.99 2.46
 -3 5 -17 17.72 2.95
 -3 5 -17 10.89 2.25
 3 -5 17 17.14 2.4
 -3 5 -17 18.42 3.16
 3 -5 18 156.74 8.46
 -3 5 -18 146.2 9.19
 -3 5 -18 159.64 8.99
 3 -5 18 161.27 8.26
 -3 5 -18 155.08 9.93
 -3 -5 -19 63.19 4.05
 -3 5 -19 69.19 6.04
 -3 5 -19 79.21 5.92
 3 -5 19 72.53 4.98
 -3 5 -19 73.64 6.55
 -3 5 -20 90.69 6.48
 -3 5 -20 93.35 6.09
 3 -5 20 107.84 5.41
 -3 5 -20 95.04 7.1
 -3 -5 -21 68.78 4.31
 -3 5 -21 58.93 5.85
 -3 5 -21 62.64 5.53
 3 -5 21 68.77 4.76
 -3 5 -21 56.38 6.1
 -3 -5 -22 224.25 9.84
 -3 5 -22 222.46 11.88
 -3 5 -22 211.51 12.47
 3 -5 22 229 10.33
 -3 5 -22 223.02 13.28
 -3 5 -23 0.6 1.64
 3 5 23 1.62 1.1
 -3 -5 -23 0.53 1.02
 -3 5 -23 0.98 1.66
 3 -5 23 0.28 1.14
 -3 5 -23 -0.68 1.74
 -3 -5 -24 51.4 3.91
 -3 5 -24 43.96 5.44
 -3 5 -24 48.83 5.11
 3 5 24 56.74 4.32
 3 -5 24 50.58 3.9
 -3 5 -24 42.67 5.7
 -3 5 -25 37.71 4.58
 -3 5 -25 37.07 4.99
 -3 5 -25 36.68 5.41
 -3 -5 -25 35.18 3.41
 -3 5 -26 31.68 4.48
 -3 5 -26 38.9 5.22
 -3 5 -26 31 4.84
 -3 -6 26 0.82 2.11
 -3 6 26 3.28 2.68
 3 -6 -26 1.17 1.84
 3 6 -26 1.38 2.25
 -3 6 25 30.75 5.31
 -3 -6 25 30.94 5.24
 3 -6 -25 36.15 4.72
 3 6 -25 41.51 5.33
 3 6 -24 3.56 1.56
 -3 -6 24 0.76 2.07
 -3 6 24 1.51 2.17
 3 6 -24 1.95 2.2
 3 -6 -24 -0.56 1.83
 -3 6 23 99.38 8.66
 -3 -6 23 108.9 9.01
 3 6 -23 112.22 8.58
 3 -6 -23 103.87 7.88
 3 6 -23 97.11 6.63
 3 6 -22 1.11 1.21
 3 -6 -22 1.61 1.75
 3 6 -22 -0.61 1.56
 -3 6 22 -2.77 2.08
 -3 -6 22 4.2 2.19
 3 6 -21 27.64 4.15
 3 -6 -21 34 4.31
 -3 -6 21 34.2 3.02
 3 6 -21 35.47 3.58
 -3 6 21 38.25 4.96
 -3 -6 21 30.06 4.56
 3 6 -20 5.08 2.05
 3 -6 -20 2.55 1.79
 -3 -6 20 5.13 1.25
 3 6 -20 2.04 1.31
 -3 6 20 1.25 1.71
 3 -6 -19 1.97 1.48
 3 6 -19 3.26 1.63
 -3 6 19 1.19 1.53
 -3 -6 19 2.92 1.05
 3 6 -19 0.97 1.14
 3 6 -18 66.04 5.63
 -3 6 18 72.6 6.1
 -3 6 18 72.6 2.02
 -3 -6 18 72.67 3.54
 3 6 -18 81.92 4.74
 3 -6 -17 41.59 4.44
 -3 6 17 42.1 2.3
 -3 6 17 41.95 4.64
 -3 -6 17 41.83 2.93
 3 6 -17 36.18 3.38
 -3 6 17 45.11 3.3
 3 -6 -16 -0.89 1.27
 -3 -6 16 -0.16 0.6
 -3 6 16 -0.39 1.52
 3 6 -16 -0.13 0.4
 -3 6 16 0.47 0.48
 -3 6 16 -0.22 0.68
 -3 6 16 0.5 1.2
 -3 6 15 2.81 1.2
 -3 -6 15 3.36 1.31
 -3 -6 15 1.71 0.7
 -3 6 15 1.14 1.33
 3 -6 -15 3.82 1.49
 -3 6 15 2.74 0.79
 3 6 -15 3.88 0.72
 -3 -6 14 1.35 1.08
 -3 6 14 4.39 1.54
 -3 6 14 3.38 0.79
 3 6 -14 3.92 0.78
 -3 -6 14 3.86 0.83
 -3 6 14 1.09 1.19
 3 -6 -14 3.65 1.56
 -3 -6 13 68.73 5.53
 -3 6 13 70.15 5.5
 -3 6 13 69.57 5.15
 3 -6 -13 79.05 5.69
 -3 -6 13 73.49 3.46
 3 6 -13 75.79 3.71
 -3 6 13 73.7 3.85
 3 6 -13 76.05 5.67
 3 6 -12 18.23 2.63
 -3 6 12 12.61 2.14
 3 -6 -12 9.26 1.94
 -3 -6 12 12.09 1.08
 -3 6 12 11.86 2.14
 -3 -6 12 12.58 2.26
 -3 6 12 16.46 1.62
 3 6 -12 12.51 1.36
 -3 6 12 12.51 1.54
 -3 6 11 29.58 3.12
 3 -6 -11 25.92 3.04
 -3 -6 11 27.46 1.46
 -3 6 11 24.22 2.9
 -3 -6 11 29 3.18
 3 6 -11 32.51 3.34
 -3 -6 11 24.66 2.86
 3 6 -11 24.79 1.97
 -3 6 11 24.4 2.08
 3 -6 -11 27.92 2.21
 3 -6 -10 32.34 3.28
 -3 6 10 26.42 2.96
 -3 -6 10 31.32 3.21
 3 6 -10 26.8 3
 3 6 -10 26.98 2.11
 -3 6 10 30.27 2.3
 3 -6 -10 27.46 2.26
 3 -6 -9 100.65 6.19
 -3 6 9 110.79 6.27
 -3 -6 9 110.86 6.3
 3 6 -9 97.73 6.03
 -3 6 9 100.98 5.01
 3 6 -9 99.51 4.79
 3 -6 -9 92 4.9
 3 -6 -8 9.37 1.67
 -3 -6 8 9.67 1.59
 -3 6 8 8.82 1.63
 -3 6 8 7.27 1.23
 3 6 -8 8.1 1.19
 3 -6 -8 8.13 1.29
 3 6 -8 8.75 1.61
 3 -6 -7 267.84 12.19
 3 -6 -7 284.47 11.24
 -3 6 7 287.71 11.19
 3 6 -7 299.91 11.04
 -3 -6 7 296.1 12.2
 -3 6 7 278.72 12
 3 6 -7 296.98 12.21
 3 -6 -6 162.98 7.9
 3 6 -6 159.56 7.46
 3 -6 -6 155.28 6.91
 -3 6 6 154.55 6.8
 -3 -6 6 151.1 7.41
 3 6 -6 143.55 6.5
 -3 6 6 161.44 7.44
 3 -6 -5 926.28 30.61
 3 6 -5 878.02 29.76
 -3 -6 5 827.6 29.39
 3 6 -5 860.17 30.51
 3 6 -5 868.47 28.97
 3 -6 -5 827.68 29.2
 -3 6 5 856.38 29.22
 -3 6 5 905.76 29.83
 -3 -6 5 864.37 29.82
 3 6 -5 810.58 28.96
 3 6 -4 15.85 1.82
 -3 -6 4 15.32 1.8
 3 6 -4 15.59 2.11
 3 6 -4 19.4 1.86
 3 6 -4 20.63 2.08
 3 6 -4 19.31 1.86
 3 -6 -4 22.18 2.11
 3 -6 -4 20.59 1.96
 3 -6 -4 18.81 1.95
 -3 6 4 20.2 2.02
 3 6 -4 21.53 2
 -3 6 4 17.01 1.91
 -3 -6 4 16.63 1.92
 3 6 -3 742.78 25.96
 3 -6 -3 734.72 25.91
 3 6 -3 733.41 24.31
 -3 -6 3 761.69 25.83
 3 6 -3 766.76 25.97
 3 6 -3 765.76 26.9
 3 6 -3 760.27 25.78
 3 6 -3 797.37 25.88
 3 -6 -3 769.91 26.24
 -3 6 3 767.48 26.1
 -3 6 3 763.3 26.14
 -3 -6 3 735.41 26.13
 3 -6 -3 757.55 25.84
 3 6 -2 29.21 2.35
 3 -6 -2 28.25 2.27
 3 6 -2 27.98 1.7
 3 6 -2 31.23 2.32
 -3 -6 2 26.24 2.11
 3 6 -2 25.5 2.57
 3 6 -2 28.48 2.32
 3 -6 -2 29.01 2.49
 3 -6 -2 28.2 2.27
 3 6 -2 29.62 2.32
 3 6 -1 579.59 20.1
 3 -6 -1 581.29 20.02
 3 6 -1 576.13 20.86
 3 6 -1 568.64 19.24
 3 6 -1 566.85 19.71
 -3 -6 1 580.15 19.64
 3 6 -1 564.85 20.21
 -3 -6 1 582.39 20.29
 -3 -6 1 581.84 20.17
 3 -6 -1 583.11 20.6
 3 6 -1 549.73 19.93
 3 -6 -1 554.67 19.87
 3 -6 0 1.22 0.48
 3 6 0 0.13 0.52
 -3 -6 0 1.22 0.55
 -3 -6 0 -0.21 0.59
 3 6 0 0.39 0.39
 -3 -6 0 0.54 0.56
 3 -6 0 0.17 0.53
 3 6 0 0.17 0.45
 -3 6 0 1.08 0.46
 3 -6 0 0.17 0.45
 3 6 0 1.19 0.58
 3 6 1 1813.81 57.47
 -3 -6 -1 1790.41 56.84
 -3 -6 -1 1761.16 58.43
 -3 6 -1 1708.22 58.3
 3 6 1 1787.17 56.95
 3 -6 1 1759.88 57.08
 -3 6 -1 1801.52 57.89
 -3 -6 -1 1798.13 57.87
 -3 -6 -2 382.39 13.34
 -3 -6 -2 395.97 15.24
 3 -6 2 371.39 14.69
 -3 6 -2 397.1 15
 3 6 2 388.56 13.37
 3 6 2 400.47 14.41
 -3 6 -2 403.76 14.69
 -3 -6 -2 399.6 14.66
 3 6 3 749.45 25.77
 -3 -6 -3 726.32 24.14
 3 -6 3 769.88 25.57
 -3 -6 -3 759.28 26.72
 3 -6 3 792.59 26.13
 3 6 3 746.24 24.25
 -3 6 -3 737 26.11
 -3 6 -3 757.2 25.11
 -3 -6 -3 696.39 25.79
 -3 6 -3 747.35 25.94
 3 6 4 14.64 1.8
 -3 -6 -4 10.95 0.85
 3 -6 4 14.45 1.58
 3 -6 4 9.5 1.49
 -3 6 -4 16.13 1.97
 -3 6 -4 14.7 1.56
 -3 -6 -4 12.81 1.69
 -3 6 -4 10.33 1.57
 -3 6 -5 164.39 7.88
 3 -6 5 170.86 7.7
 3 -6 5 169.43 7.26
 -3 -6 -5 168.91 5.8
 3 6 5 164.14 7.86
 -3 6 -6 77.19 4.81
 3 -6 6 69.06 4.74
 3 6 6 78.72 4.86
 3 -6 7 84.37 4.66
 -3 6 -7 80.35 4.45
 -3 6 -7 75.12 4.68
 -3 6 -7 78.28 4.83
 3 6 7 80.01 4.9
 -3 -6 -8 0.04 0.17
 -3 6 -8 -0.23 0.58
 3 -6 8 1.86 0.89
 -3 6 -8 -0.27 0.76
 -3 6 -8 -0.28 0.51
 3 -6 8 -0.29 0.45
 3 6 8 0.87 1.09
 3 -6 9 436.54 9.55
 -3 -6 -9 459.38 4.36
 -3 6 -9 456.75 9.75
 -3 6 -9 444.31 10.23
 -3 6 -9 5.6 1.32
 3 -6 9 0.29 0.72
 3 6 9 482.36 11.42
 3 -6 10 7.18 1.42
 -3 -6 -10 5.38 0.58
 -3 6 -10 6.57 1.26
 -3 6 -10 5.53 1.37
 -3 6 -10 5.33 1.39
 3 6 10 5.62 1.56
 3 6 11 630.26 23.35
 3 -6 11 596.27 22.05
 -3 -6 -11 596.27 19.83
 -3 6 -11 585.48 22.31
 -3 6 -11 618.7 22.89
 3 -6 11 623.48 22.74
 3 6 11 612.18 23.24
 3 6 12 2.96 1.39
 -3 -6 -12 5.64 0.77
 3 -6 12 7.83 1.59
 -3 6 -12 5.53 1.37
 -3 6 -12 6.04 1.53
 3 -6 12 5.96 1.49
 3 6 12 7.7 1.83
 3 6 13 149.86 8.52
 3 -6 13 155.41 7.64
 -3 -6 -13 143.64 5.83
 -3 6 -13 135.06 7.72
 -3 6 -13 152.4 8.13
 3 -6 13 137.41 7.65
 -3 6 -13 147.71 8.84
 3 6 13 150.99 8.37
 3 -6 14 72.6 5.05
 -3 -6 -14 75.76 3.68
 -3 6 -14 75.52 5.42
 -3 6 -14 77.44 5.55
 3 -6 14 80.2 5.34
 3 6 14 71.86 5.59
 -3 6 -14 72.77 5.97
 3 -6 15 17.46 2.45
 -3 -6 -15 14.65 1.55
 -3 6 -15 17.14 2.58
 -3 6 -15 19.11 2.68
 3 -6 15 17 2.44
 -3 6 -15 14.11 2.73
 3 6 15 16.14 2.66
 -3 -6 -16 44.68 2.79
 3 -6 16 35.33 3.64
 -3 6 -16 40.17 4.1
 -3 6 -16 53.49 4.6
 3 -6 16 46.18 3.92
 -3 6 -16 43.94 4.8
 3 -6 17 12.37 2.18
 -3 6 -17 15.08 2.68
 3 -6 17 12.2 2.09
 -3 6 -17 13.93 2.94
 -3 6 -17 12.08 2.33
 -3 6 -18 0.91 1.24
 -3 6 -18 0.43 1.11
 3 -6 18 0.33 1.03
 -3 6 -18 1.12 1.44
 -3 -6 -19 1.75 0.91
 -3 6 -19 1.92 1.57
 -3 6 -19 0.45 1.08
 3 -6 19 0.65 0.98
 -3 6 -19 0.59 1.3
 -3 -6 -20 -0.21 0.62
 -3 6 -20 -2.53 1.65
 -3 6 -20 0.47 1.04
 3 -6 20 0.64 1.23
 -3 6 -20 1.82 1.65
 -3 -6 -21 0.22 0.66
 -3 6 -21 3.7 1.73
 -3 6 -21 7.26 2.24
 3 -6 21 7.21 1.75
 -3 6 -21 4.43 1.98
 -3 -6 -22 8.17 1.52
 -3 6 -22 8.29 2.61
 -3 6 -22 9.51 2.37
 3 -6 22 6.71 1.83
 -3 6 -22 8.56 2.68
 -3 -6 -23 10.27 1.76
 -3 6 -23 6.91 2.46
 -3 6 -23 9.27 2.49
 3 -6 23 9.66 1.92
 -3 6 -23 12.29 3.04
 -3 -6 -24 26.43 2.67
 -3 6 -24 18.48 3.46
 3 -6 24 23.74 2.77
 -3 6 -24 31.21 4.19
 3 6 24 23.15 2.96
 -3 6 -24 31 4.84
 -3 6 -25 13 2.79
 -3 6 -25 9.25 2.64
 -3 6 -25 9.43 3.24
 -3 6 -26 4.99 2.25
 -3 6 -26 3.72 2.7
 -3 6 -26 5.08 2.16
 -3 7 26 7.36 3.24
 -3 -7 26 7.4 3.08
 3 -7 -26 11.06 2.99
 3 7 -26 4.25 2.14
 -3 -7 25 7.14 2.88
 -3 7 25 5.51 2.67
 3 7 -25 4.12 2.16
 3 -7 -25 5.16 2.27
 -3 -7 24 80.06 7.93
 -3 7 24 90.66 8.33
 3 -7 -24 83.08 6.93
 3 7 -24 79.85 7.47
 3 7 -24 64.72 5.55
 3 7 -23 28.94 3.56
 3 7 -23 27.03 4.38
 3 -7 -23 27.55 4.03
 -3 7 23 28.93 4.72
 -3 -7 23 35.13 5.13
 3 7 -22 109.24 7.04
 3 7 -22 110.79 8.62
 3 -7 -22 121.25 8.45
 -3 -7 22 127.54 9.54
 -3 7 22 94.64 8.34
 3 7 -21 111.7 8.51
 3 -7 -21 112.35 8.16
 -3 -7 21 118.7 5.96
 3 7 -21 110.74 7
 -3 -7 21 123.7 9.43
 -3 7 21 119.31 9.08
 3 7 -20 305.2 15.87
 3 -7 -20 327.44 15.61
 -3 -7 20 343.36 17.04
 -3 7 20 338.63 16.85
 -3 -7 20 316.29 12.4
 3 7 -20 305.69 13.86
 3 7 -19 76.72 6.7
 -3 7 19 81.13 3.57
 -3 7 19 90.23 7.35
 -3 -7 19 84.74 7.33
 -3 -7 19 82.23 4.51
 -3 7 19 86.72 5.16
 3 7 -19 83.79 5.67
 -3 7 18 351.37 11.75
 -3 -7 18 385.38 17.16
 -3 7 18 393.13 17.09
 -3 -7 18 366.81 12.59
 3 7 -18 379.08 14.53
 -3 7 17 80.5 3.07
 3 7 -17 66.42 2.25
 -3 -7 17 75.51 6.04
 -3 7 17 84.36 6.3
 -3 -7 17 71.43 3.17
 3 -7 -17 73.76 5.66
 -3 -7 16 187.39 7.64
 3 -7 -16 205.78 10.94
 3 7 -16 191.76 7.39
 -3 7 16 194.23 7.8
 -3 7 16 181.75 8.53
 -3 -7 16 199.16 11.19
 -3 7 16 209.26 11.23
 -3 7 15 103.9 5.57
 -3 -7 15 107.99 7.45
 -3 7 15 103.57 7.23
 3 7 -15 104.2 4.73
 -3 7 15 103.85 4.96
 -3 -7 15 100.44 4.58
 -3 7 15 99.37 6.76
 3 -7 -15 110.42 7.42
 -3 -7 14 630.28 24.57
 -3 7 14 646.47 24.61
 3 7 -14 576.89 24.1
 -3 7 14 610.35 21.21
 3 7 -14 581.07 20.91
 -3 -7 14 611.84 20.38
 -3 7 14 667.26 24.09
 3 -7 -14 617.02 24.35
 -3 7 13 165.36 9.38
 -3 -7 13 174.61 9.65
 3 7 -13 173.4 9.67
 -3 -7 13 165.99 9.2
 3 7 -13 175.81 7.32
 -3 7 13 170.87 7.45
 -3 -7 13 178.28 6.5
 3 -7 -13 192.32 9.96
 -3 7 13 163.35 9.08
 -3 7 12 413.79 16.75
 -3 -7 12 407.64 16.89
 -3 -7 12 396.21 16.29
 3 7 -12 389.91 16.72
 -3 7 12 403.25 14.43
 3 7 -12 380.23 14.08
 3 -7 -12 376.88 16.58
 -3 -7 12 375.72 12.87
 -3 7 12 407.75 16.46
 3 -7 -11 122.13 7.46
 -3 -7 11 129.56 7.46
 -3 7 11 142.27 7.65
 3 7 -11 130.12 7.61
 3 7 -11 116.35 5.59
 -3 7 11 118.94 5.83
 3 -7 -11 121.84 5.99
 3 -7 -10 198.65 10.18
 -3 7 10 200.41 9.89
 -3 -7 10 203.56 9.92
 3 7 -10 191.33 9.99
 3 7 -10 200.97 8.31
 -3 7 10 202.46 8.57
 3 -7 -10 213.18 8.8
 3 -7 -9 244.55 11.19
 -3 -7 9 230.13 10.6
 3 7 -9 216.28 9.12
 -3 7 9 222.58 9.4
 3 -7 -9 245.23 9.75
 -3 7 9 225.6 10.45
 3 7 -9 212.74 10.47
 3 -7 -8 489.16 19.22
 3 7 -8 468.44 17.35
 -3 7 8 498.62 17.67
 3 -7 -8 482.73 17.77
 -3 7 8 476.87 18.5
 -3 -7 8 481.01 18.64
 3 7 -8 489.94 18.84
 3 -7 -7 208.13 9.91
 -3 -7 7 178.79 8.89
 3 7 -7 203.09 9.45
 -3 7 7 216.55 8.81
 3 -7 -7 189.09 8.67
 3 7 -7 201.38 8.43
 -3 7 7 198.84 9.19
 -3 -7 7 217.07 9.5
 3 -7 -6 962.29 33.12
 3 7 -6 905.92 32.32
 -3 -7 6 931.66 32.02
 3 7 -6 929.47 33.27
 3 7 -6 927.28 31.11
 3 -7 -6 919.69 31.74
 -3 7 6 945.36 31.68
 -3 7 6 959.82 32.17
 -3 -7 6 905.19 32.16
 3 7 -6 905.14 31.32
 3 -7 -5 0.31 0.69
 3 7 -5 -0.24 0.66
 -3 -7 5 -0.22 0.78
 3 7 -5 0.32 0.66
 3 7 -5 0.16 0.47
 3 -7 -5 0.22 0.67
 -3 7 5 0.64 0.74
 -3 7 5 -0.23 0.51
 -3 -7 5 -0.48 0.65
 3 7 -5 0.39 0.7
 3 7 -4 336.11 13.83
 -3 -7 4 363.24 13.82
 3 7 -4 365.23 14.96
 3 7 -4 368.22 13.4
 3 7 -4 362.96 13.83
 3 -7 -4 364.8 13.79
 3 -7 -4 378.29 13.67
 3 -7 -4 377.46 14.15
 -3 7 4 369.85 13.99
 -3 -7 4 342.34 13.82
 -3 7 4 363.74 13.92
 3 7 -4 351.48 13.69
 -3 -7 3 26.59 2.37
 3 7 -3 34.26 2.7
 3 7 -3 31.77 2.55
 -3 -7 3 26.82 2.32
 3 7 -3 33.91 3.13
 3 -7 -3 29.82 2.39
 3 7 -3 29.5 2.33
 3 7 -3 28.76 2.27
 3 -7 -3 30.38 2.66
 -3 7 3 28.78 2.59
 3 7 -3 26.18 2.35
 3 -7 -3 30.31 2.42
 3 7 -2 344.72 12.79
 3 -7 -2 360.46 12.85
 3 7 -2 326.01 11.83
 3 7 -2 333.6 12.8
 -3 -7 2 351.97 12.71
 3 7 -2 339.08 13.83
 3 7 -2 323.05 12.64
 -3 -7 2 334.14 12.73
 3 -7 -2 332 13.31
 3 -7 -2 332.53 12.64
 3 7 -2 342.66 12.62
 3 -7 -1 132.69 6.01
 3 7 -1 140.53 6.17
 3 -7 -1 134.4 5.93
 3 7 -1 128.77 5.58
 -3 -7 1 130.93 5.86
 3 7 -1 125.72 5.95
 -3 -7 1 137.44 6.36
 3 -7 -1 140.97 6.81
 3 7 -1 128.01 5.95
 3 -7 -1 133.24 6
 3 -7 0 2.69 0.75
 3 7 0 4.08 0.83
 -3 -7 0 3.18 0.77
 -3 -7 0 4.54 1.1
 3 7 0 3.63 0.76
 3 -7 0 3.11 0.78
 3 7 0 3.36 0.8
 3 7 0 4.48 0.88
 -3 -7 0 2.31 0.8
 -3 7 0 3.38 0.8
 3 -7 0 4.67 0.9
 3 -7 1 24.62 1.99
 3 7 1 26.22 2.18
 -3 -7 -1 23.63 1.81
 -3 -7 -1 27.9 2.55
 3 7 1 24.96 1.87
 -3 7 -1 20.62 2.3
 -3 7 -1 26.52 2.23
 -3 -7 -1 25.22 2.16
 3 7 2 207.37 8.82
 -3 -7 -2 203.96 7.92
 -3 -7 -2 227.39 9.75
 3 -7 2 228.41 9.46
 3 7 2 217.18 8.09
 -3 7 -2 191.32 9.16
 -3 7 -2 226.85 8.96
 -3 -7 -2 204.13 8.8
 -3 7 -3 1.18 0.65
 3 7 3 2.89 1.04
 -3 -7 -3 2.06 0.5
 -3 -7 -3 1.7 0.89
 3 -7 3 2.09 0.73
 3 -7 3 1.39 0.7
 -3 7 -3 1.99 0.95
 -3 -7 -3 1.26 0.81
 -3 7 -3 0.62 0.62
 3 7 4 33.95 2.83
 -3 -7 -4 31.6 1.75
 3 -7 4 26.04 2.21
 -3 7 -4 32.73 2.86
 3 -7 4 29.53 2.64
 -3 7 -4 27.73 2.56
 -3 -7 -4 29.17 2.61
 -3 7 -4 30.21 2.44
 3 7 5 -0.25 0.86
 -3 -7 -5 0.14 0.26
 3 -7 5 0.17 0.54
 3 -7 5 0.24 0.77
 -3 7 -5 0.52 0.71
 -3 7 -5 1.44 0.62
 -3 -7 -6 23.62 1.12
 3 -7 6 19.65 1.78
 -3 7 -6 16.86 2.07
 3 7 6 22.33 2.42
 -3 7 -7 4.12 1.24
 3 -7 7 5.21 1.23
 -3 7 -7 0.3 0.55
 -3 -7 -7 3.9 0.48
 3 7 7 1.71 0.97
 3 -7 7 0.6 0.61
 -3 7 -8 5.9 1.39
 3 -7 8 7.38 1.45
 -3 -7 -8 5.56 0.57
 -3 7 -8 6.47 1.45
 3 -7 8 6.4 1.45
 3 7 8 4.27 1.39
 3 -7 9 15.07 2.08
 -3 7 -9 15.17 1.87
 -3 7 -9 12.64 2.06
 -3 -7 -9 14.35 1.01
 -3 7 -9 17.29 2.29
 3 -7 9 17.78 2.34
 3 7 9 13.63 2.21
 3 7 10 461.28 18.48
 -3 -7 -10 459.07 15.13
 3 -7 10 407.75 17.21
 -3 7 -10 489.56 17.5
 -3 7 -10 492.81 18.54
 -3 7 -10 488.26 18.1
 3 -7 10 451.71 18.04
 3 7 10 405.51 18.1
 3 7 11 22.19 2.95
 -3 -7 -11 26.31 1.6
 3 -7 11 25.01 2.76
 -3 7 -11 25.17 2.59
 -3 7 -11 30.84 3.07
 -3 7 -11 24.51 2.93
 3 -7 11 27.66 2.95
 3 7 11 27.68 3.22
 3 7 12 88.03 6.19
 3 -7 12 95.63 5.67
 -3 -7 -12 98.24 3.97
 -3 7 -12 82.57 5.38
 -3 7 -12 94.74 6.18
 3 -7 12 77.16 5.56
 3 7 12 92.91 6.33
 3 7 13 0.4 1.36
 -3 -7 -13 0.31 0.39
 3 -7 13 0.6 0.94
 -3 7 -13 0.92 0.84
 -3 7 -13 0.38 0.97
 3 -7 13 1.34 1.36
 3 7 13 -0.39 0.94
 -3 -7 -14 286.95 10.46
 3 -7 14 282.58 12.51
 -3 7 -14 287.2 12.79
 -3 7 -14 297.4 13.49
 3 -7 14 296.08 12.95
 3 7 14 286.08 13.43
 -3 7 -14 281.25 14.02
 -3 -7 -15 13.58 1.42
 3 -7 15 16.49 2.51
 -3 7 -15 14.22 2.3
 -3 7 -15 19.28 2.77
 3 -7 15 15.04 2.4
 -3 7 -15 15.54 2.87
 -3 -7 -16 338.22 12.23
 3 -7 16 342.49 14.39
 -3 7 -16 325.63 14.58
 3 -7 16 327.03 14.27
 -3 7 -16 306.08 15.7
 -3 7 -16 341.99 15.27
 -3 7 -17 21.42 3.01
 3 -7 17 25.01 2.97
 -3 7 -17 20.28 3.29
 -3 7 -17 20.4 3.08
 -3 7 -18 262.62 12.72
 3 -7 18 243.84 11.81
 -3 7 -18 263.27 13.95
 -3 7 -18 270.27 13.22
 -3 7 -19 15.85 2.81
 -3 7 -19 12.89 2.66
 3 -7 19 12.54 2.23
 -3 7 -19 13.71 3.13
 -3 -7 -20 495.73 17.35
 -3 7 -20 450.07 20.05
 -3 7 -20 449.15 20.32
 3 -7 20 464.14 18.8
 -3 7 -20 502.26 22.02
 3 7 21 8.28 1.78
 -3 7 -21 3.99 1.8
 -3 7 -21 9.19 2.45
 3 -7 21 6.57 1.83
 -3 7 -21 4.49 2.01
 -3 -7 -22 126.36 6.1
 -3 7 -22 118.67 8.21
 -3 7 -22 114.73 8.22
 3 -7 22 111.87 6.69
 -3 7 -22 109.06 8.93
 -3 -7 -23 66.08 4.19
 -3 7 -23 60.13 5.96
 3 -7 23 58.52 4.53
 -3 7 -23 70.9 6.98
 -3 7 -23 73.09 6.31
 -3 7 -24 156.18 10.27
 3 -7 24 164.7 8.27
 -3 7 -24 176.31 10.66
 -3 7 -24 158.01 11.36
 -3 7 -25 23.38 3.81
 -3 7 -25 13.9 3.68
 -3 7 -25 20.85 3.65
 3 8 -26 30.7 4.84
 3 -8 -26 29.5 4.23
 -3 -8 26 21.39 4.42
 -3 8 26 20.43 4.51
 3 8 -25 7.1 2.67
 3 -8 -25 12.01 2.9
 -3 -8 25 11.9 3.68
 -3 8 25 13.36 3.57
 3 8 -24 29.09 3.7
 3 8 -24 43.28 5.56
 3 -8 -24 36.05 4.63
 -3 -8 24 38.88 5.54
 -3 8 24 32.42 5.04
 3 8 -23 9.44 2.28
 3 8 -23 12.6 3.19
 3 -8 -23 9.96 2.57
 -3 8 23 9.38 2.94
 -3 -8 23 9.51 3.12
 3 8 -22 54.84 4.91
 3 -8 -22 71.79 6.22
 3 8 -22 53.06 6.07
 -3 8 22 70.32 6.94
 -3 -8 22 69.32 7.01
 3 -8 -21 44.53 4.91
 3 8 -21 34.5 4.61
 -3 -8 21 34.13 4.92
 -3 8 21 32.22 4.76
 -3 -8 21 32.09 2.68
 -3 8 21 36.73 3.33
 3 8 -21 25.54 3.3
 3 8 -20 7.7 2.41
 -3 8 20 6.22 0.92
 -3 8 20 5.63 2.27
 -3 -8 20 3.83 2.01
 -3 -8 20 4.83 1.1
 3 8 -20 3 1.49
 -3 8 20 7.45 1.61
 -3 8 19 15.96 1.54
 -3 -8 19 12.12 2.89
 -3 8 19 14.24 3.03
 -3 -8 19 12.92 1.6
 -3 8 19 16.49 2.3
 3 8 -19 14.56 2.42
 3 8 -18 26.37 1.91
 -3 8 18 31.76 2.33
 -3 8 18 38.18 4.48
 -3 -8 18 29.34 4.15
 -3 -8 18 33.02 2.35
 3 -8 -18 38.46 4.54
 -3 8 18 32.55 3.01
 -3 -8 17 29.33 2.19
 3 -8 -17 30.47 4.02
 3 8 -17 28.66 2.13
 -3 8 17 29.58 2.39
 -3 8 17 29.51 2.87
 -3 -8 17 40.27 4.74
 -3 8 17 27.01 3.83
 -3 8 16 -0.25 0.51
 -3 -8 16 2.05 1.47
 -3 8 16 2 1.43
 3 8 -16 0.91 0.69
 -3 8 16 2.53 0.88
 -3 -8 16 2.29 0.68
 3 8 -15 5.28 1.89
 -3 8 15 -0.25 0.45
 -3 -8 15 6.76 1.8
 -3 8 15 3.75 1.41
 3 8 -15 3.94 0.98
 -3 8 15 5.5 1.19
 -3 -8 15 3.42 0.72
 3 -8 -15 6.69 2.03
 3 8 -14 25.57 3.33
 -3 -8 14 23.3 1.51
 -3 8 14 18.57 2.84
 3 -8 -14 19.84 3.12
 -3 8 14 22 3.03
 -3 -8 14 26.3 3.33
 -3 8 14 21.28 2.15
 3 8 -14 19.61 2.03
 -3 8 14 21.51 2.32
 -3 -8 13 1.7 1.28
 -3 8 13 0.82 0.83
 -3 -8 13 1.12 1.06
 3 8 -13 0.87 1.18
 3 8 -13 -0.36 0.73
 -3 8 13 -0.2 0.58
 -3 8 13 0.39 1.32
 3 -8 -13 -0.44 1.21
 -3 -8 13 -0.2 0.35
 -3 -8 12 1.59 1.14
 -3 8 12 1.15 0.85
 3 8 -12 1.23 1.05
 3 8 -12 0.74 0.69
 -3 8 12 0.63 0.68
 -3 -8 12 0.51 0.25
 3 -8 -12 -0.43 0.95
 3 -8 -11 24.84 3.2
 -3 8 11 32.81 3.37
 -3 -8 11 32.13 3.35
 3 8 -11 30.76 3.41
 3 8 -11 26.39 2.31
 -3 8 11 25.6 2.43
 3 -8 -11 23.11 2.38
 3 -8 -10 195.57 10.04
 -3 -8 10 212.21 9.77
 -3 8 10 186.06 9.28
 3 8 -10 180.4 8.02
 -3 8 10 188.66 8.31
 3 -8 -10 183.94 8.4
 3 8 -10 163.89 9.27
 3 -8 -9 49.8 4.35
 3 8 -9 47 4.13
 3 8 -9 44.35 3.13
 -3 8 9 48.67 3.43
 3 -8 -9 47.31 3.5
 -3 8 9 39.65 3.54
 -3 -8 9 49.99 3.99
 3 -8 -8 136.44 7.79
 3 8 -8 136.19 7.41
 -3 -8 8 119.55 6.87
 3 8 -8 135.64 6.02
 3 8 -8 119.87 6.21
 -3 8 8 141.73 6.64
 3 -8 -8 139.91 6.8
 -3 8 8 135.4 7.08
 -3 -8 8 117.67 6.88
 3 -8 -7 23.24 2.88
 3 8 -7 18.75 2.42
 -3 -8 7 20.89 2.39
 3 8 -7 18.01 2.62
 3 8 -7 21.49 1.92
 3 -8 -7 23.14 2.42
 -3 8 7 21.42 2.25
 3 8 -7 21.11 2.17
 -3 8 7 24.82 2.54
 -3 -8 7 20.23 2.35
 3 8 -6 280.02 11.61
 -3 -8 6 241.34 10.95
 3 8 -6 264.27 12.29
 3 8 -6 258.03 10.11
 3 -8 -6 260.18 11.08
 -3 8 6 260.21 10.92
 -3 8 6 271.12 11.16
 -3 -8 6 262.92 11.18
 3 8 -6 249.35 10.59
 3 8 -5 255.32 7.64
 -3 -8 5 258.36 7.31
 3 8 -5 260.26 9.12
 3 8 -5 265.29 6.02
 3 8 -5 281.55 7.36
 -3 8 5 262.76 7.3
 3 -8 -5 284 7.86
 -3 8 5 271.37 7.31
 3 8 -5 277.86 7.31
 -3 -8 5 263.25 7.5
 3 8 -4 621.15 10.43
 3 -8 -4 599.93 10.17
 3 8 -4 653.8 11.75
 -3 -8 4 654.47 11.1
 3 8 -4 626.77 13.4
 3 8 -4 625.56 9.4
 3 -8 -4 644.74 11.92
 -3 8 4 618.26 11.27
 -3 8 4 623.01 10.62
 -3 -8 4 590.47 10.46
 3 8 -4 600.29 10.69
 3 8 -3 577.02 20.38
 3 8 -3 558.28 20.32
 -3 -8 3 557.45 19.98
 3 8 -3 560.51 21.48
 3 -8 -3 565.88 19.66
 3 8 -3 547.79 19.5
 -3 8 3 560.61 20.51
 3 -8 -3 558.92 20.68
 3 -8 -3 578.81 19.87
 3 8 -3 533.46 19.76
 3 8 -2 30.02 2.38
 3 -8 -2 33.69 2.55
 3 8 -2 26.34 2.87
 3 8 -2 29.95 2.03
 -3 -8 2 30.55 2.43
 3 8 -2 32.81 2.63
 -3 -8 2 32.03 2.48
 -3 8 2 31.41 2.9
 3 -8 -2 35.65 3.09
 3 8 -2 26.95 2.2
 3 8 -2 27.87 2.62
 3 -8 -2 29.36 2.32
 3 8 -1 165.68 7
 3 -8 -1 165.71 6.91
 3 -8 -1 169.86 7.12
 3 8 -1 157.4 6.62
 -3 -8 1 145.87 6.82
 -3 -8 1 157.29 7.28
 3 8 -1 160.93 7.13
 3 -8 -1 155.99 7.74
 3 -8 -1 154.46 6.81
 3 8 -1 153.96 6.79
 3 8 -1 158.18 7.56
 3 -8 0 596.86 9.15
 3 8 0 609.48 9.55
 3 -8 0 609.58 9.69
 3 8 0 616.39 9.3
 -3 -8 0 614.93 9.09
 -3 -8 0 581.14 9.4
 -3 -8 0 618.42 10.97
 -3 8 0 600.15 9.56
 3 8 0 602.46 9.42
 3 -8 0 580.2 9.09
 3 8 0 601.39 9.31
 3 -8 1 346.5 12.67
 3 8 1 339.04 12.72
 -3 -8 -1 335.93 12.17
 -3 -8 -1 332.21 13.35
 3 8 1 312.85 12.21
 3 -8 1 331.38 13.47
 -3 8 -1 333.26 13.56
 -3 8 -1 344.99 12.65
 -3 -8 -1 326.25 12.56
 3 8 2 1133.23 37.46
 -3 -8 -2 1152.68 36.45
 -3 -8 -2 1131.49 38.33
 3 8 2 1074.68 36.6
 3 -8 2 1074.07 38.01
 -3 8 -2 1109.82 38.2
 -3 8 -2 1139 37.3
 -3 -8 -2 1109.32 37.27
 -3 8 -3 108.56 5.22
 3 8 3 92.28 5.2
 -3 -8 -3 100.01 4.32
 -3 -8 -3 102.47 5.88
 3 -8 3 85.65 4.66
 3 -8 3 95.84 5.52
 -3 8 -3 98.33 5.68
 -3 8 -3 95.6 5.07
 -3 -8 -3 88.67 5.02
 3 8 4 94.79 5.44
 -3 -8 -4 92.18 4.05
 3 -8 4 99.94 4.81
 -3 8 -4 98.11 5.66
 3 -8 4 79.76 5.14
 -3 8 -4 97.92 5.13
 -3 -8 -4 95.87 5.24
 -3 8 -4 89.97 5.1
 -3 -8 -5 218.43 8.09
 3 -8 5 217.25 8.96
 3 -8 5 233.56 10.05
 -3 8 -5 226.92 10.14
 3 8 5 226.32 9.98
 -3 8 -5 227.02 9.86
 -3 -8 -5 229.94 9.88
 -3 -8 -6 690.59 22.85
 3 -8 6 681.36 23.87
 3 -8 6 657.28 25.43
 3 8 6 748.03 25.54
 3 -8 6 749.16 25.34
 -3 8 -6 694.78 25.33
 3 -8 7 325.78 13.94
 3 8 7 326.85 13.81
 3 -8 7 323.03 13.47
 -3 -8 -7 327.88 11.22
 -3 8 -7 334.24 13.72
 -3 8 -7 329.11 14.03
 3 -8 8 151.81 7.59
 3 -8 8 156.02 8.13
 3 8 8 165.64 8.25
 -3 8 -8 139.31 7.64
 -3 -8 -8 144.72 5.56
 -3 8 -8 150.69 8.08
 3 -8 9 131.19 7.39
 -3 8 -9 151.37 8.2
 -3 8 -9 156.89 7.99
 -3 -8 -9 146.71 5.57
 3 -8 9 157.83 8.16
 3 8 9 153.95 8.2
 3 -8 10 706.66 25.08
 -3 8 -10 710.91 24.39
 -3 -8 -10 663.76 22.39
 -3 8 -10 668.55 25.78
 -3 8 -10 736.61 25.55
 3 -8 10 652.56 25.48
 3 8 10 718.63 26.06
 3 -8 11 86.15 5.43
 -3 -8 -11 82.5 3.63
 -3 8 -11 81.64 4.93
 -3 8 -11 81.52 5.83
 -3 8 -11 87.32 5.61
 3 -8 11 83.6 5.71
 3 8 11 88.37 6.03
 3 8 12 262.36 12.23
 -3 -8 -12 235.55 8.83
 3 -8 12 255.85 11.23
 -3 8 -12 255.23 10.8
 -3 8 -12 262.81 12.16
 -3 8 -12 251.52 11.43
 3 -8 12 232.9 11.36
 3 8 12 241.61 11.85
 3 -8 13 53.43 4.25
 -3 -8 -13 50.68 2.69
 -3 8 -13 48.65 3.96
 -3 8 -13 45.85 4.45
 3 -8 13 59.42 4.66
 3 8 13 56.75 4.9
 -3 8 -14 39.55 4.14
 -3 8 -14 46.8 3.86
 3 -8 14 39.77 3.92
 3 -8 14 42.39 3.85
 -3 -8 -14 41.69 2.44
 -3 -8 -15 3.56 0.78
 -3 8 -15 2.95 1.26
 -3 8 -15 4.41 1.79
 3 -8 15 2.51 1.49
 -3 8 -15 5.22 1.84
 -3 -8 -16 17.65 1.6
 -3 8 -16 14.36 2.33
 -3 8 -16 22.9 3.26
 3 -8 16 19.03 2.72
 -3 8 -16 20.01 3.4
 -3 -8 -17 23.35 1.95
 -3 8 -17 30.38 3.78
 -3 8 -17 27.21 3.15
 3 -8 17 25.18 3.12
 -3 8 -17 22.53 3.69
 -3 8 -18 0.98 1.26
 -3 8 -18 0.4 1.08
 3 -8 18 -1.08 1.3
 -3 8 -18 -0.59 1.3
 3 8 19 4.55 1.51
 -3 8 -19 12.17 2.76
 -3 8 -19 7.57 2.13
 3 -8 19 6.4 1.92
 -3 8 -19 8.51 2.47
 3 8 20 1.62 1.13
 -3 8 -20 0.88 1.13
 -3 8 -20 -0.52 1.34
 3 -8 20 0.35 1.27
 -3 8 -20 1.9 1.52
 3 8 21 1.6 1.3
 -3 -8 -21 0.57 0.67
 -3 8 -21 1.85 1.45
 -3 8 -21 3.78 1.89
 3 -8 21 2.05 1.42
 -3 8 -21 2.62 1.97
 -3 -8 -22 0.2 0.48
 -3 8 -22 5.32 1.96
 -3 8 -22 4.45 2.07
 3 -8 22 7.65 1.88
 -3 8 -22 4.73 2.29
 -3 -8 -23 1.45 0.94
 -3 8 -23 1.01 1.51
 3 -8 23 -0.32 1.13
 -3 8 -23 3.49 2.19
 -3 8 -23 0.57 1.47
 -3 8 -24 29.15 4.1
 3 -8 24 31.48 3.27
 -3 8 -24 27.58 4.22
 -3 8 -24 29.46 4.74
 -3 8 -25 -1.8 1.96
 -3 8 -25 0.74 2.01
 -3 8 -25 -0.54 1.29
 3 9 -25 35.08 5.31
 3 -9 -25 33.13 4.6
 -3 -9 25 38.07 5.52
 -3 9 25 28.2 4.92
 -3 -9 24 10.69 3.11
 -3 9 24 12.04 3.35
 3 -9 -24 11.84 2.91
 3 9 -24 12.05 3.23
 3 9 -24 7.86 2.19
 -3 -9 23 49.77 6.15
 -3 9 23 54.76 6.34
 3 9 -23 59.04 6.47
 3 -9 -23 57.26 5.79
 3 9 -23 62.98 5.36
 -3 9 22 1.38 1.77
 -3 -9 22 2.8 2.2
 3 -9 -22 3.28 1.79
 3 9 -22 2.66 2.25
 3 9 -22 4.17 1.85
 -3 -9 21 64.23 6.71
 3 9 -21 68.18 5.46
 3 9 -21 63.26 6.39
 3 9 -20 33.14 4.59
 -3 9 20 37.46 2.57
 -3 -9 20 32.48 2.46
 3 9 -20 44.35 4.17
 -3 9 20 35.45 3.4
 -3 9 20 45.59 5.31
 -3 -9 20 42.74 5.2
 -3 -9 19 204.42 8.14
 -3 9 19 230.41 12.57
 -3 -9 19 211.09 12.33
 -3 9 19 210.06 8.53
 -3 9 19 200.18 9.56
 -3 -9 18 0.64 0.65
 3 -9 -18 0.56 1.69
 3 9 -18 0.6 0.73
 -3 9 18 0.56 1.34
 -3 -9 18 -0.58 1.56
 -3 9 18 0.19 0.76
 -3 9 18 -0.28 1.02
 -3 -9 17 359.86 12.8
 3 -9 -17 361.41 17.32
 -3 -9 17 358.25 17.26
 -3 9 17 386.65 17.45
 3 9 -17 356.47 13.49
 -3 9 17 380.13 13.91
 -3 9 17 366.63 14.74
 3 9 -16 23.35 3.66
 -3 -9 16 25.84 1.73
 3 -9 -16 21.04 3.39
 -3 9 16 25.96 3.58
 -3 -9 16 28.27 3.83
 -3 9 16 24.64 2.37
 3 9 -16 22.58 2.21
 -3 9 16 24.68 2.68
 3 9 -15 227.6 11.85
 -3 -9 15 201.95 7.6
 3 -9 -15 211.47 11.74
 -3 9 15 232.06 11.75
 -3 -9 15 216.14 11.53
 -3 9 15 214.01 9.12
 3 9 -15 221.33 8.98
 -3 9 15 208.57 9.61
 -3 9 14 11.41 2.25
 -3 -9 14 10.45 2.4
 -3 -9 14 14.46 1.04
 3 9 -14 11.5 1.66
 -3 9 14 14.29 1.86
 3 9 -14 16.06 2.71
 -3 -9 13 329 14.9
 -3 9 13 330.28 14.74
 -3 -9 13 298.21 10.44
 3 -9 -13 378.38 15.92
 3 9 -13 348.48 12.67
 -3 9 13 346.49 12.89
 3 9 -13 341.19 15.23
 -3 -9 12 0.4 1.02
 -3 9 12 1.15 1.04
 3 -9 -12 -0.46 1.1
 3 9 -12 0.21 0.74
 -3 9 12 -0.23 0.7
 3 9 -12 0.43 1.1
 3 9 -11 258.08 12.53
 3 -9 -11 265.1 12.94
 -3 -9 11 268.64 12.36
 -3 9 11 255.65 12.01
 -3 9 11 276.29 11.07
 3 9 -11 270.48 10.78
 3 -9 -11 238.24 10.96
 3 9 -10 6.55 1.69
 3 -9 -10 9.84 2.13
 -3 9 10 7.28 1.66
 -3 -9 10 6.19 1.57
 -3 9 10 9.45 1.64
 3 9 -10 6.79 1.35
 3 -9 -10 8.23 1.58
 3 9 -9 294.72 13.93
 3 9 -9 287.41 12.97
 -3 -9 9 251.09 12.03
 3 -9 -9 293.43 13.4
 3 9 -9 286.17 10.72
 -3 9 9 277.36 11.58
 3 9 -9 291.54 11.41
 -3 -9 9 276.27 12.35
 3 -9 -9 276.68 11.85
 -3 9 9 261.67 12.14
 3 9 -8 36.27 3.98
 -3 -9 8 34.68 3.38
 3 9 -8 41.33 3.79
 3 -9 -8 47.28 4.28
 3 9 -8 44.37 2.75
 3 9 -8 36.83 3.03
 -3 9 8 43.53 3.37
 -3 -9 8 39.4 3.45
 -3 9 8 36.45 3.3
 3 -9 -8 45.74 3.59
 3 9 -7 383.05 16.16
 -3 -9 7 364.13 14.58
 3 9 -7 381.21 15.2
 3 -9 -7 341.7 15.42
 3 9 -7 353.28 13.02
 3 9 -7 353.72 13.97
 -3 9 7 347.6 14.14
 -3 -9 7 361.13 14.48
 3 -9 -7 364.27 14.5
 -3 9 7 348.64 14.3
 3 9 -6 25.79 3.16
 3 9 -6 17.44 2.27
 -3 -9 6 16.13 2.26
 -3 -9 6 21.26 1.23
 3 -9 -6 18.12 2.63
 3 9 -6 20.76 1.81
 3 -9 -6 20.89 2.42
 -3 9 6 19.85 2.28
 -3 -9 6 23.9 2.43
 3 9 -6 17.84 2.19
 -3 9 6 17.3 2.08
 3 9 -5 77.43 5.52
 -3 -9 5 71.58 3.12
 3 -9 -5 54.11 4.71
 3 9 -5 74.2 4.85
 -3 -9 5 65.35 4.42
 3 -9 -5 73.73 4.32
 3 9 -5 66.63 3.71
 3 9 -5 77.01 4.41
 -3 9 5 74.13 4.62
 3 -9 -5 77.75 4.88
 -3 -9 5 64.13 4.25
 3 9 -5 67.86 4.39
 -3 9 5 73.69 4.42
 3 -9 -4 14.64 1.64
 3 9 -4 13.77 1.65
 3 9 -4 18.64 2.5
 -3 -9 4 15.38 1.18
 -3 -9 4 12.1 1.72
 3 9 -4 15.57 1.95
 -3 9 4 11.19 1.74
 3 -9 -4 15.59 2.02
 -3 -9 4 14.87 1.77
 3 9 -4 18.11 2.09
 -3 9 4 12.45 1.61
 3 9 -3 44.57 2.72
 3 -9 -3 51.61 2.85
 3 9 -3 52.32 4.06
 -3 -9 3 49.82 2.32
 3 9 -3 50.63 3.32
 -3 -9 3 46.14 2.98
 3 -9 -3 49.33 2.72
 3 -9 -3 45.69 3.4
 -3 9 3 56.42 3.63
 3 9 -3 50.51 3.34
 3 -9 -2 3.03 0.84
 3 9 -2 1.75 0.76
 -3 -9 2 0.87 0.56
 -3 -9 2 1.21 0.73
 3 -9 -2 2.93 0.75
 3 9 -2 1.08 0.55
 -3 -9 2 2.52 0.81
 3 9 -2 2.54 0.87
 3 -9 -2 2.62 0.99
 -3 9 2 1.34 0.97
 3 9 -2 1.77 0.92
 3 9 -1 206.31 8.77
 3 -9 -1 223.92 8.76
 3 -9 -1 209.27 9.15
 -3 -9 1 208.95 8.72
 3 9 -1 217.98 8.75
 -3 -9 1 225.61 9.09
 -3 -9 1 221.2 9.31
 3 9 -1 218.08 9.27
 3 -9 -1 221.14 10.08
 3 -9 -1 216.15 8.72
 3 9 -1 221.39 9.78
 3 9 -1 228.16 8.73
 3 -9 0 92.57 4.44
 3 9 0 100.28 4.33
 -3 -9 0 85.41 4
 -3 -9 0 89.79 4.63
 3 9 0 90.66 4.24
 3 -9 0 99.94 5.24
 3 -9 0 83.32 3.82
 3 9 0 96.8 4.04
 3 9 0 99.83 5.09
 -3 -9 -1 4.05 0.97
 -3 9 -1 3.85 0.91
 3 -9 1 4.73 1.13
 3 9 1 2.6 0.83
 -3 -9 -1 1.45 0.64
 -3 -9 -1 2.86 0.97
 3 9 1 2.54 0.74
 3 -9 1 2.75 1.14
 3 -9 1 -0.3 0.55
 -3 9 -1 6.13 1.58
 3 9 1 4.33 1.27
 3 9 1 4.52 0.92
 3 -9 1 2.94 0.77
 -3 -9 -2 0.37 0.51
 -3 9 -2 0.18 0.5
 3 9 2 -0.22 0.77
 -3 -9 -2 -0.15 0.48
 -3 -9 -2 -0.29 0.78
 3 -9 2 -0.28 0.75
 3 9 2 0.34 0.46
 3 -9 2 -0.31 0.49
 -3 9 -2 0.28 0.72
 3 9 2 -0.28 0.79
 3 9 3 187.79 8.29
 -3 -9 -3 174.57 7.1
 -3 -9 -3 172.16 8.68
 3 -9 3 187.23 8.68
 -3 9 -3 176.47 8.59
 -3 -9 -3 170.13 7.76
 -3 9 -3 173.23 7.75
 3 9 4 6.71 1.42
 -3 -9 -4 8.05 1.01
 3 -9 4 9.27 1.24
 3 -9 4 8.54 1.62
 -3 9 -4 5.26 1.37
 -3 -9 -4 8.57 1.46
 -3 9 -4 8.34 1.33
 3 9 5 135.49 6.92
 -3 -9 -5 126.77 5.24
 3 -9 5 110.78 6.49
 -3 -9 -5 126.27 6.51
 -3 9 -5 127.37 6.5
 -3 9 -5 123.66 6.87
 3 -9 5 122.29 5.73
 -3 -9 -6 4.86 0.79
 3 -9 6 4.26 1.29
 3 -9 6 5.2 1
 -3 9 -6 3.94 1.29
 3 -9 6 2.33 1.32
 3 9 6 2.98 1.24
 3 9 7 125.36 7.06
 -3 -9 -7 127.22 5.07
 3 -9 7 121.74 6.83
 -3 9 -7 120.65 6.87
 3 -9 7 116.49 6.97
 -3 9 -7 121.39 6.77
 3 9 8 123.39 6.13
 -3 9 -8 148.78 6.85
 -3 9 -8 122.92 5.92
 -3 -9 -8 120.1 3.14
 3 -9 8 143.36 6.09
 3 -9 8 125.93 6.15
 3 -9 9 264.49 12.39
 3 -9 9 288.67 13.06
 3 9 9 313.45 13.41
 -3 9 -9 321.28 13.72
 -3 -9 -9 287.9 10.31
 -3 9 -9 303.9 13.01
 3 -9 10 5.2 1.47
 3 -9 10 3.94 1.56
 3 9 10 4.86 1.66
 -3 -9 -10 4 0.72
 -3 9 -10 4.61 1.44
 -3 9 -10 6.34 1.76
 3 -9 11 283.89 12.75
 -3 9 -11 303.35 13.11
 -3 9 -11 273.14 13.43
 -3 -9 -11 288.81 10.37
 3 -9 11 312.02 13.43
 3 9 11 306.47 13.75
 3 -9 12 409.22 15.93
 -3 9 -12 390.01 14.84
 -3 9 -12 369.99 16.6
 -3 -9 -12 367.94 13.12
 -3 9 -12 383.54 15.99
 3 -9 12 375.23 16.12
 3 9 12 374.93 16.48
 -3 9 -13 458.09 19.5
 -3 9 -13 480.79 18.72
 -3 9 -13 474.87 17.63
 3 -9 13 473.89 18.9
 3 -9 13 434.32 18.3
 -3 -9 -13 451.46 15.75
 -3 9 -14 9.12 2.3
 -3 9 -14 10.65 1.86
 3 -9 14 13.16 2.44
 -3 -9 -14 16.1 1.44
 -3 9 -15 233.24 12.35
 -3 9 -15 239.3 10.95
 3 -9 15 243.93 11.74
 -3 -9 -15 249.15 9.2
 3 9 16 9.12 2.09
 -3 -9 -16 7.17 1.13
 -3 9 -16 10.23 1.94
 -3 9 -16 11.22 2.47
 3 -9 16 7.21 2.05
 -3 9 -16 10.72 2.57
 3 9 17 220.95 10.81
 -3 -9 -17 232.55 8.94
 -3 9 -17 231.26 12.34
 -3 9 -17 223.12 10.84
 3 -9 17 235.16 11.39
 -3 9 -17 237.32 13.06
 3 9 18 90.45 6
 -3 9 -18 90.37 6.16
 3 -9 18 87.68 6.12
 -3 9 -18 96.51 7.76
 -3 9 -18 92.32 7.18
 -3 9 -19 228.74 11.15
 3 -9 19 224.72 10.95
 -3 9 -19 236.8 12.58
 -3 9 -20 -0.4 1.26
 -3 9 -20 -1.11 1.74
 3 -9 20 1.1 1.29
 -3 9 -20 -0.65 1.65
 -3 -9 -21 283.63 11.06
 -3 9 -21 290.43 13.64
 -3 9 -21 300.75 15.09
 3 -9 21 278.23 12.89
 -3 9 -21 283.54 15.61
 -3 -9 -22 26.93 2.31
 -3 9 -22 21.19 3.23
 3 -9 22 26.32 3.17
 -3 9 -22 27.57 4.49
 -3 9 -22 30.5 4.39
 -3 9 -23 111.08 7.54
 3 -9 23 108.15 6.64
 -3 9 -23 100.56 8.7
 -3 9 -23 97.46 7.99
 -3 9 -24 6.18 2.16
 3 -9 24 3.86 1.71
 -3 9 -24 2.91 1.98
 -3 9 -24 5.53 2.55
 -3 9 -25 188.95 11.75
 -3 9 -25 174.02 12.11
 -3 9 -25 169.26 10.2
 3 10 -25 54.9 6.54
 3 -10 -25 66.31 6.29
 -3 10 25 59.16 6.9
 -3 -10 25 53.81 6.89
 3 -10 -24 19.83 3.56
 -3 -10 24 15.24 3.76
 -3 10 24 14.22 3.56
 3 10 -24 22.68 4.33
 3 10 -23 30.5 4.84
 -3 -10 23 26.33 4.71
 -3 10 23 43.08 5.84
 3 10 -23 40.91 4.28
 3 -10 -23 33.03 4.43
 -3 10 22 46.01 5.66
 -3 -10 22 35.07 5.18
 3 10 -22 41.33 4.35
 3 -10 -22 52.63 5.45
 3 10 -22 47.34 5.72
 -3 10 21 22.29 3.92
 -3 -10 21 30.84 4.72
 3 10 -21 21.32 3.22
 3 10 -21 23.17 4.04
 -3 -10 20 142.4 9.8
 -3 10 20 134.06 9.5
 -3 10 20 114.24 6.82
 3 -10 -19 1.22 1.74
 -3 10 19 0.3 0.95
 -3 10 19 0.4 0.8
 -3 -10 19 0.22 0.52
 -3 10 19 -0.59 1.52
 -3 -10 19 -0.61 1.35
 -3 10 18 1.2 0.98
 -3 10 18 -0.22 0.81
 -3 -10 18 -0.2 0.45
 3 -10 -18 0.59 1.77
 -3 10 18 1.68 1.34
 -3 -10 18 1.15 1.73
 -3 10 17 12.54 2.06
 -3 10 17 12.16 2.64
 -3 -10 17 5.45 1.87
 3 10 -17 8.81 1.47
 -3 10 17 7.72 1.46
 3 -10 -17 9.75 2.56
 -3 -10 17 8.04 0.97
 3 10 -16 5.45 1.99
 -3 -10 16 7.39 0.85
 3 -10 -16 11.09 2.89
 -3 10 16 9.95 2.44
 -3 -10 16 11.83 2.6
 3 10 -16 6.8 1.42
 -3 10 16 11.35 1.8
 -3 10 16 7.95 1.75
 -3 10 15 2.8 1.27
 -3 -10 15 2.91 1.39
 3 10 -15 2.09 1.49
 -3 10 15 0.73 0.76
 3 10 -15 0.22 0.83
 3 -10 -15 -0.54 1.09
 -3 -10 15 0.65 0.39
 -3 10 14 30.64 3.53
 -3 -10 14 32.27 3.68
 3 10 -14 26.42 3.65
 -3 10 14 28.15 2.7
 3 10 -14 29.25 2.62
 -3 -10 14 20.3 1.14
 3 -10 -14 19.25 3.34
 -3 -10 13 2.55 1.16
 -3 10 13 2.86 1.34
 3 10 -13 1.43 1.22
 -3 10 13 2.55 1.06
 3 10 -13 1.39 0.92
 3 -10 -13 3.53 1.71
 -3 10 12 17.92 2.56
 -3 -10 12 22.2 2.89
 3 10 -12 20.87 3.05
 3 10 -12 19.14 2.27
 -3 10 12 21.01 2.4
 3 -10 -12 17.08 2.93
 3 -10 -11 35.14 4.07
 3 10 -11 35.85 3.91
 3 10 -11 35.07 2.44
 3 10 -11 36.14 3.04
 -3 10 11 32.11 2.98
 -3 10 11 36.67 3.56
 -3 -10 11 24.36 3.11
 3 -10 -11 29.57 3.05
 3 -10 -10 123.92 8.13
 -3 -10 10 133.39 7.5
 3 10 -10 128.91 7.92
 3 10 -10 130.32 8.59
 3 10 -10 115.99 5.5
 3 10 -10 123.98 6.48
 -3 10 10 128.46 6.75
 -3 -10 10 134.45 7.42
 3 -10 -10 125.41 6.93
 -3 10 10 137.48 7.4
 3 -10 -9 36.37 3.88
 3 10 -9 30.82 3.4
 -3 -10 9 33.26 3.34
 3 10 -9 25.25 3.54
 3 10 -9 30.73 2.15
 3 10 -9 26.15 2.67
 -3 10 9 32.16 3.08
 -3 10 9 28.09 2.92
 3 -10 -9 27.87 2.94
 -3 -10 9 27.93 2.99
 -3 -10 8 140.56 5.3
 3 -10 -8 157.61 9.06
 3 10 -8 186.28 9.06
 -3 -10 8 153.18 8.03
 3 10 -8 150.06 9.1
 3 10 -8 150.01 6.32
 3 10 -8 152.52 7.49
 -3 10 8 176.09 7.98
 3 -10 -8 155.26 7.98
 -3 -10 8 154.46 7.92
 -3 10 8 163.96 7.91
 -3 -10 7 35.45 1.82
 3 -10 -7 35.97 3.79
 3 10 -7 39.91 3.72
 -3 -10 7 35.08 3.29
 3 10 -7 40.02 4.15
 3 10 -7 35.92 2.38
 3 10 -7 37.03 3.23
 -3 10 7 35.03 3.18
 -3 10 7 33.41 3.07
 -3 -10 7 33.14 3.09
 3 -10 -7 49.36 3.81
 3 10 -6 116.55 6.72
 -3 -10 6 115.11 6.34
 3 -10 -6 116.23 7.28
 -3 -10 6 108.09 4.42
 3 10 -6 116.71 7.48
 3 -10 -6 108.94 6.48
 -3 10 6 105.95 6.12
 3 10 -6 103.91 5.94
 -3 10 6 108.55 5.89
 -3 -10 6 110.62 6.02
 3 10 -5 65.75 4.13
 3 -10 -5 72.19 4.21
 -3 -10 5 69.52 3.31
 3 -10 -5 57.01 5
 -3 -10 5 75.64 4.73
 3 10 -5 77.04 5.07
 3 10 -5 67.1 5.36
 3 -10 -5 65.95 4.8
 -3 10 5 65.64 4.56
 -3 10 5 76.12 4.43
 -3 -10 5 73.12 4.41
 3 10 -5 68.76 4.56
 3 -10 -4 290.88 11.35
 3 10 -4 284.82 11.39
 3 -10 -4 293.09 13.43
 -3 -10 4 283.62 10.57
 -3 -10 4 270.76 11.82
 3 10 -4 315.44 13.74
 3 10 -4 310.57 12.64
 -3 10 4 303.97 12.49
 3 -10 -4 301.45 12.72
 3 10 -4 274.18 12.06
 3 10 -3 61.28 4.01
 3 -10 -3 57.68 3.53
 3 10 -3 71.91 5.39
 -3 -10 3 67.01 3.48
 -3 -10 3 70.65 4.26
 3 10 -3 63.43 4.34
 -3 10 3 57.75 4.32
 3 -10 -3 54.92 4.37
 3 10 -3 54.15 4.11
 3 -10 -2 1221.59 40.22
 3 10 -2 1242.48 40.34
 3 -10 -2 1261.76 41.27
 -3 -10 2 1192.57 40.25
 -3 -10 2 1179.07 40.91
 3 -10 -2 1250.49 40.18
 -3 -10 2 1149.68 40.58
 3 10 -2 1269.78 40
 3 10 -2 1256.47 41.33
 3 -10 -2 1223.12 42.33
 -3 10 2 1181.02 41.75
 3 10 -2 1216.73 41.61
 3 -10 -1 47.82 2.69
 3 10 -1 12.92 1.53
 3 -10 -1 22.94 2.74
 3 10 -1 14.01 1.73
 -3 -10 1 12.03 1.56
 -3 -10 1 17.35 2.02
 -3 -10 1 14.3 1.81
 3 10 -1 18.25 2.06
 3 -10 -1 41.68 3.56
 3 10 -1 15.34 2.13
 3 10 -1 16.12 1.58
 3 -10 -1 32.67 2.22
 3 -10 0 268.14 11.37
 3 10 0 269.11 10.98
 -3 -10 0 275.72 10.93
 -3 -10 0 286.58 11.56
 3 10 0 277.81 11.24
 3 -10 0 289.85 12.43
 3 10 0 274.85 10.47
 3 -10 0 269.5 10.47
 3 10 0 274.98 11.88
 -3 -10 -1 262.71 10.24
 3 -10 1 264.67 10.92
 3 10 1 268.77 10.84
 -3 -10 -1 251.8 10.28
 -3 10 -1 262.39 10.21
 -3 -10 -1 266.05 11.28
 3 10 1 249.16 10.53
 3 -10 1 266.19 11.62
 3 -10 1 274.8 12.01
 -3 10 -1 267.27 11.65
 3 -10 1 251.07 10.03
 3 10 1 260.9 10.09
 3 10 1 265.01 11.51
 -3 10 -2 133.17 6.26
 -3 -10 -2 145.21 6.42
 3 10 2 137.97 6.85
 -3 -10 -2 141.43 6.25
 -3 -10 -2 128.05 7.17
 3 10 2 142.69 6.49
 3 -10 2 127.61 7.24
 -3 10 -2 145.45 7.64
 3 -10 2 142.05 7.77
 3 10 2 142.3 7.53
 -3 -10 -3 143.38 6.69
 -3 10 -3 141.22 6.58
 3 10 3 152.36 7.34
 -3 -10 -3 142.57 6.24
 -3 -10 -3 139.02 7.64
 3 -10 3 140.19 7.54
 -3 10 -3 151.86 7.81
 3 10 3 143.32 7.59
 3 10 4 843.81 29.5
 -3 -10 -4 858.53 27.77
 3 -10 4 814.82 27.94
 3 -10 4 776.15 29.43
 -3 10 -4 824.57 29.98
 -3 10 -4 812.49 28.52
 -3 -10 -4 849.22 28.69
 -3 10 -5 236.99 10.54
 3 10 5 233.46 10.57
 -3 -10 -5 230.16 8.9
 3 -10 5 228.9 9.13
 3 -10 5 231.49 10.64
 -3 10 -5 233.21 10.9
 -3 10 -5 228.49 9.98
 -3 -10 -5 244.01 10.2
 -3 -10 -6 462.99 17.45
 -3 10 -6 448.66 17.27
 3 10 6 456.87 17.9
 -3 -10 -6 467 15.75
 3 -10 6 459.4 16.06
 3 -10 6 439.87 17.69
 -3 10 -6 484.57 18.19
 3 -10 6 448.67 18.29
 3 10 6 492.04 18.29
 -3 -10 -7 107.95 3.4
 3 -10 7 107.2 5.47
 3 10 7 102.58 5.49
 -3 10 -7 110.21 5.64
 3 -10 7 118.68 6.15
 3 10 7 114.12 5.69
 -3 10 -8 408.29 16.3
 3 -10 8 396.32 15.89
 3 10 8 417.26 16.56
 -3 -10 -8 369.48 13.47
 -3 10 -8 396.38 16.08
 3 -10 8 361.31 16.07
 3 10 8 386.57 15.92
 -3 10 -9 5.13 1.53
 3 10 9 5.55 1.78
 -3 10 -9 5.45 1.7
 -3 10 -9 5.79 1.76
 -3 -10 -9 5.05 0.88
 3 -10 9 6.12 1.66
 3 -10 9 6.79 1.78
 3 10 9 4.62 1.59
 3 10 10 103.04 6.9
 -3 10 -10 106.6 7.08
 -3 10 -10 97.04 6.38
 -3 -10 -10 113 4.66
 3 -10 10 100.04 6.28
 3 -10 10 99.05 6.67
 3 10 10 106.06 6.58
 3 10 11 217.95 10.98
 3 -10 11 197.62 10.01
 3 -10 11 211.95 10.67
 3 10 11 215.29 10.29
 -3 10 -11 191.88 10.72
 -3 -10 -11 216.52 7.95
 -3 10 -11 196.28 10.19
 3 -10 12 187.85 9.75
 -3 -10 -12 197.64 7.61
 -3 10 -12 195.1 10.74
 -3 10 -12 197.64 10.15
 3 10 12 205.58 10.02
 3 -10 12 205.83 10.42
 -3 10 -13 81.71 6.49
 -3 -10 -13 85.05 4.06
 -3 10 -13 94.09 6.37
 3 -10 13 95.64 6.48
 3 10 13 86.96 5.86
 -3 -10 -14 54.38 2.96
 -3 10 -14 49.71 3.74
 -3 10 -14 46.83 4.87
 -3 10 -14 52.6 4.62
 3 -10 14 56.53 4.83
 3 10 14 51.74 4.42
 -3 -10 -15 71.15 3.76
 -3 10 -15 79.13 4.97
 -3 10 -15 77.56 6.4
 3 -10 15 83.32 5.94
 3 10 15 87.42 5.81
 -3 -10 -16 7.94 1.11
 -3 10 -16 7.75 1.72
 -3 10 -16 7.79 2.17
 3 -10 16 7.97 2.05
 3 10 16 7.08 1.97
 -3 -10 -17 18.68 1.71
 -3 10 -17 17.68 3.27
 -3 10 -17 17.17 2.39
 3 -10 17 18.72 2.96
 -3 10 -17 21.2 3.64
 -3 10 -18 20.4 3.51
 -3 10 -18 17.24 2.51
 3 -10 18 14.64 2.69
 -3 10 -19 25.57 3.89
 -3 10 -19 22.05 2.86
 3 -10 19 22.82 3.18
 -3 10 -19 30.84 4.57
 -3 10 -20 11.11 2.81
 -3 10 -20 9.07 1.99
 3 -10 20 7.75 1.94
 -3 10 -20 8.62 2.49
 -3 10 -21 13.21 2.95
 -3 10 -21 11.38 2.33
 3 -10 21 11.02 2.33
 -3 10 -21 9.55 2.85
 -3 10 -22 6.77 2.68
 -3 10 -22 6.73 2.03
 3 -10 22 2.58 1.42
 -3 10 -22 6.33 2.7
 -3 10 -23 0.63 2.06
 -3 10 -23 0.82 1.24
 3 -10 23 2.49 1.44
 -3 10 -23 0.72 1.73
 -3 10 -24 9.67 2.87
 3 -10 24 9.56 2.22
 -3 10 -24 6.65 2.77
 3 -11 -24 3.42 2.13
 -3 -11 24 7.59 3.15
 -3 11 24 2.23 2.43
 3 11 -24 4.52 2.36
 3 11 -23 2.93 2.39
 -3 -11 23 7.3 2.88
 -3 11 23 0.71 2.15
 3 11 -23 8.35 2.23
 3 -11 -23 5.61 2.22
 -3 11 22 64.24 6.76
 -3 -11 22 56.7 6.33
 3 11 -22 58.67 5.34
 3 11 -22 65.19 6.84
 -3 -11 21 15.39 3.41
 -3 11 21 17.61 3.77
 -3 11 20 68.9 6.53
 -3 -11 20 61.26 6.34
 3 -11 -19 19.11 3.51
 -3 -11 19 16.98 3.3
 -3 11 19 24.15 3.89
 -3 -11 19 17.84 1.29
 -3 11 19 22.92 2.38
 -3 11 19 16.04 2.39
 3 -11 -18 77.56 6.91
 -3 -11 18 61.06 2.76
 -3 -11 18 62.72 6.15
 -3 11 18 78.64 6.63
 -3 11 18 74.86 4.52
 -3 11 18 72.25 5.06
 3 -11 -17 186.36 10.92
 -3 -11 17 133.99 5.25
 -3 11 17 169.86 9.97
 -3 -11 17 201.02 10.77
 3 11 -17 170.21 10.58
 -3 11 17 160.54 7.54
 -3 11 17 180.15 8.44
 3 11 -16 162.98 10.47
 3 11 -16 171.03 7.99
 -3 11 16 167.02 8.1
 3 -11 -16 189.33 11.13
 -3 -11 16 171.48 10.19
 -3 11 16 162.48 9.91
 3 11 -15 219.94 12.51
 3 11 -15 246.1 10.3
 -3 11 15 231.83 10.33
 3 -11 -15 219.03 12.65
 -3 -11 15 242.39 12.36
 -3 11 15 233.27 12.1
 3 11 -14 73.35 6.31
 3 11 -14 83.67 4.19
 -3 -11 14 69.68 5.79
 -3 11 14 89.42 6.31
 -3 11 14 71.7 4.85
 3 11 -14 74.76 4.82
 3 -11 -14 78.75 6.7
 3 11 -13 2.79 0.85
 -3 -11 13 3.81 1.39
 -3 11 13 3.26 1.33
 3 11 -13 2.51 1.44
 -3 11 13 2.24 1.24
 3 11 -13 1.54 1.07
 3 -11 -13 3.74 2
 3 11 -12 208.13 12.17
 3 11 -12 206.15 11.25
 3 -11 -12 200.83 11.5
 3 11 -12 205.39 8.01
 3 11 -12 203.42 9.35
 -3 11 12 197.08 9.45
 -3 -11 12 214.25 10.68
 -3 11 12 208.68 10.44
 3 11 -11 217.53 12.59
 3 11 -11 198.59 11.31
 3 -11 -11 239.35 12.52
 3 11 -11 226.14 8.55
 3 11 -11 221.44 10.06
 -3 11 11 223.49 10.25
 -3 -11 11 232.08 11.1
 -3 11 11 232 11.03
 3 -11 -11 248.72 10.95
 3 11 -10 158.57 9.84
 3 -11 -10 145.83 9.27
 3 11 -10 139.92 8.71
 -3 -11 10 147.59 8.34
 3 11 -10 154.12 6.16
 3 11 -10 150.91 7.63
 -3 11 10 157.21 7.96
 -3 11 10 161.58 8.34
 -3 -11 10 156.37 8.29
 3 -11 -10 166.74 8.44
 3 11 -9 1.05 1.17
 -3 -11 9 3.38 0.5
 3 -11 -9 4.27 1.49
 -3 -11 9 1.7 1.11
 3 11 -9 1.51 0.52
 3 11 -9 1.66 1.07
 -3 11 9 2.94 1.16
 3 11 -9 4.86 1.45
 -3 11 9 3.38 1.15
 -3 -11 9 2.24 1.09
 3 -11 -9 3.65 1.28
 3 11 -8 70.23 6.18
 -3 -11 8 76.18 3.26
 3 -11 -8 88.89 6.42
 -3 11 8 73.88 5.06
 3 11 -8 74.11 4.85
 -3 11 8 77.22 4.98
 3 -11 -8 81.6 5.45
 -3 -11 8 84.34 5.3
 3 11 -8 88.06 6.06
 -3 -11 8 74.73 5.28
 3 11 -7 102.17 7.37
 3 -11 -7 112.86 7.51
 -3 -11 7 110.94 4.53
 3 11 -7 101 6.67
 -3 -11 7 106.75 6.44
 3 11 -7 108.68 6.21
 -3 11 7 117.59 6.59
 3 -11 -7 119.93 6.9
 -3 11 7 119.15 6.21
 -3 -11 7 108.05 6.11
 3 11 -6 178.3 9.84
 -3 -11 6 166.05 6.51
 3 -11 -6 160.2 9.37
 -3 -11 6 157.58 8.22
 3 -11 -6 171.26 7.74
 3 11 -6 167.51 8.81
 3 11 -6 166.07 8.25
 -3 11 6 181.66 8.66
 3 -11 -6 161.38 8.58
 -3 -11 6 162.76 7.92
 -3 11 6 160.84 7.76
 3 11 -5 98.27 5.25
 3 -11 -5 100.66 5.21
 3 -11 -5 89.64 6.6
 -3 -11 5 101.75 4.56
 -3 -11 5 92.83 5.7
 3 11 -5 101.1 7.01
 3 11 -5 102.14 6.28
 3 11 -5 101.69 5.96
 3 -11 -5 97.47 6.26
 -3 11 5 109.1 6.22
 -3 -11 5 99.43 5.37
 3 11 -4 14.4 1.69
 3 -11 -4 15.83 1.72
 -3 -11 4 15.45 1.54
 -3 -11 4 16.98 2.17
 3 11 -4 12.85 2.31
 3 11 -4 15.41 2.18
 -3 11 4 13.77 2.14
 3 -11 -4 15.48 2.34
 3 11 -4 15.56 2.25
 3 -11 -3 13.12 1.51
 3 11 -3 14.52 1.63
 -3 -11 3 16.98 1.7
 -3 -11 3 13.31 1.9
 3 11 -3 15.66 2.12
 -3 11 3 16.04 2.33
 3 11 -3 14.71 2.18
 3 -11 -3 10.72 2.05
 3 11 -2 8.34 1.23
 3 -11 -2 7.2 1.11
 3 -11 -2 6.89 1.44
 -3 -11 2 10.08 1.43
 -3 -11 2 10.71 1.64
 -3 -11 2 5.5 1.16
 3 11 -2 10.87 1.78
 -3 11 2 6.53 1.64
 3 -11 -2 7.66 1.83
 3 11 -2 5.69 1.4
 3 11 -1 72.95 5.14
 -3 -11 1 87.1 4.85
 -3 -11 1 78.88 4.71
 3 11 -1 87.05 4.08
 3 -11 -1 84.2 4.15
 3 11 -1 77.83 4.97
 3 -11 -1 76 5.54
 3 -11 -1 89.79 5.22
 3 -11 0 2.89 1.1
 3 11 0 4.19 1.2
 -3 -11 0 2.55 0.83
 -3 -11 0 3.31 1.04
 3 11 0 4.47 1.15
 3 -11 0 4.27 1.37
 3 11 0 4.51 0.86
 3 -11 0 5.48 0.94
 3 11 0 4.87 1.41
 3 -11 1 0.26 0.78
 -3 -11 -1 0.25 0.72
 3 11 1 1.43 0.86
 -3 -11 -1 1.6 0.83
 -3 -11 -1 1.69 0.96
 3 11 1 3.5 1.06
 3 -11 1 0.64 1
 3 -11 1 2.16 1.18
 -3 11 -1 2.25 1.13
 3 11 1 2.11 0.74
 3 -11 1 2.29 0.69
 3 11 1 0.31 0.97
 -3 11 -2 7.16 1.15
 -3 -11 -2 7.83 1.19
 3 11 2 7.44 1.62
 -3 -11 -2 3.26 1
 -3 -11 -2 8.82 1.3
 -3 -11 -2 6.51 1.62
 3 -11 2 7.91 1.68
 3 -11 2 5.84 1.63
 -3 11 -2 5.52 1.48
 3 11 2 7.24 1.65
 3 11 2 4.59 0.98
 3 -11 2 5.83 1.03
 -3 -11 -3 47.16 3.07
 -3 11 -3 38.57 2.81
 3 11 3 36.36 3.25
 -3 -11 -3 38.15 2.71
 -3 -11 -3 39.62 3.66
 3 -11 3 37.55 3.5
 -3 11 -3 43.06 3.8
 3 11 3 35.25 3.47
 3 11 4 38.93 3.44
 -3 -11 -4 38.96 2.67
 3 -11 4 36.39 2.61
 3 -11 4 38.46 3.56
 -3 11 -4 36.65 3.59
 -3 -11 -4 38.25 2.93
 -3 11 -4 31.41 2.69
 -3 11 -5 -0.31 0.57
 3 11 5 5.3 1.47
 -3 -11 -5 3.49 0.84
 3 -11 5 4.17 0.92
 3 -11 5 3.2 1.3
 -3 11 -5 3.37 1.33
 -3 -11 -5 4.28 1.14
 -3 11 -5 4.37 1.06
 -3 11 -6 200.32 8.38
 -3 -11 -6 188.51 8.33
 3 11 6 198.59 9.11
 -3 -11 -6 191.02 7.08
 3 -11 6 189.91 7.02
 3 -11 6 176.66 8.75
 -3 11 -6 179.79 8.88
 3 -11 6 191.26 9.42
 3 11 6 194.33 9.11
 -3 11 -7 101.38 6.05
 -3 -11 -7 115.79 6.4
 -3 11 -7 100.2 6.44
 -3 -11 -7 109.74 4.98
 3 -11 7 102.99 6.54
 3 11 7 121.48 7.01
 -3 11 -7 101.84 6.54
 3 -11 7 106.73 6.93
 3 11 7 111.59 6.72
 -3 11 -8 142.5 7.94
 3 -11 8 131.64 7.48
 3 11 8 134.72 7.74
 -3 -11 -8 128.61 5.63
 -3 11 -8 121.71 7.38
 3 -11 8 125.59 7.74
 3 11 8 130.36 7.51
 -3 11 -9 30.27 3.43
 3 -11 9 29.44 3.26
 3 11 9 38.12 3.95
 -3 11 -9 30.76 3.6
 -3 -11 -9 30.73 2.16
 -3 11 -9 31.59 3.49
 3 -11 9 26.82 3.34
 3 11 9 27.24 3.21
 -3 11 -10 11.62 2.24
 3 -11 10 11.75 2.12
 -3 11 -10 11.35 2.5
 -3 11 -10 12.37 2.37
 -3 -11 -10 8.55 1.15
 3 11 10 8.48 1.92
 3 -11 10 7.29 1.97
 3 11 10 12.72 2.24
 3 11 11 66.82 5.07
 3 -11 11 56.55 4.99
 -3 11 -11 64.9 5.42
 -3 11 -11 66.49 5.65
 -3 -11 -11 61.45 3.31
 -3 11 -11 77.84 5.47
 3 -11 12 505.88 20.3
 3 11 12 489.95 19.69
 -3 11 -12 499.64 21.05
 -3 11 -12 485.89 19.79
 -3 -11 -12 481.34 16.88
 3 -11 13 124.72 7.77
 3 11 13 112.9 7.19
 -3 11 -13 116.53 7.4
 -3 11 -13 121.17 8.24
 -3 -11 -13 126.24 5.38
 -3 -11 -14 163.13 6.81
 -3 11 -14 159.89 10.05
 -3 11 -14 174.37 9.48
 3 -11 14 189.54 9.84
 -3 11 -15 124.83 8.54
 -3 -11 -15 112.67 5.23
 -3 11 -15 136.11 7.87
 -3 -11 -15 115.58 5.27
 3 -11 15 129.62 7.88
 -3 11 -16 181.91 10.99
 -3 -11 -16 185.86 7.51
 -3 -11 -16 179.42 7.48
 -3 11 -17 77.82 6.69
 3 -11 17 83.07 6.13
 -3 -11 -17 73.46 3.86
 -3 11 -18 187.61 9.04
 3 -11 18 201.53 10.46
 -3 11 -18 196.99 12.09
 -3 11 -18 179.8 11.27
 -3 11 -19 104.67 6.27
 3 -11 19 108.25 7.15
 -3 11 -19 107.81 8.67
 -3 11 -19 118.3 8.73
 -3 11 -20 46.64 4.01
 3 -11 20 45.26 4.42
 -3 11 -20 41.57 5.36
 -3 11 -20 55.41 5.81
 -3 11 -21 20.84 2.72
 3 -11 21 24.7 3.29
 -3 11 -21 18.23 3.7
 -3 11 -21 18.93 3.72
 -3 11 -22 159.86 8.69
 -3 11 -22 157.81 10.74
 -3 11 -22 155.85 11.32
 3 -11 22 180.04 9.45
 -3 11 -23 107.73 8.54
 -3 11 -23 83.27 8.12
 3 -11 23 92.22 6.37
 -3 11 -24 82.04 8.18
 -3 11 -24 92.44 8.08
 -3 12 23 63.72 6.94
 -3 -12 23 77.79 7.61
 3 12 -23 57.32 5.45
 3 12 -23 73.73 7.49
 3 12 -22 4.3 1.94
 -3 -12 22 2.09 2
 -3 12 22 5.43 2.3
 3 12 -22 3.66 2.1
 -3 -12 21 60.62 6.48
 -3 12 21 77.14 7.04
 -3 12 20 0.62 1.77
 -3 -12 20 0.64 1.82
 -3 12 19 4.68 1.99
 -3 -12 19 4.23 2.26
 3 -12 -19 9.33 2.77
 -3 12 19 4.1 1.43
 3 -12 -18 37.74 5.13
 3 12 -18 42.22 5.18
 -3 12 18 47.13 4.14
 -3 12 18 43.91 3.66
 -3 12 18 52.05 5.31
 -3 -12 18 53.29 5.45
 -3 -12 17 3.25 1.56
 -3 12 17 4.18 1.9
 3 12 -17 5.96 1.07
 3 -12 -17 5.7 2.3
 3 12 -17 4.94 2.02
 -3 12 17 4.76 1.3
 -3 12 17 2.38 1.24
 3 12 -16 14.84 3.22
 3 12 -16 15.43 1.54
 -3 -12 16 22.49 3.37
 -3 12 16 14.78 2.83
 -3 12 16 13.52 2.06
 3 12 -16 13.04 2.04
 3 -12 -16 19.66 3.64
 3 12 -15 1.14 1.55
 -3 -12 15 -0.48 1.37
 3 12 -15 0.12 0.52
 -3 12 15 -0.46 1.33
 3 12 -15 0.82 1.13
 -3 12 15 0.59 0.88
 3 -12 -15 -0.6 1.53
 3 -12 -14 4.65 2.12
 3 12 -14 6.58 2.12
 -3 -12 14 6.31 1.97
 -3 12 14 6.08 1.9
 3 12 -14 7.81 0.99
 -3 12 14 7.8 1.71
 3 12 -14 8.9 1.78
 3 12 -14 9.49 2.95
 3 -12 -13 3.39 1.71
 3 12 -13 8.55 0.95
 -3 12 13 8.96 2.06
 -3 -12 13 5.06 1.84
 3 12 -13 5.26 2.14
 -3 12 13 4.57 1.4
 3 12 -13 10.95 1.98
 3 12 -13 9.8 2.97
 3 12 -12 40.23 4.99
 3 -12 -12 26.42 3.88
 3 12 -12 29.83 3.13
 -3 12 12 25.92 2.96
 -3 -12 12 30.36 3.42
 -3 12 12 36.54 3.64
 3 12 -12 29.76 3.91
 3 12 -11 32.01 4.46
 3 12 -11 32.33 4.02
 3 -12 -11 31.72 4.14
 3 12 -11 34.83 3.25
 -3 12 11 39.02 3.56
 -3 12 11 29.73 3.32
 -3 -12 11 34.59 3.6
 3 -12 -11 30.36 3.49
 3 12 -10 1.75 1.67
 -3 -12 10 4.12 0.59
 3 -12 -10 3.12 1.7
 3 12 -10 2.76 1.32
 -3 12 10 4.42 1.4
 3 12 -10 4.92 1.42
 3 -12 -10 2.55 1.44
 -3 12 10 3.95 1.37
 -3 -12 10 2.74 1.24
 3 12 -9 50.74 5.37
 -3 -12 9 43.34 4.2
 3 -12 -9 54.67 5.25
 -3 -12 9 51.25 2.47
 3 12 -9 53.3 4.89
 3 12 -9 54.57 4.12
 -3 12 9 56.38 4.34
 -3 -12 9 52.22 4.14
 -3 12 9 54.97 4.17
 3 -12 -9 45.92 4.25
 3 12 -8 8.54 2.43
 -3 -12 8 6.5 0.88
 3 -12 -8 5.43 1.8
 -3 -12 8 8.83 2.05
 3 12 -8 6.72 1.8
 -3 12 8 9.95 1.96
 3 12 -8 7.11 1.6
 -3 -12 8 7.9 1.58
 3 -12 -8 9.54 2.01
 -3 12 8 7.29 1.54
 3 12 -7 133.77 9.29
 3 -12 -7 167.68 9.83
 -3 -12 7 159.36 6.4
 -3 -12 7 165.76 8.52
 3 -12 -7 171.26 7.84
 3 12 -7 171.6 9.19
 3 12 -7 163.47 8.26
 -3 12 7 154.13 8.37
 -3 -12 7 160.01 7.89
 3 -12 -7 153.23 8.76
 -3 12 7 166.32 7.92
 3 -12 -6 37.61 2.98
 -3 -12 6 35.14 2.31
 3 -12 -6 29.44 3.72
 -3 -12 6 37.22 3.47
 3 12 -6 38.85 4.34
 3 12 -6 33.24 3.62
 3 12 -6 36.93 3.44
 -3 12 6 36.39 3.49
 -3 -12 6 33.23 2.92
 -3 12 6 35.67 2.96
 3 -12 -6 26.44 3.25
 3 -12 -5 107.44 5.48
 3 12 -5 109.01 5.54
 -3 -12 5 111.65 5.1
 -3 -12 5 96.66 6.09
 3 12 -5 109.72 7.5
 3 12 -5 115.39 6.87
 -3 12 5 105.35 6.51
 3 12 -5 112.87 6.46
 3 -12 -5 106.74 6.78
 -3 -12 4 98.65 4.91
 -3 -12 4 102.42 6
 3 12 -4 95.29 6.9
 3 12 -4 95.92 6.17
 3 12 -4 108.97 6.34
 -3 12 4 96.4 6.18
 3 -12 -4 105.77 6.67
 3 -12 -4 95.26 4.88
 3 12 -4 94.53 4.94
 3 -12 -3 659.9 22.46
 3 12 -3 653.04 22.56
 3 -12 -3 661.16 24.19
 -3 -12 3 639.73 22.82
 -3 -12 3 631.89 23.76
 3 12 -3 649.27 24.43
 3 -12 -3 659.73 25.09
 -3 12 3 679.65 24.7
 3 12 -3 681.02 24.55
 3 -12 -2 10.51 1.98
 3 12 -2 22.71 2.71
 3 -12 -2 10.25 2.12
 -3 -12 2 16.65 2.21
 -3 -12 2 23.97 2.24
 3 -12 -2 10.32 2.1
 3 12 -2 21.4 2.58
 -3 12 2 15 2.33
 3 12 -2 26.39 2.14
 3 -12 -2 11.72 1.39
 3 12 -1 531.77 20.9
 -3 -12 1 548.43 20.07
 3 -12 -1 546.35 18.67
 -3 -12 1 544.08 19.96
 3 12 -1 542.08 20.53
 3 -12 -1 586.29 21.88
 3 -12 -1 522.54 20.43
 3 -12 0 42.03 3.62
 -3 -12 0 41.13 3.31
 3 12 0 43.12 3.35
 -3 -12 0 51.02 3.54
 -3 -12 0 47.32 3.59
 3 12 0 45.16 3.66
 3 -12 0 45.03 4.17
 3 -12 0 41.97 2.63
 3 12 0 46.8 4.12
 3 12 0 42.19 2.55
 3 -12 1 309.8 9.58
 3 12 1 288.74 8.97
 -3 -12 -1 320.19 8.61
 -3 -12 -1 320.1 9.77
 3 12 1 298 9.02
 -3 12 -1 286.53 10
 3 -12 1 296.95 10.74
 3 -12 1 317.31 7.33
 3 12 1 308.04 10.19
 3 12 1 327.95 7.24
 -3 12 -2 1.11 0.63
 -3 -12 -2 1.15 0.63
 -3 -12 -2 2.36 0.96
 3 12 2 1.38 1
 -3 -12 -2 3.94 0.98
 -3 -12 -2 5.14 1.59
 3 -12 2 0.67 1.18
 3 -12 2 0.79 0.87
 -3 12 -2 2.42 1.21
 3 12 2 1.36 0.69
 3 -12 2 0.92 0.56
 3 12 2 2.01 1.45
 -3 -12 -3 862.81 30.43
 -3 12 -3 883.21 30.41
 3 12 3 939.18 32.09
 -3 -12 -3 915.04 32.2
 -3 -12 -3 924.67 30.74
 -3 -12 -3 889.87 32.55
 3 -12 3 971.63 32.81
 -3 12 -3 895.61 32.59
 3 12 3 898.14 32.51
 3 12 4 5.27 1.41
 -3 -12 -4 5.25 1.06
 3 -12 4 5.62 1.06
 3 -12 4 7.43 1.74
 -3 -12 -4 3.46 1.04
 -3 12 -4 6.08 1.19
 3 12 5 487.27 18.58
 -3 -12 -5 457.34 16.61
 3 -12 5 448.73 16.21
 3 -12 5 477.53 18.62
 -3 12 -5 470.35 18.75
 -3 -12 -5 455.99 17.2
 -3 12 -5 459.35 17.12
 -3 -12 -6 59.64 4.12
 -3 12 -6 54.75 3.87
 -3 12 -6 56.56 4.55
 3 12 6 59.26 4.71
 -3 -12 -6 57.49 3.42
 3 -12 6 53.65 3.09
 3 -12 6 53.56 4.55
 3 -12 6 49.64 4.58
 -3 12 -6 58.69 4.72
 3 12 6 56.55 4.63
 -3 -12 -7 223.05 10.34
 -3 12 -7 225.49 10.31
 -3 12 -7 243.8 11.41
 3 -12 7 249.56 11.33
 -3 -12 -7 222.03 9.11
 3 12 7 226.22 11.09
 3 -12 7 229.6 11.61
 -3 12 -7 234.35 11.24
 3 12 7 236.07 11.22
 -3 12 -8 8.65 1.94
 -3 -12 -8 9.9 1.3
 3 -12 8 8.94 1.91
 3 12 8 8.06 2.05
 3 -12 8 9.31 2.08
 -3 12 -8 7.83 1.93
 3 12 8 9.42 2.09
 -3 12 -9 401.46 17.63
 -3 12 -9 423.8 17.52
 -3 -12 -9 408.11 14.83
 3 12 9 424.93 17.8
 3 -12 9 424.68 17.99
 3 12 9 417.75 17.41
 3 12 10 24.83 3.21
 -3 -12 -10 20.31 1.83
 -3 12 -10 19.14 3.15
 -3 12 -10 23.96 3.28
 -3 12 -10 19.2 2.84
 3 -12 10 20.78 3.08
 -3 12 -11 76.08 6.28
 -3 12 -11 70.48 5.59
 -3 -12 -11 72.54 3.82
 -3 12 -11 72.9 5.95
 3 -12 11 86.05 6.22
 -3 12 -12 18.14 3.19
 -3 -12 -12 18.04 1.7
 -3 12 -12 13.2 2.78
 3 -12 12 20.74 3.12
 -3 12 -13 190.93 11.52
 -3 -12 -13 210.5 8.29
 -3 12 -13 206.31 11.55
 3 -12 13 229.08 11.44
 3 -12 14 5.36 1.86
 -3 -12 -14 4.52 0.95
 -3 12 -14 6.04 2.06
 -3 12 -15 21.51 3.53
 -3 -12 -15 20 1.86
 -3 -12 -15 18.31 1.77
 3 -12 16 28.14 3.75
 -3 -12 -16 19.35 1.82
 -3 12 -16 23.9 3.87
 -3 -12 -16 23.96 1.96
 3 -12 17 -0.45 1.34
 -3 12 -17 -0.6 1.63
 -3 -12 -17 -0.45 0.75
 3 -12 18 0.44 1.44
 -3 12 -18 -0.62 1.67
 -3 -12 -18 0.3 0.91
 3 -12 19 0.44 1.31
 -3 12 -19 0.68 1.64
 -3 12 -19 0.63 1.52
 3 -12 20 0.86 1.4
 -3 12 -20 0.65 1.66
 -3 12 -20 1.4 1.79
 -3 12 -21 4.65 2.34
 3 -12 21 7.14 1.99
 -3 12 -21 5.74 2.44
 -3 12 -22 4.75 2.31
 3 -12 22 8.61 2.21
 -3 12 -23 3.46 2.51
 -3 12 -23 8.26 2.89
 3 -12 23 3.96 1.73
 -3 -13 23 0.72 2.7
 -3 13 23 4.9 2.54
 3 13 -23 0.5 1.51
 3 13 -23 3.1 2.43
 -3 -13 22 52.64 6.2
 -3 13 22 51.64 6.08
 -3 -13 21 11.26 3.24
 -3 13 21 6.41 2.47
 -3 -13 20 177.3 11.45
 -3 13 20 183.61 11.47
 3 13 -19 -0.69 1.65
 3 -13 -19 -2.09 2.19
 -3 13 19 1.16 1.57
 -3 -13 19 -0.6 1.88
 -3 -13 18 170.08 10.3
 3 -13 -18 150.52 10.61
 3 13 -18 151.41 10.52
 -3 13 18 136.69 7.62
 -3 13 18 165.07 10.16
 3 13 -17 3.85 2.01
 3 -13 -17 1.99 2.08
 -3 13 17 3.66 1.3
 -3 -13 17 1.07 1.19
 -3 13 17 5.19 2
 3 13 -16 43.92 5.24
 3 -13 -16 48.45 5.58
 -3 13 16 43.11 3.8
 -3 13 16 51.36 5.02
 -3 -13 16 44.07 4.78
 3 13 -15 50.1 6.39
 3 13 -15 61.42 5.94
 3 -13 -15 61.68 6.21
 3 13 -15 54.61 4.32
 -3 13 15 56.75 4.47
 -3 -13 15 72.04 5.84
 -3 13 15 67.15 5.6
 3 13 -14 251.66 15.01
 3 -13 -14 263.68 14.52
 3 13 -14 245.04 13.79
 3 13 -14 265.6 11.71
 -3 13 14 254.59 11.8
 -3 -13 14 273.6 13.15
 -3 13 14 291.06 13.26
 -3 -13 13 5.86 1.79
 -3 13 13 4.85 1.69
 3 13 -13 8.83 2.3
 3 -13 -13 3.58 1.96
 -3 13 13 8.23 1.99
 3 13 -13 7.92 1.84
 3 13 -13 6.85 2.64
 3 13 -12 266.97 15.21
 3 13 -12 268.84 13.94
 3 -13 -12 285.75 14.76
 3 13 -12 259.13 11.87
 -3 13 12 273 12.23
 -3 -13 12 286.93 13
 -3 13 12 263.85 12.51
 3 13 -11 260.03 14.3
 3 13 -11 258.16 13.2
 3 -13 -11 253.82 13.63
 -3 -13 11 241.1 8.46
 3 13 -11 252.91 11.3
 -3 13 11 237.4 11.4
 3 -13 -11 267.52 12.29
 -3 13 11 247.9 11.58
 -3 -13 11 258.88 11.85
 3 13 -10 187.6 11.68
 3 13 -10 187.08 10.71
 3 -13 -10 216.89 11.78
 -3 -13 10 184.09 6.9
 -3 13 10 197.27 9.69
 3 13 -10 185.47 9.28
 -3 13 10 196.8 9.46
 3 -13 -10 201.11 10.22
 -3 -13 10 186.59 9.42
 3 13 -9 35.72 4.5
 3 -13 -9 27.96 3.91
 -3 -13 9 33.58 2.05
 3 13 -9 42.75 4.42
 -3 13 9 38.32 3.81
 3 13 -9 31.25 3.34
 3 -13 -9 24.32 3.24
 -3 -13 9 41.06 3.47
 -3 13 9 33.49 3.19
 3 13 -8 146.74 9.66
 3 -13 -8 147.63 9.47
 -3 -13 8 139.95 5.89
 3 -13 -8 160.78 7.57
 3 13 -8 143.98 8.77
 -3 13 8 151.97 8.19
 3 13 -8 131.42 7.65
 3 -13 -8 144.32 8.37
 -3 13 8 137.41 7.29
 -3 -13 8 145.19 7.5
 3 -13 -7 2.13 0.86
 -3 -13 7 0.98 0.61
 3 -13 -7 1.02 1.23
 -3 -13 7 0.34 0.97
 3 13 -7 1.62 1.55
 3 13 -7 1.26 1.08
 -3 13 7 1.73 1.22
 3 13 -7 0.32 1.09
 3 -13 -7 1.61 1.31
 -3 13 7 0.25 0.78
 -3 -13 7 2.07 1
 3 13 -6 144.07 6.84
 3 -13 -6 152.88 6.92
 -3 -13 6 139.68 6.33
 -3 -13 6 141.81 7.82
 3 13 -6 155.53 9.49
 3 13 -6 137.12 8.27
 3 13 -6 145.38 7.9
 -3 13 6 149.67 8.14
 3 -13 -6 138.1 8.34
 3 -13 -5 2.78 0.87
 3 13 -5 1.71 0.79
 -3 -13 5 2.67 0.85
 -3 -13 5 2.19 1.17
 3 13 -5 1.31 1.07
 3 -13 -5 3.66 1.43
 3 13 -5 0.77 1.05
 -3 13 5 1.4 1.05
 3 13 -5 2.03 1.46
 -3 -13 4 261.65 11.89
 3 -13 -4 271.83 13.02
 3 13 -4 269.63 12.6
 -3 13 4 282.85 12.65
 3 13 -4 265.36 12.23
 3 13 -4 280.26 10.69
 3 -13 -4 284.77 10.63
 3 -13 -3 3.56 1.38
 3 13 -3 5.39 1.5
 3 -13 -3 3.27 1.44
 -3 -13 3 1.72 1.08
 3 13 -3 2.45 1.15
 3 -13 -3 2.94 1.42
 -3 13 3 2.12 1.16
 3 -13 -3 3.35 0.85
 3 13 -3 3.8 0.89
 3 -13 -2 23.23 2.77
 -3 -13 2 23.62 3.21
 3 -13 -2 26.78 3.51
 -3 -13 2 30.47 2.91
 -3 -13 2 23.78 2.32
 3 -13 -2 28.69 3.25
 3 13 -2 26.35 2.94
 -3 13 2 26.33 3.11
 3 -13 -2 22.62 2.97
 3 13 -2 23.49 2.9
 3 -13 -1 40.66 3.58
 -3 -13 1 38.4 3.98
 3 -13 -1 32.68 3.84
 -3 -13 1 32.32 2.92
 -3 -13 1 40.45 3.25
 -3 -13 1 33.49 2.93
 3 13 -1 32.79 3.23
 3 -13 -1 35.49 3.65
 3 -13 -1 35.21 3.74
 3 13 -1 32.78 3.45
 -3 -13 0 0.28 0.43
 -3 -13 0 1 0.79
 -3 -13 0 0.27 0.74
 3 -13 0 0.47 0.42
 3 13 0 1.15 0.49
 3 13 0 1.51 1.06
 3 13 0 0.35 0.95
 3 -13 0 0.42 1.07
 3 -13 0 -0.31 0.99
 3 -13 1 22.68 2.66
 -3 -13 -1 11.59 1.92
 3 13 1 17.84 2.32
 -3 -13 -1 21.18 2.54
 -3 -13 -1 23.64 2.37
 -3 13 -1 19.31 2.8
 3 13 1 27.39 3.1
 3 -13 1 16.35 1.59
 3 13 1 20.36 1.6
 3 -13 1 20.97 2.95
 -3 -13 -2 3.49 1.22
 3 13 2 2.36 1.26
 -3 -13 -2 4.09 1.05
 -3 -13 -2 4.32 1.35
 3 -13 2 -0.42 1.09
 -3 13 -2 1.84 1.2
 3 -13 2 2.69 0.76
 3 13 2 7.56 1.93
 3 13 2 3.46 0.8
 -3 -13 -3 11.02 1.37
 -3 13 -3 12.51 1.42
 3 13 3 7.81 1.77
 -3 -13 -3 7.1 1.68
 -3 -13 -3 9.71 1.55
 -3 -13 -3 7.92 1.84
 3 -13 3 14.64 2.42
 -3 13 -3 10.01 1.96
 3 -13 3 12.74 1.47
 3 13 3 11.2 1.35
 3 13 3 9.45 2.11
 3 13 4 64.85 4.79
 -3 -13 -4 61.8 3.82
 -3 -13 -4 62.11 4.77
 3 -13 4 58.68 3.45
 3 -13 4 53.38 4.6
 -3 13 -4 61.04 4.94
 -3 -13 -4 58.19 3.62
 -3 13 -4 55.74 3.48
 3 13 5 61.32 4.94
 -3 -13 -5 71.42 4.13
 3 -13 5 71.55 3.68
 3 -13 5 77.76 5.46
 -3 13 -5 68.93 5.41
 -3 13 -5 67.07 4.11
 -3 -13 -5 69.24 4.27
 -3 13 -6 86.79 4.94
 -3 -13 -6 77.71 4.78
 3 13 6 80.83 5.81
 -3 -13 -6 84.05 4.52
 -3 13 -6 70.53 5.52
 3 -13 6 83.82 3.92
 -3 13 -6 77.78 5.83
 3 -13 6 82.43 6.22
 3 13 6 82.6 5.89
 3 13 7 54.18 4.7
 -3 13 -7 57.08 4.84
 -3 -13 -7 52.26 3.38
 -3 13 -7 46.91 4.54
 3 -13 7 47.92 4.76
 -3 -13 -7 57.02 4.08
 -3 13 -7 58.65 4.11
 3 13 8 94.94 6.55
 -3 -13 -8 91.23 4.71
 -3 13 -8 84.77 5.51
 -3 -13 -8 98.95 5.97
 3 -13 8 90.98 6.68
 -3 13 -8 93.56 6.59
 3 -13 9 10.97 2.35
 -3 13 -9 8.34 2.04
 -3 -13 -9 6.77 1.17
 3 -13 10 53.08 5.02
 -3 13 -10 43.77 4.6
 -3 -13 -10 49.98 3.12
 3 -13 11 235.79 12.26
 -3 13 -11 242.7 12.61
 -3 -13 -11 233.6 9.26
 -3 13 -11 230.99 12.69
 3 -13 12 179.32 10.16
 -3 13 -12 191.34 10.8
 -3 13 -12 179.75 10.76
 -3 -13 -12 169.99 7.29
 3 -13 13 52.23 5.01
 -3 13 -13 42.52 4.82
 -3 13 -13 59.36 5.79
 -3 -13 -13 48.82 3.05
 3 -13 14 209.77 11.65
 -3 13 -14 247.48 13.03
 -3 13 -14 234 12.94
 -3 -13 -14 221.12 8.84
 3 -13 15 12.73 2.72
 -3 13 -15 10.6 2.68
 -3 -13 -15 9.74 1.33
 -3 13 -15 6.57 2.31
 3 -13 16 158.49 9.54
 -3 13 -16 178.25 10.98
 -3 13 -16 177.28 11.02
 -3 -13 -16 159.51 6.87
 3 -13 17 57.99 5.29
 -3 13 -17 64.24 6.33
 -3 -13 -17 53.63 3.21
 3 -13 18 173.51 9.99
 -3 13 -18 175.06 11.43
 3 -13 19 26.16 3.63
 -3 13 -19 23.17 4.09
 3 -13 20 92.87 6.88
 -3 13 -20 103.96 8.78
 -3 13 -20 96.89 8.3
 -3 13 -21 23.61 4.37
 -3 13 -21 22.85 4.3
 -3 13 -22 28.6 4.92
 -3 13 -22 40.27 5.48
 3 -13 22 30.17 3.81
 -3 -14 22 67.12 7
 -3 14 22 85.4 7.57
 -3 14 21 8.87 2.76
 -3 -14 21 8.53 2.74
 3 -14 -20 14.1 3.7
 -3 14 20 12.68 2.97
 -3 -14 20 13.75 3.28
 3 14 -19 2.13 1.93
 -3 -14 19 -0.59 1.86
 -3 14 19 0.57 1.37
 3 -14 -19 4.36 2.37
 3 14 -18 24.82 4.3
 -3 14 18 21.76 3.73
 -3 -14 18 28.19 4.09
 3 -14 -18 22.08 4.3
 3 14 -17 20.67 3.88
 -3 -14 17 21.29 3.55
 -3 14 17 25.72 3.68
 3 -14 -17 23.62 4.33
 3 14 -16 -0.64 1.54
 -3 14 16 -0.49 1.39
 -3 -14 16 -0.5 1.37
 3 -14 -16 0.68 2.21
 3 14 -15 9.32 2.53
 -3 14 15 7.3 2.21
 -3 -14 15 10.39 2.44
 3 14 -15 10.91 2.17
 3 -14 -15 9.92 2.82
 3 -14 -14 9.67 2.63
 3 14 -14 8.39 2.67
 -3 -14 14 10.19 2.29
 3 14 -14 9.45 2.06
 -3 14 14 6.84 1.99
 3 -14 -13 5.03 2.06
 3 14 -13 4.61 1.89
 3 14 -13 2.63 1.4
 -3 -14 13 5.79 1.91
 -3 14 13 3.99 1.66
 3 -14 -12 92.16 7.57
 -3 -14 12 70.48 3.01
 3 14 -12 93.01 7.17
 3 14 -12 92.87 8.09
 3 14 -12 87.74 5.69
 -3 14 12 105.66 6.32
 -3 -14 12 90.99 6.01
 -3 -14 11 6.64 0.82
 3 -14 -11 7.82 2.44
 3 14 -11 5.31 1.99
 3 14 -11 2.66 1.91
 3 14 -11 6.38 1.76
 -3 14 11 6.13 1.8
 -3 14 11 6.18 1.74
 -3 -14 11 6.42 1.72
 -3 -14 10 9.18 1.04
 3 -14 -10 9.36 2.72
 3 14 -10 7.02 2.4
 3 14 -10 7.64 2.19
 -3 14 10 9.45 2.13
 3 14 -10 8.1 1.96
 3 -14 -10 11.22 2.46
 -3 14 10 15.53 2.22
 -3 -14 10 11.2 2
 3 -14 -9 51.28 5.44
 -3 -14 9 52.93 2.9
 3 14 -9 57.18 4.15
 3 14 -9 57.64 5.82
 3 14 -9 52.23 5.12
 -3 14 9 52.31 4.62
 3 14 -9 47.71 4.29
 -3 14 9 52.5 4.05
 -3 -14 9 49.92 4.03
 3 -14 -9 60.64 5.12
 3 -14 -8 45.05 5.1
 -3 -14 8 46.24 2.85
 3 -14 -8 48.66 3.64
 3 14 -8 50.99 4.91
 -3 14 8 58.84 3.99
 -3 -14 8 49.72 3.8
 3 -14 -8 44.09 4.41
 -3 14 8 43.42 4.14
 3 14 -8 37.7 3.87
 3 14 -8 52.71 5.48
 3 -14 -7 23.31 2.36
 -3 -14 7 20.67 1.92
 3 14 -7 20.62 3.39
 3 14 -7 22.92 3.27
 -3 14 7 20.34 2.86
 3 14 -7 15.91 2.63
 -3 -14 7 23.08 2.42
 3 -14 -7 24.23 3.25
 3 -14 -6 161.97 7.19
 3 14 -6 160.13 7.25
 -3 -14 6 161.26 7.04
 -3 -14 6 152.16 8.55
 3 14 -6 166.7 10.25
 3 14 -6 161.73 9.24
 3 14 -6 149.96 8.35
 -3 14 6 149.96 8.63
 3 -14 -6 176.74 9.6
 3 -14 -5 486.07 20.46
 -3 -14 5 504.39 19.41
 3 14 -5 518.87 20.41
 3 14 -5 486.57 19.52
 -3 14 5 495.71 19.92
 3 14 -5 469.47 17.44
 3 -14 -5 496.06 17.48
 3 -14 -4 176.77 9.99
 -3 -14 4 193.51 9.28
 3 -14 -4 185.03 9.55
 3 -14 -4 161.41 9.46
 3 14 -4 160.43 9.41
 -3 14 4 184.38 9.66
 3 14 -4 186.62 9.61
 3 -14 -4 194.86 7.54
 3 14 -4 186.34 7.56
 3 -14 -3 16.82 2.56
 3 -14 -3 19.47 2.96
 -3 -14 3 17.06 2.37
 3 14 -3 14.74 2.44
 3 -14 -3 10.44 2.31
 -3 14 3 12.79 2.33
 3 -14 -3 13.25 2.51
 3 14 -3 13.65 2.45
 3 -14 -2 109.78 6.94
 -3 -14 2 131.93 6.62
 3 -14 -2 134.28 8.45
 -3 -14 2 118.04 6.7
 -3 -14 2 124.81 6.17
 3 14 -2 115.97 7.17
 3 -14 -2 119.96 7.46
 -3 14 2 122.93 7.47
 3 14 -2 123.02 7.4
 3 -14 -2 121.53 7.9
 3 -14 -1 32.96 3.32
 -3 -14 1 38.87 3.23
 -3 -14 1 36.04 2.88
 3 -14 -1 39.38 3.78
 3 14 -1 33.79 3.24
 3 -14 -1 33 3.7
 3 14 -1 32.62 3.43
 3 -14 0 214.45 10.54
 -3 -14 0 237.39 10.5
 3 -14 0 210.77 11.61
 -3 -14 0 225.67 10.06
 -3 -14 0 236.46 10.21
 3 14 0 204.7 10.29
 3 -14 0 231.4 11.13
 3 -14 0 230.47 11.77
 3 14 0 210.94 10.78
 -3 -14 -1 463.98 17.44
 3 -14 1 447.63 18.22
 3 14 1 455.38 15.34
 -3 -14 -1 444.68 17.93
 3 -14 1 458.8 15.59
 3 -14 1 467.92 19.64
 -3 -14 -1 466.19 18.18
 -3 -14 -2 176.62 8.36
 3 14 2 179.1 9.09
 -3 -14 -2 166.09 9.06
 -3 -14 -2 189.08 9.4
 3 -14 2 187.05 7.21
 3 14 2 181.88 6.98
 -3 -14 -3 30.49 2.25
 -3 -14 -3 32.46 3.44
 3 14 3 31.95 3.35
 -3 -14 -3 36.54 3.62
 3 -14 3 26.83 2.08
 3 14 3 25.35 1.96
 -3 -14 -3 37.23 2.95
 -3 -14 -4 372.02 14.19
 -3 -14 -4 361.46 15.76
 3 14 4 387.96 15.8
 3 -14 4 360.56 13.38
 -3 14 -4 364.31 13.44
 -3 -14 -4 349.23 13.48
 3 14 4 378.09 13.43
 3 -14 5 184.69 7.46
 3 14 5 195.8 9.92
 -3 -14 -5 187.16 8.15
 -3 14 -5 183.75 7.99
 -3 -14 -5 189.82 8.36
 3 14 6 107.84 6.99
 -3 -14 -6 111.97 5.68
 3 -14 6 116.96 7.77
 -3 -14 -6 106.38 5.78
 -3 14 -6 108.28 5.69
 3 14 7 100.19 6.69
 -3 -14 -7 93.98 5.07
 3 -14 7 92.49 6.95
 -3 14 -7 101.48 6.91
 -3 14 -7 91.75 5.38
 -3 -14 -7 94.05 5.51
 -3 -14 -8 273.99 10.45
 3 -14 8 241.06 12.87
 -3 14 -8 261.56 12.8
 -3 14 -8 243.52 11.05
 -3 -14 -8 243.8 11.23
 -3 -14 -9 113.29 5.7
 -3 -14 -9 116.94 6.92
 -3 14 -9 126.65 6.96
 3 -14 9 125.73 8.21
 -3 14 -9 113.51 7.73
 3 -14 10 214.72 11.79
 -3 14 -10 227.05 11.94
 -3 -14 -10 218.15 9.02
 3 -14 11 248.72 12.88
 -3 14 -11 231.14 12.78
 -3 -14 -11 255.49 9.97
 3 -14 12 40.59 4.47
 -3 14 -12 36.19 4.57
 -3 -14 -12 35.3 2.65
 3 -14 13 -0.5 1.27
 -3 14 -13 -0.57 1.71
 -3 14 -13 0.6 1.44
 -3 -14 -13 0.17 0.6
 3 -14 14 -0.5 1.49
 -3 14 -14 2.36 1.77
 -3 14 -14 0.61 1.47
 -3 -14 -14 2.17 0.77
 3 -14 15 -0.5 1.42
 -3 14 -15 2.51 1.8
 -3 -14 -15 1.96 0.88
 -3 14 -15 1.23 1.57
 -3 -14 -16 13.68 1.57
 -3 14 -16 14.83 3.28
 3 -14 16 15.87 2.94
 -3 14 -16 9.58 2.75
 -3 14 -17 0.66 2.07
 3 -14 17 -0.49 1.73
 -3 14 -17 0.67 1.59
 -3 14 -18 3.38 2.12
 3 -14 18 4.91 2.09
 -3 14 -18 2.07 1.66
 -3 14 -19 4.15 2.17
 3 -14 19 1.45 1.64
 -3 14 -19 2.86 2.05
 -3 14 -20 -0.71 1.57
 3 -14 20 -0.48 1.61
 -3 14 -20 -0.75 1.91
 -3 14 -20 2.22 2.23
 -3 14 -21 1.44 2.26
 3 -14 21 1.86 1.58
 -3 14 -21 0.77 1.84
 -3 14 -21 0.76 1.94
 -3 14 -22 23.5 4.45
 -3 14 -22 17.72 3.93
 3 -14 22 19.92 3.24
 -3 15 21 53.1 5.86
 -3 -15 21 51.92 5.93
 3 15 -20 6.03 2.65
 -3 15 20 7.76 2.6
 -3 -15 20 5.56 2.17
 3 -15 -20 3.09 2.32
 3 15 -19 347.37 18.45
 3 -15 -19 357.26 18.86
 -3 -15 19 339.92 17.02
 -3 15 19 348.77 16.99
 -3 -15 18 1.67 1.75
 -3 15 18 1.61 1.54
 3 15 -18 4.98 2.23
 3 -15 -18 6.69 2.69
 3 15 -17 65.46 6.79
 -3 15 17 60.31 5.71
 -3 -15 17 65.76 6.02
 3 15 -16 6.67 2.43
 3 -15 -16 10.62 3.15
 -3 -15 16 8.92 2.35
 -3 15 16 10.03 2.54
 3 15 -15 261.02 15.14
 3 -15 -15 302.13 16.28
 -3 -15 15 286.5 14
 -3 15 15 299.99 14.04
 3 15 -14 18.65 3.56
 3 -15 -14 25.04 4.28
 -3 15 14 14.66 2.69
 -3 -15 14 19.58 3.18
 3 15 -13 566.88 24.61
 3 -15 -13 566.71 25.29
 -3 15 13 579.03 22.56
 -3 -15 13 565.01 22.66
 3 15 -12 36.37 4.66
 3 -15 -12 32.3 4.63
 -3 -15 12 29.48 1.65
 -3 15 12 33.61 3.52
 -3 -15 12 33.35 3.58
 3 15 -11 90.18 7.32
 3 -15 -11 92.35 7.83
 -3 -15 11 92.62 4.07
 -3 -15 11 104.02 6.38
 -3 15 11 104.08 6.23
 3 15 -10 17.97 3.72
 3 -15 -10 25.35 3.88
 -3 -15 10 20.75 1.6
 3 15 -10 24.67 3.54
 3 -15 -10 21.88 3.3
 -3 -15 10 20.98 2.53
 -3 15 10 19.24 2.45
 3 15 -9 462.19 22.74
 3 -15 -9 531.2 19.53
 3 15 -9 526.45 22.23
 -3 -15 9 501.04 17.85
 3 15 -9 512.54 19.4
 -3 15 9 527.69 19.59
 -3 -15 9 543.25 19.82
 3 -15 -9 529.59 21.75
 3 15 -8 1.25 1.6
 3 15 -8 3.48 1.69
 -3 -15 8 2.95 0.88
 3 -15 -8 5.89 1.37
 3 -15 -8 0.94 1.27
 -3 -15 8 2.32 1.05
 3 -15 -7 250.76 12.76
 3 -15 -7 236.6 10.03
 3 15 -7 247.04 10.15
 3 15 -7 271.58 14.15
 3 15 -7 246.35 12.73
 3 -15 -6 -0.47 1.2
 3 15 -6 -0.46 1.25
 3 15 -6 -0.18 0.73
 3 -15 -6 1.06 0.81
 3 15 -6 0.59 1.2
 -3 -15 5 609.93 23.35
 3 -15 -5 585.81 24.63
 3 15 -5 575.84 24.14
 3 15 -5 621.66 21.07
 3 -15 -5 627.66 21.02
 3 -15 -5 607.77 23.94
 3 -15 -4 -0.38 1.1
 -3 -15 4 0.33 1.13
 -3 -15 4 1.46 0.91
 3 -15 -4 1.07 1.28
 3 15 -4 0.42 1.09
 3 -15 -4 -0.12 0.57
 3 -15 -4 0.48 1.14
 3 -15 -3 416.14 14.99
 -3 -15 3 417.32 12.28
 3 15 -3 402.04 13.33
 3 -15 -3 436.96 13.25
 3 -15 -3 400.71 14.19
 3 -15 -2 0.52 1.05
 -3 -15 2 0.28 0.57
 -3 -15 2 2.49 1.2
 -3 -15 2 1.09 0.68
 3 15 -2 1.56 1.11
 3 -15 -2 0.74 1.06
 3 -15 -2 1.43 1.29
 -3 -15 1 11.82 2.02
 3 -15 -1 9.71 2.24
 -3 -15 1 7.81 1.7
 -3 -15 1 11.52 1.8
 3 15 -1 11.19 2.21
 3 -15 -1 7.88 2.01
 3 -15 -1 9.57 2.14
 -3 -15 0 54.55 4.06
 3 -15 0 43.81 4.8
 -3 -15 0 54.73 4.28
 -3 -15 0 45.8 3.76
 3 -15 0 48.49 4.32
 3 -15 0 55.86 5.18
 -3 -15 -1 18.29 2.36
 3 -15 1 21.4 3.25
 -3 -15 -1 21.31 2.78
 -3 -15 -1 21.71 2.69
 3 -15 1 18.74 2.7
 3 -15 1 19.4 3.07
 -3 -15 -2 2.12 1.15
 3 -15 2 1.11 0.45
 -3 -15 -2 1.6 0.96
 -3 -15 -2 2.19 1.15
 3 -15 2 2.93 1.47
 -3 -15 -3 0.38 0.92
 -3 -15 -3 0.77 0.9
 3 15 3 0.71 1.11
 -3 -15 -3 1.16 1.26
 3 15 3 1.5 0.51
 3 -15 3 1.47 0.53
 3 15 4 0.37 1.2
 3 -15 4 1.99 0.78
 -3 -15 -4 1.24 1.12
 -3 -15 -4 0.41 1.04
 -3 -15 -4 0.98 0.89
 -3 -15 -4 0.89 0.61
 3 15 4 0.38 0.53
 3 -15 4 0.42 0.57
 3 15 5 10.83 2.29
 -3 -15 -5 9.1 1.57
 -3 -15 -5 9.83 2.21
 3 15 5 12.92 1.5
 -3 15 -5 11.19 1.45
 -3 -15 -5 9.79 1.44
 3 -15 5 10.77 1.2
 3 -15 6 3.02 1.82
 -3 -15 -6 0.69 0.89
 -3 15 -6 0.79 0.64
 -3 -15 -6 0.42 0.74
 -3 -15 -7 13.93 1.88
 3 -15 7 13.2 2.71
 -3 -15 -7 12.96 1.95
 -3 15 -7 9.19 1.59
 3 -15 8 19.45 3.27
 -3 -15 -8 17.84 2.13
 -3 15 -8 23.2 3.38
 -3 -15 -8 21.72 2.54
 -3 15 -8 21.54 2.4
 -3 -15 -9 76.45 4.47
 -3 -15 -9 78 5.24
 -3 15 -9 77.69 5.13
 3 -15 9 71.18 6.26
 -3 15 -9 83.1 6.51
 -3 -15 -10 1.02 0.77
 3 -15 10 3.63 1.69
 -3 -15 -10 3.5 1.31
 -3 15 -10 1 0.85
 -3 15 -10 2.56 1.67
 -3 -15 -11 118.33 5.85
 -3 15 -11 123.93 7.33
 3 -15 11 136.71 8.76
 -3 15 -11 106.59 8.08
 3 -15 12 1.05 1.5
 -3 15 -12 -0.56 1.43
 -3 -15 -12 0.19 0.74
 3 -15 13 122.95 8.4
 -3 15 -13 128.56 8.97
 -3 -15 -13 115.59 5.69
 3 -15 14 0.53 1.43
 -3 15 -14 0.62 1.48
 -3 -15 -14 -0.36 0.81
 -3 15 -14 1.3 1.44
 3 -15 15 300.65 14.92
 -3 15 -15 294.04 15.88
 -3 15 -15 291.64 15.83
 3 -15 16 1.57 1.84
 -3 15 -16 1.33 1.59
 -3 15 -16 2.71 2.22
 3 -15 17 147.48 9.43
 -3 15 -17 147.82 10.5
 -3 15 -17 130.9 10.09
 3 -15 18 3.61 1.76
 -3 15 -18 9.25 2.96
 -3 15 -18 7.78 2.65
 3 -15 19 159.12 9.9
 -3 15 -19 154.6 11.17
 -3 15 -19 182.7 12.07
 -3 15 -20 0.74 2.41
 3 -15 20 1.5 1.57
 -3 15 -20 1.52 2.07
 -3 15 -21 138.83 10.52
 -3 15 -21 129.72 10.33
 -3 15 -21 124.58 10.17
 3 -15 21 119.1 8.26
 3 16 -20 12.4 3.59
 -3 -16 20 9.72 2.77
 -3 16 20 9.93 2.77
 3 -16 -20 9.61 3.26
 3 16 -19 12.83 3.42
 3 -16 -19 7.87 3.03
 -3 -16 19 5.19 2.29
 -3 16 19 6.1 2.42
 3 16 -18 2.2 2.2
 3 -16 -18 -0.77 1.98
 -3 16 18 2.63 1.72
 -3 -16 18 3.27 1.64
 3 16 -17 0.71 1.82
 3 -16 -17 1.51 1.94
 -3 -16 17 1.03 1.55
 -3 16 17 -0.5 1.62
 3 16 -16 3.46 2.08
 3 -16 -16 2.96 2.01
 -3 -16 16 0.97 1.32
 -3 16 16 0.93 1.4
 3 16 -15 14.74 3.41
 3 -16 -15 15.94 3.63
 -3 -16 15 14.93 2.88
 -3 16 15 17.88 2.94
 3 16 -14 5.18 2.2
 3 -16 -14 6.37 3.01
 -3 16 14 5.29 1.99
 -3 -16 14 6.32 1.99
 3 16 -13 -0.63 1.61
 3 -16 -13 2.08 2.08
 -3 -16 13 -0.39 1.12
 -3 16 13 -0.38 1.08
 3 16 -12 18.19 3.46
 -3 -16 12 12.6 1.14
 3 -16 -12 17.6 3.76
 -3 -16 12 21.35 2.86
 -3 16 12 19.87 2.7
 3 16 -11 9.38 2.71
 3 -16 -11 6.64 2.56
 -3 -16 11 5.97 0.95
 3 -16 -11 2.21 1.15
 3 16 -11 6.12 1.53
 -3 -16 11 5.97 1.51
 -3 16 11 5.74 1.54
 3 16 -10 16.39 3.24
 -3 -16 10 16.96 1.54
 3 -16 -10 15.68 2.19
 3 -16 -10 15.99 3.04
 -3 -16 10 16.27 2.24
 -3 16 10 21.65 2.44
 3 16 -9 20.14 3.37
 -3 -16 9 16.21 1.66
 3 -16 -9 14.57 2.05
 3 -16 -9 10.04 2.53
 -3 -16 9 14.24 2.07
 3 -16 -8 33.33 2.79
 3 16 -8 36.71 4.35
 3 -16 -8 31.73 4.09
 3 16 -7 1.52 1.38
 3 -16 -7 -1.01 1.44
 3 -16 -7 -0.36 0.95
 3 16 -7 0.74 0.67
 3 16 -7 1.29 1.54
 3 -16 -6 104.15 4.93
 3 16 -6 107.67 4.97
 3 16 -6 101.66 7.34
 3 -16 -6 101.83 7.51
 3 16 -5 109.34 7.64
 -3 -16 5 112.41 6.08
 3 -16 -5 117.02 8.5
 3 -16 -5 117.45 4.96
 3 -16 -5 124.02 8.2
 3 -16 -4 254.45 11.18
 3 16 -4 224.65 9.44
 3 -16 -4 244.48 9.31
 3 -16 -4 228.8 10.08
 -3 -16 3 27.43 2.78
 3 -16 -3 32.31 4.1
 -3 -16 3 30.64 3.3
 3 16 -3 23.04 3.3
 3 -16 -3 27.3 3.43
 3 -16 -3 35.37 4.17
 3 -16 -2 449.32 19.67
 -3 -16 2 435.83 17.03
 -3 -16 2 420.94 17.24
 -3 -16 2 404.73 15.8
 3 16 -2 448.69 18.27
 3 -16 -2 421.14 19.04
 3 -16 -2 413.33 17.81
 -3 -16 1 24.86 3.01
 3 -16 -1 24.16 3.34
 -3 -16 1 28.14 2.71
 3 -16 -1 30.16 3.98
 -3 -16 1 25.46 2.99
 3 -16 -1 20.52 3.51
 -3 -16 0 195.6 9.38
 3 -16 0 187.57 10
 -3 -16 0 187.2 9.07
 -3 -16 0 191.8 9.74
 3 -16 0 205.35 11.49
 3 -16 0 205.84 11.32
 -3 -16 -1 66.28 4.72
 3 -16 1 78 5.69
 -3 -16 -1 72.31 5.08
 -3 -16 -1 74.59 5.53
 3 -16 1 75.01 6.31
 3 -16 1 71.38 6.16
 -3 -16 -2 343.01 15.12
 3 -16 2 344.13 16.71
 -3 -16 -2 380.35 15.84
 -3 -16 -2 362 14.56
 3 -16 2 350.74 16.9
 -3 -16 -3 0.27 0.96
 -3 -16 -3 0.41 1.28
 3 -16 3 1.31 0.39
 -3 -16 -3 1.97 1.19
 3 -16 4 283.35 10.67
 -3 -16 -4 295.2 13.73
 -3 -16 -4 288.27 13.7
 3 -16 4 295.25 10.27
 3 16 4 273.11 9.85
 -3 -16 -4 310.92 12.27
 3 -16 5 131.83 5.33
 -3 -16 -5 130.25 5.75
 3 -16 5 138.94 5.76
 3 16 5 124.16 5.42
 -3 -16 -5 145.75 8.67
 -3 -16 -5 126.97 6.73
 3 -16 6 421.05 19.05
 -3 -16 -6 409.77 15.28
 -3 16 -6 407.72 15.01
 -3 -16 -6 436.53 16.13
 3 -16 7 1.08 1.39
 -3 -16 -7 0.22 0.74
 -3 16 -7 1.01 0.66
 -3 -16 -7 0.24 0.69
 -3 -16 -8 229.9 9.68
 3 -16 8 225.68 12.5
 -3 -16 -8 219.33 9.79
 -3 16 -8 212.52 9.54
 -3 16 -9 57.69 5.53
 -3 -16 -9 55.09 3.83
 3 -16 9 60.27 5.78
 -3 16 -9 58.32 4.19
 -3 -16 -9 54.46 4.14
 -3 16 -10 136.41 9
 -3 -16 -10 140.22 6.62
 3 -16 10 112.47 8.5
 -3 16 -10 134.76 7.28
 -3 -16 -10 125 7.24
 -3 16 -11 43.04 4.89
 -3 -16 -11 34.33 2.9
 3 -16 11 41 4.88
 -3 -16 -11 40.46 3.92
 -3 16 -11 38.13 3.66
 -3 -16 -12 21.79 2.27
 -3 16 -12 15.67 3.35
 -3 16 -12 21.05 3
 -3 -16 -12 21.04 3.14
 -3 -16 -13 12.01 1.68
 3 -16 13 15.01 3.04
 -3 16 -13 7.85 2.53
 -3 16 -14 94.27 7.86
 3 -16 14 95.61 7.51
 -3 16 -15 0.66 1.88
 3 -16 15 3.33 2.01
 -3 16 -16 36.31 5.1
 3 -16 16 38.07 4.7
 -3 16 -17 17.15 3.75
 3 -16 17 18.06 3.36
 -3 16 -17 13.79 3.52
 -3 16 -18 1.48 2.22
 3 -16 18 4.33 2.14
 -3 16 -18 3.7 2.42
 -3 16 -19 -0.76 1.69
 3 -16 19 0.53 1.6
 -3 16 -19 0.75 2.16
 -3 16 -20 0.78 2
 -3 16 -20 -0.77 1.97
 3 -16 20 0.52 1.77
 3 17 -19 4.69 2.56
 -3 -17 19 8.43 2.45
 3 -17 -19 5.72 2.57
 3 17 -18 206.97 13.43
 -3 -17 18 206.46 11.84
 3 -17 -18 213.74 13.97
 3 17 -17 83.57 7.99
 -3 -17 17 91.19 7.15
 -3 17 17 100.12 7.24
 3 -17 -17 91.32 8.59
 3 17 -16 137.54 10.34
 -3 17 16 136.66 8.61
 -3 -17 16 153.13 9.15
 3 -17 -16 153.24 11.23
 3 17 -15 94.98 8.44
 -3 17 15 110.54 7.2
 -3 -17 15 106.66 7.19
 3 -17 -15 108.81 9.21
 3 17 -14 228.25 13.71
 3 -17 -14 236.15 14.35
 -3 -17 14 219.01 11.37
 -3 17 14 240.47 11.52
 3 17 -13 41.32 5.23
 3 17 -13 42.62 4
 3 -17 -13 38.44 5.32
 -3 17 13 37.35 3.81
 -3 -17 13 43.36 4.08
 3 17 -12 47.57 5.49
 3 17 -12 41.59 3.84
 -3 -17 12 41.79 2.28
 3 -17 -12 39 5.26
 -3 17 12 49.7 4.16
 -3 -17 12 38.62 3.77
 -3 -17 11 152.83 4.04
 -3 17 11 183.34 6.89
 -3 -17 11 167.4 6.71
 3 17 -11 172.27 9.73
 -3 -17 10 180.84 7.52
 3 17 -10 188.6 8.62
 -3 -17 10 187.75 8.87
 3 17 -10 186.37 11.42
 3 -17 -9 32.71 4.2
 3 17 -9 37.45 4.7
 3 17 -8 296.45 11.81
 3 -17 -8 306.64 11.86
 3 -17 -8 336.43 15.79
 3 17 -8 326.07 15.77
 3 -17 -7 63.58 6.41
 -3 -17 7 70.49 4.28
 3 -17 -7 68.61 3.66
 3 17 -7 62.7 3.56
 3 -17 -7 75.89 6.51
 3 17 -7 62.87 5.9
 3 -17 -6 135.26 9.34
 3 -17 -6 124.31 4.9
 3 -17 -6 130.06 8.54
 3 17 -6 123.77 8.3
 3 -17 -5 109.72 7.67
 3 -17 -5 99.89 6.84
 3 17 -5 86.73 6.21
 -3 -17 4 165.89 8.23
 3 -17 -4 160.94 10.55
 3 -17 -4 165.56 10.25
 3 17 -4 163.14 9.71
 -3 -17 3 9.54 1.87
 3 -17 -3 7.6 2.33
 3 -17 -3 10.87 2.67
 3 17 -3 10.17 2.31
 -3 -17 2 17.58 2.03
 -3 -17 2 22.69 2.78
 3 -17 -2 24.24 3.89
 3 -17 -2 19.71 3.27
 -3 -17 1 25.64 2.59
 -3 -17 1 23.21 2.93
 3 -17 -1 26.14 3.79
 -3 -17 1 24.86 3.07
 3 -17 -1 25.3 3.77
 -3 -17 0 6.12 1.49
 -3 -17 0 7.17 1.63
 3 -17 0 9.49 2.49
 -3 -17 0 8.16 1.94
 3 -17 0 5.51 1.94
 -3 -17 -1 65.38 4.82
 -3 -17 -1 61.06 4.61
 -3 -17 -1 62.79 5.06
 3 -17 1 62.35 5.92
 3 -17 1 52.47 5.51
 -3 -17 -2 1.47 1.1
 -3 -17 -2 0.61 1.03
 3 -17 2 2.18 1.78
 -3 -17 -2 0.41 1.24
 3 -17 2 1.66 1.51
 -3 -17 -3 3.47 1.57
 3 -17 3 3.24 1.83
 -3 -17 -3 2.42 1.21
 3 -17 3 3.59 0.96
 -3 -17 -3 2.65 1.19
 -3 -17 -4 30.91 3.75
 -3 -17 -4 29.48 2.96
 3 -17 4 29.48 2.08
 -3 -17 -4 26.69 3.59
 3 -17 5 0.64 0.46
 -3 -17 -5 0.95 1.49
 -3 -17 -5 1.1 0.93
 -3 -17 -5 0.47 1.12
 3 17 5 0.39 0.27
 -3 -17 -6 -0.27 1.06
 -3 -17 -6 0.99 0.68
 3 17 6 1.41 0.59
 3 -17 6 -0.57 1.55
 3 -17 6 1.09 0.66
 -3 -17 -7 10.17 1.73
 -3 -17 -7 11.03 1.55
 -3 17 -7 11.9 1.48
 3 -17 7 6.3 2.34
 -3 -17 -8 1.01 0.86
 -3 -17 -8 2.03 0.89
 -3 17 -8 2.25 0.85
 3 -17 8 0.58 1.57
 -3 -17 -9 14.5 1.96
 3 -17 9 17.98 3.35
 -3 -17 -9 18.05 2.28
 -3 17 -9 11.71 1.88
 -3 17 -10 53.16 5.57
 -3 -17 -10 56.66 3.96
 3 -17 10 53.59 5.74
 -3 17 -10 59.88 4.28
 -3 -17 -10 60.62 4.42
 -3 17 -11 43.71 5.08
 -3 -17 -11 52.74 3.66
 3 -17 11 41.5 5.04
 -3 -17 -11 45.82 4.06
 -3 17 -11 45.3 3.97
 -3 17 -12 33.22 4.66
 -3 -17 -12 37.29 3.04
[truncated: 1,136,562 more chars]
