# Supplementary material for: Isolation, bonding and reactivity of a monomeric stibine oxide
Source: Nat Chem. 2023 Mar 23;15(5):633–40. doi: 10.1038/s41557-023-01160-x (PMC10159848; doi:10.1038/s41557-023-01160-x)
Supplement: Supplementary file 22 — Crystallographic information file for compound 7b. [file 41557_2023_1160_MOESM22_ESM.cif]

data_7b
_audit_creation_date               2022-06-04
_audit_creation_method
;
Olex2 1.5
(compiled 2022.04.07 svn.rca3783a0 for OlexSys, GUI svn.r6498)
;
_audit_contact_author_address      ?
_audit_contact_author_email        ?
_audit_contact_author_name         ''
_audit_contact_author_phone        ?
_publ_contact_author_id_orcid      ?
_publ_section_references
;
Bourhis, L.J., Dolomanov, O.V., Gildea, R.J., Howard, J.A.K., Puschmann, H.
 (2015). Acta Cryst. A71, 59-75.

Dolomanov, O.V., Bourhis, L.J., Gildea, R.J, Howard, J.A.K. & Puschmann, H.
 (2009), J. Appl. Cryst. 42, 339-341.

Kleemiss, F., Dolomanov, O.V., Bodensteiner, M., Peyerimhoff, N., Midgley, M.,
Bourhis, L.J., Genoni, A., Malaspina, L.A., Jayatilaka, D., Spencer, J.L.,
White, F., Grundkoetter-Stock, B, Steinhauer, S., Lentz, D., Puschmann, H.,
Grabowsky, S. (2021), Chem. Sci., 12, 1675-1692.
;
_chemical_formula_moiety           'C36 H52 As O, C6 H5 O3 S'
_chemical_formula_sum              'C42 H57 As O4 S'
_chemical_formula_weight           732.906
_chemical_absolute_configuration   unk
_chemical_oxdiff_formula           'C42 H57 S1 O4 As1'
_chemical_oxdiff_usercomment       'Dipp3AsOH O3Ph JSW0494'
loop_
  _atom_type_symbol
  _atom_type_scat_dispersion_real
  _atom_type_scat_dispersion_imag
  _atom_type_scat_source
  _atom_type_scat_dispersion_source
 As 0.07000 2.09310 'NoSpherA2: Chem.Sci. 2021, DOI:10.1039/D0SC05526C'
 'Henke, Gullikson and Davis, At. Data and Nucl. Data Tables, 1993, 54, 2'
 C 0.00347 0.00161 'NoSpherA2: Chem.Sci. 2021, DOI:10.1039/D0SC05526C'
 'Henke, Gullikson and Davis, At. Data and Nucl. Data Tables, 1993, 54, 2'
 H 0.00000 0.00000 'NoSpherA2: Chem.Sci. 2021, DOI:10.1039/D0SC05526C'
 'Henke, Gullikson and Davis, At. Data and Nucl. Data Tables, 1993, 54, 2'
 O 0.01158 0.00611 'NoSpherA2: Chem.Sci. 2021, DOI:10.1039/D0SC05526C'
 'Henke, Gullikson and Davis, At. Data and Nucl. Data Tables, 1993, 54, 2'
 S 0.12424 0.12443 'NoSpherA2: Chem.Sci. 2021, DOI:10.1039/D0SC05526C'
 'Henke, Gullikson and Davis, At. Data and Nucl. Data Tables, 1993, 54, 2'

_space_group_crystal_system        'orthorhombic'
_space_group_IT_number             33
_space_group_name_H-M_alt          'P n a 21'
_space_group_name_Hall             ' P 2c -2n'
loop_
  _space_group_symop_id
  _space_group_symop_operation_xyz
 1 x,y,z
 2 -x,-y,z+1/2
 3 -x+1/2,y+1/2,z+1/2
 4 x+1/2,-y+1/2,z

_symmetry_Int_Tables_number        33
_cell_length_a                     20.4704(6)
_cell_length_b                     11.7243(3)
_cell_length_c                     16.4581(5)
_cell_angle_alpha                  90
_cell_angle_beta                   90
_cell_angle_gamma                  90
_cell_volume                       3949.96(19)
_cell_formula_units_Z              4
_cell_measurement_reflns_used      19262
_cell_measurement_temperature      100.00(10)
_cell_measurement_theta_max        38.1000
_cell_measurement_theta_min        2.5970
_exptl_absorpt_coefficient_mu      0.952
_exptl_absorpt_correction_T_max    1.000
_exptl_absorpt_correction_T_min    0.274
_exptl_absorpt_correction_type     gaussian
_exptl_absorpt_process_details
;
CrysAlisPro 1.171.41.123a (Rigaku Oxford Diffraction, 2022)
Numerical absorption correction based on gaussian integration over
a multifaceted crystal model
Empirical absorption correction using spherical harmonics,
implemented in SCALE3 ABSPACK scaling algorithm.
;
_exptl_crystal_density_diffrn      1.232
_exptl_crystal_F_000               1561.805
loop_
  _exptl_crystal_face_index_h
  _exptl_crystal_face_index_k
  _exptl_crystal_face_index_l
  _exptl_crystal_face_perp_dist
 1 -1 1 0.1400
 2 -1 0 0.0973
 0 1 -2 0.1902
 2 1 1 0.0999
 -1 -1 0 0.0984
 2 2 1 0.1086
 -1 -2 2 0.1507
 1 2 2 0.1146
 -1 -2 -2 0.1297
 0 2 1 0.1103
 0 0 -1 0.2192
 -1 2 2 0.1088
 1 -2 -1 0.1211
 0 1 -1 0.1637
 -2 2 1 0.1060
 -1 0 0 0.0340
 1 0 0 0.0622
 1 -2 1 0.1216

_exptl_crystal_size_max            0.44
_exptl_crystal_size_mid            0.24
_exptl_crystal_size_min            0.1
_exptl_crystal_description         block
_atom_sites_solution_primary	   dual
loop_
  _exptl_oxdiff_crystal_face_indexfrac_h
  _exptl_oxdiff_crystal_face_indexfrac_k
  _exptl_oxdiff_crystal_face_indexfrac_l
  _exptl_oxdiff_crystal_face_x
  _exptl_oxdiff_crystal_face_y
  _exptl_oxdiff_crystal_face_z
 1.0001 -1.0000 1.0000 -0.0036 -0.0463 0.0675
 2.0000 -1.0000 -0.0000 -0.0140 -0.0857 0.0302
 -0.0001 1.0000 -2.0000 -0.0069 0.0069 -0.1047
 2.0000 1.0000 1.0000 0.0963 -0.0320 -0.0079
 -0.9999 -1.0000 0.0000 -0.0571 0.0085 0.0392
 1.9999 2.0000 1.0000 0.1390 -0.0091 -0.0441
 -0.9999 -2.0000 2.0000 -0.0502 0.0017 0.1439
 0.9999 2.0000 2.0000 0.1495 0.0303 -0.0069
 -0.9999 -2.0000 -2.0000 -0.1495 -0.0303 0.0069
 -0.0001 2.0000 1.0000 0.1103 0.0538 -0.0381
 -0.0000 0.0000 -1.0000 -0.0248 -0.0080 -0.0343
 -1.0001 2.0000 2.0000 0.1207 0.0932 -0.0009
 1.0001 -2.0000 -1.0000 -0.0959 -0.0852 0.0351
 -0.0001 1.0000 -1.0000 0.0179 0.0149 -0.0705
 -2.0001 2.0000 1.0000 0.0816 0.1166 -0.0321
 -1.0000 -0.0000 0.0000 -0.0144 0.0314 0.0030
 1.0000 0.0000 -0.0000 0.0144 -0.0314 -0.0030
 1.0001 -2.0000 1.0000 -0.0463 -0.0692 0.1037

_diffrn_reflns_av_R_equivalents    0.0527
_diffrn_reflns_av_unetI/netI       0.0665
_diffrn_reflns_Laue_measured_fraction_full  0.9992
_diffrn_reflns_Laue_measured_fraction_max  0.9995
_diffrn_reflns_limit_h_max         35
_diffrn_reflns_limit_h_min         -35
_diffrn_reflns_limit_k_max         19
_diffrn_reflns_limit_k_min         -20
_diffrn_reflns_limit_l_max         20
_diffrn_reflns_limit_l_min         -27
_diffrn_reflns_number              56839
_diffrn_reflns_point_group_measured_fraction_full  0.9350
_diffrn_reflns_point_group_measured_fraction_max  0.8852
_diffrn_reflns_theta_full          25.2417
_diffrn_reflns_theta_max           29.57
_diffrn_reflns_theta_min           2.34
_diffrn_ambient_environment        N~2~
_diffrn_ambient_temperature        100.00(10)
_diffrn_detector                   'Hybrid Pixel Array Detector'
_diffrn_detector_area_resol_mean   10.0000
_diffrn_detector_type              HyPix
_diffrn_measured_fraction_theta_full  0.9992
_diffrn_measured_fraction_theta_max  0.9995
_diffrn_measurement_details
;
List of Runs (angles in degrees, time in seconds):

  # Type    Start    End  Width  t~exp~   \w     \q     \k     \f   Frames
--------------------------------------------------------------------------
  1  \w     -3.00  26.00   0.50    8.42    --    5.18 -72.00 -36.00   58
  2  \w     -7.00  20.00   0.50    8.42    --   -5.03 -99.00-180.00   54
  3  \w    -23.00   3.00   0.50    8.42    --   -5.03 -77.00  90.00   52
  4  \w     -7.00  28.00   0.50    8.42    --   -5.03 -99.00 -30.00   70
  5  \w     -5.00  56.00   0.50    8.42    --    5.18  57.00 150.00  122
  6  \w    -95.00  -7.00   0.50    8.42    --  -25.02 -72.00 -36.00  176
  7  \w    -57.00 -17.00   0.50    8.42    --  -25.02 -57.00-150.00   80
  8  \w     17.00  43.00   0.50    8.42    --   25.02  57.00-180.00   52
  9  \w     53.00  84.00   0.50    8.42    --   25.02 178.00-120.00   62
 10  \w    -27.00  -1.00   0.50    8.42    --   25.02 -19.00-180.00   52
;
_diffrn_measurement_device         'four-circle diffractometer'
_diffrn_measurement_device_type    'XtaLAB Synergy, Dualflex, HyPix'
_diffrn_measurement_method         '\w scans'
_diffrn_orient_matrix_type        
 'CrysAlisPro convention (1999,Acta A55,543-557)'
_diffrn_orient_matrix_UB_11        0.0143641000
_diffrn_orient_matrix_UB_12        0.0427374000
_diffrn_orient_matrix_UB_13        0.0248127000
_diffrn_orient_matrix_UB_21        -0.0314221000
_diffrn_orient_matrix_UB_22        0.0228737000
_diffrn_orient_matrix_UB_23        0.0080076000
_diffrn_orient_matrix_UB_31        -0.0029927000
_diffrn_orient_matrix_UB_32        -0.0362012000
_diffrn_orient_matrix_UB_33        0.0342695000
_diffrn_radiation_monochromator    mirror
_diffrn_radiation_probe            x-ray
_diffrn_radiation_type             'Mo K\a'
_diffrn_radiation_wavelength       0.71073
_diffrn_source                     'micro-focus sealed X-ray tube'
_diffrn_source_type                'PhotonJet (Mo) X-ray Source'
_reflns_Friedel_coverage           0.763
_reflns_limit_h_max                28
_reflns_limit_h_min                -28
_reflns_limit_k_max                16
_reflns_limit_k_min                -16
_reflns_limit_l_max                20
_reflns_limit_l_min                -22
_reflns_number_gt                  8855
_reflns_number_total               9800
_reflns_threshold_expression       I>=2u(I)
_computing_cell_refinement         'CrysAlisPro 1.171.41.123a (Rigaku OD, 2022)'
_computing_data_collection         'CrysAlisPro 1.171.41.123a (Rigaku OD, 2022)'
_computing_data_reduction          'CrysAlisPro 1.171.41.123a (Rigaku OD, 2022)'
_computing_molecular_graphics      'Olex2 1.5 (Dolomanov et al., 2009)'
_computing_publication_material    'Olex2 1.5 (Dolomanov et al., 2009)'
_computing_structure_refinement    'olex2.refine 1.5 (Bourhis et al., 2015)'
_computing_structure_solution      'SHELXT 2018/2 (Sheldrick, 2018)'
_refine_diff_density_max           0.9976
_refine_diff_density_min           -0.7960
_refine_diff_density_rms           0.0635
_refine_ls_abs_structure_details  
 'Hooft, R.W.W., Straver, L.H., Spek, A.L. (2010). J. Appl. Cryst., 43, 665-668.'
_refine_ls_abs_structure_Flack     0.023(3)
_refine_ls_d_res_high              0.7200
_refine_ls_d_res_low               8.6915
_refine_ls_goodness_of_fit_ref     1.0054
_refine_ls_hydrogen_treatment      mixed
_refine_ls_matrix_type             full
_refine_ls_number_constraints      56
_refine_ls_number_parameters       606
_refine_ls_number_reflns           9800
_refine_ls_number_restraints       31
_refine_ls_R_factor_all            0.0520
_refine_ls_R_factor_gt             0.0456
_refine_ls_restrained_S_all        1.0037
_refine_ls_shift/su_max            0.0005
_refine_ls_shift/su_mean           0.0000
_refine_ls_structure_factor_coef   Fsqd
_refine_ls_weighting_details      
 'w=1/[\s^2^(Fo^2^)+(0.0914P)^2^] where P=(Fo^2^+2Fc^2^)/3'
_refine_ls_weighting_scheme        calc
_refine_ls_wR_factor_gt            0.1117
_refine_ls_wR_factor_ref           0.1170
_refine_special_details
;
Refinement using NoSpherA2, an implementation of
NOn-SPHERical Atom-form-factors in Olex2.
Please cite:
F. Kleemiss et al. Chem. Sci. DOI 10.1039/D0SC05526C - 2021
NoSpherA2 implementation of HAR makes use of
tailor-made aspherical atomic form factors calculated
on-the-fly from a Hirshfeld-partitioned electron density (ED) - not from
spherical-atom form factors.

The ED is calculated from a gaussian basis set single determinant SCF
wavefunction - either Hartree-Fock or DFT using selected funtionals
 - for a fragment of the crystal.
This fragment can be embedded in an electrostatic crystal field by employing cluster charges
or modelled using implicit solvation models, depending on the software used.
The following options were used:
   SOFTWARE:       ORCA 5.0
   PARTITIONING:   NoSpherA2
   INT ACCURACY:   High
   METHOD:         PBE0
   BASIS SET:      x2c-TZVPP
   CHARGE:         0
   MULTIPLICITY:   1
   RELATIVISTIC:   DKH2
   DATE:           2022-05-30_17-19-37
;
_olex2_refinement_description
;
1. Twinned data refinement
 Scales: 0.999(7)
 0.001(7)
2. Fixed Uiso
 At 1.2 times of:
  All C(H) groups
 At 1.5 times of:
  All C(H,H,H) groups
3. Restrained distances
 C171-H17a \\sim C171-H17b \\sim C171-H17c
 with sigma of 0.02
 C172-H17d \\sim C172-H17e \\sim C172-H17f
 with sigma of 0.02
 C181-H18d \\sim C181-H18e \\sim C181-H18f
 with sigma of 0.02
 C182-H18a \\sim C182-H18b \\sim C182-H18c
 with sigma of 0.02
 C271-H27d \\sim C271-H27e \\sim C271-H27f
 with sigma of 0.02
 C272-H27a \\sim C272-H27b \\sim C272-H27c
 with sigma of 0.02
 C281-H28d \\sim C281-H28e \\sim C281-H28f
 with sigma of 0.02
 C282-H28a \\sim C282-H28b \\sim C282-H28c
 with sigma of 0.02
 C381-H38d \\sim C381-H38e \\sim C381-H38f
 with sigma of 0.02
 C25-H25 \\sim C24-H24 \\sim C23-H23
 with sigma of 0.02
;
loop_
  _atom_site_label
  _atom_site_type_symbol
  _atom_site_fract_x
  _atom_site_fract_y
  _atom_site_fract_z
  _atom_site_U_iso_or_equiv
  _atom_site_adp_type
  _atom_site_occupancy
  _atom_site_refinement_flags_posn
 As1 As 0.679514(10) 0.191299(17) 0.49120(2) 0.01217(7) Uani 1.000000 .
 S1 S 0.57904(3) 0.53199(5) 0.36227(4) 0.01794(13) Uani 1.000000 .
 O2 O 0.60001(10) 0.43747(16) 0.41424(13) 0.0219(4) Uani 1.000000 .
 O1 O 0.70181(9) 0.28922(16) 0.41687(12) 0.0159(3) Uani 1.000000 .
 O4 O 0.63231(10) 0.60958(17) 0.34422(13) 0.0255(4) Uani 1.000000 .
 O3 O 0.54343(11) 0.49592(19) 0.29079(14) 0.0297(5) Uani 1.000000 .
 C16 C 0.76749(13) 0.1256(2) 0.62484(17) 0.0190(5) Uani 1.000000 .
 C32 C 0.65221(13) -0.0469(2) 0.45434(18) 0.0203(5) Uani 1.000000 .
 C11 C 0.76055(12) 0.1393(2) 0.53916(16) 0.0151(5) Uani 1.000000 .
 C31 C 0.64109(11) 0.0663(2) 0.42766(16) 0.0158(5) Uani 1.000000 .
 C38 C 0.59306(14) 0.2033(2) 0.31662(19) 0.0204(5) Uani 1.000000 .
 H38 H 0.5924(16) 0.267(3) 0.364(2) 0.0244(6) Uiso 1.000000 .
 C21 C 0.63674(13) 0.2909(2) 0.56824(16) 0.0162(5) Uani 1.000000 .
 C42 C 0.51686(14) 0.5906(3) 0.50481(17) 0.0252(6) Uani 1.000000 .
 H42 H 0.5437(17) 0.526(3) 0.530(2) 0.0302(7) Uiso 1.000000 .
 C12 C 0.81268(11) 0.1177(2) 0.4842(2) 0.0184(5) Uani 1.000000 .
 C22 C 0.67088(13) 0.3929(2) 0.58870(17) 0.0189(5) Uani 1.000000 .
 C13 C 0.87331(14) 0.0896(3) 0.5177(2) 0.0277(6) Uani 1.000000 .
 H13 H 0.9149(17) 0.075(3) 0.475(2) 0.0332(7) Uiso 1.000000 .
 C14 C 0.88237(15) 0.0829(3) 0.6010(2) 0.0313(7) Uani 1.000000 .
 H14 H 0.9271(17) 0.060(3) 0.624(2) 0.0376(8) Uiso 1.000000 .
 C15 C 0.82993(15) 0.1003(3) 0.65361(19) 0.0251(6) Uani 1.000000 .
 H15 H 0.8356(17) 0.082(3) 0.715(2) 0.0301(7) Uiso 1.000000 .
 C27 C 0.73896(13) 0.4282(2) 0.55923(17) 0.0210(5) Uani 1.000000 .
 H27 H 0.7572(16) 0.359(3) 0.521(2) 0.0252(6) Uiso 1.000000 .
 C36 C 0.61550(12) 0.0886(2) 0.34937(17) 0.0176(5) Uani 1.000000 .
 C37 C 0.67019(15) -0.0817(2) 0.54056(19) 0.0237(6) Uani 1.000000 .
 H37 H 0.6726(16) -0.007(3) 0.578(2) 0.0285(7) Uiso 1.000000 .
 C272 C 0.73568(17) 0.5369(3) 0.5086(2) 0.0337(8) Uani 1.000000 D
 H27a H 0.7139(19) 0.606(3) 0.539(3) 0.0506(11) Uiso 1.000000 D
 H27b H 0.706(2) 0.529(4) 0.456(2) 0.0506(11) Uiso 1.000000 D
 H27c H 0.7817(15) 0.562(3) 0.484(3) 0.0506(11) Uiso 1.000000 D
 C35 C 0.60834(14) -0.0044(2) 0.29665(18) 0.0225(6) Uani 1.000000 .
 H35 H 0.5873(18) 0.011(3) 0.233(2) 0.0270(7) Uiso 1.000000 .
 C182 C 0.71652(17) 0.2207(3) 0.75000(19) 0.0288(6) Uani 1.000000 D
 H18a H 0.7612(15) 0.222(4) 0.784(2) 0.0432(9) Uiso 1.000000 D
 H18b H 0.6783(16) 0.202(3) 0.792(3) 0.0432(9) Uiso 1.000000 D
 H18c H 0.708(2) 0.303(2) 0.724(3) 0.0432(9) Uiso 1.000000 D
 C33 C 0.64284(15) -0.1360(2) 0.3996(2) 0.0254(6) Uani 1.000000 .
 H33 H 0.6511(18) -0.224(3) 0.416(2) 0.0305(7) Uiso 1.000000 .
 C25 C 0.54754(15) 0.3402(3) 0.65644(18) 0.0285(6) Uani 1.000000 D
 H25 H 0.5009(15) 0.321(3) 0.690(2) 0.0343(8) Uiso 1.000000 D
 C18 C 0.71260(14) 0.1230(2) 0.68796(17) 0.0217(5) Uani 1.000000 .
 H18 H 0.6643(17) 0.127(3) 0.653(2) 0.0261(6) Uiso 1.000000 .
 C382 C 0.63868(16) 0.2476(3) 0.24931(19) 0.0280(6) Uani 1.000000 .
 H38a H 0.689(2) 0.255(4) 0.277(3) 0.0420(9) Uiso 1.000000 .
 H38b H 0.622(2) 0.332(4) 0.227(3) 0.0420(9) Uiso 1.000000 .
 H38c H 0.636(2) 0.193(3) 0.195(3) 0.0420(9) Uiso 1.000000 .
 C26 C 0.57583(12) 0.2629(2) 0.60214(17) 0.0205(5) Uani 1.000000 .
 C23 C 0.63903(16) 0.4676(3) 0.64197(18) 0.0261(6) Uani 1.000000 D
 H23 H 0.6646(17) 0.550(2) 0.653(2) 0.0314(7) Uiso 1.000000 D
 C171 C 0.82319(17) -0.0033(3) 0.3600(2) 0.0358(8) Uani 1.000000 D
 H17a H 0.812(2) -0.012(4) 0.2951(17) 0.0537(12) Uiso 1.000000 D
 H17b H 0.788(2) -0.064(3) 0.386(3) 0.0537(12) Uiso 1.000000 D
 H17c H 0.8750(13) -0.028(4) 0.362(3) 0.0537(12) Uiso 1.000000 D
 C371 C 0.6149(2) -0.1553(3) 0.5762(3) 0.0376(8) Uani 1.000000 .
 H37a H 0.614(2) -0.232(4) 0.535(3) 0.0564(12) Uiso 1.000000 .
 H37b H 0.569(2) -0.120(4) 0.559(3) 0.0564(12) Uiso 1.000000 .
 H37c H 0.625(2) -0.170(4) 0.642(3) 0.0564(12) Uiso 1.000000 .
 C28 C 0.54064(15) 0.1535(3) 0.5812(2) 0.0298(7) Uani 1.000000 .
 H28 H 0.5752(17) 0.094(3) 0.560(2) 0.0358(8) Uiso 1.000000 .
 C43 C 0.47446(17) 0.6571(3) 0.5517(2) 0.0348(7) Uani 1.000000 .
 H43 H 0.4644(17) 0.641(3) 0.602(2) 0.0417(9) Uiso 1.000000 .
 C34 C 0.62307(15) -0.1148(3) 0.3206(2) 0.0260(6) Uani 1.000000 .
 H34 H 0.6111(18) -0.184(3) 0.284(2) 0.0312(7) Uiso 1.000000 .
 C17 C 0.80617(14) 0.1153(3) 0.39263(18) 0.0224(6) Uani 1.000000 .
 H17 H 0.7552(17) 0.129(3) 0.375(2) 0.0269(7) Uiso 1.000000 .
 C41 C 0.52311(13) 0.6117(2) 0.42277(17) 0.0195(5) Uani 1.000000 .
 C181 C 0.71323(19) 0.0103(3) 0.7356(2) 0.0321(7) Uani 1.000000 D
 H18d H 0.716(2) -0.061(3) 0.698(2) 0.0481(10) Uiso 1.000000 D
 H18e H 0.6664(15) 0.000(4) 0.761(3) 0.0481(10) Uiso 1.000000 D
 H18f H 0.7562(15) 0.009(4) 0.771(2) 0.0481(10) Uiso 1.000000 D
 C24 C 0.57845(16) 0.4419(3) 0.6757(2) 0.0311(7) Uani 1.000000 D
 H24 H 0.5602(19) 0.501(3) 0.724(2) 0.0373(8) Uiso 1.000000 D
 C372 C 0.73585(18) -0.1452(3) 0.5443(2) 0.0324(7) Uani 1.000000 .
 H37d H 0.745(2) -0.185(3) 0.603(3) 0.0486(10) Uiso 1.000000 .
 H37e H 0.777(2) -0.088(4) 0.530(3) 0.0486(10) Uiso 1.000000 .
 H37f H 0.7334(19) -0.213(3) 0.509(3) 0.0486(10) Uiso 1.000000 .
 C271 C 0.78727(16) 0.4449(3) 0.6303(2) 0.0324(7) Uani 1.000000 D
 H27d H 0.8332(16) 0.468(4) 0.600(3) 0.0486(10) Uiso 1.000000 D
 H27e H 0.796(2) 0.366(3) 0.664(3) 0.0486(10) Uiso 1.000000 D
 H27f H 0.770(2) 0.518(3) 0.665(2) 0.0486(10) Uiso 1.000000 D
 C282 C 0.4909(2) 0.1721(4) 0.5125(3) 0.0492(11) Uani 1.000000 D
 H28a H 0.449(2) 0.218(4) 0.543(3) 0.0737(17) Uiso 1.000000 D
 H28b H 0.472(2) 0.093(3) 0.481(4) 0.0737(17) Uiso 1.000000 D
 H28c H 0.515(3) 0.221(4) 0.461(3) 0.0737(17) Uiso 1.000000 D
 C381 C 0.52278(16) 0.1975(3) 0.2843(2) 0.0307(7) Uani 1.000000 D
 H38d H 0.520(2) 0.151(4) 0.224(2) 0.0460(11) Uiso 1.000000 D
 H38e H 0.507(2) 0.289(2) 0.274(3) 0.0460(11) Uiso 1.000000 D
 H38f H 0.4903(19) 0.158(4) 0.333(2) 0.0460(11) Uiso 1.000000 D
 C281 C 0.5083(3) 0.0972(4) 0.6537(3) 0.0610(13) Uani 1.000000 D
 H28d H 0.542(3) 0.085(6) 0.708(3) 0.091(2) Uiso 1.000000 D
 H28e H 0.483(3) 0.014(3) 0.642(4) 0.091(2) Uiso 1.000000 D
 H28f H 0.468(2) 0.148(5) 0.684(4) 0.091(2) Uiso 1.000000 D
 C44 C 0.43784(17) 0.7425(3) 0.5157(3) 0.0392(9) Uani 1.000000 .
 H44 H 0.405(2) 0.791(4) 0.557(3) 0.0470(11) Uiso 1.000000 .
 C172 C 0.84776(19) 0.2077(4) 0.3529(2) 0.0394(8) Uani 1.000000 D
 H17d H 0.9001(14) 0.187(4) 0.363(4) 0.0591(12) Uiso 1.000000 D
 H17e H 0.833(2) 0.294(3) 0.373(3) 0.0591(12) Uiso 1.000000 D
 H17f H 0.841(3) 0.210(5) 0.2857(17) 0.0591(12) Uiso 1.000000 D
 C46 C 0.48692(19) 0.6985(3) 0.3863(2) 0.0346(8) Uani 1.000000 .
 H46 H 0.488(2) 0.712(3) 0.324(3) 0.0415(9) Uiso 1.000000 .
 C45 C 0.4440(2) 0.7632(4) 0.4329(3) 0.0461(10) Uani 1.000000 .
 H45 H 0.414(2) 0.829(4) 0.402(3) 0.0553(12) Uiso 1.000000 .
 H1 H 0.668(2) 0.352(5) 0.410(3) 0.030(11) Uiso 1.000000 .

loop_
  _atom_site_aniso_label
  _atom_site_aniso_U_11
  _atom_site_aniso_U_22
  _atom_site_aniso_U_33
  _atom_site_aniso_U_12
  _atom_site_aniso_U_13
  _atom_site_aniso_U_23
 As1 0.01363(10) 0.01037(11) 0.01251(12) -0.00113(7) 0.00021(11) -0.00055(10)
 S1 0.0246(3) 0.0133(3) 0.0160(3) 0.0026(2) -0.0011(3) -0.0006(2)
 O2 0.0296(10) 0.0158(9) 0.0203(10) 0.0020(7) -0.0023(8) 0.0028(7)
 O1 0.0201(9) 0.0156(8) 0.0121(8) -0.0018(7) 0.0006(7) 0.0000(7)
 O4 0.0324(10) 0.0173(9) 0.0268(11) -0.0005(8) 0.0082(9) -0.0005(8)
 O3 0.0392(12) 0.0284(11) 0.0213(11) 0.0091(9) -0.0097(10) -0.0074(8)
 C16 0.0216(12) 0.0170(11) 0.0184(13) 0.0005(9) -0.0042(11) 0.0014(10)
 C32 0.0234(13) 0.0134(12) 0.0240(14) -0.0037(9) -0.0039(11) -0.0002(10)
 C11 0.0155(10) 0.0140(11) 0.0159(12) 0.0007(8) -0.0020(9) 0.0001(9)
 C31 0.0154(10) 0.0116(10) 0.0204(13) -0.0027(8) -0.0025(9) -0.0023(9)
 C38 0.0224(13) 0.0185(12) 0.0202(14) 0.0011(9) -0.0055(11) -0.0038(10)
 C21 0.0197(12) 0.0161(11) 0.0127(11) 0.0026(9) 0.0009(10) -0.0011(9)
 C42 0.0303(12) 0.0265(13) 0.0187(15) -0.0006(10) 0.0034(11) 0.0004(11)
 C12 0.0158(10) 0.0208(10) 0.0187(13) 0.0008(8) -0.0013(11) -0.0029(12)
 C22 0.0247(12) 0.0170(12) 0.0149(12) 0.0030(9) -0.0029(10) -0.0039(10)
 C13 0.0175(12) 0.0357(16) 0.0299(15) 0.0051(11) -0.0021(11) -0.0046(12)
 C14 0.0226(13) 0.0376(16) 0.0339(18) 0.0053(12) -0.0111(13) -0.0054(13)
 C15 0.0269(14) 0.0278(15) 0.0206(15) 0.0038(11) -0.0090(11) -0.0012(12)
 C27 0.0259(13) 0.0142(12) 0.0230(14) -0.0016(10) -0.0050(11) -0.0043(10)
 C36 0.0190(11) 0.0143(11) 0.0195(13) 0.0010(9) -0.0037(10) -0.0046(9)
 C37 0.0330(15) 0.0120(12) 0.0262(15) -0.0052(10) -0.0044(12) 0.0023(11)
 C272 0.0393(16) 0.0195(13) 0.042(2) -0.0074(12) -0.0078(14) 0.0056(12)
 C35 0.0266(13) 0.0171(13) 0.0239(15) 0.0016(10) -0.0079(11) -0.0072(10)
 C182 0.0396(17) 0.0283(15) 0.0185(14) 0.0030(13) -0.0002(13) -0.0022(12)
 C33 0.0327(14) 0.0110(12) 0.0325(17) -0.0015(10) -0.0078(13) -0.0029(10)
 C25 0.0283(15) 0.0415(17) 0.0158(14) 0.0102(13) 0.0053(11) 0.0006(12)
 C18 0.0285(13) 0.0202(12) 0.0166(13) 0.0002(10) -0.0015(11) 0.0040(10)
 C382 0.0388(17) 0.0258(15) 0.0195(14) 0.0004(12) -0.0057(13) -0.0010(11)
 C26 0.0202(12) 0.0257(14) 0.0156(13) 0.0045(10) 0.0045(10) 0.0020(10)
 C23 0.0333(14) 0.0268(14) 0.0184(13) 0.0090(12) -0.0028(12) -0.0088(11)
 C171 0.0415(18) 0.0387(19) 0.0273(17) 0.0137(13) 0.0023(15) -0.0127(15)
 C371 0.044(2) 0.0269(16) 0.042(2) -0.0176(15) -0.0056(17) 0.0116(15)
 C28 0.0221(13) 0.0303(15) 0.0371(18) -0.0017(12) 0.0115(13) 0.0055(13)
 C43 0.0358(17) 0.0423(18) 0.0263(18) -0.0016(14) 0.0123(14) -0.0041(15)
 C34 0.0313(14) 0.0173(13) 0.0296(16) -0.0002(10) -0.0078(12) -0.0072(11)
 C17 0.0197(11) 0.0282(14) 0.0192(13) 0.0023(10) 0.0026(11) -0.0046(11)
 C41 0.0229(12) 0.0170(12) 0.0185(13) 0.0019(9) -0.0008(10) -0.0006(10)
 C181 0.0448(19) 0.0289(15) 0.0225(16) -0.0015(13) -0.0031(14) 0.0071(12)
 C24 0.0333(16) 0.0405(18) 0.0195(14) 0.0155(13) -0.0013(12) -0.0083(13)
 C372 0.0424(17) 0.0160(14) 0.0387(18) 0.0011(12) -0.0131(15) 0.0019(13)
 C271 0.0331(16) 0.0338(17) 0.0302(17) -0.0070(13) -0.0100(14) -0.0056(13)
 C282 0.0364(18) 0.043(2) 0.068(3) -0.0010(15) -0.0128(18) -0.0151(19)
 C381 0.0281(15) 0.0259(16) 0.0381(19) 0.0063(11) -0.0137(14) -0.0079(12)
 C281 0.069(3) 0.056(3) 0.057(3) -0.017(2) 0.039(2) 0.011(2)
 C44 0.0321(16) 0.044(2) 0.041(2) 0.0073(15) 0.0083(15) -0.0143(16)
 C172 0.0375(18) 0.052(2) 0.0288(18) -0.0065(15) 0.0095(16) 0.0058(15)
 C46 0.0450(19) 0.0362(18) 0.0224(17) 0.0225(14) 0.0003(15) -0.0001(12)
 C45 0.047(2) 0.049(2) 0.042(2) 0.0296(18) -0.0018(19) -0.0097(18)

loop_
  _geom_bond_atom_site_label_1
  _geom_bond_atom_site_label_2
  _geom_bond_distance
  _geom_bond_site_symmetry_2
  _geom_bond_publ_flag
 As1 O1 1.7386(19) . ?
 As1 C11 1.935(2) . ?
 As1 C31 1.964(2) . ?
 As1 C21 1.934(3) . ?
 S1 O2 1.464(2) . ?
 S1 O4 1.451(2) . ?
 S1 O3 1.447(2) . ?
 S1 C41 1.782(3) . ?
 O1 H1 1.02(5) . ?
 C16 C11 1.426(4) . ?
 C16 C15 1.395(4) . ?
 C16 C18 1.531(4) . ?
 C32 C31 1.416(4) . ?
 C32 C37 1.522(4) . ?
 C32 C33 1.393(4) . ?
 C11 C12 1.422(4) . ?
 C31 C36 1.415(4) . ?
 C38 H38 1.08(4) . ?
 C38 C36 1.520(4) . ?
 C38 C382 1.539(4) . ?
 C38 C381 1.535(4) . ?
 C21 C22 1.425(4) . ?
 C21 C26 1.405(4) . ?
 C42 H42 1.02(4) . ?
 C42 C43 1.399(5) . ?
 C42 C41 1.379(4) . ?
 C12 C13 1.398(4) . ?
 C12 C17 1.513(5) . ?
 C22 C27 1.532(4) . ?
 C22 C23 1.400(4) . ?
 C13 H13 1.11(4) . ?
 C13 C14 1.385(5) . ?
 C14 H14 1.03(4) . ?
 C14 C15 1.394(5) . ?
 C15 H15 1.04(4) . ?
 C27 H27 1.09(3) . ?
 C27 C272 1.524(4) . ?
 C27 C271 1.544(4) . ?
 C36 C35 1.401(4) . ?
 C37 H37 1.08(4) . ?
 C37 C371 1.540(4) . ?
 C37 C372 1.538(5) . ?
 C272 H27a 1.06(2) . ?
 C272 H27b 1.06(3) . ?
 C272 H27c 1.07(2) . ?
 C35 H35 1.15(4) . ?
 C35 C34 1.386(4) . ?
 C182 H18a 1.07(2) . ?
 C182 H18b 1.07(3) . ?
 C182 H18c 1.07(2) . ?
 C182 C18 1.536(4) . ?
 C33 H33 1.08(4) . ?
 C33 C34 1.385(4) . ?
 C25 H25 1.12(2) . ?
 C25 C26 1.398(4) . ?
 C25 C24 1.387(5) . ?
 C18 H18 1.15(3) . ?
 C18 C181 1.537(4) . ?
 C382 H38a 1.13(4) . ?
 C382 H38b 1.11(4) . ?
 C382 H38c 1.11(4) . ?
 C26 C28 1.512(4) . ?
 C23 H23 1.12(2) . ?
 C23 C24 1.392(5) . ?
 C171 H17a 1.10(3) . ?
 C171 H17b 1.10(3) . ?
 C171 H17c 1.10(2) . ?
 C171 C17 1.531(4) . ?
 C371 H37a 1.13(5) . ?
 C371 H37b 1.06(5) . ?
 C371 H37c 1.11(5) . ?
 C28 H28 1.05(4) . ?
 C28 C282 1.537(6) . ?
 C28 C281 1.515(5) . ?
 C43 H43 0.88(4) . ?
 C43 C44 1.384(6) . ?
 C34 H34 1.04(4) . ?
 C17 H17 1.10(3) . ?
 C17 C172 1.526(5) . ?
 C41 C46 1.394(4) . ?
 C181 H18d 1.05(2) . ?
 C181 H18e 1.05(2) . ?
 C181 H18f 1.05(2) . ?
 C24 H24 1.12(2) . ?
 C372 H37d 1.09(5) . ?
 C372 H37e 1.10(4) . ?
 C372 H37f 0.99(4) . ?
 C271 H27d 1.10(3) . ?
 C271 H27e 1.10(3) . ?
 C271 H27f 1.09(2) . ?
 C282 H28a 1.13(3) . ?
 C282 H28b 1.13(3) . ?
 C282 H28c 1.13(3) . ?
 C381 H38d 1.14(3) . ?
 C381 H38e 1.13(2) . ?
 C381 H38f 1.14(3) . ?
 C281 H28d 1.13(3) . ?
 C281 H28e 1.13(3) . ?
 C281 H28f 1.13(3) . ?
 C44 H44 1.11(5) . ?
 C44 C45 1.390(7) . ?
 C172 H17d 1.11(3) . ?
 C172 H17e 1.10(3) . ?
 C172 H17f 1.12(3) . ?
 C46 H46 1.03(4) . ?
 C46 C45 1.391(5) . ?
 C45 H45 1.11(5) . ?

loop_
  _geom_angle_atom_site_label_1
  _geom_angle_atom_site_label_2
  _geom_angle_atom_site_label_3
  _geom_angle
  _geom_angle_site_symmetry_1
  _geom_angle_site_symmetry_3
  _geom_angle_publ_flag
 C11 As1 O1 105.66(10) . . ?
 C31 As1 O1 102.89(10) . . ?
 C31 As1 C11 108.99(10) . . ?
 C21 As1 O1 100.44(10) . . ?
 C21 As1 C11 108.11(11) . . ?
 C21 As1 C31 128.20(11) . . ?
 O4 S1 O2 111.95(12) . . ?
 O3 S1 O2 113.66(13) . . ?
 O3 S1 O4 113.29(14) . . ?
 C41 S1 O2 105.00(13) . . ?
 C41 S1 O4 105.58(12) . . ?
 C41 S1 O3 106.49(13) . . ?
 H1 O1 As1 112(3) . . ?
 C15 C16 C11 116.8(3) . . ?
 C18 C16 C11 126.9(2) . . ?
 C18 C16 C15 116.0(3) . . ?
 C37 C32 C31 125.4(2) . . ?
 C33 C32 C31 118.7(3) . . ?
 C33 C32 C37 115.8(2) . . ?
 C16 C11 As1 121.60(19) . . ?
 C12 C11 As1 116.1(2) . . ?
 C12 C11 C16 122.3(2) . . ?
 C32 C31 As1 118.00(19) . . ?
 C36 C31 As1 119.69(18) . . ?
 C36 C31 C32 121.0(2) . . ?
 C36 C38 H38 110.8(19) . . ?
 C382 C38 H38 107.3(19) . . ?
 C382 C38 C36 111.8(2) . . ?
 C381 C38 H38 105.7(18) . . ?
 C381 C38 C36 111.5(2) . . ?
 C381 C38 C382 109.5(3) . . ?
 C22 C21 As1 116.1(2) . . ?
 C26 C21 As1 121.4(2) . . ?
 C26 C21 C22 122.5(2) . . ?
 C43 C42 H42 122(2) . . ?
 C41 C42 H42 118(2) . . ?
 C41 C42 C43 119.9(3) . . ?
 C13 C12 C11 117.2(3) . . ?
 C17 C12 C11 124.8(2) . . ?
 C17 C12 C13 117.8(3) . . ?
 C27 C22 C21 126.7(2) . . ?
 C23 C22 C21 116.4(3) . . ?
 C23 C22 C27 117.0(3) . . ?
 H13 C13 C12 118(2) . . ?
 C14 C13 C12 121.5(3) . . ?
 C14 C13 H13 120(2) . . ?
 H14 C14 C13 120(2) . . ?
 C15 C14 C13 120.2(3) . . ?
 C15 C14 H14 120(2) . . ?
 C14 C15 C16 121.7(3) . . ?
 H15 C15 C16 118(2) . . ?
 H15 C15 C14 119(2) . . ?
 H27 C27 C22 107.2(17) . . ?
 C272 C27 C22 111.0(2) . . ?
 C272 C27 H27 108.7(18) . . ?
 C271 C27 C22 112.2(2) . . ?
 C271 C27 H27 108.1(17) . . ?
 C271 C27 C272 109.6(2) . . ?
 C38 C36 C31 126.7(2) . . ?
 C35 C36 C31 117.3(2) . . ?
 C35 C36 C38 115.9(2) . . ?
 H37 C37 C32 109(2) . . ?
 C371 C37 C32 109.1(3) . . ?
 C371 C37 H37 105.9(19) . . ?
 C372 C37 C32 112.3(3) . . ?
 C372 C37 H37 109.4(18) . . ?
 C372 C37 C371 110.9(3) . . ?
 H27a C272 C27 113(2) . . ?
 H27b C272 C27 114(2) . . ?
 H27b C272 H27a 102(3) . . ?
 H27c C272 C27 114(2) . . ?
 H27c C272 H27a 110(3) . . ?
 H27c C272 H27b 103(4) . . ?
 H35 C35 C36 119.0(19) . . ?
 C34 C35 C36 121.8(3) . . ?
 C34 C35 H35 119.1(19) . . ?
 H18b C182 H18a 107(3) . . ?
 H18c C182 H18a 109(3) . . ?
 H18c C182 H18b 109(3) . . ?
 C18 C182 H18a 114(2) . . ?
 C18 C182 H18b 104(2) . . ?
 C18 C182 H18c 114(3) . . ?
 H33 C33 C32 122(2) . . ?
 C34 C33 C32 120.8(3) . . ?
 C34 C33 H33 117(2) . . ?
 C26 C25 H25 122(2) . . ?
 C24 C25 H25 116(2) . . ?
 C24 C25 C26 121.0(3) . . ?
 C182 C18 C16 113.4(2) . . ?
 H18 C18 C16 106.6(19) . . ?
 H18 C18 C182 110.7(18) . . ?
 C181 C18 C16 110.9(2) . . ?
 C181 C18 C182 107.6(2) . . ?
 C181 C18 H18 107.4(18) . . ?
 H38a C382 C38 107(2) . . ?
 H38b C382 C38 111(2) . . ?
 H38b C382 H38a 110(3) . . ?
 H38c C382 C38 111(2) . . ?
 H38c C382 H38a 114(3) . . ?
 H38c C382 H38b 104(3) . . ?
 C25 C26 C21 118.0(3) . . ?
 C28 C26 C21 122.1(2) . . ?
 C28 C26 C25 119.9(3) . . ?
 H23 C23 C22 115(2) . . ?
 C24 C23 C22 122.0(3) . . ?
 C24 C23 H23 122.6(19) . . ?
 H17b C171 H17a 100(4) . . ?
 H17c C171 H17a 103(4) . . ?
 H17c C171 H17b 117(3) . . ?
 C17 C171 H17a 112(3) . . ?
 C17 C171 H17b 108(3) . . ?
 C17 C171 H17c 116(3) . . ?
 H37a C371 C37 103(3) . . ?
 H37b C371 C37 109(3) . . ?
 H37b C371 H37a 97(4) . . ?
 H37c C371 C37 109(3) . . ?
 H37c C371 H37a 118(4) . . ?
 H37c C371 H37b 119(4) . . ?
 H28 C28 C26 109(2) . . ?
 C282 C28 C26 111.3(3) . . ?
 C282 C28 H28 107(2) . . ?
 C281 C28 C26 113.5(3) . . ?
 C281 C28 H28 105(2) . . ?
 C281 C28 C282 110.6(3) . . ?
 H43 C43 C42 123(2) . . ?
 C44 C43 C42 120.2(3) . . ?
 C44 C43 H43 116(2) . . ?
 C33 C34 C35 119.9(3) . . ?
 H34 C34 C35 121(2) . . ?
 H34 C34 C33 118(2) . . ?
 C171 C17 C12 110.3(3) . . ?
 H17 C17 C12 110.3(19) . . ?
 H17 C17 C171 104.8(18) . . ?
 C172 C17 C12 111.4(3) . . ?
 C172 C17 C171 111.6(3) . . ?
 C172 C17 H17 108.3(18) . . ?
 C42 C41 S1 120.9(2) . . ?
 C46 C41 S1 118.9(2) . . ?
 C46 C41 C42 120.2(3) . . ?
 H18d C181 C18 113(2) . . ?
 H18e C181 C18 107(3) . . ?
 H18e C181 H18d 101(3) . . ?
 H18f C181 C18 107(2) . . ?
 H18f C181 H18d 106(3) . . ?
 H18f C181 H18e 123(4) . . ?
 C23 C24 C25 120.0(3) . . ?
 H24 C24 C25 123(2) . . ?
 H24 C24 C23 117(2) . . ?
 H37d C372 C37 113(2) . . ?
 H37e C372 C37 111(2) . . ?
 H37e C372 H37d 108(3) . . ?
 H37f C372 C37 109(2) . . ?
 H37f C372 H37d 101(3) . . ?
 H37f C372 H37e 114(3) . . ?
 H27d C271 C27 104(3) . . ?
 H27e C271 C27 113(3) . . ?
 H27e C271 H27d 107(4) . . ?
 H27f C271 C27 107(2) . . ?
 H27f C271 H27d 109(4) . . ?
 H27f C271 H27e 116(4) . . ?
 H28a C282 C28 104(3) . . ?
 H28b C282 C28 117(3) . . ?
 H28b C282 H28a 109(4) . . ?
 H28c C282 C28 109(3) . . ?
 H28c C282 H28a 115(4) . . ?
 H28c C282 H28b 103(4) . . ?
 H38d C381 C38 112(2) . . ?
 H38e C381 C38 106(2) . . ?
 H38e C381 H38d 108(3) . . ?
 H38f C381 C38 109(2) . . ?
 H38f C381 H38d 113(3) . . ?
 H38f C381 H38e 109(3) . . ?
 H28d C281 C28 114(4) . . ?
 H28e C281 C28 117(3) . . ?
 H28e C281 H28d 108(5) . . ?
 H28f C281 C28 115(3) . . ?
 H28f C281 H28d 99(5) . . ?
 H28f C281 H28e 101(5) . . ?
 H44 C44 C43 116(2) . . ?
 C45 C44 C43 119.8(3) . . ?
 C45 C44 H44 124(2) . . ?
 H17d C172 C17 109(3) . . ?
 H17e C172 C17 111(3) . . ?
 H17e C172 H17d 115(4) . . ?
 H17f C172 C17 111(3) . . ?
 H17f C172 H17d 107(4) . . ?
 H17f C172 H17e 104(4) . . ?
 H46 C46 C41 122(2) . . ?
 C45 C46 C41 119.8(3) . . ?
 C45 C46 H46 118(2) . . ?
 C46 C45 C44 120.2(3) . . ?
 H45 C45 C44 122(3) . . ?
 H45 C45 C46 118(3) . . ?

loop_
  _geom_torsion_atom_site_label_1
  _geom_torsion_atom_site_label_2
  _geom_torsion_atom_site_label_3
  _geom_torsion_atom_site_label_4
  _geom_torsion
  _geom_torsion_site_symmetry_1
  _geom_torsion_site_symmetry_2
  _geom_torsion_site_symmetry_3
  _geom_torsion_site_symmetry_4
  _geom_torsion_publ_flag
 As1 C11 C16 C15 -173.0(2) . . . . ?
 As1 C11 C16 C18 14.2(2) . . . . ?
 As1 C11 C12 C13 174.6(2) . . . . ?
 As1 C11 C12 C17 -9.6(2) . . . . ?
 As1 C31 C32 C37 22.4(2) . . . . ?
 As1 C31 C32 C33 -161.3(2) . . . . ?
 As1 C31 C36 C38 -21.8(3) . . . . ?
 As1 C31 C36 C35 159.9(2) . . . . ?
 As1 C21 C22 C27 -3.3(3) . . . . ?
 As1 C21 C22 C23 177.6(2) . . . . ?
 As1 C21 C26 C25 -179.0(2) . . . . ?
 As1 C21 C26 C28 0.6(3) . . . . ?
 S1 C41 C42 C43 177.6(2) . . . . ?
 S1 C41 C46 C45 -178.7(3) . . . . ?
 C16 C11 C12 C13 -4.3(3) . . . . ?
 C16 C11 C12 C17 171.4(2) . . . . ?
 C16 C15 C14 C13 -0.5(4) . . . . ?
 C32 C31 C36 C38 171.6(2) . . . . ?
 C32 C31 C36 C35 -6.7(3) . . . . ?
 C32 C33 C34 C35 -4.1(4) . . . . ?
 C11 C12 C13 C14 0.1(3) . . . . ?
 C11 C12 C17 C171 -117.7(3) . . . . ?
 C11 C12 C17 C172 117.8(3) . . . . ?
 C31 C36 C38 C382 111.4(3) . . . . ?
 C31 C36 C38 C381 -125.6(3) . . . . ?
 C31 C36 C35 C34 2.5(3) . . . . ?
 C38 C36 C35 C34 -175.9(3) . . . . ?
 C21 C22 C27 C272 116.7(3) . . . . ?
 C21 C22 C27 C271 -120.3(3) . . . . ?
 C21 C22 C23 C24 2.4(3) . . . . ?
 C21 C26 C25 C24 0.5(3) . . . . ?
 C21 C26 C28 C282 -95.1(3) . . . . ?
 C21 C26 C28 C281 139.4(4) . . . . ?
 C42 C43 C44 C45 -0.9(4) . . . . ?
 C42 C41 C46 C45 -0.6(4) . . . . ?
 C12 C13 C14 C15 2.3(4) . . . . ?
 C22 C23 C24 C25 -0.5(3) . . . . ?
 C36 C35 C34 C33 2.8(3) . . . . ?
 C25 C26 C28 C282 84.6(3) . . . . ?
 C25 C26 C28 C281 -41.0(4) . . . . ?
 C43 C44 C45 C46 -0.1(4) . . . . ?
 C41 C46 C45 C44 0.9(4) . . . . ?

loop_
  _diffrn_refln_index_h
  _diffrn_refln_index_k
  _diffrn_refln_index_l
  _diffrn_refln_intensity_net
  _diffrn_refln_intensity_u
 0 0 -27 -9.03 8.31
 0 0 -26 18.69 8.16
 0 0 -25 -4.38 8.23
 0 0 -24 80.43 10.25
 0 0 -23 -2.49 7.48
 0 0 -22 66.41 8.94
 0 0 -21 -6.18 6.49
 0 0 -21 0.61 5.1
 0 0 -20 152.49 10.49
 0 0 -19 -0.57 4.27
 0 0 -18 102.17 8.23
 0 0 -17 1.06 4.02
 0 0 -16 677.53 32.4
 0 0 -16 745.57 32.58
 0 0 -15 0.49 3.45
 0 0 -15 3.84 3.43
 0 0 -14 716.89 31.89
 0 0 -14 686.9 31.64
 0 0 -13 3.98 3.2
 0 0 -13 -0.43 2.98
 0 0 -12 617.12 28.79
 0 0 -12 674.61 29.16
 0 0 -11 -0.77 2.37
 0 0 -11 2.57 2.58
 0 0 -10 213.79 6.7
 0 0 -10 -0.36 0.69
 0 0 -9 -0.33 0.63
 0 0 -2 4838.7 197.2
 0 0 2 6126.74 249.84
 0 0 3 0.13 0.81
 0 0 4 1133.21 47.29
 0 0 5 -0.44 1.42
 0 0 5 0.7 0.98
 0 0 6 1192.11 49.45
 0 0 7 0.98 1.44
 0 0 8 1327.89 55.32
 0 0 9 0.42 1.66
 0 1 -27 54.48 9.76
 0 1 -26 5.28 7.7
 0 1 -25 71.07 10.04
 0 1 -24 -13.56 7.88
 0 1 -23 74.03 9.62
 0 1 -22 -4.76 6.75
 0 1 -21 67.57 8.94
 0 -1 -21 80.53 7.72
 0 1 -20 -2.44 5.02
 0 -1 -20 0.57 5.26
 0 -1 -19 108.08 8.71
 0 1 -19 122.66 9.05
 0 1 -18 -2.28 4.36
 0 -1 -18 -0.53 4.33
 0 -1 -17 159.32 10.19
 0 1 -17 166.59 10.53
 0 1 -16 2.05 3.58
 0 -1 -16 -0.97 3.68
 0 1 -16 -0.52 3.78
 0 1 -15 317.93 15.8
 0 1 -15 294.98 15.63
 0 -1 -15 292.62 15.42
 0 1 -14 -1.87 3.33
 0 -1 -14 1.31 3.16
 0 1 -14 1.41 3.28
 0 1 -13 498.01 23.02
 0 -1 -13 482.08 22.76
 0 1 -12 -1.24 2.74
 0 -1 -12 -0.38 3.04
 0 -1 -11 895.3 38.15
 0 1 -11 860.17 38.35
 0 1 -10 0.36 2.37
 0 -1 -10 1.28 0.78
 0 -1 -9 815.8 19.67
 0 1 -9 685.99 18.07
 0 1 -8 0.85 1.32
 0 -1 -7 848.4 36.99
 0 1 -7 889.08 36.55
 0 -1 -6 -0.19 1.29
 0 1 -6 1.46 0.99
 0 1 -5 1660.03 67.73
 0 1 -5 1615.12 67.13
 0 1 -4 -0.79 1.06
 0 1 -3 226.07 10.03
 0 1 -2 -0.66 0.57
 0 1 2 -0.09 0.55
 0 1 3 400.19 17.17
 0 1 4 0.52 1.1
 0 1 5 1491.21 62.27
 0 1 7 1005.82 42.16
 0 1 8 0.8 1.64
 0 1 9 868.61 36.87
 0 1 10 1.2 1.94
 0 1 11 1137.41 48.08
 0 1 12 3.08 2.42
 0 1 13 697.01 30.44
 0 -2 -27 3.64 8.33
 0 2 -27 -6.14 7.99
 0 -2 -26 34.92 8.91
 0 2 -26 38.12 8.39
 0 -2 -25 -1.76 8.49
 0 2 -25 -0.85 7.26
 0 2 -24 35.09 8.42
 0 -2 -24 30.89 8.52
 0 -2 -23 5.82 7.19
 0 2 -23 -4.88 7.21
 0 2 -22 88.79 9.45
 0 -2 -22 69.75 9.42
 0 -2 -21 -2.85 5.05
 0 -2 -21 -0.77 6.86
 0 2 -21 -5.31 6.12
 0 2 -20 92.83 8.24
 0 -2 -20 99.11 8.23
 0 2 -20 80.37 8.67
 0 2 -19 -0.6 4.63
 0 -2 -19 -1.6 4.43
 0 2 -18 254.71 14.34
 0 -2 -18 244.02 13.77
 0 -2 -17 0.98 4.17
 0 2 -17 -3.92 4.56
 0 2 -16 45.38 5.61
 0 -2 -16 39.42 5.31
 0 -2 -16 50.73 5.39
 0 2 -15 -4.88 3.82
 0 -2 -15 1.96 3.77
 0 -2 -15 1.76 3.29
 0 2 -14 254.11 13.53
 0 -2 -14 270.2 13.65
 0 -2 -14 241.46 13.09
 0 -2 -13 0.88 3.16
 0 2 -13 -0.88 3.11
 0 -2 -13 -1.56 2.98
 0 2 -12 819.6 35.53
 0 -2 -12 779.56 35.35
 0 2 -12 801.81 34.39
 0 -2 -12 807.88 35.17
 0 -2 -11 0.38 2.46
 0 2 -11 -0.38 2.76
 0 2 -11 -1.6 2.9
 0 2 -11 -0.24 1.79
 0 -2 -11 -1.65 2.41
 0 -2 -10 393.48 9.41
 0 2 -10 408.33 9.59
 0 2 -10 406.48 7.62
 0 2 -9 1.3 2.34
 0 2 -9 0.6 1.55
 0 2 -9 0.34 0.61
 0 2 -8 125.24 7.11
 0 2 -8 125.75 6.42
 0 2 -7 -2.09 1.84
 0 2 -7 -1.36 1.24
 0 -2 -7 -0.83 1.54
 0 -2 -6 76.28 4.42
 0 2 -6 89.99 4.97
 0 2 -5 0.21 1.18
 0 -2 -5 -0.29 1.09
 0 2 -5 0.78 1.2
 0 2 -4 1661.21 71.13
 0 -2 -4 1750.6 70.7
 0 2 -4 1726.43 71.02
 0 2 -3 -0.14 0.89
 0 2 -3 0.12 0.86
 0 2 -3 0.78 0.63
 0 -2 -2 1159.58 47.8
 0 2 -2 1115.62 47.61
 0 2 -2 1167.02 47.39
 0 2 -2 1187.58 47.81
 0 2 -1 0.56 0.55
 0 2 -1 0.76 0.88
 0 2 -1 -0.1 0.37
 0 -2 -1 2.06 0.98
 0 -2 -1 0.43 0.73
 0 2 -1 0.21 0.54
 0 -2 0 4.19 1.02
 0 -2 0 3.17 0.69
 0 -2 1 -0.64 0.89
 0 2 2 1239.46 51
 0 2 3 -0.13 0.84
 0 2 4 2014.17 83.16
 0 2 10 579.07 25.43
 0 2 11 1.12 2.36
 0 2 12 1111.53 47.28
 0 2 13 -1.25 2.82
 0 2 14 243.26 12.26
 0 2 15 -0.69 3.21
 0 2 16 114.15 7.42
 0 3 -27 5.16 7.86
 0 -3 -27 6.32 8.03
 0 3 -26 -3.4 7.62
 0 -3 -26 -1.78 8.01
 0 3 -25 30.91 8.2
 0 -3 -25 39.18 8.66
 0 -3 -24 -6.81 7.21
 0 3 -24 -1.64 7.17
 0 -3 -23 52.06 8.55
 0 3 -23 64.82 9.18
 0 -3 -22 1.31 4.27
 0 3 -22 -1.55 6.14
 0 -3 -22 -7.98 7.4
 0 -3 -21 20.13 5.13
 0 -3 -21 9.18 6.73
 0 3 -21 19.39 6.6
 0 -3 -20 0.53 4.37
 0 3 -20 -0.63 5.29
 0 3 -20 -3.6 6.43
 0 -3 -20 -5.88 6.18
 0 -3 -19 3.04 3.95
 0 -3 -18 1.46 3.94
 0 -3 -17 96.47 7.5
 0 -3 -16 -0.44 3.51
 0 -3 -15 104.96 7.44
 0 3 -15 92.71 7.06
 0 -3 -15 98.84 6.84
 0 -3 -14 1.38 3.31
 0 3 -14 0.46 3.29
 0 -3 -14 -1.96 2.95
 0 3 -14 0.91 2.59
 0 3 -14 -3 3.75
 0 -3 -13 40.37 4.77
 0 3 -13 36.59 4.5
 0 3 -13 36.95 4.75
 0 -3 -13 51.6 4.6
 0 3 -13 38.24 3.8
 0 -3 -12 0.41 3.01
 0 3 -12 2.05 2.98
 0 3 -12 -0.89 2.86
 0 3 -12 -1.88 2.25
 0 -3 -12 -0.68 2.56
 0 3 -11 4.96 2.71
 0 -3 -11 4.54 2.73
 0 3 -11 4.83 2.27
 0 3 -11 3.75 2.86
 0 -3 -11 0.31 1.2
 0 -3 -10 1.39 2.35
 0 3 -10 -2.46 2.41
 0 3 -10 -2.16 1.81
 0 -3 -10 1.12 2.07
 0 3 -10 1.16 2.34
 0 3 -9 320.98 8
 0 3 -9 305.4 6.45
 0 3 -8 2.04 1.97
 0 -3 -8 -0.86 2.01
 0 3 -8 -0.65 1.87
 0 -3 -8 -0.66 1.55
 0 3 -7 339.63 14.93
 0 3 -7 309.99 13.58
 0 3 -7 357.26 15.24
 0 -3 -7 319.18 14.38
 0 3 -6 -0.92 0.79
 0 3 -6 -0.23 1.53
 0 -3 -6 0.66 1.45
 0 -3 -6 -0.78 1.26
 0 3 -6 0.26 1.6
 0 -3 -5 1199.26 50.42
 0 3 -5 1280.35 50.53
 0 3 -5 1193.57 49.71
 0 3 -5 1190.34 50.68
 0 -3 -5 1201.91 49.99
 0 3 -4 1.25 0.88
 0 3 -4 0.35 0.78
 0 3 -4 0.15 1
 0 -3 -4 -0.75 0.97
 0 -3 -4 -0.09 0.67
 0 3 -4 0.39 1.1
 0 -3 -3 501.72 21.45
 0 -3 -3 508.07 20.73
 0 3 -3 504.29 21.45
 0 3 -3 514.01 20.84
 0 -3 -3 490.32 21.12
 0 3 -3 479 21.13
 0 3 -3 491.9 20.94
 0 3 -2 1.9 0.72
 0 3 -2 -0.84 1.4
 0 3 -2 0.16 0.5
 0 -3 -2 0.59 1.38
 0 -3 -2 1.77 1.02
 0 -3 -2 -0.07 0.63
 0 3 -2 -0.77 0.72
 0 3 -2 -0.61 1
 0 3 -1 2579.56 105.97
 0 3 -1 2613.73 105.53
 0 -3 -1 2537.54 105.92
 0 -3 -1 2680.76 105.95
 0 3 -1 2492.87 105.69
 0 3 0 2.37 1.28
 0 3 0 0.23 0.45
 0 -3 0 1.15 0.92
 0 -3 1 2503.89 100.61
 0 -3 1 2535.58 99.96
 0 -3 1 2294.84 100.12
 0 -3 2 0.65 0.65
 0 -3 2 0.25 1.08
 0 -3 3 533.11 22.47
 0 3 13 54.27 4.84
 0 3 14 -2.1 3.14
 0 3 15 143.73 8.61
 0 3 16 1.12 3.46
 0 3 17 122.42 8.06
 0 3 18 1.56 3.62
 0 4 -27 -7.54 8.08
 0 -4 -27 5.34 8.1
 0 4 -26 41.47 8.45
 0 -4 -26 50.89 9.59
 0 -4 -25 -3.44 7.6
 0 4 -25 -0.82 7.45
 0 -4 -24 15.1 7.15
 0 4 -24 12.03 6.99
 0 4 -23 -1.57 6.68
 0 -4 -23 -4.08 6.78
 0 -4 -22 13.72 5.31
 0 4 -22 -1.91 6.33
 0 -4 -22 20.49 7.5
 0 4 -22 9.88 6.68
 0 -4 -21 2.06 5.09
 0 4 -21 -3.67 6.11
 0 -4 -21 -3.03 6.84
 0 -4 -20 39.27 5.93
 0 4 -20 38.81 7.13
 0 -4 -19 3.34 4.24
 0 4 -19 -4.76 6.06
 0 -4 -19 -2.08 5.95
 0 4 -18 50.79 6.27
 0 -4 -18 45.7 5.43
 0 -4 -17 3.05 3.45
 0 4 -17 2.33 4.35
 0 4 -16 132.52 8.12
 0 -4 -16 136.94 8.51
 0 4 -16 133.57 9.4
 0 4 -15 -1.07 3.67
 0 4 -15 1.01 2.84
 0 -4 -15 -0.78 3.19
 0 -4 -14 171.46 10.09
 0 4 -14 161.04 10.07
 0 4 -14 174.11 10.45
 0 4 -14 165.14 9.22
 0 -4 -14 182.61 9.64
 0 4 -13 -0.46 0.73
 0 -4 -13 0.43 3.32
 0 4 -13 0.86 3.13
 0 4 -13 -0.92 2.54
 0 4 -13 1.46 3.4
 0 -4 -13 0.34 2.67
 0 4 -12 95.95 4.59
 0 4 -12 105.68 7.02
 0 -4 -12 111.75 7.12
 0 4 -12 101.43 7.18
 0 -4 -12 115.76 6.6
 0 4 -12 112.3 6.41
 0 4 -11 -0.62 0.99
 0 -4 -11 -2.61 2.78
 0 4 -11 1.51 2.68
 0 4 -11 -0.43 2.88
 0 4 -11 1.41 2.16
 0 -4 -11 -0.29 0.66
 0 4 -10 29.66 1.89
 0 4 -10 26.88 3.44
 0 -4 -10 31.26 3.67
 0 4 -10 28.07 3.76
 0 -4 -10 31.46 3.24
 0 4 -9 -0.08 0.94
 0 4 -9 -0.74 2.2
 0 4 -9 -0.64 2.11
 0 -4 -9 0.63 0.76
 0 4 -8 273.89 11.86
 0 4 -8 275.45 13.19
 0 -4 -8 280.29 13.2
 0 4 -8 274.11 13.48
 0 -4 -8 277.95 12.58
 0 4 -7 0.98 0.98
 0 4 -7 0.62 2.02
 0 -4 -7 -0.17 1.31
 0 4 -7 -0.45 1.3
 0 4 -7 0.51 1.69
 0 4 -6 370.37 16.44
 0 -4 -6 337.5 15.36
 0 4 -6 373.01 15.42
 0 4 -6 330.89 16.47
 0 -4 -6 359.57 15.96
 0 4 -6 367.65 16.07
 0 4 -5 0.21 0.94
 0 -4 -5 1.51 1.92
 0 -4 -5 -0.4 0.88
 0 4 -5 0.24 1.57
 0 4 -5 0.19 1.44
 0 -4 -5 0.18 1.45
 0 4 -4 409.39 17.97
 0 4 -4 395.43 17.07
 0 4 -4 390.81 17.71
 0 4 -4 415.74 16.94
 0 -4 -4 393.21 17.69
 0 -4 -4 387.8 16.73
 0 -4 -4 375.63 17.17
 0 4 -4 429.7 17.39
 0 -4 -4 423.48 17.35
 0 4 -3 0.83 1.4
 0 4 -3 1.75 0.98
 0 4 -3 -0.45 1.62
 0 4 -3 0.35 0.67
 0 -4 -3 1.56 1.52
 0 4 -3 -1.2 1.22
 0 -4 -3 0.77 1.23
 0 4 -3 0.22 0.9
 0 -4 -3 0.21 0.91
 0 4 -2 2364.88 100.86
 0 4 -2 2494.85 100.5
 0 4 -2 2486.3 101.19
 0 -4 -2 2464.82 101.02
 0 4 -2 2448.26 100.64
 0 4 -2 2455.89 100.16
 0 -4 -2 2420.98 100.91
 0 4 -1 -0.4 1.64
 0 -4 -1 -0.8 1.56
 0 4 -1 0.29 0.81
 0 -4 0 57.47 3.37
 0 4 0 63.72 3.97
 0 -4 0 69.94 3.66
 0 4 0 62.41 2.95
 0 -4 1 0.15 0.72
 0 -4 1 0.93 1.32
 0 4 1 1.39 1.35
 0 -4 1 -0.44 0.94
 0 -4 2 2378.39 103.35
 0 -4 2 2573.98 103.77
 0 -4 2 2649.97 102.81
 0 -4 2 2405.01 102.91
 0 -4 3 0.28 0.88
 0 -4 3 1 1.35
 0 -4 4 429.74 18.54
 0 4 14 253.11 13.08
 0 4 15 1.96 3.66
 0 4 16 172.44 10.02
 0 4 17 2.01 3.89
 0 4 18 55.67 5.78
 0 4 19 -1.65 4.09
 0 5 -26 -4.03 7.79
 0 -5 -26 -0.86 7.87
 0 -5 -25 7.59 7.93
 0 5 -25 15.86 7.49
 0 5 -24 2.34 7
 0 -5 -24 -2.47 7.34
 0 -5 -23 60.78 9.05
 0 5 -23 79.33 9.41
 0 5 -22 -3.72 6.55
 0 -5 -22 2.32 6.98
 0 -5 -22 0.49 4.73
 0 -5 -22 -7.11 4.95
 0 5 -21 14.04 4.87
 0 -5 -21 12.88 4.72
 0 5 -21 25.19 6.79
 0 -5 -21 11.16 6.5
 0 5 -21 2.15 5.96
 0 -5 -20 -5.55 4.18
 0 5 -20 -8.15 5.79
 0 -5 -20 -0.71 6.18
 0 5 -20 -3.45 6.13
 0 -5 -19 3.56 3.88
 0 5 -19 8.84 5.04
 0 5 -19 4.64 5.43
 0 -5 -19 -2.71 5.74
 0 -5 -18 2.55 3.97
 0 5 -18 -0.61 4.4
 0 5 -18 -7.64 5.45
 0 -5 -18 -1.94 5.43
 0 5 -17 6.51 4.48
 0 -5 -17 10.11 3.62
 0 5 -17 15.58 3.77
 0 5 -16 2.85 3.94
 0 5 -16 -1.88 3.24
 0 -5 -16 -0.76 3.2
 0 5 -15 69.46 6.5
 0 -5 -15 61.08 5.25
 0 5 -15 66.92 5.37
 0 -5 -14 -0.34 2.78
 0 5 -14 -1.57 3.71
 0 5 -14 2.45 3
 0 5 -13 109.14 7.11
 0 -5 -13 97.33 6.29
 0 5 -13 89.91 7.21
 0 5 -13 100.1 6.61
 0 5 -12 6.34 3
 0 -5 -12 -1.96 2.99
 0 5 -12 0.97 2.68
 0 -5 -12 2.28 1.96
 0 5 -12 -4.71 3.23
 0 5 -11 27.04 3.05
 0 -5 -11 24.79 3.64
 0 5 -11 23.34 3.57
 0 -5 -11 24.79 3.22
 0 5 -11 23.94 3.72
 0 5 -10 1.61 1.82
 0 -5 -10 3.02 2.57
 0 5 -10 -0.34 2.34
 0 5 -10 -2.48 2.81
 0 5 -9 283.3 8.29
 0 5 -9 288.53 5.73
 0 5 -9 287.12 7.47
 0 -5 -9 287.71 5.93
 0 5 -8 0.63 1.45
 0 -5 -8 1.65 2.23
 0 5 -8 0.84 2.06
 0 -5 -8 -0.51 1.46
 0 5 -8 0.35 2.42
 0 5 -7 694.78 29.38
 0 5 -7 696.18 30.65
 0 -5 -7 690.24 29.35
 0 5 -7 721.12 30.2
 0 5 -6 -1.61 2.18
 0 5 -6 -0.87 1.26
 0 5 -6 1.45 1.11
 0 -5 -6 -0.26 2.23
 0 -5 -6 1.05 0.92
 0 5 -6 0.29 1.82
 0 -5 -6 0.21 1.6
 0 5 -6 0.21 1.66
 0 -5 -6 0.16 1.39
 0 5 -5 830.73 34.71
 0 5 -5 786.86 33.61
 0 5 -5 814.34 34.45
 0 5 -5 817.41 33.39
 0 -5 -5 819.88 34.43
 0 -5 -5 809.47 33.14
 0 -5 -5 795.75 33.84
 0 5 -5 770.57 33.88
 0 -5 -5 786.41 33.84
 0 5 -4 1.99 2.11
 0 5 -4 1.09 1.12
 0 5 -4 0.34 0.9
 0 -5 -4 -0.24 2.05
 0 5 -4 -0.66 1.54
 0 5 -4 0.14 1.11
 0 -5 -4 0.19 1.64
 0 5 -3 498.43 21.04
 0 5 -3 471.54 20.43
 0 5 -3 487.02 21.33
 0 -5 -3 473.93 20.91
 0 -5 -3 450.75 20.99
 0 5 -3 489.07 20.03
 0 5 -3 466.39 20.7
 0 5 -2 1.12 1.58
 0 -5 -2 -0.7 1.78
 0 -5 -2 0.1 0.62
 0 5 -2 0.16 0.68
 0 5 -2 2.78 1.97
 0 5 -2 -0.29 1.13
 0 5 -1 106.64 5.36
 0 -5 -1 116.25 5.69
 0 -5 0 -0.72 1.25
 0 -5 0 0.19 1.4
 0 -5 0 0.81 0.98
 0 5 0 -0.25 1.81
 0 5 0 -0.46 0.56
 0 5 0 2.01 1.72
 0 -5 1 106.48 5.3
 0 5 1 97.44 5.7
 0 -5 1 105.29 5.85
 0 -5 1 108.58 4.99
 0 -5 2 -0.24 1.59
 0 -5 2 -1.62 1.88
 0 -5 2 -0.64 1.11
 0 -5 2 0.94 1.2
 0 -5 3 492.7 20.65
 0 -5 3 482.11 21.42
 0 -5 4 -0.83 1.73
 0 5 16 3.47 3.72
 0 5 17 13.03 4.41
 0 5 18 -2.17 4.39
 0 5 19 11.29 4.66
 0 -6 -26 4.16 7.79
 0 6 -26 5.44 6.94
 0 -6 -25 -15.57 8.18
 0 6 -25 -5.39 7.42
 0 6 -24 83.8 9.84
 0 -6 -24 66.47 9.53
 0 -6 -23 -2.98 5.66
 0 6 -23 -6.65 6.7
 0 -6 -23 -4.66 7.41
 0 -6 -22 72.91 7.8
 0 6 -22 57.68 8.26
 0 -6 -22 68.46 8.87
 0 -6 -21 0.87 4.5
 0 -6 -21 -8.71 6.12
 0 6 -21 -7 5.73
 0 6 -20 50.57 5.55
 0 -6 -20 53.88 5.75
 0 6 -20 49.02 7.94
 0 6 -20 39.13 7.01
 0 -6 -20 53.56 7.71
 0 6 -19 0.36 3.69
 0 -6 -19 -0.81 3.55
 0 6 -19 -6.27 4.4
 0 6 -19 -2.15 5.82
 0 6 -19 -2.59 5.48
 0 -6 -19 -3.32 5.94
 0 -6 -18 24.84 4.31
 0 6 -18 21.14 4.6
 0 6 -18 17.92 5.39
 0 6 -18 29.01 4.3
 0 -6 -18 19.52 6.05
 0 6 -18 16.07 5.59
 0 -6 -17 1.48 3.33
 0 6 -17 4.18 4.46
 0 6 -17 -0.42 3.54
 0 6 -17 2.28 3.19
 0 6 -17 -4.73 4.97
 0 -6 -17 -4.76 5.04
 0 -6 -16 101.37 6.76
 0 6 -16 102.2 8.36
 0 6 -16 101.34 7
 0 6 -16 102.75 6.54
 0 -6 -16 94.05 8.04
 0 6 -15 -6.66 4.72
 0 6 -15 -2.36 3.14
 0 -6 -15 -2.28 2.88
 0 6 -15 4.58 3.09
 0 -6 -14 107.12 6.99
 0 6 -14 118.93 8.64
 0 6 -14 122.7 7.72
 0 6 -14 131.45 7.06
 0 6 -13 0.74 2.94
 0 6 -13 0.51 3.39
 0 -6 -13 2.5 2.5
 0 6 -13 -0.98 2.5
 0 6 -12 251.75 8.96
 0 6 -12 265.64 6.17
 0 6 -11 -1.36 3.11
 0 6 -11 1.83 2.05
 0 6 -10 417.23 20.23
 0 6 -10 426.79 18.57
 0 6 -9 1.97 2.65
 0 -6 -9 0.83 1.52
 0 6 -9 2.42 2.33
 0 6 -9 0.17 1.58
 0 6 -8 128.5 6.46
 0 6 -8 124.49 7.64
 0 -6 -8 127.33 6.12
 0 -6 -8 131.03 6.53
 0 6 -8 118.14 6.97
 0 6 -8 123.44 6.23
 0 6 -7 0.17 1.48
 0 6 -7 2.32 2.38
 0 -6 -7 0.1 0.98
 0 -6 -7 -0.59 1.68
 0 6 -7 0.4 1.38
 0 6 -6 248.11 10.9
 0 -6 -6 237.04 10.14
 0 6 -6 223.96 11.7
 0 -6 -6 240.83 11.21
 0 6 -6 237.53 10.5
 0 6 -5 -0.68 2.41
 0 6 -5 -0.65 1.37
 0 6 -5 1.2 1.89
 0 6 -5 0.49 1.06
 0 6 -5 0.79 1.87
 0 6 -5 -0.44 0.79
 0 -6 -5 0.46 1.9
 0 6 -4 400.03 18.22
 0 6 -4 389.73 17.52
 0 6 -4 440.47 18.79
 0 6 -4 391.92 17.25
 0 -6 -4 406.82 17.25
 0 -6 -4 388.11 18.09
 0 6 -4 412.95 17.07
 0 6 -4 401.79 17.99
 0 -6 -3 -1.35 2.15
 0 6 -3 -2.47 2.16
 0 6 -3 0.83 0.9
 0 -6 -3 -1.4 2.46
 0 6 -3 -1.15 1.55
 0 -6 -3 -0.94 0.86
 0 6 -2 53.44 4.17
 0 6 -2 48.55 2.25
 0 6 -2 43.39 3.02
 0 -6 -2 48.41 4.01
 0 6 -1 1.12 0.96
 0 -6 -1 0.58 1.53
 0 -6 -1 0.72 1.48
 0 6 -1 -1.2 2.36
 0 6 0 19.18 2.98
 0 -6 0 19.15 2.42
 0 -6 0 12.99 1.63
 0 -6 1 0.11 1.19
 0 -6 1 -0.55 1.9
 0 -6 1 1.58 2.1
 0 6 1 1.86 2.21
 0 -6 2 17.3 1.76
 0 -6 2 19.79 2.75
 0 -6 2 12.93 2.71
 0 -6 3 -0.13 1.29
 0 -6 3 0.28 2.1
 0 -6 4 543.31 22.71
 0 -6 4 517.76 23.53
 0 -6 5 2.43 2.08
 0 6 17 -4.31 4.64
 0 6 18 25.46 5.34
 0 6 19 -3.25 4.93
 0 7 -26 -1.48 7.34
 0 -7 -26 2.38 8.36
 0 7 -25 24.41 7.73
 0 -7 -25 24.37 7.88
 0 7 -24 -2.19 6.75
 0 -7 -24 -4.63 7.31
 0 7 -23 10 6.58
 0 -7 -23 10.53 7.25
 0 -7 -23 11.06 5.96
 0 -7 -22 7.26 6.51
 0 -7 -22 -2.64 5.87
 0 7 -22 -2.09 5.91
 0 -7 -21 56.67 7.89
 0 7 -21 58.81 8
 0 7 -20 -7.85 5.92
 0 -7 -20 0.67 6.12
 0 7 -19 117.14 10.62
 0 -7 -19 132 8.08
 0 7 -19 148.61 9.21
 0 -7 -19 109.97 9.75
 0 7 -19 117.17 9.67
 0 7 -18 1.25 3.3
 0 7 -18 3.74 5.97
 0 7 -18 3.72 4.76
 0 7 -18 3.22 4.37
 0 -7 -18 -3.44 3.37
 0 -7 -18 1.83 5.32
 0 7 -18 -0.6 4.78
 0 7 -17 85.04 5.92
 0 7 -17 97.39 9.15
 0 7 -17 83.81 6.85
 0 -7 -17 79.46 5.86
 0 7 -17 80.72 7.46
 0 -7 -17 73.95 7.66
 0 7 -17 70.98 7.23
 0 7 -16 4.71 3.15
 0 7 -16 -2.9 6.02
 0 7 -16 -2.2 3.72
 0 7 -16 -1.16 4.17
 0 -7 -16 0.61 2.77
 0 7 -16 -0.54 4.18
 0 -7 -16 -1.09 4.68
 0 7 -15 133.91 7.56
 0 -7 -15 128.18 6.88
 0 7 -15 137.2 10.55
 0 7 -15 152.86 8.8
 0 -7 -15 148.37 7.83
 0 7 -15 133.99 9.52
 0 7 -15 133.76 9.3
 0 -7 -15 129.21 9.09
 0 7 -14 1.45 2.54
 0 -7 -14 2.76 2.24
 0 -7 -14 2.1 2.57
 0 7 -14 5.84 3.67
 0 7 -14 -2.15 4.2
 0 7 -14 -3.37 4.12
 0 -7 -14 -3.8 4.11
 0 7 -13 498.16 8.3
 0 -7 -13 452.89 7.21
 0 7 -13 499.24 12.64
 0 -7 -13 459.01 11.29
 0 7 -12 0.21 2.31
 0 -7 -12 -2.03 3.52
 0 -7 -12 -0.2 2.1
 0 7 -12 -0.98 3.89
 0 -7 -12 0.21 1.99
 0 7 -11 394.48 17.64
 0 -7 -11 396.35 17.59
 0 7 -11 394.35 19.36
 0 7 -11 397.54 17.54
 0 7 -10 3.31 2.06
 0 -7 -10 3.19 2.23
 0 7 -10 -3.02 3.01
 0 -7 -10 0.16 1.52
 0 7 -10 0.35 1.83
 0 7 -9 196.3 9.04
 0 7 -9 202.25 8.83
 0 -7 -9 173.69 9.08
 0 -7 -9 182.82 8.46
 0 7 -9 157.3 10.08
 0 7 -8 1.36 1.78
 0 7 -8 1.38 1.42
 0 -7 -8 -1.04 2.22
 0 -7 -8 0.47 2.25
 0 7 -8 -4.52 3.88
 0 7 -8 1.48 2.6
 0 7 -7 181.48 10.8
 0 7 -7 199.38 9.46
 0 7 -7 198.7 8.98
 0 -7 -7 203.79 9.92
 0 7 -7 205.87 11.76
 0 7 -7 197.21 10.42
 0 7 -6 1.15 1.64
 0 7 -6 -0.22 1.18
 0 7 -6 0.78 2.85
 0 -7 -6 0.18 1.67
 0 7 -6 0.76 1.78
 0 7 -6 0.91 2.23
 0 -7 -6 1.6 2.28
 0 7 -6 -1.54 3.68
 0 7 -5 897.23 36.23
 0 7 -5 830.37 34.77
 0 -7 -5 810.46 35.37
 0 7 -5 826.25 34.45
 0 -7 -5 787.61 34.37
 0 7 -5 816.18 34.16
 0 7 -5 835.6 35.32
 0 7 -4 -0.28 1.56
 0 -7 -4 -1.83 2.42
 0 7 -4 -0.72 2.34
 0 7 -4 0.93 1.85
 0 -7 -4 -0.51 1.18
 0 7 -4 -0.43 1.19
 0 7 -3 664.02 28.21
 0 7 -3 625.31 26.07
 0 -7 -3 636.37 26.02
 0 7 -3 607.54 26.96
 0 7 -2 -1.41 2.6
 0 7 -2 0.4 2.19
 0 7 -2 0.31 1.25
 0 -7 -2 -1.01 1.54
 0 -7 -1 -0.2 0.72
 0 -7 -1 181.33 5.24
 0 7 -1 224.2 7.14
 0 7 -1 189.12 3.64
 0 7 -1 -0.37 0.88
 0 -7 0 -1.11 2.14
 0 7 0 3.22 2.44
 0 -7 0 1.17 1.71
 0 7 0 3.01 1.89
 0 -7 0 0.41 1.33
 0 -7 1 164.04 9.25
 0 -7 1 165.85 8.94
 0 -7 1 171.15 8.08
 0 7 1 152.91 9.02
 0 7 1 164.82 8.72
 0 -7 1 161.39 7.6
 0 7 2 2.66 2.64
 0 -7 2 -1.08 2.49
 0 -7 2 -1.09 2.4
 0 -7 2 0.86 1.46
 0 -7 2 0.74 1.65
 0 -7 3 668.59 30.49
 0 -7 3 702.88 29.19
 0 -7 4 -1.95 2.55
 0 -7 4 0.73 1.52
 0 -7 5 931.8 40.02
 0 7 18 -3.64 5.18
 0 8 -25 -11.95 7.7
 0 -8 -25 -3.71 7.84
 0 8 -24 33.53 7.66
 0 -8 -24 21.99 7.92
 0 -8 -23 -4.23 6.67
 0 8 -23 -0.69 6.32
 0 -8 -23 -10.76 7.39
 0 -8 -22 36.58 6.99
 0 -8 -22 42.53 7.8
 0 8 -22 46.32 7.36
 0 -8 -21 -0.73 5.88
 0 8 -21 -0.65 5.9
 0 -8 -21 7.38 6.07
 0 -8 -20 0.64 6.03
 0 8 -20 -0.63 5.66
 0 -8 -19 -2.46 5.6
 0 8 -19 1.21 5.31
 0 8 -18 139.57 7.87
 0 -8 -18 149.51 10.45
 0 8 -18 121.29 9.94
 0 8 -18 126.35 11.15
 0 8 -18 149.08 9.7
 0 8 -17 -3.53 3.15
 0 8 -17 -3.54 3.12
 0 8 -17 -2.22 5.45
 0 -8 -17 -3.88 5.1
 0 8 -17 -2.33 6.48
 0 8 -17 4.39 4.43
 0 8 -17 -2.42 4.76
 0 8 -16 138.33 7.62
 0 8 -16 138.19 7.62
 0 -8 -16 120.23 9.2
 0 8 -16 121.53 9.13
 0 8 -16 152.34 11.14
 0 8 -16 141.99 9.96
 0 8 -16 134.79 9.06
 0 8 -15 1.03 2.54
 0 8 -15 1.94 2.58
 0 -8 -15 -1.47 4.28
 0 8 -15 0.99 4.15
 0 8 -15 -1.51 5.9
 0 8 -15 1.87 4.09
 0 8 -15 -0.56 4.25
 0 8 -14 289.51 13.99
 0 8 -14 314.28 13.98
 0 -8 -14 291.61 15.41
 0 8 -14 305.52 15.59
 0 -8 -14 296.93 13.77
 0 8 -14 300.23 17.39
 0 8 -14 309.17 16.09
 0 8 -13 2.16 2.56
 0 8 -13 -0.42 2.53
 0 -8 -13 4.21 3.77
 0 8 -13 4.71 3.5
 0 8 -13 -6.47 5.51
 0 -8 -13 0.22 2.54
 0 8 -13 0.52 3.94
 0 8 -12 274.18 12.8
 0 8 -12 271.85 12.53
 0 -8 -12 273.64 13.84
 0 8 -12 263.57 13.8
 0 -8 -12 286.63 12.87
 0 8 -12 277.67 15.9
 0 8 -12 246.35 14.39
 0 8 -11 4.75 2.41
 0 8 -11 0.7 2.07
 0 -8 -11 -4.56 3.18
 0 8 -11 2.87 3.14
 0 -8 -11 -0.98 2.5
 0 8 -11 -1.36 4.71
 0 8 -11 -0.46 3.42
 0 8 -10 234.97 10.95
 0 8 -10 237.8 12.68
 0 8 -10 225.17 10.47
 0 8 -10 225.91 11.59
 0 -8 -10 231.72 11.6
 0 -8 -10 229.47 11.22
 0 8 -10 210.85 13.47
 0 8 -10 232.6 12.43
 0 8 -9 -2.31 3.68
 0 8 -9 0.43 2.05
 0 8 -9 0.99 1.64
 0 -8 -9 -0.28 0.71
 0 8 -9 -1.72 2.41
 0 8 -9 -3.25 3.39
 0 8 -9 0.63 4.18
 0 -8 -9 2.98 2.54
 0 8 -8 143.69 7.6
 0 8 -8 156.98 9.31
 0 -8 -8 159.4 8.34
 0 8 -8 140.02 10.05
 0 -8 -8 145.93 7.83
 0 8 -8 152.59 7.96
 0 8 -8 145.47 7.08
 0 8 -8 163.92 8.93
 0 8 -7 4.11 1.97
 0 -8 -7 1.51 2.46
 0 8 -7 0.58 4.1
 0 8 -7 -0.63 2.02
 0 8 -7 -0.44 3.35
 0 8 -7 0.12 1.48
 0 8 -7 -2.05 2.67
 0 8 -6 335.63 16.95
 0 8 -6 344.52 15.19
 0 -8 -6 338.62 15.12
 0 -8 -6 357.05 16.38
 0 8 -6 342.3 14.86
 0 8 -6 351.23 16.22
 0 8 -5 -0.27 2.22
 0 8 -5 -0.89 1.45
 0 -8 -5 1.78 1.37
 0 -8 -5 -1.7 2.81
 0 8 -5 -0.41 2.95
 0 8 -4 501.53 23
 0 -8 -4 498.37 20.65
 0 8 -4 489.32 20.7
 0 8 -4 498.02 21.78
 0 8 -3 0.4 3.03
 0 -8 -3 0.22 1.81
 0 8 -3 -0.47 3.22
 0 8 -3 -0.2 1.72
 0 -8 -2 993.24 42.08
 0 8 -2 973.77 43.3
 0 8 -2 1004 41.46
 0 8 -2 976.07 43.1
 0 8 -1 -0.41 3.1
 0 8 -1 1.22 2.76
 0 -8 -1 0.86 2.2
 0 8 0 160.93 9.1
 0 8 0 147.75 8.77
 0 -8 0 148.09 8.44
 0 -8 0 155.54 9.42
 0 8 1 2.12 3.06
 0 -8 1 -0.37 2.61
 0 -8 1 0.45 2.95
 0 8 1 2.07 2.29
 0 8 2 1064.79 16.4
 0 -8 2 1106.22 10.28
 0 -8 2 1097.13 16.47
 0 -8 3 -0.82 2.9
 0 -8 3 1.8 1.7
 0 -8 4 457.67 21.75
 0 -8 4 473.15 20.24
 0 -8 5 -1.82 2.76
 0 9 -25 31.8 7.5
 0 -9 -25 57.53 8.79
 0 -9 -24 1.48 6.75
 0 9 -24 -7.24 7.08
 0 -9 -24 -9.59 7.14
 0 -9 -23 86.71 10.05
 0 -9 -23 96.76 10
 0 9 -23 92.37 9.37
 0 -9 -22 6.21 6.49
 0 9 -22 -8.32 6.63
 0 -9 -22 -2.63 6.86
 0 -9 -21 21.23 7.21
 0 -9 -21 14.62 6.24
 0 9 -21 13.1 6.1
 0 -9 -20 -2.38 6.2
 0 -9 -20 -1.22 5.77
 0 9 -20 -6.64 5.93
 0 -9 -19 2.34 5.42
 0 9 -19 11.59 5.4
 0 -9 -18 -0.56 5.21
 0 9 -18 -1.67 5.06
 0 9 -18 2.15 4.89
 0 9 -17 148.25 9.64
 0 9 -17 128.15 7.4
 0 -9 -17 120.74 9.19
 0 9 -17 122.79 9.22
 0 9 -16 2.3 3.02
 0 -9 -16 -0.49 4.49
 0 9 -16 -3.49 4.22
 0 9 -16 7.6 4.93
 0 9 -16 0.52 4.48
 0 9 -16 -7.96 6.64
 0 9 -15 333.57 15.73
 0 9 -15 361.26 15.63
 0 -9 -15 351.68 17.34
 0 9 -15 347.05 17.94
 0 9 -15 382.16 19.8
 0 9 -14 3.18 4.77
 0 9 -14 -0.25 2.6
 0 9 -14 1.99 2.51
 0 -9 -14 -0.43 3.97
 0 9 -14 -3.94 3.87
 0 9 -14 -3.25 4.41
 0 9 -14 -3.86 5.65
 0 9 -13 337.96 15.26
 0 9 -13 310.03 17.08
 0 9 -13 349 14.93
 0 9 -13 313.27 16.27
 0 -9 -13 340.28 16.45
 0 9 -13 321.1 16.97
 0 -9 -13 322.18 15.28
 0 9 -13 335.4 18.79
 0 9 -12 -2.07 4.26
 0 9 -12 3.86 2.55
 0 9 -12 3.19 2.23
 0 9 -12 -3.71 3.62
 0 -9 -12 -0.36 3.28
 0 9 -12 1.48 3.78
 0 -9 -12 2.12 3.07
 0 9 -12 4.42 5.39
 0 9 -11 188.68 9.13
 0 9 -11 180.22 10.89
 0 9 -11 178.68 8.52
 0 -9 -11 179.7 9.76
 0 9 -11 179.59 9.8
 0 9 -11 168.32 10.47
 0 -9 -11 173.94 9.44
 0 9 -11 183.31 12.31
 0 9 -10 0.44 3.64
 0 9 -10 0.72 2.26
 0 9 -10 0.85 1.79
 0 9 -10 -1 4.05
 0 9 -10 -0.6 2.75
 0 -9 -10 -1.16 2.89
 0 -9 -10 0.9 2.98
 0 9 -10 -3.47 4.71
 0 9 -9 267.87 4.84
 0 9 -9 272.14 6.49
 0 9 -9 270.09 9.4
 0 9 -9 277.8 6.78
 0 9 -9 274.24 11.19
 0 9 -9 290.55 8.69
 0 -9 -9 283.07 7.66
 0 9 -8 1.05 1.72
 0 -9 -8 -2.67 3.02
 0 9 -8 0.64 4.32
 0 9 -8 -1.56 2.15
 0 9 -8 2.25 3.08
 0 9 -8 2.39 3.8
 0 9 -7 336.59 17.59
 0 9 -7 354.87 16.84
 0 9 -7 361.01 15.75
 0 9 -6 1.85 3.54
 0 9 -6 -2.15 2.61
 0 -9 -6 0.26 1.5
 0 9 -6 0.14 1.61
 0 9 -5 206.33 11.66
 0 9 -5 207.79 9.18
 0 -9 -5 209.78 9.08
 0 9 -5 203.81 10.43
 0 9 -4 -0.04 0.69
 0 -9 -4 2.37 2.05
 0 9 -4 5.46 3.54
 0 9 -4 0.54 3.79
 0 9 -4 1.46 0.69
 0 9 -4 0.7 2.09
 0 -9 -3 347.75 15.83
 0 9 -3 362.38 17.24
 0 9 -3 333.03 15.29
 0 9 -3 337.83 17.39
 0 9 -2 3.21 3.37
 0 -9 -2 -1.19 2.59
 0 9 -2 6.17 3.47
 0 -9 -2 0.39 0.66
 0 -9 -1 1650.69 62.28
 0 -9 -1 1634.49 63.9
 0 9 -1 1610.34 63.27
 0 9 -1 1548.87 62.93
 0 9 0 -1.41 3.51
 0 -9 0 1.18 1.81
 0 -9 0 -0.37 3.08
 0 -9 0 -2.65 3.74
 0 9 0 1.23 3.25
 0 -9 1 1601.78 66.72
 0 -9 1 1596.15 67.39
 0 9 1 1507.65 67.04
 0 -9 2 -3.45 3.37
 0 9 2 0.5 3.49
 0 -9 3 302.21 15.73
 0 -9 4 -0.9 3.2
 0 -9 5 337.7 16.7
 0 -10 -24 23.29 7.13
 0 -10 -24 16.6 7.84
 0 -10 -23 -0.62 6.46
 0 10 -23 -6.1 6.57
 0 -10 -23 -7.32 7.24
 0 -10 -22 18.17 6.79
 0 10 -22 28.73 6.74
 0 -10 -22 24.99 7.79
 0 -10 -21 0.59 6.12
 0 10 -21 -0.58 6.11
 0 -10 -21 -4.24 7.18
 0 -10 -20 102.19 8.72
 0 10 -20 79.22 8.3
 0 -10 -20 75.55 9.83
 0 10 -19 -0.55 5.72
 0 -10 -19 -2.73 5.65
 0 10 -19 -1.12 5.49
 0 -10 -19 -5.19 7.1
 0 10 -18 35.97 6.35
 0 10 -18 50.6 7
 0 10 -18 46.22 6.18
 0 -10 -18 41.69 6.45
 0 10 -17 5.06 5.15
 0 10 -17 8.02 5.54
 0 -10 -17 2.46 4.72
 0 10 -17 0.5 4.71
 0 10 -16 74.35 7.28
 0 -10 -16 80.99 7.06
 0 10 -16 75.48 6.83
 0 10 -16 63.01 7.53
 0 10 -16 80.68 7.76
 0 10 -15 2.25 4.73
 0 10 -15 -0.56 5
 0 10 -15 1.78 2.8
 0 -10 -15 1.72 4.22
 0 10 -15 3.98 4.3
 0 10 -15 4.89 6.33
 0 10 -14 199.87 11.58
 0 10 -14 162.44 8.84
 0 10 -14 173.8 10.16
 0 -10 -14 166.42 9.98
 0 10 -14 174.71 10.96
 0 10 -14 156.99 12.41
 0 10 -13 -1.55 4.09
 0 10 -13 2.3 2.68
 0 10 -13 0.95 2.15
 0 10 -13 6.56 4.75
 0 10 -13 -2.27 3.56
 0 -10 -13 -1.83 3.52
 0 10 -13 -1.57 5.53
 0 10 -12 251.75 12
 0 10 -12 251.28 13.95
 0 -10 -12 256.26 12.57
 0 10 -12 231.75 12.45
 0 10 -12 261.18 15.53
 0 10 -12 242.01 11.17
 0 10 -12 249.62 13.62
 0 10 -11 1.85 2.14
 0 10 -11 5.24 5.87
 0 10 -11 6.91 4.67
 0 10 -11 0.92 2.86
 0 -10 -11 -2.98 3.19
 0 10 -11 3.25 4.13
 0 10 -10 345.98 18.09
 0 10 -10 360.07 16.54
 0 -10 -10 357.72 16.4
 0 10 -10 364.6 19.61
 0 10 -10 350.27 15.55
 0 10 -10 382.41 17.86
 0 10 -9 -0.71 5.43
 0 10 -9 1.38 2.42
 0 -10 -9 -0.66 1.91
 0 10 -9 0.4 3.55
 0 10 -9 1.55 4.16
 0 10 -8 178.06 10.86
 0 10 -8 183.09 9.9
 0 10 -8 170.66 8.53
 0 10 -7 -2.03 4.07
 0 10 -7 -3.73 2.91
 0 10 -7 -0.14 1.73
 0 -10 -7 0.81 1.64
 0 10 -6 470.21 22.79
 0 -10 -6 474.35 19.9
 0 10 -6 472.94 19.98
 0 10 -6 474.61 21.39
 0 -10 -5 -0.38 0.65
 0 10 -5 -0.38 0.83
 0 -10 -5 1.28 2.27
 0 10 -5 3.03 3.91
 0 10 -5 3.61 4.24
 0 10 -5 -0.39 0.76
 0 -10 -5 -0.32 0.61
 0 10 -5 1.33 2.36
 0 -10 -4 235.69 11.93
 0 10 -4 273.72 13.91
 0 10 -4 252.28 11.7
 0 10 -4 226.52 13.75
 0 10 -3 -0.54 4.31
 0 10 -3 0.51 4.07
 0 -10 -3 1.86 2.59
 0 10 -2 203.7 11.93
 0 -10 -2 219.98 11.06
 0 -10 -2 235.24 13.21
 0 -10 -2 202.5 10.05
 0 10 -2 197.72 11.99
 0 10 -1 -2.37 3.52
 0 10 -1 -0.52 3.91
 0 -10 -1 -3.09 3.99
 0 -10 -1 -3.77 3.22
 0 -10 -1 0.19 1.88
 0 10 0 479.42 12.7
 0 -10 0 487.45 13.59
 0 10 0 485.29 11.64
 0 10 1 1.09 3.99
 0 -10 1 -2.32 4.07
 0 -10 1 2.03 2.11
 0 -10 2 130.11 9.39
 0 -10 2 132.13 6.94
 0 -10 3 2.7 4.06
 0 -10 4 324.56 16.83
 0 -10 5 1.95 3.75
 0 -11 -23 14.7 8.14
 0 -11 -22 -10.95 6.25
 0 -11 -22 -1.78 7.81
 0 -11 -21 47.4 7.04
 0 -11 -21 47.24 9.09
 0 11 -20 -3.67 5.52
 0 -11 -20 -4.63 5.82
 0 -11 -20 0.92 7.76
 0 -11 -19 78.04 7.19
 0 11 -19 65.35 7.22
 0 -11 -19 72.76 9.89
 0 -11 -18 -5.65 5.18
 0 11 -18 -2.42 5.07
 0 -11 -18 6.57 8
 0 11 -18 -2.79 5.31
 0 -11 -17 11.57 4.85
 0 11 -17 10.57 4.93
 0 -11 -17 18.81 7.83
 0 11 -17 11.78 5.66
 0 11 -16 9.02 5.56
 0 11 -16 0.43 4.41
 0 -11 -16 -7.5 4.71
 0 11 -15 21.39 5.8
 0 11 -15 28.41 5.97
 0 11 -15 20.22 4.86
 0 -11 -15 26.36 4.66
 0 11 -14 7.27 4.81
 0 11 -14 -2.23 3.75
 0 -11 -14 -3.93 4.1
 0 11 -14 -4.28 4.25
 0 -11 -13 112.67 7.23
 0 11 -13 107.77 7.18
 0 11 -13 110.47 10.45
 0 11 -13 101.03 8.68
 0 11 -13 109.52 8.36
 0 11 -12 2.39 6.1
 0 11 -12 -1.67 4.91
 0 -11 -12 0.29 3.18
 0 11 -12 -3.35 3.24
 0 11 -12 -2.43 4.38
 0 11 -11 204.07 12.86
 0 11 -11 218.43 14.69
 0 -11 -11 222.64 10.91
 0 11 -11 226.68 12.42
 0 11 -11 227.33 11.1
 0 11 -10 -6.81 5.56
 0 11 -10 0.45 2.59
 0 -11 -10 -0.43 1.69
 0 11 -10 1.29 3.65
 0 11 -10 -3.88 4.65
 0 11 -9 79.49 4.65
 0 11 -9 77.6 6.18
 0 11 -8 0.86 1.82
 0 -11 -8 0.67 1.86
 0 11 -8 -1.83 3.07
 0 11 -8 5.53 4.63
 0 11 -7 47.44 6.85
 0 11 -7 62.87 6.54
 0 11 -7 62.32 3.39
 0 -11 -7 61.44 3.28
 0 11 -7 62.68 5.05
 0 11 -6 -0.65 0.77
 0 -11 -6 0.83 2.54
 0 11 -6 2.76 4.78
 0 11 -6 3.23 2.8
 0 11 -6 -0.19 0.74
 0 11 -6 1.32 4.91
 0 -11 -5 235.17 11.72
 0 11 -5 222.12 13.81
 0 11 -5 248.34 13.72
 0 -11 -4 2.25 2.87
 0 -11 -4 0.75 4.96
 0 11 -4 -0.6 4.46
 0 11 -4 2.24 4.69
 0 11 -3 273.41 15.42
 0 -11 -3 275.17 14.07
 0 -11 -3 305.86 16.79
 0 -11 -3 288.91 13.41
 0 11 -3 303.33 15.82
 0 11 -2 5.9 4.37
 0 -11 -2 -1.15 3.39
 0 -11 -2 -0.71 4.64
 0 -11 -2 1.08 2.25
 0 11 -2 5.09 4.2
 0 11 -1 151.47 9.81
 0 11 -1 151.66 10.34
 0 -11 -1 162.84 11.02
 0 -11 -1 147.15 9.22
 0 -11 -1 154.09 7.85
 0 11 0 5.31 4.4
 0 -11 0 0.67 4.77
 0 -11 0 0.99 2.37
 0 11 1 186.04 9.12
 0 -11 1 218.26 9.96
 0 -11 2 -0.21 1.01
 0 -11 2 -0.63 4.6
 0 -11 3 329.72 15.32
 0 -11 3 383.57 18.5
 0 -11 4 -0.2 2.32
 0 -11 4 -0.58 4.33
 0 -11 5 298.7 15.89
 0 -12 -22 12.23 8.22
 0 -12 -21 -0.97 8.08
 0 -12 -20 6.89 7.99
 0 -12 -19 4.99 8.36
 0 -12 -18 12.86 4.97
 0 -12 -18 11.08 8.38
 0 -12 -17 -3.52 4.5
 0 -12 -17 -5.06 7.43
 0 12 -17 6.2 5.53
 0 -12 -16 16.06 4.35
 0 -12 -16 26.31 8.56
 0 12 -16 15.96 5.64
 0 -12 -15 -3.03 3.84
 0 12 -15 -8.05 5.41
 0 -12 -14 60.1 9.63
 0 -12 -14 55.18 5.08
 0 12 -14 59.68 6.74
 0 12 -14 53.27 7.01
 0 -12 -13 1.98 7.39
 0 -12 -13 1.37 3.18
 0 12 -13 4 4.77
 0 12 -13 -5.82 5.37
 0 -12 -12 17.98 3.31
 0 12 -12 9.97 4.86
 0 12 -12 16.37 5.59
 0 12 -11 -2.41 6.48
 0 12 -11 -5.87 5.31
 0 12 -11 2.23 3.81
 0 -12 -11 -2.85 2.67
 0 12 -10 22.92 4.26
 0 -12 -10 26.16 2.87
 0 12 -9 1.77 4.85
 0 -12 -9 3.92 1.87
 0 12 -9 2.7 3.75
 0 -12 -8 41.23 4.19
 0 12 -8 48.06 7.52
 0 -12 -8 46.82 2.69
 0 12 -8 47.29 4.79
 0 12 -7 -2.85 5.68
 0 12 -7 -1.8 5.23
 0 -12 -7 -1.16 2.75
 0 12 -6 44.55 6.47
 0 12 -6 43.99 6.33
 0 -12 -6 37.49 4.26
 0 12 -5 2.62 4.88
 0 -12 -5 -1.69 6.08
 0 -12 -5 1.97 3.16
 0 -12 -5 -1.95 3.04
 0 12 -5 -3.63 5.14
 0 12 -4 89.9 8.21
 0 -12 -4 95.43 9.38
 0 -12 -4 94.22 6.67
 0 -12 -4 98.07 6.13
 0 12 -4 108.56 8.94
 0 12 -3 3.57 4.46
 0 -12 -3 2.32 3.45
 0 -12 -3 -2.41 5.53
 0 -12 -3 -1.2 2.71
 0 12 -3 -1.84 5.16
 0 12 -2 142.21 9.92
 0 12 -2 133.2 10.19
 0 -12 -2 157.99 11.58
 0 -12 -2 147.85 8.93
 0 -12 -2 140.88 7.63
 0 -12 -1 3.44 2.71
 0 -12 -1 -3.8 5.34
 0 12 -1 2.55 5.4
 0 -12 0 143.58 7.83
 0 12 0 153.72 10.95
 0 -12 1 -1.08 2.54
 0 -12 1 -1.44 5.36
 0 -12 2 133.88 7.2
 0 -12 2 143.22 10.56
 0 -12 3 -0.21 0.53
 0 -12 3 8.05 5.53
 0 -12 4 76.23 4.82
 0 -12 4 104.07 8.28
 0 -12 5 1.82 4.73
 0 -13 -21 11.2 8.76
 0 -13 -20 -9.38 9.28
 0 -13 -19 42.44 9.87
 0 -13 -18 1.07 8.34
 0 -13 -17 17.29 8.72
 0 -13 -16 16.26 9.07
 0 13 -16 -9.37 5.92
 0 -13 -15 97.31 11.75
 0 13 -15 66.05 7.93
 0 13 -14 -5.42 5.64
 0 -13 -14 1.08 7.98
 0 13 -14 -0.51 4.7
 0 13 -13 -2.43 5.62
 0 -13 -13 7.46 7.98
 0 13 -13 3.4 4.66
 0 13 -12 1.23 5.37
 0 -13 -12 9.47 8.19
 0 13 -12 6.45 4.19
 0 -13 -11 15.56 8.12
 0 13 -11 14.27 5.84
 0 -13 -10 -1.02 7.72
 0 13 -10 7.53 5.79
 0 13 -9 22.57 6.66
 0 13 -9 24.67 6.3
 0 13 -8 -0.76 5.33
 0 13 -8 -4.47 5.35
 0 -13 -7 10.49 3.49
 0 13 -7 13.13 5.64
 0 13 -7 22.54 6.24
 0 13 -6 -3.5 5.66
 0 -13 -6 -0.94 6.8
 0 -13 -6 -4.93 3.45
 0 -13 -6 0.9 3.58
 0 13 -6 7.78 5.59
 0 13 -5 25.62 6.53
 0 -13 -5 18.38 3.8
 0 -13 -5 24.81 7.32
 0 -13 -5 21.5 3.65
 0 13 -5 27.44 6.51
 0 13 -4 1.94 5.54
 0 13 -4 7.27 5.7
 0 -13 -4 0.38 3.52
 0 -13 -4 7.18 6.72
 0 -13 -4 -1.04 3.13
 0 13 -3 28.2 6.41
 0 13 -3 18.71 5.71
 0 -13 -3 19.79 3.4
 0 -13 -3 21.88 7.14
 0 -13 -3 11.1 4.11
 0 13 -2 12.34 5.8
 0 -13 -2 0.47 2.64
 0 -13 -2 2.56 5.95
 0 13 -1 41.93 6.97
 0 -13 -1 39.61 3.84
 0 -13 -1 49.14 7.67
 0 -13 0 -1.13 2.67
 0 -13 0 0.81 5.74
 0 -13 1 49.9 4.31
 0 -13 1 44.05 7.84
 0 -13 2 2.22 2.54
 0 -13 2 -0.76 5.3
 0 -13 3 19.67 3.24
 0 -13 3 24.21 6.43
 0 -13 4 -0.22 0.77
 0 -13 4 2.1 5.26
 0 -13 5 17.81 5.89
 0 -14 -19 -7.8 9.01
 0 -14 -18 9.06 9.08
 0 -14 -17 -2.29 8.65
 0 -14 -16 21.85 9.81
 0 -14 -15 -1.15 8.75
 0 14 -15 7.36 6.25
 0 -14 -14 21.8 9.24
 0 14 -14 26.23 7.07
 0 -14 -13 4.56 8.25
 0 14 -13 -10.16 6.49
 0 -14 -12 34.96 9.76
 0 14 -12 14.21 6.23
 0 -14 -11 7.79 8.46
 0 14 -11 -1.31 6.04
 0 14 -10 36.52 7.08
 0 14 -9 -0.67 5.65
 0 14 -8 326.77 18.32
 0 -14 -7 10.36 7.31
 0 14 -7 5.19 5.87
 0 14 -7 5.49 6
 0 -14 -6 264.6 18.02
 0 14 -6 261.23 16.01
 0 14 -6 280.72 16.31
 0 14 -5 1.39 5.71
 0 14 -5 -2.11 6.1
 0 -14 -5 6.94 7.14
 0 -14 -5 -1.12 3.29
 0 14 -4 29.44 7.18
 0 -14 -4 22.27 7.89
 0 -14 -4 23.66 3.84
 0 14 -4 32.31 6.7
 0 14 -3 -5.84 5.87
 0 -14 -3 0.95 6.71
 0 -14 -3 1 3.2
 0 14 -2 44.64 7.72
 0 -14 -2 46.2 8.49
 0 -14 -2 32.29 4.03
 0 -14 -1 7.21 6.82
 0 -14 -1 -1.89 2.91
 0 -14 0 25.43 7.63
 0 -14 0 18.48 3.32
 0 -14 1 10.21 6.88
 0 -14 1 0.47 2.93
 0 -14 2 21.41 7.02
 0 -14 2 24.94 3.58
 0 -14 3 0.79 6.26
 0 -14 3 2.64 2.96
 0 -14 4 5.28 6.24
 0 -15 -17 47.97 10.77
 0 -15 -16 9.67 9.77
 0 -15 -15 35.15 10.47
 0 15 -14 -4.5 6.42
 0 -15 -14 1.21 8.85
 0 15 -13 33.45 7.33
 0 -15 -13 18.08 9.56
 0 15 -12 12.06 6.4
 0 -15 -12 2.39 8.39
 0 15 -11 51.16 8.01
 0 -15 -11 74.47 11.8
 0 15 -10 4.86 6.6
 0 15 -9 118.86 10.44
 0 15 -8 10.03 6.74
 0 -15 -8 3.38 8.16
 0 15 -7 99.32 9.51
 0 -15 -7 67.43 11.05
 0 15 -6 2.23 6.63
 0 -15 -6 -8.66 8.08
 0 15 -5 115.87 10.32
 0 -15 -5 94.4 11.67
 0 15 -4 -0.77 6.48
 0 -15 -4 2.08 8.32
 0 15 -3 92.69 9.6
 0 -15 -3 96.35 11.22
 0 -15 -2 0.99 7.53
 0 -15 -1 62.66 10.14
 0 -15 0 6.57 7.95
 0 -15 1 93.87 10.7
 0 -15 2 1.76 6.88
 0 -15 3 119.82 11.1
 0 -16 -15 2.53 9.39
 0 -16 -14 124.31 14.39
 0 16 -13 -2.01 6.98
 0 -16 -13 -6.32 10
 0 16 -12 69.02 9.23
 0 -16 -12 87.95 12.23
 0 16 -11 -2.12 6.94
 0 16 -10 147.88 11.77
 0 16 -9 13.31 7.24
 0 -16 -9 1.21 8.91
 0 16 -8 12.88 7.11
 0 -16 -8 23.84 9.45
 0 16 -7 0.77 6.93
 0 -16 -7 9.37 8.9
 0 16 -6 139.68 11.68
 0 -16 -6 122.94 13.45
 0 16 -5 6.43 7.42
 0 -16 -5 16.89 9.54
 0 -16 -4 216.96 16.55
 0 -16 -3 -7.53 8.33
 0 -16 -2 59.73 10.02
 0 -16 -1 -4.09 7.88
 0 -16 0 61.66 9.65
 0 -16 1 2.89 7.29
 0 -16 2 55.66 9.13
 0 -16 3 10.6 6.94
 0 -17 -13 49.84 11.65
 0 17 -12 7.81 7.63
 0 17 -11 13.9 7.43
 0 17 -10 13.54 7.28
 0 -17 -10 -5.14 9.81
 0 17 -9 77.17 9.79
 0 -17 -9 73.51 12.09
 0 17 -8 1.58 7.17
 0 -17 -8 8.75 10.3
 0 -17 -7 54.03 11.32
 0 -17 -6 -1.2 9.57
 0 -17 -5 130.93 13.75
 0 -17 -4 -5.77 9.09
 0 -17 -3 65.47 11.24
 0 -17 -2 -2.2 8.59
 0 -17 -1 161.85 14.8
 0 -17 0 -2.08 8.39
 0 -17 1 161.55 14.19
 0 -17 2 13.43 8.2
 0 -18 -10 31.73 11.31
 0 -18 -9 1.31 10.25
 0 -18 -8 119.92 14.54
 0 -18 -7 -7.62 10.3
 0 -18 -6 112.3 13.87
 0 -18 -5 -3.67 9.81
 0 -18 -4 25.19 10.61
 0 -18 -3 -2.34 9.46
 0 -18 -2 79.87 12.44
 0 -18 -1 -8.86 9.03
 0 -18 0 86.72 11.96
 0 -18 1 -5.14 8.92
 0 -19 -7 49.36 12.26
 0 -19 -6 5.1 10.96
 0 -19 -5 76.47 12.98
 0 -19 -4 7.35 10.5
 0 -19 -3 19.13 10
 0 -19 -2 13.95 10.57
 0 -19 -1 11.24 9.77
 0 -20 -2 16.22 10.26
 -1 0 -27 -1.77 7.62
 1 0 -27 -6.44 7.99
 -1 0 -26 -3.5 7.7
 1 0 -26 6.38 7.78
 -1 0 -25 5.13 7.32
 1 0 -25 -1.79 7.8
 -1 0 -24 2.51 7.46
 1 0 -24 5.23 7.32
 1 0 -23 -1.69 7.36
 -1 0 -23 -1.63 7.22
 1 0 -22 -7.38 6.89
 -1 0 -22 5.51 6.28
 -1 0 -21 -1.51 6.34
 -1 0 -21 2.99 4.61
 1 0 -21 3.76 5.82
 -1 0 -20 -0.72 5.53
 1 0 -20 0.61 5.34
 -1 0 -20 1.16 4.68
 -1 0 -19 -1.39 5.87
 1 0 -19 0.59 4.44
 -1 0 -19 3.36 4.84
 -1 0 -18 2.16 4.29
 1 0 -18 2.26 4.17
 -1 0 -17 -3.11 3.84
 1 0 -17 -1.62 4.02
 1 0 -16 0.53 3.98
 -1 0 -16 0.5 3.69
 1 0 -16 1.55 3.77
 1 0 -15 -2.51 3.38
 -1 0 -15 -1.41 3.31
 1 0 -15 0.49 3.66
 1 0 -14 -0.47 3.2
 -1 0 -14 3.21 3.3
 -1 0 -14 0.45 3.18
 1 0 -14 -0.92 3.58
 -1 0 -13 2.61 3.16
 1 0 -13 -0.89 3.03
 1 0 -13 2.59 2.92
 -1 0 -13 -1.26 3.08
 1 0 -12 0.42 2.6
 -1 0 -12 -0.82 2.51
 1 0 -12 1.21 2.71
 -1 0 -12 1.18 2.74
 -1 0 -11 -0.36 2.4
 -1 0 -11 2.66 2.5
 1 0 -11 -1.96 2.3
 1 0 -11 -0.37 2.39
 -1 0 -10 -2.01 2.25
 -1 0 -10 -0.35 0.68
 1 0 -10 -0.36 0.8
 1 0 -10 2.4 2.22
 1 0 -9 -0.33 0.69
 -1 0 -9 0.32 0.47
 1 0 2 -0.34 0.5
 1 0 2 0.15 0.52
 1 0 3 0.51 0.85
 1 0 3 -0.23 0.81
 1 0 4 0.2 0.57
 1 0 4 0.35 1.15
 1 0 4 -0.47 1.18
 1 0 5 -0.09 0.76
 -1 0 5 -0.57 1.09
 1 0 5 -0.68 1.43
 -1 0 6 0.17 1.37
 1 0 6 0.34 0.99
 1 0 6 -0.55 1.66
 -1 0 7 0.38 1.54
 1 0 7 0.14 1.15
 1 0 7 0.32 1.78
 -1 0 8 0.65 1.63
 1 0 8 -2.23 2.39
 -1 0 9 -0.95 1.89
 1 0 9 -1.69 2.71
 -1 0 10 0.78 2.16
 -1 1 -27 3.51 7.45
 1 1 -27 -7.28 8.31
 -1 1 -26 0.87 7.57
 1 1 -26 5.41 7.63
 -1 1 -25 15.28 7.56
 1 1 -25 21.25 7.88
 -1 1 -24 3.32 7.6
 1 1 -24 1.72 7.36
 1 1 -23 33.47 7.98
 -1 1 -23 18.6 7.53
 1 1 -22 16.27 6.98
 -1 1 -22 20.33 6.88
 1 -1 -21 56.03 7.09
 -1 -1 -21 64.26 7.12
 -1 1 -21 57.96 8.35
 1 -1 -20 47.5 4.71
 1 1 -20 44.23 6.35
 -1 -1 -20 52.04 6.51
 -1 1 -20 46.55 6.48
 1 -1 -20 46.56 6.56
 -1 1 -20 44 6.98
 1 -1 -19 70.61 7.12
 1 1 -19 72.24 7.14
 -1 1 -19 76.3 7.27
 -1 -1 -19 78.89 7.14
 -1 1 -19 69.33 7.92
 1 -1 -18 26.78 4.81
 -1 -1 -18 25.97 4.81
 -1 1 -18 26.76 5.04
 1 1 -18 20.89 5.04
 1 1 -18 22.33 2.83
 -1 -1 -17 53.3 5.72
 1 -1 -17 45.54 5.55
 1 1 -17 48.44 6.08
 -1 1 -17 41.78 5.34
 1 1 -16 52.08 5.81
 1 -1 -16 49.41 5.69
 -1 1 -16 51.34 5.65
 -1 -1 -16 48.97 5.37
 1 1 -16 40.84 5.76
 1 1 -15 26.22 4.5
 -1 1 -15 19.05 4.16
 -1 -1 -15 18.52 4.01
 1 -1 -15 20.28 4.05
 1 1 -15 30.92 4.77
 -1 -1 -14 61.81 5.65
 -1 1 -14 62.6 5.61
 1 1 -14 72.4 5.91
 1 -1 -14 64.6 5.65
 -1 1 -14 54.52 5.54
 1 1 -14 59.05 5.85
 -1 -1 -13 50.45 4.83
 1 -1 -13 44.38 4.76
 1 1 -13 46.77 4.76
 -1 1 -13 46.89 4.91
 -1 -1 -12 121.77 7.55
 1 -1 -12 122.66 7.65
 1 1 -12 128.81 7.92
 -1 1 -12 119.45 7.69
 -1 -1 -11 44.55 4.28
 1 -1 -11 57.59 4.59
 -1 1 -11 54.49 4.71
 1 1 -11 62.28 4.87
 -1 -1 -10 0.32 0.73
 1 -1 -10 -0.33 0.93
 1 1 -10 28.77 3.25
 -1 1 -10 25.73 3.21
 -1 -1 -9 43.75 3.43
 1 1 -9 53.13 3.2
 -1 1 -9 55.65 2.93
 1 -1 -9 29.08 3.21
 1 1 -9 10.35 2.53
 -1 1 -9 14.5 2.6
 1 1 -8 166.67 8.16
 -1 1 -8 169.97 7.91
 -1 -1 -7 50.21 3.44
 -1 1 -7 46.71 2.8
 1 1 -7 42.09 2.97
 -1 -1 -6 224 10.98
 1 1 -6 258.2 10.86
 -1 1 -6 236.34 10.52
 -1 1 -5 408.67 17.58
 1 1 -5 405.03 17.84
 1 1 -5 442.32 18.35
 -1 1 -5 425.07 18.25
 1 1 -4 682.27 29.37
 1 1 -4 694.1 29.67
 -1 1 -4 740.62 29.7
 -1 1 -3 369.03 15.8
 1 -1 -2 211.49 9.07
 -1 1 -1 1016.39 42.75
 1 -1 -1 1089.8 42.9
 1 -1 -1 1039.51 43.01
 1 1 -1 1046.48 42.78
 -1 -1 1 1109.42 43.19
 -1 -1 1 1121.13 43.17
 1 1 1 983.11 42.87
 1 1 2 228.64 10.18
 1 1 2 244.33 10.04
 1 -1 2 232.56 10.26
 1 1 3 330.56 14.27
 1 1 3 329.32 14.07
 1 -1 3 328.05 14.32
 1 1 4 765.34 33.79
 1 -1 4 844.96 33.94
 1 1 5 532.87 23.23
 1 1 6 265.81 12.66
 -1 1 7 40.23 3.15
 1 1 7 36.62 2.69
 1 1 7 42.73 3.64
 -1 1 8 194.87 9.62
 1 1 8 202.78 9.25
 1 1 8 185.65 10.33
 1 1 9 74.86 4.48
 -1 1 9 75.99 4.9
 1 1 9 76.58 5.85
 1 1 10 35.88 2.95
 -1 1 10 33.54 3.45
 -1 1 11 56.16 4.33
 1 1 11 50.6 3.86
 1 1 12 143.41 7.83
 -1 1 12 155.63 8.35
 -1 1 13 46.38 4.48
 -1 1 14 73.85 5.63
 -1 2 -27 -6.04 8.11
 -1 -2 -27 5.33 7.72
 1 2 -27 -7.15 8.16
 1 -2 -27 -3.71 7.79
 -1 2 -26 0.85 7.7
 -1 -2 -26 11.4 7.67
 1 2 -26 -1.77 7.78
 1 -2 -26 13.77 8.47
 -1 -2 -25 1.72 7.75
 -1 2 -25 -6.7 7.2
 1 -2 -25 -1.8 7.51
 1 2 -25 -0.87 8.02
 1 -2 -24 35.08 8.36
 -1 -2 -24 33.47 8.26
 -1 2 -24 18.83 7.49
 1 2 -24 24.69 7.81
 1 -2 -23 -1.7 7.35
 -1 -2 -23 -8.95 6.92
 1 2 -23 0.83 6.97
 -1 2 -23 -6.39 7.52
 -1 -2 -22 63.85 8.66
 -1 2 -22 70.49 8.57
 1 2 -22 48.16 8.82
 1 -2 -22 66.68 8.76
 1 -2 -21 6.32 3.73
 1 -2 -21 7.04 5.45
 -1 -2 -21 4.45 4.69
 -1 -2 -21 -3.03 6.78
 -1 2 -21 10.45 6.42
 -1 -2 -20 70.97 7.43
 -1 2 -20 92.24 8.18
 1 2 -20 89.59 8.14
 1 -2 -20 89.63 7.81
 -1 2 -20 97.36 9
 1 -2 -19 9.31 4.51
 -1 2 -19 8.29 4.7
 1 2 -19 6.15 4.58
 -1 -2 -19 9.84 4.21
 -1 2 -19 6.87 5.58
 1 2 -18 60.57 6.53
 -1 -2 -18 46.68 5.95
 -1 2 -18 53.25 6.18
 1 -2 -18 56.79 6.15
 -1 2 -18 56.49 6.91
 1 -2 -17 13.59 4.62
 1 2 -17 21.67 5.21
 -1 -2 -17 17.12 4.27
 -1 2 -17 17.09 4.87
 1 2 -17 22.22 2.21
 1 -2 -16 110.61 8.42
 -1 -2 -16 125 8.45
 1 2 -16 139.84 9.02
 1 -2 -16 143.43 9.22
 1 -2 -15 143.81 9.3
 -1 -2 -15 142.63 9
 1 -2 -15 158.63 9.65
 1 2 -15 154.2 9.66
 1 -2 -14 150.26 9.07
 -1 -2 -14 147.82 8.84
 1 2 -14 146.14 9.18
 1 -2 -14 140.51 9.22
 1 -2 -13 62.22 5.31
 -1 -2 -13 60.21 5.07
 1 -2 -13 59.72 5.43
 -1 -2 -13 54.45 5.18
 -1 2 -13 63.46 5.48
 1 2 -13 49.63 5.08
 1 -2 -12 71.56 5.4
 1 2 -12 69.22 4.79
 -1 -2 -12 65.78 5.29
 -1 2 -12 70.35 4.63
 -1 -2 -12 63.7 5.35
 1 2 -12 69.97 5.68
 1 -2 -12 61 5.36
 -1 2 -12 82.94 5.78
 1 2 -11 5.63 2.1
 1 2 -11 6.46 2.96
 -1 2 -11 9.93 2.12
 -1 -2 -11 4.86 2.56
 1 -2 -11 1.01 2.52
 1 2 -11 3.11 2.66
 -1 2 -11 6.83 2.7
 1 -2 -11 10.88 2.98
 -1 -2 -11 9.01 2.92
 1 2 -10 115.53 5.53
 1 -2 -10 -0.62 1.18
 1 2 -10 181.91 5.26
 -1 -2 -10 1.48 1.37
 -1 2 -10 193.16 4.97
 -1 2 -10 154.17 6.18
 1 -2 -10 159.65 6.15
 1 2 -10 198.18 6.7
 -1 -2 -10 151.66 6
 -1 2 -10 195.76 6.59
 1 -2 -9 82.21 3.97
 1 2 -9 -0.34 0.7
 1 2 -9 89.28 4.56
 -1 2 -9 84.11 4.37
 -1 2 -9 0.34 0.73
 -1 2 -9 77.81 3.16
 1 2 -9 90.55 3.71
 -1 2 -8 1245.64 52.84
 1 2 -8 1292.42 53.02
 1 2 -8 1229.79 52.2
 -1 2 -8 1244.24 51.98
 -1 2 -7 278.94 13.43
 1 2 -7 275.57 13.52
 1 2 -7 288.62 13
 -1 -2 -7 302.82 13.15
 -1 2 -6 1854.74 77.71
 1 2 -6 1864.88 77.83
 -1 -2 -6 1891.96 77.39
 -1 2 -5 486.65 21.8
 1 2 -5 536.18 21.98
 -1 -2 -5 498.73 21.48
 -1 2 -4 612.92 25.9
 1 2 -4 583.1 25.9
 -1 2 -4 594.13 26.02
 -1 -2 -4 638.01 25.57
 1 -2 -3 141.27 6.02
 1 2 -3 123.15 5.73
 -1 2 -3 138.98 6.13
 -1 -2 -3 113.93 5.54
 -1 2 -2 399.93 16.76
 -1 2 -2 387.51 16.45
 1 2 -2 402.57 16.61
 1 -2 -2 407.97 16.93
 -1 2 -2 393.03 16.66
 -1 2 -2 400.26 16.88
 1 -2 -2 400.74 16.58
 -1 2 -1 597.06 24.37
 1 2 -1 609.84 24.21
 1 2 -1 609.81 24.07
 1 -2 -1 610.74 24.46
 1 2 -1 568.12 24.27
 -1 -2 -1 504.92 24.28
 -1 2 -1 591.03 23.96
 -1 2 -1 555.22 24.15
 1 2 0 1371.54 55.73
 1 -2 0 1358.58 56.01
 1 2 0 1354.98 55.84
 1 -2 0 1332.81 55.62
 -1 -2 0 1387.31 56
 1 2 1 524.04 22.26
 -1 -2 1 554.53 22.96
 -1 -2 1 577.22 22.83
 1 2 2 294.5 13.01
 -1 -2 2 327.24 13.6
 1 2 3 124.96 5.68
 1 2 3 126.16 6
 1 2 4 607.74 25.92
 1 2 5 587.19 25.43
 1 2 6 2113 87.84
 1 2 7 364.07 16.98
 1 2 8 1576.57 66.65
 1 2 9 101.38 6.89
 -1 2 10 226.9 11.26
 1 2 10 224.41 10.86
 1 2 11 19.02 2.83
 -1 2 11 21.26 3.16
 1 2 12 133.35 7.52
 -1 2 12 144.87 8.07
 1 2 13 90.8 5.84
 -1 2 13 94.92 6.4
 1 2 14 199.74 10.22
 -1 2 14 195.19 10.6
 1 2 15 214.69 10.95
 -1 2 15 211.48 11.42
 -1 2 16 175.71 10.09
 1 -3 -27 8.29 8.19
 -1 -3 -27 14.11 7.99
 -1 3 -27 8.44 7.94
 1 3 -27 20.13 8.19
 -1 -3 -26 20.9 8.54
 -1 3 -26 14.23 7.57
 1 3 -26 15.59 8.18
 1 -3 -26 6.37 8
 -1 3 -25 42.74 8.36
 -1 -3 -25 24.74 7.9
 1 -3 -25 18.79 8.04
 1 3 -25 25.64 8.3
 1 -3 -24 62.76 9.39
 1 3 -24 36.77 8.37
 -1 3 -24 33.79 7.94
 -1 -3 -24 38.19 8.34
 -1 3 -23 110.07 10.47
 1 3 -23 102.38 10.64
 -1 -3 -23 122.87 10.96
 1 -3 -23 102.2 10.76
 -1 3 -22 64.92 8.27
 -1 -3 -22 57.01 8.63
 1 3 -22 45.71 8.03
 1 -3 -22 39.98 7.95
 1 -3 -21 105.49 7.55
 -1 -3 -21 118.58 10.61
 1 -3 -21 106.35 10.48
 -1 3 -21 91.39 9.43
 1 3 -21 81.01 8.28
 1 -3 -21 99.16 8.5
 -1 -3 -21 124.33 8.66
 -1 3 -20 8.49 5.83
 -1 -3 -20 6.46 5.92
 1 3 -20 5.16 5.32
 -1 3 -20 0.62 4.85
 1 -3 -20 1.08 4.59
 -1 -3 -20 10.23 4.52
 -1 3 -19 155 10.85
 -1 -3 -19 142.43 10.67
 1 -3 -19 125.31 9.28
 -1 -3 -19 131.07 9.22
 -1 3 -18 25.97 5.92
 -1 -3 -18 20.89 5.66
 1 -3 -18 16.58 4.84
 -1 -3 -18 25.01 4.81
 1 -3 -17 126.04 8.39
 -1 -3 -17 104.94 7.87
 1 3 -16 67.83 6.16
 1 -3 -16 57.83 6.12
 1 -3 -16 74.76 6.12
 -1 -3 -16 53.14 5.55
 1 3 -15 282.23 14.23
 1 -3 -15 267.84 14.15
 -1 -3 -15 271.39 13.59
 1 -3 -15 278.28 13.86
 1 3 -14 112.55 8.41
 1 -3 -14 124 7.96
 1 -3 -14 129.51 8.39
 1 3 -14 143.66 8.71
 1 3 -14 129.5 7.57
 -1 -3 -14 115.66 7.69
 -1 3 -14 126.38 8.53
 -1 3 -14 140.26 7.44
 1 -3 -13 218.6 11.21
 1 3 -13 211.89 11.75
 1 3 -13 202.88 11.49
 1 -3 -13 206.44 11.59
 -1 -3 -13 225.57 11.14
 -1 3 -13 207.58 11.71
 1 3 -13 196.73 10.61
 -1 3 -13 207.17 10.39
 -1 3 -12 8.85 3.11
 1 -3 -12 10.35 3.42
 -1 -3 -12 5.56 2.97
 1 3 -12 7.43 3.1
 -1 3 -12 7.51 3.23
 1 3 -12 11.2 2.86
 -1 3 -12 9.51 2.46
 1 -3 -12 7.97 2.79
 1 3 -12 6.7 3.25
 -1 -3 -12 9.53 2.78
 1 3 -11 268.27 9.86
 -1 3 -11 264.09 9.37
 1 3 -11 275.42 9.67
 -1 -3 -11 257.3 9.4
 1 -3 -11 258.88 9.45
 1 3 -11 262.51 8.48
 -1 3 -11 274.91 8.12
 -1 3 -11 266.79 9.79
 1 -3 -10 239.66 11.76
 1 3 -10 252.32 12.49
 -1 -3 -10 235.34 12.15
 1 3 -10 238.04 12.2
 -1 3 -10 257.9 12.23
 1 -3 -10 250.82 12.23
 1 3 -10 218.76 11.49
 -1 3 -10 245.78 11.37
 -1 3 -10 242.55 12.41
 -1 -3 -10 225.89 11.6
 1 3 -9 401.59 9.28
 1 3 -9 434.08 9.26
 -1 3 -9 408.73 8.86
 -1 3 -9 288.62 7.83
 1 3 -9 384.6 7.5
 1 3 -8 136.65 7.39
 -1 3 -8 124.46 7
 1 3 -8 128.56 7.17
 -1 -3 -8 133.31 7.05
 1 -3 -8 125.14 7.12
 -1 -3 -8 128.52 6.53
 1 3 -7 1110.54 46.88
 -1 -3 -7 1101.58 46.06
 -1 3 -7 1138.79 46.93
 1 3 -7 1092.65 46.67
 -1 3 -7 1072.44 46.53
 -1 -3 -6 295.66 13.07
 -1 3 -6 294.25 13.8
 -1 -3 -6 285.5 13.46
 -1 3 -6 289.52 13.55
 1 -3 -6 316.11 13.67
 1 3 -6 296.57 13.69
 -1 3 -5 687.37 29.33
 1 -3 -5 728.62 29.89
 1 3 -5 717.19 29.51
 -1 -3 -5 706.41 29.43
 -1 3 -5 697.84 30.15
 -1 3 -5 713.03 29.91
 -1 -3 -5 694.01 29.81
 1 -3 -5 685.48 29.93
 1 3 -5 707.38 30.01
 -1 3 -4 216.77 9.67
 1 3 -4 223.3 9.63
 -1 3 -4 217.55 9.42
 1 -3 -4 224.85 10.1
 -1 3 -4 215.02 10.16
 -1 -3 -4 214.9 9.46
 1 3 -4 221.6 10.04
 1 -3 -4 222.22 10.01
 -1 3 -3 509.52 21.14
 -1 3 -3 503.85 20.78
 -1 3 -3 510.85 20.67
 1 3 -3 486.84 20.91
 1 -3 -3 515.02 21.43
 -1 -3 -3 489.74 21.03
 -1 3 -3 526.61 21.41
 1 3 -3 522.22 21.18
 1 -3 -3 452.15 20.91
 1 -3 -3 494.64 21.12
 1 -3 -2 178.8 8.03
 -1 3 -2 163.02 8.19
 -1 3 -2 178.82 8.1
 -1 3 -2 181.15 7.71
 1 3 -2 186.7 7.93
 1 3 -2 170.11 8.19
 1 3 -2 184.22 7.72
 -1 -3 -2 172.84 8.23
 -1 3 -2 168 7.69
 1 -3 -2 191.29 8.36
 -1 -3 -2 174.38 7.68
 -1 3 -2 179.08 7.45
 -1 3 -2 172.66 8.01
 -1 3 -1 3106.78 127.84
 -1 3 -1 3091.8 128.05
 1 3 -1 3228.63 128.01
 1 -3 -1 3185.92 128.36
 -1 3 -1 3019.98 128.46
 -1 -3 -1 3177.59 128.29
 1 3 -1 3180.24 128.23
 -1 -3 -1 3159.27 127.51
 -1 3 -1 3075.49 127.53
 1 3 -1 3115.19 127.77
 1 -3 0 1264.03 51.89
 1 -3 0 1240.54 52.33
 1 3 0 1219.5 52.14
 1 -3 0 1266.86 51.62
 -1 -3 0 1296.9 52.43
 1 -3 1 3245.26 133.95
 -1 -3 1 3308.69 134.71
 1 -3 1 3320.78 134.13
 -1 -3 1 3141.13 134.11
 1 -3 1 3341.5 134.27
 1 3 1 3453.74 134.71
 -1 -3 1 3243.88 134.99
 1 -3 1 3311.98 133.89
 -1 -3 2 145.34 6.12
 1 -3 2 135.12 6.38
 1 -3 2 134.31 5.78
 1 -3 2 127.26 6.43
 -1 -3 2 146.88 6.97
 1 -3 2 131.94 6.08
 -1 3 2 135.95 6.16
 1 3 2 120.86 6.05
 1 -3 2 140.21 5.99
 1 3 3 670.19 27.92
 1 -3 3 659.74 27.92
 -1 -3 3 644.12 27.67
 -1 -3 3 684.57 27.73
 1 3 4 291.42 13.2
 1 -3 4 296.91 13.2
 1 -3 5 901.58 36.47
 1 3 5 816.03 36.33
 1 3 6 346.37 16.06
 1 -3 6 353.2 16.1
 1 3 7 1429.17 61.84
 1 -3 7 1505.27 61.92
 1 3 8 156.45 8.92
 1 -3 8 164.22 9
 1 3 13 219.5 11.12
 -1 3 13 215.45 11.56
 1 3 14 192.95 10.18
 -1 3 14 190.12 10.56
 -1 3 15 346.62 17.23
 1 3 15 361.08 16.79
 -1 3 16 88.07 6.66
 1 3 16 86.15 6.17
 -1 3 17 137.64 9.06
 1 3 17 158.31 8.81
 -1 3 18 24.79 4.69
 1 -4 -27 21.83 8.69
 1 4 -27 16.17 8.09
 -1 4 -27 9.03 7.66
 -1 4 -26 42.49 8.89
 -1 -4 -26 44.57 8.93
 1 4 -26 28.66 8.63
 1 -4 -26 46.66 9.33
 -1 4 -25 4.03 7.09
 -1 -4 -25 15.17 7.72
 1 4 -25 -0.83 7.18
 1 -4 -25 -4.42 7.5
 -1 4 -24 36.29 7.91
 -1 -4 -24 40.97 8.5
 1 4 -24 35.14 8.2
 1 -4 -24 58.65 8.9
 -1 -4 -23 -0.8 6.81
 -1 4 -23 6.14 6.48
 1 4 -23 3.19 6.77
 1 -4 -23 9.2 6.86
 1 -4 -22 106.48 8.35
 1 -4 -22 136.76 9.54
 1 4 -22 108.33 9.42
 -1 4 -22 125.74 10.55
 -1 -4 -22 108.67 10.58
 1 -4 -22 125.69 10.99
 1 4 -22 106.48 10.59
 1 -4 -21 32.75 5.2
 1 -4 -21 37.59 6.1
 -1 -4 -21 31.29 5.64
 1 4 -21 36.48 6.58
 1 4 -21 30.68 7.14
 1 -4 -21 25.64 7.07
 -1 -4 -21 33.37 7.2
 -1 4 -21 38.47 7.38
 1 -4 -20 179.82 10.57
 -1 -4 -20 157.89 10.14
 -1 4 -20 172.84 11.64
 -1 -4 -20 172.46 12.32
 -1 -4 -19 80.37 6.85
 1 -4 -19 74.97 6.76
 -1 -4 -19 62.9 7.9
 -1 4 -19 64.75 7.92
 -1 4 -18 127.41 9.48
 -1 -4 -18 127.99 8.48
 1 -4 -18 139.49 8.87
 1 4 -18 139.37 9.71
 -1 -4 -18 125.04 9.84
 -1 4 -18 116.56 9.63
 1 -4 -17 41.58 5.39
 -1 -4 -17 32.13 4.67
 -1 4 -17 32.22 5.28
 1 4 -17 36.73 5.92
 -1 4 -17 27.38 5.47
 -1 -4 -17 44.53 6.14
 -1 4 -16 148.9 10.07
 -1 -4 -16 159.01 9.3
 1 -4 -16 154.72 9.37
 1 4 -16 167.74 10.5
 1 4 -16 158.59 9.06
 -1 4 -16 156.92 8.79
 1 4 -16 145.32 9.85
 1 -4 -16 140.48 9.79
 -1 -4 -16 152.01 10.33
 -1 4 -15 16.67 1.73
 1 4 -15 20.29 3.56
 -1 4 -15 23.3 3.41
 1 4 -15 11.97 3.82
 1 -4 -15 18.22 3.78
 -1 -4 -15 22.27 3.88
 -1 4 -15 12.21 3.81
 1 4 -15 15.52 4.15
 1 -4 -15 23.06 4.5
 -1 4 -14 195.43 8.93
 1 4 -14 197.26 10.7
 1 -4 -14 222.98 11.17
 -1 -4 -14 216.81 10.95
 -1 4 -14 208.3 10.51
 -1 4 -14 182.93 11.45
 1 4 -14 191.73 11.37
 1 -4 -14 225.24 11.77
 1 4 -14 212.52 11.92
 1 4 -13 114.82 6.87
 -1 -4 -13 104.52 6.74
 1 -4 -13 112.47 7.01
 -1 4 -13 100.49 7.64
 -1 4 -13 110.26 6.62
 1 4 -13 106.42 7.51
 1 -4 -13 110.92 7.55
 1 4 -13 107.25 7.72
 1 4 -12 317.88 15.62
 -1 4 -12 329.19 16.56
 -1 -4 -12 333.62 15.6
 -1 4 -12 313.34 15.37
 1 -4 -12 322.79 16.26
 1 4 -12 369.71 16.59
 1 -4 -12 348.16 15.88
 1 4 -12 337.61 16.73
 -1 4 -11 317.21 4.55
 -1 4 -11 322.31 9.27
 1 4 -11 341.67 7.88
 -1 4 -11 326.53 7.28
 1 -4 -11 326.93 8.74
 1 4 -11 354.07 9.16
 1 4 -11 334.24 9.54
 -1 4 -10 281.38 12.61
 -1 -4 -10 297.26 13.58
 -1 4 -10 283.5 14.51
 1 4 -10 301.33 13.86
 -1 4 -10 282.06 14.14
 1 -4 -10 304.12 14.31
 1 4 -10 296.63 14.3
 1 -4 -10 295.05 13.75
 1 4 -10 292.78 14.6
 -1 4 -9 183.29 3.65
 -1 4 -9 192.21 6.75
 1 4 -9 178.23 6.14
 -1 4 -9 203.02 6.39
 1 4 -9 186.53 6.67
 -1 4 -8 259.38 11.3
 1 -4 -8 263.61 11.9
 1 4 -8 248.11 11.74
 1 4 -8 269.51 12.83
 -1 4 -8 244.81 12.61
 -1 -4 -8 257.53 11.78
 -1 4 -8 251.45 12.42
 1 4 -8 258.02 12.55
 1 -4 -8 258.84 12.44
 -1 4 -7 27.11 2.09
 1 -4 -7 30.66 2.93
 1 -4 -7 28.51 2.44
 1 4 -7 30.78 3.18
 1 4 -7 23.51 2.3
 -1 4 -7 26.8 3.09
 -1 -4 -7 27.43 2.23
 -1 4 -7 30.72 2.81
 1 4 -7 30.37 2.93
 -1 4 -6 784.91 32.62
 1 4 -6 797.56 32.69
 -1 4 -6 778.53 32.49
 1 4 -6 753.23 33.55
 1 -4 -6 775.18 33.3
 -1 -4 -6 762.67 32.54
 -1 4 -6 769.77 33.57
 1 -4 -6 743.33 33.17
 1 4 -6 856.01 33.47
 -1 4 -5 520.01 21.52
 -1 4 -5 492.94 21.21
 -1 4 -5 516.75 21.15
 1 4 -5 508.12 21.38
 1 4 -5 522.17 22.28
 1 -4 -5 520.62 22.05
 -1 4 -5 518.72 22.22
 -1 -4 -5 492.2 21.15
 1 -4 -5 471.33 21.27
 1 4 -5 498.82 21.9
 1 -4 -5 532.47 21.92
 -1 4 -4 827.15 34.73
 -1 4 -4 799.63 35.33
 1 4 -4 813.38 35.32
 -1 4 -4 836.53 34.37
 1 4 -4 830.83 34.61
 -1 4 -4 865.35 34.21
 1 4 -4 851.73 34.46
 -1 -4 -4 800.03 34.63
 -1 -4 -4 874.32 35.19
 1 -4 -4 833.88 35.12
 -1 4 -4 854.92 35.12
 1 -4 -4 813.19 34.59
 1 -4 -4 776.79 34.71
 1 4 -4 781.3 34.81
 -1 -4 -3 508.53 23.52
 1 -4 -3 545.37 23.29
 1 4 -3 550.43 23.35
 1 -4 -3 558.44 23.53
 1 4 -3 535.08 23.88
 -1 4 -3 547.56 23.92
 -1 4 -3 543.58 23.14
 1 4 -3 553.35 23.37
 1 4 -3 606.94 24.01
 1 4 -3 567.72 23.14
 1 -4 -3 540.22 23.84
 -1 4 -3 555.93 23.2
 -1 -4 -3 537.95 23.83
 -1 -4 -3 563 23.18
 -1 4 -3 551.49 23.62
 -1 4 -3 561.02 22.84
 1 -4 -2 271.93 10.97
 -1 -4 -2 256.91 11.62
 1 4 -2 260.7 10.98
 1 4 -2 250.85 11.55
 1 4 -2 262.75 11.3
 -1 4 -2 235.63 11.91
 1 4 -2 247.86 11.64
 -1 4 -2 239.2 11.51
 -1 -4 -2 250.77 10.81
 1 -4 -2 255.45 11.79
 -1 4 -2 250.3 10.83
 -1 4 -2 260.58 11.29
 1 4 -2 258.73 10.96
 1 -4 -1 284.91 12.5
 -1 4 -1 278.85 12.73
 1 -4 -1 287.15 13.19
 -1 4 -1 295.96 13.35
 1 4 -1 292.45 12.76
 1 4 -1 281.46 13.06
 -1 4 -1 295.6 12.49
 1 -4 -1 297.28 12.14
 -1 -4 -1 288.38 13.26
 1 -4 0 433.91 18.6
 -1 -4 0 440.86 18.73
 1 -4 0 432.78 18.18
 1 4 0 425.13 18.13
 1 4 0 447.7 18.99
 -1 -4 0 443.89 19.27
 -1 -4 0 435 18.32
 -1 -4 1 316.84 13.82
 1 -4 1 266.91 13.7
 -1 -4 1 301.93 13.26
 1 -4 1 287.88 13.12
 -1 -4 1 295.96 13.76
 1 -4 1 302.86 13.21
 -1 -4 1 330.97 13.1
 1 4 1 318.18 13.87
 1 -4 1 313.13 12.85
 -1 4 1 304.88 13.67
 1 -4 2 350.72 13.73
 -1 -4 2 347.94 14.05
 1 -4 2 324.88 14.57
 -1 -4 2 327.81 14.9
 -1 4 2 314.16 14.21
 1 4 2 307.73 13.86
 1 -4 2 302.79 13.85
 1 -4 2 326.41 13.94
 1 4 3 687.85 27.65
 1 -4 3 658.94 27.62
 1 -4 3 607.07 27.87
 -1 -4 3 664.72 28.69
 -1 -4 3 628.53 27.74
 -1 -4 3 651.41 27.48
 1 -4 3 675.26 27.22
 1 4 4 942.94 38.88
 1 -4 4 932.49 38.85
 -1 -4 4 907.23 38.56
 1 4 5 587.42 25.34
 1 -4 5 584.04 25.34
 1 4 6 844.12 35.76
 1 -4 6 824.05 35.77
 -1 4 14 232 12.52
 1 4 14 240.47 12.26
 1 4 15 2.49 3.58
 -1 4 15 6.8 3.72
 1 4 16 242.59 12.63
 -1 4 16 246.64 13.12
 1 4 17 61.99 5.72
 -1 4 17 75.89 6.41
 1 4 18 186.67 10.41
 -1 4 18 188.84 10.99
 -1 4 19 91.63 7.76
 1 4 19 106.13 7.29
 -1 -5 -26 2.51 8.4
 -1 5 -26 -3.17 7.41
 1 5 -26 -10.64 8.23
 1 -5 -26 7.9 7.94
 -1 -5 -25 6.6 7.57
 -1 5 -25 9.4 7.22
 1 -5 -25 18.1 8.3
 1 5 -25 12.11 7.48
 -1 5 -24 3.07 6.7
 -1 -5 -24 2.42 6.74
 1 -5 -24 7.6 7.33
 1 5 -24 6.36 7.12
 -1 -5 -23 51.48 8.42
 -1 5 -23 35.31 7.51
 1 -5 -23 57.53 8.74
 1 5 -23 52.89 8.3
 1 5 -22 4.52 6.57
 -1 5 -22 12.4 6.18
 -1 -5 -22 -0.75 6.33
 1 -5 -22 -3.97 7.32
 1 -5 -22 3.56 4.83
 -1 -5 -22 7.59 4.72
 1 -5 -22 7.47 5.03
 1 -5 -21 84.19 7.78
 1 -5 -21 121.89 10.37
 -1 -5 -21 83 9.25
 -1 5 -21 82.81 8.94
 1 5 -21 80.77 9.25
 1 5 -21 98.79 7.6
 -1 -5 -21 90.26 7.31
 1 -5 -21 113.44 8.19
 1 5 -21 83.45 8.81
 -1 5 -20 19.85 6.5
 1 5 -20 25.38 6.88
 -1 -5 -20 29.26 6.59
 1 -5 -20 29.28 7.04
 1 5 -20 29.9 5.45
 -1 -5 -20 24.06 4.84
 1 -5 -20 23.47 5.36
 1 5 -20 33.9 6.88
 1 5 -19 93.94 8.83
 1 5 -19 97.43 8.34
 -1 5 -19 88.28 8.18
 1 -5 -19 83.73 7.06
 -1 -5 -19 93.22 6.92
 -1 5 -19 91.76 8.51
 -1 -5 -19 86.35 8.74
 1 5 -19 96.63 7.16
 -1 -5 -18 23.95 5.77
 -1 5 -18 34.38 5.94
 1 5 -18 34.01 6.44
 1 5 -18 32.32 6.01
 -1 5 -18 39.21 5.85
 -1 -5 -18 36.62 4.69
 1 -5 -18 43.22 5.13
 -1 5 -17 84.39 7.87
 -1 -5 -17 106.13 8.58
 1 -5 -17 103.34 7.15
 1 5 -17 74.99 7.68
 -1 -5 -17 101.34 6.94
 1 5 -17 99.48 7.07
 -1 5 -17 101.4 6.93
 -1 5 -17 97.52 8.14
 -1 5 -16 7.92 4.57
 -1 -5 -16 16.88 4.85
 1 5 -16 13.28 4.51
 1 -5 -16 11.15 3.6
 1 5 -16 21.27 3.95
 -1 -5 -16 17.78 3.67
 -1 5 -16 12.38 4.14
 -1 5 -16 16.47 3.67
 -1 5 -15 143.07 9.73
 -1 -5 -15 139.77 9.58
 1 5 -15 161.64 8.77
 -1 5 -15 149.71 9.63
 1 -5 -15 155.25 8.81
 -1 -5 -15 135.66 8.22
 1 5 -15 127.99 9.4
 -1 5 -15 146.25 8.42
 1 5 -15 145.57 9.25
 1 -5 -15 140.92 9.28
 1 5 -14 25.92 4.69
 1 -5 -14 33.64 4.07
 -1 5 -14 29.97 4.9
 -1 5 -14 27.71 3.88
 -1 -5 -14 23.97 3.67
 1 5 -14 29.61 4.03
 1 5 -14 33.56 4.53
 1 -5 -14 36.5 4.79
 1 5 -13 213.89 10.9
 -1 -5 -13 206.63 10.53
 -1 5 -13 198.28 10.67
 -1 5 -13 196.73 11.61
 1 -5 -13 212.79 10.78
 1 5 -13 203.56 11.33
 1 -5 -13 207.08 11.37
 1 5 -13 204.53 11.9
 1 5 -13 206.12 10.43
 -1 5 -12 233.18 8.78
 -1 5 -12 230.51 11.5
 1 -5 -12 206.38 10.09
 1 5 -12 211.17 10.56
 1 5 -12 226.25 11.05
 1 -5 -12 230.91 11.09
 1 5 -12 225.86 10
 1 5 -12 228.04 11.55
 -1 5 -11 311.61 13.45
 -1 -5 -11 308.78 14.38
 -1 5 -11 312.87 15.64
 1 -5 -11 307.54 15.22
 1 5 -11 310.76 15.24
 1 5 -11 314.92 14.31
 1 -5 -11 308.07 14.52
 1 5 -11 301.2 15.54
 -1 5 -10 294.2 12.57
 -1 5 -10 285.04 14.5
 1 -5 -10 293.08 14.09
 1 5 -10 293.5 14.15
 -1 5 -10 276.27 12.99
 1 5 -10 289.41 14.53
 1 5 -10 275.86 13.18
 -1 5 -9 413.78 6.11
 -1 5 -9 415.07 9.95
 -1 -5 -9 393.85 7.04
 1 5 -9 406.89 9.07
 1 5 -9 393.17 7.08
 1 5 -9 407.63 9.89
 -1 5 -9 414.37 6.78
 -1 5 -8 60.1 3.36
 -1 5 -8 52.19 3.24
 1 -5 -8 48.55 3.4
 1 5 -8 52.43 4.48
 1 5 -8 52.24 3.46
 1 -5 -8 52.52 4.13
 1 5 -8 57.9 4.17
 -1 5 -8 57.78 4.49
 -1 -5 -8 49.08 3.28
 1 5 -7 897.9 36.7
 1 5 -7 845.04 35.42
 -1 5 -7 850.31 35.19
 1 -5 -7 869.31 35.4
 -1 -5 -7 859.39 35.24
 -1 5 -7 821.33 36.48
 1 -5 -7 786.35 35.23
 1 5 -7 850.22 36.13
 -1 5 -6 279.69 8.18
 1 5 -6 3.51 3.73
 -1 5 -6 277.51 5.75
 -1 5 -6 282.98 5.45
 1 5 -6 312.38 8.17
 1 5 -6 278.8 6
 1 -5 -6 290.94 5.68
 -1 -5 -6 285.27 6.87
 -1 -5 -6 309.35 7.95
 1 -5 -6 273.55 7.48
 -1 -5 -6 283.87 5.29
 -1 5 -6 290.69 7.88
 1 -5 -6 280.35 7
 1 5 -6 284.53 7.1
 1 5 -6 2.86 3.75
 1 -5 -6 279.48 6.16
 -1 5 -5 638.95 27.5
 1 5 -5 646.28 27.49
 -1 5 -5 625.58 26.32
 1 5 -5 632.55 26.59
 1 5 -5 628.22 27.33
 1 5 -5 604.72 26.33
 -1 5 -5 625.29 26.05
 1 5 -5 641.16 27.28
 1 -5 -5 631.5 26.08
 1 -5 -5 652.77 27.29
 -1 -5 -5 648.63 27.27
 -1 5 -5 619.31 26.67
 -1 -5 -5 622.77 26.62
 -1 5 -5 622.08 27.16
 1 5 -5 609.98 26.79
 1 -5 -5 589.44 26.59
 1 -5 -5 647.37 26.77
 -1 5 -4 818.84 34.12
 1 5 -4 928.64 35.65
 1 5 -4 841.93 34.75
 -1 5 -4 833.23 34.51
 1 5 -4 844.9 34.43
 1 5 -4 819.69 35.23
 1 -5 -4 821.2 34.04
 -1 5 -4 837.76 34.59
 -1 -5 -4 833.9 34.57
 -1 -5 -4 836.55 35.38
 1 -5 -4 841.28 35.4
 -1 5 -4 787.44 35.08
 1 5 -4 798.77 34.73
 1 -5 -4 808.75 34.95
 1 -5 -4 843.26 34.68
 -1 -5 -4 790.67 34.97
 -1 -5 -3 524.94 21.79
 1 5 -3 489.63 21.05
 1 -5 -3 504.58 20.99
 -1 5 -3 507.97 21.82
 1 5 -3 470.91 21.68
 -1 5 -3 530.44 22.4
 1 5 -3 504.66 21.33
 1 5 -3 490.68 21.87
 1 5 -3 519.84 21.59
 -1 -5 -3 504.69 20.87
 -1 5 -3 481.54 20.87
 1 -5 -3 507.05 21.95
 -1 -5 -3 448.63 21.73
 1 5 -3 503.77 20.93
 1 -5 -3 497.78 21.66
 -1 5 -3 488.35 21.43
 -1 5 -2 427.28 18.71
 1 -5 -2 432.8 18.22
 1 5 -2 437.23 18.28
 -1 -5 -2 443.67 19.47
 -1 5 -2 420.4 19
 -1 5 -2 441.28 19.67
 1 5 -2 460.98 18.89
 1 -5 -2 432.51 19.43
 1 5 -2 438.51 18.82
 1 5 -2 443.27 19.37
 -1 -5 -2 425.78 18.11
 -1 5 -2 440.14 18.13
 1 5 -2 447.29 18.48
 1 -5 -1 76.57 4
 -1 5 -1 65.85 4.66
 1 5 -1 76.6 3.81
 1 5 -1 69.17 4.52
 -1 5 -1 70.58 3.66
 -1 -5 -1 73.31 4.76
 -1 5 0 153.59 8.02
 -1 -5 0 166.13 7.75
 1 -5 0 160.98 7.58
 -1 -5 0 151.75 7.34
 -1 -5 0 159.56 7.98
 1 5 0 159.09 8.01
 1 5 0 146.18 6.81
 -1 -5 0 167.86 8.39
 -1 -5 0 150.04 7.07
 1 -5 1 32.01 2.77
 -1 -5 1 31.09 2.91
 1 -5 1 34.23 3.08
 -1 -5 1 29.63 2.4
 1 -5 1 26.93 2.22
 -1 -5 1 36.65 3.14
 -1 -5 1 36.99 2.28
 1 5 1 34.67 3.17
 1 -5 1 32.78 1.96
 -1 5 1 26.07 2.72
 1 -5 2 532.09 20.62
 -1 -5 2 515.06 20.87
 -1 -5 2 491.57 21.96
 1 -5 2 486.16 21.65
 -1 5 2 449.08 21.17
 1 -5 2 475.24 20.79
 -1 -5 2 456.57 20.9
 1 -5 3 518.52 21.91
 -1 -5 3 526.37 22.27
 -1 -5 3 535.4 23.72
 -1 -5 3 518.53 22.79
 1 -5 3 541.84 23.03
 -1 -5 4 927.88 38.92
 -1 -5 4 937.81 39.26
 -1 -5 5 781.32 33.01
 1 5 16 26.69 4.48
 -1 5 16 25.35 5.06
 1 5 17 121.83 8.44
 -1 5 17 147.01 9.15
 1 5 18 51.69 5.4
 -1 5 18 45.07 5.84
 -1 5 19 131.6 8.88
 1 5 19 121.16 8.28
 -1 -6 -26 3.23 7.72
 1 -6 -26 18.78 8.47
 -1 6 -26 4.56 7.73
 1 6 -26 1.58 7.68
 1 6 -25 10.16 7.71
 -1 6 -25 9.84 7.08
 -1 -6 -25 15.99 8.05
 1 -6 -25 10.89 7.69
 -1 -6 -24 46.19 8.6
 -1 6 -24 29.84 7.68
 1 6 -24 25.34 7.34
 1 -6 -24 25.39 8.13
 -1 -6 -23 51.83 8.5
 -1 6 -23 63.39 8.56
 -1 -6 -23 50.2 7.41
 1 -6 -23 51.22 7.16
 1 6 -23 60.26 8.37
 1 -6 -23 75.06 9.36
 1 -6 -22 32.99 6.36
 -1 -6 -22 60.93 8.25
 -1 6 -22 44.77 7.65
 1 6 -22 29.37 7.72
 1 -6 -22 33.27 7.59
 1 -6 -22 58.52 6.14
 -1 -6 -21 13.43 6.66
 1 6 -21 16.32 6.48
 1 -6 -21 -2.23 6.54
 -1 6 -21 -2.75 5.91
 1 -6 -21 2.72 4.31
 1 -6 -21 10.67 5.47
 1 6 -20 37.43 5.41
 1 -6 -20 47.46 5.58
 -1 -6 -20 41.5 5.15
 1 6 -20 35.34 7.2
 -1 6 -20 33.25 6.5
 1 6 -20 28.02 6.34
 -1 -6 -20 32.55 7.16
 1 -6 -20 34.14 7.29
 1 6 -19 37.61 5.17
 -1 6 -19 28.99 4.68
 1 6 -19 35.79 5.26
 -1 6 -19 33.22 5.18
 1 -6 -19 35.9 4.81
 -1 -6 -19 33.64 4.77
 1 6 -19 35.27 6.51
 1 6 -19 19.79 6.22
 1 -6 -19 24.5 6.62
 -1 -6 -19 27.88 6.66
 -1 6 -19 32.01 6.5
 -1 6 -18 136.91 8.4
 1 6 -18 144.66 8.46
 -1 -6 -18 134.45 8.31
 -1 6 -18 151.5 8.98
 1 6 -18 124.05 9.95
 -1 6 -18 148.12 10.16
 1 -6 -18 146.46 8.83
 1 6 -18 138.08 8.94
 1 6 -18 114.45 10.23
 1 -6 -18 123.25 10.25
 -1 6 -18 149.14 10.36
 -1 -6 -18 129.56 10.15
 1 6 -17 59.25 4.89
 -1 6 -17 51.77 4.84
 -1 6 -17 44.06 5.24
 1 6 -17 47.25 5.25
 1 6 -17 44.9 6.41
 -1 -6 -17 48.45 4.78
 1 -6 -17 47.93 4.97
 -1 6 -17 47.81 6.13
 1 6 -17 37.88 6.83
 -1 -6 -17 44.31 6.41
 -1 6 -17 43.68 6.16
 1 6 -16 139.19 9.49
 -1 6 -16 135.45 8.16
 1 -6 -16 120.82 7.83
 1 6 -16 119.81 9.69
 1 6 -16 119.64 8.24
 -1 -6 -16 130.13 7.7
 -1 6 -16 124.85 9.15
 -1 6 -16 131.08 7.6
 1 6 -16 125.66 7.64
 -1 -6 -16 127.79 9.1
 -1 6 -16 120.62 9.03
 -1 6 -15 12.71 3.32
 1 6 -15 28.73 3.64
 1 -6 -15 16.32 3.44
 1 6 -15 22.48 4.89
 -1 6 -15 20.86 3.82
 1 6 -15 25.7 4.18
 -1 6 -15 19.73 4.67
 -1 -6 -15 17.23 3.23
 1 6 -15 18.27 5.32
 -1 6 -15 15.04 4.27
 -1 -6 -15 11.32 4.36
 1 6 -14 43.58 4.27
 -1 6 -14 61.37 4.49
 1 6 -14 54.59 5.27
 1 6 -14 50.07 5.73
 -1 6 -14 58.71 6.02
 -1 6 -14 46.38 4.78
 1 -6 -14 51.22 4.63
 -1 -6 -14 47.6 4.32
 1 6 -14 45.64 5.32
 -1 -6 -14 56.55 5.58
 -1 6 -14 55.05 5.93
 1 6 -13 3.06 2.56
 -1 6 -13 2.82 2.43
 1 -6 -13 -0.88 2.61
 -1 6 -13 2 3.6
 1 6 -13 -0.51 3.62
 -1 -6 -13 1.86 2.38
 1 6 -13 3.06 2.99
 1 -6 -13 4.19 3.15
 1 6 -13 5.05 3.27
 -1 6 -13 1.36 3.85
 -1 -6 -13 -2.23 3.43
 1 6 -12 159.04 5.18
 -1 6 -12 155.28 4.87
 1 6 -12 162.93 7.51
 -1 6 -12 159.76 7.37
 1 -6 -12 -0.27 0.72
 -1 -6 -12 -0.24 0.65
 1 -6 -12 163.14 6.7
 1 6 -12 165.41 6.71
 -1 6 -12 163.46 7.11
 -1 -6 -12 164.07 6.89
 -1 6 -11 75.1 4.54
 1 6 -11 69.5 5.91
 1 6 -11 72.42 4.68
 1 -6 -11 70.75 4.73
 -1 6 -11 71.93 5.94
 1 6 -11 74.62 5.62
 1 -6 -11 81.58 5.71
 1 -6 -11 66.64 4.06
 -1 -6 -11 77.83 5.77
 -1 6 -10 223.83 10.4
 1 6 -10 218.6 12.1
 1 6 -10 211.39 10.59
 -1 -6 -10 235.45 11.65
 -1 6 -10 220.66 12.06
 1 6 -10 231.72 11.54
 1 -6 -10 240.65 11.71
 1 -6 -10 225.92 10.25
 -1 6 -9 291.42 5.46
 1 6 -9 305.62 5.88
 -1 6 -9 286.69 5.26
 1 6 -9 306.39 8.78
 -1 -6 -9 0.3 1.12
 1 -6 -9 289.23 5.73
 -1 6 -9 289 8.38
 -1 -6 -9 288.62 5.31
 1 6 -9 302.44 10.15
 1 -6 -9 0.31 1.27
 1 -6 -9 289.6 5.41
 1 6 -9 294.16 7.62
 -1 6 -8 535.6 22.86
 1 6 -8 538.18 22.99
 1 6 -8 543.51 24.35
 -1 6 -8 523.23 22.71
 -1 6 -8 533.99 23.7
 -1 -6 -8 542.85 23.65
 1 6 -8 560.79 25.37
 1 -6 -8 539.31 22.86
 -1 6 -8 552.16 24.32
 -1 -6 -8 524.06 22.63
 1 -6 -8 522.48 22.98
 1 -6 -8 568.15 23.79
 1 6 -8 526.79 23.72
 1 6 -7 337.08 14.9
 -1 6 -7 318.56 14.53
 -1 6 -7 335.26 14.33
 1 6 -7 351.82 14.65
 1 6 -7 347.84 15.91
 -1 6 -7 324.08 15.16
 -1 6 -7 333.22 15.74
 1 -6 -7 335.46 14.37
 1 6 -7 324.95 16.71
 1 6 -7 329.78 15.23
 -1 -6 -7 309.84 14.89
 1 -6 -7 334.32 14.85
 -1 6 -6 294.89 6.81
 1 6 -6 275.37 7.21
 1 6 -6 318.36 9.2
 -1 6 -6 286.29 6.04
 1 6 -6 277.36 6.61
 1 6 -6 280.82 8.55
 -1 6 -6 292.56 7.42
 -1 -6 -6 279.25 7.3
 -1 6 -6 295.21 8.6
 1 -6 -6 286.72 5.94
 1 -6 -6 299.31 7.61
 1 -6 -6 292.5 7.54
 -1 -6 -6 279.78 7.66
 1 6 -6 319.82 7.85
 1 -6 -5 177.87 5.29
 1 6 -5 179.75 4.82
 1 -6 -5 178.05 4.69
 1 6 -5 0.43 1.92
 -1 -6 -5 167.42 5.41
 -1 6 -5 184.16 6.23
 1 6 -5 0.3 1.99
 1 6 -5 184.05 4.9
 -1 6 -5 174.91 4.35
 1 6 -5 181.1 6.25
 1 6 -5 189.41 4.13
 1 6 -5 191.59 5.97
 -1 6 -5 181.7 4.57
 -1 -6 -5 188.2 4.59
 -1 6 -5 189.2 5.78
 1 -6 -5 183.38 2.86
 -1 6 -5 176.3 3.42
 1 6 -4 849.45 36.32
 -1 -6 -4 888.22 37.18
 1 -6 -4 920.7 36.33
 1 6 -4 872.05 37.19
 -1 6 -4 780.92 37.56
 1 6 -4 842.07 36.57
 1 6 -4 850.95 37.3
 1 6 -4 894.24 37.01
 -1 -6 -4 890.03 36.17
 -1 6 -4 849.77 36.16
 -1 6 -4 860.29 35.89
 1 6 -4 877.67 36.13
 1 -6 -4 887.5 37.02
 -1 6 -4 868.02 36.86
 -1 -6 -3 16.86 2.74
 1 6 -3 16.72 1.49
 1 6 -3 20.25 1.81
 1 6 -3 14.95 2.07
 1 -6 -3 13.78 2.82
 -1 6 -3 17.27 3.04
 1 6 -3 15.97 2.62
 -1 -6 -3 17.07 1.36
 -1 6 -3 19.29 1.43
 -1 6 -3 16.52 2.03
 1 6 -3 17.02 2.15
 -1 -6 -2 298.93 13.87
 -1 6 -2 232.73 13.94
 1 -6 -2 293.19 11.98
 1 6 -2 292.5 12.02
 1 -6 -2 265.71 13.65
 -1 6 -2 304.11 14.02
 1 -6 -2 281.73 12.73
 -1 6 -2 289.27 13.09
 1 6 -2 282.29 12.86
 1 6 -2 293.53 13.72
 1 -6 -2 302.03 12.05
 -1 -6 -2 295.82 11.99
 -1 6 -2 271.56 11.98
 -1 6 -2 278 12.7
 -1 6 -1 247.42 12.41
 1 6 -1 248.86 12.19
 -1 -6 -1 250.13 11.53
 -1 -6 -1 257.47 11.71
 -1 -6 -1 245.24 12.45
 1 6 -1 257.82 11.14
 1 -6 -1 249.56 11.49
 1 -6 0 25.23 3.18
 1 -6 0 20.47 2.47
 -1 -6 0 23.28 2.65
 1 6 0 15.98 2.81
 -1 6 0 23.91 2.98
 -1 -6 0 27.23 3.08
 1 6 0 20.15 1.48
 1 -6 0 22.6 1.88
 -1 -6 0 23.35 2.03
 -1 -6 1 199.26 6.16
 -1 -6 1 208.89 4.13
 1 6 1 218.6 6.38
 -1 -6 1 212.56 6.2
 1 -6 1 224.73 6.72
 1 -6 1 220.15 5.83
 1 -6 1 220.13 3.66
 1 -6 2 223.12 10.49
 -1 -6 2 221.84 11.7
 1 -6 2 237.87 11.6
 -1 6 2 230.35 11.05
 -1 -6 2 225.95 10.47
 1 -6 2 246.05 10.26
 1 -6 3 16.34 1.41
 -1 -6 3 12.98 1.86
 1 -6 3 11.8 2.47
 -1 -6 3 13.32 2.9
 -1 -6 3 9.82 2.32
 -1 -6 4 1084.1 44.64
 1 -6 4 1051.84 45.43
 -1 -6 4 1064.93 45.29
 -1 -6 5 242.06 11.5
 1 6 17 60.98 6.15
 -1 6 17 57.67 6.45
 1 6 18 152.79 9.69
 -1 6 18 164.76 10.57
 -1 6 19 32.59 5.72
 -1 7 -26 5.08 7.3
 1 -7 -26 3.27 7.75
 1 7 -26 -3.04 7.33
 -1 -7 -26 -4.63 8.43
 1 -7 -25 -6.46 7.45
 -1 7 -25 -3.62 7.09
 1 7 -25 6.77 6.79
 -1 -7 -25 -10.68 7.85
 -1 7 -24 10.05 7.1
 1 -7 -24 7.11 7.29
 1 7 -24 0.74 6.32
 -1 -7 -24 3.76 7.24
 -1 7 -23 18.35 7.22
 -1 -7 -23 20.55 7.41
 -1 -7 -23 14.01 6.33
 1 -7 -23 15.89 6.12
 1 7 -23 18.85 7.13
 1 -7 -23 20.76 7.8
 -1 -7 -22 0.71 6.27
 -1 7 -22 2.75 5.72
 1 -7 -22 11.62 6.17
 1 -7 -22 3.74 6.58
 1 7 -22 4.96 6.37
 -1 -7 -21 4.11 6.3
 -1 7 -21 5.33 5.78
 1 -7 -21 11.72 5.89
 1 7 -21 -2.07 5.96
 1 -7 -21 0.72 6.54
 1 -7 -20 10.47 5.62
 1 -7 -20 16.57 5.95
 1 7 -20 11.3 6.26
 -1 7 -20 11.58 5.93
 -1 -7 -20 10.5 5.72
 1 -7 -20 14.09 4.03
 1 7 -19 85.92 6.28
 1 7 -19 59.74 8.06
 -1 7 -19 84.1 8.86
 1 7 -19 82.76 7.26
 1 -7 -19 78.79 6.42
 -1 7 -19 74.21 7.97
 -1 -7 -19 67.69 8.09
 1 -7 -19 95.45 8.8
 1 7 -19 86.63 8.57
 -1 7 -18 43.45 4.7
 1 7 -18 44.93 4.64
 1 7 -18 31.15 6.9
 1 -7 -18 42.18 4.75
 1 7 -18 34.6 6.03
 -1 7 -18 40.4 5.33
 1 7 -18 44.75 5.68
 -1 7 -18 34.97 6.05
 -1 7 -18 40.32 6.23
 -1 -7 -18 43.49 6.51
 1 -7 -18 42.55 6.7
 1 7 -18 38.5 6.21
 -1 7 -17 35.79 4.05
 1 7 -17 39.93 4.32
 1 7 -17 29.47 6.74
 1 7 -17 44.6 6.06
 1 -7 -17 32.6 4.37
 -1 7 -17 46.15 5.27
 -1 7 -17 46.39 6.25
 1 7 -17 43.16 5.48
 -1 -7 -17 33.3 5.75
 -1 7 -17 34.49 5.87
 1 7 -17 39.14 5.93
 1 -7 -17 27.91 5.72
 -1 7 -16 45 4.24
 1 7 -16 39.51 4.33
 1 7 -16 30.47 6.59
 -1 7 -16 49.5 5.28
 1 7 -16 50.17 6.43
 -1 -7 -16 45.01 4.15
 1 -7 -16 45.02 4.29
 1 7 -16 40.72 5.15
 -1 7 -16 46.56 6
 1 -7 -16 39.78 5.77
 -1 7 -16 36.44 5.53
 -1 -7 -16 29.28 5.71
 -1 7 -15 7.92 2.81
 1 7 -15 6.25 3.06
 1 7 -15 12.54 5.81
 1 -7 -15 5.35 2.1
 1 7 -15 6.18 3.93
 1 7 -15 4.54 4.14
 -1 7 -15 11.24 3.85
 -1 -7 -15 11.19 2.84
 -1 7 -15 3.32 4.58
 1 -7 -15 3.9 2.83
 -1 7 -15 12.61 4.72
 -1 -7 -15 2 4.06
 1 7 -14 40.63 4.05
 -1 7 -14 48.1 3.85
 -1 -7 -14 46.56 5.55
 -1 7 -14 50.05 5.67
 1 7 -14 47.66 6.61
 1 -7 -14 41.15 3.24
 -1 7 -14 49.85 5.81
 1 7 -14 46.26 5.61
 1 7 -14 50.96 5
 1 -7 -14 46.1 4.01
 -1 -7 -14 49.04 3.81
 -1 7 -13 33.57 2.85
 1 7 -13 38.36 3.3
 -1 7 -13 30.28 2.97
 -1 -7 -13 39.6 4.83
 -1 7 -13 39.88 4.77
 1 7 -13 27.23 5.81
 1 -7 -13 25.97 2.55
 -1 7 -13 36.97 4.93
 -1 -7 -13 -0.68 0.68
 1 7 -13 27.55 4.56
 1 -7 -13 3.28 1.6
 -1 7 -12 32.16 3
 1 7 -12 31.45 3.25
 -1 7 -12 32.32 3.07
 -1 7 -12 27.04 4.12
 -1 -7 -12 31.65 4.13
 1 7 -12 32.25 5.62
 1 -7 -12 27.13 2.87
 1 -7 -12 28.78 3.13
 1 7 -12 30.61 4.66
 -1 7 -12 37.48 4.89
 -1 7 -11 30.86 2.88
 1 7 -11 32.1 3.09
 -1 7 -11 31.59 2.82
 -1 7 -11 23.94 3.87
 -1 -7 -11 33.53 4.09
 1 7 -11 29.98 5.47
 1 7 -11 27.47 3.63
 1 -7 -11 34.23 2.95
 1 7 -11 30.84 4.54
 -1 7 -11 25.34 4.23
 -1 7 -10 39.13 2.97
 1 7 -10 38.61 3.34
 -1 7 -10 33.88 2.82
 1 7 -10 32.25 3.09
 -1 7 -10 36.92 3.93
 -1 -7 -10 38.67 4.03
 1 -7 -10 35.37 3.14
 1 7 -10 31.87 3.68
 1 7 -10 30.73 5.14
 -1 -7 -10 34.6 3.28
 1 7 -10 28.97 4.37
 -1 7 -10 33.89 4.31
 1 -7 -10 31.45 2.71
 -1 7 -9 99.59 3.58
 1 7 -9 98.86 4.03
 1 7 -9 94.84 3.65
 -1 7 -9 98.43 3.24
 -1 -7 -9 -0.29 0.88
 -1 7 -9 91.45 4.63
 -1 -7 -9 92.84 4.12
 1 -7 -9 108.49 4.11
 1 7 -9 97.77 4.77
 1 7 -9 106.57 6.98
 1 -7 -9 0.29 0.91
 -1 7 -9 83.41 5.16
 1 -7 -9 98.38 3.18
 1 7 -9 84.66 5.36
 1 7 -8 6.5 2.14
 1 7 -8 6.17 3.05
 -1 7 -8 6.89 1.79
 1 7 -8 3.02 1.72
 -1 7 -8 7.04 1.56
 -1 -7 -8 6.05 2.33
 -1 7 -8 6.72 2.3
 1 7 -8 7.76 3.87
 1 -7 -8 4.67 2.25
 1 7 -8 4.03 2.33
 1 -7 -8 6.35 2.19
 -1 -7 -8 5.7 2.22
 1 7 -8 4.54 2.67
 -1 7 -8 8.7 2.84
 1 -7 -8 8.34 1.34
 -1 7 -7 472.82 20.87
 1 7 -7 489.73 21.18
 1 7 -7 481.75 22.34
 -1 7 -7 477.67 20.39
 1 7 -7 494.45 20.74
 1 7 -7 478.47 22.08
 -1 7 -7 484.01 21.23
 -1 -7 -7 482.69 21.58
 1 -7 -7 492.25 21.41
 1 7 -7 501.81 23.4
 1 7 -7 494.67 21.37
 -1 7 -7 505.24 22.1
 1 -7 -7 476.83 20.19
 1 7 -6 203.63 8.83
 -1 7 -6 192.6 8.5
 1 7 -6 186.21 9.31
 -1 7 -6 183.82 10.75
 -1 7 -6 194.52 9.07
 1 7 -6 191.68 10.28
 1 7 -6 199.09 10.08
 -1 7 -6 184.21 9.1
 -1 -7 -6 194.87 9.12
 -1 7 -6 204.31 10.04
 1 -7 -6 197.31 9.69
 1 7 -6 175.6 9.15
 -1 -7 -6 187.45 9.77
 1 7 -6 193.58 11.24
 1 7 -5 406.25 9.42
 1 7 -5 407.79 7.42
 -1 7 -5 381.92 9.98
 -1 -7 -5 391.17 8.65
 -1 -7 -5 404.4 6.04
 -1 7 -5 378.32 6
 1 7 -5 382.72 5.74
 1 7 -5 390.41 8.38
 -1 7 -5 370.41 7.93
 -1 7 -4 91.7 4.03
 1 7 -4 85.99 4.08
 -1 7 -4 87.52 4.41
 1 7 -4 87.11 3.91
 -1 7 -4 94 5.45
 -1 -7 -4 105.06 5.06
 1 7 -4 95.91 5.1
 1 -7 -4 87.34 2.97
 -1 -7 -4 95.59 2.85
 -1 7 -4 88.09 2.84
 1 7 -4 88.55 3.2
 -1 7 -3 154.62 8.48
 -1 7 -3 180.06 9.49
 1 -7 -3 173.66 7.33
 1 7 -3 159.43 7.37
 1 7 -3 164.91 9.11
 -1 7 -3 138.28 9.46
 -1 -7 -3 173.51 9.27
 -1 7 -3 176.27 7.27
 -1 -7 -3 166.96 7.23
 1 7 -3 166.11 8.29
 -1 7 -3 169.16 8.18
 1 -7 -2 66.12 3.71
 1 7 -2 69.87 4.79
 -1 7 -2 72.66 5.16
 1 7 -2 61.46 3.41
 -1 -7 -2 80.25 5.21
 -1 -7 -1 -0.21 0.68
 1 -7 -1 47.45 3.04
 -1 -7 -1 50.2 3.24
 1 -7 -1 60.2 4.59
 -1 7 -1 46.26 3.95
 1 7 -1 56.06 3.93
 1 7 -1 49.12 2.15
 1 7 -1 -1.42 0.95
 -1 7 -1 0.38 0.96
 1 7 0 -0.33 0.86
 -1 7 0 1.73 2.42
 1 -7 0 1.55 2.02
 1 -7 0 -1.62 2.66
 -1 -7 0 1.76 2.14
 -1 -7 0 -0.2 0.72
 1 -7 0 -0.57 1.61
 -1 7 0 3.37 2.87
 1 7 0 1.38 2.76
 1 7 0 1.47 0.89
 1 -7 0 3 1.39
 -1 -7 1 27.28 3.45
 1 -7 1 32.62 3.73
 -1 -7 1 31.79 3.81
 -1 -7 1 28.65 2.73
 1 -7 1 31.53 2.62
 -1 -7 1 31.24 2.48
 -1 7 1 30.57 3.63
 1 7 1 34.74 3.84
 -1 7 1 28.52 3.43
 1 -7 1 28.29 2.23
 -1 -7 2 52.45 2.99
 1 -7 2 56.67 2.63
 -1 -7 2 56.39 4.24
 1 -7 2 60.37 4.55
 -1 -7 2 50.76 4.37
 -1 -7 2 55.63 3.08
 1 -7 3 166.2 3.95
 -1 -7 3 178.08 4.77
 -1 -7 3 168.27 7.07
 1 -7 3 162.65 6.39
 -1 -7 3 177.69 6.54
 1 -7 4 97.04 5.2
 -1 -7 4 117.74 5.63
 -1 -7 4 111.62 6.58
 1 -7 4 94.39 6.53
 -1 -7 5 431.93 19.61
 1 7 18 45.63 6.12
 -1 7 18 46.63 6.56
 -1 -8 -25 5.05 7.44
 1 8 -25 13.66 7
 1 -8 -25 3.83 7.77
 -1 8 -25 8.26 6.72
 -1 8 -24 -6.14 6.95
 1 -8 -24 6.03 7.1
 -1 -8 -24 -7.84 7.41
 1 8 -24 4.26 6.93
 -1 -8 -24 4.25 6.38
 1 8 -23 4.18 6.44
 -1 -8 -23 -2.79 6.93
 1 -8 -23 1.47 7.14
 -1 8 -23 2.7 6.81
 1 -8 -23 0.69 6.26
 -1 -8 -23 1.45 6.1
 1 -8 -22 9.97 7.09
 -1 -8 -22 8.85 7.05
 -1 8 -22 19.81 6.25
 1 8 -22 21.76 6.76
 1 -8 -22 20.37 6.59
 -1 -8 -22 11.76 6.59
 -1 -8 -21 24.94 6.69
 -1 8 -21 13.51 5.67
 1 -8 -21 14.43 6.48
 1 8 -21 5.96 6.15
 1 -8 -21 10.65 6.08
 -1 -8 -20 29.03 6.64
 -1 8 -20 19.27 5.97
 1 8 -20 19.24 6.24
 1 -8 -20 26.51 6.78
 1 -8 -20 11.44 5.88
 1 8 -19 12.97 5.75
 1 -8 -19 34.8 6.62
 1 -8 -19 28.01 6.3
 -1 8 -19 19.1 6.02
 -1 -8 -19 22.32 5.99
 1 8 -19 20.79 5.42
 1 8 -18 10.17 4.84
 1 -8 -18 8.94 3.3
 -1 8 -18 8.22 4.78
 1 8 -18 1.77 5.44
 1 -8 -18 6.01 5.41
 -1 8 -18 8.01 5.21
 -1 -8 -18 6.3 5.3
 1 8 -18 6.07 6.52
 -1 8 -18 -4.03 7.11
 -1 8 -17 16.19 5.03
 -1 8 -17 20.31 5.24
 1 8 -17 25.75 5.77
 1 -8 -17 15.15 3.44
 1 8 -17 21.48 4.76
 -1 8 -17 21.39 3.34
 1 8 -17 22.86 3.86
 1 8 -17 27.11 3.75
 1 8 -17 27.55 5.68
 -1 8 -17 17.39 5.47
 1 -8 -17 32.98 6.1
 -1 -8 -17 23.82 5.44
 -1 8 -17 18.27 6.88
 1 8 -17 17.28 6.23
 -1 8 -16 2.31 2.55
 1 8 -16 -0.89 3.06
 -1 8 -16 5.34 2.95
 1 8 -16 5.14 3.06
 1 8 -16 1.6 4.62
 -1 8 -16 -1.54 4.37
 -1 -8 -16 8.65 4.8
 1 -8 -16 -1.61 4.91
 1 8 -16 -1.78 4.6
 -1 8 -16 6.35 4.57
 1 -8 -16 4.9 2.8
 -1 8 -16 5.6 4.14
 1 8 -16 -1.96 4.12
 -1 8 -16 -3.12 6.39
 1 8 -16 7.45 5.87
 1 8 -15 14.11 3.11
 -1 8 -15 14.12 2.73
 1 8 -15 15.9 3.03
 -1 8 -15 12.46 2.97
 -1 8 -15 12.1 4.52
 -1 -8 -15 4.29 4.26
 1 -8 -15 9.52 4.48
 1 8 -15 4.54 4.56
 -1 8 -15 14.65 4.17
 1 -8 -15 14.07 2.92
 1 8 -15 7.44 4.83
 -1 8 -15 6.12 4.57
 1 8 -15 9.05 4.59
 -1 8 -15 13.02 6.15
 1 8 -15 10.27 5.41
 1 8 -14 10.01 3.01
 -1 8 -14 8.48 2.6
 -1 8 -14 10.36 2.59
 1 8 -14 9.94 2.95
 1 -8 -14 10.3 4.2
 -1 8 -14 6.34 3.84
 -1 -8 -14 7.54 4.11
 1 -8 -14 6.17 2.29
 -1 8 -14 4.8 4.32
 1 8 -14 3.3 4.18
 1 8 -14 3.6 5.43
 -1 -8 -14 2.63 2.66
 1 -8 -14 5.17 2.31
 -1 8 -13 45.62 3.59
 1 8 -13 40.56 3.93
 -1 8 -13 46.23 3.68
 1 8 -13 39.84 3.75
 -1 8 -13 44.44 5.03
 -1 -8 -13 30.36 4.69
 1 -8 -13 39.93 5.04
 1 -8 -13 43.11 3.57
 -1 8 -13 42.79 5.51
 1 8 -13 37.83 5.37
 1 8 -13 53.52 7.47
 1 -8 -13 44.82 3.46
 -1 -8 -13 43.27 4.07
 1 8 -12 23.91 3.15
 -1 8 -12 27.75 2.86
 -1 8 -12 22.76 2.75
 1 8 -12 29.84 3.17
 -1 8 -12 21.94 4.01
 -1 -8 -12 23.69 3.9
 1 8 -12 22.48 4.7
 -1 8 -12 26.09 4.44
 -1 -8 -12 26.12 3.46
 1 -8 -12 23.71 2.98
 1 8 -12 17.15 5.61
 1 8 -11 38.14 5.08
 1 8 -11 45.61 3.76
 -1 8 -11 38.84 3.32
 1 8 -11 44.12 3.51
 -1 8 -11 44.61 3.13
 -1 -8 -11 41.97 4.34
 -1 8 -11 40.21 4.47
 1 8 -11 38.26 4.97
 -1 8 -11 37.43 4.74
 1 -8 -11 40.03 2.94
 1 -8 -11 36.4 3.53
 1 8 -11 35.94 6.15
 -1 -8 -11 40.38 3.88
 -1 8 -10 4.51 2.07
 1 8 -10 0.98 2.31
 1 8 -10 -2.21 3.65
 1 8 -10 5.88 2.15
 -1 8 -10 2.56 1.61
 -1 8 -10 3.44 2.56
 -1 -8 -10 1.53 2.65
 -1 8 -10 2.57 2.97
 1 8 -10 -0.44 3.33
 1 -8 -10 1.67 1.44
 1 -8 -10 2.79 2.43
 1 8 -10 3.85 4.77
 -1 -8 -10 5.27 2.82
 1 -8 -9 66.77 3.99
 1 8 -9 68.1 5.08
 -1 8 -9 73.47 4.98
 1 8 -9 62.69 5.25
 1 8 -9 67.7 3.82
 -1 8 -9 69.05 3.45
 -1 8 -9 64.85 2.68
 1 8 -9 70.08 3.23
 -1 8 -9 73.05 4.2
 -1 8 -9 64.92 6.34
 1 8 -9 75.33 6.42
 -1 -8 -9 74.09 4.4
 -1 -8 -8 19.41 3.37
 1 8 -8 30.8 5.3
 -1 8 -8 21.65 4.83
 1 -8 -8 18.8 3.15
 1 8 -8 20.96 2.29
 -1 8 -8 16.36 4.23
 -1 8 -8 19.51 2.44
 1 8 -8 21.42 2.81
 -1 8 -8 18.51 1.93
 1 8 -8 16.27 3.9
 -1 -8 -8 24.77 3.01
 -1 8 -8 20.03 2.84
 1 8 -8 17.67 3.49
 -1 8 -8 19.01 3.54
 -1 -8 -7 3.18 2.73
 1 8 -7 7.38 3.9
 -1 8 -7 7.56 1.48
 1 8 -7 4.25 2.21
 1 8 -7 4.49 1.61
 -1 8 -7 5.18 3.4
 1 8 -7 2.02 3.26
 -1 8 -7 2.6 1.98
 -1 8 -7 2.66 2.63
 1 8 -7 5.98 2.8
 1 8 -6 134.95 8.53
 -1 8 -6 153.51 9.21
 1 8 -6 134.51 7.47
 -1 -8 -6 147.99 8.34
 -1 -8 -6 152.66 7.08
 -1 8 -6 148.12 7.07
 1 8 -6 140.19 7.2
 1 -8 -6 137.46 7.1
 1 8 -6 151.66 6.97
 -1 8 -6 136.89 7.94
 1 8 -6 140.32 8.12
 -1 8 -5 266.87 13.8
 -1 -8 -5 268.82 13.29
 1 -8 -5 256.17 11.61
 1 8 -5 274.64 13.56
 1 8 -5 260.22 11.67
 -1 8 -5 270.93 11.57
 -1 -8 -5 264.64 11.52
 -1 8 -5 250.34 12.47
 1 8 -5 255.78 12.66
 -1 8 -4 13.2 3.75
 -1 -8 -4 28.09 3.84
 1 -8 -4 19.65 1.52
 1 8 -4 16.9 3.59
 -1 8 -4 25.02 3.96
 1 8 -4 19.28 1.58
 -1 -8 -4 20.87 1.39
 -1 8 -4 19.41 1.42
 -1 8 -4 20.86 2.61
 1 8 -4 22.59 2.77
 1 8 -3 11.15 0.9
 1 -8 -3 12.18 2.17
 -1 8 -3 10.06 3.72
 -1 -8 -3 8.69 3.34
 1 8 -3 9.57 3.44
 -1 8 -3 13.22 3.51
 1 8 -3 9.99 3.37
 1 8 -3 12.78 0.94
 -1 8 -3 16.71 2.1
 1 8 -3 15.46 2.32
 -1 -8 -2 9.56 2.27
 1 -8 -2 12.49 2.36
 -1 8 -2 11.01 3.44
 1 8 -2 12.01 3.37
 1 8 -2 8.93 1.73
 -1 8 -2 12.12 3.56
 1 8 -2 18.68 3.67
 -1 8 -1 19.29 3.55
 1 8 -1 19.68 3.54
 -1 -8 -1 23.05 3.04
 1 8 -1 23.82 3.73
 -1 8 -1 20.41 3.77
 1 -8 -1 12.65 3.58
 1 -8 -1 23.91 2.94
 1 8 -1 18.76 1.75
 -1 -8 -1 20.29 2.36
 -1 8 0 66.34 5.76
 1 8 0 80.77 5.96
 1 8 0 76.04 5.7
 -1 8 0 71.81 5.69
 1 -8 0 71.1 6.23
 -1 -8 0 83.73 5.6
 1 -8 0 86.85 5.43
 -1 -8 1 20.54 3.49
 1 -8 1 27.68 4.01
 1 -8 1 -0.21 0.61
 1 8 1 22.82 3.74
 -1 8 1 22.09 3.73
 -1 8 1 -0.35 1.15
 1 -8 1 26.35 2.07
 -1 8 2 10.28 3.38
 1 -8 2 13.28 1.9
 1 -8 2 0.61 0.72
 -1 -8 2 14.31 3.49
 -1 -8 2 10.89 3.27
 1 -8 2 10.49 3.23
 1 -8 3 13.72 1.87
 1 -8 3 10.48 3.3
 -1 -8 3 6.78 3.06
 -1 8 3 15.68 3.65
 1 -8 4 13.2 3.33
 -1 -8 4 17.76 3.52
 1 -8 4 20.01 2.08
 -1 -8 5 282.92 14.02
 -1 -8 6 171.25 9.28
 -1 9 -25 2.59 7.08
 -1 -9 -25 3.37 7
 1 -9 -25 9.97 7.46
 1 9 -25 7.45 7.26
 -1 -9 -24 -6.84 6.9
 1 9 -24 -5.4 7.21
 1 -9 -24 -9.17 7.72
 -1 9 -24 1.29 6.59
 -1 -9 -24 -4.66 6.92
 -1 -9 -23 3.89 6.78
 1 -9 -23 1.49 6.79
 -1 -9 -23 -8.49 7.2
 1 -9 -23 4.16 7.13
 1 9 -23 3.33 6.44
 -1 9 -23 -0.64 6.72
 -1 -9 -22 -2.38 6.57
 1 -9 -22 15.18 6.84
 1 -9 -22 6.07 6.66
 -1 9 -22 2.5 6.15
 1 9 -22 -3.26 6.71
 -1 -9 -22 2.55 6.48
 1 -9 -21 4.62 6.47
 -1 9 -21 4.88 5.9
 1 -9 -21 7.18 6.24
 1 9 -21 -0.63 5.54
 -1 -9 -21 -5.56 6.53
 1 9 -20 0.61 5.21
 -1 -9 -20 -7.15 5.88
 -1 9 -20 9.49 5.51
 1 -9 -20 11.26 6.21
 1 -9 -20 10.13 6.69
 1 -9 -19 2.99 5.79
 1 9 -19 -1.18 5.28
 1 -9 -19 10.18 6.43
 -1 9 -19 10.27 5.3
 -1 -9 -19 -1.72 5.66
 1 9 -19 3.61 5.25
 1 9 -18 -3.09 4.95
 1 -9 -18 2.35 6.1
 1 9 -18 -1.69 5.13
 1 -9 -18 -2.28 5.28
 -1 9 -18 -2.74 5.03
 -1 -9 -18 -1.09 5.32
 1 9 -18 4.38 4.9
 -1 9 -18 2.1 5.06
 1 9 -17 5.94 4.83
 1 -9 -17 5.93 5.09
 1 9 -17 1.54 4.77
 1 9 -17 11.73 3.49
 -1 -9 -17 2.57 4.85
 -1 9 -17 7.28 4.84
 -1 9 -17 11.43 5.01
 1 9 -17 7.95 5.09
 1 9 -17 12.9 5.11
 -1 9 -16 15.87 4.91
 1 9 -16 8.91 5.21
 -1 9 -16 8.68 4.87
 1 9 -16 5.27 4.94
 1 9 -16 9.66 4.62
 1 9 -16 6.1 3.28
 -1 9 -16 1.56 2.58
 1 9 -16 1.02 4.54
 1 -9 -16 1.53 4.61
 -1 -9 -16 11.15 4.66
 -1 9 -16 2.95 4.5
 -1 9 -16 4.91 5.93
 1 9 -16 7.79 6.08
 1 9 -15 1.72 4.68
 1 9 -15 1.54 4.42
 -1 9 -15 -2.23 4.39
 1 9 -15 5.04 4.49
 1 9 -15 3.7 2.84
 -1 9 -15 3.3 2.51
 1 9 -15 3.31 2.81
 1 -9 -15 3.33 4.41
 1 9 -15 -1.44 4.39
 -1 -9 -15 -1.36 4.21
 -1 9 -15 -2.76 4.04
 1 9 -15 -1.53 5.49
 -1 9 -15 1.61 5.97
 -1 9 -14 23.02 4.94
 1 9 -14 19.27 4.91
 -1 9 -14 24.11 3.08
 1 9 -14 12.48 4.69
 1 9 -14 29.02 3.53
 -1 9 -14 25.72 2.89
 1 9 -14 22.45 3.15
 1 9 -14 13.02 4.37
 1 -9 -14 20.8 4.72
 -1 9 -14 19.74 4.51
 -1 -9 -14 22.73 4.71
 -1 9 -14 19.69 6.43
 1 9 -14 13.56 6.25
 1 9 -13 22.13 4.9
 -1 9 -13 15.34 4.55
 1 9 -13 15.79 5.01
 1 9 -13 22.47 3.39
 -1 9 -13 17.31 2.75
 -1 9 -13 21.54 2.61
 1 9 -13 19.86 2.97
 1 -9 -13 13.87 4.28
 1 9 -13 14.55 4.04
 -1 -9 -13 20.17 4.12
 -1 9 -13 18.62 4.14
 1 9 -13 21.39 6.27
 -1 9 -13 21.52 6.05
 -1 -9 -13 17.85 3.6
 1 9 -12 4.01 3.87
 -1 9 -12 14.56 4.21
 -1 9 -12 12.96 2.58
 -1 9 -12 5.48 4.57
 1 9 -12 11.01 2.88
 -1 9 -12 11.72 2.17
 1 9 -12 12.45 2.5
 1 9 -12 10.69 3.67
 1 -9 -12 8.21 3.65
 1 9 -12 6.3 3.91
 -1 -9 -12 13.08 3.74
 -1 9 -12 10.15 3.39
 -1 -9 -12 11.89 3.41
 -1 9 -12 14.23 5.24
 1 9 -12 10.08 5.18
 1 9 -11 18.06 4.5
 -1 9 -11 16.02 4.2
 1 9 -11 18.53 3.13
 -1 9 -11 22.22 5.22
 -1 9 -11 22.57 2.82
 -1 9 -11 17.64 2.12
 1 9 -11 21.99 2.59
 1 9 -11 20.94 4.5
 1 -9 -11 18.89 3.74
 1 9 -11 18.04 3.74
 -1 9 -11 13.42 3.26
 -1 -9 -11 15.63 3.47
 1 9 -11 14.72 5.48
 -1 9 -11 10.96 5.63
 -1 -9 -11 24.13 3.75
 1 9 -10 10.28 3.86
 -1 9 -10 24.45 4.02
 -1 9 -10 12.83 4.85
 1 9 -10 23.86 3.1
 -1 9 -10 19.17 2.64
 -1 9 -10 18.43 2.1
 1 9 -10 17.72 2.44
 1 9 -10 28.96 4.84
 1 9 -10 21.77 3.63
 1 -9 -10 11.14 3.19
 -1 9 -10 15.7 3.07
 -1 -9 -10 20.17 3.36
 -1 -9 -10 22.36 3.68
 1 9 -10 27.2 5.41
 -1 9 -10 22.67 5.61
 1 9 -9 36.7 2.58
 -1 9 -9 38.63 2.23
 1 9 -9 43.58 3.52
 1 9 -9 29.54 5.19
 -1 -9 -9 36.55 4.04
 -1 9 -9 40.41 6.05
 1 9 -9 45.47 5.01
 1 9 -9 37.48 3.44
 1 -9 -9 -1.06 0.72
 -1 9 -9 39.97 3.3
 -1 9 -9 35.11 5.27
 -1 -9 -9 0.73 0.67
 1 9 -9 46.28 4.66
 -1 9 -9 33.48 3.95
 1 9 -8 32.6 2.84
 1 9 -8 33.83 3.44
 -1 -9 -8 36.81 4.23
 1 9 -8 39.8 5.5
 1 9 -8 34.24 4.85
 -1 9 -8 33.43 5.12
 1 9 -8 32.92 3.28
 -1 9 -8 34.92 3.23
 1 9 -8 31.62 4.28
 -1 9 -8 33 4.25
 1 9 -7 65.76 3.98
 1 9 -7 64.26 6.12
 1 9 -7 62.31 4.64
 -1 9 -7 64.17 6.33
 -1 -9 -7 66.47 5.53
 -1 9 -7 64.46 4.05
 1 9 -7 62.77 5.26
 -1 9 -7 59.06 5
 1 9 -7 68.84 4.25
 -1 -9 -6 7.03 3.19
 1 -9 -6 12.95 1.9
 -1 -9 -6 13.07 1.81
 -1 9 -6 15.32 1.92
 1 9 -6 10.49 2.93
 -1 9 -6 11.93 2.85
 -1 9 -6 13.68 4.14
 1 9 -6 7.85 3.76
 1 9 -6 10.79 1.9
 -1 -9 -5 14.74 3.84
 -1 9 -5 22.51 4.62
 1 9 -5 13.43 3.79
 1 9 -5 14.37 1.72
 1 -9 -5 14.09 1.61
 -1 9 -5 11.01 1.51
 -1 -9 -5 15.33 1.5
 -1 9 -5 14.16 2.55
 1 9 -5 16.61 2.92
 1 -9 -4 19.74 1.2
 1 9 -4 22.52 1.39
 1 -9 -4 23.8 2.66
 -1 9 -4 21.39 4.61
 1 9 -4 18.31 4.47
 1 9 -4 18.67 3.91
 -1 9 -4 16.77 4.26
 -1 9 -4 21.6 1.32
 1 -9 -4 16.33 1.2
 -1 -9 -4 22.02 1.29
 1 9 -4 21.75 1.38
 -1 9 -4 25.39 2.67
 1 9 -4 24.04 2.86
 -1 -9 -3 123.9 7.12
 1 9 -3 115.24 8.11
 -1 9 -3 134.78 8.65
 1 9 -3 138.33 8.68
 -1 9 -3 127.16 8.79
 1 9 -3 120.79 6.59
 1 -9 -3 133.46 6.97
 1 -9 -2 89.69 5.75
 -1 -9 -2 93.99 6.04
 1 -9 -2 86.89 7.39
 1 9 -2 85.14 6.61
 -1 9 -2 87 6.91
 -1 9 -2 100.89 7.25
 1 9 -2 94.58 6.89
 1 9 -2 91.44 4.89
 -1 -9 -2 85.7 5.31
 1 -9 -1 24 3.28
 1 -9 -1 11.1 4.31
 -1 -9 -1 18.68 3.29
 -1 9 -1 17.32 4.06
 1 9 -1 28.86 4.11
 1 -9 -1 21.09 2.42
 1 9 -1 20.45 4.06
 -1 9 -1 24.57 4.18
 -1 -9 0 36.15 4.4
 1 -9 0 49.5 5.63
 1 -9 0 38.92 4.13
 -1 9 0 51.34 5.37
 1 9 0 38.46 4.93
 -1 9 0 49.88 4.95
 -1 -9 0 40.21 3.08
 -1 9 1 14.78 4.04
 1 9 1 18.88 4.02
 -1 -9 1 17.57 2.45
 -1 -9 1 18.86 3.92
 -1 -9 1 17.68 4.07
 1 -9 1 17.19 4.43
 -1 9 1 12.4 3.28
 1 -9 2 108.73 5.56
 -1 -9 2 95.67 7.43
 1 -9 2 90.57 7.4
 -1 -9 2 95.44 7.39
 -1 9 2 103.41 7.72
 -1 -9 3 126.39 8.88
 1 -9 3 139.45 6.85
 -1 -9 4 24.3 4.15
 1 -9 4 31.03 4.64
 1 -9 4 21.34 2.45
 1 -9 5 10.45 3.63
 -1 -9 5 16.63 3.84
 -1 -9 6 11.89 3.45
 1 -10 -24 -0.77 7.08
 -1 -10 -24 -6.47 7.51
 -1 -10 -24 3.67 6.53
 1 -10 -24 2.58 6.8
 -1 -10 -23 -3.33 7.11
 1 -10 -23 -11.15 7.16
 -1 -10 -23 -8.45 7.1
 1 -10 -23 -6.38 6.98
 1 10 -23 3.74 6.74
 -1 10 -23 5.95 6.17
 1 -10 -22 -0.82 7.05
 -1 -10 -22 -5.11 7.47
 1 -10 -22 0.62 6.7
 -1 -10 -22 -0.59 6.18
 1 10 -22 1.23 6.26
 -1 10 -22 -1.76 6.45
 1 -10 -21 34.07 7.92
 -1 -10 -21 16.45 7.59
 1 -10 -21 19.46 6.64
 1 10 -21 16.17 6.17
 -1 -10 -21 15.44 6.03
 -1 10 -21 20.02 6.23
 -1 -10 -20 0.88 6.91
 1 -10 -20 0.84 6.74
 1 -10 -20 0.59 5.9
 1 10 -20 2.91 5.51
 -1 -10 -20 6.08 5.82
 -1 10 -20 -5.56 6.17
 -1 10 -19 36.35 6.59
 1 -10 -19 29.17 6.15
 -1 -10 -19 29.67 6.03
 -1 10 -19 24.07 5.66
 1 10 -19 30.22 6.11
 1 -10 -19 28.88 7.47
 1 -10 -18 37.53 7.96
 1 10 -18 34.21 6.08
 -1 10 -18 32.69 6.61
 1 -10 -18 40.6 6.48
 -1 10 -18 25.64 5.78
 1 10 -18 46.98 6.33
 -1 -10 -18 35.35 6
 1 10 -18 42.99 6.68
 1 -10 -17 17.92 6.99
 1 10 -17 10.7 4.86
 1 10 -17 2.6 4.99
 -1 10 -17 0.6 5.44
 -1 10 -17 16.55 5.1
 -1 -10 -17 4.78 4.84
 1 -10 -17 13.61 5.14
 -1 10 -17 13.61 5.5
 1 10 -17 9.84 5.28
 1 -10 -16 -2.55 6.56
 -1 10 -16 5.39 5.33
 1 10 -16 3.12 3.07
 1 10 -16 3.64 4.85
 1 10 -16 1.44 4.3
 -1 -10 -16 -3.14 4.42
 1 -10 -16 -0.47 4.52
 -1 10 -16 -1.38 4.67
 1 10 -16 -0.57 5.08
 1 10 -16 10.03 5.09
 -1 10 -16 -0.57 4.71
 -1 10 -16 -1.68 5
 -1 10 -15 0.59 5.47
 1 10 -15 3.98 3.06
 -1 10 -15 2.49 6.53
 1 10 -15 3.19 5.63
 1 10 -15 -1.8 4.39
 1 10 -15 5.19 4.99
 -1 10 -15 -0.43 4.28
 1 -10 -15 -4.42 4.4
 -1 -10 -15 5.45 4.24
 1 10 -15 -3.42 4.87
 -1 10 -15 -0.55 4.71
 -1 10 -14 19.23 2.99
 -1 10 -14 24.79 5.82
 1 10 -14 31.25 3.84
 -1 10 -14 26.12 6.65
 1 10 -14 15.72 6.61
 1 10 -14 17.46 5.23
 1 10 -14 18.9 4.47
 1 -10 -14 13.93 4.23
 -1 -10 -14 14.74 4.22
 -1 10 -14 21.58 4.44
 1 10 -14 26.89 5.38
 -1 10 -14 25.04 5.15
 1 10 -13 53.07 3.82
 1 10 -13 52.21 4.55
 -1 10 -13 35.21 7.14
 1 10 -13 48.58 7.41
 1 10 -13 68.39 6.46
 1 -10 -13 41.01 4.97
 1 10 -13 45.28 5.23
 -1 10 -13 42.54 6.28
 -1 10 -13 47.51 5.06
 -1 -10 -13 52.2 5.12
 -1 10 -13 54.98 6.04
 1 10 -13 47.8 6.19
 1 10 -12 80.53 5.5
 1 10 -12 85.16 7.14
 1 10 -12 74.61 8.31
 -1 -10 -12 65.49 5.84
 -1 10 -12 77.38 8.56
 1 10 -12 69.78 5.91
 -1 -10 -12 74.61 5.77
 -1 10 -12 65.75 5.65
 -1 10 -12 65 7.1
 1 -10 -12 63.89 5.66
 1 10 -12 79.47 4.6
 -1 10 -12 76.13 4.27
 1 10 -12 82.12 6.89
 -1 10 -12 83.15 6.8
 1 10 -11 76.5 6.64
 1 10 -11 63.58 4.91
 -1 10 -11 62.41 7.83
 -1 -10 -11 56.81 5.45
 1 10 -11 60.19 7.79
 -1 10 -11 64.55 5.05
 -1 10 -11 57.45 6.71
 -1 -10 -11 65.2 5
 1 10 -11 69.53 5.29
 1 -10 -11 66.73 5.24
 -1 10 -11 61.78 3.73
 1 10 -11 63.55 4.09
 1 10 -11 63.49 6.11
 -1 10 -11 70.19 6.27
 1 10 -10 119.85 6.09
 -1 10 -10 114.81 8.71
 1 10 -10 125 6.95
 1 10 -10 109.71 8.16
 -1 10 -10 113.21 6.78
 1 -10 -10 114.93 6.81
 1 10 -10 105.05 6.79
 -1 -10 -10 116.98 7.63
 1 10 -10 130.48 10.11
 -1 10 -10 110.85 9.46
 -1 -10 -10 116.05 6.69
 -1 10 -10 113.08 7.84
 1 10 -10 112.23 7.84
 1 10 -9 30.79 2.74
 1 10 -9 41.45 6.39
 -1 -10 -9 41.65 4.66
 1 -10 -9 18.94 2.54
 1 10 -9 30.22 3.32
 -1 10 -9 31.07 3.15
 -1 -10 -9 9.5 2.02
 1 10 -9 43.57 4.97
 -1 10 -9 32.42 4.28
 1 10 -9 32.18 4.99
 -1 10 -9 35.17 5.47
 -1 -10 -8 17.34 4.37
 -1 10 -8 24.82 5.09
 -1 10 -8 18.54 3.2
 1 10 -8 18 3.68
 1 10 -8 13.53 2.56
 -1 10 -8 15.11 2.39
 1 10 -7 32.4 2.95
 1 10 -7 43.03 5.26
 1 -10 -7 38.19 2.84
 -1 10 -7 37.95 5.42
 -1 10 -7 41.41 2.89
 -1 -10 -7 32.78 2.74
 1 10 -7 28.23 4.08
 -1 10 -7 38.12 4.08
 1 -10 -6 103.94 5.92
 1 10 -6 96.71 7.69
 -1 10 -6 112.69 8.32
 1 10 -6 106.12 6.53
 -1 10 -6 103.8 6.42
 1 10 -6 107.6 5.15
 -1 10 -6 106.33 5
 1 -10 -6 103.12 5.01
 -1 -10 -6 100.93 4.94
 -1 10 -6 94.34 8.33
 1 10 -5 75.73 4.91
 1 -10 -5 72.93 4.66
 1 10 -5 61 6.53
 -1 10 -5 71.2 7.15
 1 10 -5 84.48 6.63
 -1 10 -5 75.85 6.71
 -1 10 -5 57.71 2.97
 1 10 -5 71.7 3.1
 1 -10 -5 61.82 2.89
 -1 -10 -5 61.91 2.95
 1 10 -5 65.13 3.07
 1 -10 -5 60.05 2.9
 1 -10 -4 42.2 3.91
 -1 10 -4 42.22 5.63
 1 10 -4 44.19 5.41
 -1 10 -4 54.39 6.12
 1 10 -4 46.61 5.91
 1 10 -4 46.42 3.79
 -1 -10 -4 52.45 4.3
 1 -10 -3 96.98 8.4
 1 -10 -3 100.49 6.06
 -1 -10 -3 89.13 6.18
 -1 10 -3 116.14 7.99
 1 10 -3 83.42 7.25
 1 10 -3 72.25 7.06
 -1 10 -3 96.34 7.65
 1 10 -3 100.66 5.38
 -1 -10 -3 87.29 5.64
 1 -10 -2 91.09 6.3
 1 -10 -2 91.22 8.25
 -1 -10 -2 100.19 6.72
 1 10 -2 125.39 8.17
 -1 10 -2 107.24 7.95
 -1 10 -2 124.41 8.35
 1 10 -2 103.12 7.53
 -1 -10 -2 100.29 5.9
 1 -10 -2 100.37 5.8
 -1 -10 -1 22.39 2.62
 1 -10 -1 16.6 3.31
 -1 -10 -1 16.49 3.57
 1 -10 -1 15 4.73
 -1 10 -1 11.26 4.31
 1 10 -1 20.59 4.62
 1 10 -1 19.21 4.36
 -1 10 -1 30.2 4.44
 1 -10 -1 -0.18 0.49
 1 10 0 3.1 3.93
 -1 10 0 4.88 4.43
 1 -10 0 2.22 1.97
 -1 -10 0 5.11 2.01
 -1 -10 0 5.34 4.12
 1 -10 0 1.82 4.53
 -1 -10 0 7.54 3.76
 -1 10 0 2.72 3.38
 1 -10 1 18.28 4.74
 -1 -10 1 19.95 4.21
 -1 -10 1 21.23 4.56
 -1 10 1 17.2 4.77
 1 -10 2 121.48 7.97
 -1 -10 2 122.12 7.8
 -1 10 2 102.41 7.69
 -1 -10 3 118.28 8.4
 1 -10 3 110.52 8.44
 -1 -10 3 115.59 6.43
 1 -10 4 54.3 5.64
 -1 -10 4 56.62 5.82
 -1 -10 4 44.13 3.81
 1 -10 4 47.47 3.43
 -1 -10 5 82.65 6.58
 1 -10 5 65.03 6.28
 -1 -10 5 69.8 4.8
 -1 -10 6 93.02 7.13
 1 -11 -23 13.55 7.82
 -1 -11 -23 8.84 7.64
 -1 -11 -22 1.82 7.86
 -1 -11 -22 -4.26 6.26
 1 -11 -22 -2.25 6.35
 -1 -11 -21 24.12 8.43
 1 -11 -21 9.79 7.72
 1 -11 -21 7.67 6.1
 -1 -11 -21 12.99 5.67
 -1 -11 -20 0.94 7.57
 1 -11 -20 2.72 7.52
 -1 11 -20 -4.61 5.45
 1 -11 -20 -3.71 6.34
 -1 -11 -20 -2.01 5.69
 1 11 -20 -5.38 5.69
 -1 11 -19 4.2 5.58
 1 -11 -19 6.41 7.79
 -1 -11 -19 4.76 7.44
 1 -11 -19 4.07 5.35
 1 11 -19 2.08 5.56
 -1 11 -19 0.49 5.15
 -1 -11 -19 4.82 5.22
 -1 11 -18 8.45 5.69
 1 -11 -18 10.68 5.03
 -1 11 -18 10.85 4.79
 1 11 -18 14.96 5.15
 -1 -11 -18 17.39 5.18
 1 -11 -18 -2.77 7.15
 1 -11 -17 71.19 9.88
 1 -11 -17 87.37 7.59
 -1 11 -17 104.8 7.74
 1 11 -17 68.63 7.4
 -1 11 -17 90.22 8.65
 1 11 -17 86.15 7.44
 -1 -11 -17 91.88 7.44
 -1 11 -17 97.12 8.8
 1 -11 -16 78.47 9.69
 1 11 -16 56.23 6.76
 -1 11 -16 62.49 7.66
 -1 11 -16 66.49 6.31
 1 -11 -16 57.37 6.14
 1 11 -16 59.79 6.27
 -1 -11 -16 51.2 5.92
 1 11 -16 56.63 7.77
 1 -11 -15 55.13 9.14
 -1 11 -15 67.68 7.7
 1 11 -15 80.08 6.8
 1 11 -15 64.26 7.01
 1 11 -15 66.18 5.37
 -1 -11 -15 78.45 6.27
 -1 11 -15 68.59 6.33
 1 -11 -15 62.94 6.41
 -1 11 -15 93.34 7.68
 1 11 -15 65.75 6.97
 1 -11 -14 23.72 7.51
 1 11 -14 30.76 3.94
 -1 11 -14 30.11 6.15
 1 11 -14 29.42 5.54
 -1 11 -14 27.04 4.47
 1 11 -14 23.15 4.62
 -1 -11 -14 22.51 4.15
 1 -11 -14 21.15 4.54
 -1 11 -14 30.97 5.51
 1 11 -14 28.33 5.42
 1 -11 -13 131.73 11.86
 1 11 -13 132.87 9.66
 -1 11 -13 132.77 10.06
 1 -11 -13 150.45 8.61
 1 11 -13 149.14 8.71
 -1 11 -13 133.29 9.48
 1 11 -13 136.15 9.73
 -1 11 -13 130.63 8.27
 -1 -11 -13 153.24 8.39
 1 11 -13 161.86 12
 -1 11 -13 143.09 11.68
 1 11 -12 4.69 5.66
 -1 11 -12 7.29 6.19
 1 -11 -12 8.91 6.67
 1 11 -12 -1.05 4.76
 -1 11 -12 10.03 5.32
 -1 11 -12 3.51 3.08
 1 -11 -12 -4.83 3.41
 1 11 -12 5.39 3.36
 -1 -11 -12 3.66 3.08
 -1 11 -12 7.13 4.28
 1 11 -12 6.45 4.32
 1 11 -11 59.11 4
 -1 11 -11 77.6 8.45
 1 11 -11 65.66 7.86
 -1 11 -11 58.75 4.62
 -1 -11 -11 55.5 4.62
 1 11 -11 53.89 5.87
 -1 11 -11 61.79 5.84
 -1 11 -11 61.48 7.08
 1 11 -11 56.48 4.77
 1 11 -11 61 6.67
 1 -11 -11 56.13 4.72
 1 11 -10 5.21 5.4
 -1 11 -10 12.21 5.06
 1 11 -10 15.78 4.8
 -1 -11 -10 2.72 1.98
 1 11 -10 13.02 2.86
 1 -11 -10 2.49 1.83
 -1 11 -10 15.32 2.89
 -1 11 -10 13.81 3.83
 1 11 -10 13.19 4.13
 1 11 -9 141.09 7.4
 1 11 -9 130.09 9.6
 -1 11 -9 139.77 9.99
 -1 11 -9 148.61 7.27
 -1 -11 -9 147.52 7.26
 1 11 -9 131.54 8.49
 -1 11 -9 150.21 8.83
 1 -11 -8 40.48 7.32
 1 11 -8 46.77 5.88
 -1 11 -8 59.58 6.88
 -1 11 -8 53.78 3.4
 1 11 -8 51.66 3.55
 -1 -11 -8 50.93 3.3
 1 -11 -8 55.38 3.51
 1 11 -8 53.4 5.03
 -1 11 -8 58.6 4.98
 1 11 -7 269.78 12.75
 1 -11 -7 230.4 11.65
 -1 11 -7 267.7 15.17
 1 11 -7 278.53 14.15
 -1 11 -7 249.76 14.36
 1 11 -7 238.79 10.86
 -1 11 -7 256.12 10.79
 1 -11 -7 244.83 10.76
 -1 -11 -7 241.25 10.71
 1 -11 -7 253.42 10.76
 1 11 -6 71.15 5.09
 1 -11 -6 75.1 4.78
 -1 -11 -6 83.95 5.32
 1 11 -6 75.82 6.91
 -1 11 -6 80.25 7.6
 1 11 -6 64.04 3.07
 -1 11 -6 63.78 3.06
 1 11 -6 66.94 3.08
 -1 11 -6 61.92 3.04
 -1 11 -6 69.4 7.4
 1 11 -6 93.87 8.03
 -1 -11 -5 149.95 8.34
 1 -11 -5 140.76 7.82
 -1 11 -5 145.07 10.08
 1 11 -5 135.62 9.49
 1 11 -5 140.87 7.81
 1 11 -5 147.56 10.21
 -1 11 -5 151.65 10.63
 1 11 -4 11.07 4.91
 -1 11 -4 8.04 4.72
 -1 -11 -4 0.35 2.98
 1 -11 -4 -1.5 4.97
 1 -11 -4 -4.91 2.91
 1 11 -4 5.36 4.68
 -1 11 -4 1.74 4.52
 1 11 -4 1.57 2.53
 -1 -11 -4 4.64 2.68
 1 -11 -3 54.95 7.3
 1 -11 -3 64.25 4.98
 -1 -11 -3 58.5 5.23
 -1 11 -3 60.87 6.65
 1 11 -3 64.23 6.31
 -1 -11 -3 60.3 4.48
 1 -11 -3 51.99 4.31
 -1 11 -3 66.13 6.99
 1 11 -3 64.15 6.39
 -1 -11 -2 18.11 4.2
 1 -11 -2 21.43 5.5
 -1 -11 -2 19.08 5.37
 1 -11 -2 19.08 3.56
 -1 11 -2 15.39 4.62
 1 11 -2 24.83 4.86
 1 -11 -2 16.71 2.81
 -1 -11 -2 13.51 2.9
 -1 11 -2 21.73 5.58
 1 11 -2 20.9 4.96
 -1 -11 -1 226.35 12.38
 1 -11 -1 246.32 14.23
 -1 -11 -1 233.57 13.88
 -1 11 -1 237.87 13.48
 1 11 -1 214.82 12.89
 -1 11 -1 210.76 12.57
 1 -11 -1 216.98 10.47
 -1 -11 -1 215.82 10.63
 1 11 0 71.4 6.34
 -1 11 0 85.56 7.08
 -1 -11 0 69.4 3.67
 -1 -11 0 57.41 5.38
 -1 -11 0 83.03 7.23
 1 -11 0 50.84 6.43
 -1 11 0 64.05 5.67
 -1 -11 1 206.09 9.65
 -1 -11 1 233.93 12.97
 1 -11 1 226.39 12.95
 -1 11 1 224.28 12.8
 -1 -11 2 9.66 2.52
 1 -11 2 9.9 2.6
 -1 -11 2 18.62 5.03
 1 -11 2 13.39 5.11
 1 -11 3 57.94 6.45
 -1 -11 3 66.84 6.38
 -1 -11 4 -0.22 0.69
 -1 -11 4 7.97 4.48
 1 -11 4 11.23 4.75
 -1 -11 5 86.15 5.61
 -1 -11 5 163.45 9.02
 -1 -11 6 100.94 7.78
 -1 -12 -22 10.57 8.54
 1 -12 -22 20.31 9.03
 1 -12 -21 4.73 7.98
 -1 -12 -21 1.97 8.19
 -1 -12 -20 27.1 8.99
 1 -12 -20 23.18 8.65
 -1 -12 -19 7.12 8.41
 1 -12 -19 -0.98 7.86
 -1 12 -18 27.87 6.58
 -1 -12 -18 42.02 9.23
 1 -12 -18 17.83 8.32
 -1 -12 -18 31.95 5.26
 1 -12 -18 32.43 5.47
 1 12 -17 11.07 5.64
 -1 12 -17 16.18 6.05
 -1 -12 -17 6.18 7.71
 1 -12 -17 24.88 8.67
 1 -12 -17 16.91 5.04
 -1 -12 -17 22.55 4.74
 1 12 -16 63.19 7.39
 -1 12 -16 91.62 8.56
 1 -12 -16 83.75 10.48
 1 -12 -16 86.18 6.98
 -1 -12 -16 98.4 6.87
 -1 12 -15 57.63 7.25
 1 12 -15 50.45 6.84
 1 -12 -15 53.89 5.44
 -1 -12 -15 59.61 5.43
 1 -12 -15 65.65 9.92
 1 -12 -14 161.01 13.53
 1 12 -14 155.6 10.32
 -1 12 -14 116.63 10.13
 -1 -12 -14 151.65 8.48
 1 -12 -14 158.41 8.65
 1 12 -14 139.8 9.93
 -1 12 -14 138.84 9.72
 1 -12 -13 32.27 8.11
 1 12 -13 35.41 6.23
 -1 12 -13 33.64 6.24
 -1 -12 -13 33.49 4.07
 1 -12 -13 33.21 4.16
 1 12 -13 35.84 5.92
 -1 12 -13 31.42 5.6
 1 -12 -12 137.19 12.23
 -1 12 -12 119.76 9.91
 1 12 -12 117.41 9.31
 -1 -12 -12 137.51 7.32
 1 -12 -12 131.79 7.35
 -1 12 -12 138.78 9.02
 1 12 -12 114.31 8.86
 1 -12 -11 -0.95 6.47
 -1 12 -11 7.99 5.3
 1 12 -11 16.19 5.46
 1 12 -11 3.94 6.14
 -1 -12 -11 14.55 2.85
 1 -12 -11 6.3 2.77
 1 12 -11 11.93 4.02
 -1 12 -11 16.67 4.34
 1 -12 -10 121.77 11.58
 1 -12 -10 129.94 6.33
 -1 -12 -10 105.72 6.07
 1 12 -10 113.99 7.98
 1 12 -10 131.01 9.28
 -1 12 -10 112.13 9.42
 1 -12 -9 58.07 4.43
 1 -12 -9 59.73 8.84
 -1 12 -9 51.98 7.19
 1 12 -9 74.35 7.59
 1 -12 -9 60.83 3.71
 1 12 -9 71.08 5.83
 1 -12 -8 171.34 8.52
 1 12 -8 161.5 10.97
 -1 12 -8 180.21 11.35
 -1 12 -8 185.94 12.37
 1 -12 -8 160.45 7.19
 -1 -12 -8 155.54 7.18
 1 12 -8 175.4 9.44
 -1 -12 -7 56.95 5.22
 1 -12 -7 56.66 4.64
 1 12 -7 73.03 5.4
 -1 12 -7 72.96 8.17
 1 12 -7 57.58 7.16
 -1 12 -7 73.35 7.58
 1 12 -7 70.73 7.2
 -1 -12 -6 202.52 10.6
 1 -12 -6 193.12 10.02
 -1 12 -6 201.65 12.61
 1 12 -6 184.5 11.99
 1 12 -6 197.32 10.15
 1 12 -6 196.27 12.8
 -1 12 -6 209.35 13.12
 1 -12 -5 5.91 5.93
 1 -12 -5 6.94 3.1
 -1 12 -5 19.51 5.46
 1 12 -5 5.24 4.63
 -1 -12 -5 5.48 3.55
 -1 12 -5 14.12 5.4
 1 12 -5 19.13 5.76
 -1 -12 -5 3.66 3.21
 -1 -12 -4 98.26 7.16
 1 -12 -4 102.07 6.62
 1 -12 -4 99.03 9.62
 -1 -12 -4 108.65 10.04
 -1 12 -4 105.71 8.88
 1 12 -4 110.4 8.51
 1 -12 -4 96.52 6.21
 -1 -12 -4 107.76 6.44
 1 12 -4 106.71 8.69
 -1 12 -4 100.08 8.57
 -1 -12 -3 68.01 6.1
 -1 -12 -3 88.79 9.16
 1 -12 -3 69.69 5.69
 1 -12 -3 72.51 8.35
 -1 12 -3 77.17 7.65
 1 12 -3 83.74 7.61
 -1 -12 -3 72.17 5.22
 1 -12 -3 70.36 4.94
 -1 12 -3 73.23 7.82
 1 12 -3 83.65 7.72
 -1 -12 -2 287.94 17.03
 -1 -12 -2 288.88 14.82
 1 -12 -2 288.64 17.19
 1 12 -2 289.46 15.99
 -1 12 -2 256.01 15.78
 -1 12 -2 295.74 15.78
 -1 -12 -2 285.61 13.34
 1 -12 -2 283.56 13.19
 -1 -12 -1 203.56 10.47
 -1 -12 -1 228.58 12.42
 1 -12 -1 234.05 14.45
 -1 -12 -1 227 14.18
 -1 12 -1 235.99 13.73
 1 12 -1 215.17 13.23
 -1 12 -1 191.58 12.34
 1 -12 -1 219.03 10.38
 -1 12 0 564.91 27.33
 -1 -12 0 567.76 24.34
 1 -12 0 529.6 24.03
 -1 -12 0 600.25 28.04
 1 -12 0 585.09 28.17
 -1 12 1 210.3 11.57
 -1 -12 1 203.36 7.7
 1 -12 1 195.5 11.54
 -1 -12 1 208.46 11.68
 -1 -12 2 295.13 6.85
 -1 -12 2 302.54 11.86
 1 -12 2 291.32 11.8
 1 -12 3 43.61 3.71
 -1 -12 3 56.52 4.32
 1 -12 3 54.55 7.01
 -1 -12 4 87.3 5.5
 1 -12 4 97.78 8.57
 -1 -12 4 81.51 8.06
 -1 -12 5 -0.24 1.38
 -1 -12 5 12.56 4.79
 -1 -13 -21 14.52 8.78
 1 -13 -21 21.01 9.05
 1 -13 -20 18.42 9.15
 -1 -13 -20 4.24 8.86
 1 -13 -19 31.25 9.6
 -1 -13 -19 32.38 9.49
 1 -13 -18 48.58 10.06
 -1 -13 -18 49.07 10.4
 1 -13 -17 61.74 10.3
 -1 -13 -17 62.48 10.4
 -1 13 -17 65.62 8.18
 -1 -13 -16 1.1 8.11
 1 -13 -16 2.14 8.08
 1 13 -16 -1.1 5.73
 -1 13 -16 -2.47 6.31
 -1 -13 -15 32.89 9.92
 1 -13 -15 48.07 9.99
 1 13 -15 32.58 6.2
 -1 13 -15 34.96 6.98
 1 13 -14 18.13 5.34
 1 -13 -14 29.78 8.97
 -1 -13 -14 11.98 8.39
 1 13 -14 18.86 5.78
 -1 13 -14 22.1 6.66
 1 13 -13 158.2 10.6
 1 -13 -13 175.06 14.42
 -1 -13 -13 186.75 15.33
 -1 13 -13 163.07 11.8
 1 13 -13 169.42 11.3
 1 13 -12 33.74 5.23
 -1 -13 -12 24.51 8.36
 1 -13 -12 34.44 8.74
 1 13 -12 37.1 6.4
 -1 13 -12 35.4 6.91
 1 13 -11 225.28 12.71
 -1 13 -11 219.38 14.06
 1 13 -11 238.55 14.09
 1 13 -10 69.41 6.19
 1 -13 -10 99.31 10.81
 -1 13 -10 80.76 8.62
 1 13 -10 98.11 8.51
 1 -13 -9 127.59 12.19
 -1 13 -9 116.91 9.94
 1 13 -9 122.92 9.69
 1 13 -9 142.87 8.18
 -1 13 -8 0.77 5.68
 1 13 -8 3.68 5.54
 1 13 -8 7.95 5.46
 -1 13 -8 -3.31 5.65
 -1 -13 -8 -1.01 3.31
 -1 -13 -7 115.85 7.53
 -1 13 -7 129.06 10.31
 1 13 -7 131.64 10.12
 -1 13 -7 106.32 9.54
 1 13 -7 111.23 9.5
 -1 13 -6 122.09 10
 1 13 -6 106.92 9.53
 -1 -13 -6 123.41 11.53
 1 -13 -6 113.18 7
 1 -13 -6 136.29 11.73
 -1 -13 -6 115.25 7.73
 -1 -13 -6 118.69 7.39
 -1 13 -6 132.22 10.14
 1 13 -6 121.47 9.51
 1 13 -5 341.18 18.28
 -1 13 -5 344.43 18.29
 -1 -13 -5 310.4 19.46
 1 -13 -5 306.87 19.55
 -1 -13 -5 330.42 16.3
 1 -13 -5 319.81 15.54
 1 -13 -5 316.11 15.33
 -1 -13 -5 335.79 15.52
 1 13 -5 334.99 17.87
 -1 13 -5 340.23 18.34
 -1 13 -4 152.55 11.15
 1 13 -4 175.16 11.32
 -1 -13 -4 138.64 9.32
 1 -13 -4 155.51 12.49
 -1 -13 -4 165.74 12.74
 1 -13 -4 143.42 8.39
 -1 -13 -4 165.95 8.61
 -1 13 -4 162.69 11.37
 1 13 -4 177.28 11.36
 -1 13 -3 160.3 11.35
 1 13 -3 182.12 11.98
 -1 13 -3 172.63 12.17
 -1 -13 -3 171.78 10.56
 1 -13 -3 195.06 13.56
 -1 -13 -3 199.9 13.62
 -1 -13 -3 170.01 9.16
 1 -13 -3 177.6 9
 -1 13 -2 28.06 6.81
 1 13 -2 47.42 6.74
 -1 13 -2 32.08 6.05
 -1 -13 -2 32.59 3.79
 1 -13 -2 36 3.68
 -1 -13 -2 31.82 5.12
 -1 -13 -2 34.86 7.06
 1 -13 -2 36.92 7.3
 -1 13 -1 81.59 8.52
 -1 -13 -1 76.4 5.18
 1 -13 -1 71.58 4.94
 -1 -13 -1 81.86 9.09
 1 -13 -1 83.03 9.06
 -1 13 0 1.46 5.64
 -1 -13 0 -0.72 2.8
 1 -13 0 -1.68 2.62
 -1 -13 0 11.25 6.38
 1 -13 0 3.27 5.88
 1 -13 1 74.61 5.03
 -1 -13 1 76.76 5.36
 1 -13 1 78.6 8.6
 -1 -13 1 93.59 9.31
 -1 -13 2 53.02 4.22
 -1 -13 2 57.25 7.56
 1 -13 2 64.74 7.89
 -1 -13 3 163.09 5.49
 -1 -13 3 189.64 10.39
 1 -13 3 170.93 10.08
 -1 -13 4 189.85 9.51
 1 -13 4 181.87 12.52
 -1 -13 4 175.91 12.35
 -1 -13 5 324.44 17.8
 -1 -14 -19 39.67 10.79
 1 -14 -19 46.13 10.4
 1 -14 -18 47.98 10.5
 -1 -14 -18 56.36 10.88
 1 -14 -17 10.15 8.77
 -1 -14 -17 6.97 8.75
 -1 -14 -16 60.58 10.63
 1 -14 -16 53.31 10.81
 -1 14 -16 50.3 7.77
 1 -14 -15 17.03 9.61
 -1 -14 -15 9.32 8.69
 -1 14 -15 -9.61 6.79
 1 14 -15 4.66 5.89
 -1 -14 -14 77.66 11.69
 1 -14 -14 83.87 11.18
 1 14 -14 77.46 7.99
 -1 14 -14 60.61 8.22
 1 -14 -13 -3.38 8.2
 -1 -14 -13 8.05 9.09
 -1 14 -13 5.96 6.42
 1 14 -13 3.65 5.88
 -1 -14 -12 35.25 10.28
 1 -14 -12 51.41 10.11
 1 14 -12 39.55 7.12
 -1 14 -12 51.7 7.57
 1 -14 -11 19.88 8.93
 -1 -14 -11 28.05 9.78
 1 14 -11 31.31 6.65
 -1 14 -11 33.35 7.39
 1 -14 -10 105.61 11.81
 -1 14 -10 106.06 9.78
 1 14 -10 108.77 9.37
 -1 14 -9 17.43 6.64
 1 14 -9 29.03 6.62
 -1 14 -8 59.82 8.08
 1 14 -8 67.75 7.92
 1 -14 -7 13.42 8.82
 -1 -14 -7 18.68 8.26
 -1 14 -7 13.62 6.86
 -1 14 -7 9.95 6.23
 1 14 -7 3.32 5.9
 -1 14 -6 134.7 10.82
 1 14 -6 127.34 10.54
 1 -14 -6 148.82 12.97
 -1 -14 -6 144.24 13.03
 1 -14 -6 113.01 7.59
 1 14 -6 128.12 10.3
 -1 14 -6 137.89 10.82
 -1 14 -5 52.82 7.58
 -1 -14 -5 54.56 9.3
 1 -14 -5 61.55 9.59
 -1 -14 -5 51.69 5.72
 1 -14 -5 52.21 4.87
 -1 -14 -5 49.64 4.78
 -1 14 -5 45.61 7.48
 1 14 -5 54.26 7.63
 -1 14 -4 117.44 9.27
 1 14 -4 123.04 9.98
 -1 14 -4 94.96 9.66
 -1 -14 -4 108.43 11.3
 1 -14 -4 98.2 10.89
 -1 -14 -4 84.88 7.5
 -1 -14 -4 105.53 6.59
 1 -14 -4 97.17 6.38
 1 14 -3 27.76 6.52
 -1 14 -3 17.97 6.7
 -1 -14 -3 13.21 7.46
 1 -14 -3 32.35 8.35
 -1 -14 -3 12.8 3.43
 1 -14 -3 18.21 3.29
 -1 14 -3 11.81 5.96
 -1 14 -2 154.74 11.46
 -1 -14 -2 136.03 11.89
 1 -14 -2 143.3 12.01
 1 -14 -2 125.77 7.22
 -1 -14 -2 127.54 7.44
 -1 14 -1 8.54 6.87
 -1 -14 -1 4.48 6.69
 1 -14 -1 7.25 6.8
 1 -14 -1 7.78 2.96
 -1 -14 -1 8.56 3.27
 1 -14 0 124.6 11.2
 -1 -14 0 118.34 10.45
 1 -14 0 101.82 6.23
 -1 -14 0 103.05 6.49
 -1 -14 1 10.97 6.79
 1 -14 1 12.04 6.83
 1 -14 1 16.22 3.07
 -1 -14 1 16.59 3.53
 1 -14 2 166.55 12.5
 -1 -14 2 153.94 12.03
 1 -14 2 151.86 8.02
 -1 -14 2 158.45 8.39
 -1 -14 3 32.11 7.13
 1 -14 3 26.42 6.95
 -1 -14 3 21.76 3.35
 -1 -14 4 135.91 11.01
 -1 -14 4 130.79 7.51
 -1 -14 5 46.19 7.3
 1 -15 -17 50.94 10.97
 -1 -15 -17 26.73 10.51
 -1 -15 -16 14.69 10.43
 1 -15 -16 22.68 10.32
 1 -15 -15 12 9.95
 -1 -15 -15 27 10.1
 -1 15 -15 38.14 7.72
 -1 -15 -14 23.28 9.92
 1 -15 -14 19.18 9.74
 1 15 -14 18.38 6.67
 -1 15 -14 4.71 6.57
 -1 -15 -13 10.97 10.06
 1 -15 -13 14.33 9.3
 -1 15 -13 10.98 6.95
 1 15 -13 15.69 6.69
 -1 -15 -12 -1.21 9.55
 1 -15 -12 2.37 9.01
 -1 15 -12 -2.8 6.68
 1 15 -12 1.92 6.53
 1 -15 -11 15.25 9.05
 1 15 -11 9.16 6.42
 -1 15 -11 7.8 6.8
 -1 15 -10 10.79 7.11
 1 15 -10 12.03 6.74
 1 15 -9 58.66 8.18
 -1 15 -9 78.18 9.29
 1 -15 -8 38.2 9.95
 -1 -15 -8 27.2 9.25
 1 15 -8 41.68 7.37
 -1 15 -8 43.69 7.89
 1 -15 -7 122.52 12.6
 -1 -15 -7 99.86 12.1
 1 15 -7 100.04 9.77
 -1 15 -7 95.89 10.06
 -1 -15 -6 49.93 9.94
 1 -15 -6 53.07 10.05
 -1 15 -6 32.02 7.54
 1 15 -6 31.82 7.17
 -1 -15 -5 32.87 8.93
 1 -15 -5 32.94 9.44
 1 15 -5 36.84 7.4
 -1 15 -5 41.83 7.95
 1 -15 -4 5.2 8.09
 -1 -15 -4 1.04 7.79
 -1 15 -4 -4.74 6.35
 -1 -15 -3 11.12 8
 1 -15 -3 25.47 8.1
 -1 15 -3 20.93 7.11
 1 -15 -2 25.85 8.97
 -1 -15 -2 22.68 8.13
 -1 15 -2 30.32 8.26
 -1 -15 -1 162.2 13.59
 1 -15 -1 182.63 14.2
 -1 -15 0 109.01 11.5
 1 -15 0 109.86 11.55
 -1 -15 1 157.88 12.86
 1 -15 1 152.76 13.19
 -1 -15 2 27 8.23
 1 -15 2 8.89 7.18
 1 -15 3 16.99 7.29
 -1 -15 3 5.84 7.03
 -1 -15 4 8.72 6.77
 -1 -16 -15 1.28 10.2
 1 -16 -15 1.25 10.08
 -1 -16 -14 -5.12 9.4
 1 -16 -14 1.26 9.97
 -1 16 -14 -3.41 6.64
 1 -16 -13 13.8 10.01
 -1 -16 -13 -5.1 10.13
 -1 16 -13 8.41 6.97
 1 16 -13 -4.53 6.56
 1 -16 -12 1.25 9.39
 -1 16 -12 9.31 7.26
 1 16 -12 3.33 6.71
 1 16 -11 0.68 6.62
 -1 16 -11 7.3 6.76
 1 16 -10 5.62 6.67
 -1 16 -10 14.9 7.54
 1 -16 -9 -6.03 10.03
 -1 -16 -9 1.22 9.39
 1 16 -9 12.96 6.65
 -1 16 -9 17.51 7.62
 1 -16 -8 42.82 10.9
 -1 -16 -8 34.7 10.05
 -1 16 -8 42.76 8.28
 1 16 -8 47.09 8.25
 -1 -16 -7 31.68 9.54
 1 -16 -7 18.71 9.66
 -1 16 -7 22.18 7.66
 1 16 -7 7.52 6.84
 1 -16 -6 33.32 9.92
 -1 -16 -6 63.28 10.92
 -1 16 -6 50.1 8.94
 -1 -16 -5 18 9.11
 1 -16 -5 16.88 9.01
 -1 16 -5 18.15 7.78
 1 -16 -4 28.64 9.13
 -1 -16 -4 23.1 8.97
 -1 16 -4 21.85 7.66
 -1 -16 -3 8.58 8.12
 1 -16 -3 3.24 8.39
 -1 -16 -2 5.23 8.1
 1 -16 -2 1.05 7.9
 1 -16 -1 7.2 8.31
 -1 -16 -1 1.02 8.24
 -1 -16 0 3.95 7.84
 1 -16 0 -4.01 7.99
 1 -16 1 2.91 7.51
 -1 -16 1 -3.82 7.49
 -1 -16 2 -0.92 7.69
 1 -16 2 10.25 8.35
 -1 -16 3 -1.76 7.18
 1 -17 -13 7.8 10.46
 -1 -17 -13 2.64 10.89
 -1 17 -13 1.42 6.86
 -1 17 -12 2.2 7.45
 1 17 -11 2.12 7.25
 -1 17 -11 -0.75 7.34
 -1 -17 -10 10.33 9.95
 1 -17 -10 5.11 10.49
 -1 17 -10 11.61 7.6
 1 17 -10 13.12 7.59
 1 -17 -9 -1.26 9.36
 -1 -17 -9 -1.27 9.72
 -1 17 -9 4.75 7.64
 -1 -17 -8 13.8 10.56
 1 -17 -8 19.9 10.11
 -1 17 -8 17.03 8.27
 -1 -17 -7 7.38 9.74
 1 -17 -7 -6.11 9.55
 -1 17 -7 8.3 7.96
 1 -17 -6 21.64 10.57
 -1 -17 -6 6.04 9.53
 -1 17 -6 20.34 8.15
 -1 -17 -5 -1.18 9.23
 1 -17 -5 7.08 9.29
 1 -17 -4 4.63 8.83
 -1 -17 -4 -2.31 8.9
 -1 -17 -3 16.88 9.59
 1 -17 -3 15.85 8.98
 1 -17 -2 2.21 8.72
 -1 -17 -2 6.58 8.83
 1 -17 -1 7.54 8.85
 -1 -17 -1 -3.2 8.44
 1 -17 0 3.14 8.44
 -1 -17 0 1.03 8.65
 -1 -17 1 -3.99 8.05
 1 -17 1 13.08 8.61
 -1 -17 2 11.47 8.37
 -1 -17 3 10.87 7.99
 -1 18 -11 9.22 8.06
 -1 -18 -10 -14.63 10.96
 1 -18 -10 10.52 10.49
 -1 18 -10 4.75 8.03
 -1 -18 -9 -3.95 10.67
 1 -18 -9 -2.6 9.61
 -1 18 -9 4.07 7.85
 1 -18 -8 -2.57 10
 -1 -18 -8 -2.59 10.26
 1 -18 -7 -5.07 9.94
 -1 -18 -7 -7.65 10.47
 1 -18 -6 19.94 10.52
 -1 -18 -6 3.75 9.98
 1 -18 -5 11.02 9.98
 -1 -18 -5 8.56 9.6
 1 -18 -4 14.41 9.93
 -1 -18 -4 29.92 10.61
 -1 -18 -3 7.01 9.48
 1 -18 -3 7.04 9.44
 -1 -18 -2 10.24 9.72
 1 -18 -2 24.03 10.13
 -1 -18 -1 3.31 9.1
 1 -18 -1 4.44 9
 1 -18 0 19.29 9.88
 -1 -18 0 16.01 9.36
 -1 -18 1 4.1 8.62
 -1 -18 2 18.55 8.63
 -1 -19 -7 -5.2 10.76
 1 -19 -7 1.3 10.56
 1 -19 -6 -2.55 10.5
 -1 -19 -6 1.28 10.57
 1 -19 -5 10 10.31
 -1 -19 -5 8.78 10.34
 1 -19 -4 22.05 10.07
 -1 -19 -4 30.61 10.72
 1 -19 -3 23.9 10.78
 -1 -19 -3 25.11 10.65
 -1 -19 -2 11.61 10.37
 1 -19 -2 10.45 10.27
 -1 -19 -1 42.72 11.07
 -1 -19 0 2.16 9.32
 -1 -20 -2 32.53 11.06
 -1 -20 -1 42.52 11.2
 -2 0 -27 31.23 8.72
 2 0 -27 13.23 8.59
 -2 0 -26 25.78 8.16
 2 0 -26 11.21 8.56
 -2 0 -25 68.31 9.57
 2 0 -25 49.33 9.51
 -2 0 -24 38.65 8.41
 2 0 -24 17.83 8.22
 -2 0 -23 63.81 8.65
 -2 0 -22 114.52 10.41
 -2 0 -21 95.61 9.35
 -2 0 -21 88.66 7.91
 2 0 -21 94.03 8.55
 -2 0 -20 168.16 11.88
 -2 0 -20 159.94 10.72
 2 0 -20 165.95 11.25
 -2 0 -19 15.03 5.45
 2 0 -19 17.48 4.94
 -2 0 -19 20.33 5.16
 2 0 -19 16.7 3.21
 -2 0 -18 21.47 5.76
 2 0 -18 36.44 3.59
 2 0 -18 30.69 5.23
 -2 0 -18 33.86 5.61
 -2 0 -17 162.23 10.71
 2 0 -17 149.06 8.09
 -2 0 -17 153.65 9.91
 2 0 -17 169.69 10.32
 -2 0 -16 120.72 8.93
 2 0 -16 115.73 8.4
 -2 0 -16 113.99 8.08
 2 0 -16 115.9 8.42
 2 0 -15 386.5 18.8
 -2 0 -15 366.36 18.37
 2 0 -15 370.76 18.62
 2 0 -14 430.55 21.1
 -2 0 -14 445.8 20.86
 2 0 -14 437.67 21.1
 2 0 -13 515.86 23.8
 -2 0 -13 498.7 23.35
 2 0 -13 502.87 23.56
 2 0 -12 336.86 16.48
 -2 0 -12 335.59 16.11
 2 0 -12 316.65 16.09
 -2 0 -11 477.94 22.32
 2 0 -11 502.75 22.75
 -2 0 -10 4.6 2.31
 2 0 -10 -0.37 0.87
 2 0 -9 -0.35 0.62
 2 0 -4 1009.37 41.62
 2 0 -3 351.82 15.01
 2 0 -3 346.92 14.6
 2 0 -3 347.24 14.67
 2 0 -2 1243.45 53.92
 2 0 -2 1352.48 53.7
 2 0 -1 8934.28 363.88
 -2 0 1 8609.56 342.19
 2 0 1 8247.62 342.04
 2 0 2 1479.84 60.73
 -2 0 2 1448.02 60.84
 2 0 2 1504.41 60.74
 2 0 3 344.57 14.83
 2 0 4 1093.67 46.06
 2 0 4 1111.67 45.99
 2 0 5 212.28 10.22
 2 0 5 217.92 10.16
 -2 0 6 82.9 4.85
 2 0 6 89.38 5.3
 2 0 6 88.69 5.17
 -2 0 7 145.24 7.44
 2 0 7 144.36 8
 -2 0 8 773.19 33.16
 2 0 8 774.47 34.13
 -2 0 9 147.6 7.88
 2 0 9 146.43 8.85
 -2 0 10 24.48 3.23
 2 0 10 16.4 3.41
 -2 0 11 672.07 29.39
 2 0 11 661.31 30.8
 -2 1 -27 12.03 7.93
 2 1 -27 23.32 8.66
 -2 1 -26 47.67 8.73
 2 1 -26 23.98 8.66
 -2 1 -25 19.24 7.26
 2 1 -25 -9.94 8.62
 -2 1 -24 28.54 8.07
 2 1 -24 14.11 7.62
 2 1 -23 14.63 7.25
 -2 1 -23 11.09 6.9
 -2 1 -22 6.94 6.43
 -2 1 -21 38.66 7.43
 2 -1 -21 53.85 6.84
 -2 -1 -21 50.28 6.45
 -2 1 -20 48.49 7.46
 2 -1 -20 47.9 6.44
 2 1 -20 51.03 6.83
 -2 1 -20 51.65 6.53
 -2 -1 -20 42.76 6.28
 2 -1 -20 50.44 4.61
 -2 1 -19 67.48 7.62
 2 1 -19 44.93 6.27
 2 -1 -19 59.69 6.74
 -2 1 -19 69.09 6.62
 -2 -1 -19 54.54 6.44
 2 -1 -19 59.59 4.94
 -2 1 -18 101.22 8.81
 2 1 -18 109.25 5.67
 2 -1 -18 95.99 6.53
 -2 -1 -18 104.16 7.88
 2 1 -18 114.51 8.63
 2 -1 -18 101.81 8.35
 -2 1 -18 101.23 8.02
 -2 1 -17 64.85 7.4
 2 -1 -17 81.95 7.05
 2 1 -17 81.01 7.22
 2 1 -17 75.39 4.55
 -2 -1 -17 81.86 6.69
 -2 1 -17 67.28 6.64
 2 1 -16 186.28 9.24
 -2 1 -16 211.37 12.36
 2 -1 -16 191.11 11.51
 2 1 -16 199.9 11.79
 -2 -1 -16 213.72 11.45
 -2 1 -16 203.55 11.64
 2 1 -16 196.48 11.77
 2 -1 -15 303.42 15.35
 2 1 -15 319.23 15.69
 -2 1 -15 288.78 15.19
 -2 -1 -15 271.95 14.86
 2 1 -15 292.97 15.42
 2 1 -14 107.64 8.04
 2 -1 -14 124.82 8.17
 -2 -1 -14 128.53 8
 -2 1 -14 117.2 8.02
 2 1 -14 137.39 8.48
 2 -1 -13 195.62 11.01
 -2 -1 -13 192.23 10.81
 2 1 -13 218.11 11.45
 2 -1 -12 505 23.39
 2 1 -12 521.78 23.71
 -2 -1 -12 496.67 23.08
 2 1 -11 129.21 7.87
 -2 -1 -11 127.8 7.52
 2 1 -10 368.35 9.19
 -2 -1 -10 2.17 1.31
 2 1 -9 170.5 6.57
 -2 1 -9 172.55 5.78
 -2 1 -8 66.55 3.66
 2 1 -8 68.06 4.19
 2 1 -7 148 7.29
 -2 1 -7 145.52 6.74
 -2 -1 -6 215.48 10.48
 2 1 -6 232.98 10.48
 -2 1 -6 231.67 9.94
 2 1 -5 6.2 1.25
 2 1 -4 1363.92 58.59
 2 1 -4 1377.43 58.29
 -2 1 -4 1485.52 58.42
 2 -1 -3 1929.98 79.82
 -2 1 -3 1931.34 79.81
 2 -1 -3 1985.28 79.58
 2 1 -3 1897.44 79.91
 2 1 -3 1946.73 79.85
 2 1 -2 311.81 13
 2 -1 -2 306.71 12.91
 -2 1 -2 310.29 12.98
 2 -1 -2 308.65 13.14
 2 1 -2 288.93 13.07
 2 1 -1 2089.34 85.35
 -2 1 -1 2131.13 85.27
 2 -1 -1 2049.53 85.54
 2 -1 -1 2051.89 85.41
 2 1 0 1647.23 69.74
 2 1 0 1804.97 69.74
 2 1 0 1666.73 69.7
 -2 1 0 1706.34 69.73
 -2 -1 1 1829.64 85.24
 2 1 1 2099.8 85.09
 2 1 2 395.46 16.79
 2 -1 2 395.95 16.89
 -2 -1 2 406.82 17.14
 2 -1 3 1955.78 80.09
 2 1 3 1937.59 79.85
 2 1 4 1524.33 62.31
 2 -1 4 1465.99 62.28
 2 1 4 1513.73 62.08
 2 1 5 16.46 2.13
 2 -1 5 18.79 2.09
 2 1 5 14.56 1.92
 2 1 6 195.93 9.24
 2 -1 6 174.33 8.97
 2 1 6 170.39 8.73
 -2 1 7 216.19 11
 2 1 7 238.17 10.37
 2 1 7 249.24 11.75
 -2 1 8 82.09 4.98
 2 1 8 70.98 4.02
 2 1 8 82.01 5.69
 2 1 9 258.25 12.14
 -2 1 9 285.39 13.11
 2 1 9 294.47 14.16
 2 1 10 433.11 18.92
 -2 1 10 433.22 19.83
 2 1 10 439.99 21.06
 -2 1 11 181.01 9.32
 2 1 11 161.26 8.29
 2 1 11 180.46 10.62
 -2 1 12 682 30.15
 -2 1 13 255 13.09
 -2 1 14 161.29 9.38
 -2 1 15 389.93 18.75
 -2 -2 -27 22.55 8.75
 -2 2 -27 21.14 8.24
 2 2 -27 21.98 8.96
 2 -2 -27 30.47 9.13
 -2 2 -26 26.85 8.05
 -2 -2 -26 21.48 8.05
 2 2 -26 29.91 8.74
 2 -2 -26 13.18 8.78
 -2 2 -25 28.09 7.96
 -2 -2 -25 27 7.84
 2 -2 -25 21.2 8.56
 2 2 -25 22.21 8.25
 -2 2 -24 28.21 8.09
 -2 -2 -24 40.28 8.1
 2 2 -24 25.14 8.24
 2 -2 -24 45.72 8.91
 2 -2 -23 13.99 7.29
 -2 -2 -23 24.68 7.3
 -2 2 -23 28.24 7.36
 2 2 -23 21.18 8.01
 -2 -2 -22 40.08 7.83
 -2 2 -22 19.07 6.72
 2 2 -21 10.23 4.6
 2 -2 -21 18.15 5.73
 -2 -2 -21 23.81 5.15
 -2 2 -21 22.11 6.73
 -2 -2 -21 19.33 6.89
 2 -2 -20 9.07 3.6
 2 2 -20 5.85 4.2
 -2 2 -20 5.67 5.85
 2 2 -20 14.28 5.78
 -2 2 -20 1.8 4.43
 2 -2 -20 7.03 4.84
 -2 -2 -20 8.4 4.54
 -2 2 -19 94.9 8.89
 -2 -2 -19 109.75 7.93
 -2 2 -19 89.05 7.81
 2 -2 -19 89.75 8.1
 2 2 -19 86.06 7.98
 2 -2 -19 94.74 6.55
 2 -2 -18 43.89 6.01
 -2 2 -18 33.79 5.57
 -2 -2 -18 49.61 5.41
 2 2 -18 42.35 5.93
 -2 2 -18 37.46 6.26
 -2 2 -17 104.27 8.41
 2 2 -17 120.41 8.75
 2 2 -17 95.91 4.7
 2 -2 -17 107.69 8.09
 -2 -2 -17 126.18 7.87
 -2 2 -17 111.64 8.19
 2 2 -16 175.4 7.92
 -2 2 -16 175.89 11.31
 2 2 -16 166.63 10.71
 2 -2 -16 195.32 11.25
 -2 -2 -16 183.05 10.42
 2 -2 -16 189.36 10.88
 2 2 -15 4.11 1.44
 2 -2 -15 4.09 3.63
 2 2 -15 6.52 3.64
 2 -2 -15 5.09 3.52
 -2 -2 -15 4.61 3.27
 2 2 -14 150.89 6.79
 2 2 -14 147.12 9.31
 2 -2 -14 150.43 9.45
 -2 -2 -14 143.8 8.85
 2 -2 -14 147 9.18
 2 2 -13 363.41 15.7
 2 -2 -13 374.19 17.91
 2 -2 -13 390.29 18.36
 2 2 -13 385.01 18.28
 -2 -2 -13 370.41 17.63
 2 -2 -12 76.33 5.78
 2 2 -12 62.35 5.64
 2 2 -12 76.69 5.26
 -2 2 -12 73.91 4.55
 -2 -2 -12 74.5 5.45
 2 -2 -11 537.19 23.33
 2 2 -11 496.12 23.56
 -2 -2 -11 538.31 23.12
 -2 2 -11 514.1 22.23
 2 2 -11 493.21 22.69
 2 2 -11 511.25 23.56
 2 -2 -11 492.03 23.44
 2 2 -10 169.04 5.32
 -2 2 -10 153.32 4.3
 -2 2 -10 159.66 6.26
 2 -2 -10 168.14 6.5
 -2 -2 -9 397.76 7.82
 -2 2 -9 391.92 6.14
 2 2 -9 402.22 7.64
 2 2 -9 400.91 9.09
 -2 2 -8 96.19 4.96
 2 2 -8 94.28 5.42
 2 2 -8 97.21 6.01
 -2 -2 -7 205.3 9.61
 2 2 -7 219.05 9.76
 -2 -2 -6 119.71 5.87
 2 2 -6 116.99 6.05
 2 2 -6 109.55 6.26
 -2 -2 -5 136.37 6.64
 -2 2 -5 150.17 7.08
 2 2 -4 191.38 9.32
 -2 2 -4 195.78 9.15
 -2 -2 -4 195.46 8.7
 2 2 -4 200.69 8.86
 2 -2 -4 195.46 8.92
 -2 2 -4 200.1 9.03
 2 2 -3 1558.66 62.48
 2 -2 -3 1534.82 62.62
 -2 2 -3 1474.75 62.51
 -2 2 -3 1506.89 62.71
 2 2 -3 1513.26 62.96
 2 -2 -2 494.6 21.4
 2 2 -2 514.1 20.88
 2 2 -2 495.69 20.92
 2 -2 -2 493.84 21.13
 -2 2 -2 500.28 20.87
 -2 2 -2 496.27 21.06
 2 2 -1 229.14 9.98
 2 -2 -1 219.83 10.19
 2 2 -1 241.96 9.9
 2 2 -1 232.04 9.92
 -2 2 -1 229.27 9.73
 2 -2 -1 225.64 10.33
 -2 2 -1 231.95 10.2
 2 -2 0 26.16 2.23
 2 2 0 39.63 2.03
 2 2 0 34.53 1.77
 -2 2 0 33.41 1.76
 2 2 0 35.73 1.88
 -2 -2 0 30.29 2.11
 -2 -2 1 317.29 13.59
 2 2 1 300.85 12.96
 -2 -2 1 320.86 13.48
 -2 -2 2 357.14 16.61
 2 -2 2 357.26 16.05
 2 2 2 402.97 16.11
 -2 -2 2 412.71 16.77
 2 2 3 1806.76 74.57
 -2 -2 3 1848.38 75.52
 2 2 4 196.98 9.06
 2 2 4 190.17 8.71
 2 2 5 112.76 6.04
 2 2 5 109.85 5.68
 2 2 6 122.31 6.6
 2 -2 6 107.92 6.53
 2 2 7 227.6 11.46
 2 2 8 115.73 7.21
 2 2 9 497.36 23.11
 -2 2 10 203.12 10.79
 2 2 10 218.66 10.09
 2 2 10 208.42 11.77
 -2 2 11 716.1 31.11
 2 2 11 680.37 30.16
 2 2 11 753.09 32.53
 -2 2 12 111.27 7.1
 2 2 12 108.93 6.19
 -2 2 13 477.01 21.3
 2 2 13 443.62 20.28
 2 2 14 198.14 10.24
 -2 2 14 218.51 11.32
 -2 2 15 1.23 3.7
 2 2 15 4.33 2.65
 -2 2 16 231.47 12.54
 -2 2 17 189.25 10.94
 -2 -3 -27 18 8.4
 -2 3 -27 10.74 7.39
 2 3 -27 9.82 8.3
 2 -3 -27 8.5 8.1
 -2 3 -26 9.87 7.63
 -2 -3 -26 5.11 7.65
 2 -3 -26 -2.81 8.46
 2 3 -26 -5.32 7.81
 -2 -3 -25 -1.67 7.39
 -2 3 -25 1.62 7.29
 2 3 -25 -1.74 7.43
 2 -3 -25 -0.92 7.91
 -2 -3 -24 50.61 8.7
 -2 3 -24 53.2 8.35
 2 3 -24 17.86 7.46
 2 -3 -24 30.38 8.7
 -2 -3 -23 -2.37 6.77
 -2 3 -23 2.32 6.92
 2 3 -23 9.97 7.52
 2 -3 -23 5.21 7.44
 -2 -3 -22 -0.76 6.41
 -2 3 -22 6 6.23
 2 -3 -21 0.84 4.03
 2 3 -21 4.8 5.16
 2 -3 -21 2.32 4.85
 -2 -3 -21 15.89 5.02
 -2 -3 -21 -0.74 6.36
 -2 3 -21 4.36 6.13
 2 -3 -20 11.29 4.06
 2 3 -20 14.96 5.12
 -2 -3 -20 16.89 5.01
 -2 3 -20 14.74 5.36
 2 -3 -20 13.47 5.38
 -2 3 -20 9.11 5.84
 -2 -3 -20 19.06 6.43
 2 -3 -19 10.83 3.74
 -2 -3 -19 7.42 5.19
 -2 3 -19 14.08 5.76
 2 -3 -19 15.67 4.63
 -2 -3 -19 11.51 4.35
 2 3 -19 6.38 4.52
 2 -3 -18 41.54 5.68
 -2 -3 -18 35.94 4.97
 -2 -3 -18 32.02 6.24
 -2 3 -18 30.69 6.11
 2 -3 -17 4.96 3.91
 -2 -3 -17 3.08 3.46
 -2 3 -17 6.68 4.66
 -2 -3 -17 3.64 4.46
 -2 -3 -16 24.56 5.49
 -2 3 -16 25.9 5.17
 -2 -3 -16 31.75 4.22
 2 -3 -16 32 4.87
 2 3 -16 38.11 5.04
 2 -3 -16 28.92 4.89
 -2 3 -15 5.98 3.99
 -2 -3 -15 7 4.05
 2 3 -15 10.74 4.17
 2 -3 -15 11.53 3.71
 -2 -3 -15 7.88 3.53
 2 -3 -15 9.16 4.11
 2 3 -15 2.49 3.45
 -2 -3 -14 -1.51 3.94
 2 -3 -14 -0.96 3.44
 2 3 -14 2.83 3.44
 -2 3 -14 -0.26 2.32
 -2 3 -14 4.38 3.54
 2 3 -14 2.54 3.33
 2 3 -14 2.74 2.7
 -2 -3 -14 0.74 3.12
 2 -3 -14 1.24 3.2
 2 -3 -13 27.18 4.15
 2 3 -13 24.09 4.26
 2 -3 -13 31.3 4.03
 -2 3 -13 30.5 4.32
 -2 -3 -13 23.48 3.63
 2 3 -13 27.52 3.5
 -2 3 -13 26.45 3.21
 2 3 -13 18.24 3.97
 2 -3 -12 23.92 3.93
 2 3 -12 25.33 3.98
 2 3 -12 26.34 3.45
 -2 3 -12 25.33 2.92
 -2 -3 -12 27.12 3.5
 -2 3 -12 25.68 3.81
 2 3 -12 24.82 4.01
 2 -3 -12 30.77 3.72
 2 -3 -11 63.97 5.02
 2 3 -11 63.77 5.04
 -2 3 -11 66.83 4.99
 2 3 -11 61.63 4.37
 -2 3 -11 64.2 3.9
 2 3 -11 72.37 5.29
 2 -3 -11 62.38 4.57
 2 -3 -10 16.66 3.12
 2 3 -10 16.91 3.07
 -2 -3 -10 16.41 2.54
 -2 3 -10 14.04 2.28
 2 3 -10 18.2 2.65
 -2 3 -10 13.26 3.04
 2 3 -10 20.1 3.15
 -2 3 -9 10.47 2.34
 2 3 -9 10.94 2.24
 2 3 -9 5.07 2.2
 2 -3 -8 456.67 9.12
 2 3 -8 455.56 9.22
 2 3 -8 448.26 8.09
 2 3 -7 20.49 2.53
 -2 -3 -7 19.09 2.01
 -2 3 -7 14.85 2.46
 2 3 -6 183.12 8.71
 2 3 -6 184.91 9.15
 2 -3 -6 193.61 9.21
 -2 -3 -6 188.12 8.56
 -2 3 -6 180.02 9.22
 2 -3 -6 184.29 8.91
 -2 -3 -6 189.79 9.05
 2 3 -5 119.72 5.69
 -2 -3 -5 121.25 5.98
 -2 3 -5 110.61 5.89
 2 -3 -5 123.44 6.03
 2 -3 -5 125.11 6.16
 2 -3 -5 108.13 5.05
 -2 3 -5 110.71 6.13
 2 3 -5 105.84 6.4
 -2 -3 -5 123.96 5.49
 -2 3 -4 580.77 24.99
 -2 3 -4 602.1 24.49
 2 3 -4 600.77 24.93
 2 -3 -4 604.84 25.28
 -2 -3 -4 584.08 25.07
 -2 3 -4 559.23 25.04
 2 -3 -4 601.47 24.58
 2 3 -4 593.44 25.85
 -2 3 -4 583.9 25.35
 2 3 -3 727.11 28.43
 -2 3 -3 671.83 27.81
 -2 3 -3 682.79 27.68
 2 3 -3 671.02 28.16
 2 -3 -3 663.91 28.56
 -2 -3 -3 662.21 28.17
 -2 3 -3 659.16 28.18
 -2 3 -3 672.01 28.4
 -2 3 -3 652.02 28.45
 2 -3 -2 540.85 23.25
 -2 3 -2 554.24 22.87
 2 -3 -2 543.74 22.99
 2 3 -2 543.48 22.64
 2 3 -2 553.87 22.49
 2 3 -2 532.76 22.67
 -2 3 -2 523.31 22.33
 -2 -3 -2 540.53 22.35
 -2 3 -2 510.5 22.61
 -2 3 -1 22.85 1.99
 -2 3 -1 20.11 1.68
 2 -3 -1 18.27 2.16
 2 3 -1 23.14 1.74
 -2 -3 -1 18.38 1.87
 2 -3 -1 18.68 2.19
 2 3 -1 20.68 1.78
 -2 3 -1 20.45 1.23
 -2 -3 -1 20.6 1.24
 2 3 -1 24.25 1.54
 2 -3 -1 19.13 1.25
 2 3 -1 20.66 1.27
 -2 3 0 3962.02 176.54
 2 3 0 4360.06 176.94
 -2 -3 0 4493.37 176.45
 -2 3 0 4267.34 176.42
 2 3 0 4365.94 177.05
 2 -3 0 4509.8 176.41
 2 3 0 4317.44 176.41
 -2 -3 0 4219.52 177.28
 2 -3 1 14.99 1.31
 -2 -3 1 11.27 1.6
 -2 -3 1 11.4 1.55
 2 -3 1 13.59 1.02
 2 3 1 12.7 1.02
 -2 -3 1 9.48 1.82
 -2 -3 2 577.54 23.29
 2 -3 2 529.65 22.15
 2 3 2 554.26 22.36
 -2 3 2 522.27 22.46
 -2 -3 2 535.43 22.51
 -2 -3 2 565.22 23.42
 2 -3 2 493.05 22.63
 -2 -3 3 690.96 27.46
 2 3 3 627.9 27.46
 2 -3 3 632.08 27.49
 2 3 3 653.13 27.05
 -2 -3 3 665.87 28.35
 2 -3 4 692.64 29.89
 2 3 4 709.22 29.88
 2 3 4 706.21 29.41
 -2 -3 4 706.42 29.15
 2 -3 5 128.29 6.98
 2 3 5 142.24 7.08
 2 -3 6 200.81 10.44
 2 3 6 223.53 10.57
 2 3 7 40.76 3.68
 2 -3 7 32.35 3.52
 2 -3 8 556.01 25.03
 2 3 8 546.13 24.95
 2 3 9 24.51 3.83
 2 -3 9 17.23 3.45
 2 -3 10 32.75 4.58
 2 3 10 34.09 4.4
 -2 3 13 44.45 4.74
 2 3 13 39.71 3.97
 2 3 14 0.84 2.61
 -2 3 14 -1.25 3.31
 -2 3 15 2.14 3.89
 2 3 15 6.97 3.02
 -2 3 16 51.99 5.61
 2 3 16 54.94 4.87
 2 3 17 8.6 3.37
 -2 3 17 7.7 4.08
 -2 3 18 52.81 5.95
 -2 3 19 12.29 4.61
 -2 -4 -26 0.84 7.94
 -2 4 -26 2.4 7.2
 2 4 -26 2.59 7.78
 2 -4 -26 -3.69 8.45
 -2 -4 -25 22.25 7.79
 -2 4 -25 22.99 7.54
 2 -4 -25 35.41 8.93
 2 4 -25 10.21 7.57
 -2 -4 -24 -1.61 7.11
 -2 4 -24 3.89 6.95
 2 4 -24 4.16 7.3
 2 -4 -24 0.88 7.73
 -2 4 -23 -6.07 6.83
 -2 -4 -23 -8.58 6.53
 2 -4 -23 -1.71 7.3
 2 4 -23 0.81 6.91
 2 4 -22 5.53 6.86
 -2 4 -22 8.1 6.21
 2 -4 -22 -2.5 6.67
 2 -4 -22 7.97 4.64
 -2 -4 -22 10.55 6.71
 -2 -4 -22 2.48 4.66
 2 -4 -21 5.67 4.25
 2 4 -21 1.15 5.26
 -2 -4 -21 -0.48 4.39
 2 -4 -21 6.59 4.79
 -2 -4 -21 3.62 6.13
 -2 4 -21 -2.85 5.97
 2 -4 -20 16.54 4.6
 2 4 -20 13.92 5.49
 -2 -4 -20 16.31 4.72
 2 -4 -20 20.2 5.38
 -2 -4 -20 18.12 6.34
 -2 4 -20 8.95 5.75
 2 -4 -19 0.94 4.06
 -2 -4 -19 4.65 5.5
 -2 4 -19 7.94 5.79
 -2 -4 -19 5.4 4.03
 2 -4 -19 1.02 4.59
 2 4 -19 1.29 5.38
 2 4 -19 -2.32 4.86
 -2 4 -18 -3.15 5.22
 -2 -4 -18 3.79 5.17
 2 4 -18 1.25 4.65
 2 -4 -18 -0.49 4.16
 -2 -4 -18 -0.86 3.45
 -2 4 -18 0.59 4.32
 2 4 -18 0.57 4.67
 -2 4 -17 41.36 6.01
 -2 -4 -17 37.69 6.06
 2 -4 -17 41.74 5.25
 2 4 -17 37.86 5.69
 -2 -4 -17 43.62 5.04
 -2 4 -17 48.77 6.09
 2 4 -17 40.19 6.21
 -2 -4 -16 4.5 4.26
 -2 4 -16 8.5 4.64
 2 4 -16 6.68 3.54
 -2 -4 -16 5.87 3.42
 -2 4 -16 8.06 3.28
 -2 4 -16 2.18 3.81
 2 -4 -16 2.67 3.81
 2 4 -16 2.3 4.35
 2 -4 -16 0.53 3.96
 2 4 -16 8.24 3.9
 -2 4 -15 32.58 5.28
 -2 -4 -15 24.32 4.84
 -2 -4 -15 25.74 3.86
 -2 4 -15 13.62 4.29
 2 4 -15 25.09 3.72
 2 4 -15 24.69 4.32
 -2 4 -15 21.32 3.39
 2 -4 -15 24.71 3.99
 2 4 -15 27.06 4.64
 2 -4 -15 29.26 4.8
 -2 4 -14 8.04 4.07
 -2 -4 -14 20.77 4.44
 -2 4 -14 20.87 3.05
 2 4 -14 16.14 3.94
 -2 4 -14 11.49 4.09
 2 -4 -14 22.28 3.73
 2 4 -14 13.94 3.51
 -2 -4 -14 16.18 3.34
 2 4 -14 15.85 4
 2 -4 -14 18.58 4.21
 -2 -4 -13 11.06 3.63
 -2 4 -13 14.06 3.87
 2 4 -13 13.69 3.66
 2 -4 -13 8.97 3.51
 -2 4 -13 12.58 2.76
 2 4 -13 12.3 3.65
 2 -4 -13 12.03 3.41
 -2 4 -13 18.01 3.99
 2 4 -13 11.62 3.19
 -2 -4 -13 14.69 3.16
 -2 -4 -12 274.51 13.96
 2 -4 -12 272.65 13.32
 2 4 -12 255.01 13.94
 2 -4 -12 247.51 13.73
 2 4 -12 291.03 13.97
 -2 4 -12 268.21 12.77
 -2 4 -12 280.41 14.09
 -2 -4 -12 273.58 12.99
 2 4 -12 254.54 13.14
 -2 -4 -11 103.04 5.55
 2 -4 -11 0.31 0.82
 2 4 -11 91.85 5.42
 2 -4 -11 97.93 5.35
 2 4 -11 99.9 5.38
 -2 -4 -11 1.07 0.8
 2 4 -11 94.54 4.72
 -2 4 -11 110.98 5.7
 -2 -4 -10 38.64 3.95
 2 -4 -10 29.63 3.25
 2 4 -10 33.35 3.98
 2 4 -10 29.44 3.86
 2 -4 -10 30.67 3.73
 -2 4 -10 32.48 3.86
 2 4 -10 35.1 3.49
 -2 -4 -10 28.74 3.06
 -2 -4 -9 2.86 1.22
 2 4 -9 183.26 5.12
 2 4 -9 179.69 6.72
 2 4 -9 177.53 6.2
 2 -4 -9 2.34 1.36
 -2 4 -9 186.86 6.6
 -2 -4 -8 33.52 3.27
 -2 4 -8 24.66 3.08
 2 -4 -8 18.66 2.87
 2 4 -8 29.06 2.68
 2 -4 -8 32.46 3.25
 2 4 -8 27.03 3.08
 -2 4 -8 27.09 3.13
 -2 -4 -8 26.02 2.42
 -2 4 -7 2.06 1.3
 -2 4 -7 2.48 1.89
 2 -4 -7 3.96 2.2
 2 4 -7 1.57 1.48
 2 4 -7 3.02 2.65
 2 4 -7 5.74 2.08
 2 -4 -7 4.66 0.99
 -2 -4 -7 3.46 1.29
 -2 4 -7 2.98 2.11
 -2 4 -6 49.27 3.12
 2 4 -6 57.17 3.24
 -2 -4 -6 45.97 3.37
 2 -4 -6 60.04 3.85
 -2 4 -6 44.51 3.38
 2 4 -6 49.29 3.56
 2 -4 -6 44.51 2.63
 2 -4 -6 51.47 3.59
 2 4 -6 44.95 4.25
 -2 -4 -6 47.85 2.81
 -2 4 -6 45.19 3.72
 -2 4 -5 298.23 12.86
 -2 4 -5 283.16 12.28
 -2 4 -5 292.21 12.23
 2 4 -5 281.45 12.68
 2 -4 -5 299.29 13.28
 -2 4 -5 285.11 12.92
 -2 -4 -5 287.48 12.92
 2 -4 -5 296.57 13.12
 2 -4 -5 283 12.43
 2 4 -5 285.36 13.07
 -2 4 -5 286.43 13.32
 -2 4 -4 228.4 10.78
 -2 4 -4 234.8 10.2
 2 4 -4 253.22 11.03
 -2 4 -4 239.62 10
 2 4 -4 244.94 10.54
 2 -4 -4 244.44 11.18
 -2 -4 -4 237.16 10.59
 -2 4 -4 222.44 10.55
 -2 4 -4 235.76 11
 2 -4 -4 235.82 10.82
 -2 4 -3 73.96 4.09
 -2 4 -3 82.33 4.34
 2 4 -3 62.52 4.38
 2 4 -3 69.45 3.93
 2 4 -3 70.66 4.13
 2 4 -3 74.86 3.75
 2 -4 -3 74.24 4.45
 -2 4 -3 69.91 3.68
 -2 -4 -3 77.35 3.72
 -2 4 -3 71.86 3.19
 -2 4 -2 14.91 1.53
 -2 4 -2 12.74 1.82
 -2 4 -2 13.71 1.92
 2 -4 -2 17.02 2.24
 2 4 -2 16.93 1.71
 -2 -4 -2 16.25 1.93
 2 4 -2 15.3 1.83
 2 -4 -2 13.85 2.14
 -2 -4 -2 15.1 1.18
 -2 4 -2 15.9 1.18
 2 4 -2 14.18 1.39
 2 -4 -1 11.93 1.24
 -2 4 -1 11.61 1.5
 2 4 -1 16.09 1.66
 2 4 -1 13.07 1.85
 2 -4 -1 12 2.1
 2 -4 -1 11.8 0.98
 2 4 -1 11.52 0.98
 2 4 -1 13.69 1.36
 -2 -4 -1 14.61 1.03
 -2 4 -1 12.36 0.93
 -2 -4 -1 11.71 1.86
 -2 -4 0 119.97 6.58
 -2 -4 0 125.88 5.77
 -2 -4 0 111.65 6.17
 2 4 0 131.47 6.33
 2 4 0 122.87 5.27
 2 -4 0 122.17 5.24
 2 -4 0 122.57 5.58
 2 -4 1 16.44 1.05
 -2 -4 1 19.67 2.2
 -2 -4 1 17.4 1.6
 2 4 1 14.9 1.14
 2 -4 1 17.71 1.18
 -2 -4 1 17.25 2.04
 -2 4 1 14.27 2.02
 -2 -4 1 20.71 2.48
 2 -4 1 13.79 1.48
 -2 -4 2 18.54 2.34
 2 -4 2 18.44 2.24
 2 -4 2 15.77 1
 -2 -4 2 17.77 1.77
 -2 -4 2 13.91 2.08
 2 -4 2 15.69 1.33
 -2 4 2 14.97 1.7
 2 -4 2 13.6 1.35
 2 -4 2 15.96 1.73
 2 4 3 79.5 4.28
 2 -4 3 81.91 4.38
 2 -4 3 81.59 4.78
 -2 -4 3 80.93 4.32
 2 4 3 87.23 3.79
 -2 -4 3 82.81 5.3
 2 4 4 249.09 11.67
 2 -4 4 252.71 11.7
 -2 -4 4 269.45 11.61
 2 -4 4 267.16 12.13
 -2 -4 4 252.18 11.32
 -2 -4 4 253.76 12.83
 -2 -4 5 326 13.92
 2 -4 5 317.99 14.76
 2 4 5 326.27 14.77
 2 -4 6 58.3 4.29
 2 4 6 58.54 4.27
 2 -4 7 4.59 2.29
 2 4 7 5.13 2.35
 2 -4 8 39.24 4.04
 2 4 8 33.18 3.84
 2 -4 9 244.04 12.67
 2 4 9 235.19 12.55
 -2 4 14 27.49 4.41
 2 4 14 21.47 3.66
 -2 4 15 23.84 4.77
 2 4 15 37.73 4.05
 -2 4 16 13.03 4.28
 2 4 16 14.61 3.57
 -2 4 17 59.61 6.12
 2 4 17 45.7 4.89
 2 4 18 -1 3.69
 -2 4 18 5.76 4.4
 -2 4 19 -3.9 4.61
 -2 4 20 30.95 5.96
 -2 5 -26 3.09 7.09
 -2 -5 -26 -1.63 7.48
 2 5 -26 -2.5 7.71
 2 -5 -26 -5.4 8.22
 -2 -5 -25 -6.43 8.06
 -2 5 -25 0.77 7.25
 2 5 -25 -0.83 7.8
 2 -5 -25 6.21 8
 -2 5 -24 11.37 6.96
 -2 -5 -24 25.98 7.67
 2 -5 -24 19.1 7.99
 2 5 -24 15.38 7.8
 -2 5 -23 4.45 6.4
 -2 -5 -23 -4.6 6.81
 2 -5 -23 -5.89 7.51
 2 5 -23 -6.31 7.41
 2 5 -22 25.72 6
 2 -5 -22 18.3 5.29
 2 5 -22 31.49 7.39
 2 -5 -22 27.65 7.8
 -2 -5 -22 16.27 6.94
 -2 5 -22 31.72 7.03
 2 -5 -22 30.15 6.1
 2 5 -21 26.56 6.41
 2 5 -21 27.98 5.53
 2 -5 -21 27.42 5.33
 2 -5 -21 7.08 6.92
 -2 5 -21 22.31 6.4
 -2 -5 -21 26.32 6.67
 2 -5 -21 19.5 5.43
 2 -5 -20 4.22 4.54
 -2 -5 -20 7.49 5.57
 -2 5 -20 4.71 5.76
 2 5 -20 0.85 4.5
 2 -5 -20 6.45 4.3
 -2 -5 -20 1.73 4.36
 2 5 -20 4.35 5.57
 2 -5 -19 30.52 5.4
 -2 -5 -19 20.22 5.67
 -2 5 -19 25.25 5.92
 2 5 -19 16.99 4.53
 -2 5 -19 22.15 5.43
 -2 -5 -19 18.72 4.28
 2 5 -19 13.02 5.52
 2 -5 -19 24.42 4.71
 2 5 -19 26.15 5.84
 -2 5 -18 1.86 4.81
 -2 -5 -18 7.44 5.02
 2 5 -18 7.7 3.87
 2 -5 -18 10.11 4.11
 -2 -5 -18 6.76 3.54
 2 5 -18 5.68 4.69
 -2 5 -18 15.51 5.02
 2 5 -18 4.95 5.29
 -2 -5 -17 14.1 5.08
 -2 5 -17 8.85 4.77
 2 5 -17 9.86 3.58
 -2 5 -17 10.96 4.38
 2 -5 -17 11.39 4.36
 -2 -5 -17 10.97 3.62
 2 5 -17 9.13 4.52
 2 5 -17 11.07 3.91
 -2 5 -17 12.04 3.68
 2 5 -17 9.18 5
 -2 -5 -16 16.04 4.89
 -2 5 -16 10.6 4.71
 2 5 -16 19 3.93
 -2 -5 -16 22.24 3.71
 -2 5 -16 15.31 3.5
 2 -5 -16 17.85 4.08
 2 5 -16 20.45 5.25
 2 5 -16 21.75 3.8
 -2 5 -16 15.55 4.45
 2 5 -16 14.44 4.83
 2 -5 -16 17.2 4.66
 2 5 -16 19.26 4.46
 -2 5 -15 29.93 5.47
 -2 -5 -15 24.39 5
 2 5 -15 28.64 3.83
 -2 -5 -15 33.97 3.93
 -2 5 -15 26.65 4.91
 -2 5 -15 28.61 3.93
 2 -5 -15 32.47 4.25
 2 5 -15 18.46 4.85
 2 5 -15 34.32 4.17
 2 -5 -15 33.3 4.83
 2 5 -15 28.89 5.6
 2 5 -15 27.12 4.77
 -2 5 -14 33.73 2.53
 -2 -5 -14 34.84 5.12
 -2 5 -14 39.77 5
 2 5 -14 36.25 4.07
 2 -5 -14 37.32 4.3
 2 5 -14 26.67 4.4
 2 5 -14 31.43 4.98
 -2 5 -14 35.32 3.98
 -2 5 -14 19.88 4.52
 -2 -5 -14 33.28 3.72
 2 -5 -14 33.43 4.59
 2 5 -14 34.53 5.46
 2 5 -14 36.82 4.59
 -2 5 -13 53.67 3.35
 -2 -5 -13 65.6 5.94
 -2 5 -13 67.28 5.86
 2 5 -13 58.51 4.67
 2 -5 -13 49.47 4.7
 -2 -5 -13 57.64 4.5
 2 5 -13 51.94 5.52
 2 5 -13 55.61 5.05
 -2 5 -13 55.32 5.49
 -2 5 -13 61.77 4.84
 2 -5 -13 53.12 5.45
 2 5 -13 58.14 6.32
 2 5 -13 53.84 5.22
 -2 5 -12 116.32 5.43
 -2 -5 -12 104.81 7.2
 -2 5 -12 110.65 7.43
 2 5 -12 109.95 6.37
 2 -5 -12 118.93 6.72
 2 5 -12 106.99 7.57
 -2 5 -12 111.49 7.58
 2 5 -12 97.97 6.67
 2 5 -12 94.07 7.84
 -2 -5 -12 78.02 5.74
 2 5 -12 99.5 6.98
 2 -5 -12 108.78 7.23
 -2 5 -11 56.24 3.14
 -2 -5 -11 53.84 4.78
 -2 5 -11 58.51 4.9
 2 5 -11 54.22 4.92
 2 5 -11 58.4 3.92
 -2 5 -11 58.96 4.94
 -2 -5 -11 50.76 3.65
 2 5 -11 56.16 4.36
 2 5 -11 62.62 4.82
 2 -5 -11 56.26 4.83
 2 5 -11 55.68 5.58
 -2 5 -10 105.34 5.49
 -2 5 -10 108.73 6.86
 -2 -5 -10 103.15 6.78
 2 5 -10 110.47 6.01
 2 5 -10 102.92 7.11
 2 5 -10 91.69 7.39
 -2 5 -10 106.05 7.1
 2 -5 -10 105.32 6.81
 2 5 -10 115.75 6.9
 -2 5 -9 44.78 2.53
 -2 -5 -9 -0.31 1.24
 -2 5 -9 39.84 3.6
 2 5 -9 33.89 3.87
 2 5 -9 40.94 2.88
 -2 5 -9 46.98 2.6
 -2 5 -9 50.17 4.17
 2 5 -9 52.22 4.82
 2 -5 -9 35.09 1.94
 2 -5 -9 0.33 1.32
 2 5 -9 45.38 3.77
 -2 5 -8 239.56 10.67
 2 5 -8 224.54 10.73
 -2 5 -8 232.57 10.39
 2 5 -8 222.3 11.84
 -2 -5 -8 239.19 11.39
 -2 5 -8 236.1 11.4
 -2 5 -8 227.25 11.71
 -2 -5 -8 235.83 10.52
 2 5 -8 235.88 12.57
 2 -5 -8 220.11 10.23
 2 5 -8 240.54 11.56
 2 -5 -8 242.37 11.5
 -2 5 -7 0.7 1.63
 -2 5 -7 0.11 1.09
 -2 5 -7 0.85 1.14
 2 5 -7 -1.32 2.18
 2 5 -7 -0.17 1.54
 -2 5 -7 0.24 1.81
 -2 5 -7 -0.31 2.04
 2 -5 -7 -0.12 1.19
 2 5 -7 0.8 1.98
 2 5 -7 3.41 2.66
 -2 5 -6 361.78 6.39
 -2 5 -6 348.39 4.79
 2 5 -6 334.6 7.26
 2 5 -6 347.9 5.83
 -2 5 -6 370.64 4.45
 -2 -5 -6 337.52 6.42
 -2 5 -6 352.39 6.65
 2 -5 -6 341.76 7.49
 -2 5 -6 347.45 7.69
 2 5 -6 341.27 9.1
 2 -5 -6 349.4 5.46
 2 -5 -6 343.57 6.96
 2 5 -6 362.18 7.24
 -2 5 -5 174.48 4.7
 2 5 -5 162 5.63
 2 5 -5 162.21 4.4
 -2 5 -5 160.08 3.36
 2 5 -5 162.08 5.1
 -2 5 -5 166.65 2.68
 2 5 -5 161.82 3.98
 -2 5 -5 157.56 4.21
 -2 -5 -5 159.84 4.25
 2 -5 -5 152.25 5.22
 -2 -5 -5 172.88 5.48
 -2 5 -5 149.74 4.88
 2 -5 -5 169.59 4.72
 2 5 -5 164.63 4.68
 2 5 -4 57.57 3.73
 2 -5 -4 61.63 3.82
 2 5 -4 66.61 4.36
 -2 5 -4 71.6 4.2
 2 5 -4 71.3 4.34
 2 5 -4 70.52 3.96
 2 5 -4 71.92 3.65
 2 -5 -4 73.62 4.63
 -2 -5 -4 68.86 4.49
 -2 -5 -4 65.11 3.59
 -2 5 -4 69.84 3.63
 -2 5 -4 58.87 3.01
 -2 5 -4 61.44 4
 -2 5 -3 61.16 3.72
 -2 5 -3 62.79 4.13
 2 -5 -3 63.88 4.33
 2 5 -3 65.37 3.79
 2 -5 -3 61.37 3.37
 2 5 -3 61.23 3.44
 -2 -5 -3 58.77 3.98
 2 5 -3 59.41 3.98
 -2 5 -3 60.86 3.2
 -2 -5 -3 62.11 3.19
 2 5 -3 61.96 3.37
 -2 5 -2 59.15 3.76
 2 -5 -2 56.22 3.07
 2 5 -2 58.64 3.59
 -2 5 -2 52.61 4.35
 2 -5 -2 56.81 4.23
 2 5 -2 53.24 3.82
 2 5 -2 60.6 3.26
 -2 -5 -2 62.21 2.86
 -2 5 -2 58.77 2.83
 -2 -5 -2 55.13 4.03
 2 -5 -1 28.87 1.75
 2 -5 -1 25.27 2.09
 -2 5 -1 36.54 2.45
 -2 -5 -1 32.7 1.65
 -2 -5 -1 25.2 2.21
 -2 5 -1 30.47 1.6
 2 5 -1 26.82 2.71
 2 -5 -1 31.57 3.24
 2 5 -1 26.8 1.6
 2 -5 -1 30.97 1.6
 -2 -5 -1 25.52 3.05
 -2 -5 0 184.21 9.01
 -2 5 0 170.61 8.66
 -2 -5 0 160.02 7.69
 -2 -5 0 171.69 8.27
 2 5 0 176.56 8.5
 -2 -5 0 152.33 8.27
 2 5 0 167.45 7.08
 2 -5 0 170.32 7.55
 2 -5 1 30.09 3.02
 -2 -5 1 34.39 3.02
 -2 -5 1 34.27 2.48
 2 -5 1 32 2.18
 2 -5 1 33.97 2.31
 -2 -5 1 28.79 2.14
 -2 -5 1 28.42 2.96
 -2 5 1 26.77 2.76
 2 -5 1 28.01 1.66
 -2 -5 1 30.76 3.32
 2 -5 1 27.36 1.74
 2 -5 2 66.11 4.06
 -2 -5 2 71.95 3.99
 2 -5 2 75.98 3.46
 -2 -5 2 74.17 4.72
 2 -5 2 69.51 3.73
 2 -5 2 72.37 3.58
 2 5 2 70.94 3.57
 -2 5 2 70.31 4.33
 2 -5 2 65.75 4.62
 -2 -5 2 64.81 4.77
 2 -5 3 64.33 3.23
 2 -5 3 76.36 4.38
 -2 -5 3 71.57 4.02
 2 -5 3 73.14 3.68
 2 5 3 75.52 3.84
 2 -5 3 63.59 3.77
 2 -5 3 63.39 4.48
 -2 -5 3 68.43 5.02
 2 -5 4 88.71 4.83
 2 5 4 90.14 4.8
 -2 -5 4 87.4 4.78
 -2 -5 4 88.22 6.06
 -2 -5 4 75.23 4.74
 -2 -5 5 172.75 8.35
 2 -5 5 179.55 8.83
 2 5 5 183.32 8.84
 2 5 6 436.43 19.3
 2 -5 6 420.77 19.27
 2 5 7 -1.57 2.29
 2 -5 7 4.19 2.36
 2 5 8 268.61 13.59
 2 -5 8 278.6 13.7
 -2 5 16 23.12 4.86
 2 5 16 16.97 3.9
 -2 5 17 12.15 4.84
 2 5 17 9.33 3.72
 2 5 18 6.47 3.92
 -2 5 18 15.17 4.99
 -2 5 19 16.81 5.23
 -2 6 -26 4.47 7.27
 2 -6 -26 19.19 8.59
 -2 -6 -26 8.64 7.63
 2 6 -26 2.41 7.54
 -2 6 -25 4.44 7.36
 -2 -6 -25 27.19 7.63
 2 6 -25 22.32 8.08
 2 -6 -25 35.28 8.46
 -2 6 -24 -3.67 7.14
 -2 -6 -24 6.86 7.77
 2 6 -24 5.5 7.31
 2 -6 -24 5.07 7.96
 -2 6 -23 24.48 6.75
 -2 -6 -23 26.79 7.62
 2 -6 -23 23.02 8.18
 2 6 -23 33.01 7.93
 2 -6 -22 13.27 5.43
 -2 -6 -22 14.42 7.11
 -2 6 -22 12.65 6.29
 2 -6 -22 22.29 5.48
 2 -6 -22 17.46 7.14
 2 6 -22 23.85 7.22
 2 -6 -21 4.08 5.05
 2 6 -21 4.34 6.22
 2 -6 -21 0.76 6.89
 -2 -6 -21 8.34 6.21
 -2 6 -21 5.44 5.56
 2 -6 -21 9.91 4.51
 2 6 -20 13.9 6.08
 2 6 -20 13.39 4.39
 2 -6 -20 11.7 5.29
 2 -6 -20 7.36 6.36
 -2 -6 -20 9.3 5.6
 -2 6 -20 6.57 5.7
 2 -6 -20 17.81 4.84
 2 -6 -19 18.1 5.62
 -2 -6 -19 21.56 6.05
 -2 6 -19 23.29 5.83
 -2 6 -19 19.99 4.31
 2 6 -19 22.59 4.41
 2 6 -19 27.96 5.01
 2 -6 -19 27.68 4.72
 2 6 -19 27.76 6.48
 -2 -6 -18 19.88 5.74
 -2 6 -18 16.29 5.52
 2 6 -18 30.9 4.36
 -2 6 -18 27.05 4.06
 2 6 -18 28.77 4.87
 2 6 -18 22.89 5.62
 2 -6 -18 23.15 4.53
 -2 6 -18 12.08 5.1
 -2 6 -18 21.37 4.39
 2 6 -18 22.44 6.14
 -2 6 -17 16.67 5.38
 -2 -6 -17 4.58 4.55
 -2 6 -17 8.96 3.65
 2 6 -17 7.5 3.69
 -2 6 -17 13.4 3.84
 2 -6 -17 8.01 3.69
 2 6 -17 11.69 4.71
 2 6 -17 6.3 4.11
 -2 6 -17 7.01 4.25
 -2 -6 -17 12.72 3.61
 2 6 -17 11.14 5.22
 -2 6 -16 32.7 5.64
 -2 -6 -16 29.11 5.3
 2 6 -16 36.44 4.21
 -2 6 -16 30.21 3.93
 -2 6 -16 28.16 5.29
 2 6 -16 43.1 4.75
 2 6 -16 41.48 6
 2 -6 -16 34.93 4.29
 -2 -6 -16 35.21 4.04
 -2 6 -16 36.98 4.57
 2 6 -16 30.72 5.04
 2 -6 -16 41.18 5.54
 2 6 -16 33 5.89
 -2 6 -15 49.81 5.8
 -2 -6 -15 48.59 5.96
 2 6 -15 51.53 4.7
 -2 6 -15 60.72 4.65
 2 -6 -15 62.81 5.1
 -2 -6 -15 64.29 4.81
 2 6 -15 57.48 6.46
 -2 6 -15 55.05 5.11
 -2 6 -15 59.02 6.12
 2 6 -15 57.43 5.52
 2 6 -15 62.61 5.93
 2 -6 -15 52.19 3.19
 2 6 -15 63.55 6.95
 2 -6 -15 69.33 6.05
 -2 6 -14 27.36 4.76
 -2 -6 -14 24.1 4.24
 2 6 -14 18.77 3.29
 -2 6 -14 19.4 3.21
 -2 6 -14 30.49 3.86
 2 6 -14 22.24 4.58
 -2 -6 -14 19.55 3.3
 -2 6 -14 19.16 4.39
 2 -6 -14 19 3.49
 2 6 -14 27.01 4.3
 2 -6 -14 14.71 4.06
 2 6 -14 25.31 4.43
 2 6 -14 27.37 5.7
 2 -6 -14 22.74 2.05
 -2 -6 -13 25 4.24
 -2 6 -13 31.25 4.58
 2 6 -13 27.04 3.35
 -2 6 -13 25.99 3.08
 2 -6 -13 26.24 3.45
 -2 6 -13 28.1 4.55
 2 6 -13 22.96 3.83
 -2 -6 -13 29.39 3.21
 2 6 -13 20.68 4.27
 2 -6 -13 23.26 2.17
 2 6 -13 27.26 5.44
 2 6 -13 26.56 4.25
 2 -6 -13 25.11 4.35
 -2 -6 -12 73 5.08
 -2 6 -12 88.52 5.5
 2 6 -12 81.06 4.16
 -2 6 -12 72.13 3.65
 2 6 -12 77.59 5.67
 2 -6 -12 -0.56 0.78
 -2 6 -12 88.82 5.87
 -2 -6 -12 -0.23 0.59
 2 6 -12 74.59 4.96
 2 -6 -12 73.09 2.59
 2 6 -12 68.26 4.92
 2 -6 -12 80.91 5.46
 2 6 -12 64.66 6.31
 -2 6 -11 274.8 11.94
 2 6 -11 271.93 12.47
 2 6 -11 265.09 13.97
 -2 6 -11 275.06 12.09
 2 -6 -11 259.06 12.49
 -2 6 -11 259.47 13.34
 -2 -6 -11 254.88 13.24
 -2 6 -11 265.23 13.83
 2 6 -11 254.3 14.72
 2 6 -11 239.6 13.15
 2 -6 -11 271.19 13.41
 2 -6 -11 257.57 11.59
 -2 6 -10 79.73 4.34
 -2 6 -10 68.99 4.04
 -2 6 -10 62.18 4.07
 2 6 -10 75.33 5.83
 2 6 -10 70.25 4.53
 -2 6 -10 75.78 5.41
 -2 -6 -10 85.41 5.6
 -2 6 -10 64.87 5.59
 2 6 -10 68.45 5.23
 2 6 -10 77.38 6.58
 2 -6 -10 73.31 5.36
 2 -6 -10 65.37 3.88
 -2 6 -9 279.76 7.44
 -2 6 -9 259.49 6.8
 2 6 -9 260.42 7.54
 -2 6 -9 269.92 6.79
 2 6 -9 250.19 9.38
 2 -6 -9 249.52 7.37
 -2 -6 -9 24.41 5.44
 -2 6 -9 252.58 8.54
 -2 6 -9 267.15 9.43
 2 -6 -9 8.22 5.25
 2 6 -9 284.75 8.96
 2 6 -9 286.19 10.92
 2 -6 -9 252.66 6.77
 -2 6 -8 177.08 8.08
 2 -6 -8 177.99 8.33
 2 6 -8 177.48 9.65
 -2 6 -8 169.35 7.93
 2 6 -8 176.6 8.43
 -2 -6 -8 179.93 8.98
 -2 6 -8 169.57 8.93
 -2 6 -8 176.08 9.52
 2 -6 -8 171.13 8.23
 2 6 -8 174.37 10.35
 2 -6 -8 174.21 9.08
 2 6 -8 172.57 9.1
 -2 6 -7 183.6 8.01
 2 6 -7 180.9 8.61
 2 6 -7 165.3 9.09
 2 6 -7 176.7 8.33
 -2 6 -7 174.69 7.73
 2 6 -7 166.75 9.31
 2 -6 -7 173.61 8.03
 -2 6 -7 172.54 8.65
 -2 6 -7 184.26 9.33
 2 -6 -7 165.72 8.23
 2 6 -7 158.8 8.74
 2 6 -7 155.39 9.93
 2 6 -6 117.17 4.31
 -2 6 -6 113.83 3.46
 2 6 -6 106.21 5
 2 6 -6 116.52 3.84
 2 6 -6 114.7 5.3
 -2 6 -6 115.93 2.8
 -2 6 -6 119.75 4.26
 -2 -6 -6 124.39 4.24
 -2 6 -6 124.61 5.19
 2 6 -6 102.28 4.34
 2 6 -6 108.59 6.19
 2 -6 -6 107.17 4.29
 -2 -6 -5 346.02 7.22
 2 6 -5 -0.42 1.22
 2 6 -5 353.77 6.49
 2 -6 -5 350.01 6.28
 -2 6 -5 334.48 7.88
 2 6 -5 367.94 7.84
 2 6 -5 351.89 6.55
 2 6 -5 -0.59 1.26
 2 6 -5 348.02 5.48
 2 6 -5 349.08 7.66
 -2 6 -5 336.46 5.59
 -2 -6 -5 354.83 5.71
 -2 6 -5 335.53 3.56
 -2 6 -5 315.92 6.95
 -2 -6 -4 330.56 7.63
 2 6 -4 301.1 5.98
 2 -6 -4 342.4 6.06
 2 6 -4 342.94 5.67
 2 6 -4 341.29 6.8
 2 6 -4 361.84 7.93
 -2 6 -4 342.08 9.17
 2 6 -4 318.43 7.29
 2 6 -4 333.56 7.76
 -2 6 -4 336.49 5.36
 -2 -6 -4 336.46 5.34
 -2 6 -4 329.19 6.94
 -2 6 -3 172.86 8.37
 2 6 -3 185.17 8.02
 -2 -6 -3 169.77 9.04
 2 -6 -3 170.74 7.89
 -2 6 -3 179.19 8.77
 2 -6 -3 180.02 9.26
 -2 6 -3 191.27 9.8
 2 6 -3 179.64 8.58
 2 6 -3 177.69 8.56
 2 6 -3 186.02 9.07
 -2 -6 -3 171.85 7.66
 -2 6 -3 172.43 7.68
 2 6 -3 160.89 8.02
 2 -6 -2 250.09 10.93
 2 -6 -2 246.57 11.08
 -2 -6 -2 267.71 12.71
 2 6 -2 267.88 11.19
 2 -6 -2 262.62 11.5
 -2 6 -2 269.94 12.01
 -2 6 -2 261.31 12.97
 2 -6 -2 265.19 12.77
 2 6 -2 261.9 12.03
 2 6 -2 261.01 11.78
 2 6 -2 268.76 12.49
 -2 6 -2 270.2 10.95
 -2 -6 -2 258.86 10.96
 2 -6 -2 255.76 10.93
 2 6 -2 261.41 10.98
 -2 6 -1 209.69 10.8
 -2 -6 -1 215.82 9.87
 2 -6 -1 198.51 10.67
 2 6 -1 212.29 9.47
 2 -6 -1 208.1 9.07
 -2 -6 -1 195.25 10.35
 2 6 -1 224.46 10.53
 -2 -6 -1 218.25 10.87
 2 -6 -1 201.86 9.6
 -2 -6 0 1.29 1.55
 -2 -6 0 4.36 1.9
 2 -6 0 1.04 1.03
 2 6 0 2.87 0.95
 -2 6 0 0.33 0.98
 -2 -6 0 0.53 2.11
 2 6 0 -0.28 2.02
 -2 -6 0 2.86 2.51
 2 -6 0 -1.41 2.5
 -2 -6 1 252.54 11.59
 2 6 1 257.88 10.92
 2 -6 1 260.25 11.64
 2 -6 1 265.66 11.65
 -2 -6 1 299.59 12.84
 -2 -6 1 261.13 11.88
 2 -6 1 273.87 12.96
 -2 -6 1 260.74 12.72
 2 -6 1 251.28 11.18
 2 -6 2 254.93 11.74
 2 -6 2 290.47 11.41
 -2 -6 2 268.56 11.91
 2 -6 2 240.12 11.3
 -2 6 2 268.49 12.45
 2 6 2 264.8 11.33
 -2 -6 2 271.99 13.14
 2 -6 2 262.05 12.9
 2 -6 3 225.04 4.45
 2 -6 3 217.94 4.19
 2 6 3 226.3 4.19
 -2 -6 3 227.28 7.66
 2 -6 3 212.34 6.5
 -2 -6 3 228.38 5.09
 2 -6 3 225.95 3.29
 2 -6 4 323.2 14.45
 2 6 4 328.96 14.46
 -2 -6 4 322.63 14.98
 -2 -6 4 325.18 16.34
 -2 -6 4 327.55 14.52
 2 6 5 380.02 16.79
 2 -6 5 379.01 16.77
 -2 -6 5 367.2 16.78
 -2 -6 6 146.26 7.35
 -2 6 17 11.67 5.17
 2 6 17 16.17 4.3
 2 6 18 23.69 4.63
 -2 6 18 35.39 6.26
 -2 6 19 29.11 6.06
 -2 -7 -26 15.76 8.18
 -2 7 -26 22.75 7.48
 2 -7 -26 32.73 9.47
 2 7 -26 17.78 7.65
 2 -7 -25 26.44 8.29
 -2 -7 -25 34.14 8.37
 -2 7 -25 18.46 6.71
 2 7 -25 17.6 7.5
 -2 -7 -24 8.05 6.85
 -2 7 -24 -1.41 6.44
 2 -7 -24 4.86 7.56
 2 7 -24 0.75 6.85
 -2 -7 -23 32.12 7.38
 -2 7 -23 29.08 7.18
 2 -7 -23 23.66 6.44
 2 -7 -23 19.78 7.68
 2 7 -23 18.53 7.28
 -2 -7 -22 18.79 6.7
 -2 7 -22 13.56 6.69
 2 -7 -22 5.06 5.63
 2 -7 -22 13.82 6.78
 2 7 -22 23.83 7.11
 -2 7 -21 13.87 6.48
 -2 -7 -21 30.88 7.23
 2 -7 -21 28.14 6.33
 2 7 -21 20.29 6.64
 2 -7 -21 28.11 7.5
 2 -7 -20 77.23 8.32
 2 7 -20 60.81 8.22
 2 -7 -20 102.83 9.45
 -2 7 -20 75.84 8.46
 -2 -7 -20 87.72 8.39
 2 -7 -20 104.9 7.23
 2 7 -19 20.37 6.55
 2 7 -19 26.69 4.3
 2 -7 -19 20.61 5.73
 2 7 -19 13.04 6.03
 2 -7 -19 19.02 6.02
 -2 -7 -19 20.98 5.96
 -2 7 -19 16.51 5.77
 2 -7 -19 26.86 4.56
 2 7 -19 16.13 5.32
 2 -7 -18 126.62 10.34
 2 7 -18 144.33 8.68
 2 7 -18 174.87 10.2
 -2 7 -18 166.5 10.79
 2 -7 -18 148.74 9.04
 -2 7 -18 156.19 9.47
 2 7 -18 150.2 10.58
 2 7 -18 137.02 10.91
 -2 -7 -18 157.91 10.65
 -2 7 -18 154.63 10.57
 -2 7 -17 86.17 6.05
 2 7 -17 97.94 6.37
 -2 7 -17 97.54 7.17
 2 7 -17 100.29 7.51
 2 -7 -17 80.62 6.41
 2 7 -17 91.64 8.12
 -2 7 -17 91.31 8
 2 7 -17 104.68 9.19
 -2 7 -17 81.74 7.75
 -2 -7 -17 115.48 8.47
 2 7 -16 14.98 3.33
 -2 7 -16 12.72 3.14
 2 -7 -16 21.6 3.96
 2 7 -16 11.17 4.18
 -2 7 -16 21.06 4.82
 2 7 -16 15.56 4.83
 -2 7 -16 10.74 3.82
 2 7 -16 5.48 5.54
 -2 7 -16 18.42 4.8
 -2 -7 -16 18.24 4.96
 -2 7 -15 98.96 5.68
 2 7 -15 92.71 6.04
 -2 -7 -15 97.18 7.5
 -2 7 -15 88.74 7.5
 2 -7 -15 85.5 6.07
 2 7 -15 78.2 7.53
 -2 7 -15 94.14 7.48
 2 7 -15 85.63 7.03
 -2 7 -15 84.04 6.83
 2 7 -15 88.52 8.47
 -2 7 -14 164.36 7.6
 2 7 -14 156.67 8.14
 -2 7 -14 159.52 7.9
 -2 -7 -14 152.86 9.31
 -2 7 -14 160.51 9.66
 -2 7 -14 169.53 10.06
 2 -7 -14 157.29 8.34
 2 -7 -14 120.4 6.66
 2 7 -14 155.69 9.44
 2 7 -14 186.59 10.54
 2 -7 -14 158.52 9.44
 2 7 -14 160.25 9.3
 2 7 -14 155.77 10.83
 -2 7 -13 54.87 3.66
 2 7 -13 55.46 4.24
 -2 7 -13 53.64 3.84
 -2 7 -13 49.52 5.4
 -2 -7 -13 53.12 5.28
 2 -7 -13 52.3 4.1
 2 7 -13 45.23 5.5
 -2 7 -13 59.39 5.78
 2 7 -13 43.06 5.04
 2 -7 -13 40.38 3
 2 7 -13 61.58 6.55
 2 7 -13 46.31 5.05
 2 -7 -13 52.02 5.34
 -2 7 -12 533.81 22.93
 2 7 -12 553.99 23.44
 -2 7 -12 547.14 22.99
 2 7 -12 535.15 25.24
 -2 7 -12 532.71 24.5
 -2 -7 -12 555.3 24.52
 -2 7 -12 519.14 24.93
 2 -7 -12 519 23.39
 2 7 -12 568.87 24.57
 2 7 -12 520.95 25.96
 2 -7 -12 548.04 24.49
 2 -7 -12 503.52 22.56
 -2 7 -11 60.71 3.76
 -2 7 -11 61.98 3.87
 2 7 -11 63.67 4.25
 -2 -7 -11 54.39 4.94
 -2 7 -11 65.62 5.25
 2 7 -11 50.04 5.53
 2 -7 -11 53.7 3.6
 -2 7 -11 51.67 5.57
 2 7 -11 57.81 6.41
 2 -7 -11 63.87 5.14
 2 7 -11 58.61 5.04
 2 7 -10 196.79 11
 2 7 -10 208.6 10.25
 -2 7 -10 202.5 9.51
 -2 7 -10 209.73 9.43
 2 7 -10 202.26 11.29
 2 7 -10 216.41 9.99
 -2 -7 -10 195.57 10.55
 -2 7 -10 211.82 10.77
 2 -7 -10 208.83 9.79
 2 -7 -10 199.34 9.59
 -2 7 -10 198.72 11.14
 2 7 -10 229.53 12.79
 2 -7 -10 211.96 10.74
 2 7 -10 195.84 10.69
 -2 7 -9 154.14 7.29
 2 -7 -9 166.65 5.54
 2 7 -9 161.16 7.32
 2 7 -9 163.56 6.26
 -2 7 -9 171.91 5.44
 2 7 -9 167.93 6.08
 -2 7 -9 167.62 5.05
 2 7 -9 177.8 7.9
 -2 7 -9 174.45 6.82
 -2 -7 -9 19.54 4.19
 2 7 -9 162.56 6.76
 2 -7 -9 7.62 4.09
 2 7 -9 177.5 9.05
 2 7 -8 53.86 3.95
 -2 7 -8 51.63 3.23
 2 7 -8 54.76 4.75
 -2 7 -8 48.94 2.87
 2 7 -8 49.19 3.45
 -2 7 -8 47.41 3.91
 -2 -7 -8 44.8 3.88
 2 -7 -8 53.93 4.12
 -2 -7 -8 49.18 4.08
 2 7 -8 54.78 5.69
 2 7 -8 44.77 4.03
 2 7 -8 43.22 4.52
 2 -7 -8 51.36 3.14
 -2 7 -8 52.46 4.51
 -2 7 -7 215.11 9.25
 -2 7 -7 208.76 9.71
 2 7 -7 213.3 10.33
 2 7 -7 225.32 11.16
 2 -7 -7 206.67 9.36
 2 7 -7 212.5 9.86
 2 7 -7 214.72 11.12
 -2 7 -7 215.88 10.2
 2 7 -7 218.37 10.45
 2 7 -7 193.48 11.9
 -2 -7 -7 213.62 10.59
 -2 7 -7 218.4 10.95
 2 7 -6 445.29 18.98
 -2 7 -6 432.22 18.4
 2 7 -6 474.51 20.28
 2 7 -6 447.8 19.5
 2 7 -6 461.55 20.19
 2 -7 -6 430.86 18.37
 -2 7 -6 443.71 19.15
 -2 -7 -6 418.73 19.06
 -2 7 -6 445.44 19.94
 -2 -7 -6 437.03 19.93
 2 7 -6 461.83 21.36
 2 7 -6 447.07 19.42
 2 -7 -6 445.68 19.34
 -2 7 -5 39.96 3.23
 -2 -7 -5 47.68 3.77
 2 7 -5 48.82 2.83
 2 7 -5 45.77 4.79
 2 -7 -5 45 2.67
 -2 7 -5 40.25 4.32
 2 7 -5 46.83 3.17
 2 7 -5 48.79 3.57
 2 7 -5 47.97 3.96
 -2 -7 -5 40.98 2.36
 -2 7 -5 44.45 2.42
 2 7 -5 45.88 2.54
 -2 7 -4 281.64 13.42
 2 -7 -4 289.56 12.84
 -2 -7 -4 310.41 14.33
 2 7 -4 280.43 12.9
 -2 7 -4 286.82 13.83
 -2 7 -4 301.07 14.96
 2 7 -4 301.24 13.57
 2 7 -4 297.43 13.7
 2 7 -4 291.56 14.08
 -2 -7 -4 297.37 12.64
 -2 7 -4 295.31 12.66
 2 7 -4 298.2 12.99
 -2 7 -3 42.96 4.52
 2 7 -3 40.25 2.44
 -2 -7 -3 40.21 4.05
 2 -7 -3 40.99 2.35
 2 -7 -3 45.94 2.87
 2 7 -3 45.52 3.4
 2 7 -3 37.68 3.16
 2 7 -3 44.03 3.96
 -2 7 -3 36.99 4.25
 -2 7 -3 38.28 2.17
 -2 -7 -3 39.41 2.19
 2 7 -3 36.71 2.24
 2 -7 -3 41.15 2.19
 2 7 -2 259.17 9.37
 -2 -7 -2 257.72 11.85
 2 -7 -2 250.34 10.24
 -2 7 -2 255.57 11.91
 -2 7 -2 274.7 10.64
 2 7 -2 261.59 10.36
 2 7 -2 258.62 11.37
 2 7 -2 253.07 9.23
 -2 7 -2 254.9 9.21
 -2 -7 -2 277.59 9.24
 -2 -7 -1 20.18 2.58
 2 7 -1 22.25 1.9
 2 7 -1 22.96 3.12
 -2 7 -1 19.92 3.31
 2 -7 -1 18.04 3.35
 2 -7 -1 23.73 2.44
 -2 -7 -1 20.07 3.54
 2 7 -1 14.54 2.56
 2 -7 0 409.55 10
 -2 -7 0 386.73 8.53
 2 -7 0 392.32 6.64
 -2 7 0 416.35 9.89
 2 7 0 406.47 9.13
 2 7 0 385.54 4.68
 2 -7 0 387.37 5.23
 -2 7 1 -0.39 1.44
 2 -7 1 4.85 1.3
 -2 -7 1 7.02 2.63
 2 -7 1 8.4 2.94
 -2 -7 1 0.99 2.77
 -2 -7 1 -0.21 0.67
 2 -7 2 286.66 8.29
 -2 -7 2 276.16 8.32
 2 -7 3 31.56 1.89
 2 -7 3 23.31 3.33
 -2 -7 3 28.04 3.94
 -2 -7 4 299.18 14.31
 -2 -7 5 101.11 6.16
 -2 -7 6 529.81 23.29
 2 7 18 217.12 12.09
 -2 7 18 204.59 12.86
 2 8 -25 8.79 7.02
 -2 8 -25 2.02 7.05
 2 -8 -25 17.32 7.99
 -2 -8 -25 17.59 7.65
 2 8 -24 -0.72 6.61
 2 -8 -24 6.18 7.37
 -2 8 -24 4.68 6.67
 -2 -8 -24 2.77 7.02
 -2 -8 -24 7.99 6.28
 -2 -8 -23 72.63 8.66
 -2 8 -23 52.13 8.25
 2 -8 -23 54.26 9.12
 2 8 -23 85.77 9.1
 2 -8 -23 63.51 8.43
 -2 8 -22 -5.82 6.42
 -2 -8 -22 -2.64 6.29
 2 8 -22 9.72 6.52
 2 -8 -22 12.47 7.41
 2 -8 -22 11.01 6.27
 -2 8 -21 10.73 6.07
 -2 -8 -21 9.58 6.16
 2 -8 -21 4.26 6.49
 2 8 -21 9.46 6.15
 2 -8 -21 11.15 6.11
 -2 8 -20 1.84 6.25
 -2 -8 -20 1.23 6
 2 -8 -20 9.53 6.14
 2 8 -20 5.87 5.89
 2 -8 -20 10.55 5.94
 2 -8 -19 44.8 7.35
 2 8 -19 31.33 6.28
 2 -8 -19 61.47 7.87
 -2 8 -19 42.46 6.57
 -2 -8 -19 43.68 6.47
 2 8 -19 44.82 6.47
 2 8 -18 38.3 7.35
 2 -8 -18 43.76 7.34
 2 8 -18 43.34 6.47
 2 -8 -18 30.25 6.46
 -2 8 -18 41.27 6.51
 -2 -8 -18 38.78 6.31
 2 -8 -18 50.78 4.6
 -2 8 -18 49.68 6
 2 8 -18 53.14 6.24
 2 -8 -17 120.4 10
 2 8 -17 113.77 7.45
 2 8 -17 125.5 9.45
 -2 8 -17 126.79 9.21
 -2 -8 -17 118.06 9.15
 2 -8 -17 112.72 9.38
 2 8 -17 123.77 9.43
 -2 8 -17 130.24 8.7
 2 8 -17 138.86 9.31
 -2 8 -17 140.59 9.63
 2 -8 -17 123.42 7.51
 2 8 -17 135.45 10.49
 2 8 -16 59.88 6.4
 2 8 -16 54.17 6.87
 2 -8 -16 65.64 4.91
 -2 8 -16 52.05 6.34
 -2 8 -16 60.19 6.05
 -2 8 -16 59.26 4.29
 2 8 -16 58.22 4.91
 -2 8 -16 64.37 4.66
 -2 8 -16 53.36 6.3
 -2 -8 -16 53.68 6.35
 2 8 -16 52.86 7.31
 -2 8 -15 177.18 8.85
 2 8 -15 182.44 9.46
 -2 8 -15 180.05 9.04
 -2 8 -15 179.19 10.83
 -2 -8 -15 192.11 10.92
 2 -8 -15 180.95 9.39
 2 8 -15 197.53 11.06
 2 8 -15 165.34 11.26
 -2 8 -15 189.42 11.4
 2 8 -15 167.74 12.22
 -2 8 -14 154.56 8.41
 2 8 -14 187.28 9.51
 2 8 -14 185.37 9.14
 -2 8 -14 184.83 8.68
 -2 8 -14 194.34 10.64
 -2 -8 -14 153.44 10.02
 -2 8 -14 165.9 10.52
 2 8 -14 187.09 10.67
 2 8 -14 156.59 10.77
 2 -8 -14 169.44 8.87
 -2 -8 -14 178.23 9.07
 2 8 -14 161.15 11.78
 2 8 -13 187.58 9.63
 2 8 -13 215.12 8.85
 -2 8 -13 199.5 7.71
 -2 8 -13 197.19 7.76
 2 8 -13 196.04 8.3
 -2 8 -13 190.57 9.53
 -2 -8 -13 178.17 9.27
 2 8 -13 169.27 10.23
 -2 8 -13 194.95 10.23
 2 8 -13 193.86 11.53
 -2 -8 -13 188.99 8.49
 2 8 -12 92.01 6.88
 -2 8 -12 87.76 5.03
 2 8 -12 91.12 5.88
 2 8 -12 81.15 5.45
 -2 8 -12 100.34 5.05
 -2 8 -12 91.74 6.54
 -2 -8 -12 83 6.37
 -2 8 -12 87.35 7.02
 2 8 -12 91.27 7.25
 2 8 -12 98.63 6.62
 -2 -8 -12 87.77 5.75
 2 8 -12 93.44 8.31
 2 8 -11 159.07 9.59
 -2 8 -11 156.88 7.85
 2 8 -11 166.95 8.66
 -2 8 -11 169.06 7.64
 2 8 -11 167.18 8.29
 -2 8 -11 159.93 9.1
 -2 -8 -11 167.36 9.07
 2 -8 -11 156.27 7.83
 -2 8 -11 175.01 9.88
 2 8 -11 157.13 9.89
 2 8 -11 147.82 10.78
 2 8 -11 157.08 8.99
 -2 -8 -11 156.44 8.68
 -2 8 -10 74.07 4.45
 2 8 -10 65.79 5.97
 2 8 -10 79.59 5.24
 -2 8 -10 73.52 4.05
 2 8 -10 75.22 4.71
 -2 -8 -10 82.97 5.5
 -2 8 -10 80.4 5.4
 2 -8 -10 76.64 4.26
 -2 8 -10 77.87 6.32
 2 8 -10 74.69 6.27
 -2 -8 -10 85.9 5.52
 2 -8 -10 76.48 5.44
 2 8 -10 73.71 5.38
 2 8 -10 80.21 7.44
 -2 -8 -9 56.55 4.14
 2 8 -9 56.65 4
 2 -8 -9 0.57 1.23
 2 8 -9 42.86 5.66
 -2 8 -9 50.48 2.24
 2 8 -9 53.9 3.75
 2 8 -9 59.26 4.84
 -2 8 -9 52.78 2.98
 2 8 -9 47.92 3.11
 -2 8 -9 44.77 3.61
 -2 -8 -9 0.79 1.44
 2 8 -9 47.66 4.73
 -2 8 -9 44.89 4.46
 2 -8 -9 51.31 2.27
 -2 8 -8 59.06 3.17
 2 8 -8 66.78 4.56
 2 8 -8 59 5.22
 2 8 -8 59.88 5.33
 2 8 -8 57.12 3.82
 -2 -8 -8 60.04 4.25
 -2 8 -8 58.54 4.24
 2 8 -8 68.04 4.53
 -2 -8 -8 62.03 4.98
 2 8 -8 60.19 6.23
 2 -8 -8 57.9 4.32
 2 -8 -8 56.68 3.01
 -2 8 -8 67.14 5.01
 2 8 -7 164.79 8.17
 -2 8 -7 178.21 10.6
 2 8 -7 190.72 9.1
 2 8 -7 168.23 9.64
 2 8 -7 180.21 9.68
 -2 8 -7 168.36 8.39
 -2 8 -7 178.08 9.37
 2 8 -7 169.12 8.67
 2 8 -7 179.54 10.86
 -2 -8 -7 168.41 9.41
 2 8 -6 186.17 8.95
 -2 -8 -6 197.14 10.15
 2 8 -6 162.87 10.72
 2 8 -6 188.65 8.72
 2 8 -6 191.79 9.42
 -2 8 -6 191.33 11.04
 2 8 -6 184.19 9.83
 2 8 -6 185.23 10.1
 -2 -8 -6 197.31 8.72
 -2 8 -6 174.48 8.61
 -2 8 -6 168.92 9.5
 -2 -8 -5 309.17 14.4
 2 8 -5 284.18 12.81
 2 8 -5 294.89 12.87
 2 8 -5 299.1 13.57
 -2 8 -5 296.03 15.11
 2 8 -5 272.27 13.63
 2 8 -5 264.14 14.03
 -2 8 -5 277.77 12.51
 -2 -8 -5 293.88 12.5
 -2 8 -5 281.68 13.49
 -2 8 -4 189.7 8.32
 -2 -8 -4 206.66 7.46
 2 -8 -4 204.8 4.85
 -2 8 -4 193.09 7.93
 2 8 -4 204.72 6.08
 2 8 -4 183.01 7.11
 -2 -8 -4 202.15 3.63
 -2 8 -4 205.36 3.68
 2 8 -4 212.32 3.84
 2 -8 -4 201.73 3.62
 2 8 -3 879.1 37.68
 2 -8 -3 883.59 37.38
 -2 8 -3 894.95 37.85
 -2 8 -3 900.42 39.31
 -2 8 -3 911.18 39.59
 -2 -8 -3 927.44 39.06
 2 -8 -3 882.82 36.48
 2 8 -3 873.89 36.58
 2 8 -3 871.21 38.7
 -2 8 -3 861.06 36.47
 2 -8 -3 911.71 36.45
 -2 -8 -3 896.78 36.49
 2 8 -3 895.59 36.52
 -2 8 -2 325.82 9.7
 2 8 -2 320.58 8.98
 -2 -8 -2 310.64 7.33
 2 8 -2 327.06 8.69
 -2 8 -2 347.57 9.79
 2 -8 -2 323.58 6.46
 2 8 -2 325.02 6
 -2 -8 -2 330.93 9.53
 2 8 -1 546.21 21.55
 -2 8 -1 572.72 22.03
 2 -8 -1 554.9 22.46
 2 -8 -1 546.38 20.41
 -2 -8 -1 556.71 21.09
 -2 8 -1 591.57 22.3
 2 8 -1 513.3 21.35
 2 8 -1 560.35 19.59
 -2 8 0 48.86 4.22
 2 -8 0 57.59 5.09
 -2 -8 0 53.16 4.07
 -2 8 0 50.4 4.72
 2 8 0 47.74 4.27
 2 8 0 50.43 1.9
 2 -8 0 55.06 2.54
 -2 -8 0 48.99 2.88
 2 -8 1 625.96 13.25
 -2 -8 1 622.48 12.06
 -2 -8 1 586.08 7.88
 -2 8 1 560.57 12.29
 2 -8 1 614.97 6.6
 2 -8 2 350.18 12.83
 2 -8 2 374.09 12.34
 -2 8 2 327.13 14.68
 -2 -8 2 355.59 14.89
 2 -8 2 360.89 14.91
 -2 8 3 862.38 38.54
 2 -8 3 880.36 36.7
 -2 -8 3 893.62 38.18
 2 -8 3 896.05 38.39
 -2 -8 3 864.59 38.78
 2 -8 3 851.11 36.13
 2 -8 4 224.18 12.15
 -2 -8 4 228.32 11.96
 2 -8 4 234.27 10.25
 -2 -8 5 292.65 14.34
 -2 -8 6 162.53 8.87
 2 -9 -25 7.34 7.84
 -2 -9 -25 13.12 7.36
 -2 9 -25 3.8 6.75
 2 9 -25 7.64 7.06
 -2 -9 -24 41.51 8.03
 2 9 -24 48.25 8.23
 2 -9 -24 64.55 9.3
 -2 9 -24 62.47 7.98
 -2 -9 -24 59.9 8.96
 -2 9 -23 1.87 6.47
 2 -9 -23 -2.85 7.35
 -2 -9 -23 -1.27 6.76
 2 9 -23 9.47 6.34
 2 -9 -23 -0.73 6.44
 -2 -9 -23 -3.99 7.05
 -2 -9 -22 111.1 9.41
 2 -9 -22 88.42 9.36
 -2 9 -22 97.34 8.83
 2 -9 -22 79.61 9.18
 2 9 -22 81.34 8.98
 -2 9 -21 4.79 5.89
 -2 -9 -21 10.23 6.48
 2 -9 -21 11.34 6.55
 2 9 -21 7.72 6.15
 2 -9 -21 18.72 6.75
 -2 -9 -20 8.12 5.71
 -2 9 -20 -0.58 5.73
 2 -9 -20 2.29 6
 2 -9 -20 0.64 5.98
 2 9 -20 13.75 5.76
 2 -9 -19 48.53 7.93
 2 -9 -19 71.59 7.85
 2 9 -19 48.82 6.88
 -2 9 -19 69.34 7.54
 -2 -9 -19 44.49 6.82
 2 9 -19 56.51 7.09
 2 9 -18 20.39 5.25
 2 9 -18 21.92 4.19
 2 -9 -18 20.86 6.92
 2 9 -18 23.66 5.64
 2 -9 -18 26.42 6.13
 -2 9 -18 20.38 5.68
 -2 -9 -18 19.6 5.52
 2 9 -18 13.35 5.2
 2 9 -17 32.1 7.35
 2 -9 -17 41.64 7.37
 2 9 -17 44.56 4.79
 2 9 -17 39.81 5.81
 2 -9 -17 35.03 6.29
 2 9 -17 43.94 6.28
 -2 -9 -17 33.62 5.79
 -2 9 -17 36.79 5.67
 -2 9 -17 38.67 5.87
 2 9 -17 40.48 5.96
 2 -9 -16 140.5 11.45
 2 9 -16 164.66 8.78
 2 9 -16 144.93 9.67
 2 9 -16 145.39 8.29
 2 9 -16 143.54 9.85
 -2 9 -16 139.33 9.69
 -2 -9 -16 146.04 9.67
 2 -9 -16 155.22 10.12
 -2 9 -16 179.86 10.26
 -2 9 -16 156.23 10.26
 -2 9 -16 164.76 12.4
 2 9 -16 159.08 10.31
 2 9 -16 122.32 10.08
 2 9 -16 155.34 11.97
 -2 9 -15 12.24 6.06
 2 9 -15 22.48 6.24
 2 -9 -15 21.35 6.25
 -2 9 -15 16.27 2.69
 2 9 -15 16.73 3.66
 2 9 -15 18.04 3.54
 2 -9 -15 12.73 4.79
 2 9 -15 13.79 4.77
 2 9 -15 14.48 4.74
 -2 9 -15 15.4 4.83
 -2 -9 -15 11.5 4.38
 2 -9 -15 20.57 2.89
 2 9 -15 13.05 4.86
 -2 9 -15 28.06 5.01
 2 9 -15 13.38 5.08
 -2 9 -14 218.45 10.62
 2 9 -14 224.67 12.6
 2 9 -14 233.06 11.58
 -2 9 -14 232.35 10.47
 2 9 -14 232.94 11.16
 2 -9 -14 229.95 12.66
 -2 -9 -14 237.44 12.38
 -2 9 -14 211.59 12.21
 2 9 -14 224.89 12.67
 2 9 -14 245.41 14.75
 2 9 -14 221.63 13.22
 -2 9 -14 254.71 15.2
 -2 9 -14 225.85 13
 2 -9 -14 220.59 10.62
 -2 9 -13 152.82 8.05
 2 9 -13 141.18 9.76
 2 9 -13 170.43 9.01
 2 9 -13 166.55 8.48
 -2 9 -13 165.16 7.79
 2 -9 -13 171.56 9.95
 -2 9 -13 169.61 9.57
 -2 -9 -13 159.12 9.43
 -2 -9 -13 185.07 9.25
 2 9 -13 155.27 11.67
 -2 9 -13 167.83 10.26
 2 9 -13 173.97 10.68
 -2 9 -13 146.54 11.94
 2 9 -12 120.27 8.03
 2 9 -12 116.57 6.98
 -2 9 -12 111.14 6.12
 -2 9 -12 114.47 5.69
 2 9 -12 128.57 6.56
 -2 9 -12 116.29 7.45
 -2 -9 -12 117.52 7.29
 2 -9 -12 106.22 7.52
 2 9 -12 105.04 9.58
 -2 -9 -12 111.88 7.2
 -2 9 -12 122.97 10.22
 2 9 -12 104.69 8.19
 -2 9 -12 114.66 8.08
 -2 9 -11 296.92 12.67
 2 9 -11 293.96 13.98
 2 9 -11 289.21 14.9
 2 9 -11 290.08 13.32
 -2 9 -11 283.97 14.15
 -2 -9 -11 277.38 14.02
 -2 -9 -11 308.14 14.37
 2 9 -11 282.12 16.58
 2 9 -11 285.68 15.35
 -2 9 -11 280.48 14.93
 -2 9 -11 315.82 17.23
 -2 9 -10 243.99 10.73
 2 9 -10 250.6 12.08
 2 9 -10 219.18 12.8
 -2 9 -10 240.4 13.94
 2 9 -10 247.7 11.39
 -2 9 -10 241.97 12.01
 -2 -9 -10 255.45 12.05
 2 9 -10 281.81 15.01
 -2 -9 -10 230.21 12.46
 -2 9 -10 237.66 14.75
 2 9 -10 264.11 13.46
 -2 9 -10 253.58 13.02
 -2 9 -9 105.54 2.74
 2 9 -9 114.28 3.92
 2 9 -9 108.02 4.78
 -2 9 -9 91.8 6.79
 2 9 -9 97.32 5.94
 2 9 -9 125 7.9
 -2 -9 -9 98.82 5.53
 -2 9 -9 108.29 4.56
 -2 9 -9 104.98 5.56
 2 9 -9 87.96 5.83
 -2 9 -9 120.54 8.36
 2 9 -8 204.57 9.69
 2 9 -8 214.38 10.53
 -2 9 -8 205.27 12.2
 -2 -9 -8 210.43 11.12
 2 9 -8 198.32 12.54
 2 9 -8 206.84 11.43
 -2 -9 -8 218.51 9.94
 -2 9 -8 202.88 9.93
 -2 9 -8 211.56 11
 2 9 -8 192.98 11.08
 2 9 -7 65.52 4.27
 2 9 -7 67.65 4.95
 2 9 -7 58.54 6.42
 -2 -9 -7 69.21 5.68
 -2 9 -7 65.31 6.6
 2 9 -7 74.02 5.88
 -2 9 -7 73.89 4.19
 -2 9 -7 66.52 5.22
 2 9 -7 68.35 5.46
 2 -9 -6 117.97 9.83
 -2 9 -6 132.56 9.29
 2 9 -6 150.16 8.03
 -2 -9 -6 155.98 8.92
 2 -9 -6 146.94 7.09
 2 9 -6 148.56 8.88
 2 9 -6 134.3 7.1
 -2 -9 -6 145.67 6.81
 -2 9 -6 155.66 6.93
 -2 9 -6 139.42 7.97
 2 9 -6 135.81 8.16
 2 9 -5 110.41 6.62
 2 -9 -5 101.07 5.6
 -2 9 -5 108.92 7.89
 2 -9 -5 103.46 5.2
 2 9 -5 100.37 5.27
 2 9 -5 111.9 7.42
 2 9 -5 110.61 5.16
 2 -9 -5 111.01 5.05
 -2 9 -5 113.11 5.08
 -2 -9 -5 100.79 5.01
 -2 -9 -5 123.86 7.8
 -2 9 -5 100.44 8.28
 2 9 -4 34.29 3.35
 -2 9 -4 34.72 5.05
 -2 -9 -4 23.57 4.51
 2 -9 -4 39.19 3.07
 2 -9 -4 31.51 1.85
 2 9 -4 33.91 4.44
 -2 9 -4 27.7 4.95
 2 9 -4 34.7 2.04
 -2 9 -4 31.47 1.86
 -2 -9 -4 30.54 1.85
 2 9 -4 30.54 1.88
 2 -9 -4 32.44 1.8
 2 -9 -3 337.65 15.59
 2 9 -3 345.89 16.97
 -2 9 -3 358.99 17.7
 -2 9 -3 364.48 17.9
 2 9 -3 335.75 17.26
 -2 -9 -3 345.61 17.35
 2 9 -3 347.14 15.59
 -2 -9 -3 344.99 15.74
 2 -9 -2 676.51 29.09
 2 -9 -2 682.03 31.37
 -2 -9 -2 664.02 29.66
 -2 9 -2 676.71 30.85
 2 9 -2 686.14 30.42
 -2 9 -2 659.21 30.81
 2 9 -2 683.97 30.57
 2 9 -2 676.7 28.6
 -2 -9 -2 662.3 28.89
 -2 -9 -1 132.23 7.87
 2 -9 -1 148.58 9.3
 -2 9 -1 128.89 8.52
 -2 9 -1 129.9 8.8
 2 9 -1 141.81 8.55
 2 9 -1 128.34 6.19
 -2 -9 -1 120.04 6.69
 2 9 0 549.52 12.18
 -2 9 0 561.47 13.01
 -2 -9 0 523.35 11.41
 2 -9 0 549.09 13.52
 -2 9 0 523.14 11.71
 -2 9 1 166.38 7.62
 2 -9 1 147.15 3.77
 2 -9 1 140.25 7.34
 -2 -9 1 157.5 7.26
 -2 9 1 140.63 6.45
 -2 9 2 601.16 28.53
 -2 -9 2 610.72 26.43
 2 -9 2 637.23 26.02
 2 -9 2 628.91 28.62
 -2 -9 2 620.53 28.29
 -2 -9 2 613.05 28.54
 -2 9 2 556.38 27.32
 2 -9 3 376.11 16.75
 -2 -9 3 408.15 17.61
 -2 -9 3 403.22 19.14
 2 -9 3 374.55 19.15
 -2 -9 3 403.64 19.75
 -2 9 3 402.57 19.68
 2 -9 4 29.38 4.56
 -2 -9 4 29.32 3.22
 2 -9 4 21.48 2.19
 -2 -9 5 106.35 7.18
 -2 -9 5 108.59 6.26
 -2 -9 6 199.86 10.78
 -2 -10 -24 29 8.04
 -2 -10 -24 9.56 6.58
 2 -10 -24 7.97 7.61
 -2 -10 -23 17.88 7.68
 2 -10 -23 3.12 6.95
 -2 -10 -23 10.58 6.2
 2 -10 -23 -0.66 7.19
 -2 10 -23 10.49 6.12
 2 10 -23 3.83 6.89
 -2 -10 -22 30.5 8.45
 2 -10 -22 11.19 7.32
 2 10 -22 15.69 6.61
 -2 10 -22 24.61 6.47
 2 -10 -22 24.42 6.99
 -2 -10 -22 16.08 6.23
 2 -10 -21 39.1 8.37
 2 10 -21 30.52 6.96
 -2 -10 -21 30.17 6.64
 2 -10 -21 61.2 7.74
 -2 10 -21 56.57 7.06
 2 -10 -20 13.23 7.48
 -2 10 -20 1.09 5.49
 -2 -10 -20 4.31 5.52
 2 10 -20 2.96 5.59
 2 -10 -20 7.82 6
 -2 10 -20 -4.54 6.23
 2 10 -19 62.61 7.13
 2 -10 -19 48.42 8.08
 -2 -10 -19 58.37 6.83
 2 -10 -19 45.39 6.94
 -2 10 -19 43.44 6.58
 -2 10 -19 32.31 6.82
 2 -10 -18 19.7 5.62
 2 10 -18 19.65 5.87
 2 -10 -18 26.03 7.35
 -2 -10 -18 18.22 5.52
 -2 10 -18 29.06 5.72
 -2 10 -18 28.27 6.48
 2 10 -17 31.03 4.36
 -2 10 -17 19.78 6.22
 2 -10 -17 38.65 7.74
 2 10 -17 33.34 5.57
 2 -10 -17 30.58 5.61
 2 10 -17 31.73 5.37
 -2 10 -17 26.19 5.53
 -2 -10 -17 26.07 5.41
 2 10 -17 33.34 6.17
 -2 10 -17 27.43 6.1
 2 10 -16 52.54 4.92
 -2 10 -16 46.86 6.84
 2 -10 -16 43.62 7.93
 2 10 -16 37.92 5.81
 2 -10 -16 54.85 6.33
 2 10 -16 52.91 6.18
 -2 -10 -16 45.08 5.67
 -2 10 -16 50.25 5.83
 -2 10 -16 42.93 6.15
 2 10 -16 40.85 6.45
 2 10 -16 53.3 6.76
 2 -10 -15 110.8 10.23
 2 10 -15 107.01 7.14
 -2 10 -15 91.08 8.87
 2 10 -15 101.32 8.14
 2 10 -15 106.82 8.04
 2 -10 -15 111.09 8.12
 -2 -10 -15 109.94 7.83
 -2 10 -15 119.2 7.97
 2 10 -15 109.02 8.92
 -2 10 -15 104.5 8.29
 2 10 -15 112.09 8.55
 2 10 -15 121.59 10.47
 -2 10 -15 95.05 10.29
 -2 10 -14 31.65 7.45
 2 10 -14 39.92 7.15
 2 -10 -14 29.75 7.04
 -2 10 -14 36.73 6.34
 2 10 -14 45.81 4.49
 2 10 -14 37.74 3.63
 2 10 -14 25.98 4.83
 2 -10 -14 34.77 5.02
 2 10 -14 25.47 4.96
 -2 10 -14 34.61 4.76
 -2 -10 -14 34.04 4.78
 -2 10 -14 32.95 5.66
 2 10 -14 39.67 5.87
 -2 10 -13 92.08 9.22
 2 10 -13 92.69 9.13
 2 -10 -13 90.69 9.13
 2 10 -13 85.13 7.16
 2 10 -13 74.51 5.83
 -2 10 -13 60.5 7.58
 2 10 -13 92.2 5.36
 2 10 -13 98.93 7.03
 2 -10 -13 91.31 6.77
 -2 10 -13 85.33 6.4
 -2 -10 -13 93.43 6.36
 -2 10 -13 94.31 7.64
 2 10 -13 86.71 7.63
 -2 10 -12 140.21 9.37
 2 10 -12 164.93 10.01
 2 -10 -12 160.6 11.96
 2 10 -12 141.79 9.38
 2 10 -12 139.45 8.28
 2 10 -12 151.14 11.33
 -2 -10 -12 159.52 8.95
 -2 10 -12 146.44 11.54
 2 -10 -12 136.6 8.62
 -2 10 -12 161.19 8.58
 2 10 -12 152.92 8.88
 -2 -10 -12 167.43 8.64
 2 10 -12 160.69 7.61
 -2 10 -12 137.82 6.78
 2 10 -11 134.03 8.74
 -2 10 -11 128.76 8.43
 2 -10 -11 122.26 10.49
 2 10 -11 133.83 7.71
 -2 10 -11 114.91 9.2
 2 10 -11 132.63 8.76
 2 10 -11 151.6 10.77
 -2 -10 -11 125.02 8.13
 -2 10 -11 113.31 10.39
 2 -10 -11 128.4 7.7
 2 10 -11 130.64 7.77
 -2 -10 -11 143 7.55
 -2 10 -11 111.87 7.27
 2 10 -11 130.05 6.73
 -2 10 -10 70.43 6.03
 2 10 -10 73.8 6.46
 2 -10 -10 57.72 7.88
 2 10 -10 68.08 5.26
 2 10 -10 69.81 7.68
 -2 10 -10 68.66 8.01
 -2 -10 -10 70.36 6.06
 2 10 -10 70.21 5.29
 2 -10 -10 67.54 5.22
 2 10 -10 86.27 6.91
 -2 10 -10 61.72 6.87
 -2 10 -10 60.79 4.81
 -2 -10 -10 82.42 5.11
 2 10 -10 72.25 4.5
 2 10 -9 45.99 4.82
 -2 10 -9 60.92 4.83
 2 -10 -9 58.92 7.04
 2 10 -9 54.31 4.09
 2 10 -9 58.22 6.68
 -2 -10 -9 56.97 5.18
 2 10 -9 58.52 3.92
 2 10 -9 52.86 5.35
 -2 10 -9 63.18 6.55
 2 -10 -9 0.49 0.95
 -2 -10 -9 0.21 0.55
 -2 10 -9 63.48 3.52
 2 10 -9 53.27 3.09
 2 10 -8 174.99 10.2
 -2 10 -8 189.31 10.02
 2 -10 -8 172.2 12.27
 -2 10 -8 191.32 11.56
 2 10 -8 177.4 11.81
 -2 -10 -8 187.61 10.5
 2 10 -8 174.52 8.96
 2 10 -8 185.79 10.78
 -2 10 -8 180.75 8.69
 2 10 -8 182.38 8.75
 2 -10 -7 185.95 12.02
 -2 10 -7 151.58 10.62
 -2 -10 -7 178.72 10.2
 2 10 -7 161.07 8.09
 2 10 -7 170.97 10.12
 2 -10 -7 168.21 8
 -2 -10 -7 164.6 7.75
 -2 10 -7 169.41 7.83
 2 10 -7 159.92 9.3
 2 10 -6 31.99 2.28
 2 -10 -6 29.69 2.17
 2 -10 -6 24.61 2.77
 2 10 -6 30.26 4.65
 2 10 -6 28.12 2.42
 -2 10 -6 31.74 5.32
 2 10 -6 35.49 3.92
 2 -10 -6 26.7 2.27
 -2 10 -6 32.8 2.21
 -2 -10 -6 29.42 2.16
 -2 -10 -6 31.76 4.74
 -2 10 -6 26.76 5.8
 2 10 -5 333.33 15.14
 -2 -10 -5 328.83 16.51
 2 -10 -5 318.61 14.49
 -2 10 -5 332.85 17.48
 -2 10 -5 317.41 17.08
 2 10 -5 341.09 16.47
 2 10 -5 330.3 13.58
 -2 10 -5 297.17 13.45
 -2 -10 -5 315.22 13.45
 2 -10 -5 320.51 13.42
 2 10 -5 324.81 13.51
 2 -10 -5 331.33 13.41
 2 10 -4 52.67 5.67
 -2 10 -4 60.38 6.51
 -2 -10 -4 45.99 4.32
 2 -10 -4 47.9 3.77
 -2 10 -4 35.39 5.7
 2 10 -4 42.13 5.39
 2 10 -4 46.19 3.92
 -2 -10 -4 50.59 4.26
 -2 -10 -3 135.83 7.86
 2 -10 -3 140.5 9.98
 2 -10 -3 140.76 7.29
 -2 10 -3 126.06 9
 2 10 -3 139.6 8.89
 -2 10 -3 124.82 9.22
 2 10 -3 134.02 8.91
 2 10 -3 126.1 6.83
 -2 -10 -3 122.07 7.13
 -2 -10 -2 106.63 5.87
 2 -10 -2 99.26 7.38
 2 10 -2 94.86 6.47
 -2 10 -2 92.99 7.07
 -2 10 -2 100.63 7.02
 2 10 -2 102.23 6.73
 2 10 -2 107.4 3.92
 -2 -10 -2 109.17 4.77
 2 -10 -1 99.98 8.09
 -2 -10 -1 85.83 6.58
 2 10 -1 92.23 7.2
 -2 10 -1 85.23 7.5
 -2 10 -1 85.91 7.17
 -2 -10 -1 86.18 5.18
 2 -10 -1 83.2 4.82
 -2 10 0 120.92 8.71
 -2 -10 0 117.38 6.38
 2 -10 0 126.4 9.05
 -2 -10 0 115.07 8.13
 -2 10 0 109.22 7.95
 -2 10 1 74.27 6.97
 -2 -10 1 66.18 4.76
 2 -10 1 72.48 6.94
 -2 -10 1 83.1 7.01
 -2 -10 1 67.59 6.5
 -2 10 1 93.99 6.57
 2 -10 2 109.88 3.94
 2 -10 2 111.63 7.44
 -2 -10 2 109.64 7.32
 -2 -10 2 107.7 7.02
 -2 10 2 98.18 7.34
 2 -10 3 170.33 4.04
 -2 -10 3 194.08 8.46
 2 -10 3 184.29 8.56
 -2 10 3 187.48 8.98
 2 -10 4 39.16 5.35
 -2 -10 4 37.82 4.87
 2 -10 4 31.89 2.3
 -2 -10 5 451.66 11.57
 -2 -10 5 0.25 0.72
 -2 -10 6 57.76 5.56
 2 -11 -23 21.56 8.22
 -2 -11 -23 8.15 7.83
 2 -11 -22 1.71 7.23
 -2 -11 -22 -2.78 7.77
 2 -11 -22 1.74 6.48
 -2 -11 -22 5.73 5.94
 -2 -11 -21 12.31 8.17
 2 -11 -21 4.37 7.26
 2 -11 -21 5.64 6.24
 -2 -11 -21 12.67 5.96
 2 -11 -20 28.43 7.8
 -2 -11 -20 30.39 5.89
 2 11 -20 37.6 6.51
 2 -11 -20 18.63 6.45
 -2 11 -19 25.83 6.79
 2 -11 -19 23.39 7.74
 2 -11 -19 16.31 5.75
 -2 -11 -19 13.65 5.26
 2 11 -19 18.16 6.01
 -2 11 -19 24.55 5.8
 -2 11 -18 4.53 5.99
 2 -11 -18 8.17 6.98
 -2 -11 -18 23.28 5.1
 2 11 -18 14.31 5.38
 -2 11 -18 16.11 4.98
 2 -11 -18 9.51 5.22
 2 11 -17 34.96 5.82
 -2 11 -17 26.55 6.74
 2 -11 -17 30.98 7.8
 2 11 -17 33.45 5.62
 -2 11 -17 17.01 4.84
 -2 -11 -17 27.94 5.12
 2 -11 -17 28.93 5.8
 -2 11 -16 11.61 5.88
 2 11 -16 7.75 5.12
 -2 11 -16 12.28 4.58
 2 -11 -16 5.79 4.53
 2 11 -16 7.31 4.64
 -2 -11 -16 8.74 4.4
 2 -11 -16 15.48 7.69
 2 -11 -15 53.58 9.38
 -2 11 -15 26.38 6.2
 2 11 -15 43.76 5.59
 2 11 -15 35.21 5.87
 2 11 -15 38.81 4.36
 2 -11 -15 29.07 5.28
 -2 11 -15 28.93 4.76
 -2 -11 -15 37.97 4.98
 -2 11 -15 35.49 5.46
 2 11 -15 25.33 5.49
 2 -11 -14 21.64 7.06
 2 11 -14 14.88 3.73
 -2 11 -14 17.28 5.94
 2 11 -14 3.44 4.67
 2 11 -14 13.48 4.3
 -2 -11 -14 11.17 3.81
 2 -11 -14 9.2 4.25
 -2 11 -14 13.63 3.87
 -2 11 -14 9.81 4.46
 2 11 -14 9.97 4.82
 2 -11 -13 22.31 7.2
 2 11 -13 23.34 3.99
 -2 11 -13 20.96 6.74
 2 11 -13 8.63 6.1
 2 11 -13 21.73 5.29
 2 11 -13 20.35 4.11
 -2 11 -13 22.22 5.91
 -2 -11 -13 21.56 3.88
 2 -11 -13 17.15 4
 -2 11 -13 25.18 4.07
 2 11 -13 15.91 5.14
 -2 11 -13 23.15 4.77
 -2 11 -12 84.99 7.24
 2 11 -12 82.88 7.65
 2 -11 -12 72.26 9.04
 -2 11 -12 101.27 8.53
 2 11 -12 93.26 6.4
 2 -11 -12 101.43 6.46
 2 11 -12 87.8 7.66
 2 11 -12 97.8 6.52
 2 11 -12 88.05 5.3
 -2 11 -12 92.8 6.06
 -2 -11 -12 101.9 6.11
 -2 11 -12 88.62 9.45
 2 11 -12 85.9 8.97
 -2 11 -11 44.01 5.19
 2 11 -11 45.06 5.41
 2 -11 -11 39.97 7.86
 -2 -11 -11 45.05 5.28
 2 11 -11 33.72 7.01
 -2 11 -11 48.91 7.42
 2 -11 -11 50.43 4.46
 -2 11 -11 42.24 6.43
 2 11 -11 44.33 5.79
 2 11 -11 42.47 4.36
 -2 11 -11 43.32 4.04
 -2 -11 -11 44.92 3.97
 2 11 -11 41.87 3.64
 2 -11 -10 97.41 9.78
 -2 11 -10 96.81 8.56
 2 11 -10 94.43 7.84
 2 11 -10 108.34 6.21
 2 -11 -10 71.8 5.51
 2 11 -10 81.44 8.76
 -2 -11 -10 97.85 5.67
 -2 11 -10 105.52 5.8
 2 11 -10 104.54 7.31
 -2 11 -10 117.43 7.48
 -2 -11 -10 115.91 7.72
 -2 -11 -9 69.93 6.35
 2 11 -9 60.5 7.28
 -2 11 -9 55.2 6.86
 2 -11 -9 62.93 4.22
 2 11 -9 58.59 4.29
 2 11 -9 51.41 6.06
 -2 -11 -9 59.57 3.91
 -2 11 -9 57.25 3.96
 2 11 -9 58.27 5.59
 2 -11 -8 6.59 5.72
 2 -11 -8 3.88 2.17
 2 11 -8 -3.01 4.33
 -2 11 -8 6.65 5.29
 2 11 -8 6.18 3.29
 -2 11 -8 7.26 1.9
 2 11 -8 6.43 2.13
 -2 11 -8 0.74 5.56
 2 11 -7 62.35 5.21
 -2 11 -7 74.89 7.66
 2 -11 -7 60.77 4.13
 2 11 -7 50.71 3.47
 2 11 -7 60.52 6.24
 -2 11 -7 55.51 6.82
 -2 11 -7 65.46 3.37
 2 -11 -7 66 3.42
 -2 -11 -7 54.97 3.22
 2 -11 -7 57.44 3.27
 2 11 -6 49.25 4.61
 2 -11 -6 54.19 3.83
 -2 11 -6 54.24 6.81
 -2 11 -6 50.01 6.34
 2 11 -6 55.18 6.14
 2 11 -6 54.13 2.59
 2 -11 -6 49.75 2.31
 -2 11 -6 48.23 2.47
 2 -11 -6 45.42 2.25
 2 11 -6 48.31 2.53
 -2 -11 -6 39.82 2.38
 -2 11 -5 3.3 4.97
 2 11 -5 2.38 4.38
 -2 -11 -5 3.81 3.05
 2 -11 -5 4.26 2.39
 2 11 -5 10.7 4.44
 -2 11 -5 3.61 4.6
 2 11 -5 4.99 2.76
 -2 -11 -5 5.06 3.15
 2 -11 -4 165.91 8.76
 -2 -11 -4 157.08 9.56
 2 -11 -4 194.81 12.36
 -2 11 -4 172.91 11.44
 2 11 -4 177.04 10.72
 2 11 -4 167.71 10.81
 -2 11 -4 202.54 11.63
 2 11 -4 160.23 8.72
 -2 -11 -4 177.77 9.04
 2 -11 -3 101.82 9.17
 -2 -11 -3 94.45 6.96
 2 11 -3 98.78 7.89
 -2 11 -3 109.73 8.5
 2 11 -3 96.5 7.62
 -2 11 -3 98.08 8.07
 2 11 -3 100.29 5.44
 -2 -11 -3 85.87 5.76
 -2 11 -2 221.94 13.28
 2 -11 -2 229.32 14.22
 -2 -11 -2 233.05 12.42
 -2 -11 -2 229.98 11.06
 2 -11 -2 227.84 10.82
 2 11 -2 226 13.05
 -2 11 -2 218.39 13.36
 -2 11 -1 224.67 10.77
 2 11 -1 234.15 11.13
 -2 11 -1 229.2 11.54
 -2 -11 -1 217.53 10.2
 2 -11 -1 205.5 11.68
 -2 -11 -1 206.94 8.01
 -2 11 0 4.33 5.35
 -2 11 0 3.95 3.93
 2 -11 0 2.05 1.26
 -2 -11 0 7.01 2.71
 -2 -11 0 9.24 5.27
 -2 -11 0 4.15 3.94
 2 -11 0 2.06 4.87
 -2 11 1 223.92 13.65
 -2 11 1 212.33 12.36
 -2 -11 1 226.47 10.97
 2 -11 1 222.67 10.51
 -2 -11 1 241.46 13.83
 2 -11 1 218.1 13.6
 -2 -11 1 257.89 13.5
 -2 11 2 270.41 16
 -2 -11 2 284.22 13.48
 -2 -11 2 272.97 15.8
 -2 -11 2 328.54 16.38
 2 -11 2 286.36 16.14
 2 -11 3 69.82 4.4
 -2 -11 3 81.65 5.33
 -2 -11 3 95.98 7.81
 2 -11 3 90.38 7.75
 -2 -11 4 208.23 10.74
 2 -11 4 221.91 10.02
 2 -11 4 222.6 13.13
 -2 -11 4 224.03 12.93
 -2 -11 5 2.57 2.76
 -2 -11 5 6.36 4.55
 -2 -11 6 37.89 5.17
 2 -12 -22 -7.24 8.29
 -2 -12 -22 1.96 8.24
 2 -12 -21 12.08 7.95
 -2 -12 -21 17.08 8.46
 2 -12 -20 16.13 8.25
 -2 -12 -20 2.05 8.34
 -2 -12 -19 4.14 8.55
 2 -12 -19 23.14 8.99
 -2 -12 -18 -1.98 4.39
 2 -12 -18 -6.17 5.07
 2 -12 -18 2.92 7.9
 -2 12 -18 -5.09 6.14
 -2 -12 -17 -1.87 4.37
 2 -12 -17 -0.83 4.72
 2 -12 -17 0.98 7.38
 -2 12 -17 3.85 6.24
 2 -12 -16 0.78 4.62
 -2 -12 -16 3.84 4
 2 -12 -16 -6.88 7.26
 -2 12 -16 0.64 5.58
 2 12 -16 -12.04 5.49
 -2 -12 -15 12.25 3.97
 2 -12 -15 2.53 4.12
 2 -12 -15 8.83 7.36
 -2 12 -15 3.23 5.69
 2 12 -15 11.72 5.35
 2 -12 -14 7.82 7.54
 2 -12 -14 2.96 3.87
 -2 -12 -14 9.13 3.48
 2 12 -14 16.39 5.18
 -2 12 -14 12.26 5.96
 2 12 -14 9.28 5.05
 2 -12 -13 15.5 8.02
 -2 -12 -13 0.53 3.2
 2 -12 -13 2.07 3.53
 2 12 -13 7.32 4.54
 -2 12 -13 5.14 5.38
 2 12 -13 2.61 5.01
 2 -12 -12 12.46 6.74
 -2 12 -12 7.71 5.5
 2 12 -12 15.82 5.27
 -2 -12 -12 10.55 2.98
 2 -12 -12 9.37 3.3
 2 12 -12 19.89 5.14
 2 12 -11 4.61 5.54
 2 -12 -11 2.84 6.99
 -2 12 -11 11.56 5.64
 2 12 -11 -4.8 4.98
 2 12 -11 2.42 2.93
 -2 -12 -11 9.51 2.64
 2 -12 -11 4 2.92
 2 12 -11 8.45 4.35
 2 12 -10 48.62 7.29
 2 -12 -10 56.86 8.75
 -2 12 -10 51.53 6.87
 2 12 -10 51.53 6.43
 2 -12 -10 46.43 3.2
 2 12 -10 46.25 5.29
 2 12 -9 10.29 4.98
 -2 12 -9 17.38 6.08
 2 -12 -9 9.16 6.54
 2 12 -9 6.13 3.77
 -2 12 -9 10.23 6.49
 2 12 -8 7.89 3.6
 2 -12 -8 14.4 7.23
 -2 12 -8 9.17 5.75
 -2 12 -8 18.07 5.73
 2 12 -8 19.09 5.2
 2 -12 -8 17.59 1.75
 -2 -12 -8 11.18 1.71
 -2 -12 -7 45.57 4.73
 2 -12 -7 35.31 3.5
 2 12 -7 52.14 6.2
 -2 12 -7 39.47 6.77
 2 12 -7 46.46 4.56
 -2 12 -7 37.73 6.71
 2 12 -7 39.11 7.17
 -2 12 -6 60.1 7.5
 2 12 -6 50.66 6.62
 -2 -12 -6 40.62 4.67
 2 -12 -6 43.2 3.8
 2 12 -6 57.44 6.43
 -2 12 -6 42.8 6.59
 2 12 -6 42.31 4.1
 -2 -12 -6 45.16 4.59
 -2 12 -5 10.35 5.39
 2 12 -5 6.24 4.75
 -2 -12 -5 4.72 3.41
 2 -12 -5 1.69 6.13
 2 12 -5 11.18 4.88
 -2 12 -5 -2.61 5.01
 2 12 -5 4.66 2.66
 -2 -12 -5 4.01 3.17
 2 -12 -4 39.76 7.35
 -2 12 -4 36.75 6.52
 2 12 -4 47.14 6.05
 -2 -12 -4 39.14 4.9
 2 12 -4 52.91 6.35
 -2 12 -4 39.45 6.42
 2 -12 -4 35.17 3.9
 -2 -12 -4 38.93 4.12
 -2 -12 -3 50.69 5.46
 2 -12 -3 48.66 7.36
 -2 12 -3 41.27 6.71
 2 -12 -3 40.43 3.86
 -2 -12 -3 47.5 4.34
 -2 12 -3 42.9 6.6
 2 12 -3 38.33 6.18
 -2 -12 -2 87.69 6.95
 2 -12 -2 68.24 8.14
 -2 12 -2 73.09 7.88
 2 12 -2 68.21 7.45
 -2 12 -2 72.49 7.29
 2 -12 -2 72.37 4.88
 -2 -12 -2 80.27 5.29
 -2 -12 -1 86.32 5.81
 2 -12 -1 93.09 9.2
 -2 -12 -1 97.97 7.81
 -2 -12 -1 113.74 9.5
 -2 12 -1 111.26 9.36
 -2 12 -1 108.44 8.05
 2 -12 -1 88.6 5.42
 -2 12 0 136.13 9.77
 -2 -12 0 115.47 6.2
 2 -12 0 130.71 10.12
 -2 -12 0 129.61 8.75
 -2 -12 0 121.87 9.53
 -2 12 0 120.55 8.23
 -2 -12 1 96.09 4.69
 -2 -12 1 93.38 7.51
 2 -12 1 102.42 8.66
 -2 -12 1 113.69 8.36
 -2 12 1 100.17 8.08
 -2 -12 2 96.35 6.18
 -2 -12 2 98.64 8.86
 2 -12 2 102.43 9
 -2 -12 3 33.83 3.89
 2 -12 3 27.66 6.18
 -2 -12 3 37.92 6.34
 -2 -12 4 39.96 3.98
 -2 -12 4 42.93 6.39
 -2 -12 5 6.12 3.16
 -2 -12 5 8.24 4.8
 -2 -12 6 51.95 6.27
 2 -13 -21 1.96 8.34
 2 -13 -20 21.13 8.94
 -2 -13 -20 23.76 9.25
 -2 -13 -19 1.1 8.59
 2 -13 -19 9.23 8.68
 -2 -13 -18 8.87 8.81
 2 -13 -18 2.08 8.33
 -2 -13 -17 4.46 8.85
 2 -13 -17 2.1 8.29
 -2 13 -17 -6.43 6.41
 2 -13 -16 1.05 8.22
 -2 13 -16 1.95 6.27
 2 -13 -15 6.32 7.82
 -2 13 -15 -0.66 6.24
 2 13 -15 2.65 5.42
 2 -13 -14 19.95 8.4
 2 13 -14 9.22 5.58
 -2 13 -14 15.88 6.5
 -2 13 -13 11.32 6.26
 2 13 -13 23.18 5.74
 2 -13 -13 7.31 7.96
 2 13 -13 14.21 5.12
 -2 13 -12 0.67 6.04
 2 13 -12 3.37 5.38
 2 -13 -12 -2.07 7.53
 2 13 -12 5.78 4.46
 2 13 -11 5.12 5.75
 -2 13 -11 6.74 5.88
 2 -13 -11 -7.16 7.7
 2 13 -11 0.45 4.15
 -2 13 -10 2.04 5.46
 2 13 -10 6.88 5.07
 2 13 -10 -0.42 3.84
 2 -13 -10 6.05 7.66
 -2 -13 -9 15.58 4.07
 2 -13 -9 13.89 7.31
 -2 13 -9 10.9 5.85
 2 13 -9 15.1 5.51
 2 13 -9 7.78 3.67
 -2 13 -9 5.66 6.11
 -2 13 -8 53.5 7.4
 2 13 -8 47.58 6.46
 -2 13 -8 33.1 7.37
 2 13 -8 48.24 7.4
 2 13 -8 47.43 4.92
 -2 -13 -8 37.24 4.85
 2 13 -7 3.56 5.15
 -2 13 -7 0.69 5.43
 -2 13 -7 7.63 5.96
 2 13 -7 2.78 5.69
 2 13 -7 2.22 3.41
 -2 -13 -7 -0.39 3.52
 2 13 -6 8.44 5.28
 -2 13 -6 8.37 5.71
 -2 -13 -6 8.56 3.77
 -2 -13 -6 5.24 3.67
 -2 13 -6 8.82 6.23
 2 13 -6 1.35 4.74
 -2 13 -5 5.67 5.69
 2 13 -5 8.5 5.53
 2 -13 -5 4.61 6.79
 -2 -13 -5 13.36 4.25
 2 -13 -5 12.14 3.56
 -2 -13 -5 7.28 3.44
 -2 13 -5 2.11 5.74
 2 13 -5 23.94 5.8
 -2 13 -4 6.75 5.61
 -2 13 -4 23.32 6.5
 2 13 -4 9.38 5.57
 -2 -13 -4 -0.92 4.02
 -2 -13 -4 2.69 6.27
 2 -13 -4 9.94 6.97
 2 -13 -4 8.16 3.02
 -2 -13 -4 11.05 3.55
 -2 -13 -3 10.11 3.28
 -2 13 -3 9.66 5.23
 -2 13 -3 10.69 5.74
 2 13 -3 -0.64 5.34
 -2 -13 -3 -2.95 4.37
 2 -13 -3 10.61 6.21
 -2 -13 -3 1.74 6.44
 2 -13 -3 9.05 2.85
 -2 13 -2 13.68 5.89
 -2 13 -2 1.84 4.91
 -2 -13 -2 6.78 6.65
 -2 -13 -2 -1.05 4.55
 2 -13 -2 4.33 5.94
 2 -13 -2 4.22 2.63
 -2 -13 -2 1.8 3.11
 -2 13 -1 9.5 5.9
 -2 13 -1 12.26 5.27
 2 -13 -1 11.38 2.81
 -2 -13 -1 12.7 3.12
 -2 -13 -1 12.45 4.87
 2 -13 -1 10.98 6.58
 -2 -13 -1 15.64 6.64
 -2 13 0 12.68 6.38
 -2 -13 0 11.25 3.17
 2 -13 0 10.32 2.75
 2 -13 0 18.16 6.79
 -2 -13 0 15.18 6.17
 -2 13 1 16.72 6.16
 -2 -13 1 10.57 3.22
 2 -13 1 0.75 1.8
 2 -13 1 2.41 5.94
 -2 -13 1 13.13 6.09
 2 -13 2 3.29 2.05
 -2 -13 2 12.18 3.23
 2 -13 2 2.34 5.74
 -2 -13 2 2.24 5.85
 -2 -13 3 4.51 3.24
 2 -13 3 4.51 5.99
 -2 -13 3 2.15 5.57
 -2 -13 4 6.91 3.31
 -2 -13 4 4.09 5.52
 -2 -13 5 4.1 3.5
 -2 -13 5 5.8 5.35
 -2 -13 6 6.55 5.22
 2 -14 -19 7.57 8.94
 -2 -14 -19 -8.06 9.49
 -2 -14 -18 4.67 9.28
 2 -14 -18 12.09 9.48
 2 -14 -17 8.91 8.78
 -2 -14 -17 11.76 9.67
 -2 14 -17 14.96 6.94
 -2 -14 -16 18.9 10.12
 2 -14 -16 10.08 8.52
 -2 14 -16 3.31 6.49
 2 -14 -15 -1.12 8.62
 -2 -14 -15 17.7 9.99
 -2 14 -15 8.75 6.61
 2 -14 -14 -6.73 8.57
 -2 -14 -14 -4.7 9.17
 2 14 -14 -0.56 5.55
 -2 14 -14 -3.41 6.79
 2 -14 -13 2.23 8.32
 -2 -14 -13 10.48 9.45
 -2 14 -13 -2.06 6.24
 2 14 -13 2.31 5.6
 -2 -14 -12 40.26 9.79
 2 -14 -12 29.93 9.33
 -2 14 -12 25.77 7.06
 2 14 -12 33.56 6.72
 -2 -14 -11 20.41 9.59
 2 -14 -11 21.94 9.07
 2 14 -11 26.34 6.2
 -2 14 -11 5.63 6.26
 2 -14 -10 103.97 12.01
 2 14 -10 87.53 8.79
 -2 14 -10 89.11 9.28
 -2 14 -9 135.49 10.94
 2 14 -9 123.87 9.91
 -2 -14 -8 14.96 8.58
 -2 14 -8 13.85 6.62
 2 14 -8 13.26 5.94
 -2 -14 -7 224.34 16.03
 -2 14 -7 180.3 13.25
 2 14 -7 214.46 13.12
 -2 14 -7 195.28 13.72
 -2 14 -6 75.98 8.85
 -2 -14 -6 70.25 10.39
 2 -14 -6 86.15 10.43
 -2 -14 -6 81.3 6.91
 2 -14 -6 93.73 6.25
 2 14 -6 81.84 8.56
 -2 14 -6 79.26 9.07
 -2 14 -5 25.14 6.48
 -2 14 -5 15.73 6.84
 2 14 -5 26.01 6.5
 -2 -14 -5 17.04 4.92
 -2 -14 -5 14.91 8.04
 2 -14 -5 32.84 8.41
 2 -14 -5 24.8 3.92
 -2 -14 -4 30.31 4.3
 -2 14 -4 30.29 6.58
 -2 14 -4 31.69 7.15
 2 14 -4 28.53 6.7
 -2 -14 -4 40.69 8.56
 2 -14 -4 41.98 8.54
 -2 -14 -4 26.54 5.2
 2 -14 -4 27.52 3.85
 -2 14 -3 3.84 6.96
 -2 -14 -3 -0.52 4.73
 -2 -14 -3 2.83 7.23
 2 -14 -3 1.91 6.74
 -2 -14 -3 3.28 3.32
 2 -14 -3 3.66 2.88
 -2 14 -3 -3.31 5.45
 -2 14 -2 10.93 7.06
 -2 -14 -2 11.92 6.97
 2 -14 -2 4.67 6.97
 -2 -14 -2 -2.23 4.8
 2 -14 -2 4.09 2.88
 -2 -14 -2 2.42 3.3
 -2 14 -2 7.64 5.61
 2 -14 -1 27.37 3.31
 -2 -14 -1 22.89 3.89
 -2 -14 -1 25.81 7.64
 2 -14 -1 42.06 8.13
 -2 14 -1 28.59 7.22
 2 -14 0 6.85 2.89
 -2 -14 0 3.74 3.2
 -2 -14 0 1.73 6.54
 -2 14 0 -1.62 6
 2 -14 1 20.47 3.02
 -2 -14 1 27.18 3.97
 -2 -14 1 12.56 6.8
 2 -14 1 36.48 7.73
 -2 -14 2 12.1 3.35
 2 -14 2 -0.53 0.51
 2 -14 2 15.99 6.88
 -2 -14 2 14.53 6.41
 -2 -14 3 6.76 3.52
 2 -14 3 -4.03 6.51
 -2 -14 3 5.41 5.96
 -2 -14 4 28.78 4.05
 -2 -14 4 25.09 6.88
 -2 -14 5 31.97 6.81
 -2 -15 -17 38.18 10.98
 2 -15 -17 18.69 9.65
 2 -15 -16 24.78 10.05
 -2 -15 -16 11.16 9.4
 -2 15 -15 9.61 6.98
 -2 -15 -15 13.66 10.16
 2 -15 -15 2.37 8.81
 -2 15 -14 7.7 6.92
 2 -15 -14 -2.37 9.1
 -2 -15 -14 4.95 9.54
 -2 15 -13 10.68 6.92
 2 15 -13 22.16 6.61
 -2 -15 -13 24.63 10.6
 2 -15 -13 13.03 9.07
 2 15 -12 20.93 6.79
 -2 15 -12 11.59 6.81
 -2 -15 -12 9.74 9.18
 2 -15 -12 12.95 9.29
 -2 15 -11 16.93 6.93
 2 15 -11 18.94 6.72
 2 -15 -11 19.84 9.76
 -2 15 -10 55.27 8.46
 2 15 -10 65.92 7.94
 -2 15 -9 49.13 7.94
 2 15 -9 27.08 6.71
 -2 -15 -9 26.72 9.86
 -2 15 -8 34.42 7.94
 2 15 -8 37.12 7.31
 -2 -15 -8 31.91 9.82
 -2 15 -7 24.8 7.45
 2 15 -7 35.17 6.97
 -2 -15 -7 13.39 9.22
 2 -15 -7 30.89 8.94
 2 15 -6 16.86 6.58
 -2 15 -6 16.43 6.95
 2 -15 -6 20.61 8.76
 -2 -15 -6 17.44 8.79
 -2 15 -5 38.18 8.12
 -2 -15 -5 29.77 8.8
 2 -15 -5 32.99 9.34
 -2 15 -4 67.88 8.92
 -2 15 -4 49.4 7.7
 -2 -15 -4 61.16 9.94
 2 -15 -4 63.62 9.89
 2 -15 -3 3.06 7.29
 -2 -15 -3 4.04 7.64
 -2 15 -2 65.48 9.29
 2 -15 -2 44.07 9.3
 -2 -15 -2 57.95 9.47
 -2 -15 -2 54.28 5.06
 -2 15 -1 58.03 9.09
 -2 -15 -1 37.2 8.54
 2 -15 -1 62.71 9.94
 2 -15 0 24.84 8.05
 -2 -15 0 34.29 8.41
 2 -15 1 61.22 8.93
 -2 -15 1 45.67 8.61
 -2 -15 2 71.49 9.52
 2 -15 2 78.55 9.85
 -2 -15 3 22.3 7.08
 -2 -15 4 65.96 8.65
 -2 -15 5 38.9 7.59
 -2 -16 -15 18.09 10.93
 2 -16 -15 18.58 10.19
 -2 16 -14 34.88 7.98
 -2 -16 -14 16.81 10.22
 2 -16 -14 42.25 10.98
 -2 16 -13 39.27 8.64
 -2 -16 -13 59.25 11.96
 2 -16 -13 72.1 12.08
 -2 16 -12 0.74 7.16
 2 16 -12 16.68 7
 2 -16 -12 12.38 9.67
 -2 16 -11 82.59 10
 2 16 -11 97.2 9.67
 -2 16 -10 25.45 7.58
 2 16 -10 23.79 7.23
 -2 -16 -10 34.91 11.18
 -2 16 -9 29.75 7.87
 2 16 -9 23 7.31
 -2 -16 -9 34.34 10.21
 -2 16 -8 86.8 10.11
 -2 -16 -8 85.47 12.69
 2 -16 -8 112.62 12.72
 -2 16 -7 26.82 8.35
 2 -16 -7 10.5 8.89
 -2 -16 -7 12.97 9.47
 -2 16 -6 68.6 9.55
 2 -16 -6 53.88 10.81
 -2 -16 -6 51.89 10.64
 -2 16 -5 186.48 13.76
 2 -16 -5 195.8 15.79
 -2 16 -4 13.77 8.06
 -2 -16 -4 -8.79 8.69
 2 -16 -4 2.21 8.48
 -2 16 -3 93.66 10.53
 -2 -16 -3 83.57 11.25
 2 -16 -3 86.83 11.24
 2 -16 -2 35.03 9.11
 -2 -16 -2 59.45 9.92
 -2 -16 -1 35.47 9.76
 2 -16 -1 23.82 8.78
 -2 -16 0 102.89 11.35
 2 -16 0 95.86 11.65
 2 -16 1 31.19 8.6
 -2 -16 1 25.57 8.89
 -2 -16 2 59.21 9.42
 -2 -16 3 103.51 10.9
 -2 -16 4 7.4 7.42
 -2 17 -13 22.76 8.01
 2 -17 -13 19.29 10.08
 -2 17 -12 24.94 7.98
 2 -17 -12 35.96 11.67
 -2 17 -11 8.52 7.54
 -2 -17 -11 -6.57 11.57
 -2 17 -10 26.98 8.33
 -2 -17 -10 12.98 10.44
 -2 17 -9 41.41 8.79
 2 -17 -9 16.31 10.02
 -2 -17 -9 16.65 10.48
 -2 17 -8 72.36 10.1
 2 -17 -8 54.54 11.39
 -2 -17 -8 59.14 11.63
 -2 17 -7 35.69 9.06
 2 -17 -7 25.67 10.16
 -2 -17 -7 38.29 10.62
 -2 17 -6 61.63 9.85
 2 -17 -6 60.12 11.23
 -2 -17 -6 62.9 11.19
 -2 17 -5 37.16 8.78
 2 -17 -5 44.96 10.71
 2 -17 -4 81.24 11.77
 -2 -17 -4 76.26 12.05
 2 -17 -3 55.69 10.65
 -2 -17 -3 68.69 11.27
 -2 -17 -2 70.01 11.51
 2 -17 -2 72.2 11.13
 -2 -17 -1 38.18 9.54
 2 -17 -1 41.12 9.82
 2 -17 0 91.08 11.65
 -2 -17 0 119.1 12.36
 -2 -17 1 52.54 9.96
 -2 -17 2 63.62 9.99
 -2 -17 3 57.74 9.69
 -2 18 -12 13.79 8.1
 -2 18 -11 19.76 8.19
 -2 18 -10 -2.44 7.85
 2 -18 -10 3.93 10.22
 -2 -18 -10 6.69 10.02
 -2 18 -9 50.91 9.27
 2 -18 -9 73.99 12.84
 -2 -18 -9 70.06 12.67
 -2 18 -8 0.86 7.77
 -2 -18 -8 -3.9 10.25
 2 -18 -8 5.13 9.79
 -2 18 -7 101.71 11.53
 -2 -18 -7 104.84 13.9
 2 -18 -7 102.46 13.64
 -2 -18 -6 -3.76 10.13
 2 -18 -6 -1.25 10.11
 2 -18 -5 6.12 9.69
 -2 -18 -5 12.27 10.43
 -2 -18 -4 56.25 11.7
 2 -18 -4 38.4 10.92
 2 -18 -3 25.82 9.75
 -2 -18 -3 34.96 10.19
 2 -18 -2 54.93 11.22
 -2 -18 -2 51.07 11
 2 -18 -1 56.64 10.84
 -2 -18 -1 64.87 11.41
 -2 -18 0 25.53 9.39
 -2 -18 1 64.31 10.67
 -2 -18 2 62.26 10.64
 2 -19 -7 16.77 10.83
 -2 -19 -7 24.75 11.66
 -2 -19 -6 43.48 11.24
 2 -19 -6 53.36 11.58
 2 -19 -5 4.99 9.92
 -2 -19 -5 5.01 9.96
 -2 -19 -4 35.5 11.21
 2 -19 -4 23.22 10.1
 2 -19 -3 13.1 10.06
 -2 -19 -3 20.29 10.67
 -2 -19 -2 6.96 9.68
 -2 -19 -1 4.48 9.28
 -2 -19 0 8.64 9.18
 -2 -19 1 7.21 8.89
 -2 -20 -2 8.14 10.25
 -2 -20 -1 15.68 9.71
 -2 -20 0 -1.07 9.67
 -3 0 -27 -1.69 7.95
 3 0 -27 0.97 8.59
 -3 0 -26 -1.68 8.14
 3 0 -26 -6.68 8.28
 -3 0 -25 -4.14 7.28
 3 0 -25 -5.62 8.29
 -3 0 -24 -9.74 7.4
 -3 0 -23 1.57 6.36
 -3 0 -22 5.34 6.26
 -3 0 -21 8.59 4.81
 3 0 -21 -1.98 5.78
 -3 0 -21 -2.94 6.28
 3 0 -20 -3.2 5.34
 -3 0 -20 2.23 4.34
 3 0 -20 -1.09 3.65
 -3 0 -20 -4.24 5.8
 3 0 -19 -2.9 2.52
 3 0 -19 3.09 4.91
 -3 0 -19 -2.7 4.07
 3 0 -19 0.36 3.42
 -3 0 -19 -2.03 5.58
 -3 0 -18 6.24 4.06
 3 0 -18 3.55 4.79
 3 0 -18 0.92 2.51
 -3 0 -18 -2.58 4.92
 -3 0 -17 -6 3.84
 3 0 -17 1.69 4.01
 3 0 -17 -3.93 2.51
 -3 0 -17 -0.61 4.58
 3 0 -16 -0.46 2.37
 3 0 -16 -2.13 3.96
 -3 0 -16 -0.48 3.74
 3 0 -16 -4.38 3.96
 -3 0 -16 -2.31 4.28
 3 0 -15 -1.57 2.11
 -3 0 -15 -0.54 3.85
 3 0 -15 3.04 3.52
 -3 0 -15 -1.36 3.23
 3 0 -15 3.14 3.65
 3 0 -14 -0.22 2.13
 -3 0 -14 3.05 3.64
 3 0 -14 1.92 3.23
 -3 0 -14 -0.43 3.28
 3 0 -14 -3 3.43
 3 0 -13 -1.46 1.88
 -3 0 -13 -2.37 3.34
 3 0 -13 -0.45 2.86
 -3 0 -13 2.83 2.82
 3 0 -13 -1.42 3.04
 -3 0 -12 -0.38 2.7
 3 0 -12 -1.34 2.99
 -3 0 -12 -2.2 2.84
 -3 0 -11 0.7 2.53
 3 0 -11 0.42 2.73
 -3 0 -11 0.81 2.85
 3 0 -10 0.38 1.36
 -3 0 -10 -0.37 1.34
 3 0 -9 -0.35 0.62
 -3 0 -9 -0.33 0.59
 3 0 -8 1.16 1.39
 3 0 -7 -0.39 1.15
 3 0 -6 1.5 1.03
 3 0 -5 0.58 1.46
 3 0 -5 0.61 0.9
 3 0 -5 0.35 1
 3 0 -4 0.63 0.8
 3 0 -4 0.79 1.29
 3 0 -4 0.28 0.77
 3 0 -3 1.33 1.02
 3 0 -3 0.19 0.48
 -3 0 -2 -0.12 0.42
 3 0 -2 -0.17 0.74
 3 0 -1 -0.35 0.59
 -3 0 -1 0.09 0.38
 -3 0 -1 0.33 0.43
 3 0 -1 -0.07 0.54
 3 0 0 -0.16 0.72
 -3 0 0 0.81 0.51
 -3 0 0 -0.14 0.51
 3 0 1 0.41 0.59
 -3 0 1 0.47 0.74
 3 0 2 -0.73 0.82
 -3 0 2 0.12 0.91
 -3 0 3 0.87 0.84
 3 0 3 -0.74 1.13
 -3 0 3 -0.79 0.85
 3 0 3 0.38 0.99
 3 0 4 0.33 1.09
 3 0 5 1.14 1.4
 3 0 5 0.2 1.3
 3 0 6 0.55 1.5
 3 0 6 -0.73 1.61
 -3 0 6 0.66 1.73
 -3 0 7 1.23 1.94
 3 0 7 0.66 2.01
 3 0 7 1.71 1.86
 -3 0 8 0.27 2.1
 3 0 8 -1.53 2.44
 3 0 8 -1.32 2.14
 -3 0 9 0.89 2.26
 3 0 9 -1.76 2.84
 -3 0 10 -1.28 2.48
 3 0 10 -2.49 3.05
 -3 0 11 3.79 3.01
 3 0 11 4.36 3.48
 -3 0 12 -1.47 2.99
 3 0 12 3.01 3.91
 3 0 13 -0.66 4.16
 -3 1 -27 -0.84 7.64
 3 1 -27 8.6 8.45
 -3 1 -26 -1.67 7.64
 3 1 -26 -5.65 8.63
 -3 1 -25 0.82 7.22
 3 1 -25 5.55 7.83
 -3 1 -24 17.74 7.33
 -3 1 -23 25.05 7.45
 -3 1 -22 11.39 6.75
 -3 -1 -21 19.28 5.14
 3 -1 -21 14.19 5.89
 -3 1 -21 15.35 6.18
 3 -1 -20 21.52 3.73
 3 1 -20 27.11 4.68
 3 1 -20 18.95 5.7
 3 -1 -20 15.6 5.29
 -3 -1 -20 24.63 5.34
 -3 1 -20 24.18 5.76
 -3 1 -20 10.57 6.07
 3 -1 -19 11.8 3.33
 3 -1 -19 16.81 3.53
 3 1 -19 22.17 4.58
 3 -1 -19 16.87 5.29
 3 1 -19 10.1 5.24
 -3 1 -19 19 4.83
 -3 -1 -19 21.77 5
 -3 1 -19 10.12 5.66
 3 -1 -18 23.94 3.55
 3 1 -18 23.75 2.45
 3 1 -18 18.3 4.34
 -3 1 -18 23.17 5.66
 3 -1 -18 19.01 5.13
 3 1 -18 13.89 5.3
 -3 1 -18 21.59 4.87
 -3 -1 -18 23.51 4.96
 -3 1 -17 50.7 6.74
 3 1 -17 54.48 3.59
 3 -1 -17 56.36 4.61
 3 -1 -17 53.24 6.22
 -3 -1 -17 57.93 5.69
 3 1 -17 53.53 6.27
 -3 1 -17 54.97 5.87
 3 -1 -16 136.71 7.9
 3 1 -16 135.07 6.97
 -3 1 -16 137.29 10
 3 1 -16 149.28 9.78
 3 -1 -16 156.77 9.67
 3 1 -16 156.86 9.87
 -3 -1 -16 141.63 9
 -3 1 -16 151.04 9.47
 3 -1 -15 106.36 6.57
 3 1 -15 116.75 5.82
 -3 1 -15 115.53 8.37
 3 1 -15 120.6 8.19
 3 -1 -15 109.74 7.93
 3 1 -15 107.87 7.96
 -3 -1 -15 98.82 7.39
 -3 1 -15 115.86 7.89
 3 1 -14 27.81 2.49
 -3 1 -14 25.9 4.43
 3 1 -14 23.65 4.41
 3 -1 -14 27.93 4.4
 3 1 -14 28.75 4.48
 -3 -1 -14 21.68 3.9
 -3 1 -14 24.22 3.93
 3 1 -13 50.23 3.23
 -3 1 -13 48.38 5.02
 3 -1 -13 46.77 4.85
 3 1 -13 41.81 4.82
 -3 -1 -13 43.4 4.37
 -3 1 -13 41.89 4.89
 3 1 -12 15.33 1.94
 3 1 -12 16.37 3.46
 -3 -1 -12 20.42 3.46
 -3 1 -12 19.34 3.76
 3 1 -11 79.46 4.22
 3 1 -11 73.51 5.98
 -3 -1 -11 82.38 5.57
 -3 1 -11 88.82 6.09
 3 1 -10 65.69 3.11
 3 1 -10 61.17 4.61
 -3 1 -10 67.97 4.84
 3 1 -9 27.43 1.83
 -3 -1 -9 29.07 2.89
 3 1 -8 45.56 2.52
 3 1 -8 43.54 3.75
 3 1 -8 38.69 3.28
 -3 1 -8 47.09 2.63
 -3 1 -8 39.51 3.53
 3 1 -7 355.97 16.44
 3 1 -7 364.17 15
 3 1 -7 362.93 16
 -3 1 -7 344.4 15.11
 3 -1 -6 57.48 3.7
 3 1 -6 63.04 4.31
 -3 -1 -6 61.25 3.78
 -3 1 -6 66.1 3.13
 3 1 -6 62.13 3.92
 3 1 -6 64.36 3.9
 3 -1 -5 13.84 1.66
 3 1 -5 11 1.97
 3 -1 -5 14.14 1.13
 3 1 -5 15.18 1.8
 3 1 -5 11.95 1.63
 -3 1 -5 14.84 1.83
 3 -1 -4 1062.24 45.04
 3 1 -4 1147.75 45.39
 3 -1 -4 1045.23 44.7
 -3 1 -4 1080.63 45.11
 3 1 -4 1092.85 45.07
 3 1 -4 1118.18 45.22
 3 1 -3 1526.39 63.98
 -3 1 -3 1514.11 63.91
 3 -1 -3 1537.04 63.67
 3 1 -3 1583.77 64.15
 3 -1 -3 1564 63.79
 3 -1 -3 1571.67 64.03
 3 1 -3 1578.12 63.95
 3 1 -2 339.15 13.99
 -3 -1 -2 318.27 13.81
 3 -1 -2 326.35 13.9
 -3 1 -2 325.56 13.94
 3 -1 -2 329.33 14.16
 3 -1 -2 330.11 13.74
 3 1 -1 58.44 2.93
 -3 1 -1 59.26 2.61
 -3 1 -1 56.47 2.84
 -3 -1 -1 59.42 2.85
 3 1 -1 57.8 2.88
 3 1 0 163.07 7.43
 -3 1 0 175.99 7.54
 3 1 0 177.25 7.53
 3 1 1 68.88 3.3
 3 1 2 289.1 11.31
 -3 -1 2 223.56 11.52
 3 1 3 1729.66 68.05
 -3 1 3 1560.77 67.71
 3 -1 3 1673.27 68.19
 3 1 3 1691.85 67.94
 3 -1 4 1177.66 50.01
 3 1 4 1216.42 49.8
 3 1 5 18.92 2.18
 3 -1 5 18.1 2.16
 3 1 5 18.54 2.09
 3 1 6 46.54 3.56
 3 1 6 41.71 3.27
 3 -1 6 45.6 3.62
 3 1 7 443.93 18.42
 -3 1 7 448.32 19.57
 3 1 7 436.14 19.99
 3 -1 7 427.27 19.8
 3 1 7 414.82 19.6
 3 1 8 54.62 2.86
 -3 1 8 46.95 4
 3 -1 8 46.32 4.24
 3 1 9 35.26 2.42
 -3 1 9 37.96 3.74
 3 1 9 32.47 4.14
 -3 1 10 97.7 6.51
 3 1 10 98.98 5.15
 3 1 10 113.06 7.53
 -3 1 11 93.54 6.2
 3 1 11 86.96 7.17
 -3 1 12 10.87 3.6
 3 1 12 7.79 4.03
 -3 1 13 73.94 6.01
 3 1 13 77.79 7.5
 -3 1 14 22.02 4.23
 -3 1 15 147.7 9.11
 -3 2 -27 30.56 8.54
 -3 -2 -27 16.08 7.82
 3 2 -27 15.03 8.48
 3 -2 -27 21.51 8.97
 -3 -2 -26 2.51 7.82
 -3 2 -26 -3.29 7.56
 3 2 -26 -1.85 8.06
 3 -2 -26 8.68 8.52
 -3 -2 -25 21.5 7.41
 -3 2 -25 10.57 7.43
 3 -2 -25 20.76 8.45
 3 2 -25 16.34 8.16
 -3 -2 -24 12.94 7.69
 -3 2 -24 14.36 7.12
 3 2 -24 13.38 7.66
 3 -2 -24 17.59 8.4
 -3 2 -23 38.85 7.6
 -3 -2 -23 22 7.35
 -3 -2 -22 3.03 6.39
 -3 2 -22 0.75 6.55
 -3 -2 -21 65.78 6.52
 3 -2 -21 56.83 6.97
 -3 2 -21 52.95 8.21
 -3 -2 -21 52.51 8.08
 3 -2 -20 19.14 3.95
 3 2 -20 16.07 4.73
 -3 -2 -20 30.64 4.97
 3 2 -20 27.85 5.8
 3 -2 -20 27.85 6.21
 -3 2 -20 25.46 5.56
 3 -2 -19 37.62 4.54
 3 2 -19 39 5.33
 3 -2 -19 35.62 6.13
 3 2 -19 42.27 6.28
 -3 -2 -19 45.93 5.54
 -3 2 -19 33.91 5.47
 -3 2 -19 42.89 6.71
 3 -2 -18 12.73 3.51
 -3 2 -18 10.89 5.09
 3 2 -18 11.37 4.19
 3 -2 -18 18.42 4.92
 -3 2 -18 6.67 4.48
 -3 -2 -18 9.51 4.14
 3 2 -18 5.53 4.69
 -3 2 -17 100.89 8.31
 3 -2 -17 99.26 7.88
 3 2 -17 82.28 7.69
 3 -2 -17 84.17 6.27
 3 2 -17 95.54 7.06
 -3 2 -17 99.97 7.76
 -3 -2 -17 89.83 6.92
 3 -2 -16 10.97 3.23
 -3 2 -16 2.88 4.14
 3 2 -16 10.21 4.14
 3 -2 -16 11.57 4.16
 3 -2 -16 11.07 4.1
 -3 -2 -16 8.67 3.62
 -3 2 -15 234.7 13.58
 3 -2 -15 234.94 13.02
 3 2 -15 239.66 13.32
 3 -2 -15 248.43 13.49
 -3 -2 -15 240.67 12.65
 -3 2 -14 48.1 5.5
 3 -2 -14 60.03 5.52
 3 2 -14 58.89 5.58
 3 -2 -14 44.07 5.43
 -3 -2 -14 65.07 5.22
 -3 2 -13 73.03 6.09
 3 -2 -13 64.79 5.76
 3 2 -13 68.86 6.01
 3 -2 -13 69.78 6.12
 -3 -2 -13 77.48 5.54
 3 2 -12 139.75 8.52
 3 -2 -12 155.95 8.74
 -3 -2 -12 119.74 7.56
 3 2 -12 135.4 7.64
 -3 2 -12 127.3 6.7
 -3 2 -12 132.8 8.4
 3 -2 -11 20.5 3.65
 3 2 -11 25.87 3.71
 -3 2 -11 24.76 2.46
 3 2 -11 28.95 3.12
 -3 -2 -11 24.11 3.21
 -3 2 -11 25.28 3.75
 3 -2 -10 108.61 5.45
 3 2 -10 113.14 5.4
 -3 2 -10 117.64 5.35
 3 2 -10 116.91 4.61
 -3 2 -10 107.33 3.41
 -3 2 -10 112 5.34
 3 2 -9 323 8.24
 3 -2 -9 39 3.35
 3 2 -9 293.02 6.83
 -3 2 -9 307.22 5.23
 -3 -2 -9 298.58 6.74
 -3 2 -9 303.71 7.85
 3 2 -8 138.97 7.9
 3 2 -8 139.42 7.67
 3 2 -8 148.03 7.39
 -3 2 -8 130.89 7.53
 3 2 -7 966.62 40.67
 3 2 -7 929.52 40.32
 -3 -2 -7 942.67 40.1
 -3 2 -7 983.45 40.57
 3 2 -6 49.76 3.86
 3 2 -6 59.63 3.88
 -3 -2 -6 65.33 3.59
 -3 2 -6 58.62 3.86
 3 -2 -6 60.94 3.55
 3 -2 -5 912.2 39.21
 3 -2 -5 963.57 38.82
 -3 2 -5 939.09 39.07
 3 2 -5 882.14 39.26
 3 2 -5 933.98 39.15
 3 -2 -4 468.04 20.7
 3 2 -4 491.05 20.37
 -3 2 -4 471.46 20.4
 3 -2 -4 473.49 20.3
 -3 2 -4 503.67 20.63
 3 2 -4 451.42 20.66
 3 -2 -3 493.73 21.43
 3 2 -3 503.64 20.67
 3 2 -3 501.93 21.01
 3 -2 -3 489.53 21.06
 -3 2 -3 489.83 20.98
 3 2 -3 496.48 21.37
 3 -2 -2 257.29 11.58
 3 -2 -2 255.12 11.32
 -3 -2 -2 254.61 11.13
 3 2 -2 248.59 10.85
 -3 2 -2 251.14 11.02
 3 2 -2 262.84 11.14
 3 2 -2 281.17 11.5
 3 -2 -1 2199.35 87.93
 -3 2 -1 2119.89 87.29
 3 -2 -1 1953.58 87.27
 3 2 -1 2244.84 87.34
 3 2 -1 2239.29 87.48
 3 2 0 65.39 3.22
 3 2 0 62.93 3.06
 3 -2 0 52.86 3.04
 3 2 0 61.32 3.1
 -3 2 0 63.39 3.07
 -3 -2 1 2277.77 88.47
 -3 -2 1 2200.5 88.93
 3 -2 1 2024.32 88.4
 3 2 1 2173.65 88.44
 3 2 1 2178.9 88.68
 -3 -2 2 306.08 13.08
 3 -2 2 286.6 12.44
 3 2 2 299.51 12.47
 -3 -2 2 279.04 12.27
 -3 -2 3 405.58 17.62
 3 2 3 408.7 16.69
 3 -2 3 365.16 16.86
 3 2 3 395.96 16.9
 3 2 4 499.48 20.98
 -3 -2 4 480.12 21.93
 3 2 5 1016.54 42.76
 3 2 5 1008.11 42.37
 3 2 6 57.56 4.14
 3 -2 6 54.44 4.17
 3 2 6 62.4 3.9
 3 2 7 1088.22 47
 3 -2 7 1122.11 47.05
 3 2 7 1094.17 46.51
 3 2 8 169.09 9.47
 3 2 9 314.49 15.75
 3 2 10 137.3 6.98
 -3 2 10 138.99 8.07
 3 2 10 150.02 9.1
 3 2 11 50.58 3.59
 -3 2 11 56.3 4.87
 3 2 11 64.39 5.95
 -3 2 12 158.22 9.09
 3 2 12 149.4 7.67
 3 2 12 158.56 10.21
 3 2 13 100.55 5.71
 -3 2 13 93.62 7.14
 3 2 13 113.06 8.65
 -3 2 14 70.4 5.89
 3 2 14 65.93 4.63
 -3 2 15 310.12 15.78
 -3 2 16 11.49 4.32
 -3 2 17 137.11 9.22
 -3 -3 -27 4.19 7.92
 -3 3 -27 14.56 7.67
 3 -3 -27 5.83 8.85
 3 3 -27 8.24 8.37
 -3 -3 -26 14.92 8.23
 -3 3 -26 36.22 8.08
 3 3 -26 24.45 8.42
 3 -3 -26 33.62 9.67
 -3 3 -25 18.37 7.82
 -3 -3 -25 17.2 7.84
 3 3 -25 19.55 8.25
 3 -3 -25 13.16 8.08
 -3 3 -24 25.1 7.18
 -3 -3 -24 42.43 7.97
 3 -3 -24 20.26 8.01
 3 3 -24 20.09 7.87
 -3 -3 -23 7.01 7
 -3 3 -23 5.36 6.63
 -3 3 -22 57.17 8.29
 -3 -3 -22 46.6 7.98
 3 3 -21 26 5.27
 3 -3 -21 27.39 4.84
 -3 -3 -21 27.5 6.78
 -3 3 -21 17.96 6.2
 3 -3 -21 19.82 6.14
 -3 -3 -21 40.95 5.6
 3 -3 -20 67.82 6.08
 3 3 -20 75.87 6.86
 3 -3 -20 70.9 7.39
 -3 3 -20 73.11 7.55
 -3 -3 -20 72.02 6.57
 -3 -3 -20 72.69 8.2
 -3 3 -20 71.75 8.06
 3 -3 -19 76.01 6.52
 3 3 -19 89.46 7.49
 3 -3 -19 98.55 7.96
 -3 -3 -19 94.24 7.22
 -3 3 -19 100.86 8.66
 -3 -3 -19 87.54 8.4
 3 -3 -18 252.24 13.04
 3 3 -18 240.86 13.54
 3 -3 -18 244.9 13.91
 -3 -3 -18 257.68 13.32
 -3 3 -18 239.57 14.4
 -3 -3 -18 243.63 14.62
 3 -3 -17 30.64 4.35
 -3 3 -17 14.46 5.04
 -3 -3 -17 21.56 5.41
 3 3 -17 22.85 4.69
 -3 -3 -17 22.72 4.13
 3 -3 -17 27.58 4.85
 3 -3 -16 172.79 9.93
 3 -3 -16 180.78 10.53
 3 -3 -16 173.25 10.96
 3 3 -16 184.06 10.85
 -3 -3 -16 173.91 9.99
 3 3 -16 160.89 10.47
 -3 -3 -16 175.19 11.15
 -3 3 -16 175.59 11.2
 3 3 -15 8.09 4.01
 3 3 -15 6.19 3.89
 3 -3 -15 4.71 3.95
 3 -3 -15 6.83 3.72
 3 3 -15 10.86 4.57
 -3 -3 -15 7.34 3.07
 -3 3 -15 6.98 4.28
 -3 -3 -15 7.96 4.26
 3 3 -14 214.07 12.3
 3 -3 -14 203.92 11.82
 3 3 -14 226.09 12.29
 3 -3 -14 226.22 12.38
 -3 -3 -14 220.03 11.52
 3 3 -14 227.29 11.5
 -3 3 -14 221.46 12.29
 -3 3 -14 224.06 10.64
 -3 -3 -14 197.2 12.08
 -3 3 -14 216.65 12.37
 3 3 -13 88.25 6.96
 3 -3 -13 92.42 6.43
 3 3 -13 87.87 6.81
 3 -3 -13 74.61 6.65
 -3 3 -13 92.35 6.8
 3 3 -13 91.92 6.1
 -3 3 -13 89.05 5.37
 -3 -3 -13 98.51 6.21
 -3 -3 -13 92.17 6.89
 -3 3 -13 86.1 6.83
 3 3 -12 370.99 18.3
 3 3 -12 366.14 18.06
 3 -3 -12 372.66 18.22
 -3 -3 -12 368.84 17.28
 -3 3 -12 365.79 16.61
 3 3 -12 392.08 17.49
 -3 3 -12 369.1 17.98
 -3 3 -12 363.41 18.06
 -3 -3 -12 373.63 18.07
 3 3 -11 34.88 4.14
 3 -3 -11 41.53 4.42
 3 3 -11 38.63 3.68
 -3 3 -11 35.48 2.97
 -3 -3 -11 32.38 3.25
 -3 3 -11 40.12 4.11
 -3 -3 -11 30.09 3.93
 -3 3 -11 32.1 4.08
 3 -3 -10 269.84 13.17
 3 3 -10 248.95 12.95
 -3 3 -10 256.89 11.72
 -3 3 -10 301.7 13.25
 -3 -3 -10 218.56 11.91
 3 3 -10 275.01 12.51
 -3 -3 -10 247.26 12.74
 -3 3 -10 248.72 12.81
 3 3 -9 33.01 3.41
 3 -3 -9 2.79 1.87
 3 3 -9 23.77 3.28
 -3 3 -9 33.23 3.45
 3 3 -9 27.88 2.91
 3 -3 -9 25.67 2.76
 -3 -3 -9 6.71 1.83
 -3 3 -9 29.43 3.26
 3 3 -8 446.82 17.2
 3 -3 -8 472.01 17.34
 3 3 -8 430.81 16.84
 3 3 -8 433.92 17.43
 -3 -3 -8 489.41 17.2
 3 -3 -8 484.21 16.56
 -3 3 -8 435.72 16.96
 3 3 -7 103.44 5.76
 3 3 -7 104.59 6.52
 3 3 -7 106.61 6.25
 3 3 -7 111.4 6.14
 -3 3 -7 110.46 6.3
 -3 -3 -7 108.23 5.6
 3 -3 -7 113.18 5.9
 -3 3 -7 110.67 6.17
 3 3 -6 760.44 31.72
 3 3 -6 735.5 32.44
 -3 3 -6 734.34 32.15
 -3 3 -6 743.23 31.99
 3 -3 -6 763.27 31.79
 3 3 -5 396.97 17.48
 -3 -3 -5 410.54 17.67
 3 -3 -5 430.81 17.75
 -3 3 -5 398.94 17.64
 3 3 -5 382.71 18.15
 -3 3 -5 399.09 17.88
 3 -3 -4 367.66 17.47
 -3 3 -4 399.76 16.16
 3 3 -4 411.6 16.77
 -3 -3 -4 389.79 16.88
 3 -3 -4 405.15 17.16
 -3 3 -4 365.95 16.84
 -3 3 -4 382.84 17.11
 3 3 -4 382.53 16.81
 3 3 -4 370.63 17.44
 -3 3 -3 900.23 38.12
 3 -3 -3 924.57 38.67
 3 3 -3 919.28 37.93
 3 3 -3 934.65 37.82
 3 -3 -3 928.64 38.27
 -3 -3 -3 900.94 37.84
 -3 3 -3 891.71 37.81
 3 3 -3 891.01 38.51
 3 -3 -2 721.69 31.28
 3 3 -2 778.71 30.89
 3 3 -2 753 30.84
 -3 -3 -2 739.91 30.65
 -3 3 -2 731.08 30.66
 3 -3 -2 706.33 31.51
 -3 3 -2 723.35 31.22
 -3 3 -1 499.36 21.46
 3 -3 -1 502.49 21.69
 3 3 -1 498.05 21.15
 -3 3 -1 492.43 20.74
 -3 -3 -1 495.1 20.73
 3 3 -1 489.52 20.74
 3 -3 -1 495.5 20.73
 3 3 -1 522.05 20.97
 -3 3 0 142.07 7.16
 3 3 0 151.17 6.81
 -3 -3 0 141.94 7.07
 3 -3 0 153.96 6.4
 3 3 0 140.19 6.36
 3 3 0 135.39 6.58
 -3 -3 0 145.8 6.45
 -3 3 0 141.73 6.39
 -3 -3 0 150.41 6.8
 -3 -3 1 541.84 22.74
 3 3 1 540.21 22.44
 3 -3 1 533.66 22.41
 -3 -3 1 545.18 23.32
 -3 -3 2 786.82 33.22
 3 -3 2 744.76 32
 -3 -3 2 779.24 32.52
 3 -3 2 796.48 32.35
 3 3 2 809.08 32.36
 -3 -3 2 808.6 33.34
 3 -3 2 787.43 32.66
 -3 -3 3 993.43 41.92
 -3 -3 3 1026.83 42.85
 -3 3 3 985.03 41.43
 3 3 3 1015.31 41.54
 3 -3 3 1063.35 41.89
 3 3 3 983.51 41.82
 3 -3 4 307.73 13.91
 3 3 4 312.81 13.92
 3 3 4 307.63 13.46
 -3 -3 4 321.75 14.92
 3 -3 5 433.37 19.14
 3 3 5 431.6 19.1
 3 3 5 429.38 18.62
 3 -3 6 1079.62 42.69
 3 3 6 1000.35 42.52
 3 3 6 947.53 41.84
 3 3 7 149.13 8.28
 3 -3 7 150.66 8.34
 3 3 8 563.34 26.22
 3 -3 8 600.37 26.41
 3 3 9 36.89 4.43
 3 -3 9 47.12 4.64
 3 3 10 304.42 16.34
 3 -3 10 348.36 16.7
 3 3 11 55.81 5.68
 3 -3 11 54.18 5.9
 3 3 12 418.5 19.44
 3 3 12 458.64 22.04
 3 -3 12 477.78 22.25
 3 3 13 95.43 5.78
 -3 3 13 103.39 7.33
 3 3 14 236.4 11.51
 -3 3 14 243.53 13.13
 -3 3 15 5.07 3.9
 3 3 15 9.4 2.78
 -3 3 16 271.15 14.32
 3 3 16 265.4 12.85
 -3 3 17 37.56 5.47
 -3 3 18 344.26 17.63
 -3 3 19 133.94 9.41
 -3 4 -26 -10.98 7.78
 -3 -4 -26 0.81 7.97
 3 4 -26 0.88 7.99
 3 -4 -26 6.63 8.32
 -3 -4 -25 60.94 8.86
 -3 4 -25 66.14 8.9
 3 4 -25 61.53 9.69
 3 -4 -25 57.62 10.1
 -3 -4 -24 22.86 7.49
 -3 4 -24 12.28 7.23
 3 4 -24 6.8 6.86
 3 -4 -24 17.23 8.31
 -3 -4 -23 81.21 9.32
 -3 4 -23 61.59 8.69
 3 -4 -23 93.04 10.31
 -3 -4 -22 5.19 6.19
 -3 4 -22 12.42 6.62
 3 4 -21 77.98 7.72
 -3 4 -21 96.73 9.3
 -3 -4 -21 91.26 8.89
 3 -4 -21 97.39 8.14
 3 -4 -21 68.21 6.88
 3 4 -20 9.87 4.72
 3 -4 -20 13.05 4.56
 -3 -4 -20 15.04 5.79
 -3 4 -20 16.99 6.23
 3 -4 -20 8.85 5.2
 -3 -4 -20 13.19 4.44
 3 -4 -19 181.28 11.15
 3 4 -19 197.98 12
 3 -4 -19 199.02 11.86
 -3 -4 -19 193.23 11.04
 3 4 -19 201.87 12.6
 -3 4 -19 197.51 12.76
 -3 -4 -19 195.64 12.67
 3 -4 -18 5.09 3.94
 -3 4 -18 6.87 5.24
 -3 -4 -18 13.65 5.4
 3 4 -18 10.99 4.61
 -3 -4 -18 7.54 3.79
 3 4 -18 3.8 4.78
 3 -4 -18 11.24 4.32
 -3 4 -18 5.23 4.57
 3 -4 -17 215.54 12.46
 3 4 -17 224.96 13.47
 3 4 -17 220.3 13.2
 3 -4 -17 220.65 12.66
 -3 4 -17 223.58 13.2
 -3 -4 -17 235.92 12.26
 -3 4 -17 232.82 13.59
 -3 -4 -17 267.38 13.96
 3 -4 -16 35.44 5.52
 3 4 -16 35.03 4.98
 3 4 -16 37.52 5.64
 3 4 -16 33.75 4.56
 -3 -4 -16 44.34 4.7
 3 4 -16 36.62 5.57
 3 -4 -16 38.28 4.67
 -3 4 -16 41.77 3.94
 -3 4 -16 38.88 5.16
 -3 -4 -16 27.26 5.46
 -3 4 -16 37.16 5.43
 3 -4 -15 86.4 6.34
 3 4 -15 72 6.75
 3 4 -15 64.93 6.32
 3 -4 -15 82.29 6.77
 3 4 -15 59.17 5.48
 3 4 -15 73.44 6.73
 -3 4 -15 71.42 5.12
 -3 -4 -15 70.71 5.59
 -3 4 -15 55.78 6.02
 -3 4 -15 68.95 6.66
 -3 -4 -15 70.05 6.67
 3 4 -14 85.04 6.79
 3 -4 -14 57.01 5.59
 3 4 -14 59.74 6.3
 3 -4 -14 58.37 6
 3 4 -14 81.6 6.45
 -3 4 -14 76.9 6.49
 -3 4 -14 87.98 5.26
 3 4 -14 72.16 5.61
 -3 -4 -14 72.77 5.45
 -3 4 -14 62.52 6.31
 -3 -4 -14 64.48 6.3
 3 4 -13 207.19 11.77
 3 -4 -13 208.84 11.02
 3 -4 -13 206.78 11.58
 3 4 -13 186.69 11.28
 -3 -4 -13 206.96 10.62
 -3 4 -13 225.72 10.31
 -3 4 -13 208.79 11.57
 3 4 -13 194.7 11.61
 3 4 -13 213.13 10.98
 -3 -4 -13 185.16 11.31
 -3 4 -13 192.07 11.42
 3 -4 -12 22.57 3.66
 3 4 -12 19.79 3.85
 3 4 -12 22.44 4.24
 3 4 -12 21.79 3.67
 3 -4 -12 16.7 3.85
 -3 4 -12 20.67 2.94
 3 4 -12 24.14 3.39
 -3 4 -12 26.93 3.89
 -3 -4 -12 17.17 2.99
 -3 4 -12 14.08 3.82
 -3 -4 -12 17.61 3.82
 3 4 -11 418.44 10.6
 3 -4 -11 467.73 10.82
 3 4 -11 409.45 10.02
 3 4 -11 414.44 9.17
 -3 4 -11 453.97 10.72
 3 4 -11 421.25 10.98
 -3 -4 -11 437.18 10.03
 -3 4 -11 427.6 10.08
 3 4 -10 162.65 8.82
 3 4 -10 170.88 9.6
 3 -4 -10 190.5 9.84
 3 4 -10 166.03 9.99
 -3 4 -10 180.82 9.75
 -3 -4 -10 174.8 8.76
 3 4 -10 179.34 9.37
 -3 4 -10 181.82 9.63
 -3 -4 -10 174.61 9.56
 3 4 -9 337.14 13.01
 3 4 -9 329.7 14.34
 3 -4 -9 142.79 12.5
 3 4 -9 359.72 14.03
 -3 4 -9 341.8 13.99
 3 4 -9 358.65 13.69
 -3 -4 -9 171.96 12.47
 -3 4 -9 357.55 13.79
 3 4 -8 448.12 19.35
 3 -4 -8 469.47 20.18
 3 4 -8 435.73 20.52
 3 -4 -8 410.26 18.18
 3 4 -8 480.34 20.15
 -3 4 -8 467.58 20.22
 -3 4 -8 470.67 19.93
 3 -4 -8 491.39 19.72
 -3 -4 -8 440.73 19.77
 3 4 -7 1094.6 46.34
 -3 4 -7 1113.39 46.73
 3 -4 -7 1121.86 46.66
 3 4 -7 1117.87 46.93
 3 4 -7 1049.65 47.42
 -3 4 -7 1136.45 47.07
 -3 4 -6 155.64 7.47
 -3 4 -6 152.88 6.72
 3 4 -6 161.81 7.49
 3 -4 -6 154.1 7.88
 -3 4 -6 155.31 7.68
 3 4 -6 141.31 8.38
 -3 4 -6 146.16 7.94
 -3 4 -5 1534.56 64.41
 -3 4 -5 1607.19 63.63
 3 4 -5 1683.11 64.48
 3 4 -5 1558.58 64.27
 -3 4 -5 1451.35 63.6
 -3 4 -5 1529.81 64.35
 3 -4 -5 1618.81 64.75
 -3 -4 -5 1578.98 64.4
 -3 4 -5 1523.55 64.74
 3 4 -5 1594.07 65.38
 -3 4 -4 270.1 12.43
 3 -4 -4 270.53 13.19
 3 4 -4 272.91 12.23
 3 4 -4 281.25 12.18
 3 -4 -4 277.93 12.69
 -3 4 -4 267.16 12.09
 -3 -4 -4 278.06 12.11
 -3 4 -4 273.1 12.47
 3 -4 -3 1240.89 52.34
 3 4 -3 1259.93 52.01
 3 4 -3 1322.4 51.81
 3 4 -3 1260.65 51.92
 -3 -4 -3 1274.69 51.61
 -3 4 -3 1157.42 51.57
 -3 4 -3 1274.42 52.23
 3 -4 -3 1238.79 52.8
 3 -4 -2 213.18 10.17
 3 4 -2 215.33 9.69
 -3 4 -2 217.25 10
 3 -4 -2 212.89 10.43
 3 4 -2 209.08 9.64
 -3 4 -2 212.88 9.14
 -3 -4 -2 206.37 9.11
 3 4 -2 206.02 9.4
 -3 -4 -1 819.82 34.49
 3 4 -1 808.58 34.16
 -3 4 -1 827.33 34.55
 -3 4 -1 779.76 33.93
 -3 -4 -1 787.59 34.22
 3 4 -1 856.61 34.25
 -3 4 -1 817.47 33.55
 -3 -4 -1 843.22 33.59
 3 4 -1 790.57 33.56
 3 4 -1 807.87 33.86
 3 -4 -1 808.16 33.54
 -3 -4 0 461.65 19.51
 -3 4 0 429.58 18.41
 3 4 0 471.8 19.04
 -3 -4 0 481.38 19.08
 3 -4 0 451.84 18.25
 3 4 0 405.03 18.23
 -3 -4 0 419.66 18.61
 -3 4 0 437.07 18.28
 -3 -4 0 443.02 18.31
 3 -4 1 999.46 42.78
 -3 -4 1 1050.17 43.45
 -3 -4 1 1019.65 42.77
 -3 -4 1 1116.84 43.14
 3 -4 1 1019.22 42.4
 3 4 1 1025.74 42.42
 -3 -4 1 1027.84 43.73
 -3 -4 2 250.61 12.22
 3 -4 2 251.97 11
 -3 -4 2 293.8 11.84
 -3 -4 2 267.83 11.48
 3 -4 2 263.16 11.16
 3 4 2 250.31 11.14
 -3 4 2 233.64 11.47
 -3 -4 2 270.69 12.55
 3 -4 2 251.11 11.57
 -3 -4 3 1327.53 57.05
 -3 -4 3 1383.39 55.99
 3 -4 3 1338.31 55.39
 -3 4 3 1322.86 55.7
 3 -4 3 1422.84 56.36
 3 4 3 1341.74 55.39
 3 -4 4 339.34 15.27
 -3 -4 4 325.94 14.82
 3 -4 4 341.41 14.94
 3 4 4 330.54 14.88
 3 4 4 329.75 14.29
 -3 -4 4 352.27 16.23
 3 -4 5 1668.36 70.48
 3 4 5 1713.16 70.48
 3 4 5 1692.93 69.81
 3 -4 5 1667.39 70.81
 -3 -4 5 1705.23 69.56
 3 -4 6 227.16 10.59
 3 4 6 208.95 10.43
 3 -4 6 214.27 10.77
 3 4 6 197.26 9.71
 3 4 7 1340.8 54.26
 3 -4 7 1213.21 54.15
 3 4 8 498.41 24.21
 3 -4 8 570.77 24.58
 3 -4 9 487.23 21.68
 3 4 9 424.38 21.25
 3 -4 10 206.83 11.47
 3 4 10 188.89 11.18
 3 -4 11 537.71 25.73
 3 4 11 542.51 25.62
 3 4 12 29.75 5.14
 3 4 14 96.81 6.21
 -3 4 14 98.53 7.42
 3 4 15 98.28 6.17
 -3 4 15 87.41 7.36
 3 4 16 49.83 4.52
 -3 4 16 52.45 5.8
 3 4 17 272.28 13.65
 -3 4 17 298.34 15.36
 -3 4 18 9.79 4.94
 3 4 18 10.21 3.56
 -3 4 19 285.37 15.53
 -3 4 20 17.43 5.68
 3 5 -26 32.47 8.99
 3 -5 -26 38.03 9.16
 -3 -5 -26 36.46 8.69
 -3 5 -26 31.18 8.18
 3 5 -25 19.37 8.13
 3 -5 -25 24.63 8.49
 -3 -5 -25 20.36 7.7
 -3 5 -25 27.16 7.88
 3 -5 -24 51.66 9.56
 3 5 -24 53.61 8.55
 -3 -5 -24 54.45 8.73
 -3 5 -24 47.71 8.08
 3 -5 -23 1.74 7.64
 3 5 -23 17.79 7.53
 -3 5 -23 2.2 6.67
 -3 -5 -23 4.5 6.79
 -3 5 -22 107.85 9.79
 -3 -5 -22 84.97 9.45
 3 -5 -22 99.18 8.07
 3 5 -21 -2.95 5.88
 3 5 -21 7.15 4.82
 3 -5 -21 -0.52 4.69
 -3 5 -21 -7.61 6.03
 -3 -5 -21 2.8 5.95
 3 -5 -21 3.73 5.04
 3 5 -20 234.5 12.39
 3 -5 -20 220.94 12.77
 -3 5 -20 212.67 13.81
 -3 -5 -20 220.32 13.92
 3 -5 -20 235.71 13.11
 3 5 -20 192.68 13.1
 3 5 -19 -3.56 5.32
 3 5 -19 1.64 4.18
 3 -5 -19 -0.52 4.34
 -3 -5 -19 -3.83 5.31
 -3 5 -19 -1.28 4.93
 3 -5 -19 3 4.43
 3 5 -19 -0.66 5.14
 -3 5 -19 6.07 4.59
 3 -5 -18 185.44 11.66
 -3 5 -18 194.22 12.55
 -3 -5 -18 187.49 12.45
 3 5 -18 208.65 11.16
 3 5 -18 193.88 12.29
 3 5 -18 193.54 12.37
 -3 5 -18 193.87 12.27
 3 -5 -18 224.11 11.77
 3 -5 -17 18.49 4.79
 -3 -5 -17 9.21 4.79
 -3 5 -17 17.45 5.04
 3 5 -17 13.76 4.06
 3 5 -17 12.34 5.03
 3 5 -17 14.2 4.32
 3 5 -17 11.7 5.07
 -3 -5 -17 17.35 3.63
 3 -5 -17 20.56 4.54
 -3 5 -17 17.88 3.59
 -3 5 -17 22.85 5.19
 3 -5 -16 74.71 6.52
 -3 -5 -16 66.33 6.74
 -3 5 -16 80.04 7.13
 3 5 -16 72.67 7.06
 3 5 -16 85.71 5.71
 3 5 -16 73.22 7.15
 3 -5 -16 78.15 6.79
 3 5 -16 84.48 7.02
 3 -5 -16 78.06 5.99
 -3 5 -16 73.24 6.83
 -3 -5 -16 81.21 5.66
 3 5 -16 78.62 5.99
 -3 5 -16 71.22 5.37
 3 -5 -16 45.93 2.94
 -3 5 -15 19.74 4.99
 -3 -5 -15 37.93 5.23
 3 5 -15 19.67 3.88
 3 -5 -15 17.41 4.54
 3 5 -15 24.58 4.44
 3 5 -15 23.96 5.3
 -3 -5 -15 30.13 3.74
 3 5 -15 25.09 4.26
 3 5 -15 18.03 4.73
 -3 5 -15 25.2 3.65
 3 -5 -15 22.03 4.11
 -3 5 -15 29.06 4.96
 -3 5 -14 35.83 2.81
 -3 -5 -14 33.93 4.78
 -3 5 -14 34.08 4.79
 3 5 -14 29.57 3.91
 3 -5 -14 23.94 1.66
 3 5 -14 36.9 4.7
 3 -5 -14 40.62 5
 3 5 -14 32.92 5.28
 3 -5 -14 28.95 4.11
 -3 -5 -14 34.14 3.72
 3 5 -14 31.38 4.22
 3 5 -14 27.32 4.67
 -3 5 -14 40.78 5.03
 -3 5 -14 32.61 3.65
 -3 5 -13 67.24 3.85
 -3 -5 -13 61.7 5.85
 -3 5 -13 82.41 6.25
 3 -5 -13 63.79 5.23
 3 5 -13 62.16 4.78
 3 -5 -13 72.52 6.05
 3 -5 -13 47.05 2.77
 3 5 -13 56.44 6.2
 3 5 -13 62.83 5.62
 3 5 -13 68.97 5.37
 -3 5 -13 69.84 5.96
 -3 -5 -13 56.86 4.47
 3 5 -13 54.37 5.71
 -3 5 -13 76.15 4.94
 -3 5 -12 421.63 17.61
 -3 -5 -12 467.87 19.54
 -3 5 -12 441.76 19.57
 3 5 -12 460.15 18.58
 3 5 -12 450.19 20
 3 -5 -12 444.34 18.84
 3 -5 -12 479.29 19.81
 3 5 -12 444.4 20.33
 3 5 -12 437.86 19.52
 -3 5 -12 485.26 20.02
 3 5 -12 450.26 19.22
 -3 -5 -12 429.63 18.25
 -3 5 -11 57.41 3.14
 -3 5 -11 58.46 4.58
 -3 -5 -11 58.12 4.43
 3 5 -11 61.41 3.9
 3 5 -11 57.16 4.98
 3 5 -11 67.74 4.82
 3 -5 -11 51.17 1.95
 3 5 -11 51.57 5.56
 3 -5 -11 58.45 4.8
 3 5 -11 60.77 4.54
 -3 5 -11 56.46 4.77
 -3 5 -10 629.07 25.79
 -3 -5 -10 623 26.96
 -3 5 -10 592.77 26.86
 3 5 -10 592.62 27.36
 3 5 -10 640.13 26.23
 3 -5 -10 564.59 24.88
 3 5 -10 620.98 27.1
 3 -5 -10 666.24 27.3
 3 5 -10 641.87 28.02
 -3 5 -10 626.63 27.31
 -3 5 -9 121.02 5.78
 3 5 -9 109.55 5.93
 -3 -5 -9 69.94 5.77
 -3 5 -9 120.97 6.66
 3 5 -9 120.52 7.65
 3 -5 -9 81.39 6.13
 3 5 -9 116.85 6.8
 3 -5 -9 105.65 4.78
 -3 5 -9 109.53 6.8
 -3 5 -8 875.39 35.77
 -3 5 -8 823.94 35.08
 -3 5 -8 840.18 35.23
 3 5 -8 851.82 35.79
 -3 5 -8 853.34 36.3
 -3 -5 -8 860.84 36.28
 3 -5 -8 876.89 36.71
 3 5 -8 866.73 36.63
 3 5 -8 798.51 37.24
 -3 5 -8 834.27 36.71
 -3 5 -7 150.77 7.48
 3 5 -7 158.97 7.86
 -3 5 -7 145.12 6.75
 3 5 -7 152.27 7.41
 -3 5 -7 149.43 6.75
 -3 5 -7 143.33 7.7
 3 5 -7 165.08 8.97
 3 5 -7 147.38 7.91
 -3 5 -7 146.02 8.09
 -3 5 -6 658.66 29.11
 -3 5 -6 647.14 28.34
 3 5 -6 780.69 29.53
 3 5 -6 689.87 28.96
 -3 5 -6 698.99 28.24
 3 -5 -6 690.22 29.63
 -3 5 -6 663.26 29.14
 -3 5 -6 671.02 29.63
 3 5 -6 686.68 29.39
 3 5 -6 671.41 30.37
 3 5 -5 105.81 5.31
 -3 5 -5 138.41 5.36
 3 5 -5 115.94 5.05
 3 5 -5 138.45 4.83
 -3 5 -5 133.35 3.52
 3 -5 -5 132.24 5.7
 -3 5 -5 126.97 4.73
 -3 -5 -5 127.19 4.78
 -3 5 -5 138.7 5.46
 -3 5 -4 568.9 24.02
 3 -5 -4 572.24 24.97
 3 5 -4 551.18 23.77
 3 5 -4 557.09 24.18
 3 -5 -4 547.95 24.24
 3 5 -4 559.14 23.5
 3 5 -4 530.13 23.78
 -3 -5 -4 545.23 23.34
 -3 5 -4 561.95 23.37
 -3 5 -4 534.13 23.83
 -3 5 -3 32.99 3.02
 3 -5 -3 32.78 3.47
 -3 5 -3 28.54 2.87
 3 5 -3 37.83 2.78
 3 5 -3 33.18 2.87
 3 -5 -3 39.58 3.44
 -3 5 -3 31.76 2.14
 -3 -5 -3 35 2.16
 3 5 -3 34.5 2.45
 3 -5 -2 280.04 12.16
 -3 5 -2 291.14 13.02
 -3 5 -2 309.68 13.48
 3 -5 -2 293.28 13.63
 3 5 -2 295.36 13.03
 -3 -5 -2 288.37 13.4
 3 5 -2 286.76 13.11
 -3 5 -2 288.55 12.22
 -3 -5 -2 285.84 12.22
 3 5 -2 294.72 12.67
 3 5 -2 291.87 12.26
 3 -5 -2 294.47 12.23
 -3 5 -1 140.71 7.22
 3 5 -1 134.89 7.45
 3 5 -1 152.81 7.72
 -3 -5 -1 152.44 7.78
 -3 5 -1 146.6 6.72
 -3 -5 -1 161.95 6.81
 3 -5 -1 168.67 6.78
 3 5 -1 148.66 6.73
 -3 -5 -1 162.63 8.19
 -3 -5 0 1085.51 45.13
 -3 -5 0 998.77 43.93
 -3 -5 0 1079.28 44.49
 3 -5 0 1068.48 43.39
 3 5 0 1066.01 43.41
 3 -5 0 1044.02 43.79
 -3 -5 1 180.07 9.1
 3 -5 1 159.78 9.04
 -3 -5 1 192.73 8.83
 -3 -5 1 175.25 8.21
 3 5 1 178.68 7.76
 3 -5 1 179.1 7.74
 -3 -5 1 186.95 9.52
 -3 5 1 177.07 8.87
 3 -5 1 170.64 8.23
 3 -5 2 386.36 18.7
 -3 -5 2 392.5 18.9
 3 -5 2 399.42 17.6
 -3 -5 2 453.58 18.59
 -3 -5 2 426.42 18.07
 3 -5 2 418.84 17.2
 3 5 2 410.65 17.57
 -3 5 2 404.02 18.27
 -3 -5 2 435.6 19.46
 3 -5 2 430.44 18.2
 -3 -5 3 39.35 4
 -3 -5 3 48.34 3.22
 3 -5 3 40.28 3.26
 3 -5 3 48.79 2.63
 3 5 3 45.9 2.86
 -3 5 3 43.58 3.03
 3 -5 3 39.85 2.82
 3 5 3 43.07 2.22
 3 -5 4 639.81 26.87
 3 5 4 630.36 26.83
 3 5 4 623.85 26.09
 -3 -5 4 615.95 26.83
 3 -5 4 637.69 27.36
 -3 -5 4 631.29 28.45
 3 -5 5 179.42 8.72
 3 5 5 166.25 8.62
 3 -5 5 183.36 9.23
 -3 -5 5 169.79 8.15
 -3 -5 6 756.05 31.88
 3 5 6 760.07 32.95
 3 -5 6 781.13 33.04
 3 -5 7 155.31 8.91
 3 5 7 173.15 9.09
 3 5 8 997.47 43.48
 3 -5 8 1011.64 43.55
 3 -5 9 153.59 8.87
 3 5 9 125.72 8.29
 3 -5 10 785.18 34.96
 3 5 10 764.77 34.76
 -3 5 16 89.81 7.48
 3 5 16 72.54 5.82
 -3 5 17 13.45 5.03
 3 5 17 20.9 3.82
 -3 5 18 273.79 14.94
 3 5 18 267.25 13.32
 -3 5 19 0.55 5.22
 -3 5 20 289.15 16.16
 -3 -6 -26 25.26 7.71
 -3 6 -26 13.88 7.11
 3 6 -26 11.51 7.81
 3 -6 -26 28.68 8.95
 -3 -6 -25 1.51 7.3
 -3 6 -25 9.47 7.09
 3 -6 -25 7.09 8.26
 3 6 -25 3.26 7.71
 -3 6 -24 13.66 7.29
 -3 -6 -24 5.2 7.15
 3 -6 -24 7.81 7.93
 3 6 -24 1.6 7.52
 -3 6 -23 47.34 8.09
 -3 -6 -23 47.11 8.11
 3 6 -23 59.35 8.99
 3 -6 -23 59.93 9.38
 3 -6 -22 17.04 5.47
 3 -6 -22 10.65 7.3
 3 6 -22 14.5 6.81
 -3 -6 -22 19.02 6.91
 -3 6 -22 23.56 6.95
 3 -6 -22 25.26 5.82
 3 6 -21 74.23 8.28
 3 -6 -21 69.95 7.33
 -3 -6 -21 64.04 8.37
 -3 6 -21 88.14 8.82
 3 -6 -21 74.63 7.36
 3 6 -21 79.67 6.82
 3 6 -20 17.77 5.88
 3 6 -20 28.58 4.91
 3 -6 -20 23.65 5.52
 -3 -6 -20 30.71 6.4
 -3 6 -20 22.15 6.32
 3 -6 -20 20.45 5.32
 3 6 -19 144.71 8.88
 3 -6 -19 141.54 9.89
 -3 -6 -19 136.39 10.5
 -3 6 -19 142.02 10.44
 3 -6 -19 156.29 9.42
 3 6 -19 123.49 10.13
 3 6 -18 27.94 6.14
 3 6 -18 32.03 4.45
 -3 6 -18 35.87 4.5
 3 -6 -18 29.94 5.59
 -3 -6 -18 34.51 5.94
 -3 6 -18 27.46 6.03
 -3 6 -18 42.88 4.73
 3 6 -18 30.64 4.94
 3 6 -18 23.24 5.61
 3 -6 -18 25.15 4.69
 -3 6 -18 30.41 5.65
 -3 6 -17 221.32 11.16
 3 6 -17 211.54 11.36
 3 -6 -17 184.73 12.47
 -3 -6 -17 229.56 13.01
 -3 6 -17 220.59 13.04
 -3 6 -17 230.95 11.62
 -3 6 -17 234.5 13.06
 3 6 -17 205.35 12.95
 3 6 -17 217.25 12.19
 3 -6 -17 214.27 11.87
 3 6 -17 201.54 13.17
 3 -6 -16 5.27 4.5
 3 6 -16 11.2 5.27
 3 6 -16 14.14 4.26
 3 6 -16 17.12 3.46
 3 -6 -16 13.03 4.7
 -3 6 -16 9.66 4.56
 -3 -6 -16 10.06 4.74
 -3 6 -16 18.42 4.5
 3 6 -16 15.74 3.93
 3 6 -16 7.18 4.64
 -3 6 -16 13.22 3.68
 3 -6 -16 14.8 3.92
 -3 6 -15 71.73 6.77
 -3 -6 -15 84.62 7.07
 -3 6 -15 83.42 5.37
 3 6 -15 72.5 5.63
 3 -6 -15 87.95 7.12
 3 6 -15 62.43 7.44
 3 6 -15 82.04 6.61
 3 -6 -15 85.82 6.11
 -3 6 -15 72.92 6.87
 -3 6 -15 73.75 5.76
 3 6 -15 65.42 6.89
 3 6 -15 82.47 6.5
 -3 -6 -14 3.72 3.98
 -3 6 -14 0.47 3.71
 -3 6 -14 4.48 2.62
 3 6 -14 2.05 2.81
 3 -6 -14 1.43 3.58
 3 6 -14 8.99 4.58
 3 6 -14 1.83 3.52
 -3 6 -14 3.75 3
 3 6 -14 3.81 3.57
 3 -6 -14 1.05 3.07
 3 6 -14 -0.55 3.67
 -3 6 -14 2.56 4.01
 -3 6 -13 182.1 8.52
 -3 -6 -13 181.47 10.44
 -3 6 -13 164.02 10.31
 3 6 -13 169.84 10.65
 3 6 -13 171.49 9.28
 3 -6 -13 176.12 9.58
 -3 6 -13 175.8 8.89
 3 6 -13 174.68 11.31
 3 6 -13 187.89 10.39
 3 -6 -13 200.31 10.61
 -3 6 -13 175.53 10.67
 3 6 -13 177.25 10.15
 -3 6 -12 158.37 7.17
 3 6 -12 145.04 7.66
 -3 6 -12 151.06 7.22
 3 6 -12 148.12 9.25
 -3 -6 -12 151.44 8.66
 -3 6 -12 154.6 8.7
 3 6 -12 157.02 8.77
 3 -6 -12 131.05 8.47
 3 6 -12 151.46 9.88
 3 6 -12 154.45 8.64
 -3 6 -12 160.07 9.16
 -3 6 -11 431.9 19.17
 -3 6 -11 435.01 18.76
 -3 6 -11 446.03 19.07
 3 -6 -11 452.08 19.83
 3 6 -11 455.3 21.18
 3 6 -11 414.37 19.45
 -3 -6 -11 439.64 20.36
 -3 6 -11 441.01 20.42
 -3 6 -11 398.45 20.66
 3 -6 -11 473.2 20.78
 3 6 -11 438.65 21.7
 3 6 -11 449.9 20.56
 3 6 -10 22.63 4.66
 3 -6 -10 21.75 3.68
 3 6 -10 23.7 3.64
 -3 6 -10 21.47 2.63
 -3 6 -10 24.56 2.11
 -3 6 -10 25.14 2.28
 3 6 -10 27.74 2.96
 3 6 -10 24.84 3.85
 -3 -6 -10 25.65 3.53
 -3 6 -10 23.36 3.45
 -3 6 -10 29.12 3.92
 -3 6 -9 358.16 15.34
 -3 6 -9 343.37 14.63
 3 6 -9 355.31 15.99
 -3 6 -9 343.66 14.67
 3 6 -9 346.19 15.33
 3 6 -9 328 16.54
 -3 6 -9 351.81 15.93
 -3 -6 -9 306.29 15.63
 -3 6 -9 360.93 16.56
 3 6 -9 335.91 17.27
 3 6 -9 357.34 16.24
 3 -6 -8 2.12 2.12
 3 6 -8 1.44 3.08
 3 6 -8 2.71 2.26
 -3 6 -8 4.35 2.01
 -3 6 -8 1.66 1.2
 3 6 -8 3.18 2.42
 -3 6 -8 2.98 1.14
 3 6 -8 2.58 1.87
 -3 -6 -8 -0.78 2.3
 -3 6 -8 0.78 2.1
 -3 6 -8 2.4 2.55
 -3 6 -7 393.79 17
 -3 6 -7 357.1 16.08
 3 6 -7 391.95 17.32
 -3 6 -7 374.54 15.85
 3 6 -7 390.48 16.72
 -3 6 -7 380.94 16.94
 -3 6 -7 370.86 17.49
 3 6 -7 411.32 17.36
 3 6 -7 348.92 18.24
 3 6 -6 41.15 4.2
 3 6 -6 42.85 3.08
 -3 6 -6 36.12 3.1
 3 6 -6 37.92 3.01
 3 6 -6 43.63 2.86
 3 6 -6 33.41 3.11
 -3 6 -6 37.03 2.68
 -3 6 -6 35.88 1.57
 -3 6 -6 31.68 3.19
 3 6 -5 259.66 6.73
 3 -6 -5 287 6.96
 -3 6 -5 272.46 7.46
 -3 6 -5 255.4 7.88
 3 -6 -5 278.32 9.35
 3 6 -5 270.33 7.1
 3 6 -5 272.34 6.33
 3 6 -5 273.76 7.53
 -3 -6 -5 261.61 6.25
 -3 6 -5 264.84 6.19
 -3 6 -5 257.59 7.24
 3 -6 -4 417.15 10.24
 3 6 -4 442.8 7.59
 3 6 -4 445.2 6.75
 3 -6 -4 448.11 6.68
 -3 -6 -4 453.34 8.47
 3 6 -4 430.31 8.09
 -3 -6 -4 451.08 5.68
 -3 6 -4 443.56 5.66
 3 6 -4 463.23 6.39
 3 -6 -3 645.17 6.27
 -3 6 -3 661.09 10.04
 3 -6 -3 616.19 12.46
 3 -6 -3 649.66 11.49
 3 6 -3 678.5 9.69
 -3 6 -3 725.86 13.27
 -3 -6 -3 650.84 10.79
 3 6 -3 653.72 10.08
 -3 -6 -3 734.96 6.79
 -3 6 -3 668.99 6.56
 3 -6 -3 658.54 6.45
 3 6 -3 647.71 8.05
 3 6 -3 703.93 6.85
 3 -6 -2 179.48 8.22
 -3 6 -2 175.38 8.81
 3 6 -2 182.61 9.03
 3 -6 -2 190.34 9.83
 -3 6 -2 207.85 10.3
 -3 -6 -2 182.58 9.59
 -3 -6 -2 192.76 9.41
 3 6 -2 193.35 9.29
 -3 6 -2 182.11 8
 -3 -6 -2 184.83 8.04
 3 -6 -2 183.38 7.99
 3 6 -2 181.25 8.02
 3 6 -2 189.24 8.62
 -3 -6 -2 181.82 8.73
 3 -6 -1 574.76 7.15
 -3 6 -1 580.51 8.38
 -3 -6 -1 551.19 8.93
 -3 -6 -1 597.18 11.74
 3 6 -1 590 10.43
 -3 -6 -1 579.2 10.29
 3 -6 -1 573.68 5.83
 3 6 -1 567.4 6
 -3 -6 -1 589.76 6.2
 -3 6 -1 565.95 6.04
 -3 -6 0 60.02 3.1
 -3 -6 0 60.37 3.57
 -3 -6 0 62.31 4.32
 3 -6 0 60.55 1.65
 -3 -6 0 60.91 3.72
 3 6 0 60.97 1.69
 3 -6 0 61.18 2.51
 -3 -6 1 662.36 29.03
 -3 -6 1 629.55 28.39
 3 -6 1 702.95 28.89
 -3 -6 1 642.79 28.09
 3 -6 1 666.98 27.33
 -3 -6 1 651.82 27.63
 3 6 1 637.74 26.77
 3 -6 1 606.78 27.36
 3 -6 1 652.57 26.8
 3 -6 2 210.44 4.3
 -3 -6 2 212.27 6.18
 3 -6 2 219.32 5.33
 3 -6 2 232.39 3.28
 -3 6 2 213.61 5.9
 3 -6 2 194.42 3.74
 3 6 2 210.88 3.82
 -3 -6 2 202.46 6.89
 3 -6 2 216.28 6.86
 3 -6 3 751.97 31.46
 3 -6 3 735.94 30.12
 3 -6 3 739.6 30.69
 3 6 3 730.83 30.76
 -3 6 3 715.72 31.2
 3 -6 3 713.03 30.78
 -3 -6 3 725.88 32.59
 3 -6 4 484.44 21.58
 3 6 4 509 21.58
 3 -6 4 497.24 22.2
 -3 -6 4 505.42 23.54
 -3 -6 5 273.95 12.83
 3 6 5 271.88 12.94
 3 -6 5 291.34 13.08
 -3 -6 6 33.23 2.81
 3 6 6 30.31 3.22
 3 -6 6 31.82 3.31
 3 -6 7 415.85 19.5
 3 6 7 430.32 19.47
 3 -6 8 7.16 2.98
 3 6 8 3.66 2.81
 3 -6 9 471.33 22.41
 3 6 9 489.18 22.44
 3 6 17 265.56 13.69
 -3 6 17 277.51 15.2
 -3 6 18 52.28 6.82
 3 6 18 45.69 5.13
 -3 6 19 180.71 12.04
 -3 7 -26 -4.18 7.03
 3 -7 -26 -6.86 8.78
 -3 -7 -26 1.46 7.87
 3 7 -26 -3.93 7.12
 -3 7 -25 -3.48 6.7
 -3 -7 -25 2.17 6.93
 3 -7 -25 -5.94 8.05
 3 7 -25 5.48 7.41
 -3 7 -24 -0.69 6.62
 -3 -7 -24 7.13 6.78
 3 7 -24 16.23 7.24
 3 -7 -24 7.52 7.29
 -3 -7 -23 -4.88 6.64
 -3 7 -23 -6.12 6.78
 3 -7 -23 -1.22 5.53
 3 -7 -23 1.63 6.97
 3 7 -23 -10.58 7.52
 -3 7 -22 59.92 8.3
 -3 -7 -22 72.52 8.11
 3 -7 -22 55.35 7.63
 3 -7 -22 65.5 8.63
 3 7 -22 63.21 8.8
 -3 -7 -21 6.54 5.98
 -3 7 -21 -3.89 6.28
 3 -7 -21 2.52 5.31
 3 7 -21 -0.72 6.72
 3 -7 -21 0.76 6.57
 3 -7 -20 43.09 6.61
 3 -7 -20 61.72 8.06
 -3 -7 -20 56.72 7.43
 -3 7 -20 37.14 6.93
 3 -7 -20 51.5 5.99
 3 7 -19 -3.38 5.65
 3 7 -19 -0.36 3.77
 3 -7 -19 7 4.97
 -3 -7 -19 0.6 5.35
 -3 7 -19 1.21 5.74
 3 7 -19 5.17 4.9
 3 -7 -19 1.24 3.78
 3 7 -18 59.44 7.68
 3 -7 -18 62.91 7.21
 3 7 -18 72.47 6.02
 -3 -7 -18 81.21 7.51
 -3 7 -18 69.58 7.42
 -3 7 -18 83.31 7.62
 -3 7 -18 80.98 6.61
 3 7 -18 76.28 7.13
 3 7 -18 70.71 7.65
 3 -7 -18 77.66 6.24
 3 7 -17 6.71 5.69
 -3 7 -17 4.91 2.28
 3 -7 -17 1.27 4.77
 -3 7 -17 5.52 3.16
 3 7 -17 3.59 3.19
 -3 -7 -17 9.26 4.8
 -3 7 -17 8.83 4.95
 -3 7 -17 7.56 4.76
 -3 7 -17 3.24 3.97
 3 7 -17 6.28 4.78
 3 -7 -17 2.64 3.41
 3 7 -17 0.49 4.21
 3 7 -16 69.16 7.51
 -3 7 -16 62.54 4.14
 3 -7 -16 40.23 6.46
 3 7 -16 61.97 5.11
 -3 7 -16 67.03 4.85
 -3 7 -16 50.61 6.3
 -3 -7 -16 60.27 6.57
 3 7 -16 61.93 6.97
 -3 7 -16 67.05 5.94
 3 -7 -16 69.03 5.59
 3 7 -16 78.81 6.75
 -3 7 -16 56.75 6.42
 3 -7 -15 4.87 3.56
 3 7 -15 -0.47 3.87
 3 7 -15 2.62 5.21
 -3 7 -15 4.52 2.02
 3 -7 -15 -0.62 4.84
 3 7 -15 2.37 3.21
 -3 7 -15 1.78 2.6
 -3 -7 -15 3.38 4
 -3 7 -15 0.98 3.92
 -3 7 -15 4.71 3.56
 3 -7 -15 -0.34 3.22
 3 7 -15 -2.33 4.59
 3 7 -15 -0.47 3.7
 -3 7 -15 2.71 4
 3 7 -14 25.07 5.36
 3 -7 -14 24.51 4.53
 3 7 -14 31.05 4.54
 -3 7 -14 30.7 2.77
 3 -7 -14 22.75 5.06
 -3 7 -14 29.45 3.19
 3 7 -14 28.63 3.69
 -3 7 -14 27.04 4.74
 -3 -7 -14 30.62 4.68
 3 7 -14 20.04 5
 3 -7 -14 29.48 3.79
 3 7 -14 26.17 4.69
 -3 7 -14 28.03 4.77
 3 7 -13 15.38 4.51
 3 -7 -13 15.92 2.97
 3 7 -13 13.14 4.02
 -3 7 -13 20.74 4.19
 -3 7 -13 16.2 2.63
 3 7 -13 10.36 2.95
 -3 7 -13 16.66 2.12
 -3 -7 -13 13.36 3.97
 -3 7 -13 19.54 3.99
 3 -7 -13 14.79 4.12
 3 7 -13 14.9 3.89
 3 7 -13 8.16 4.42
 3 7 -12 18.13 4.33
 -3 7 -12 25.25 4.16
 -3 7 -12 18.79 1.96
 -3 7 -12 21.92 2.36
 3 7 -12 22.51 2.91
 -3 -7 -12 20.74 3.81
 -3 7 -12 12.88 3.5
 3 -7 -12 14.63 3.58
 3 7 -12 15.27 4.67
 3 7 -12 22.37 3.67
 3 7 -11 164.71 9.32
 -3 7 -11 167.94 7.8
 3 7 -11 163.53 10.1
 -3 7 -11 168.04 7.88
 3 7 -11 172.54 8.6
 -3 7 -11 169.52 9.32
 -3 -7 -11 151.8 9.2
 -3 7 -11 171.17 9.9
 3 -7 -11 167.62 9.39
 3 7 -11 161.25 9.36
 3 7 -11 165.08 10.98
 3 7 -10 22.78 4.19
 -3 7 -10 36.16 4.41
 3 7 -10 37.11 4.12
 -3 7 -10 30.85 2.43
 -3 7 -10 29.96 2.35
 3 7 -10 30.2 3.23
 -3 -7 -10 21.16 3.58
 -3 7 -10 28.71 3.58
 3 -7 -10 27.46 3.84
 3 7 -10 30.18 3.96
 3 7 -10 24.52 4.97
 3 7 -9 35.03 4.63
 -3 7 -9 34.95 4.1
 -3 7 -9 30.44 2.42
 3 7 -9 32.92 3.51
 3 7 -9 32.39 3.16
 -3 7 -9 32.93 2.25
 3 -7 -9 33.67 2.79
 3 7 -9 25.85 3.6
 -3 -7 -9 35.95 3.4
 -3 7 -9 34.51 3.49
 3 -7 -9 22.16 3.2
 3 7 -9 39.38 5.21
 3 7 -9 38.29 3.8
 3 7 -8 454.02 19.63
 3 7 -8 412.86 19.16
 3 7 -8 459.32 18.87
 -3 7 -8 418.78 17.85
 3 -7 -8 431.58 18.45
 3 7 -8 429.25 20.03
 -3 7 -8 431.54 19.08
 -3 -7 -8 414.98 19.01
 -3 7 -8 414.56 19.74
 3 7 -8 416.5 19.37
 3 7 -8 416.44 20.85
 3 -7 -8 424.03 19.35
 3 7 -7 10.99 2.35
 3 7 -7 16.9 3.83
 -3 -7 -7 12.23 2.82
 -3 7 -7 11.75 1.12
 3 7 -7 21.56 2.67
 3 7 -7 15.39 3.14
 3 7 -7 14.21 2.22
 3 7 -7 12.16 2.99
 -3 7 -7 13.34 2.24
 -3 7 -7 6.31 2.59
 -3 -7 -6 261.14 13
 3 7 -6 280.68 14.27
 3 -7 -6 279.27 12.6
 3 7 -6 269.3 12.61
 3 -7 -6 278.24 14.46
 3 7 -6 274.11 12.73
 3 7 -6 261.51 12.18
 3 7 -6 278.93 13.27
 3 7 -6 262.13 13.01
 -3 7 -6 268.99 12.21
 -3 7 -6 266.03 12.93
 -3 7 -5 39.15 3.23
 3 7 -5 43.47 2.94
 3 -7 -5 37.52 2.8
 3 7 -5 38.32 4.15
 -3 -7 -5 36.21 3.54
 3 -7 -5 40.87 4.5
 3 7 -5 35.49 3.13
 -3 7 -5 36.83 4.46
 3 7 -5 38.71 3.67
 3 7 -5 39.66 3.62
 -3 7 -5 39.12 2.45
 -3 -7 -5 39.68 2.5
 3 7 -5 36.93 2.62
 3 -7 -4 191.36 11.11
 -3 7 -4 208.51 10.05
 3 -7 -4 196.17 8.74
 -3 7 -4 186.67 10.94
 3 7 -4 196.35 9.77
 3 7 -4 203.7 9.22
 3 -7 -4 208.45 9.23
 3 7 -4 156.63 10.46
 -3 -7 -4 208.53 10.48
 3 7 -4 196.24 10.11
 -3 7 -4 204.57 8.8
 -3 -7 -4 194 8.76
 3 7 -4 187.05 9.17
 3 -7 -3 71.13 3.4
 3 -7 -3 64.17 3.77
 3 7 -3 73.57 4.75
 -3 7 -3 83.2 6.05
 3 -7 -3 70.74 3.82
 -3 -7 -3 77.38 5.56
 3 7 -3 76.18 3.91
 3 7 -3 57.6 4.84
 -3 -7 -3 65.81 3.53
 -3 7 -3 77.76 3.61
 3 7 -3 78.22 3.65
 3 -7 -3 72.99 3.54
 3 7 -3 73.48 4.25
 3 -7 -2 310.69 12.33
 -3 -7 -2 329.3 14.63
 3 7 -2 324.12 12.42
 3 -7 -2 337.43 12.37
 -3 7 -2 333.66 13.33
 -3 7 -2 373.02 15.21
 3 7 -2 317.93 13.99
 3 7 -2 340.11 12.25
 3 -7 -2 340.47 12.17
 -3 -7 -2 341.37 12.28
 -3 7 -2 327.72 12.23
 -3 -7 -1 48.62 3.05
 3 -7 -1 60.67 2.52
 3 7 -1 51.98 4.09
 -3 7 -1 57.98 4.8
 3 7 -1 52.01 1.78
 -3 -7 -1 53.83 4.52
 -3 -7 0 21.5 3.16
 3 -7 0 27.62 2.22
 3 7 0 32.89 2.11
 -3 -7 0 23.67 2.37
 -3 -7 0 26.51 3.51
 -3 -7 0 32.92 4.19
 -3 7 0 30.21 3.77
 3 -7 0 32.41 3.93
 -3 -7 1 58.96 4.4
 3 -7 1 61.48 4.92
 -3 -7 1 63.27 4.4
 3 -7 1 63.3 3.24
 3 7 1 58.31 2.29
 3 -7 1 57.42 2.1
 -3 -7 1 54.92 5.18
 3 7 1 59.04 2.16
 3 -7 1 64.36 2.54
 -3 -7 2 323.79 9.47
 3 -7 2 365.98 6.62
 3 -7 2 357.16 8.37
 3 -7 2 341.12 10.29
 -3 -7 2 329.46 10.47
 3 7 2 338.43 6.56
 3 -7 2 314.65 6.5
 3 -7 3 74.74 4.2
 3 -7 3 74.57 5.72
 -3 -7 3 70.33 6.04
 3 7 3 75.97 4.01
 3 -7 3 73 3.99
 3 -7 3 73.15 3.54
 -3 -7 4 209.07 12.22
 3 -7 4 209.17 10
 3 7 4 223.38 10.02
 -3 -7 5 34.42 3.54
 3 -7 5 38.17 3.21
 3 7 5 37.93 3.07
 -3 -7 6 331.63 15.34
 3 -7 6 351.3 15.56
 3 7 6 323.84 15.41
 -3 -7 7 11.27 2.28
 3 7 7 12.89 2.74
 3 -8 -25 0.81 7.63
 -3 8 -25 -1.98 6.65
 -3 -8 -25 6.85 6.83
 3 8 -25 -2.99 7.15
 -3 8 -24 6.56 6.52
 -3 -8 -24 18.26 6.87
 3 -8 -24 14.24 7.69
 3 8 -24 3.68 6.89
 -3 -8 -23 -4.63 6.39
 -3 8 -23 9.07 6.29
 3 -8 -23 5.97 6.08
 3 -8 -23 6.99 7.49
 3 8 -23 -2.18 6.78
 -3 -8 -22 5.15 6.59
 -3 8 -22 5.72 6.15
 3 -8 -22 15.57 6.15
 3 8 -22 8.51 6.53
 3 -8 -22 9.81 7.29
 -3 8 -21 19.23 5.97
 -3 -8 -21 24.32 6.67
 3 -8 -21 18.53 6.03
 3 8 -21 11 6.29
 3 -8 -21 25.52 7.45
 -3 -8 -20 -2.41 5.89
 -3 8 -20 -3.6 6.01
 3 -8 -20 6.93 5.62
 3 8 -20 -0.67 5.9
 3 -8 -20 1.4 6.58
 3 -8 -19 2.79 5.79
 3 8 -19 -3.21 5.87
 3 -8 -19 -0.67 5.75
 -3 8 -19 -0.58 5.55
 -3 -8 -19 4.03 5.43
 3 8 -19 3.28 4.91
 3 8 -18 22.8 6.31
 3 8 -18 14.38 4.51
 3 -8 -18 27.24 6.5
 3 8 -18 17.71 3.99
 -3 8 -18 8.33 5.07
 -3 -8 -18 15.37 5.35
 3 -8 -18 18.95 3.96
 3 8 -18 12.24 5.06
 3 8 -17 1.42 5.44
 3 8 -17 -1.26 4.22
 3 -8 -17 3.49 5.35
 3 8 -17 2.79 3.13
 -3 8 -17 -5.3 5.17
 -3 -8 -17 6.77 4.87
 -3 8 -17 -0.58 4.53
 3 8 -17 3.79 5.04
 3 8 -17 -0.52 4.62
 3 -8 -17 1.96 3.19
 -3 8 -17 1.35 3.92
 3 8 -16 14.05 6.08
 3 8 -16 31.29 4.79
 3 -8 -16 27.72 6.41
 3 8 -16 32.64 4.02
 -3 -8 -16 24.04 5.27
 -3 8 -16 28.07 5.51
 3 8 -16 31.06 5.39
 3 8 -16 31.16 5.67
 -3 8 -16 29.35 5.07
 3 -8 -16 29.83 3.92
 -3 8 -16 26.52 5.12
 3 8 -15 13.85 5.89
 3 8 -15 15.1 4.15
 -3 8 -15 19.02 2.36
 3 8 -15 17.33 4.31
 3 -8 -15 15.8 5.66
 -3 8 -15 19.37 2.9
 3 8 -15 18.48 3.62
 -3 -8 -15 12.42 4.48
 -3 8 -15 8 4.33
 -3 8 -15 25.53 4.95
 3 8 -15 24.13 5.13
 3 -8 -15 22.68 3.43
 3 8 -15 16.84 4.41
 3 -8 -14 0.88 3.76
 3 8 -14 2.18 3.77
 3 8 -14 6.14 5.28
 3 8 -14 -4.07 3.78
 -3 8 -14 2.9 1.9
 3 -8 -14 6.12 5.26
 3 8 -14 4.33 2.98
 -3 8 -14 1.89 2.37
 -3 -8 -14 5.57 3.93
 -3 8 -14 -2.63 3.94
 3 -8 -14 1.33 2.67
 3 8 -14 1.7 4.55
 3 8 -14 2.89 4.19
 -3 8 -14 -3.12 3.94
 3 -8 -13 14.56 3.6
 3 8 -13 10.01 5.14
 3 8 -13 12 3.66
 3 -8 -13 12.75 5.45
 -3 8 -13 15.71 2.1
 3 8 -13 17.15 3.36
 3 8 -13 7.57 3.57
 3 8 -13 14.18 2.98
 -3 8 -13 16.26 2.34
 -3 -8 -13 14.26 3.82
 -3 8 -13 10.55 3.8
 3 8 -13 10.26 4.47
 -3 8 -13 14.88 4.14
 3 -8 -13 -0.49 0.55
 3 8 -12 48.72 6.59
 3 8 -12 46.68 4.85
 3 -8 -12 47.1 5.04
 3 -8 -12 58.17 6.81
 -3 8 -12 50.9 3.38
 3 8 -12 54.43 4.73
 -3 8 -12 48.01 3.32
 3 8 -12 53.73 4.3
 -3 -8 -12 59.09 5.24
 3 8 -12 49.08 5.1
 -3 8 -12 52.94 4.99
 -3 8 -12 62.95 5.76
 3 8 -12 50.72 5.78
 -3 -8 -11 8.76 3.16
 3 -8 -11 7.24 3.25
 3 8 -11 7.57 4.66
 3 8 -11 7.96 3.15
 3 -8 -11 9.09 4.94
 -3 8 -11 6.06 1.81
 3 8 -11 3.03 2.6
 -3 8 -11 6.25 1.68
 3 8 -11 8.29 2.48
 3 8 -11 4.94 3.37
 -3 8 -11 9.38 3.36
 -3 -8 -11 6.57 3.09
 -3 8 -11 11.94 3.72
 3 8 -11 0.49 3.45
 3 -8 -10 77.73 7.65
 3 8 -10 95.19 5.74
 3 8 -10 77.13 6.14
 3 8 -10 85.43 5.2
 -3 8 -10 82.81 4.18
 3 8 -10 87.7 6.83
 -3 8 -10 83.12 5.6
 -3 -8 -10 83.34 5.66
 3 -8 -10 82.87 4.72
 -3 8 -10 85.52 6.58
 3 8 -10 98.19 7.95
 3 8 -10 82.64 5.85
 3 -8 -10 84.38 5.84
 -3 -8 -10 78.09 5.81
 3 -8 -9 51.1 3.1
 3 8 -9 50.91 5.07
 -3 8 -9 45.9 4.53
 3 -8 -9 23.29 3.42
 3 8 -9 46.35 5.64
 -3 -8 -9 50.75 4.6
 3 8 -9 37.92 4
 3 -8 -9 59.86 6.48
 3 8 -9 53.01 4.77
 3 8 -9 59.12 4.42
 3 8 -9 47.08 3.67
 -3 8 -9 52.89 4.06
 -3 -8 -9 34.43 3.54
 -3 8 -9 49.88 2.6
 3 8 -8 130.03 9.26
 3 8 -8 145.04 7.65
 -3 -8 -8 146.42 8.05
 3 -8 -8 139.86 7.53
 3 -8 -8 140.74 9.7
 3 8 -8 124.56 7.97
 3 8 -8 138.41 7.64
 3 8 -8 125.74 6.92
 3 8 -8 140.18 8.43
 3 -8 -8 129.93 6.31
 -3 -8 -8 138.9 7.21
 -3 8 -8 144.68 7.26
 -3 8 -8 138.11 8.05
 3 8 -7 47.48 4.45
 -3 8 -7 47.17 4.17
 3 8 -7 47.39 5.42
 -3 -8 -7 46.5 4.63
 3 8 -7 37.44 3.6
 3 -8 -7 44.58 5.64
 3 8 -7 49.34 4
 -3 8 -7 39.25 5.23
 3 -8 -7 46.45 2.53
 3 8 -7 41.73 4.57
 -3 8 -7 48.27 3.44
 3 8 -7 49.35 3.48
 -3 8 -6 41.65 3.68
 3 8 -6 31.79 3.9
 3 -8 -6 28.38 4.81
 -3 8 -6 48.67 5.29
 3 8 -6 36.05 3.63
 -3 -8 -6 33.25 4.2
 3 8 -6 37.32 4.91
 3 -8 -6 32.61 3.02
 3 8 -6 41.12 3.22
 3 8 -6 37.52 4.15
 -3 8 -6 38.19 2.82
 -3 -8 -6 40.66 2.9
 3 8 -6 36.35 3.07
 3 8 -5 11.45 2.69
 3 -8 -5 5.64 3.48
 3 -8 -5 8.7 1.53
 3 8 -5 11.4 2.64
 3 -8 -5 8.65 1.85
 3 8 -5 12.64 2.02
 -3 -8 -5 6 3.24
 3 8 -5 5.31 3.43
 -3 8 -5 10.62 3.85
 3 8 -5 9.22 2.96
 -3 -8 -5 9.81 1.59
 -3 8 -5 13.21 1.69
 3 8 -5 10.65 2.14
 3 8 -4 31.76 3.37
 3 -8 -4 38.4 2.62
 3 8 -4 32.33 3.46
 -3 8 -4 25.81 2.98
 3 8 -4 34.22 2.57
 -3 -8 -4 36.15 4.46
 3 -8 -4 39.12 2.6
 3 8 -4 36.4 4.02
 -3 8 -4 36.38 4.98
 -3 -8 -4 33.27 2.25
 -3 8 -4 35.26 2.27
 3 -8 -4 38.34 2.29
 3 8 -4 41.94 2.4
 3 8 -3 18.31 2.61
 -3 8 -3 19.57 3.88
 3 -8 -3 20.04 1.57
 -3 -8 -3 18.22 3.77
 3 8 -3 19.96 1.68
 3 -8 -3 18.54 2.11
 -3 8 -3 19.68 2.69
 3 8 -3 11.77 3.31
 -3 8 -3 11.41 3.51
 3 -8 -3 17.9 1.45
 3 8 -3 20.64 1.54
 -3 8 -3 20.57 1.57
 -3 -8 -3 19.42 2.8
 -3 -8 -3 19.79 1.55
 -3 -8 -2 35.99 3.33
 3 8 -2 44.19 3.14
 3 8 -2 42.25 4.55
 -3 8 -2 36.98 4.74
 3 8 -2 40.37 1.95
 -3 8 -2 40.66 4.84
 -3 -8 -2 29.66 4.5
 3 8 -2 40.26 2.09
 3 -8 -1 24.76 3.93
 -3 -8 -1 23.54 3.1
 -3 8 -1 20.9 3.61
 3 8 -1 21.75 3.37
 3 8 -1 17.98 1.9
 -3 -8 -1 20.87 4.03
 -3 8 -1 14.49 3.89
 -3 -8 0 38.63 4.64
 -3 8 0 28.83 3.49
 3 -8 0 50.1 4.79
 3 -8 0 -0.21 0.66
 -3 -8 0 42.41 3.87
 -3 -8 0 -0.38 0.75
 -3 8 0 33.79 4.31
 3 8 0 43.41 1.96
 3 -8 0 42.38 2.18
 3 -8 1 15.72 3.57
 3 -8 1 17.49 2.05
 -3 -8 1 19.72 3.7
 3 -8 1 18.65 1.69
 -3 -8 1 16.1 2.17
 -3 8 1 19.57 3.83
 3 8 1 16.67 0.99
 3 -8 2 37.49 3.01
 -3 -8 2 39.52 3.39
 3 -8 2 37.43 2.52
 -3 8 2 42.63 4.8
 3 -8 2 42.07 4.81
 -3 -8 2 39.94 4.79
 -3 8 2 43.2 4.04
 3 -8 3 22.51 2.49
 -3 8 3 12.41 4.07
 -3 -8 3 21.84 2.9
 3 -8 3 20.94 1.69
 -3 8 3 19.27 3.2
 3 -8 3 20.89 3.81
 -3 -8 3 21.45 4.34
 -3 -8 4 39.66 4.32
 -3 -8 4 46.16 5.56
 -3 -8 4 38.05 3.64
 -3 -8 5 12.79 3.22
 -3 -8 5 18.34 2.9
 -3 -8 6 53.93 4.54
 -3 -8 7 42.06 3.81
 -3 -9 -25 -5.77 6.73
 3 -9 -25 -0.75 7.82
 3 9 -25 4.96 7.26
 -3 9 -25 -5.57 6.37
 -3 9 -24 -1.24 6.59
 3 -9 -24 2.98 7.37
 3 9 -24 0.7 6.84
 -3 -9 -24 -1.26 6.68
 -3 -9 -24 -3.99 7.31
 -3 9 -23 11.62 6.44
 3 -9 -23 -0.73 7.58
 -3 -9 -23 14.89 6.56
 3 -9 -23 2.14 6.28
 3 9 -23 0.69 6.61
 -3 -9 -22 16.37 6.37
 -3 9 -22 6.01 6.02
 3 -9 -22 9.51 6.73
 3 -9 -22 5.68 6.68
 3 9 -22 2.7 6.73
 -3 9 -21 1.76 5.79
 -3 -9 -21 0.59 5.7
 3 -9 -21 5.95 6.55
 3 9 -21 8.58 6.15
 3 -9 -21 2.07 6.3
 -3 -9 -20 -0.57 5.62
 -3 9 -20 -2.84 5.44
 3 -9 -20 3.01 6.13
 3 9 -20 1.91 5.52
 3 -9 -20 0.66 5.95
 3 -9 -19 10.62 6.35
 3 -9 -19 3.81 6.11
 3 9 -19 8.59 5.64
 -3 9 -19 -4.93 5.66
 -3 -9 -19 4.88 5.7
 3 9 -19 5.75 5.69
 3 -9 -18 10.67 6.22
 3 9 -18 2.36 5.1
 3 -9 -18 2.42 5.48
 3 9 -18 10.95 3.93
 -3 -9 -18 1.55 5.27
 -3 9 -18 12.07 4.86
 3 9 -18 11.33 5.55
 3 -9 -17 48.07 7.59
 3 9 -17 29.49 4.52
 3 9 -17 32.16 5.93
 3 -9 -17 35.59 6.27
 3 9 -17 37.17 5.32
 -3 -9 -17 41.28 5.8
 -3 9 -17 32.52 5.51
 3 9 -17 37.16 6.02
 -3 9 -17 40.89 5.69
 3 9 -16 3.69 5.74
 3 -9 -16 2.28 5.53
 3 9 -16 2.11 3.41
 3 9 -16 3.36 3.12
 3 9 -16 1.28 4.09
 3 -9 -16 -3.8 5.18
 -3 -9 -16 5.55 4.45
 -3 9 -16 3.31 4.47
 3 -9 -16 9.13 2.73
 -3 9 -16 14.88 4.98
 -3 9 -16 11.22 5.11
 3 9 -16 5.96 4.61
 3 9 -16 3.06 4.95
 3 9 -15 8.74 6.26
 3 -9 -15 -1.51 5.45
 3 9 -15 5.53 3.55
 3 9 -15 5.63 3.26
 3 9 -15 0.85 3.97
 -3 9 -15 9.3 4.48
 -3 -9 -15 4.33 4.13
 -3 9 -15 7.57 4.52
 3 9 -15 8.28 5.01
 3 9 -15 4.23 4.93
 3 -9 -15 9.79 2.69
 3 9 -14 35.86 6.72
 3 -9 -14 32.16 6.36
 3 9 -14 36.13 4.04
 3 9 -14 37.69 3.67
 3 9 -14 28.06 4.56
 -3 -9 -14 37.37 4.86
 -3 9 -14 31.68 4.63
 -3 9 -14 38.9 5.35
 3 9 -14 33.56 5.44
 3 9 -14 35.64 5.42
 -3 -9 -13 0.33 3.42
 3 9 -13 2.11 5.25
 3 -9 -13 5.92 5.41
 3 9 -13 2.97 3.21
 3 9 -13 -0.98 2.73
 -3 9 -13 2.54 1.77
 3 9 -13 0.41 3.69
 -3 9 -13 3.4 3.56
 -3 -9 -13 -1.48 3.44
 -3 9 -13 5.93 4.07
 3 9 -13 -3.81 4.4
 3 9 -12 9.62 5.13
 -3 -9 -12 14.55 3.53
 3 -9 -12 12.41 5.75
 3 9 -12 18.12 3.53
 3 9 -12 13.55 2.86
 -3 9 -12 13.93 1.75
 3 9 -12 18.67 4.02
 -3 9 -12 8.6 3.49
 -3 -9 -12 20.59 3.87
 -3 9 -12 14.99 4.2
 3 9 -12 3.12 4.13
 3 -9 -12 9.55 2.02
 -3 9 -11 10.59 3.98
 3 -9 -11 13.12 1.94
 3 9 -11 9.37 4.06
 3 9 -11 12.03 5.08
 3 9 -11 14.17 3.42
 -3 -9 -11 12.22 3.43
 3 -9 -11 12.22 5.56
 3 9 -11 17.98 3.42
 3 9 -11 11.49 2.69
 3 9 -11 6.41 3.74
 -3 9 -11 15.15 3.29
 -3 -9 -11 12.76 3.3
 -3 9 -11 12.51 1.64
 3 9 -10 47.4 4.46
 3 9 -10 44.06 6.38
 -3 -9 -10 45.13 4.62
 3 -9 -10 49.41 6.69
 3 9 -10 37.71 4.22
 3 9 -10 45.06 3.73
 3 9 -10 40.05 4.96
 -3 9 -10 39.97 4.01
 -3 -9 -10 45.89 4.1
 -3 9 -10 46.53 4.9
 3 -9 -10 46.36 2.74
 3 9 -10 41.36 5.18
 3 9 -9 4.38 4.42
 3 9 -9 9.5 2.61
 -3 -9 -9 5.23 3.33
 3 -9 -9 5.54 4.73
 -3 9 -9 7 4.8
 3 9 -9 10.39 3.03
 3 9 -9 9.68 2.28
 3 9 -9 12.55 3.82
 -3 9 -9 9.54 2.56
 -3 -9 -9 0.23 1.3
 3 -9 -9 7.76 1.04
 -3 9 -9 8.4 3.33
 3 9 -9 5.22 3.82
 -3 9 -8 42.17 4.36
 3 9 -8 26.3 4.33
 3 -9 -8 35.94 5.93
 -3 9 -8 40.95 5.94
 3 9 -8 38.35 3.87
 3 9 -8 42.63 5.85
 3 9 -8 36.36 3.64
 3 -9 -8 36.25 3.37
 -3 -9 -8 33.32 4.39
 3 9 -8 39 4.57
 -3 9 -8 32.43 3.18
 -3 -9 -8 41.82 3.33
 3 9 -8 36.41 3.18
 3 9 -7 42.91 4.69
 3 -9 -7 39.15 5.98
 3 9 -7 49.55 4.2
 3 9 -7 46.69 3.66
 -3 -9 -7 48.99 5.08
 -3 9 -7 41.34 5.53
 3 9 -7 34.47 4.56
 -3 9 -7 47.34 3.34
 3 9 -7 47.42 3.56
 3 9 -6 9.53 3.11
 3 -9 -6 12.97 4.52
 3 9 -6 16.21 3.19
 3 -9 -6 12.89 1.91
 3 9 -6 13.19 3.62
 -3 9 -6 8.89 4.57
 3 9 -6 13.14 2.51
 -3 9 -6 19.42 2.01
 -3 -9 -6 15.16 1.94
 -3 9 -6 15.69 5.02
 3 9 -6 17.99 2.35
 3 9 -6 24 4.79
 -3 -9 -6 23.79 4.17
 3 9 -5 22.97 3.39
 3 -9 -5 19.41 2.18
 -3 9 -5 22.85 4.94
 -3 -9 -5 20.44 4.14
 3 9 -5 19.09 2.11
 3 9 -5 15.98 3.9
 -3 9 -5 15.12 4.29
 -3 -9 -5 22.12 1.87
 -3 9 -5 21.98 1.87
 3 -9 -5 19.53 1.77
 3 9 -5 18.58 1.92
 3 -9 -4 48.46 3.33
 3 9 -4 59.81 4.24
 3 -9 -4 51.27 2.8
 3 9 -4 38.86 4.79
 -3 9 -4 53.27 5.52
 -3 -9 -4 39.04 5.1
 -3 9 -4 46.54 5.66
 -3 9 -4 47.48 2.68
 3 -9 -4 55.3 2.68
 -3 -9 -4 47.61 2.71
 3 9 -4 49.91 2.74
 -3 -9 -3 22.59 3.09
 -3 9 -3 23.89 4.53
 -3 -9 -3 21.01 4.34
 3 9 -3 17.18 4.24
 3 9 -3 11.93 1.15
 3 9 -3 18.71 3.87
 -3 9 -3 18.3 4.45
 3 9 -3 23.15 1.12
 3 9 -3 18.05 2.69
 -3 9 -2 130.98 9.1
 -3 -9 -2 146.07 8.07
 3 9 -2 142.93 8.43
 -3 9 -2 138.45 9.09
 3 -9 -2 141.08 9.46
 -3 -9 -2 131 8.93
 3 9 -2 127.98 6.8
 -3 -9 -2 124.99 7.04
 -3 9 -1 62.74 6.08
 3 -9 -1 69.91 6.63
 -3 -9 -1 67.77 5.73
 3 9 -1 63.8 5.87
 -3 9 -1 85.63 6.72
 3 9 -1 73.09 4.04
 -3 -9 -1 74.25 4.64
 -3 9 0 163.4 9.59
 -3 -9 0 143.47 7.81
 -3 -9 0 154.54 9.29
 3 -9 0 146.68 9.94
 -3 9 0 165.79 9.97
 3 9 0 160.63 6.93
 3 -9 0 144.83 7.25
 -3 -9 1 64.19 5.84
 3 -9 1 66.15 5.97
 -3 9 1 67.53 6.12
 -3 9 1 71.87 5.45
 3 -9 1 69.37 3.16
 3 -9 2 148.49 3.48
 -3 9 2 149.58 7.53
 -3 -9 2 152.35 7.47
 3 -9 2 134.41 7.24
 -3 9 2 142.02 6.07
 -3 9 3 18.96 4.83
 3 -9 3 24.38 1.78
 -3 -9 3 -0.75 0.78
 3 -9 3 0.63 0.57
 -3 -9 3 20.3 4.74
 3 -9 3 21.84 4.32
 -3 -9 3 29.92 4.33
 -3 -9 4 55.12 4.83
 -3 -9 4 57.87 6.02
 -3 9 4 43.88 5.39
 -3 -9 5 31.52 4.17
 -3 -9 5 0.52 0.66
 -3 -9 6 13.87 3.65
 -3 -9 7 50.79 4.64
 -3 -10 -24 15.26 7.93
 3 -10 -24 10.28 7.38
 -3 -10 -24 7.6 6.38
 -3 -10 -23 11.35 7.47
 3 -10 -23 13.76 7.08
 3 10 -23 11.09 6.58
 -3 10 -23 19.43 6.24
 -3 -10 -23 12.64 6.13
 3 -10 -23 18.23 7.2
 3 -10 -22 10.21 6.68
 -3 10 -22 18.49 6.27
 3 10 -22 8.3 6.43
 -3 -10 -22 6.18 5.8
 3 -10 -22 7.92 6.75
 3 10 -21 22.4 6.53
 3 -10 -21 24.05 7.05
 3 -10 -21 18.54 6.82
 -3 10 -21 13.7 5.91
 -3 -10 -21 18.01 6.05
 3 10 -20 -0.6 5.69
 3 -10 -20 16.64 6.21
 3 -10 -20 22.77 7.61
 -3 -10 -20 5.26 5.36
 -3 10 -20 15.99 5.76
 3 10 -19 14.01 5.68
 3 -10 -19 4.16 5.81
 3 -10 -19 28.77 7.14
 -3 -10 -19 12.11 5.54
 -3 10 -19 17.94 5.48
 3 10 -18 20.71 5.68
 3 -10 -18 16.98 5.83
 -3 -10 -18 21.17 5.42
 -3 10 -18 26.01 5.61
 3 -10 -18 11.58 6.51
 3 10 -17 35.32 4.69
 3 -10 -17 25.74 7.43
 3 -10 -17 30.56 6.05
 3 10 -17 31.49 5.79
 3 10 -17 28.71 5.35
 -3 10 -17 36.31 5.54
 -3 -10 -17 28.25 5.34
 -3 10 -17 36.5 6.43
 3 10 -17 37.19 6.32
 3 10 -16 39.74 5.01
 3 -10 -16 29.04 7.43
 3 10 -16 35.42 5.38
 3 -10 -16 36.36 5.91
 3 10 -16 29.79 5.29
 -3 10 -16 49.13 5.55
 -3 -10 -16 30.01 5.19
 -3 10 -16 44.6 6.02
 3 10 -16 33.59 6.07
 3 10 -16 35.25 6.04
 3 10 -15 36.6 7.2
 3 -10 -15 29.72 6.78
 3 10 -15 42.39 4.65
 3 -10 -15 28.8 5.35
 3 10 -15 38.96 5.36
 3 10 -15 28.54 5.08
 -3 10 -15 28.3 4.85
 -3 -10 -15 33.59 5.01
 -3 10 -15 42.41 5.71
 3 10 -15 27.18 5.73
 3 10 -15 26.58 5.92
 3 10 -14 49.61 7.54
 -3 10 -14 59.86 8.39
 3 -10 -14 45.1 7.68
 3 10 -14 41.66 4.66
 3 10 -14 56.6 4.38
 3 -10 -14 34.64 5.41
 3 10 -14 54.06 5.71
 3 10 -14 50 5.69
 -3 10 -14 43.61 5.11
 -3 -10 -14 44.39 5.15
 -3 10 -14 56.68 6.06
 3 10 -14 56.92 6.82
 3 10 -13 112.94 10.06
 3 -10 -13 129.02 11
 3 10 -13 125.6 7.69
 -3 10 -13 113.3 9.93
 3 10 -13 136 8.64
 3 10 -13 125.86 6.94
 3 -10 -13 124.9 8.3
 3 10 -13 125.85 8.24
 -3 -10 -13 126.24 7.8
 -3 10 -13 122.71 7.78
 -3 10 -13 127.65 8.62
 3 10 -13 133.63 9.17
 -3 10 -13 117.04 10.76
 -3 10 -12 4.02 5.87
 -3 -10 -12 9.69 3.82
 3 10 -12 15.87 5.98
 3 -10 -12 8.83 6.08
 3 10 -12 8.71 3.34
 -3 10 -12 10.91 5.28
 3 10 -12 5.28 2.66
 3 -10 -12 8.52 3.52
 3 10 -12 7.8 4.21
 -3 10 -12 7.54 3.17
 -3 -10 -12 8.6 3.24
 3 10 -12 8.33 4.42
 -3 10 -12 16.31 4.46
 3 10 -11 69.65 6.57
 -3 10 -11 79.45 6.39
 3 -10 -11 62.49 8.2
 -3 10 -11 54.63 7.21
 3 10 -11 78.28 5.7
 -3 -10 -11 75.5 6.16
 -3 10 -11 68.96 8.47
 3 10 -11 82.78 8.33
 3 -10 -11 67.67 5.7
 3 10 -11 71.99 6.52
 -3 -10 -11 76.32 5.24
 -3 10 -11 76.49 5.31
 3 10 -11 79.62 4.85
 3 10 -10 40.12 5.22
 -3 10 -10 50.15 4.73
 3 -10 -10 43.59 7.17
 3 10 -10 41.86 4.38
 -3 -10 -10 31.42 4.96
 3 10 -10 50.35 6.6
 -3 10 -10 35.71 6.1
 3 10 -10 39.36 4.96
 3 -10 -10 35.46 4.12
 -3 -10 -10 43.85 3.8
 -3 10 -10 33.59 3.6
 3 10 -10 31.4 3.32
 3 10 -9 56.37 5.1
 3 -10 -9 49.7 6.76
 3 10 -9 58.05 4.37
 3 10 -9 74.86 6.74
 -3 -10 -9 48.55 4.88
 3 -10 -9 0.26 0.61
 3 10 -9 53.92 5.23
 -3 10 -9 47.61 6.05
 -3 10 -9 54.9 3.31
 -3 -10 -9 0.21 0.47
 3 10 -9 61.28 3.46
 3 10 -8 6.5 3.45
 3 -10 -8 9.01 5.39
 3 10 -8 11.95 3.62
 -3 -10 -8 15.02 4.05
 3 10 -8 12.64 5.14
 -3 10 -8 9.72 4.86
 3 10 -8 11.25 3.91
 -3 10 -8 6.68 2.12
 3 10 -8 11.58 2.57
 3 -10 -7 74.53 4.2
 3 -10 -7 88.23 8.3
 3 10 -7 82.29 5.72
 3 10 -7 73.49 4.67
 3 -10 -7 72.55 4.5
 3 10 -7 88.07 6.59
 -3 10 -7 66.86 7.22
 3 10 -7 72.49 5.8
 -3 10 -7 72.91 4.18
 -3 10 -7 71.43 7.84
 -3 -10 -7 76.75 6.51
 3 10 -6 33.22 4.11
 3 -10 -6 34.56 6.29
 3 -10 -6 36.22 2.86
 -3 10 -6 40.02 6.14
 -3 -10 -6 46 5.25
 3 10 -6 42.15 2.9
 -3 10 -6 35.03 5.78
 3 -10 -6 34.92 2.75
 3 10 -6 30.46 4.69
 -3 10 -6 38.39 2.61
 -3 -10 -6 38.92 2.59
 3 -10 -6 40.67 2.56
 3 10 -6 39.56 2.63
 3 10 -5 69.46 5.26
 3 -10 -5 76.89 4.34
 -3 10 -5 79.29 7.38
 3 -10 -5 54.93 3.67
 3 10 -5 74.5 3.88
 3 10 -5 74.02 6.3
 -3 -10 -5 77.72 6.71
 -3 10 -5 92.43 7.89
 -3 10 -5 72.48 3.66
 3 -10 -5 79.81 3.62
 -3 -10 -5 84.45 3.74
 3 10 -5 75.41 3.71
 -3 -10 -4 41.95 3.93
 3 10 -4 40.28 5.2
 -3 10 -4 44.88 6.16
 3 10 -4 33.51 3.62
 -3 10 -4 44.44 6.07
 -3 -10 -4 36.61 5.26
 3 10 -4 40.92 5.21
 -3 10 -3 77.72 7.21
 3 10 -3 91.04 7.01
 -3 -10 -3 69.81 5.76
 3 -10 -3 79.38 7.63
 3 10 -3 91.84 6.84
 -3 10 -3 74.74 7.31
 3 10 -3 75.69 4.87
 -3 -10 -3 84.24 7.33
 -3 -10 -3 73.15 5.17
 -3 -10 -2 171.04 10.21
 3 -10 -2 177.72 11.66
 3 10 -2 185.53 10.8
 -3 10 -2 188.26 11.51
 -3 10 -2 196.44 11.48
 3 10 -2 201.81 8.84
 -3 -10 -2 165 9.05
 3 -10 -1 196.56 12.29
 -3 -10 -1 186.22 10.75
 -3 10 -1 196.98 11.39
 -3 10 -1 208.16 11.92
 3 10 -1 185.56 8.59
 3 -10 -1 183.98 8.92
 -3 -10 -1 191.34 9.39
 -3 10 0 5.78 4.58
 -3 -10 0 4.48 2.53
 3 -10 0 6.26 4.65
 -3 -10 0 4.36 3.76
 -3 10 0 5.26 3.72
 -3 10 1 166.4 11.01
 3 -10 1 174.3 8.2
 -3 -10 1 171.19 8.82
 -3 -10 1 165.2 10.76
 3 -10 1 183.84 11.44
 -3 10 1 187.83 10.41
 -3 10 2 167.07 11.43
 -3 -10 2 195.78 9.45
 3 -10 2 187.35 8.51
 -3 -10 2 173.24 11.38
 3 -10 2 202.39 11.83
 -3 10 2 164.64 10.19
 3 -10 3 61.89 3.6
 -3 -10 3 64.35 4.96
 -3 -10 3 65.98 7.07
 3 -10 3 54.35 6.26
 -3 -10 3 72.97 6.5
 -3 10 3 70.98 7.1
 -3 -10 4 45.63 5.22
 -3 -10 4 41.7 4.03
 -3 -10 5 53.43 5.71
 -3 -10 5 53.7 4.46
 -3 -10 6 52.74 5.4
 -3 -10 7 92.94 6.68
 -3 -11 -23 -4.62 7.91
 3 -11 -23 -3.25 7.02
 -3 -11 -22 9.49 8.7
 3 -11 -22 20.95 7.74
 3 -11 -22 14.34 6.69
 -3 -11 -22 25.57 6.03
 3 -11 -21 0.86 7.51
 -3 -11 -21 11.43 5.74
 3 -11 -21 11.07 6.36
 -3 11 -20 46.97 7.99
 3 -11 -20 37.59 8.25
 3 -11 -20 46.79 7.14
 -3 -11 -20 41.26 6.31
 -3 11 -19 8.31 6.97
 3 11 -19 3.82 5.48
 -3 11 -19 15.65 5.45
 -3 -11 -19 6.9 5.14
 3 -11 -19 -0.54 5.66
 3 -11 -19 -0.89 7.23
 3 11 -18 45.89 6.4
 -3 11 -18 36.67 7.57
 -3 11 -18 62 6.41
 3 -11 -18 51.5 6.65
 -3 -11 -18 42.52 5.97
 3 -11 -18 59.01 9.14
 3 -11 -17 12.2 4.95
 3 11 -17 9.94 4.94
 -3 11 -17 11.73 6.6
 -3 11 -17 12 4.89
 -3 -11 -17 12.85 4.74
 3 -11 -17 12.58 6.65
 3 11 -16 108.06 8.27
 3 11 -16 107.84 8.13
 3 -11 -16 106.86 8.26
 3 11 -16 111.81 7.31
 -3 11 -16 85.81 9.22
 -3 -11 -16 100.82 7.5
 -3 11 -16 115.94 7.77
 3 -11 -16 115.15 10.74
 3 -11 -15 0.9 6.86
 3 11 -15 9.1 4.92
 3 11 -15 3.54 4.48
 3 -11 -15 2.57 4.75
 3 11 -15 12.71 4.17
 -3 11 -15 6.8 5.64
 -3 -11 -15 9.42 4.06
 -3 11 -15 5.98 3.96
 3 11 -15 7.9 4.88
 3 11 -15 8.8 5.21
 3 -11 -14 126.77 11.19
 3 11 -14 141.43 8.09
 -3 11 -14 110.81 9.97
 3 11 -14 129.66 8.86
 3 -11 -14 113 8.26
 3 11 -14 113.04 8.15
 -3 -11 -14 120.05 7.73
 -3 11 -14 134.98 7.91
 3 11 -14 122.67 9.35
 3 -11 -13 59.38 8.52
 3 11 -13 47.65 4.86
 -3 11 -13 52.11 8.55
 3 11 -13 34.95 7.19
 3 -11 -13 31.37 4.81
 3 11 -13 47.84 5.18
 -3 11 -13 45.51 7.18
 3 11 -13 33.76 5.55
 -3 -11 -13 42.78 4.41
 -3 11 -13 38.01 4.41
 3 11 -13 47.07 6.02
 3 11 -12 109.11 8.26
 3 -11 -12 128.04 10.67
 -3 11 -12 106.4 9.2
 3 11 -12 105.71 6.96
 -3 11 -12 89.44 9.76
 3 11 -12 115.55 9.68
 3 11 -12 91.33 6.82
 3 11 -12 92.09 7.6
 3 -11 -12 79.22 6.52
 -3 11 -12 99.12 6.32
 -3 -11 -12 111.24 6.41
 3 11 -12 97.46 5.83
 3 11 -11 45.14 5.88
 3 -11 -11 38.11 7.65
 3 11 -11 42.44 4.64
 -3 -11 -11 42.49 5.94
 3 11 -11 58.17 7.28
 3 11 -11 44.63 4.5
 -3 11 -11 47.94 6.91
 3 -11 -11 40.77 4.33
 3 11 -11 42.14 5.66
 -3 11 -11 50.51 4.13
 -3 -11 -11 40.38 3.95
 3 11 -11 44.2 3.9
 3 11 -10 111.86 7.98
 3 -11 -10 98.96 10.07
 -3 11 -10 130.07 9.61
 3 11 -10 108.47 7.37
 -3 -11 -10 123.83 8.35
 3 11 -10 133.44 10.05
 3 11 -10 110.42 6.82
 3 -11 -10 113.42 6.74
 3 11 -10 110.25 8.18
 -3 11 -10 122.87 6.55
 -3 -11 -10 119.44 6.36
 3 11 -10 116.56 6.45
 3 -11 -9 39.43 6.87
 3 -11 -9 27.73 2.67
 -3 -11 -9 24.87 4.74
 3 11 -9 27.27 5.95
 3 11 -9 27.49 5
 3 11 -9 32.19 3.46
 3 -11 -9 32.7 3.34
 -3 11 -9 21.11 5.87
 -3 -11 -9 35.42 2.92
 -3 11 -9 32.76 2.98
 3 11 -9 32.41 4.84
 3 11 -8 98.03 6.91
 3 -11 -8 97.23 9.51
 3 -11 -8 86.92 4.96
 -3 11 -8 98.65 8.68
 3 11 -8 97.44 5.45
 3 11 -8 101.67 7.48
 3 -11 -8 105.33 5.06
 -3 11 -8 92.5 5
 -3 11 -8 87.39 9.13
 -3 -11 -8 86.21 7.56
 3 11 -7 1.46 3.29
 -3 -11 -7 9.75 4.58
 -3 11 -7 13.74 5.56
 3 -11 -7 7.49 2.01
 3 -11 -7 12.13 5.62
 -3 11 -7 3.77 4.76
 3 11 -7 11.49 4.27
 -3 -11 -7 7.55 1.62
 3 -11 -7 8.68 1.87
 -3 11 -7 11.22 1.75
 3 11 -7 7.36 1.96
 3 -11 -7 6.85 1.6
 3 11 -6 144.42 7.96
 -3 -11 -6 145.03 9.54
 -3 11 -6 134.15 10.25
 3 -11 -6 127.75 6.47
 -3 11 -6 120.44 9.73
 3 11 -6 138.28 6.04
 3 11 -6 138.78 9.01
 -3 11 -6 131.64 5.91
 3 -11 -6 128.54 5.76
 3 -11 -6 136.19 5.8
 -3 -11 -6 119.65 5.85
 3 11 -5 81.56 6.87
 -3 11 -5 73.29 7.79
 -3 11 -5 79.9 8.16
 3 11 -5 75.62 7.2
 3 11 -5 83.89 5.67
 -3 -11 -5 78.55 5.68
 -3 -11 -4 229.6 12.22
 3 11 -4 250.53 13.19
 -3 11 -4 207.65 13.46
 3 11 -4 231.42 13.34
 -3 11 -4 247.97 14.15
 3 11 -4 230.75 11.24
 -3 -11 -4 230.8 11.49
 3 -11 -3 117.68 9.26
 -3 -11 -3 100.67 7.05
 -3 11 -3 91.54 8.03
 3 11 -3 112.23 7.82
 -3 11 -3 77.14 7.75
 3 11 -3 89.5 5.31
 -3 -11 -3 82.14 5.76
 -3 -11 -2 198.06 11.35
 3 -11 -2 204.99 13.13
 -3 11 -2 208.98 12.48
 3 11 -2 225.41 12.12
 -3 11 -2 207.59 12.71
 3 11 -2 192.96 9.2
 3 -11 -2 194.87 9.57
 -3 -11 -2 194.23 9.88
 -3 -11 -1 11.71 2.75
 -3 -11 -1 11.94 4.49
 3 -11 -1 16.39 5.51
 -3 11 -1 16.45 5.43
 -3 11 -1 14.17 4.91
 3 -11 -1 -0.17 0.49
 -3 -11 0 128.14 7.32
 -3 -11 0 139.5 9.31
 3 -11 0 124.53 9.94
 -3 11 0 145.34 10.2
 -3 11 0 125.86 8.99
 3 -11 0 134.82 6.71
 -3 11 1 19.37 5.71
 -3 -11 1 16.54 3.08
 3 -11 1 20.38 5.56
 -3 -11 1 14.72 4.92
 -3 11 1 18.74 4.48
 3 -11 2 194.65 9.14
 -3 -11 2 195.1 10.06
 -3 -11 2 218.24 12.81
 -3 -11 2 194.97 12.22
 3 -11 2 211.16 12.9
 -3 11 2 205.41 12.76
 3 -11 3 93.59 4.89
 -3 -11 3 94.5 6.1
 3 -11 3 111.29 8.68
 -3 -11 3 99.64 8.2
 -3 11 3 86.67 8.45
 -3 -11 4 284.04 13.64
 -3 -11 4 288.06 15.56
 -3 -11 5 82.79 5.82
 -3 -11 5 88.1 7.44
 -3 -11 6 148.9 9.69
 -3 -11 7 9.6 3.95
 -3 -12 -22 -7.99 9.19
 3 -12 -22 -3.55 7.97
 -3 -12 -21 27.64 9.49
 3 -12 -21 51.14 8.88
 3 -12 -20 21.46 7.98
 3 -12 -19 15.19 8.36
 -3 12 -19 31.85 7.33
 -3 12 -18 13.65 6.69
 3 -12 -18 24.96 8.65
 3 -12 -18 5.94 5.33
 -3 -12 -18 19.56 4.76
 -3 12 -17 41.82 7.49
 3 -12 -17 35.8 8.82
 3 -12 -17 35.58 5.89
 -3 -12 -17 43.56 5.15
 -3 12 -16 16.5 6.62
 -3 -12 -16 17.98 4.53
 3 -12 -16 17.05 4.83
 3 -12 -15 107.65 7.83
 3 12 -15 101.93 8.4
 3 12 -15 119.12 7.65
 -3 12 -15 115.93 10.03
 -3 -12 -15 113.61 7.36
 3 -12 -15 100.83 11.13
 3 -12 -14 7.73 7.38
 -3 12 -14 2.73 5.97
 3 12 -14 5.83 4.84
 3 -12 -14 2.76 3.88
 -3 -12 -14 9.29 3.45
 3 12 -14 5.01 5.07
 3 -12 -13 83.56 10.74
 3 -12 -13 95.4 6.82
 3 12 -13 121.59 8.62
 -3 12 -13 101.66 9.37
 -3 -12 -13 112.04 6.53
 3 12 -13 106.11 8.45
 3 -12 -12 79.94 9.69
 3 12 -12 65.96 6.92
 -3 12 -12 82.44 8.48
 3 -12 -12 65.28 5.35
 -3 -12 -12 79.78 5.08
 3 12 -12 66.04 6.89
 3 -12 -11 79.91 10.14
 3 12 -11 93.03 6.05
 3 12 -11 85.43 7.89
 3 -12 -11 91.73 5.79
 -3 12 -11 85.98 8.72
 3 12 -11 107.15 9.33
 -3 -12 -11 94.68 5.52
 3 12 -11 88.45 7.36
 3 -12 -10 29.69 7.52
 3 12 -10 24.66 6.52
 -3 12 -10 12.06 5.8
 3 12 -10 16.32 4.96
 -3 -12 -10 -0.32 0.43
 3 -12 -10 0.98 0.83
 3 12 -10 12.19 4.24
 -3 12 -9 143.51 11.26
 3 12 -9 161.85 10.5
 3 -12 -9 162.7 13.2
 3 12 -9 189.16 10.02
 -3 12 -9 144.58 11.8
 3 12 -8 2.71 3.52
 -3 12 -8 3.1 5.62
 3 -12 -8 1.8 6.24
 3 12 -8 -1.56 4.46
 -3 12 -8 3.35 5.42
 3 -12 -8 0.19 1.57
 -3 -12 -8 1.61 1.55
 -3 -12 -7 132.16 8.09
 -3 12 -7 149.09 10.51
 3 12 -7 130.81 9.21
 3 12 -7 117.03 7.74
 -3 12 -7 124.17 10.47
 -3 -12 -6 49.57 5.24
 -3 12 -6 39.7 7.12
 3 12 -6 47.32 6.09
 -3 -12 -6 52.17 4.88
 3 12 -6 42.06 4.45
 -3 12 -6 55.22 7.31
 3 12 -6 46.45 6.73
 -3 12 -5 148.98 11.03
 3 12 -5 161.24 10.69
 3 12 -5 160.96 10.32
 -3 12 -5 168.6 11.42
 -3 -12 -5 135.67 9.06
 3 12 -5 156.87 8.32
 -3 -12 -5 152.59 8.57
 -3 12 -4 84.88 7.96
 3 12 -4 75.69 7.36
 -3 12 -4 90.3 8.53
 -3 -12 -4 88.68 6.8
 3 -12 -4 83.48 9.26
 3 12 -4 83.79 5.35
 -3 -12 -4 75.31 5.64
 3 -12 -3 288.06 16.75
 -3 -12 -3 268 14.37
 -3 12 -3 248.66 15.54
 3 12 -3 287.24 15.32
 -3 12 -3 297.97 15.82
 -3 -12 -3 254.32 12.93
 3 -12 -3 271.84 12.66
 -3 -12 -2 33.25 3.69
 -3 -12 -2 36.35 5.31
 3 -12 -2 36.04 6.77
 -3 12 -2 36.3 6.72
 -3 12 -2 35.1 5.74
 3 -12 -2 40.38 3.46
 -3 -12 -1 146.96 7.97
 -3 -12 -1 151.03 9.91
 3 -12 -1 140.91 11.28
 -3 12 -1 158.13 11.18
 -3 12 -1 165.63 10.38
 3 -12 -1 140.73 7.38
 -3 12 0 23.04 6.36
 -3 -12 0 12.76 3.03
 3 -12 0 0.34 0.51
 3 -12 0 4.6 5.58
 -3 -12 0 4.17 4.56
 -3 -12 0 21.81 5.87
 -3 12 0 9.57 4.5
 -3 12 1 173.5 11.57
 -3 -12 1 125.23 7.69
 -3 -12 1 149.41 10.83
 -3 -12 1 147.98 10.33
 3 -12 1 155.54 11.18
 -3 12 2 54.35 7.41
 -3 -12 2 44.83 4.27
 -3 -12 2 45.27 6.77
 3 -12 2 57.34 7.47
 -3 -12 2 56.8 7.2
 -3 -12 3 302.53 13.34
 3 -12 3 259.33 11.94
 -3 -12 3 267.93 15.47
 3 -12 3 267.5 15.93
 -3 -12 4 88.21 6.03
 -3 -12 4 101.04 8.48
 -3 -12 5 224.37 11.53
 -3 -12 5 237.1 13.49
 -3 -12 6 43.1 5.91
 -3 -12 7 157.63 10.09
 3 -13 -21 3.85 8.47
 -3 -13 -20 3.29 9.29
 3 -13 -20 3.95 8.31
 -3 -13 -19 10.03 9.26
 3 -13 -19 5.04 8.51
 3 -13 -18 50.17 9.82
 -3 13 -18 42.29 7.65
 3 -13 -17 14.48 8.44
 -3 13 -17 7.45 6.75
 3 -13 -16 73.86 10.69
 -3 13 -16 65.62 8.31
 3 -13 -15 68.81 10.64
 -3 13 -15 61.79 8.25
 3 -13 -14 57.21 9.62
 3 13 -14 49.95 6.55
 -3 13 -14 35.25 7.27
 3 13 -13 7.29 4.99
 3 -13 -13 19.65 8.06
 3 13 -13 20.79 5.77
 -3 13 -13 13.21 5.96
 3 13 -12 74.68 7.02
 3 -13 -12 68.78 10.45
 -3 13 -12 53.77 7.75
 3 13 -12 64.14 7.21
 3 13 -11 13.54 4.69
 3 -13 -11 7.11 7.52
 3 13 -11 12.39 5.26
 -3 13 -11 7.71 6.17
 3 13 -10 108.35 8.12
 3 -13 -10 123.48 11.88
 -3 13 -10 130.33 10.36
 3 13 -10 115.67 9.06
 3 -13 -9 95.1 10.92
 -3 13 -9 102.75 9.56
 3 13 -9 91.82 8.33
 3 13 -9 101.92 7.34
 -3 13 -9 108.2 10.13
 -3 13 -8 139.25 11.11
 3 13 -8 160.51 10.54
 -3 13 -8 144.33 11.66
 3 13 -8 160.22 9.02
 -3 -13 -8 135.1 8.94
 -3 13 -7 44.31 7.17
 3 13 -7 35.47 6.24
 3 13 -7 49.37 7.06
 -3 13 -7 59.71 8.23
 3 13 -7 52.1 4.7
 -3 -13 -7 29.78 4.86
 -3 -13 -6 146.31 9.36
 3 13 -6 145.39 10.52
 -3 13 -6 164.34 11.76
 3 13 -6 145.54 8.28
 -3 13 -6 163.93 11.92
 3 -13 -5 11.11 6.33
 -3 13 -5 11.61 6.21
 3 13 -5 10.72 5.55
 -3 -13 -5 8.84 4.2
 -3 13 -5 16.62 6.14
 -3 -13 -5 13.09 3.61
 -3 -13 -4 178.02 10.82
 3 -13 -4 170.79 13.49
 -3 13 -4 177.09 12.63
 -3 13 -4 194.99 12.53
 -3 -13 -4 175.26 9.47
 3 -13 -4 171.67 9.05
 3 -13 -3 3.56 6.25
 -3 -13 -3 5.24 4.56
 -3 13 -3 8.82 6.04
 -3 -13 -3 8.29 3.26
 -3 13 -3 3.29 5.24
 3 -13 -3 7.84 2.82
 3 -13 -2 221.38 15.01
 -3 -13 -2 226.03 12.92
 -3 -13 -2 244.8 15.05
 -3 13 -2 229.23 14.36
 -3 -13 -2 207.43 10.85
 -3 13 -2 217.27 13.24
 3 -13 -2 206.93 10.27
 3 -13 -1 73.56 4.8
 -3 -13 -1 67.31 5.33
 -3 13 -1 86.19 7.78
 -3 -13 -1 71.41 7.46
 -3 -13 -1 80.39 9.09
 3 -13 -1 102.47 9.59
 -3 13 -1 90.63 9.07
 3 -13 0 51.23 3.73
 -3 -13 0 51.44 4.65
 -3 -13 0 58.03 8.01
 3 -13 0 46.8 8.03
 -3 -13 0 44.31 6.57
 -3 13 0 54.9 7.72
 3 -13 1 58.39 3.97
 -3 -13 1 65.37 5.1
 -3 -13 1 66.81 8.13
 -3 -13 1 77.68 7.79
 3 -13 1 84.65 8.73
 -3 13 1 67.57 8.69
 -3 -13 2 215.3 11.18
 3 -13 2 235.05 14.78
 -3 -13 2 234.88 14.35
 3 -13 3 2.36 2.09
 -3 -13 3 5.24 3.53
 -3 -13 3 7.09 5.82
 -3 -13 4 169.41 9.15
 -3 -13 4 159.7 11.5
 -3 -13 5 20 3.89
 -3 -13 5 22.26 6.02
 -3 -13 6 173.97 11.47
 3 -14 -19 41.43 9.75
 -3 -14 -19 30.33 10.55
 3 -14 -18 1.08 8.75
 -3 -14 -18 2.37 9.27
 -3 -14 -17 37 10.64
 3 -14 -17 59.22 10.47
 -3 14 -17 32.75 8.05
 -3 -14 -16 11.98 8.85
 3 -14 -16 1.11 8.37
 -3 14 -16 -3.46 7.02
 3 -14 -15 56.65 10.06
 -3 14 -15 53.32 8.4
 3 -14 -14 13.33 8.42
 -3 14 -14 12.78 7.17
 3 -14 -13 48.74 10.15
 -3 14 -13 47.41 7.88
 3 14 -13 49.51 7.09
 3 -14 -12 1.1 8.56
 3 14 -12 11.18 5.75
 -3 14 -12 2.9 6.68
 3 -14 -11 80.74 10.9
 -3 14 -11 67.17 8.65
 3 -14 -10 6.47 7.7
 3 14 -10 8.78 5.78
 -3 14 -10 11.79 6.5
 3 14 -9 57.34 7.37
 -3 14 -9 60.22 8.14
 3 14 -8 15.86 6.01
 -3 14 -8 11.29 6.69
 -3 14 -7 97.21 9.83
 3 14 -7 115.12 9.26
 -3 14 -7 115.04 10.19
 -3 -14 -7 105.4 8.03
 3 -14 -6 31.51 8.6
 -3 14 -6 19.17 6.69
 3 14 -6 27.91 6.46
 -3 -14 -6 25.14 5.29
 3 -14 -6 22.45 4.15
 -3 14 -6 34.34 7.5
 -3 14 -5 159.04 11.57
 -3 -14 -5 153.81 13.14
 -3 -14 -5 131.11 9.51
 3 -14 -5 158.73 13.13
 3 -14 -5 142.02 8.04
 -3 14 -5 132.76 11.32
 -3 14 -4 14.04 5.87
 -3 14 -4 17.15 6.9
 -3 -14 -4 -0.97 7.24
 -3 -14 -4 5.83 4.76
 3 -14 -4 8.81 6.88
 3 -14 -4 10.93 3.24
 -3 -14 -3 171.22 9.41
 -3 14 -3 191.72 12.25
 -3 14 -3 173.48 12.82
 -3 -14 -3 176.65 11.34
 3 -14 -3 178.76 13.9
 -3 -14 -3 172.61 13.68
 3 -14 -3 169.2 8.78
 -3 14 -2 37.49 7.68
 -3 -14 -2 20.47 5.68
 3 -14 -2 31.12 7.55
 -3 -14 -2 37.56 8.68
 3 -14 -2 33.4 3.52
 -3 -14 -2 36.3 4.4
 -3 14 -2 41.06 7.01
 3 -14 -1 115.17 6.46
 -3 -14 -1 115.39 7.19
 -3 -14 -1 101.46 9.33
 -3 -14 -1 143.94 11.75
 3 -14 -1 147.75 12.11
 -3 14 -1 124.15 10.98
 3 -14 0 56.93 4.11
 -3 -14 0 50.27 4.81
 3 -14 0 59.44 8.71
 -3 -14 0 48.13 8.17
 -3 14 0 73.54 8.86
 -3 -14 1 172.9 6.09
 3 -14 1 168.44 11.42
 -3 -14 1 192.71 11.48
 -3 14 1 172.17 11.26
 -3 -14 2 40.34 4.47
 3 -14 2 38.93 8.38
 -3 -14 2 30.43 7.22
 -3 -14 3 216.02 11.35
 -3 -14 3 250.54 15
 -3 -14 4 9.86 3.67
 -3 -14 4 8.01 6.06
 -3 -14 5 187.13 9.79
 -3 -14 5 156.4 11.86
 -3 -14 6 32.31 6.7
 -3 -15 -17 6.23 9.47
 3 -15 -17 6.91 8.99
 -3 15 -16 5.6 6.93
 -3 -15 -16 6.27 10.29
 3 -15 -16 8.15 9.18
 -3 15 -15 -3.57 7.28
 -3 -15 -15 1.26 9.72
 3 -15 -15 24.63 9.71
 -3 15 -14 2.91 7.05
 3 -15 -14 4.71 9.23
 -3 -15 -14 5.01 9.56
 -3 15 -13 8.86 7.24
 3 -15 -13 11.75 9.38
 -3 -15 -13 22.38 9.93
 3 15 -12 50.71 7.43
 -3 15 -12 40.51 8.19
 -3 -15 -12 54.12 11.36
 3 -15 -12 40.92 10.18
 3 15 -11 23.06 6.66
 -3 15 -11 10.65 7.49
 3 -15 -11 8.12 8.84
 -3 15 -10 60.89 9.04
 3 15 -10 66.66 7.89
 -3 15 -9 16.41 7.31
 3 15 -9 23.63 7.01
 -3 -15 -9 12.88 8.68
 -3 15 -8 47.44 8.38
 3 15 -8 32.63 7.1
 -3 -15 -8 43.56 9.91
 -3 15 -7 6.39 7.2
 3 -15 -7 -3.31 8.38
 -3 -15 -7 13.46 9.28
 -3 15 -6 75.14 9.48
 3 -15 -6 68.32 10.5
 -3 -15 -6 76.56 10.99
 -3 15 -5 52.98 8.88
 -3 -15 -5 36.25 9.42
 3 -15 -5 39.43 9.32
 -3 15 -4 56.32 8.67
 -3 15 -4 57.03 8.06
 -3 -15 -4 35.17 6.12
 -3 -15 -4 44.67 9.04
 3 -15 -4 35.62 8.72
 -3 15 -3 72.26 9.76
 -3 15 -3 79.76 8.58
 -3 -15 -3 71.75 10.5
 3 -15 -3 89.61 10.61
 -3 -15 -3 46.11 7.19
 -3 15 -2 46.22 8.58
 -3 -15 -2 47.1 9.08
 3 -15 -2 59.5 9.69
 -3 15 -1 28.77 8.08
 3 -15 -1 28.59 8.07
 -3 -15 -1 19.96 7.94
 -3 -15 -1 26.51 4.24
 3 -15 0 111.65 11.51
 -3 -15 0 100.47 10.69
 3 -15 1 48.42 8.55
 -3 -15 1 50.73 8.7
 -3 -15 2 38.46 7.94
 -3 -15 3 94.04 10.18
 -3 -15 4 29.53 7.27
 -3 -15 5 37.87 7.29
 -3 -16 -15 3.92 9.98
 3 -16 -15 -8.57 10.04
 -3 16 -15 2.17 7.02
 -3 -16 -14 -9.14 10.47
 3 -16 -14 -9.83 10.09
 -3 16 -14 -2.22 7.31
 3 -16 -13 2.46 9.7
 -3 -16 -13 1.3 10.2
 -3 16 -13 13.61 7.55
 3 -16 -12 1.23 9.49
 -3 16 -12 3.08 7.29
 3 -16 -11 15.86 10.72
 -3 16 -11 32.12 8.11
 -3 -16 -10 8.8 9.81
 -3 16 -10 -8.75 7.15
 -3 -16 -9 11.11 9.3
 -3 16 -9 7.28 7.28
 3 -16 -8 11.82 9.23
 -3 -16 -8 6.06 9.46
 -3 16 -8 -1.64 7.18
 -3 -16 -7 33.19 9.78
 3 -16 -7 39.63 10.03
 -3 16 -7 44.06 8.44
 -3 -16 -6 2.32 8.64
 3 -16 -6 10.34 8.89
 -3 16 -6 -2.54 7.28
 3 -16 -5 39.56 10.03
 -3 -16 -5 33.93 9.61
 -3 16 -5 49.18 8.79
 -3 -16 -4 15.42 9.46
 3 -16 -4 -4.44 8.52
 -3 16 -4 0.88 7.33
 3 -16 -3 16.36 8.42
 -3 -16 -3 39.64 9.26
 -3 16 -3 39.35 8.82
 3 -16 -2 1.07 7.95
 -3 -16 -2 -5.2 8.34
 -3 16 -2 0.91 7.71
 3 -16 -1 3.13 7.9
 -3 -16 -1 19.19 8.53
 3 -16 0 17.2 8.2
 -3 -16 0 11.72 7.78
 -3 -16 1 24.45 8.54
 -3 -16 2 6.32 7.39
 -3 -16 3 31.05 8.39
 -3 -16 4 1.63 6.85
 -3 -16 5 30.3 7.33
 -3 17 -14 -0.74 7.4
 3 -17 -13 -3.83 9.71
 -3 17 -13 8.38 7.66
 3 -17 -12 3.83 9.98
 -3 17 -12 -0.78 7.21
 -3 -17 -11 33.08 10.75
 -3 17 -11 38.23 8.76
 -3 -17 -10 -3.92 10.02
 -3 17 -10 3.26 7.53
 -3 -17 -9 3.86 9.93
 3 -17 -9 21.29 10.84
 -3 17 -9 10.82 8.02
 -3 -17 -8 30.34 11.28
 3 -17 -8 9.9 9.26
 -3 17 -8 21.28 8.44
 3 -17 -7 32.95 10.97
 -3 -17 -7 23.56 9.98
 -3 17 -7 17.34 8.35
 3 -17 -6 24.07 10
 -3 -17 -6 10.92 9.84
 -3 17 -6 30.13 8.95
 3 -17 -5 9.48 9.67
 -3 -17 -5 35.54 10.05
 -3 17 -5 33.47 8.86
 3 -17 -4 1.16 9
 -3 -17 -4 18.49 9.38
 -3 17 -4 4.61 8.34
 3 -17 -3 -5.7 8.79
 -3 -17 -3 11.25 9.56
 3 -17 -2 8.91 9.23
 -3 -17 -2 12.03 9.09
 3 -17 -1 5.41 8.34
 -3 -17 -1 -9.53 8.83
 -3 -17 0 -1.02 8.65
 -3 -17 1 6.9 8.03
 -3 -17 2 15.11 8.28
 -3 -17 3 3.59 7.57
 -3 -17 4 5.04 7.06
 -3 18 -12 6.31 8.14
 -3 18 -11 9.72 7.74
 3 -18 -10 3.91 9.9
 -3 -18 -10 16.12 10.63
 -3 18 -10 -1.67 7.93
 -3 -18 -9 3.98 10.63
 3 -18 -9 2.59 10.14
 -3 18 -9 0.85 8.1
 3 -18 -8 11.51 10.55
 -3 -18 -8 9.14 9.97
 -3 18 -8 9.63 8.62
 -3 -18 -7 8.98 10.65
 3 -18 -7 -6.31 10.69
 -3 18 -7 7.17 8.27
 3 -18 -6 11.19 9.96
 -3 -18 -6 2.52 10.24
 -3 18 -6 4.58 8.37
 3 -18 -5 9.79 9.69
 -3 -18 -5 9.83 10.29
 3 -18 -4 8.41 9.66
 -3 -18 -4 1.2 10.38
 -3 -18 -3 11.66 9.77
 3 -18 -3 12.9 9.57
 -3 -18 -2 27.12 9.95
 3 -18 -2 17.15 9.54
 -3 -18 -1 27.39 10
 -3 -18 0 26.43 9.4
 -3 -18 1 33.53 9.58
 -3 -18 2 8.72 8.36
 -3 -18 3 16.42 8.39
 -3 -19 -7 18.31 11.3
 -3 -19 -6 19.23 11.04
 3 -19 -6 21.51 10.58
 -3 -19 -5 13.79 10.21
 3 -19 -5 -7.46 10.32
 3 -19 -4 4.87 10.03
 -3 -19 -4 7.33 10
 -3 -19 -3 -7.16 10.02
 -3 -19 -2 26.61 10.49
 -3 -19 -1 13.43 9.24
 -3 -19 0 51.64 11.24
 -3 -19 1 -1.03 8.97
 -3 -19 2 26.28 9.94
 -3 -20 -2 12.78 10.03
 -3 -20 -1 35.86 9.98
 -3 -20 0 1.07 9.5
 4 0 -27 80.29 11.59
 -4 0 -27 85.21 10.25
 4 0 -26 9.79 8.35
 -4 0 -26 22.21 7.87
 -4 0 -25 31.61 8.14
 -4 0 -24 32.73 7.97
 -4 0 -23 7 6.39
 -4 0 -22 24.87 6.98
 -4 0 -21 126.39 10.66
 -4 0 -20 20.93 6.35
 -4 0 -20 22.88 5.36
 4 0 -20 7.89 5.93
 -4 0 -19 297.33 16.51
 4 0 -19 275.6 15.74
 -4 0 -19 316.02 15.5
 4 0 -19 256.88 13.66
 4 0 -18 50.99 3.82
 -4 0 -18 41.34 6.25
 -4 0 -18 41.35 5.71
 4 0 -18 54.43 6.29
 4 0 -18 41.16 4.55
 4 0 -17 178.46 8.93
 -4 0 -17 167.79 11.25
 4 0 -17 171.39 11.18
 -4 0 -17 200.98 11
 4 0 -17 177.93 9.71
 4 0 -16 22.71 2.8
 -4 0 -16 25.2 5.11
 4 0 -16 19.78 4.82
 -4 0 -16 21.63 4.37
 4 0 -16 19.71 3.58
 4 0 -16 23.75 4.92
 4 0 -15 118.38 6.39
 -4 0 -15 128.32 8.63
 4 0 -15 113.45 8.25
 4 0 -15 105.22 6.86
 -4 0 -15 122.95 8.04
 4 0 -15 116.54 8.51
 4 0 -14 33.65 3.07
 -4 0 -14 31.81 4.26
 4 0 -14 31.98 4.71
 4 0 -14 25.09 3.53
 -4 0 -14 31.79 4.72
 4 0 -13 595.28 25.95
 -4 0 -13 616.67 27.31
 4 0 -13 595.74 27.85
 -4 0 -13 613.04 27.82
 4 0 -12 144.41 7.28
 -4 0 -12 146.33 8.47
 4 0 -12 147.21 9.02
 -4 0 -12 139.25 8.8
 4 0 -11 517.64 21.87
 -4 0 -11 479.14 22.78
 4 0 -11 517.72 23.52
 -4 0 -11 498.18 23.21
 4 0 -10 32.64 2.69
 -4 0 -10 36.63 3.42
 4 0 -10 28.23 2.85
 4 0 -10 33.76 3.85
 -4 0 -10 28.68 3.57
 4 0 -9 110.32 3.92
 4 0 -9 116.27 3.52
 4 0 -8 893.58 38.16
 4 0 -8 921.08 39.15
 4 0 -8 931.85 38.41
 4 0 -7 77.43 3.98
 4 0 -7 78.15 4.8
 4 0 -7 64.63 3.97
 4 0 -6 73.1 4.48
 4 0 -6 66.47 3.68
 4 0 -6 69.77 3.75
 4 0 -5 625.26 26.81
 4 0 -5 627.77 26.24
 4 0 -4 1393.28 50.89
 4 0 -4 1174.89 50.02
 4 0 -3 9385.24 373.63
 -4 0 -3 9064.94 373.14
 4 0 -2 1844.93 82.68
 -4 0 -2 2027.8 82.31
 -4 0 -2 2028.33 82.42
 -4 0 -2 2067.4 82.28
 4 0 -1 1231.87 50.66
 -4 0 -1 1202.38 50.52
 -4 0 -1 1253.31 50.47
 4 0 0 379.11 16
 -4 0 0 385.23 15.96
 -4 0 0 366.43 15.82
 -4 0 1 1549.63 67.79
 -4 0 1 1469.46 67.67
 -4 0 2 2117.32 83.6
 4 0 2 2059.33 83.3
 4 0 2 1980.94 82.95
 -4 0 3 9473.1 392.82
 -4 0 3 9768.78 392.72
 -4 0 3 9202.63 393.26
 4 0 3 9999 393.02
 -4 0 4 1499.74 62.8
 4 0 4 1543.62 63.2
 -4 0 4 1543.68 62.86
 4 0 4 1516.06 63.23
 4 0 5 735.57 31.37
 4 0 6 67.36 4.57
 4 0 6 66.39 4.41
 4 0 7 27.77 3.22
 -4 0 7 25.7 3
 4 0 7 26.81 3.04
 -4 0 8 1088.82 45.69
 4 0 8 1076.01 46.18
 4 0 8 1047.68 45.82
 -4 0 9 233.12 11.25
 4 0 9 196.72 11.58
 4 0 9 216.97 11.43
 -4 0 10 28.74 3.6
 4 0 10 32.65 4.29
 -4 0 11 768.8 35.32
 4 0 11 869.11 36.9
 -4 0 12 207.82 11.35
 4 0 12 201.83 12.53
 4 0 13 707.59 33.36
 4 0 14 48.06 6.66
 4 0 15 141.77 10.95
 -4 1 -27 3.28 7.75
 4 1 -27 -1.95 8.98
 -4 1 -26 57.15 9.27
 4 1 -26 56.01 9.8
 -4 1 -25 -0.81 7.19
 -4 1 -24 57.16 9.14
 -4 1 -23 16.24 6.96
 -4 1 -22 39.07 7.42
 -4 -1 -21 4.32 4.62
 4 -1 -21 0.66 5.35
 -4 1 -21 2.17 5.93
 -4 -1 -20 64.37 6.74
 4 -1 -20 71.53 7.9
 4 1 -20 73.64 8.1
 -4 1 -20 80.57 7.31
 -4 1 -20 73.72 8.05
 4 1 -20 72.08 6.23
 4 -1 -19 1.14 2.91
 -4 1 -19 4 5.31
 4 1 -19 1.9 3.57
 4 -1 -19 1.39 2.96
 -4 1 -19 4.38 4.62
 -4 -1 -19 5.57 4.18
 4 -1 -19 3.09 5
 4 1 -19 3.86 4.85
 4 1 -18 73.93 7.39
 4 -1 -18 73.35 7.36
 4 -1 -18 69.29 5.2
 4 1 -18 64.83 5.8
 4 -1 -18 72.78 5.21
 -4 -1 -18 67.78 6.58
 -4 1 -18 74.19 6.75
 -4 1 -18 75.65 7.47
 4 -1 -17 69.36 5.09
 -4 1 -17 64.79 7.02
 4 1 -17 61.92 5.51
 4 -1 -17 59.49 4.94
 -4 -1 -17 78.34 6.34
 4 -1 -17 62.64 6.62
 4 1 -17 74.73 7.07
 -4 1 -17 78.04 6.61
 4 -1 -16 325.7 16.1
 4 1 -16 295.44 16.01
 4 -1 -16 299.83 14.16
 -4 1 -16 294.14 16.03
 4 1 -16 285.76 14.7
 4 1 -16 316.63 16.22
 -4 -1 -16 310.3 15.39
 -4 1 -16 297.79 15.55
 4 -1 -16 280.01 13.99
 4 -1 -15 9.68 3.81
 4 1 -15 18.68 4.56
 -4 1 -15 13.48 4.45
 4 1 -15 12.34 1.91
 4 -1 -15 17.05 2.98
 4 -1 -15 13.87 2.75
 4 1 -15 8.23 3.32
 4 1 -15 3.22 4
 -4 1 -15 12.14 3.79
 -4 -1 -15 11.94 3.62
 -4 1 -14 396.43 19.68
 4 1 -14 392.64 17.14
 4 -1 -14 388.69 18.06
 4 1 -14 407.67 19.76
 -4 -1 -14 414.21 19.1
 -4 1 -14 403.78 19.34
 4 1 -14 403.94 18.72
 -4 1 -13 24.92 4.02
 4 -1 -13 28.24 3.16
 4 1 -13 27.97 2.28
 4 1 -13 20.48 3.53
 4 1 -13 31.98 4.43
 -4 1 -13 23.01 3.9
 -4 -1 -13 28.08 3.79
 -4 1 -12 449.88 20.98
 4 -1 -12 443.44 19.75
 4 1 -12 433.36 18.85
 4 1 -12 487.27 21.35
 4 1 -12 417.93 20.09
 -4 -1 -12 454.71 20.49
 -4 1 -11 46.71 4.46
 4 1 -11 40.93 2.63
 4 -1 -11 39.3 3.39
 4 1 -11 34.17 3.69
 4 1 -11 41.46 4.36
 -4 -1 -11 48.75 4.14
 -4 1 -10 477.91 21.28
 4 1 -10 453.57 19.53
 4 -1 -10 461.39 20.39
 4 1 -10 466.73 21.52
 4 1 -10 444.6 20.68
 -4 -1 -10 492.84 20.95
 -4 1 -9 86.26 5
 4 1 -9 102.29 3.44
 4 1 -9 97.09 5.38
 4 -1 -9 93.64 4.45
 4 1 -9 89.6 4.67
 4 -1 -9 92.24 3.86
 -4 1 -8 563.54 28.29
 4 1 -8 650.36 28.7
 4 -1 -8 657.88 28
 4 1 -8 634.15 28.27
 -4 -1 -8 698.53 28.31
 -4 1 -8 663.97 27.16
 4 -1 -8 658.83 27.47
 4 1 -8 669.35 28.19
 4 -1 -7 31.35 2.74
 4 1 -7 35.89 3.31
 4 1 -7 35.94 2.85
 4 -1 -7 32.64 2.16
 -4 1 -7 34.05 1.91
 4 1 -7 33.63 2.92
 4 -1 -6 160.6 7.28
 4 -1 -6 164.35 7.89
 4 -1 -6 163.51 7.72
 4 1 -6 163.05 8.21
 4 1 -6 155.13 7.88
 4 -1 -6 158.39 6.99
 4 1 -6 146.77 7.69
 4 1 -5 27.42 2.21
 4 -1 -5 20.95 1.8
 4 1 -5 27.29 2.54
 4 -1 -5 22.21 2.21
 4 -1 -5 27.09 2.31
 -4 1 -5 21.8 2.25
 4 1 -5 23.26 2.21
 4 1 -4 1857.62 74.01
 4 -1 -4 1750.92 74.1
 4 1 -4 1822.21 74.28
 4 -1 -4 1800.44 73.95
 4 -1 -4 1763.9 73.67
 -4 1 -4 1776.4 74.12
 4 1 -4 1819.45 74.29
 4 1 -3 251.38 10.93
 -4 -1 -3 241.72 10.6
 4 -1 -3 248.59 10.66
 4 1 -3 253.54 11.05
 -4 1 -3 236.02 10.86
 4 -1 -3 248.56 10.68
 4 1 -2 436.96 18.78
 -4 -1 -2 458.32 18.59
 -4 1 -2 443.88 18.35
 -4 1 -2 429.94 18.71
 -4 1 -1 354.31 14.86
 4 1 -1 352.82 15.16
 4 1 -1 369.11 15.13
 -4 1 -1 351.07 15.12
 4 1 0 39.95 2.13
 4 1 0 37.59 2.23
 -4 1 0 36.67 2.23
 4 1 1 333.3 12.88
 -4 1 1 334.78 12.95
 -4 1 2 369.55 15.94
 4 1 2 398.52 16.13
 -4 1 2 367.13 16
 -4 1 3 277.37 11.94
 -4 1 3 269.64 12.07
 -4 -1 3 266.3 12.19
 4 -1 3 270.4 12.07
 4 1 3 261.81 11.94
 -4 1 3 276.26 11.67
 -4 1 4 1940.71 79.73
 -4 -1 4 1944.55 79.89
 4 -1 4 1952.58 79.96
 4 1 4 1891.83 79.7
 4 1 4 1941.65 79.8
 4 -1 5 22.02 2.46
 4 1 5 23.03 2.26
 -4 -1 5 20.82 1.55
 4 1 6 156.47 8.32
 4 1 6 153.02 7.97
 4 -1 6 161.93 8.32
 -4 1 7 51.81 3.9
 4 1 7 46.12 2.38
 4 1 7 47.61 4.06
 4 1 7 46.72 3.86
 4 -1 7 52.91 4.14
 -4 1 8 751.79 30.54
 4 1 8 672.82 28.79
 4 1 8 695.87 30.93
 4 1 8 733.15 30.62
 4 -1 8 704.89 30.79
 -4 1 9 112.93 6.95
 4 1 9 117.39 7.53
 4 1 9 104.74 6.96
 4 -1 9 116.67 7.38
 -4 1 10 591.11 25.27
 4 1 10 513.49 25.76
 -4 1 11 76.64 5.68
 4 1 11 49.04 5.92
 -4 1 12 625.06 27.94
 4 1 12 601.01 29.22
 -4 1 13 41.49 5
 4 1 13 43.49 6.2
 -4 1 14 553.33 25.14
 4 1 14 518.17 26.68
 -4 1 15 19.17 4.43
 -4 -2 -27 -0.83 7.72
 -4 2 -27 2.42 7.58
 4 2 -27 12.46 8.87
 4 -2 -27 28.07 9.48
 -4 2 -26 -8.06 7.39
 -4 -2 -26 -8.2 7.94
 4 2 -26 -8.52 9.24
 4 -2 -26 -10.86 8.88
 -4 2 -25 27.86 8.2
 -4 -2 -25 58.19 9.12
 4 2 -25 38.34 8.95
 4 -2 -25 34.15 9.33
 -4 -2 -24 -4.75 7.6
 -4 2 -24 11 6.92
 -4 -2 -23 86.53 9.79
 -4 2 -23 74.4 9.09
 -4 2 -22 -0.75 6.02
 -4 -2 -22 6 6.64
 -4 -2 -21 20.96 6.78
 -4 2 -21 20.89 6.58
 4 -2 -21 20.05 6.46
 -4 -2 -21 35.61 5.72
 4 2 -20 5.13 4.15
 -4 2 -20 0.69 5.79
 -4 2 -20 6.96 4.69
 -4 -2 -20 0.5 4.41
 4 -2 -20 -0.63 5.34
 4 2 -20 -4.75 5.36
 4 -2 -20 3.45 3.43
 4 2 -19 3.86 3.87
 4 -2 -19 10.13 3.7
 -4 2 -19 11.28 5.58
 -4 2 -19 11.87 4.87
 4 2 -19 6.54 5.46
 -4 -2 -19 6.27 4.26
 4 -2 -19 7.21 5.06
 4 -2 -18 13.63 3.55
 -4 2 -18 30.33 6.22
 4 -2 -18 14.97 2.86
 4 2 -18 12.38 4.2
 -4 2 -18 18.59 4.55
 4 -2 -18 22.41 5.28
 4 2 -18 13.76 5.2
 -4 -2 -18 18.58 4.2
 4 -2 -17 149.21 9.67
 4 -2 -17 131.77 7.98
 4 2 -17 127.92 8.61
 4 -2 -17 122.42 7.08
 -4 2 -17 155.27 9.62
 -4 -2 -17 140.43 8.85
 -4 2 -17 137.09 9.89
 4 -2 -16 32.2 4.14
 -4 2 -16 29.64 5.45
 4 2 -16 31.71 4.74
 4 -2 -16 29.57 3.21
 4 2 -16 34.73 5.06
 4 -2 -16 38.14 5.53
 -4 -2 -16 39.1 4.51
 4 -2 -16 41.01 5.26
 4 -2 -15 597.62 27.01
 -4 2 -15 553.86 27.03
 4 -2 -15 557.14 25.64
 4 2 -15 556.47 26.11
 4 2 -15 575.1 27.06
 4 -2 -15 616.37 27.41
 -4 -2 -15 613.96 26.35
 4 -2 -15 558.4 24.74
 -4 2 -14 10.56 4.08
 4 -2 -14 8.2 2.81
 4 2 -14 3.95 3.32
 4 -2 -14 13.53 4.24
 4 2 -14 14.13 3.94
 -4 -2 -14 11.38 3.41
 -4 2 -13 170.06 10.25
 4 -2 -13 157.65 9.25
 4 -2 -13 188.81 10.62
 4 2 -13 188.53 10.68
 4 2 -13 171.7 9.9
 -4 -2 -13 184.71 9.67
 -4 2 -12 103.1 7.19
 4 -2 -12 106.24 6.44
 4 2 -12 102.06 7.31
 4 -2 -12 101.79 7.36
 4 2 -12 108.98 6.87
 -4 -2 -12 100.2 6.44
 -4 2 -11 164.48 8.93
 4 -2 -11 138.63 7.99
 4 -2 -11 157.9 9.05
 4 2 -11 152.37 8.97
 4 2 -11 149.37 8.48
 4 2 -11 144.41 8.11
 -4 2 -11 140.79 7.08
 -4 -2 -11 147.18 8.06
 -4 2 -10 22.02 3.35
 4 -2 -10 27.82 2.89
 4 -2 -10 37.34 3.74
 4 2 -10 24.62 3.13
 4 2 -10 26.7 3.32
 4 2 -10 30.68 3.21
 -4 2 -10 30.93 2.01
 -4 2 -10 26.82 3.3
 -4 2 -9 350.42 8.3
 4 -2 -9 383.09 7.91
 4 -2 -9 328.98 8.61
 4 2 -9 331.45 7.89
 4 2 -9 325.91 8.45
 -4 2 -9 332.62 5.12
 4 -2 -9 333.4 4.49
 -4 -2 -9 365.03 7.38
 4 2 -9 342.24 7.72
 4 -2 -8 84.16 3.26
 -4 2 -8 79.79 4.04
 4 2 -8 82.57 4.44
 4 -2 -8 84.11 3.93
 4 -2 -8 75.23 1.88
 4 2 -8 76.74 4.05
 4 2 -8 87.94 4.06
 4 -2 -7 540.32 23.61
 -4 2 -7 575.47 24.3
 4 2 -7 542.18 24.5
 4 -2 -7 575.97 24.25
 4 2 -7 553.73 24.22
 4 2 -7 538.43 24.24
 4 2 -6 12.96 2.04
 4 -2 -6 12.47 1.98
 4 -2 -6 9.16 1.68
 -4 2 -6 9.77 1.85
 4 2 -6 10.34 2
 4 -2 -5 344.97 14.93
 4 -2 -5 340.83 15.42
 4 2 -5 343.23 15.1
 -4 2 -5 347.2 15.2
 4 -2 -5 328.28 14.87
 4 2 -5 339.05 15.37
 4 2 -5 356.6 15.4
 4 -2 -4 392.62 16.88
 4 -2 -4 398.22 17.59
 4 2 -4 403.2 16.52
 4 2 -4 401.25 17.19
 4 -2 -4 399.84 17.1
 -4 2 -4 394.69 17.2
 4 2 -4 379.45 17.37
 4 -2 -3 759.85 31.29
 4 -2 -3 741.35 32.14
 -4 -2 -3 751.96 31.6
 4 -2 -3 720.46 31.73
 4 2 -3 750.3 31.72
 4 2 -3 786.52 31.16
 -4 2 -3 743.89 31.68
 4 2 -3 750.44 31.93
 -4 2 -2 371.14 15.3
 4 2 -2 388.55 15.95
 -4 -2 -2 374.31 15.83
 -4 2 -2 351.63 15.76
 4 -2 -2 377.11 16.38
 -4 -2 -1 3294.33 133.75
 -4 2 -1 3273.01 133.67
 4 -2 -1 3120.08 133.62
 4 2 -1 3319.65 133.67
 4 2 -1 3380.23 133.83
 4 2 0 227.9 10.79
 -4 2 0 240.77 10.72
 4 2 0 248.49 10.71
 4 2 0 265.91 10.74
 4 -2 0 246 10.78
 4 2 1 3213.49 133.61
 4 -2 1 3140.25 133.59
 4 -2 1 3349.01 133.26
 4 -2 2 376.4 17.21
 4 2 2 398.11 17.22
 -4 -2 2 435.18 17.89
 -4 -2 2 417.28 16.92
 -4 -2 3 658.11 28.18
 4 2 3 664.15 27.48
 -4 2 3 645.31 27.49
 4 -2 3 641.56 27.45
 -4 -2 4 414.29 20.22
 4 -2 4 458.77 19.52
 -4 2 4 443.96 19.33
 4 2 4 448.87 19.49
 4 2 4 467.63 19.32
 4 2 5 402.08 17.6
 4 2 6 17.34 2.55
 4 2 6 15.99 2.23
 4 -2 6 12.8 2.53
 4 2 7 736.76 34.35
 4 2 7 827.36 34.04
 4 -2 7 804.79 34.49
 4 2 8 99.19 6.35
 4 -2 8 90.82 6.26
 4 2 8 89.95 5.78
 4 2 9 446.98 22.17
 4 2 9 483.92 21.74
 4 -2 9 495.48 22.37
 4 2 10 39.67 2.74
 -4 2 10 44.38 4.28
 4 2 10 39.54 4.71
 -4 2 11 166.39 9.95
 4 2 11 186.76 8.55
 4 2 11 192.91 11.3
 -4 2 12 117.98 7.88
 4 2 12 125.23 6.33
 4 2 12 137.21 9.33
 4 2 13 267.85 12.41
 -4 2 13 293.06 14.35
 4 2 13 273.3 15.78
 -4 2 14 5.51 3.78
 4 2 14 10.8 5.56
 -4 2 15 817.24 36.57
 -4 2 16 56.79 6.11
 -4 2 17 161.7 10.49
 -4 2 18 43.9 6.24
 -4 -3 -27 -4.08 8.1
 -4 3 -27 -7.92 7.75
 4 -3 -27 -1.99 9.39
 4 3 -27 -7.49 8.92
 -4 -3 -26 24.27 8.09
 -4 3 -26 5.53 7.25
 4 -3 -26 15.74 9.21
 4 3 -26 23.13 8.42
 -4 3 -25 21.13 7.86
 -4 -3 -25 7.99 7.15
 4 3 -25 11.89 8.37
 4 -3 -25 12.62 8.2
 -4 3 -24 33.1 7.79
 -4 -3 -24 27.35 7.74
 -4 3 -23 16.63 6.73
 -4 -3 -23 14.54 6.97
 -4 3 -22 48.51 7.44
 -4 -3 -22 60.73 8.26
 4 3 -21 23.92 5
 -4 3 -21 21.36 6.52
 -4 -3 -21 12.15 6.48
 4 -3 -21 17.41 6.37
 4 -3 -21 22.04 4.5
 4 3 -20 39.42 5.7
 -4 3 -20 43.17 7.12
 -4 -3 -20 54.19 7.62
 4 -3 -20 46.98 6.68
 4 -3 -20 43.83 5.18
 4 3 -19 2.38 4.05
 4 -3 -19 1.22 3.61
 -4 3 -19 0.66 5.47
 -4 -3 -19 7.85 5.28
 -4 -3 -19 2.74 4.25
 4 -3 -19 -0.58 5.06
 4 3 -18 18.97 4.83
 -4 3 -18 18.78 5.42
 4 -3 -18 27.58 4.39
 -4 -3 -18 30.52 5.99
 -4 -3 -18 23.22 4.44
 4 -3 -18 37.77 5.86
 4 -3 -17 16.1 3.85
 4 3 -17 17.82 4.67
 4 -3 -17 21.89 2.45
 -4 -3 -17 21.38 3.96
 4 -3 -17 22.73 5.01
 -4 -3 -17 22.41 5.37
 -4 3 -17 23.8 5.05
 4 -3 -16 26.63 4.23
 -4 3 -16 24.25 5.08
 -4 -3 -16 16.15 4.76
 4 3 -16 21.16 4.87
 4 -3 -16 18.41 2.38
 4 -3 -16 31.7 5.08
 4 3 -16 16.7 4.22
 -4 -3 -16 22.69 3.78
 4 -3 -16 26.02 4.54
 4 -3 -15 10.55 3.44
 -4 -3 -15 4.19 3.88
 -4 3 -15 11.71 4.56
 4 -3 -15 5.7 4.13
 4 3 -15 6.64 3.76
 4 -3 -15 6.24 1.92
 4 3 -15 4.55 3.91
 4 3 -15 11.99 4.06
 4 -3 -15 0.54 3.88
 -4 -3 -15 3.39 2.96
 4 -3 -14 182.25 10.42
 -4 3 -14 180.8 11.19
 -4 -3 -14 210.72 11.5
 4 3 -14 174.71 11.17
 4 -3 -14 191.82 11.08
 4 3 -14 194.11 11.32
 4 -3 -14 192.99 11.44
 4 3 -14 203.28 11.17
 4 -3 -14 198.38 8.9
 -4 3 -14 191.41 9.39
 4 3 -14 183.97 10.53
 -4 3 -14 200.59 11.25
 -4 -3 -14 209.41 10.58
 4 -3 -13 146.32 8.71
 4 -3 -13 179.88 9.89
 4 3 -13 152.7 9.22
 4 3 -13 149.99 9.43
 -4 3 -13 155.44 7.62
 4 -3 -13 136.88 6.94
 -4 -3 -13 142.76 8.4
 4 3 -13 148.95 8.67
 -4 3 -13 153.18 9.23
 -4 3 -13 163.2 9.58
 -4 -3 -13 157.6 9.42
 4 -3 -12 370.01 18.37
 4 3 -12 376.84 19.03
 4 -3 -12 438.23 19.51
 4 3 -12 403.63 18.99
 -4 3 -12 384.4 18.92
 -4 3 -12 389.94 17.37
 4 3 -12 389.66 18.42
 -4 -3 -12 409.79 18.21
 -4 3 -12 400.47 19.06
 -4 -3 -12 384.26 18.85
 4 -3 -11 113.15 7.31
 4 -3 -11 122.99 7.81
 4 3 -11 102.98 7.38
 4 3 -11 126.27 7.76
 4 3 -11 119.06 7.08
 -4 3 -11 121.03 6.21
 -4 3 -11 112.95 7.41
 -4 -3 -11 119.28 6.8
 -4 3 -11 127.16 7.58
 -4 -3 -11 110.42 7.32
 4 -3 -10 20.61 3.13
 4 3 -10 20.89 3.41
 4 3 -10 21.16 3.22
 4 -3 -10 28.4 3.61
 4 3 -10 19.68 2.88
 4 -3 -10 19.51 1.24
 -4 3 -10 24.64 3.35
 -4 -3 -10 27.82 3.41
 4 -3 -10 22.47 2.68
 -4 3 -10 20.68 3.27
 4 -3 -9 277.25 14.09
 4 -3 -9 282.43 13.45
 -4 -3 -9 306.34 14.21
 -4 3 -9 288.57 14.11
 4 3 -9 295.55 14.35
 4 -3 -9 330.59 14.68
 4 3 -9 297.19 14.39
 -4 3 -9 296.54 14.33
 4 3 -9 302.67 14.07
 -4 -3 -9 284 13.5
 4 -3 -8 142.13 6.74
 4 -3 -8 168.55 6.16
 -4 3 -8 146.92 6.53
 4 3 -8 144.56 6.19
 4 3 -8 139.17 6.78
 4 3 -8 150.61 6.6
 4 -3 -7 74.83 4.08
 -4 3 -7 72.78 3.62
 4 -3 -7 75.61 3.38
 4 3 -7 60.59 3.06
 4 3 -7 59.79 3.73
 -4 3 -7 67.09 3.69
 4 3 -7 67.95 3.72
 4 -3 -6 113.83 6.39
 4 3 -6 106.55 5.68
 -4 3 -6 102.7 5.81
 4 -3 -6 102.62 5.7
 4 3 -6 108.85 6.24
 -4 3 -6 112.18 6.04
 4 -3 -5 125.47 6.77
 4 3 -5 120.84 5.61
 4 3 -5 124.14 6.04
 4 -3 -5 125.78 6.21
 -4 3 -5 111.57 6.05
 -4 -3 -5 107.35 5.98
 -4 3 -5 114.48 6.21
 4 3 -5 125.07 6.59
 4 -3 -4 673.37 29.6
 4 -3 -4 668.03 28.4
 4 -3 -4 688.29 29.1
 4 3 -4 706.01 28.94
 4 3 -4 696.44 28.51
 -4 -3 -4 699.49 28.9
 -4 3 -4 683.68 28.89
 4 3 -4 660.25 29.38
 4 -3 -3 690.05 30.31
 4 -3 -3 699.71 29.91
 -4 -3 -3 687.28 29.59
 4 3 -3 696.94 29.61
 4 3 -3 728.69 29.3
 -4 3 -3 696.23 29.47
 -4 -3 -3 696.27 29.5
 4 3 -3 731.93 30.12
 -4 3 -2 156.61 7.6
 4 -3 -2 157.16 7.96
 4 3 -2 161 7.25
 -4 -3 -2 151.2 6.98
 -4 3 -2 150.31 7
 4 3 -2 159.53 7.05
 4 -3 -2 156.73 7.02
 4 -3 -2 151.82 7.66
 4 -3 -1 141.97 7.49
 -4 3 -1 141.7 7.28
 -4 3 -1 154.84 6.66
 -4 -3 -1 144.96 6.63
 4 -3 -1 145.75 6.61
 4 3 -1 147.49 6.78
 4 3 -1 144.41 6.61
 4 3 -1 146.39 6.96
 -4 3 0 475.91 20.99
 4 3 0 481.98 20.59
 4 3 0 480.36 20.24
 4 -3 0 497.86 20.27
 4 3 0 468.5 20.41
 -4 -3 0 499.4 20.38
 -4 3 0 465.55 20.27
 -4 -3 1 143.25 6.47
 4 3 1 141 6.28
 4 -3 1 139.41 6.25
 -4 -3 1 129.73 6.97
 4 3 1 132.97 6.66
 -4 -3 2 193.86 9.76
 -4 -3 2 211.94 9.05
 4 -3 2 193.94 8.98
 4 3 2 213.8 9.05
 4 -3 2 194.48 9.27
 -4 -3 3 751.04 32.69
 4 -3 3 766.34 31.76
 4 3 3 749.75 31.74
 -4 3 4 661.71 29.82
 4 -3 4 729.44 29.71
 4 3 4 717.57 29.67
 -4 -3 4 676.56 29.74
 4 3 4 692.45 29.36
 -4 -3 4 736.1 30.87
 4 3 5 143.09 7
 -4 -3 5 140.63 8.29
 4 -3 6 131.37 7.17
 4 3 6 129.78 7.17
 4 3 6 123.89 6.56
 4 3 7 67.86 5.15
 4 -3 7 80.95 5.42
 4 3 7 78.03 4.85
 4 -3 8 226.7 12.3
 4 3 8 260.62 12.56
 4 3 8 238.2 11.74
 4 -3 9 374.45 17.94
 4 3 9 355.52 17.78
 4 -3 10 23.99 4.44
 4 3 10 22.47 4.01
 4 -3 11 139.72 9.52
 4 3 11 142.5 9.63
 4 3 12 446.45 20.4
 -4 3 12 470.6 21.98
 4 3 12 488.8 23.38
 4 -3 12 518.27 23.62
 4 3 13 173.96 8.81
 -4 3 13 172.94 10.44
 4 -3 13 206.51 12.19
 4 3 13 187.71 11.92
 -4 3 14 198.59 11.78
 4 3 14 203.61 9.96
 4 -3 14 235.27 13.77
 4 3 14 205.71 13.21
 4 3 15 14.35 2.73
 -4 3 15 9.39 4.28
 -4 3 16 7.63 4.5
 -4 3 17 35.48 5.85
 -4 3 18 45.34 6.33
 -4 3 19 13.02 5.55
 -4 4 -26 1.54 7.12
 -4 -4 -26 -7.95 7.37
 4 4 -26 -3.6 8.14
 4 -4 -26 -0.97 8.19
 -4 -4 -25 20.39 7.79
 -4 4 -25 13.76 6.78
 4 4 -25 0.89 7.85
 4 -4 -25 -4.78 8.45
 -4 4 -24 -6.78 6.91
 -4 -4 -24 3.07 6.79
 4 -4 -24 0.94 7.71
 -4 -4 -23 11.98 7.02
 -4 4 -23 1.48 6.88
 -4 -4 -22 6.57 6.73
 -4 4 -22 3.61 6.25
 4 4 -21 25.23 5.46
 4 -4 -21 24.74 5.11
 -4 4 -21 15.39 6.2
 -4 -4 -21 15.47 6.39
 4 -4 -21 22.54 5.73
 4 4 -21 17.23 5.34
 4 4 -20 3.63 4.81
 4 -4 -20 1.39 4.16
 -4 -4 -20 2.7 5.48
 -4 4 -20 -2.03 5.61
 4 -4 -20 -0.57 5.32
 4 4 -20 2.76 4.48
 4 4 -19 14.1 4.97
 -4 -4 -19 11.63 5.77
 -4 4 -19 12.97 5.71
 4 4 -19 17.36 5.67
 4 -4 -19 13.87 5.55
 4 -4 -19 5.54 4.07
 4 4 -18 15.64 4.85
 -4 -4 -18 7.97 5.25
 -4 4 -18 19.15 5.38
 -4 4 -18 16.03 4.99
 4 4 -18 14.16 5.26
 4 -4 -18 14.32 4.95
 4 -4 -18 20.72 4.57
 4 -4 -17 20.56 1.57
 4 4 -17 26.88 5.08
 4 -4 -17 30.63 4.77
 -4 -4 -17 30.77 5.65
 -4 4 -17 39.43 5.95
 4 -4 -17 33.3 4.73
 4 4 -17 31.42 5.66
 -4 4 -17 41.62 5.46
 4 -4 -16 84.53 7.13
 4 -4 -16 51.75 2.93
 4 4 -16 55.61 6.06
 4 4 -16 57.11 6.03
 4 -4 -16 76.65 6.49
 -4 4 -16 69.5 6.81
 4 -4 -16 61.03 5.9
 -4 -4 -16 64.27 6.79
 -4 4 -16 63.33 4.6
 4 4 -16 58.77 6.43
 -4 -4 -16 68.43 5.48
 -4 4 -16 61.99 6.23
 4 -4 -15 31.12 4.54
 -4 4 -15 18.3 4.52
 -4 -4 -15 37.1 5.07
 4 4 -15 48.53 5.41
 4 4 -15 38.47 5.38
 4 -4 -15 34.4 5.31
 4 -4 -15 26.75 1.86
 -4 -4 -15 32.25 3.99
 4 -4 -15 38.82 4.49
 4 4 -15 32.35 4.56
 4 4 -15 36.45 5.25
 -4 4 -15 27.65 3.37
 -4 4 -15 23.58 4.55
 4 4 -14 8.56 3.65
 4 -4 -14 2.13 3.33
 4 -4 -14 5.68 3.4
 -4 -4 -14 2.89 3.73
 -4 4 -14 4.41 3.86
 4 4 -14 1.47 3.56
 4 4 -14 3.91 3.96
 4 -4 -14 -1.03 4.07
 4 -4 -14 3.05 0.89
 -4 -4 -14 8.53 2.93
 -4 4 -14 6.48 2.64
 4 4 -14 5.51 3.34
 -4 4 -14 6.35 3.33
 4 4 -13 194.45 11.44
 4 4 -13 180.65 10.29
 4 -4 -13 198.62 11.05
 -4 -4 -13 201.19 11.18
 -4 4 -13 194.21 11.19
 4 4 -13 202.9 11.34
 4 4 -13 200.3 11.39
 4 -4 -13 222.45 11.79
 4 4 -13 204.89 10.76
 -4 4 -13 198.43 9.78
 -4 4 -13 203.37 11.39
 -4 -4 -13 185.48 10.05
 4 4 -12 58.58 4.93
 4 -4 -12 73.34 5.83
 -4 -4 -12 74.18 5.93
 -4 4 -12 75.28 5.94
 4 -4 -12 71.17 6.04
 4 4 -12 76.38 6.25
 4 4 -12 73.65 5.96
 -4 4 -12 65.23 4.6
 -4 -4 -12 75.4 4.95
 -4 4 -12 66.37 5.63
 4 4 -12 69.64 5.48
 4 4 -11 70.3 5.08
 4 -4 -11 65.31 5.64
 -4 -4 -11 74.08 5.54
 -4 4 -11 71.15 5.57
 4 4 -11 68.89 5.95
 4 -4 -11 79.84 6.06
 4 4 -11 69.85 5.76
 -4 4 -11 80.56 5.86
 4 4 -11 69.58 5.45
 4 4 -10 47.39 3.98
 4 -4 -10 48.42 4.72
 -4 4 -10 43.61 4.2
 -4 -4 -10 51.89 4.45
 4 -4 -10 56.01 4.85
 4 4 -10 53.57 4.96
 4 4 -10 51.27 4.54
 4 4 -10 49.4 4.42
 -4 4 -10 45.61 4.46
 4 4 -9 183.95 9.14
 4 -4 -9 170.1 9.84
 -4 -4 -9 187.29 9.61
 -4 4 -9 175.32 9.5
 4 -4 -9 193.49 9.26
 4 4 -9 178.98 9.61
 -4 4 -9 170.76 9.66
 4 4 -9 195.18 10.24
 4 -4 -9 201.44 10.08
 4 4 -9 161.08 9.54
 4 4 -8 50.12 4.21
 4 4 -8 53.65 3.78
 4 -4 -8 6.51 2.05
 4 -4 -8 62.42 4.36
 4 4 -8 54.83 3.33
 -4 4 -8 67.3 3.93
 4 -4 -8 68.22 3.77
 -4 -4 -8 1.94 1.66
 -4 4 -8 59.4 3.96
 4 4 -7 4.55 2.46
 4 -4 -7 3.54 2.4
 -4 4 -7 2.49 0.72
 4 4 -7 2.99 1.66
 4 -4 -7 0.7 2.08
 -4 4 -7 -0.24 1.76
 -4 4 -7 0.29 1.86
 4 4 -6 18.29 2.74
 4 -4 -6 21.42 2.99
 -4 4 -6 16.97 1.13
 4 4 -6 20.99 2.21
 4 4 -6 16.47 1.9
 4 -4 -6 17.21 2.58
 -4 4 -6 16.76 2.23
 -4 4 -6 14.86 2.33
 4 4 -5 313.97 15.04
 4 -4 -5 320.89 15.24
 4 4 -5 312.83 13.96
 4 -4 -5 339.95 14.66
 4 4 -5 328.98 14.21
 -4 4 -5 316.7 14.19
 -4 -4 -5 325.06 14.22
 -4 4 -5 300.25 14.46
 4 4 -4 1.88 1.32
 4 4 -4 2.59 1.25
 4 -4 -4 3.33 2.06
 -4 -4 -4 4.58 1.46
 -4 4 -4 3.15 1.28
 -4 4 -4 2.26 1.63
 4 -4 -4 2.81 2.36
 4 -4 -3 953.76 40
 4 4 -3 980.44 39.46
 4 4 -3 891.1 39.3
 -4 -4 -3 945.2 39.19
 -4 4 -3 956.49 39.2
 -4 4 -3 968.43 39.9
 4 -4 -3 911.74 40.38
 4 4 -2 421.74 19.15
 4 -4 -2 435.8 19.59
 -4 4 -2 442.6 19.49
 4 -4 -2 420.83 19.88
 4 4 -2 476.78 19.06
 -4 4 -2 430.4 18.64
 -4 -4 -2 435.51 18.64
 4 -4 -2 434.07 18.63
 4 4 -2 455.79 18.7
 4 4 -2 459.23 18.95
 -4 -4 -1 432.08 18.74
 -4 4 -1 442.44 19.13
 4 -4 -1 385.9 19.27
 -4 4 -1 425.33 18.17
 4 4 -1 428.37 18.18
 4 4 -1 426.62 18.43
 4 -4 -1 441.31 18.17
 -4 -4 -1 444.92 18.22
 4 4 -1 420.76 18.7
 -4 -4 0 201.31 9.82
 -4 4 0 191.64 8.82
 -4 4 0 219.22 10.01
 4 4 0 214.22 9.55
 -4 -4 0 207.41 9.42
 4 4 0 198.52 8.83
 4 -4 0 208.78 8.86
 -4 4 0 197.74 8.89
 -4 -4 0 201.6 8.93
 -4 -4 1 425.25 18.93
 -4 -4 1 456.53 19.14
 4 -4 1 443.13 18.62
 4 4 1 447.02 18.64
 -4 -4 1 437.92 19.81
 -4 -4 2 476.79 21.21
 -4 -4 2 514.38 20.49
 -4 -4 2 472.85 20.44
 4 -4 2 469.88 20.09
 4 4 2 467.15 20.09
 -4 -4 2 455.45 21.32
 4 -4 2 467.12 20.49
 -4 -4 3 1020.03 42.13
 4 -4 3 945.03 40.2
 4 4 3 997.84 40.8
 4 -4 3 989.69 40.8
 -4 4 3 958.99 40.67
 -4 -4 3 1030.95 41.11
 4 -4 3 1004.51 41.28
 -4 -4 4 4.15 1.81
 -4 4 4 3.9 0.91
 4 -4 4 2.98 1.89
 4 4 4 4.19 1.11
 -4 -4 4 5.37 2.45
 4 -4 5 347.43 16
 4 -4 5 353.34 15.68
 4 4 5 340.62 15.62
 4 4 5 336.83 15.01
 -4 -4 5 346.35 16.88
 4 -4 6 26.27 3.04
 4 4 6 28.44 3.03
 4 4 6 23.6 2.39
 4 -4 6 29.29 3.41
 -4 -4 6 23.47 1.57
 4 -4 7 4.82 2.65
 4 -4 7 7.19 2.5
 4 4 7 6.33 2.48
 4 4 7 3.71 1.88
 4 4 8 77.03 5.75
 4 -4 8 75.48 5.84
 4 4 9 233.23 12.72
 4 -4 9 245.42 12.95
 4 -4 10 61.77 5.8
 4 4 10 46 5.26
 4 -4 11 113.03 8.23
 4 4 11 100.35 7.89
 4 -4 12 96.24 7.93
 4 4 12 90.72 7.89
 4 4 13 264.11 15.88
 4 -4 13 305.59 16.35
 -4 4 14 11.42 4.06
 4 4 14 7.45 2.84
 4 4 15 30.18 3.53
 -4 4 15 43.3 5.59
 -4 4 16 90 7.63
 4 4 16 83.57 5.56
 4 4 17 41.77 4.16
 -4 4 17 49.79 6.33
 -4 4 18 19.8 5.73
 -4 4 19 14.53 5.44
 -4 4 20 6.77 5.34
 4 -5 -26 19.05 8.58
 4 5 -26 16.58 8.51
 -4 5 -26 17.88 7.77
 -4 -5 -26 10.85 7.59
 4 -5 -25 -10.31 8.7
 4 5 -25 -0.86 7.75
 -4 5 -25 -8.89 6.9
 -4 -5 -25 1.53 6.64
 4 5 -24 -8.48 7.67
 4 -5 -24 -5.52 8.88
 -4 5 -24 -0.73 6.44
 -4 -5 -24 -8.25 7.62
 -4 -5 -23 5.12 6.55
 -4 5 -23 -3.6 6.36
 -4 5 -22 -0.7 6.61
 -4 -5 -22 -3.55 6.03
 4 -5 -22 1.01 4.86
 4 5 -21 15.64 5.62
 4 -5 -21 4.62 4.49
 -4 5 -21 6.85 5.7
 -4 -5 -21 11.71 6.24
 4 -5 -21 10.58 5.18
 4 5 -21 16.64 4.94
 4 5 -20 28.18 5.89
 4 -5 -20 20.64 5.02
 -4 5 -20 23.13 6.15
 -4 -5 -20 19.82 6.48
 4 -5 -20 23.73 5.66
 4 5 -20 23.33 4.87
 4 5 -19 -2.83 4.98
 4 -5 -19 4.13 4.23
 -4 -5 -19 12.63 5.64
 -4 5 -19 5.72 5.36
 -4 5 -19 2.99 4.81
 4 5 -19 2.69 5.4
 4 -5 -19 -3.13 4.52
 4 5 -19 0.83 4.22
 4 5 -18 23.8 5.36
 4 -5 -18 28.36 5.27
 -4 -5 -18 23.49 5.65
 -4 5 -18 18.23 5.37
 -4 5 -18 34.92 5.5
 4 5 -18 23.38 5.41
 4 -5 -18 25.06 4.93
 4 5 -18 24.97 4.69
 4 5 -17 6.75 4.79
 4 -5 -17 9.23 4.09
 -4 -5 -17 16.56 5.32
 -4 5 -17 7.52 4.89
 -4 5 -17 9.02 4.38
 4 -5 -17 0.95 4.18
 -4 5 -17 5.94 3.14
 4 5 -17 12.92 4.02
 4 5 -17 9.37 4.91
 4 5 -17 8.7 3.87
 4 5 -16 -1.67 4.55
 4 5 -16 2.62 3.93
 4 -5 -16 6.1 4.18
 4 -5 -16 -1.01 3.86
 -4 -5 -16 -3.23 4.53
 -4 5 -16 -0.55 4.41
 4 5 -16 -0.89 3.63
 -4 5 -16 3.34 2.93
 4 -5 -16 6.78 3.69
 4 5 -16 0.6 4.29
 -4 5 -16 2.72 3.98
 4 5 -16 1.08 3.28
 4 5 -15 32.02 5
 4 5 -15 29.01 5.23
 4 -5 -15 28.62 5.16
 4 -5 -15 21.53 4.78
 -4 -5 -15 24.77 4.84
 -4 5 -15 20.54 4.64
 4 -5 -15 26.32 4.07
 4 5 -15 26.96 4.57
 -4 5 -15 27.9 3.56
 4 5 -15 24.55 4.82
 -4 5 -15 23.51 4.63
 4 5 -15 27.32 3.95
 4 5 -14 19.26 4.48
 4 5 -14 14.37 3.87
 4 -5 -14 13.61 4.11
 4 -5 -14 19.23 4.38
 -4 -5 -14 17.96 4.21
 -4 5 -14 12.49 3.94
 4 5 -14 18.56 3.89
 -4 5 -14 17.16 3.2
 -4 5 -14 19.97 4.17
 4 5 -14 17.45 3.42
 4 -5 -14 21.58 4.11
 4 5 -14 18.46 4.46
 4 5 -13 20.53 3.97
 4 -5 -13 23.95 4.37
 4 5 -13 20.83 4.75
 4 -5 -13 19.34 4.24
 -4 5 -13 23.2 4.29
 -4 -5 -13 28.11 4.27
 -4 5 -13 24.5 3.16
 4 5 -13 17.16 3.44
 -4 5 -13 22.3 4.09
 4 5 -13 25.32 4.39
 4 -5 -13 25.48 3.72
 4 5 -13 23.18 3.46
 4 5 -12 36.29 5.04
 4 -5 -12 35.67 4.53
 4 5 -12 32.28 4.49
 4 5 -12 36.69 3.84
 4 5 -12 41.14 4.84
 4 -5 -12 37.45 4.69
 -4 5 -12 39.5 4.78
 -4 -5 -12 27.61 4.27
 -4 5 -12 47.03 4.77
 4 5 -12 32 4.31
 4 -5 -11 190.62 10.9
 -4 5 -11 198.07 10.45
 -4 -5 -11 189.46 10.42
 4 5 -11 177.52 9.59
 4 5 -11 197.22 11.19
 4 5 -11 184.02 10.45
 4 -5 -11 218.49 10.94
 -4 5 -11 189.13 10.62
 4 5 -11 186.5 10.31
 4 -5 -10 189.78 10.89
 -4 5 -10 195.24 9.41
 4 5 -10 181.2 9.67
 -4 5 -10 195.04 10.29
 -4 -5 -10 209.89 10.46
 -4 5 -10 193.97 10.56
 4 5 -10 204.31 10.48
 4 -5 -10 228.26 11.12
 4 5 -10 180.57 10.4
 4 5 -10 181.92 10.99
 4 5 -9 17.08 3.18
 4 -5 -9 36.12 4.09
 4 5 -9 32.8 4.19
 -4 5 -9 23.58 1.83
 -4 5 -9 25.17 2.7
 4 -5 -9 26.28 3.78
 4 5 -9 28.89 2.98
 -4 5 -9 29.01 3.35
 -4 -5 -9 29.73 3.46
 -4 5 -9 28.83 3.51
 4 5 -8 27.77 3.01
 4 -5 -8 0.64 1.52
 4 5 -8 34.8 3.98
 -4 5 -8 33.53 2.71
 4 -5 -8 25.91 3.62
 4 5 -8 31.42 2.69
 -4 5 -8 26.04 1.46
 4 5 -8 27.47 2.6
 -4 5 -8 33.42 2.99
 -4 -5 -8 -0.27 1
 -4 5 -8 29.95 3.24
 4 -5 -7 41.54 4.33
 -4 5 -7 42.15 3.38
 -4 5 -7 45.01 2.38
 4 5 -7 45.54 3.35
 4 5 -7 46.53 3.38
 -4 5 -7 44.89 2.48
 -4 5 -7 49.43 3.6
 -4 5 -7 39.5 3.8
 4 -5 -7 47.13 3.85
 4 5 -7 47.1 4.45
 4 5 -6 244.18 11.84
 -4 5 -6 220.22 10.76
 4 -5 -6 216.76 11.83
 4 5 -6 226.98 10.56
 -4 5 -6 225.33 9.55
 4 5 -6 223.2 10.53
 4 -5 -6 242.69 11.21
 -4 5 -6 233.23 10.63
 -4 5 -6 219.23 10.99
 -4 5 -5 58.47 4.02
 4 -5 -5 66.07 4.99
 4 -5 -5 52.38 4.27
 4 5 -5 52.69 3.57
 4 5 -5 58.56 3.79
 -4 -5 -5 56.07 3.53
 -4 5 -5 62.08 3.59
 4 5 -5 61.07 4.72
 -4 5 -4 307.12 6.63
 4 -5 -4 301.26 8.22
 4 -5 -4 294.71 6.96
 4 5 -4 315.52 6.31
 4 5 -4 307.83 5.53
 4 5 -4 318.98 5.91
 -4 5 -4 305.91 5.03
 -4 -5 -4 319.91 5.09
 4 -5 -3 74.94 5.38
 -4 5 -3 80.42 4.93
 4 -5 -3 84.32 5.27
 4 5 -3 70.37 4.51
 4 5 -3 79.74 4.54
 -4 5 -3 77.34 3.94
 -4 -5 -3 76.9 3.94
 4 5 -3 74.91 4.26
 -4 5 -2 205.46 10.01
 4 -5 -2 213.55 11.04
 -4 5 -2 212.1 10.52
 4 5 -2 230.21 10.23
 4 -5 -2 213.17 10.73
 -4 -5 -2 221.03 10.52
 -4 -5 -2 228.24 10.44
 4 5 -2 233.52 10.22
 -4 5 -2 207.17 9.4
 -4 -5 -2 206.63 9.41
 4 5 -2 220.41 9.83
 4 5 -2 216.1 9.43
 4 -5 -2 210.09 9.37
 -4 5 -1 308.71 13.94
 -4 5 -1 305.8 14.73
 4 5 -1 300.26 14.29
 -4 -5 -1 333.76 14.88
 -4 -5 -1 299.34 14.35
 4 5 -1 317.2 13.56
 4 -5 -1 331.02 13.57
 -4 -5 -1 342.37 13.65
 4 5 -1 303.69 13.98
 -4 5 -1 310.75 13.56
 -4 -5 0 4.57 2.02
 -4 -5 0 4.23 2.15
 4 -5 0 8.05 1.09
 4 5 0 5.42 1.01
 -4 5 0 6.34 1.19
 4 5 0 4.55 1.65
 -4 -5 1 327.26 14.8
 4 -5 1 307.53 13.96
 -4 -5 1 326.93 14.37
 4 -5 1 307.37 13.48
 4 5 1 320.13 13.52
 -4 -5 1 330.36 15.25
 -4 -5 2 242.68 12.12
 4 -5 2 251.8 10.74
 4 5 2 245.59 10.74
 4 -5 2 239.57 10.63
 -4 -5 2 250.25 11.44
 -4 -5 2 256.82 12.46
 4 -5 2 234.74 11.21
 -4 5 2 233.97 11.37
 -4 -5 3 89.83 5.89
 4 -5 3 81.11 4.34
 4 5 3 78.36 4.34
 -4 5 3 82.65 4.58
 4 -5 3 86.58 4.97
 -4 -5 3 89.43 6.04
 4 -5 3 76.57 3.95
 -4 -5 4 322.48 15.33
 -4 5 4 281.3 13.11
 4 -5 4 297.73 13.65
 4 5 4 313.8 13.02
 4 -5 4 313.06 14.23
 4 -5 5 74.5 5.14
 -4 -5 5 64.78 5.84
 -4 5 5 60.25 4.84
 4 5 5 66.82 4.56
 4 -5 5 72.35 4.61
 4 5 5 78.28 3.9
 4 -5 6 247.15 11.69
 4 5 6 233.56 11.49
 4 5 6 233.44 10.7
 4 -5 6 221.97 11.85
 -4 -5 6 235.34 10.42
 4 -5 7 47.11 4.25
 4 5 7 46.53 4.22
 4 -5 7 49.47 4.71
 4 -5 8 32.36 4.02
 4 5 8 26.7 3.76
 4 -5 9 32.44 4.32
 4 5 9 24.77 4.27
 4 5 10 285.47 15.51
 4 -5 10 320.33 15.81
 4 -5 11 249.04 14.04
 4 5 11 251.79 13.87
 4 5 12 75.31 6.96
 4 -5 12 69.04 7.1
 -4 5 16 7.4 4.62
 4 5 16 1.16 2.99
 -4 5 17 9.4 5.05
 4 5 17 10.46 3.46
 -4 5 18 49.6 7.01
 4 5 18 32.19 4.16
 -4 5 19 2.91 5.24
 4 -6 -26 -4.62 8.52
 4 6 -26 7.59 8.21
 -4 -6 -26 1.49 6.99
 -4 6 -26 -1.43 7.21
 4 -6 -25 7.3 8.62
 4 6 -25 -0.83 7.82
 -4 6 -25 11.43 7.21
 -4 -6 -25 11.07 7.08
 4 -6 -24 -3.57 8.09
 4 6 -24 4.08 7.06
 -4 -6 -24 0.72 6.89
 -4 6 -24 7.78 7.09
 4 6 -23 -0.8 7.51
 4 -6 -23 2.62 8.02
 -4 6 -23 1.39 6.7
 -4 -6 -23 -0.71 6.83
 -4 6 -22 5.44 6.16
 -4 -6 -22 -2.07 6.21
 4 -6 -22 5.04 5.21
 4 6 -21 30.02 6.25
 4 -6 -21 28.36 5.91
 -4 -6 -21 21.3 6.57
 -4 6 -21 37.07 6.68
 4 -6 -21 22.04 5.62
 4 6 -21 28.7 5.17
 4 6 -20 2.43 5.61
 4 -6 -20 3.43 4.94
 -4 6 -20 -1.28 5.79
 -4 -6 -20 -3.84 6.14
 4 -6 -20 3.99 4.84
 4 6 -20 -1.2 4.17
 4 6 -19 61.49 7.13
 4 -6 -19 34.35 5.94
 -4 -6 -19 39.97 6.8
 -4 6 -19 39.6 6.7
 4 -6 -19 50.65 5.88
 4 6 -19 60.93 5.82
 4 6 -18 -4.26 5.47
 4 6 -18 4.07 3.81
 4 -6 -18 -0.57 4.6
 -4 6 -18 -2.37 5.1
 -4 -6 -18 -4.1 5.12
 -4 6 -18 -0.68 3.41
 -4 6 -18 2.35 4.67
 4 6 -18 1.31 5.01
 4 -6 -18 -1.39 4.19
 4 6 -18 3.97 4.18
 4 6 -17 91.38 8.38
 4 6 -17 101.02 6.79
 4 6 -17 93.44 8.49
 4 -6 -17 98.6 7.93
 -4 6 -17 99.66 8.14
 -4 -6 -17 72.86 7.64
 -4 6 -17 94.55 6.72
 4 -6 -17 91.77 7.14
 -4 6 -17 100.43 8.32
 4 6 -17 100.95 7.59
 4 6 -16 36.01 6.19
 4 6 -16 32.3 4.34
 4 -6 -16 24.89 5.49
 -4 6 -16 27.76 5.01
 -4 -6 -16 47.23 5.87
 -4 6 -16 36.38 5.38
 -4 6 -16 45.7 4.64
 4 -6 -16 31.49 4.59
 4 6 -16 28.51 5.54
 4 6 -16 34.86 5.1
 4 6 -15 52.05 6.53
 4 6 -15 65.31 6.08
 4 -6 -15 63.27 6.53
 4 6 -15 57.66 4.93
 4 -6 -15 60.83 5.54
 4 -6 -15 55.96 6.45
 -4 -6 -15 70.42 6.27
 -4 6 -15 53.73 6.1
 4 6 -15 44.68 6.18
 -4 6 -15 67.51 5.33
 4 6 -15 56.79 5.75
 -4 6 -15 68.86 6.41
 4 -6 -14 33.46 4.96
 4 6 -14 38.3 4.98
 4 6 -14 46.39 5.97
 4 6 -14 48.82 4.45
 4 -6 -14 32.03 5.31
 -4 6 -14 36.61 5.07
 -4 -6 -14 43.26 5.12
 -4 6 -14 51.11 5.58
 4 6 -14 48.1 4.86
 -4 6 -14 42.35 4.37
 4 -6 -14 40.34 4.53
 4 6 -14 47.54 5.82
 4 -6 -13 245.96 13.74
 -4 6 -13 243.17 11.35
 4 -6 -13 240.4 12.31
 4 6 -13 240.56 13.49
 4 6 -13 250.3 12
 -4 6 -13 256.16 13.17
 -4 -6 -13 234.94 12.84
 -4 6 -13 256.31 13.34
 4 6 -13 221.31 12.71
 4 -6 -13 248.06 13.29
 4 6 -13 262.53 14.07
 4 6 -13 225.25 12.92
 4 6 -12 45.59 5.87
 4 6 -12 56.61 5.32
 4 -6 -12 53.19 5.17
 -4 6 -12 46.25 3.7
 4 -6 -12 50.13 5.62
 -4 6 -12 48.66 3.07
 4 -6 -12 53.97 4.56
 4 6 -12 57.98 4.41
 -4 6 -12 49.26 3.59
 4 6 -12 70.33 6.13
 -4 -6 -12 56.06 5.06
 -4 6 -12 49.74 5
 4 6 -12 54.11 5.23
 -4 6 -12 61.02 5.37
 -4 6 -11 212.11 10.22
 4 -6 -11 187.01 11.95
 -4 6 -11 217.76 9.46
 4 6 -11 199.78 11.83
 -4 6 -11 217.3 9.87
 4 6 -11 210.42 10.51
 -4 -6 -11 201.75 11.2
 -4 6 -11 215.38 11.35
 4 6 -11 237.66 12.64
 4 6 -11 196.47 11.27
 4 -6 -11 224.79 11.61
 4 6 -11 216.73 11.46
 -4 6 -11 221.17 11.78
 -4 6 -10 71.01 4.61
 4 -6 -10 58.73 6.09
 -4 6 -10 70.31 3.67
 4 6 -10 71.21 5.01
 4 6 -10 64.6 4.69
 -4 6 -10 73.92 3.99
 -4 6 -10 71.54 5.39
 -4 -6 -10 70.96 5.4
 4 6 -10 68.21 6.33
 4 6 -10 84.57 5.8
 4 -6 -10 80.73 5.68
 -4 6 -10 59.24 5.44
 -4 6 -9 145.78 7.86
 4 -6 -9 154.99 9.64
 4 6 -9 156.26 8.19
 -4 6 -9 159.28 6.97
 -4 -6 -9 147.76 8.3
 -4 6 -9 149.91 8.37
 -4 6 -9 133.46 8.59
 4 -6 -9 152.41 8.78
 4 6 -9 158.02 8.71
 4 6 -9 170.1 9.81
 -4 6 -9 157.8 7.08
 4 6 -9 155.32 7.97
 4 -6 -8 0.32 1.24
 4 6 -8 6.96 3.41
 4 6 -8 11.38 2.78
 4 -6 -8 4.36 3.19
 -4 6 -8 5.94 2.17
 4 6 -8 8.13 2.23
 -4 6 -8 8.66 1.17
 4 6 -8 12.11 2.37
 -4 6 -8 7.18 2.26
 -4 -6 -8 -0.26 0.73
 -4 6 -8 9.42 2.76
 4 6 -7 238.16 11.15
 4 6 -7 219.09 12.1
 -4 6 -7 244.18 11.03
 4 -6 -7 232.58 12.38
 4 6 -7 259.24 11.02
 -4 6 -7 215.53 9.5
 4 6 -7 208.63 10.62
 -4 6 -7 228.31 10.77
 -4 6 -7 241.68 11.42
 4 6 -6 39.15 3.39
 4 6 -6 37.43 4.24
 4 -6 -6 42.15 4.65
 -4 6 -6 42.1 3.6
 4 6 -6 38.56 3.41
 4 6 -6 45.29 3.3
 4 6 -6 48.66 3.56
 -4 6 -6 38.14 3.08
 -4 6 -6 45.93 3.72
 -4 6 -5 174.19 8.95
 4 -6 -5 181.26 10.09
 4 6 -5 178.9 8.79
 4 6 -5 185.01 8.44
 4 6 -5 175.35 8.73
 -4 -6 -5 165.57 8.17
 -4 6 -5 169.92 8.22
 4 6 -5 173.28 9.67
 4 -6 -4 45.16 4.02
 -4 6 -4 44.54 3.37
 4 6 -4 51.84 3.19
 4 6 -4 49.45 3.22
 -4 -6 -4 47.73 2.24
 -4 6 -4 42.9 2.21
 4 6 -4 48.85 2.66
 -4 6 -3 423.51 7.94
 4 -6 -3 420.09 10.44
 -4 6 -3 454.3 8.99
 4 6 -3 449.9 8.11
 -4 -6 -3 445.26 8.97
 -4 -6 -3 463.56 8.89
 4 6 -3 429.48 7.93
 -4 6 -3 438.73 5.48
 -4 -6 -3 426.29 5.47
 4 6 -3 433.97 6.78
 4 -6 -3 431.92 5.4
 4 6 -3 454.59 5.7
 4 -6 -2 -0.33 2.6
 -4 6 -2 0.41 0.94
 4 6 -2 1.19 1.69
 -4 -6 -2 0.31 2.25
 -4 -6 -2 1.84 2.07
 4 6 -2 -0.49 2.02
 -4 6 -2 -0.4 1.66
 -4 -6 -2 -0.18 1.59
 4 6 -2 1.36 1.5
 4 -6 -2 -0.63 1.07
 4 6 -2 -0.58 1.08
 -4 6 -2 1.64 1.04
 -4 -6 -2 -0.8 1.11
 4 -6 -1 224.47 4.06
 -4 6 -1 227.93 4.7
 4 6 -1 221.97 5.83
 -4 -6 -1 219.85 6.98
 -4 -6 -1 217.45 5.91
 4 -6 -1 224.2 3.29
 4 6 -1 219.06 3.33
 -4 6 -1 213.19 3.41
 -4 -6 -1 217.79 4.82
 -4 -6 -1 223.83 3.59
 -4 -6 0 65.14 3.11
 4 -6 0 302.97 5.25
 -4 6 0 1.12 1.23
 -4 -6 0 334.38 7.24
 4 6 0 321.39 3.92
 4 -6 0 317.4 3.8
 -4 -6 0 309.85 8.5
 -4 -6 1 278.1 7.41
 4 -6 1 310.37 8.3
 -4 -6 1 311.84 6.98
 4 -6 1 271.5 3.84
 4 6 1 293 4.01
 -4 -6 1 300.66 8.6
 4 -6 1 291.77 5.61
 -4 -6 2 2.26 2.28
 4 -6 2 -0.26 1.23
 4 -6 2 1.1 0.69
 -4 -6 2 -1.58 2.49
 4 6 2 1.35 1.2
 4 -6 2 2.26 1.2
 -4 6 2 0.52 2.08
 -4 -6 2 2.56 2.85
 4 -6 2 0.43 1.76
 4 -6 3 397.78 18.2
 4 -6 3 414.77 17.37
 -4 6 3 404.05 18.04
 4 -6 3 395 17.59
 -4 -6 3 416.59 19.47
 4 -6 4 46.99 3.82
 4 -6 4 48.46 3.27
 4 6 4 41.96 3.1
 -4 6 4 43.07 3.03
 4 6 4 41.66 2.37
 -4 -6 4 37.43 4.69
 4 6 5 149.48 8.07
 4 -6 5 174.88 8.32
 4 6 5 153.2 7.17
 4 -6 5 170.06 8.82
 -4 -6 5 160.23 10.02
 4 6 6 45.67 3.86
 4 -6 6 40.35 3.78
 4 -6 6 45.01 4.36
 -4 -6 6 46.71 3.28
 -4 -6 7 289.79 12.99
 4 -6 7 295.91 14.47
 4 6 7 309.93 14.45
 4 -6 8 7.93 3.24
 4 6 8 4.99 2.82
 4 -6 9 220.5 11.9
 4 6 9 213.84 11.79
 4 -6 10 81.76 6.59
 4 6 10 73.36 6.43
 4 -6 11 314.47 15.8
 4 6 11 273.64 15.38
 -4 6 17 129.94 9.78
 4 6 17 133.17 8.05
 4 6 18 3.75 3.58
 -4 6 18 -1.17 5.34
 -4 -7 -25 -2.82 6.67
 -4 7 -25 4.78 6.66
 4 7 -25 -0.8 7.56
 4 -7 -25 -8.75 8.89
 -4 -7 -24 87.73 9.59
 -4 7 -24 90.17 9.44
 4 -7 -24 107.53 10.99
 4 7 -24 85.24 10.31
 -4 -7 -23 4.76 6.47
 -4 7 -23 0.67 6.52
 4 7 -23 -4.62 6.9
 4 -7 -23 4.19 7.77
 -4 -7 -22 71.42 8.4
 -4 7 -22 79.2 8.34
 4 -7 -22 42.31 7.12
 4 -7 -22 60.4 9.3
 4 7 -22 46.04 8.12
 4 -7 -21 9.32 5.72
 -4 7 -21 0.64 6.15
 -4 -7 -21 8.32 5.98
 4 -7 -20 28.84 6.36
 -4 7 -20 25.96 6.34
 -4 -7 -20 28.37 6.73
 4 -7 -20 36.82 5.51
 4 7 -19 28.56 6.41
 4 7 -19 29.91 4.85
 4 -7 -19 28.96 5.98
 -4 7 -19 17.88 6.07
 -4 -7 -19 23.63 5.75
 4 7 -19 31.91 5.69
 4 -7 -19 36.54 5.01
 4 7 -18 116.75 7.8
 4 -7 -18 114.14 9.35
 -4 7 -18 111.56 9.15
 -4 -7 -18 120.04 9.32
 4 7 -18 124.47 9.08
 4 -7 -18 118.33 8
 4 7 -18 124.22 9.83
 4 7 -18 117.61 9.72
 4 7 -17 25.23 6.14
 4 -7 -17 25.18 5.52
 4 7 -17 20.53 4.05
 -4 7 -17 24.63 3.71
 -4 7 -17 23.91 5.37
 -4 -7 -17 19.79 5.26
 4 7 -17 24.64 5.05
 4 7 -17 13.4 5.14
 -4 7 -17 39.55 5.6
 4 -7 -17 29.57 4.63
 -4 7 -17 26.1 4.67
 4 -7 -16 222.99 14.23
 -4 7 -16 254.37 11.12
 4 7 -16 243.9 12.41
 -4 7 -16 253.54 11.93
 4 7 -16 230.76 14.11
 -4 -7 -16 237.82 13.63
 -4 7 -16 239.02 13.81
 -4 7 -16 233.16 13.86
 -4 7 -16 262.98 12.94
 4 -7 -16 253.64 12.88
 4 7 -16 251.06 13.68
 4 7 -16 250.78 14.58
 4 7 -15 17.34 4.18
 4 -7 -15 12.65 4.26
 4 7 -15 10.12 4.91
 4 -7 -15 22.34 5.37
 -4 7 -15 16.57 2.1
 -4 7 -15 13.01 2.76
 4 7 -15 15.67 3.46
 -4 -7 -15 7.11 4.29
 -4 7 -15 16.48 4.46
 -4 7 -15 17.06 4.8
 4 -7 -15 18.64 3.99
 -4 7 -15 18.24 3.99
 4 7 -15 10.59 4.24
 4 7 -15 15.27 4.42
 4 -7 -14 226.43 13.63
 4 7 -14 232.54 12.08
 -4 7 -14 232.52 10.49
 4 7 -14 240.37 11.79
 4 7 -14 226.62 13.4
 -4 7 -14 241.37 11.05
 4 -7 -14 247.16 12.1
 -4 -7 -14 221.24 12.56
 -4 7 -14 235.38 12.8
 4 7 -14 246.01 14.08
 4 -7 -14 241.01 13
 4 7 -14 209.6 12.54
 4 7 -14 235.5 12.87
 -4 7 -14 254.57 13.32
 4 -7 -13 117.44 8.78
 4 7 -13 92.69 6.6
 -4 7 -13 88.38 4.84
 4 -7 -13 99.01 6.31
 4 7 -13 101.73 6.27
 4 7 -13 92.09 7.68
 -4 7 -13 105.93 5.41
 -4 7 -13 87.33 6.89
 -4 -7 -13 93.55 7.03
 4 7 -13 97.59 7.15
 -4 7 -13 100.17 7.35
 4 7 -13 94.75 8.06
 4 -7 -13 121.96 7.6
 4 7 -13 100.28 7.21
 4 -7 -12 58.19 5.07
 4 7 -12 56.22 6.12
 4 7 -12 52.37 4.73
 -4 7 -12 66.65 3.8
 4 -7 -12 53 6.27
 -4 7 -12 58.2 2.56
 4 7 -12 59.81 4.55
 4 7 -12 67.92 4.28
 -4 7 -12 66.68 3.13
 -4 -7 -12 62.26 4.91
 -4 7 -12 55.78 4.76
 4 7 -12 62.88 5.3
 -4 7 -12 71.32 5.6
 4 7 -12 64.51 5.65
 4 7 -11 26.92 5.16
 4 7 -11 30.87 4.22
 4 -7 -11 33.65 4.26
 -4 7 -11 32.16 3.37
 4 -7 -11 36.86 5.6
 -4 7 -11 31.23 2.31
 4 -7 -11 29.76 3.37
 4 7 -11 40.72 3.69
 -4 7 -11 34.34 2.57
 4 7 -11 28.37 4.57
 4 7 -11 35.28 3.97
 -4 7 -11 33.75 4.06
 -4 -7 -11 24.42 3.84
 -4 7 -11 34.96 4.39
 -4 7 -10 155.99 8.31
 4 -7 -10 170.32 10.64
 4 7 -10 168.67 8.89
 -4 7 -10 147.3 8.67
 -4 -7 -10 163.59 8.83
 -4 7 -10 158.56 9.37
 4 7 -10 176.01 10.58
 4 7 -10 157.5 9.04
 4 -7 -10 164.2 9.3
 4 7 -10 161.52 8.47
 4 7 -10 154.17 9.61
 -4 7 -10 165.71 7.33
 4 7 -9 23.27 3.48
 4 -7 -9 19.64 3.27
 4 7 -9 25.98 4.44
 4 -7 -9 29.73 4.58
 -4 7 -9 24.28 3.11
 4 7 -9 17.03 2.8
 4 7 -9 28.52 4.11
 -4 7 -9 23.02 1.66
 4 7 -9 19.79 3.25
 -4 7 -9 18.79 3.02
 -4 -7 -9 15.71 2.92
 -4 7 -9 27.59 3.8
 -4 7 -8 827.41 12.94
 4 7 -8 772.79 11.89
 4 -7 -8 19.41 2.78
 4 7 -8 795.35 15.51
 -4 7 -8 816.83 11.32
 4 -7 -8 808.06 16.34
 4 7 -8 777.74 11.46
 4 7 -8 813.02 11.59
 4 7 -8 825.95 10.21
 -4 7 -8 818.45 10.78
 -4 7 -8 760.44 4.74
 4 7 -7 30.89 4.5
 4 7 -7 26.85 3.21
 -4 7 -7 32.22 3.45
 4 -7 -7 28.87 4.92
 4 7 -7 35.11 3.48
 4 7 -7 34.03 3.07
 4 7 -7 26.87 3.41
 -4 7 -7 30.56 2.89
 -4 7 -7 32.45 3.58
 4 -7 -6 528.88 24.75
 -4 7 -6 545.9 23.29
 4 7 -6 503.78 23.08
 4 7 -6 512.81 22.58
 4 7 -6 523.97 23.14
 -4 7 -6 529.5 22.47
 4 7 -6 507.12 24.3
 4 7 -6 522.43 22.89
 4 -7 -5 22.83 4.24
 -4 7 -5 8.6 2.17
 4 -7 -5 17.71 1.33
 4 7 -5 18.12 2.7
 4 7 -5 19.47 2.35
 4 7 -5 11.24 2.66
 -4 -7 -5 20.09 2.02
 -4 7 -5 21.95 2.1
 4 7 -5 17.92 2.27
 4 7 -5 20.51 3.82
 -4 -7 -5 23.23 3.38
 4 -7 -5 16.11 2.29
 4 -7 -4 115.34 8.11
 -4 7 -4 131.28 6.96
 -4 7 -4 112.18 7.87
 4 7 -4 125.51 6.73
 4 7 -4 111.23 7.43
 -4 -7 -4 109.17 7.11
 4 7 -4 120.72 6.85
 -4 7 -4 120.14 5.68
 -4 -7 -4 110.71 5.65
 4 7 -4 120.99 6.15
 4 7 -4 122.64 5.74
 4 -7 -4 115.71 5.63
 4 7 -3 24.54 2.88
 -4 -7 -3 24.27 3.28
 4 7 -3 26.27 3.23
 -4 7 -3 23.73 4.02
 -4 -7 -3 24.71 1.89
 -4 7 -3 26.25 1.94
 4 7 -3 25.32 1.95
 4 -7 -3 25.41 1.89
 4 7 -3 23.42 2.43
 -4 -7 -3 24.07 2.68
 4 -7 -2 785.74 7.82
 -4 -7 -2 803.56 13.91
 -4 7 -2 793.51 10.33
 4 7 -2 766.37 11.68
 -4 7 -2 788.58 14.81
 4 7 -2 782.69 12.2
 4 7 -2 758.66 7.23
 4 -7 -2 790.69 7.1
 -4 -7 -2 821.81 7.67
 -4 7 -2 760.19 7.22
 4 -7 -1 5.76 1.35
 -4 7 -1 4.75 2.75
 4 7 -1 7.15 0.96
 4 -7 -1 7.72 0.98
 -4 -7 0 869.68 31.39
 4 -7 0 881.69 31.46
 -4 -7 0 888.36 30.61
 -4 -7 0 859.31 30.23
 -4 -7 0 835.09 29.21
 4 -7 0 890.85 28.26
 4 7 0 870.33 28.3
 4 -7 0 879.78 29.1
 -4 7 0 825.21 30.8
 -4 -7 1 12.94 3.76
 4 -7 1 6.41 2.98
 -4 -7 1 14.08 2.95
 -4 -7 1 12.2 2.14
 -4 -7 1 9.39 2.59
 4 7 1 7.01 1.2
 4 -7 1 10.67 1.96
 4 -7 1 9.2 1.17
 4 -7 2 772.91 34.04
 -4 -7 2 786.42 34.2
 4 -7 2 738.64 32.75
 -4 -7 2 771.51 32.67
 4 -7 2 788.94 31.68
 4 -7 2 769.28 32.28
 -4 -7 2 741.98 33.35
 4 -7 2 741.06 32.04
 -4 -7 2 779.28 34.65
 -4 -7 3 17.85 3.78
 -4 -7 3 22.07 2.98
 4 -7 3 19.58 2.07
 4 -7 3 19.2 2.01
 4 7 3 18.71 1.97
 4 -7 3 18.73 2.73
 -4 -7 4 123.76 8.64
 4 -7 4 114.2 6.26
 4 7 4 122.41 6.34
 4 -7 4 122.64 7.09
 -4 -7 4 123.33 6.67
 -4 -7 5 29.3 5.08
 4 7 5 19.33 2.53
 4 -7 5 25.71 2.78
 -4 -7 5 28.49 3.13
 4 -7 5 22.44 3.52
 -4 -7 6 678.62 30
 4 -7 6 733.1 30.46
 4 7 6 684.57 30.26
 -4 -7 7 38.92 3.3
 4 -7 7 41.01 4.18
 4 7 7 42.2 4.15
 4 -7 8 953.82 42.39
 4 7 8 1002.71 42.44
 4 -7 9 30.56 4.29
 4 7 9 38.24 4.62
 -4 -8 -25 44.79 7.97
 -4 8 -25 31.68 7.52
 4 -8 -25 48.69 9.82
 4 8 -25 21.38 7.93
 -4 8 -24 8.37 6.47
 -4 -8 -24 -0.66 6.52
 4 8 -24 -2.27 7.07
 4 -8 -24 0.82 7.95
 -4 8 -23 57.88 7.75
 -4 -8 -23 49.14 7.83
 4 -8 -23 52.69 7.52
 4 8 -23 48.95 8.43
 4 -8 -23 42.43 9
 -4 -8 -22 2.52 6.21
 -4 8 -22 5 5.65
 4 -8 -22 -0.67 6.24
 4 8 -22 -3.61 6.6
 4 -8 -22 -0.78 7.73
 -4 8 -21 42.04 7.02
 -4 -8 -21 63.43 7.61
 4 -8 -21 46.06 7.22
 4 8 -21 56.39 8.02
 4 -8 -21 67.63 8.92
 4 -8 -20 6.85 5.74
 -4 -8 -20 14.71 6.17
 -4 8 -20 3.54 5.58
 4 -8 -20 7.27 6.84
 4 8 -20 9.12 5.49
 -4 8 -19 142.9 10.3
 -4 -8 -19 140.94 10.28
 4 -8 -19 135.14 10.76
 4 8 -19 171.87 10.79
 4 8 -18 4.82 5.67
 4 -8 -18 8.99 5.75
 4 8 -18 12 3.98
 -4 -8 -18 5.38 5.1
 -4 8 -18 6.01 5.13
 4 8 -18 5.43 4.88
 4 -8 -18 17.13 4.27
 4 -8 -17 152.71 11.75
 4 8 -17 165.47 9.7
 -4 8 -17 165.64 10.78
 -4 -8 -17 163.33 10.77
 4 8 -17 150.38 11.31
 4 -8 -17 167.57 9.55
 -4 8 -17 186.37 10.31
 4 8 -17 171.46 10.74
 -4 8 -17 165.54 10.85
 4 8 -17 166.03 11.79
 4 8 -17 172.21 9.42
 4 8 -16 44.24 6.92
 4 -8 -16 44.77 6.78
 4 8 -16 47.07 4.63
 4 8 -16 60.2 5.46
 -4 8 -16 40.73 5.81
 -4 -8 -16 41.87 5.74
 4 8 -16 47.24 6
 -4 8 -16 57.75 6.38
 4 -8 -16 51.46 4.9
 -4 8 -16 57.64 5.86
 4 8 -16 47.82 6.62
 4 -8 -15 187.64 13.09
 4 8 -15 206.62 11.33
 4 8 -15 229.55 10.94
 4 8 -15 217.38 12.81
 -4 8 -15 222.42 9.96
 -4 -8 -15 215.45 12.19
 -4 8 -15 181.51 11.77
 4 -8 -15 212.24 10.88
 4 8 -15 208.9 12.23
 -4 8 -15 207.43 12.25
 4 -8 -15 206.97 12.04
 4 8 -15 221.98 13.5
 4 8 -15 198.05 11.84
 4 8 -14 22.34 4.27
 4 8 -14 8.6 5.28
 4 -8 -14 20.33 4.46
 4 -8 -14 17.65 5.63
 -4 8 -14 17.82 2.08
 4 8 -14 24.12 3.79
 -4 8 -14 22.99 2.6
 4 8 -14 24.38 4.06
 -4 8 -14 15.89 4.16
 -4 -8 -14 29.08 4.48
 4 8 -14 24.57 5.25
 -4 8 -14 26.1 5.17
 4 -8 -14 20.19 3.42
 4 8 -14 19.68 4.9
 4 -8 -13 171.68 11.27
 4 8 -13 184.74 9.3
 4 8 -13 173.71 10.45
 -4 8 -13 184.54 7.57
 4 8 -13 181.8 8.69
 -4 8 -13 181.63 9.62
 -4 -8 -13 200.87 9.71
 4 8 -13 194.93 10.42
 -4 8 -13 181.77 10.2
 4 8 -13 186.01 11.3
 4 8 -13 160.52 9.41
 4 -8 -13 196.08 10.04
 4 -8 -12 -1.62 3.33
 4 8 -12 3.79 4.66
 4 8 -12 6.76 3.71
 4 -8 -12 3.31 4.66
 4 8 -12 4.06 2.91
 -4 8 -12 1.67 1.58
 4 8 -12 -0.26 2.67
 4 8 -12 4.86 3.12
 -4 -8 -12 -2.14 3.33
 -4 8 -12 -2.17 3.15
 -4 8 -12 5.08 3.67
 4 8 -12 -0.52 4.12
 4 -8 -12 -1.69 2.5
 4 -8 -11 250.13 13.16
 4 8 -11 259.53 14.78
 4 8 -11 270.32 13.31
 4 -8 -11 264.31 15.06
 4 8 -11 261.53 12.92
 4 8 -11 256.89 13.01
 -4 8 -11 253.93 11.19
 4 8 -11 253.87 14.03
 4 8 -11 267.57 12.47
 -4 -8 -11 269.45 13
 -4 8 -11 271.16 13.03
 -4 8 -11 267.44 13.74
 4 -8 -10 6.96 3.03
 4 8 -10 -0.59 4.39
 4 8 -10 5.53 2.97
 4 -8 -10 10.23 4.78
 4 8 -10 1.91 2.7
 -4 8 -10 7 1.18
 4 8 -10 9.1 2.67
 4 8 -10 4.3 3.07
 -4 8 -10 2.93 2.61
 -4 -8 -10 6.66 2.81
 -4 8 -10 9.33 3.42
 4 -8 -10 6.13 2.09
 4 8 -10 8.3 3.75
 4 -8 -9 393.23 18.06
 4 8 -9 392.38 19.63
 -4 -8 -9 388.42 18.05
 4 8 -9 389.47 17.95
 4 -8 -9 386.18 19.93
 4 8 -9 381.93 17.89
 4 8 -9 404.07 17.38
 4 8 -9 345.34 18.52
 4 -8 -9 391.35 16.92
 4 8 -9 381.57 17.98
 -4 8 -9 376.17 17.48
 -4 -8 -9 383.74 17.5
 -4 8 -9 393.46 18.39
 4 -8 -8 14.74 4.29
 4 8 -8 13.66 3.14
 4 8 -8 9.72 3.36
 4 8 -8 13.55 2.65
 4 8 -8 8.05 3.14
 -4 8 -8 7.16 2.25
 -4 -8 -8 -0.22 1.09
 4 8 -8 9.65 2.62
 4 -8 -8 1.73 1.64
 4 8 -8 7.1 3.58
 -4 -8 -8 9.53 3.1
 -4 -8 -7 359.69 17.23
 4 8 -7 362.68 16.62
 4 8 -7 356.86 18.28
 4 -8 -7 370.4 18.85
 4 8 -7 367.8 16.86
 4 8 -7 338.58 17.3
 4 8 -7 350.75 16.94
 -4 8 -7 360.6 16.1
 4 8 -7 382.64 16.24
 4 -8 -6 4.11 3.69
 4 8 -6 1.47 2.29
 -4 8 -6 -2.17 4.08
 4 -8 -6 3.64 1.14
 4 8 -6 0.34 2.71
 4 8 -6 5.92 2.09
 4 8 -6 6.39 2.79
 -4 8 -6 4.64 1.72
 4 8 -6 6.48 2.3
 4 8 -6 -1.97 3.26
 -4 -8 -6 2.55 3.2
 -4 -8 -5 333.35 15.11
 4 8 -5 300.3 13.61
 4 -8 -5 318.45 13.64
 4 8 -5 287.79 15.27
 4 -8 -5 275.88 12.64
 4 -8 -5 306.88 16.05
 -4 8 -5 308.33 16.05
 4 8 -5 319.37 14.37
 4 8 -5 312.29 14.43
 4 8 -5 288 14.39
 -4 8 -5 316.65 13.14
 -4 -8 -5 287.63 13.07
 4 -8 -5 304.09 13.09
 4 8 -5 304.7 13.15
 4 8 -5 304.99 13.62
 4 -8 -4 101.56 4.71
 -4 8 -4 115.69 6.43
 -4 8 -4 87.54 7.48
 4 8 -4 104.93 6.31
 4 8 -4 106.8 5.77
 4 8 -4 106.48 5.06
 4 -8 -4 97.58 4.94
 4 8 -4 109.14 6.63
 -4 -8 -4 101.04 5.01
 -4 8 -4 98.94 5
 4 8 -4 107.43 5.47
 4 -8 -4 106.49 5.39
 -4 -8 -4 105.61 7.04
 4 8 -3 561.16 24.12
 -4 -8 -3 596.24 26.23
 4 -8 -3 592.86 24.09
 4 8 -3 566.55 25.31
 -4 8 -3 622.78 26.93
 -4 -8 -3 548.77 23.84
 -4 8 -3 556.57 23.84
 -4 -8 -3 576.04 24.8
 4 8 -3 571.81 25.56
 4 -8 -3 582.82 23.79
 4 8 -3 577.27 23.87
 4 -8 -3 561.88 23.8
 4 -8 -2 106.81 4.97
 -4 -8 -2 117.08 7.65
 -4 -8 -2 111.14 4.89
 -4 8 -2 105.11 4.83
 -4 -8 -2 108.87 6.02
 -4 8 -2 119.43 7.87
 4 8 -2 113.36 7.02
 4 -8 -2 106.7 4.74
 4 8 -2 97.07 4.78
 -4 8 -2 98.78 7.49
 4 -8 -2 109.69 5.17
 -4 -8 -1 786.17 34.06
 -4 8 -1 777.62 33.91
 4 -8 -1 752.36 34.15
 -4 -8 -1 748.67 33.04
 -4 8 -1 793.67 34.12
 4 -8 -1 753.62 30.96
 -4 -8 -1 742.3 32.08
 4 8 -1 741.78 31.03
 4 -8 -1 769.85 31.65
 4 -8 0 72.82 3.43
 -4 -8 0 13.95 2.49
 -4 8 0 85.17 6.07
 4 -8 0 76 5.88
 -4 -8 0 66.12 4.89
 -4 -8 0 54.76 5.36
 -4 8 0 30.82 3.89
 4 8 1 735.96 5.5
 4 -8 1 690.42 5.22
 -4 -8 1 722.2 13.73
 4 -8 1 728.08 14.57
 4 -8 1 723.07 8.97
 4 8 1 716.17 6.14
 4 -8 1 741.27 9.47
 -4 8 1 768.59 14.7
 -4 -8 1 744.39 15.29
 4 -8 1 766.02 6.57
 4 -8 2 127.68 4.11
 -4 8 2 124.33 6.78
 4 -8 2 132.39 6.79
 -4 -8 2 123.17 6.76
 4 -8 2 118.46 2.99
 -4 8 2 116.97 5.68
 4 8 2 123.77 3.04
 4 -8 2 125.98 4.72
 4 -8 2 128.67 2.81
 -4 -8 3 634.55 14.38
 4 -8 3 634.4 7.39
 4 8 3 654.68 7.26
 -4 -8 4 98.09 6.9
 4 8 4 106 3.6
 4 -8 4 98.29 3.58
 -4 -8 5 368.67 8.67
 -4 -8 5 341.17 11.9
 4 8 5 353.49 6.85
 4 -8 5 339.01 6.83
 4 8 6 2.09 2.21
 4 -8 6 1.62 2.2
 -4 -8 6 1.5 2.54
 4 8 7 399.45 18.45
 -4 -8 7 402.22 18.17
 -4 9 -25 5.5 6.54
 4 -9 -25 1.55 7.9
 4 9 -25 1.45 7.04
 -4 -9 -25 3.13 6.7
 4 -9 -24 6.87 7.65
 4 9 -24 -0.72 7.07
 -4 9 -24 6.69 6.35
 -4 -9 -24 5.56 6.38
 4 -9 -23 14.29 7.67
 4 9 -23 9.89 7.1
 4 -9 -23 18.92 6.96
 -4 -9 -23 19.45 6.36
 -4 9 -23 14.39 6.31
 4 9 -22 35.38 7.69
 4 -9 -22 52.08 8.59
 4 -9 -22 37.38 7.5
 -4 -9 -22 46.82 7.43
 -4 9 -22 49.5 7.14
 4 9 -21 -4.71 6.21
 4 -9 -21 8.54 7.14
 4 -9 -21 -2.2 6.61
 -4 9 -21 8.65 5.67
 -4 -9 -21 8.04 5.72
 4 9 -20 93.06 9.14
 4 -9 -20 97.2 9.53
 -4 9 -20 92.25 8.3
 -4 -9 -20 93.17 8.43
 4 -9 -20 92.12 9.31
 4 9 -19 3.15 5.58
 4 -9 -19 -0.66 6.45
 4 9 -19 9.66 4.47
 -4 9 -19 1.62 5.28
 -4 -9 -19 8.5 5.58
 4 -9 -19 6.75 6.04
 4 -9 -18 129.75 11.16
 4 -9 -18 145.87 10.82
 4 9 -18 145.46 9.23
 -4 9 -18 150.13 10.05
 -4 -9 -18 165.35 10.31
 4 9 -18 152.59 10.44
 4 -9 -17 3.78 5.79
 4 9 -17 1.56 3.8
 4 9 -17 3 3.77
 -4 -9 -17 1.44 4.76
 -4 9 -17 0.98 4.63
 4 9 -17 1.12 5.07
 -4 9 -17 -3.41 4.6
 4 9 -16 50.88 7.24
 4 -9 -16 50.51 7.18
 4 9 -16 41.38 5.1
 4 9 -16 42.12 4.72
 4 9 -16 42.92 5.1
 -4 -9 -16 40.38 5.76
 -4 9 -16 53.21 6
 4 9 -16 43.6 6.68
 -4 9 -16 57.76 6.38
 4 -9 -16 58.73 4.52
 4 9 -16 47.82 6.3
 4 9 -15 4.25 5.47
 4 -9 -15 9.02 5.72
 4 9 -15 4.49 3.54
 4 9 -15 11.55 3.33
 4 9 -15 13.5 3.99
 -4 9 -15 3.9 4.12
 -4 -9 -15 8.92 4.22
 -4 9 -15 8.03 4.28
 4 9 -15 2.14 4.16
 4 -9 -15 4.49 2.88
 4 9 -15 7.22 4.95
 4 9 -14 144.94 7.55
 -4 -9 -14 162.99 7.2
 4 9 -14 149.45 9.71
 4 -9 -14 134.96 9.52
 4 9 -14 169.58 7.47
 4 9 -14 137.61 7.11
 4 9 -14 147.48 6.5
 -4 9 -14 157.69 7.56
 -4 -9 -14 146.08 7.4
 4 9 -14 152.72 8.98
 4 9 -14 150.35 8.49
 -4 9 -14 159.88 8.56
 4 -9 -13 6.58 3.77
 4 9 -13 4.8 5.15
 4 9 -13 9.8 3.74
 -4 -9 -13 11.16 3.64
 4 -9 -13 6.65 5.17
 4 9 -13 10.69 3.59
 -4 9 -13 10.58 1.65
 4 9 -13 9.09 3.02
 4 9 -13 8.58 3.64
 -4 -9 -13 10.18 3.69
 -4 9 -13 7.41 3.53
 -4 9 -13 11.72 4.33
 4 -9 -13 13.45 2.65
 4 9 -13 6.64 4.56
 -4 9 -12 390.46 18.71
 4 9 -12 388.97 20.13
 4 -9 -12 376.3 18.07
 -4 -9 -12 401.36 18.02
 4 9 -12 375.1 18.08
 4 -9 -12 357.09 20.23
 4 9 -12 412.46 18.1
 4 9 -12 338.98 17.87
 4 9 -12 365.7 19.05
 4 9 -12 402.11 17.37
 -4 9 -12 366.61 17.75
 -4 -9 -12 387.74 17.84
 -4 9 -12 373.95 15.87
 4 9 -11 21.15 3.69
 4 9 -11 18.21 5.43
 4 -9 -11 24.61 3.81
 -4 -9 -11 25.98 4.01
 4 -9 -11 10.07 5.23
 4 9 -11 20.52 3.85
 4 9 -11 21.55 3.17
 4 9 -11 23.92 4.12
 -4 -9 -11 19.54 3.53
 -4 9 -11 22.5 3.46
 -4 9 -11 29.21 4.49
 4 -9 -11 20.12 2.35
 4 9 -11 26.49 4.52
 4 -9 -10 408.69 19.29
 4 9 -10 442.16 21.53
 4 9 -10 413.79 19.32
 -4 -9 -10 403.41 19.58
 4 -9 -10 403.34 21.8
 4 9 -10 435.92 19.46
 4 9 -10 414.2 18.59
 4 9 -10 444.24 20.56
 4 9 -10 414.18 19.58
 -4 -9 -10 438.27 18.99
 -4 9 -10 409.27 18.9
 4 -9 -10 413.11 17.96
 4 9 -9 43.79 5.06
 4 -9 -9 44.21 2.75
 4 -9 -9 47.51 4.17
 4 9 -9 46.76 4.25
 4 9 -9 28.44 5.32
 -4 -9 -9 50.53 4.83
 4 -9 -9 48.04 6.83
 4 9 -9 51.49 4.48
 4 9 -9 40.72 4.68
 -4 -9 -9 44.07 3.84
 -4 9 -9 49.54 3.85
 4 9 -9 47.49 3.79
 4 -9 -8 130.69 6.02
 4 9 -8 142.44 7.54
 4 9 -8 140.93 9.42
 4 -9 -8 136.77 7.41
 -4 -9 -8 149.95 8.6
 4 -9 -8 135.88 10.17
 -4 9 -8 144.74 9.92
 4 9 -8 139.37 7.91
 4 9 -8 123.52 8.34
 4 9 -8 142.63 8.25
 -4 9 -8 141.98 7.09
 -4 -9 -8 120.26 6.82
 4 9 -8 136.98 7.13
 4 9 -7 56.31 6.03
 4 9 -7 66 4.35
 -4 -9 -7 62.06 5.5
 4 -9 -7 56.22 6.86
 4 -9 -7 49.2 3.02
 -4 9 -7 63.75 6.8
 4 9 -7 60.04 4.77
 4 9 -7 58.26 5.14
 4 9 -7 55.42 5.06
 -4 9 -7 65.24 3.81
 4 9 -7 57.02 4.01
 4 9 -6 298.22 13.23
 -4 -9 -6 304.95 14.91
 4 9 -6 269.83 15.2
 4 -9 -6 293.35 13.18
 4 -9 -6 261.65 12.22
 4 -9 -6 320.85 16.52
 -4 9 -6 345.14 16.4
 4 9 -6 301.64 14.18
 4 9 -6 297.59 14.28
 4 9 -6 293.25 14.35
 -4 9 -6 302.92 12.77
 -4 -9 -6 284.67 12.71
 4 9 -6 303.33 12.82
 4 -9 -6 287.12 12.7
 4 9 -6 283.4 13.21
 4 9 -5 53.06 3.48
 -4 -9 -5 53.15 5.59
 4 -9 -5 47.88 3.28
 4 -9 -5 41.65 6.42
 4 9 -5 52.31 4.51
 4 9 -5 58.89 4.55
 -4 9 -5 46.98 5.67
 4 9 -5 44.49 4.68
 -4 9 -5 48.88 3.03
 -4 -9 -5 46.75 3
 4 9 -5 51.86 3.05
 4 -9 -5 50.29 3
 -4 -9 -4 661.57 14.7
 4 -9 -4 662.54 8.78
 4 9 -4 675.31 9.17
 4 9 -4 666.48 8.3
 -4 9 -4 646.4 8.21
 -4 -9 -4 653.38 11.46
 -4 9 -4 637.5 15.81
 4 9 -4 644.61 11.94
 4 9 -4 663.27 13.41
 4 -9 -4 669.59 7.96
 -4 9 -4 663.36 16.28
 -4 9 -3 66.67 3.12
 -4 -9 -3 66.32 3.18
 -4 -9 -3 62.72 4.51
 -4 9 -3 64.45 4.48
 4 9 -3 61 4.37
 4 9 -3 70.28 5.46
 -4 9 -3 64.45 6.34
 4 -9 -3 60.15 2.97
 4 9 -3 63.93 3.11
 -4 -9 -3 62.63 6.18
 4 -9 -3 64.16 3.21
 4 9 -3 59.89 3.35
 -4 9 -3 57.13 6.14
 4 -9 -2 832.44 42.2
 -4 -9 -2 865.59 40.89
 -4 9 -2 965.06 42.35
 -4 -9 -2 960.64 40.13
 -4 9 -2 984.52 42.26
 -4 -9 -2 991.51 42.23
 4 9 -2 990.12 40.02
 4 9 -1 236.7 10.86
 4 -9 -1 250.05 13.75
 -4 -9 -1 243.27 12.48
 -4 9 -1 246.93 13.45
 -4 -9 -1 226.76 11.22
 -4 9 -1 241.5 13.05
 -4 -9 -1 230.31 13.32
 -4 9 0 292.73 14.99
 -4 -9 0 277.42 13.34
 -4 -9 0 289.57 14.79
 4 -9 0 298.04 15.69
 -4 9 0 308.16 15.7
 -4 -9 0 278.88 15.49
 4 9 0 290.46 12.61
 4 -9 0 288.48 12.68
 -4 9 1 240.9 12.54
 -4 -9 1 248.92 13.03
 4 -9 1 251.06 13.42
 -4 -9 1 239.11 11.22
 -4 9 1 249.37 13.42
 4 9 1 222.35 9.85
 4 -9 1 245.64 10.33
 4 -9 2 1087.14 7.58
 -4 -9 2 1100.02 12.58
 -4 9 2 1115.18 19
 4 -9 2 1118.67 18.71
 -4 9 2 1067.33 15.21
 4 -9 3 34.7 2.45
 -4 9 3 47.95 5.49
 -4 -9 3 56.95 6.1
 4 -9 3 52.7 1.86
 -4 -9 3 68.95 4.11
 -4 -9 4 743.03 35.29
 -4 -9 4 766.02 32.9
 -4 -9 5 74.49 5.86
 -4 -9 5 68.71 5.19
 -4 -9 6 268.66 13.39
 -4 -9 6 261.61 12.99
 -4 -9 7 58.21 4.89
 -4 -10 -24 0.87 7.49
 4 -10 -24 -4.23 7.32
 -4 -10 -24 -5.72 6.23
 4 10 -23 52.69 7.8
 4 -10 -23 30.74 7.93
 4 -10 -23 33.96 8.11
 -4 -10 -23 46.67 7.09
 -4 10 -23 49.58 7.3
 4 10 -22 9.14 6.49
 4 -10 -22 7.45 6.87
 4 -10 -22 10.79 7.42
 -4 10 -22 8.85 6.12
 -4 -10 -22 11 5.86
 4 10 -21 44.06 7.47
 4 -10 -21 38.96 8.09
 4 -10 -21 44.2 7.93
 -4 -10 -21 47.67 6.92
 -4 10 -21 44.84 6.77
 4 10 -20 6.83 5.84
 4 -10 -20 -0.64 6.23
 4 -10 -20 4.01 6.41
 -4 10 -20 13.09 5.5
 -4 -10 -20 10.33 5.41
 4 10 -19 59.17 7.27
 4 -10 -19 50.18 7.41
 -4 10 -19 53.99 6.66
 -4 -10 -19 55.48 6.6
 4 -10 -19 57.67 8.65
 4 -10 -18 8.16 5.59
 4 10 -18 -4.01 5.73
 4 10 -18 4.27 4.01
 -4 -10 -18 4.25 4.6
 -4 10 -18 7.72 4.9
 4 -10 -18 0.82 6.69
 4 -10 -17 98.58 8.43
 4 10 -17 85.62 7.96
 4 10 -17 83.01 6.82
 -4 -10 -17 93.15 7.49
 -4 10 -17 93.88 7.48
 4 -10 -17 88.75 9.75
 4 -10 -16 3.29 6.36
 4 10 -16 0.38 3.95
 4 10 -16 2.73 4.15
 4 -10 -16 -2.1 4.79
 -4 10 -16 -1.73 4.16
 -4 -10 -16 3.37 4.2
 4 10 -16 1.25 5.09
 4 10 -16 -1.75 5.28
 4 10 -15 111.85 9.64
 4 -10 -15 111.44 10.07
 4 10 -15 97.37 7.18
 4 10 -15 99.62 6.43
 4 10 -15 100.06 7.31
 -4 -10 -15 97.5 7.21
 -4 10 -15 95.51 7.11
 4 10 -15 74.89 8.16
 4 10 -15 90.29 8.53
 4 10 -14 16.7 6.48
 4 -10 -14 7.33 5.86
 4 10 -14 9.69 3.93
 4 10 -14 12.41 3.21
 4 10 -14 11.96 4.21
 -4 -10 -14 12.42 4
 -4 10 -14 9.33 3.82
 4 10 -14 12.75 4.7
 4 10 -13 113.5 9.8
 4 -10 -13 113.26 10.44
 4 10 -13 135.28 8.08
 4 10 -13 134.9 7.06
 4 10 -13 122.84 8.15
 -4 10 -13 116.19 7.61
 -4 -10 -13 119.92 7.63
 4 10 -13 116.14 8.89
 4 -10 -13 121.49 6.01
 -4 -10 -12 5.3 4.07
 4 10 -12 12.55 5.95
 4 -10 -12 2.4 5.46
 -4 10 -12 2.01 5.7
 4 10 -12 3.99 3.37
 4 10 -12 7.88 2.82
 4 10 -12 4.01 3.81
 -4 10 -12 3.09 3.01
 -4 -10 -12 5.5 3.18
 4 10 -12 11.17 4.61
 4 10 -11 149.47 9.94
 -4 -10 -11 159.07 9.48
 4 10 -11 142.97 11.06
 4 -10 -11 154.09 11.75
 4 10 -11 160.98 9.14
 -4 10 -11 152.94 11
 4 10 -11 150.85 9.35
 -4 10 -11 155.39 8.51
 -4 -10 -11 163.42 8.53
 4 10 -11 165.29 8.21
 4 10 -10 3.39 2.8
 4 10 -10 8.54 4.85
 -4 -10 -10 3.03 3.83
 4 -10 -10 8.57 5.81
 4 10 -10 4.97 3.49
 -4 10 -10 0.66 5.46
 4 10 -10 4.12 2.47
 4 10 -10 1.62 3.65
 -4 -10 -10 0.24 2.48
 -4 10 -10 5.16 2.48
 4 10 -10 -0.48 3.88
 4 10 -9 231.13 11.44
 4 -10 -9 255.38 13.93
 4 -10 -9 204.83 8.27
 -4 10 -9 237.29 12.86
 4 10 -9 251.96 10.75
 -4 -10 -9 274.68 11.8
 4 10 -9 245.27 9.99
 4 10 -9 252.18 12.79
 4 10 -9 239.26 11
 -4 10 -9 241.05 9.46
 4 10 -9 237.64 9.48
 4 10 -8 22.92 4.23
 -4 10 -8 26.81 6.33
 4 10 -8 28.67 3.17
 4 10 -8 32.95 5.26
 -4 -10 -8 29.32 5.2
 4 -10 -8 23.36 6.22
 4 -10 -8 26.14 1.97
 4 10 -8 29 4.1
 4 10 -8 35.09 4.55
 -4 10 -8 36.49 5.74
 -4 10 -8 31.67 2.96
 -4 -10 -8 28.3 2.84
 4 10 -8 30.76 3.27
 -4 10 -7 210.76 12.51
 4 10 -7 189.93 8.86
 -4 -10 -7 194.42 10.8
 4 10 -7 189.55 11.49
 4 -10 -7 197.46 12.68
 4 10 -7 194.07 9.96
 -4 10 -7 209.6 12.17
 4 10 -7 192.35 10.12
 4 10 -7 189.74 10.45
 -4 10 -7 185.33 8.38
 4 10 -7 188.81 8.99
 4 -10 -7 211.16 8.46
 4 10 -7 202.36 8.48
 -4 10 -6 137.2 10.19
 -4 -10 -6 137.7 9.16
 4 -10 -6 151.53 10.73
 -4 10 -6 131.79 9.85
 4 10 -6 154.59 8.93
 4 -10 -6 144.57 6.56
 4 10 -6 143.94 6.65
 -4 -10 -6 133.52 6.56
 -4 10 -6 133.28 6.61
 4 10 -6 138.47 8.25
 -4 10 -5 11.72 5.13
 -4 -10 -5 13.18 3.95
 4 10 -5 16.32 3.96
 4 -10 -5 8.51 1.67
 -4 10 -5 6.03 4.61
 -4 10 -5 13.5 1.67
 -4 -10 -5 17.21 3.31
 -4 -10 -5 10.5 1.56
 4 -10 -5 9.44 1.44
 4 10 -5 12.41 1.64
 4 10 -5 10.12 2.95
 -4 -10 -4 206.84 8.6
 -4 -10 -4 216.51 10.33
 -4 10 -4 205.89 8.57
 -4 10 -4 219.45 12.71
 -4 10 -4 207.11 12.53
 -4 -10 -4 208.43 12.03
 4 10 -4 225.2 11.62
 4 -10 -4 194.17 8.52
 4 10 -4 204.18 8.59
 4 -10 -4 192.08 8.43
 4 10 -4 200.85 10.23
 -4 -10 -3 195.34 10.49
 -4 -10 -3 179.28 9.55
 4 10 -3 195.95 11.01
 -4 10 -3 207.58 12.12
 4 10 -3 183.53 9.47
 -4 -10 -3 194.28 11.72
 -4 10 -3 196.71 11.95
 -4 -10 -2 53.75 6.24
 -4 10 -2 61.65 6.44
 4 -10 -2 64.73 6.92
 -4 -10 -2 56.68 5.24
 -4 10 -2 61.87 6.7
 4 10 -2 48.52 3.81
 -4 -10 -2 56.3 4.36
 4 -10 -1 312.59 16.13
 -4 -10 -1 242.23 14.29
 -4 -10 -1 285.31 13.11
 -4 10 -1 285.23 15.53
 -4 10 -1 294.18 15.16
 4 10 -1 273.98 12.36
 4 -10 0 21.06 4.98
 -4 -10 0 16.17 4.22
 -4 10 0 29.95 5.3
 4 10 0 19.14 1.6
 -4 10 0 21.2 4.68
 -4 -10 0 16.59 3.02
 -4 10 1 379.65 18.53
 -4 -10 1 339.11 15.72
 4 -10 1 334.24 14.85
 4 -10 1 347.79 18.25
 -4 -10 1 335.6 17.59
 -4 10 1 362.68 17.29
 -4 10 2 82.89 7.34
 -4 -10 2 75.22 4.96
 4 -10 2 66.52 3.67
 -4 -10 2 53.22 6.68
 4 -10 2 66.44 6.85
 -4 10 2 67.13 5.8
 4 -10 3 182.07 8.3
 -4 -10 3 218.27 10.01
 -4 -10 3 184.39 12.1
 -4 10 3 198.33 12.3
 -4 -10 4 261.69 15.7
 -4 -10 4 277.88 14.49
 -4 -10 4 271.08 13.14
 -4 -10 5 21.37 4.48
 -4 -10 5 25.36 3.54
 -4 -10 6 179.5 10.17
 -4 -10 6 170.74 9.46
 -4 -10 7 234.66 12.3
 4 -11 -23 -2.39 7.14
 -4 -11 -23 0.94 8.17
 4 -11 -22 13.14 7.31
 4 -11 -22 27.66 7.01
 4 -11 -21 1.69 7.05
 4 -11 -21 -0.6 6.53
 -4 -11 -21 0.49 5.31
 -4 11 -20 -2.21 6.93
 4 -11 -20 -6.37 6.03
 -4 -11 -20 -0.47 5.03
 4 -11 -20 7.75 7.31
 4 11 -19 2.79 5.51
 4 -11 -19 0.56 5.67
 -4 11 -19 -2.21 7.04
 -4 -11 -19 1.36 4.89
 -4 11 -19 6.97 4.81
 4 -11 -19 7.87 7.03
 4 -11 -18 35.75 6.42
 4 11 -18 39.23 6.23
 -4 11 -18 35.19 7.62
 -4 11 -18 51.02 6.1
 -4 -11 -18 40.25 5.8
 4 -11 -18 47.69 8.94
 4 11 -17 2.57 4.83
 4 -11 -17 7.59 5.16
 4 11 -17 7.24 4.26
 -4 11 -17 -0.73 6.42
 -4 -11 -17 14.73 4.79
 -4 11 -17 2.94 4.32
 4 -11 -17 2.67 6.79
 4 -11 -16 104.45 8.12
 4 11 -16 104.36 8.03
 4 11 -16 96.54 7.22
 -4 11 -16 76.77 8.93
 -4 11 -16 97.12 7.23
 -4 -11 -16 114.19 7.6
 4 -11 -16 106 10.53
 4 -11 -15 20.48 7.29
 4 -11 -15 30.73 5.29
 4 11 -15 27.13 5.21
 4 11 -15 13.23 5.07
 4 11 -15 32.85 4.7
 -4 11 -15 17.97 6.66
 -4 -11 -15 31.1 4.42
 -4 11 -15 22.44 4.28
 4 11 -15 17.35 5.59
 4 -11 -14 59.39 8.99
 4 11 -14 57.18 5.59
 -4 11 -14 46.34 7.69
 4 11 -14 66.74 6.37
 4 11 -14 55.29 5.85
 4 -11 -14 62.02 5.98
 -4 11 -14 62.1 5.39
 -4 -11 -14 52.86 5.25
 4 11 -14 57.12 6.96
 4 -11 -13 21.13 7.63
 -4 11 -13 12.73 6.15
 4 11 -13 24.02 4.49
 -4 11 -13 16.45 6.6
 4 11 -13 16.95 6.24
 4 -11 -13 23.5 4.42
 4 11 -13 17.74 4.53
 4 11 -13 9.49 4.41
 -4 11 -13 20.09 3.79
 -4 -11 -13 24.86 3.94
 4 11 -13 16.62 4.97
 4 11 -12 39.65 5.88
 4 -11 -12 46.26 7.73
 4 11 -12 42.68 4.98
 -4 11 -12 33 7.51
 4 11 -12 48.95 7.12
 -4 11 -12 41.22 6.79
 4 11 -12 33.26 4.71
 4 -11 -12 46.87 4.85
 4 11 -12 37.86 5.37
 -4 11 -12 46.61 4.38
 -4 -11 -12 40.22 4.05
 4 11 -12 38.5 3.92
 4 11 -11 51.8 5.98
 4 -11 -11 57.83 8.23
 4 11 -11 60.69 5.53
 4 11 -11 39.35 7.09
 -4 -11 -11 50.02 5.95
 4 11 -11 57.82 5.08
 4 11 -11 48.86 5.87
 -4 11 -11 62.19 7.51
 4 -11 -11 56.82 4.91
 -4 -11 -11 52.59 4.28
 -4 11 -11 61.28 4.43
 4 11 -11 48.15 4.21
 4 11 -10 36.51 5.25
 4 -11 -10 38.33 7.34
 4 11 -10 48.89 5.17
 -4 -11 -10 43.37 5.79
 4 11 -10 41.63 6.43
 4 11 -10 44.89 5.58
 4 11 -10 42.36 4.29
 -4 11 -10 34.21 6.73
 4 -11 -10 46.43 4.35
 -4 11 -10 47.25 3.74
 -4 -11 -10 40.54 3.7
 4 11 -10 41.04 3.83
 4 11 -9 3.11 3.9
 4 -11 -9 0.84 5.92
 4 11 -9 3.81 3.55
 -4 11 -9 -2.02 5.22
 4 -11 -9 1.63 1.73
 4 11 -9 3.01 2.64
 4 11 -9 4.46 4.07
 4 11 -9 6.51 2.73
 -4 -11 -9 0.17 0.49
 -4 11 -9 5.69 2.2
 -4 11 -9 0.78 5.73
 -4 -11 -9 -0.5 4.54
 4 11 -9 6.62 4.86
 -4 11 -8 79.15 8.36
 -4 -11 -8 87.23 7.35
 4 11 -8 79.31 7.51
 4 -11 -8 68.62 8.65
 4 11 -8 78.91 4.86
 4 11 -8 66.22 6.41
 -4 11 -8 73.66 7.76
 -4 11 -8 70.16 4.31
 4 11 -8 73.56 6.13
 -4 11 -7 -0.74 5.32
 -4 -11 -7 1.59 4.47
 4 -11 -7 8.13 5.73
 4 11 -7 3.81 2.05
 4 11 -7 3.63 4
 4 -11 -7 0.14 1.79
 -4 11 -7 -2.62 4.63
 4 -11 -7 0.75 1.53
 -4 11 -7 0.84 1.59
 -4 -11 -7 0.59 1.55
 4 11 -7 -0.76 3.51
 -4 11 -6 29.93 2.18
 -4 -11 -6 30.7 2.16
 -4 -11 -6 43.26 4.35
 4 11 -6 40.66 5.21
 -4 11 -6 31.28 6.41
 4 -11 -6 23.08 2.28
 4 11 -6 33.16 2.49
 -4 -11 -6 27.46 5.5
 -4 11 -6 36.87 6.63
 4 -11 -6 29.83 2.05
 4 11 -6 41.74 4.24
 -4 -11 -5 1.46 3.11
 -4 -11 -5 -0.57 4.99
 -4 11 -5 -3.41 5.2
 -4 11 -5 3.9 5.07
 4 11 -5 0.47 3.84
 4 11 -5 2.26 0.76
 4 11 -5 0.34 0.91
 4 11 -5 2.15 2.86
 -4 -11 -4 24.71 4.22
 -4 11 -4 26.65 5.94
 4 11 -4 29.41 4.82
 -4 -11 -4 22.65 3.53
 4 11 -4 23.69 3.3
 -4 11 -4 25.53 5.75
 -4 -11 -4 16.45 5.28
 -4 11 -3 119.2 9.16
 -4 11 -3 112.79 9.48
 4 -11 -3 97.98 9.3
 -4 -11 -3 99.88 7.35
 4 11 -3 103.23 5.98
 -4 -11 -3 106.91 6.45
 -4 11 -2 137.99 8.98
 -4 -11 -2 136.7 8.08
 4 -11 -2 162.9 10.57
 4 11 -2 149.25 5.82
 -4 -11 -2 149.47 6.66
 -4 11 -1 56 6.47
 4 -11 -1 42.67 6.88
 -4 -11 -1 38.58 5.73
 -4 -11 -1 42.97 4.2
 -4 11 -1 45.85 6.81
 4 11 -1 51.13 2.95
 4 -11 -1 44.4 3.37
 -4 11 0 468.89 23.52
 -4 -11 0 461.82 20.69
 4 -11 0 495.36 23.97
 -4 -11 0 448.2 22.65
 -4 11 0 459.14 22.48
 -4 11 1 50.78 7.11
 4 -11 1 54.07 3.49
 -4 -11 1 47.81 4.28
 -4 -11 1 54.44 6.6
 4 -11 1 67 7.36
 -4 11 1 57.36 5.95
 -4 11 2 155.13 11.24
 -4 -11 2 179.88 8.93
 4 -11 2 161.91 7.61
 4 -11 2 156.53 11.31
 -4 -11 2 186.77 11.58
 -4 11 2 154.86 9.83
 -4 -11 3 118.93 6.96
 4 -11 3 109.72 5.35
 -4 -11 3 111.07 8.52
 -4 -11 3 113.62 9.46
 -4 11 3 120.5 9.62
 -4 -11 4 27.72 3.83
 -4 -11 4 22.5 5.14
 -4 -11 5 1.24 3.18
 -4 -11 5 1.54 4.11
 -4 -11 6 67.07 5.53
 -4 -11 6 63.17 6.4
 -4 -11 7 -1.29 3.86
 -4 -12 -22 -1.02 8.59
 4 -12 -22 9.58 7.75
 4 -12 -21 7.16 7.64
 4 -12 -20 6.42 7.38
 4 -12 -19 3.74 7.74
 -4 12 -19 15.21 7.02
 -4 12 -18 2.18 6.55
 4 -12 -18 -3.79 7.65
 -4 -12 -18 5.02 4.16
 4 -12 -18 0.94 4.96
 -4 12 -17 0.73 6.65
 4 -12 -17 1.91 7.3
 4 -12 -17 0.45 4.81
 -4 -12 -17 2.19 3.92
 -4 12 -16 2.91 6.86
 4 -12 -16 3.36 4.35
 -4 -12 -16 2.38 3.94
 4 -12 -16 0.96 7.33
 -4 12 -15 -5.08 6.24
 4 12 -15 4.28 4.36
 4 -12 -15 -1.17 4.2
 -4 -12 -15 3.16 3.59
 4 -12 -15 4.81 7.58
 4 -12 -14 10.55 7.4
 -4 12 -14 12.27 6.52
 4 12 -14 9.95 5.01
 4 12 -14 10.99 4.17
 -4 -12 -14 11.79 3.55
 4 -12 -14 11.13 4.1
 4 12 -14 3.98 4.71
 4 -12 -13 10.5 7.57
 -4 12 -13 8.6 6.18
 4 12 -13 16.12 4.94
 4 12 -13 20.18 4.39
 4 -12 -13 12.06 3.81
 -4 -12 -13 10.83 3.35
 4 12 -13 10.37 4.8
 4 -12 -12 39.78 8.25
 -4 12 -12 27.03 6.52
 4 12 -12 28.48 5.29
 -4 -12 -12 33.53 3.6
 4 -12 -12 24.19 4.1
 4 12 -12 25 5.5
 4 12 -11 81.97 8.53
 4 -12 -11 75.94 10.02
 4 12 -11 77.5 5.61
 -4 12 -11 74.82 8.32
 4 12 -11 83.09 7.18
 4 -12 -11 84.33 5.54
 -4 -12 -11 87.69 5.1
 4 12 -11 60.7 6.62
 -4 12 -10 32.31 7.66
 4 12 -10 14.13 5.61
 4 -12 -10 19.46 6.81
 4 12 -10 24.06 5.11
 -4 12 -10 14.72 6.19
 4 -12 -10 0.43 0.59
 -4 -12 -10 -0.17 0.77
 4 12 -10 7.9 4.08
 4 12 -9 2.43 4.55
 -4 12 -9 10.45 5.68
 4 -12 -9 6.4 7.05
 4 12 -9 3.9 3.81
 -4 12 -9 4.84 6.17
 -4 -12 -9 6.03 4.96
 4 12 -9 9.62 5.69
 4 12 -8 24.1 4.28
 -4 12 -8 20.41 6.74
 -4 -12 -8 26.03 6.01
 4 -12 -8 15.32 6.66
 -4 12 -8 19.5 6.1
 4 12 -8 26.23 5.27
 4 -12 -8 22.51 2.33
 -4 -12 -8 23.62 2.27
 -4 -12 -7 8.62 1.38
 4 12 -7 15.09 4.73
 -4 12 -7 0.7 5.77
 -4 12 -7 6.1 5.56
 -4 -12 -7 18.69 5.77
 4 -12 -7 8.38 1.14
 4 12 -7 15.38 3.85
 -4 -12 -6 21.94 3.98
 4 12 -6 21.58 4.99
 -4 12 -6 16.74 5.9
 4 12 -6 23.02 3.95
 -4 12 -6 19.94 6.31
 -4 -12 -5 72.9 6.24
 -4 -12 -5 65.28 5.45
 -4 12 -5 60.07 7.98
 4 12 -5 80.71 7.12
 4 12 -5 84.27 5.46
 -4 12 -5 91.73 8.51
 -4 12 -4 4.1 5.17
 4 -12 -4 -1.68 5.87
 -4 -12 -4 7.6 4.16
 -4 12 -4 2.1 5.42
 4 12 -4 6.09 2.67
 -4 -12 -4 3.42 3.11
 -4 12 -3 10.47 5.51
 4 -12 -3 16.49 6.09
 -4 -12 -3 12.62 4.38
 -4 -12 -3 16.37 3.48
 -4 12 -3 12.68 6.08
 4 12 -3 14.79 2.47
 4 -12 -3 17.62 3.03
 4 -12 -2 6.48 6.38
 -4 -12 -2 3.77 4.3
 -4 12 -2 9.92 5.73
 4 -12 -2 5.26 2.28
 -4 -12 -2 0.81 3.13
 -4 12 -1 19.2 6.15
 -4 -12 -1 13.38 3.16
 4 -12 -1 -0.17 0.67
 4 -12 -1 10.32 5.66
 -4 -12 -1 9.23 4.79
 -4 12 -1 9.91 4.97
 -4 12 0 -2.86 5.63
 4 -12 0 1.23 1.94
 -4 -12 0 0.81 2.99
 -4 -12 0 -1.24 4.63
 4 -12 0 7.77 5.54
 -4 12 0 3.8 4.23
 -4 12 1 25.37 6.16
 -4 -12 1 16.61 3.56
 -4 -12 1 17.39 5.59
 4 -12 1 23.49 6.39
 -4 -12 1 16.79 5.68
 -4 12 1 19.64 4.79
 -4 12 2 5.17 5.8
 -4 -12 2 5.21 3
 4 -12 2 8.35 1.95
 4 -12 2 14.67 5.93
 -4 -12 2 7.39 5.52
 -4 -12 2 15.78 5.39
 -4 12 3 14.29 6.41
 4 -12 3 12.07 1.9
 -4 -12 3 15.59 3.65
 -4 -12 4 7.12 3.56
 -4 -12 4 1.22 4.57
 -4 -12 5 77.83 5.88
 -4 -12 5 73.39 7.38
 -4 -12 6 31.31 5.17
 -4 -12 7 9.61 4.56
 -4 -13 -20 -1.12 8.98
 4 -13 -20 -9.7 8.4
 4 -13 -19 3.97 7.88
 -4 13 -19 6.3 6.66
 4 -13 -18 -1.01 7.88
 -4 13 -18 2.13 6.45
 4 -13 -17 4.08 7.65
 -4 13 -17 2.14 6.35
 4 -13 -16 2.06 8.04
 -4 13 -16 10.78 6.7
 4 -13 -15 -1.03 8.02
 -4 13 -15 7.2 6.45
 4 -13 -14 -1.03 7.62
 4 13 -14 2.84 5.05
 -4 13 -14 9.38 6.68
 4 13 -13 11.16 5
 4 -13 -13 10.28 7.75
 -4 13 -13 -2.9 6.32
 4 13 -13 11.68 5.15
 4 13 -12 3.04 4.73
 4 -13 -12 14.3 8.08
 4 13 -12 2.49 4.78
 -4 13 -12 0.73 5.87
 4 13 -11 6.22 4.7
 4 -13 -11 6.07 7.55
 4 13 -11 9.7 5.09
 -4 13 -11 4.37 6.31
 4 13 -10 5.38 4.27
 4 -13 -10 9.02 7.3
 -4 13 -10 -2.19 6.51
 4 13 -10 8.86 4.87
 4 -13 -9 11.87 7.53
 -4 13 -9 4.4 6.44
 4 13 -9 9.04 4.88
 -4 13 -9 4.15 6.66
 4 13 -9 8.33 4.07
 -4 13 -8 28.72 7.2
 4 13 -8 43.91 6.12
 4 13 -8 29.38 4.54
 -4 13 -8 23.44 7.14
 -4 13 -7 -5.17 5.95
 4 13 -7 8.3 5.47
 -4 13 -7 18.06 6.75
 4 13 -7 8.96 3.38
 -4 -13 -7 7.16 4.33
 -4 13 -6 11.88 6.31
 4 13 -6 14.11 5.36
 -4 13 -6 7.6 6.06
 4 13 -6 13.66 3.46
 -4 -13 -6 14.6 4.63
 -4 13 -5 5.89 6.22
 4 -13 -5 9.29 6.46
 -4 -13 -5 6.96 4.38
 -4 13 -5 8.23 6.3
 4 13 -5 9.34 2.95
 -4 -13 -5 10.98 3.62
 -4 13 -4 4.24 6.14
 4 -13 -4 3.65 7.06
 -4 -13 -4 3.68 4.2
 -4 13 -4 11.3 6.5
 4 -13 -4 4.94 3
 4 13 -4 5.04 2.63
 -4 -13 -4 3.85 3.52
 4 -13 -3 1.8 6.67
 -4 -13 -3 7.2 4.72
 -4 13 -3 13.65 6.64
 -4 -13 -3 10.37 3.4
 -4 13 -3 6.07 5.55
 4 -13 -3 11.14 2.81
 4 -13 -2 17.04 2.81
 -4 -13 -2 8.24 3.55
 -4 13 -2 13.39 5.68
 4 -13 -2 22.04 6.91
 -4 -13 -2 10.04 5.05
 -4 13 -2 11.43 6.57
 -4 -13 -1 9.57 3.35
 4 -13 -1 4.79 2.45
 -4 13 -1 4.8 4.83
 4 -13 -1 6.05 6.13
 -4 -13 -1 -1.89 4.99
 -4 13 -1 11.5 6.37
 -4 -13 0 23.86 3.75
 -4 13 0 31.56 5.47
 4 -13 0 28.72 7.36
 -4 -13 0 30.9 7.17
 -4 -13 0 25.59 5.89
 -4 13 0 20.22 6.46
 -4 13 1 16.62 6.68
 4 -13 1 20.55 6.48
 -4 -13 1 5.35 6.1
 -4 -13 1 -2.88 5.93
 -4 -13 1 0.87 3.35
 -4 13 2 5.64 6.59
 -4 -13 2 4.41 5.87
 -4 -13 2 11.43 6.29
 4 -13 2 9.72 2.05
 -4 -13 2 8.75 3.22
 -4 -13 3 14.06 5.78
 -4 -13 3 6.96 3.35
 -4 -13 4 6.01 5.42
 -4 -13 4 5.07 3.7
 -4 -13 5 15.67 5.65
 -4 -13 5 9.09 3.69
 -4 -13 6 8.15 5.03
 -4 -13 7 7.87 4.83
 -4 -14 -19 8.28 9.36
 4 -14 -19 8.36 9.27
 -4 14 -18 0.71 7.39
 -4 -14 -18 1.2 10.08
 4 -14 -18 7.46 8.81
 -4 14 -17 6.44 7.07
 4 -14 -17 9.73 9.32
 -4 14 -16 -7.97 7.43
 4 -14 -16 -2.18 8.57
 -4 14 -15 -6.58 7
 4 -14 -15 5.49 8.65
 -4 14 -14 7.38 6.94
 4 -14 -14 -1.1 8.67
 -4 14 -13 12.66 6.84
 4 14 -13 11.37 5.6
 4 -14 -13 8.79 8.44
 -4 14 -12 11.27 6.85
 4 14 -12 5.33 5.37
 4 -14 -12 15.32 9.16
 -4 14 -11 50.8 8.27
 4 14 -11 48.67 6.94
 4 -14 -11 49.96 10.12
 4 14 -10 75.78 7.78
 -4 14 -10 53.4 8.6
 4 -14 -10 76.35 10.59
 4 14 -9 23 5.9
 -4 14 -9 21.49 7.32
 4 -14 -9 15.95 8.7
 -4 14 -8 15.5 6.95
 4 14 -8 19.4 5.86
 -4 -14 -8 17.4 4.92
 -4 14 -7 28.18 7.55
 -4 -14 -7 31.83 5.49
 -4 14 -6 22.11 7.01
 -4 -14 -6 11.3 5.12
 4 -14 -6 12.2 7.64
 -4 14 -6 21.75 7.35
 -4 14 -5 128.13 10.17
 -4 -14 -5 113.33 8.68
 4 -14 -5 101.17 11.55
 4 -14 -5 105.37 6.74
 -4 14 -5 111.58 10.4
 -4 14 -4 27.25 6.69
 -4 14 -4 24.05 6.96
 -4 -14 -4 22.09 5.61
 4 -14 -4 28.58 8.39
 4 -14 -4 16.99 3.37
 -4 -14 -3 65.24 5.55
 -4 14 -3 74.42 8.36
 -4 14 -3 64.72 8.57
 -4 -14 -3 92.84 7.87
 -4 -14 -3 68.2 9.54
 4 -14 -3 68.77 9.79
 4 -14 -3 61.62 4.65
 -4 14 -2 4.08 7.03
 -4 -14 -2 8.25 6.97
 4 -14 -2 -3.8 7.23
 -4 -14 -2 5.1 5.36
 -4 -14 -2 2.06 3.55
 4 -14 -2 8.68 2.75
 -4 14 -2 9.09 5.95
 -4 14 -1 9.12 7.33
 -4 -14 -1 8.12 5.9
 -4 -14 -1 4.44 6.59
 4 -14 -1 6.52 6.71
 4 -14 -1 4.78 2.76
 -4 -14 -1 6.19 3.75
 -4 14 -1 2.48 5.2
 4 -14 0 0.16 1.26
 -4 -14 0 20.59 3.99
 -4 -14 0 27.46 7.45
 -4 -14 0 26.56 6.51
 4 -14 0 26.36 7.64
 -4 14 0 22.74 6.92
 -4 -14 1 9.75 3.82
 -4 -14 1 6.62 6.24
 4 -14 1 13.22 7.13
 -4 14 1 12 7.04
 -4 -14 2 1.91 3.54
 -4 -14 2 8.74 6.5
 -4 -14 3 85.98 6.58
 -4 -14 3 97.24 9.62
 -4 -14 4 20.09 4.45
 -4 -14 4 17.99 6.68
 -4 -14 5 121.23 7.81
 -4 -14 5 123.3 10.18
 -4 -14 6 23.2 6.22
 -4 15 -17 11.48 7.48
 4 -15 -17 2.27 9.26
 -4 -15 -17 16.38 9.89
 -4 15 -16 -2.19 6.95
 -4 -15 -16 13.95 10.37
 4 -15 -16 5.74 9.28
 -4 15 -15 -0.74 7.46
 4 -15 -15 2.32 9.21
 -4 -15 -15 19.06 10.35
 -4 15 -14 25.61 7.73
 -4 -15 -14 21.55 10.34
 4 -15 -14 33.7 10.11
 -4 15 -13 -2.29 7.22
 4 -15 -13 -2.33 9.39
 -4 15 -12 16.25 7.57
 4 15 -12 37.14 6.76
 4 -15 -12 27.82 9.81
 -4 15 -11 20.39 7.75
 4 15 -11 11.62 5.83
 4 -15 -11 4.61 8.57
 -4 15 -10 36.57 7.93
 4 -15 -10 39.99 10.58
 -4 15 -9 17.68 7.49
 -4 15 -8 24.43 7.5
 -4 15 -7 23.89 7.69
 4 -15 -7 17.64 9
 -4 -15 -7 37.31 9.12
 -4 15 -6 64.69 9.13
 -4 -15 -6 57.28 10.09
 4 -15 -6 64.21 10.5
 -4 15 -5 11.76 7.52
 4 -15 -5 -1.07 8.1
 -4 -15 -5 1.14 5.08
 -4 -15 -5 2.14 8.26
 -4 15 -4 85.53 9.87
 -4 -15 -4 66.69 10.07
 4 -15 -4 55.81 10.2
 -4 -15 -4 62.52 7.58
 -4 15 -4 66.39 8.84
 -4 15 -3 12.9 7.33
 -4 -15 -3 16.19 8.29
 4 -15 -3 10.35 7.96
 -4 -15 -3 14.62 5.98
 -4 15 -3 13.86 6.52
 -4 15 -2 52.31 8.98
 -4 -15 -2 55.01 9.75
 4 -15 -2 44.63 9.34
 -4 -15 -2 41.01 7.22
 -4 15 -2 62.53 7.98
 -4 15 -1 0.89 7.44
 -4 -15 -1 -0.95 7.2
 4 -15 -1 0.99 7.26
 -4 -15 -1 -2.12 6.27
 -4 15 0 37.04 8.77
 4 -15 0 27.97 7.95
 -4 -15 0 24.8 8.01
 -4 -15 1 3.54 6.67
 -4 -15 2 62.03 8.69
 -4 -15 3 18.63 7.32
 -4 -15 4 96.06 9.76
 -4 -15 5 3.6 6.38
 -4 -15 6 84.62 8.63
 -4 16 -15 50.26 8.81
 4 -16 -15 27.86 10.06
 -4 -16 -15 30.32 11.06
 -4 16 -14 -2.3 7.31
 4 -16 -14 6.1 9.31
 -4 -16 -14 1.32 10.24
 -4 16 -13 35.17 8.7
 -4 -16 -13 48.49 11.89
 4 -16 -13 20.76 9.5
 -4 16 -12 14.33 7.6
 4 -16 -12 25.6 9.91
 -4 16 -11 37.25 8.58
 4 -16 -11 40.06 10.8
 -4 16 -10 9.87 7.4
 -4 -16 -10 13.92 10.02
 -4 16 -9 113.1 11.65
 -4 -16 -9 169.06 15.55
 -4 16 -8 7.6 7.77
 4 -16 -8 10.64 9.59
 -4 -16 -8 2.44 8.87
 -4 16 -7 131.83 12.44
 4 -16 -7 159.94 14.36
 -4 -16 -7 134.67 14.17
 -4 16 -6 12.99 8.2
 -4 -16 -6 12.8 8.73
 4 -16 -6 10.37 9.13
 -4 16 -5 81.09 10.2
 4 -16 -5 73.71 11.16
 -4 -16 -5 57.86 10.82
 -4 16 -4 48.42 9.1
 -4 -16 -4 47.5 9.95
 4 -16 -4 73.52 10.88
 -4 16 -3 40.2 8.9
 -4 -16 -3 34.34 9.41
 4 -16 -3 53.6 10.35
 -4 16 -2 20.44 8.15
 -4 -16 -2 10.41 8.36
 4 -16 -2 12.86 8.31
 -4 16 -1 121.74 11.91
 4 -16 -1 113.75 12.19
 -4 -16 -1 94.65 11.37
 -4 -16 0 30.19 8.75
 -4 -16 1 114.29 11.59
 -4 -16 2 17.03 7.73
 -4 -16 3 47.01 8.74
 -4 -16 4 50.89 8.83
 -4 -16 5 92.49 9.76
 -4 17 -14 16.16 8.31
 -4 17 -13 9.47 7.9
 4 -17 -13 12.67 10.08
 -4 17 -12 51.6 9.22
 4 -17 -12 73.52 12.12
 -4 17 -11 -6.58 8.23
 -4 -17 -11 6.67 10.68
 -4 17 -10 76.21 10.41
 -4 -17 -10 59.23 11.93
 -4 17 -9 28.13 8.96
 -4 -17 -9 5.18 9.7
 4 -17 -9 27.45 10.2
 -4 17 -8 60.03 10.15
 -4 -17 -8 58.53 11.88
 4 -17 -8 61.81 11.73
 -4 17 -7 8.87 8.35
 -4 -17 -7 23.68 10.17
 4 -17 -7 13.43 10.08
 -4 17 -6 114.7 11.96
 -4 -17 -6 120.59 13.86
 4 -17 -6 101.13 13.32
 -4 17 -5 3.69 8.54
 -4 -17 -5 11.88 9.27
 4 -17 -5 -1.18 9.25
 -4 17 -4 142.94 12.72
 4 -17 -4 120.05 13.82
 -4 -17 -4 137.73 14.45
 -4 17 -3 3.83 8.47
 4 -17 -3 3.42 8.87
 -4 -17 -3 13.51 8.91
 4 -17 -2 67.93 10.9
 -4 -17 -2 77.52 11.59
 -4 -17 -1 11.62 8.72
 -4 -17 0 58.09 10.35
 -4 -17 1 4.89 8.25
 -4 -17 2 70.27 10.35
 -4 -17 3 9.79 7.82
 -4 -17 4 96.86 10.76
 -4 18 -12 7.28 7.9
 -4 18 -11 71.5 10.23
 -4 18 -10 -2.56 8.3
 4 -18 -10 -2.59 9.83
 -4 -18 -10 8.1 10.86
 -4 18 -9 41.02 9.62
 4 -18 -9 46.26 11.29
 -4 -18 -9 41.3 11.57
 -4 18 -8 18.78 9.05
 4 -18 -8 20.37 10.08
 -4 -18 -8 45.87 12.05
 -4 18 -7 25.62 8.78
 4 -18 -7 18.88 10.21
 -4 -18 -7 29.59 10.73
 -4 18 -6 8.42 8.71
 4 -18 -6 -3.72 9.78
 -4 -18 -6 11.35 10.64
 -4 18 -5 102.13 11.86
 -4 -18 -5 112.04 13.78
 4 -18 -5 100.04 13.07
 -4 -18 -4 7.2 10.43
 4 -18 -4 16.75 9.87
 -4 -18 -3 96.83 12.81
 -4 -18 -2 -1.13 9.43
 -4 -18 -1 82.94 12.15
 -4 -18 0 5.26 9.37
 -4 -18 1 65.69 11.04
 -4 -18 2 6.74 8.48
 -4 -18 3 106.37 11.37
 -4 19 -8 56.22 10.55
 -4 -19 -7 11.81 11.07
 4 -19 -6 37.71 11.59
 -4 -19 -6 41.12 12.03
 -4 -19 -5 36.44 11.54
 -4 -19 -4 18.36 10.65
 -4 -19 -3 13.09 10.09
 -4 -19 -2 34.62 10.9
 -4 -19 -1 -8.93 9.31
 -4 -19 0 23.6 9.69
 -4 -19 1 -1.02 8.86
 -4 -19 2 42.68 10.15
 -4 -20 -1 10.06 9.64
 -4 -20 0 2.14 9.49
 -4 -20 1 18.26 9.26
 -5 0 -27 0.81 7.22
 5 0 -27 -5.08 8.91
 -5 0 -26 -2.42 7.05
 -5 0 -25 2.39 7.46
 -5 0 -24 5.47 7.33
 -5 0 -23 -3.05 7.3
 -5 0 -22 -0.74 6.54
 -5 0 -21 -3.6 6.27
 -5 0 -20 3.22 4.54
 5 0 -20 1.35 5.04
 -5 0 -20 0.69 5.46
 -5 0 -19 -1.04 3.98
 5 0 -19 -5.19 4.65
 5 0 -19 -2.69 3.17
 -5 0 -19 -1.33 5.36
 -5 0 -18 0.5 3.99
 5 0 -18 4.95 4.88
 -5 0 -18 -5.68 4.76
 5 0 -18 0.6 2.95
 5 0 -17 0.3 2.83
 5 0 -17 0.2 2.21
 -5 0 -17 4.2 4.51
 -5 0 -17 3.38 3.6
 5 0 -17 2.97 4.32
 5 0 -16 -1.17 4.11
 5 0 -16 -2.32 2.9
 5 0 -16 0.57 3.94
 5 0 -16 5.15 2.28
 -5 0 -16 -1.14 4.09
 -5 0 -16 0.92 3.34
 -5 0 -15 3.74 3.85
 5 0 -15 2.07 2.11
 5 0 -15 1.12 3.67
 5 0 -15 -0.56 2.71
 -5 0 -15 3.51 3.21
 -5 0 -14 -0.5 3.76
 5 0 -14 2.05 2.06
 5 0 -14 1.89 2.52
 5 0 -14 -0.54 3.57
 -5 0 -14 1.67 2.97
 -5 0 -13 -0.47 3.19
 5 0 -13 -0.2 1.95
 5 0 -13 -3.51 3.42
 5 0 -13 2.82 2.36
 -5 0 -13 -0.39 2.72
 -5 0 -12 3.01 3.13
 5 0 -12 2.33 3.18
 5 0 -12 -1.68 2.13
 -5 0 -12 -0.37 2.63
 5 0 -12 0.19 1.83
 5 0 -11 0.43 3.16
 5 0 -11 -0.22 1.88
 -5 0 -11 -1.98 3.12
 -5 0 -11 0.68 2.28
 5 0 -11 0.37 1.72
 5 0 -10 -0.2 1.66
 -5 0 -10 2.88 2.33
 -5 0 -10 -1.57 2.03
 5 0 -10 1.05 1.6
 5 0 -9 2.38 1.64
 -5 0 -9 -0.33 0.63
 -5 0 -9 1.14 1.54
 5 0 -9 0.32 2.42
 5 0 -9 0.99 1.46
 5 0 -8 -0.28 2.36
 5 0 -8 -0.92 1.37
 5 0 -8 -0.16 1.32
 -5 0 -8 -0.29 0.43
 5 0 -7 -0.5 1.9
 5 0 -7 0.97 1.07
 5 0 -6 0.22 1.66
 5 0 -6 -0.07 0.85
 5 0 -6 2.34 1.09
 5 0 -5 0.41 0.72
 5 0 -5 0.93 1.61
 5 0 -4 2.16 1.29
 5 0 -4 0.53 0.68
 -5 0 -4 0.14 0.7
 -5 0 -3 0.44 0.44
 5 0 -3 0.89 1.09
 -5 0 -3 1.01 0.66
 -5 0 -2 0.15 0.77
 5 0 -2 0.82 0.99
 -5 0 -2 0.95 0.62
 5 0 -1 0.33 0.98
 -5 0 -1 0.27 0.75
 -5 0 -1 0.16 0.68
 5 0 0 1.42 1.13
 -5 0 0 -0.57 0.85
 -5 0 0 1.32 0.92
 5 0 1 0.57 1
 -5 0 1 -0.69 1.03
 -5 0 1 0.12 0.86
 -5 0 2 0.49 1.12
 5 0 2 -0.73 1.09
 5 0 2 0.22 0.69
 5 0 3 0.72 1.29
 -5 0 3 0.55 0.59
 -5 0 3 0.38 1.26
 -5 0 4 0.64 1.09
 -5 0 4 -0.23 1.61
 -5 0 4 1.41 1.12
 5 0 4 -0.71 1.47
 5 0 4 -0.37 1.25
 -5 0 4 0.65 1.53
 -5 0 5 1.02 1.23
 5 0 5 0.85 1.73
 -5 0 5 0.15 1.27
 5 0 5 0.89 1.54
 5 0 6 0.52 1.64
 5 0 7 -1.37 1.93
 -5 0 7 1.8 2.41
 5 0 7 -0.3 2.09
 5 0 8 1.98 2.41
 5 0 8 0.35 2.33
 -5 0 8 -0.98 2.31
 5 0 9 0.45 2.7
 -5 0 9 -2.13 2.64
 5 0 9 -0.39 2.76
 -5 0 10 -0.38 2.79
 5 0 10 6.1 3.45
 5 0 10 -2.18 2.9
 -5 0 11 0.81 3.09
 5 0 11 3.99 3.75
 -5 0 12 2.57 3.34
 5 0 12 -1.9 3.96
 -5 0 13 1.36 3.75
 5 0 13 0.69 4.53
 5 0 14 -2.98 4.69
 5 0 15 6.44 5.3
 5 0 16 3.45 5.29
 -5 1 -27 8.85 7.85
 5 1 -27 -6 9.46
 -5 1 -26 11.21 7.08
 5 1 -26 3.98 8.37
 -5 1 -25 15.06 7.27
 -5 1 -24 31.91 8.01
 -5 1 -23 6.09 7
 -5 1 -22 23.78 7.27
 -5 1 -21 9.33 6.33
 -5 1 -20 -1.38 5.64
 -5 1 -20 5.55 4.46
 5 -1 -20 -1.32 5.1
 5 1 -20 4.78 5.02
 5 1 -19 15.1 3.94
 -5 1 -19 29.83 6.38
 5 1 -19 16.46 5.56
 -5 1 -19 15.08 4.77
 5 -1 -19 22.25 5.83
 -5 -1 -19 16.44 4.76
 5 -1 -19 18.2 3.22
 5 1 -18 11.18 3.44
 5 -1 -18 9.98 2.8
 5 -1 -18 13.65 3.07
 -5 1 -18 8.86 5.09
 -5 1 -18 14.6 4.34
 -5 -1 -18 15.35 4.22
 5 1 -18 8.2 4.61
 5 -1 -18 10.96 5.04
 5 -1 -17 42.43 4.21
 5 1 -17 53.49 5
 5 1 -17 51.92 6.4
 5 -1 -17 60.42 6.45
 5 -1 -17 60.42 4.63
 -5 1 -17 58.12 6.51
 -5 1 -17 49.15 5.75
 -5 -1 -17 62.19 5.61
 5 1 -16 64.12 6.51
 5 -1 -16 61.68 6.47
 -5 1 -16 82.9 7.24
 5 -1 -16 71.23 5.06
 5 -1 -16 70.15 4.81
 5 1 -16 83.98 7.31
 5 1 -16 59.37 5.4
 -5 1 -16 76.93 6.42
 -5 -1 -16 69.02 5.94
 -5 1 -15 96.28 7.67
 5 -1 -15 95.44 6.01
 5 1 -15 101.75 6.48
 5 -1 -15 88.9 5.49
 5 1 -15 89.28 7.62
 -5 1 -15 98.78 7.19
 -5 -1 -15 91.18 6.77
 -5 1 -14 22.49 4.54
 5 -1 -14 24.8 3.15
 5 -1 -14 17.48 2.71
 5 1 -14 18.62 3.52
 5 1 -14 23.83 4.59
 -5 1 -14 28.34 4.14
 -5 -1 -14 26.12 3.93
 -5 1 -13 81.88 6.7
 5 -1 -13 89.58 5.62
 5 1 -13 88.77 7.07
 5 1 -13 97.42 5.95
 5 -1 -13 86.32 5.14
 -5 1 -13 91.92 6.62
 -5 -1 -13 86.29 6.25
 -5 1 -12 29.69 4.23
 5 1 -12 30.08 3.44
 5 1 -12 35.58 4.39
 5 -1 -12 33.2 2.82
 -5 -1 -12 28.12 3.49
 5 -1 -12 24.17 3.13
 5 1 -11 16.73 3.4
 5 1 -11 17.85 2.75
 5 -1 -11 19.67 2.15
 -5 1 -11 19 3.46
 -5 -1 -11 20.22 3.06
 5 -1 -11 20.03 2.79
 5 1 -10 35.78 3.35
 5 -1 -10 36.91 2.7
 -5 1 -10 31.29 3.79
 -5 -1 -10 43.31 3.69
 5 -1 -10 41.19 3.86
 5 -1 -10 39.74 3.34
 5 1 -9 34.73 2.82
 5 -1 -9 36.78 2
 5 -1 -9 32.84 2.68
 5 1 -9 32 3.3
 5 -1 -9 36.6 3.33
 -5 1 -9 30.27 3.24
 5 -1 -8 260.97 11.95
 5 -1 -8 257.58 11.51
 5 1 -8 260.77 12.19
 5 -1 -8 273.44 10.78
 5 1 -8 277.1 11.64
 -5 1 -8 246.99 10.42
 5 -1 -8 253.26 10.97
 5 -1 -7 93.86 5.42
 5 -1 -7 92.43 5.65
 5 1 -7 104.88 6
 5 1 -7 102.69 5.47
 5 1 -7 98.6 5.72
 -5 1 -7 103.52 4.46
 5 -1 -7 96.74 4.96
 5 1 -6 161.32 7.98
 5 -1 -6 149.37 7.66
 5 -1 -6 153.5 7.6
 5 1 -6 152.83 7.45
 5 1 -6 161.27 7.97
 5 -1 -6 153.17 7.1
 5 -1 -5 331.35 14.56
 5 1 -5 352.21 14.92
 5 -1 -5 335.7 15.08
 5 1 -5 353.14 15.33
 5 -1 -5 338.53 14.97
 5 1 -4 333.18 14.02
 5 1 -4 323.69 14.1
 5 -1 -4 322.72 13.75
 -5 1 -4 322.16 13.99
 -5 -1 -4 319.68 13.53
 -5 1 -4 314.72 13.11
 5 -1 -4 291.31 13.52
 5 1 -3 319.91 13.91
 -5 -1 -3 324.4 13.55
 -5 1 -3 326.21 13.88
 -5 1 -3 306.69 13.36
 -5 1 -2 337.44 13.82
 5 1 -2 324.63 14.26
 -5 -1 -2 327.93 14.02
 -5 1 -2 323.28 14.2
 5 1 -2 325.64 14.22
 -5 -1 -2 329.8 14.08
 -5 1 -1 2647.69 107.86
 5 1 -1 2642.11 107.82
 5 1 -1 2713.34 107.87
 -5 1 -1 2620.02 107.54
 -5 -1 -1 2561.91 107.69
 5 1 0 285.14 11.55
 -5 1 0 295.71 11.61
 -5 1 0 267.86 11.35
 -5 1 1 2697.67 107.27
 5 1 1 2639.15 107.18
 5 1 1 2387.51 107
 5 -1 1 2732.09 106.87
 5 1 2 419.84 17.31
 -5 -1 2 397.12 17.86
 5 1 2 402.52 17.58
 -5 1 2 418.9 17.58
 -5 -1 3 329.61 13.67
 -5 1 3 296.92 13.27
 -5 1 3 304.2 13.76
 -5 1 3 310.38 13.56
 5 1 3 307.2 13.58
 5 1 3 315.39 13.02
 -5 -1 3 297.5 13.86
 -5 1 4 323.13 13.8
 -5 -1 4 299.9 13.74
 -5 1 4 316.66 13.01
 -5 -1 4 310.62 14.02
 5 -1 4 309.58 13.88
 -5 1 4 289.39 13.19
 5 1 4 303.03 13.74
 -5 -1 5 383.6 16.63
 5 1 5 396.77 17.41
 5 -1 5 395.28 17.59
 5 1 5 396.41 17.34
 -5 -1 5 391.85 17.4
 5 -1 6 222.87 10.67
 5 1 6 207.56 10.37
 5 1 7 127.16 7.39
 -5 1 7 124.31 7.2
 -5 -1 7 115.66 7.09
 5 1 7 123.01 7.06
 5 -1 7 140.5 7.5
 -5 1 8 338.46 15.95
 -5 -1 8 343.91 16.02
 5 1 8 324.26 16.22
 5 1 8 345.63 16.02
 5 -1 8 327.93 16.12
 -5 1 9 49.82 4.45
 5 1 9 47.43 4.71
 5 1 9 48.09 4.65
 5 -1 9 53.95 4.78
 -5 1 10 33.32 4.08
 5 1 10 36.05 4.57
 5 1 10 27.46 4.08
 5 -1 10 31.46 4.46
 -5 1 11 21.51 4.02
 5 1 11 12.51 4.24
 -5 1 12 67.18 5.81
 5 1 12 48.65 6.35
 -5 1 13 131.76 8.79
 5 1 13 140.33 10.06
 -5 1 14 32.64 5.04
 5 1 14 34.21 6.25
 -5 1 15 134.51 9.12
 5 1 15 143.29 11.07
 -5 1 16 104.32 8.08
 5 1 16 93.8 9.95
 -5 2 -27 7.14 7.24
 -5 -2 -27 24.2 8.14
 5 2 -27 16.67 8.47
 5 -2 -27 -1.03 9.66
 -5 -2 -26 14.44 7.53
 -5 2 -26 12.65 7.66
 5 -2 -26 10.21 8.91
 5 2 -26 7.81 8.7
 -5 -2 -25 15.82 7.37
 -5 2 -25 17.21 7.4
 -5 2 -24 10.78 7.49
 -5 -2 -24 17.85 7.49
 -5 2 -23 0.75 6.63
 -5 -2 -23 0.76 6.83
 -5 -2 -22 19.87 6.96
 -5 2 -22 19.87 6.83
 -5 -2 -21 -5.7 6.67
 -5 2 -21 2.14 6.01
 5 -2 -21 8.02 6.01
 5 2 -20 27.51 4.55
 -5 2 -20 37.08 6.79
 -5 2 -20 30.32 5.53
 5 -2 -20 38.01 6.35
 5 2 -20 31.17 6.44
 5 -2 -20 32.36 4.37
 5 2 -19 20.02 4.34
 5 -2 -19 24.69 4.1
 -5 2 -19 25.08 6.36
 -5 2 -19 29.99 5.45
 5 2 -19 25.99 6.04
 5 -2 -19 39.59 6.08
 5 -2 -18 106.52 8.31
 5 2 -18 93.99 8.23
 5 -2 -18 83.85 6.25
 -5 2 -18 85.66 8.18
 -5 -2 -18 87.82 7.11
 -5 2 -18 89.84 7.53
 5 -2 -18 93.18 5.2
 5 2 -18 73.8 6.56
 5 2 -17 48.03 5.3
 5 -2 -17 51.02 3.73
 5 -2 -17 55.24 4.96
 -5 2 -17 60.39 6.7
 -5 2 -17 49.25 5.71
 -5 -2 -17 61.26 5.89
 5 -2 -17 47.55 6.02
 5 -2 -16 70.22 4.4
 5 2 -16 60.51 6.49
 5 -2 -16 83.67 7.18
 5 2 -16 63.7 5.75
 5 -2 -16 81.92 5.77
 -5 2 -16 72.86 6.98
 -5 -2 -16 74.27 5.98
 5 -2 -16 76.32 7.02
 5 2 -15 71.48 5.73
 5 -2 -15 72.65 6.78
 5 -2 -15 59.57 4.01
 5 2 -15 73.16 6.65
 5 -2 -15 62.88 5.24
 -5 2 -15 64.35 6.44
 -5 -2 -15 76.36 5.68
 -5 2 -14 79.81 6.77
 5 -2 -14 83.19 5.85
 5 2 -14 73.5 5.95
 5 -2 -14 90.53 7.27
 5 2 -14 86.06 7.1
 5 -2 -14 78.4 4.59
 -5 -2 -14 97.4 6.22
 -5 2 -13 70.09 6.18
 5 -2 -13 72.78 5.39
 5 2 -13 74.72 5.64
 5 -2 -13 88.79 6.72
 5 2 -13 73.58 6.27
 5 -2 -13 72.11 4.12
 -5 -2 -13 63.32 5.24
 -5 2 -12 79.37 6.28
 5 -2 -12 76 5.53
 5 2 -12 85.54 5.83
 5 -2 -12 76.37 4.33
 5 2 -12 89.16 6.63
 5 -2 -12 86.58 6.62
 -5 -2 -12 81.07 5.76
 5 -2 -11 410.81 18.39
 -5 2 -11 433.83 19.73
 5 -2 -11 399.88 18.97
 -5 2 -11 411.68 17.82
 5 2 -11 400.93 19.23
 -5 -2 -11 426.17 19.02
 5 -2 -11 417.76 17.67
 5 2 -11 421.29 19.91
 5 -2 -11 424.8 20.1
 5 2 -11 428.04 19.23
 5 -2 -10 21.7 1.68
 5 2 -10 22.6 3.24
 5 -2 -10 24.7 2.68
 5 -2 -10 18.99 2.84
 -5 2 -10 24 3.34
 -5 2 -10 20.19 3.29
 -5 2 -10 19.46 1.84
 5 2 -10 26.38 3.27
 -5 2 -9 190.71 7.55
 5 -2 -9 183.41 6.11
 5 -2 -9 202.09 7.18
 5 2 -9 186.74 7.11
 -5 2 -9 186.02 5.39
 5 2 -9 202.53 7.41
 -5 2 -8 107.2 4.63
 5 -2 -8 92.76 3.33
 5 -2 -8 103.6 4.16
 5 2 -8 113.27 4.98
 5 -2 -8 96.35 4.25
 5 2 -8 98.89 4.34
 5 2 -8 98.53 4.26
 5 2 -7 26.53 2.76
 5 2 -7 26.05 3.07
 5 -2 -7 27.38 2.87
 5 -2 -7 23.36 2.55
 5 -2 -7 24.64 2.29
 -5 2 -7 25.22 2.69
 5 2 -7 30.85 2.91
 5 2 -6 804.72 33.67
 5 -2 -6 765.59 33.85
 5 -2 -6 797.52 33.43
 5 2 -6 782.92 34.02
 -5 2 -6 806.7 33.75
 5 -2 -6 791.15 33.26
 5 2 -6 823.54 34.02
 5 2 -6 764.8 33.71
 5 -2 -5 592.92 25.84
 5 -2 -5 614.9 25.21
 5 2 -5 611.33 25.55
 5 -2 -5 546.27 25.17
 -5 2 -5 622.59 25.6
 5 2 -5 602.72 25.61
 5 2 -4 141.67 6.97
 -5 -2 -4 142.99 6.77
 5 -2 -4 140.18 6.91
 -5 2 -4 151.18 7.03
 5 -2 -4 139.15 7.37
 5 -2 -4 149.77 6.62
 5 -2 -3 380.81 17.05
 -5 -2 -3 380.29 16.42
 -5 2 -3 390.09 16.56
 -5 2 -3 378.92 15.92
 5 2 -3 400.59 16.67
 -5 -2 -2 62 3.21
 5 2 -2 61.71 3.32
 -5 2 -2 53.82 2.64
 5 2 -2 57.49 3.18
 5 -2 -2 55.61 3.14
 -5 2 -2 58.29 3.18
 -5 2 -1 1401.52 55.75
 5 2 -1 1405.79 56.21
 5 -2 -1 1299.44 56.04
 5 2 -1 1370.61 56.07
 -5 2 -1 1298.22 56.07
 5 -2 0 66.68 3.28
 -5 2 0 66.54 3.67
 5 2 0 66.79 3.6
 5 -2 0 73.56 3.72
 5 2 0 68.64 3.64
 5 -2 1 1445.53 60.42
 5 -2 1 1463.67 60.85
 5 2 1 1489.9 60.82
 -5 2 1 1475.57 60.93
 5 2 1 1546.89 60.94
 -5 -2 2 70.71 3.26
 -5 2 2 68.11 3.28
 5 2 2 71.86 3.71
 5 -2 2 60.28 3.67
 -5 2 2 69.11 4.01
 -5 -2 2 70.3 4.17
 -5 2 3 451.86 19.79
 -5 2 3 440.51 19.42
 5 2 3 434.79 19.72
 5 -2 3 465.08 19.76
 -5 -2 3 481.78 19.1
 -5 -2 4 155.09 7.76
 -5 2 4 150.65 7.57
 -5 2 4 150.49 7.13
 5 -2 4 144.36 7.32
 5 2 4 141.31 7.21
 -5 -2 5 653.95 27.79
 5 2 5 612.59 27.14
 5 2 5 641.02 27.34
 5 -2 5 642.27 27.37
 5 2 6 951.47 38.53
 5 -2 6 858.75 38.86
 -5 -2 6 904 37.28
 5 2 7 59.42 4.41
 5 2 7 46.43 3.95
 5 -2 7 50.74 4.32
 5 2 8 133.63 7.72
 5 -2 8 108.15 7.28
 5 2 8 125.37 7.19
 5 2 9 274.71 14.11
 5 2 9 274.43 13.56
 5 -2 9 264.24 13.86
 -5 2 10 12.94 3.18
 5 2 10 13 1.51
 5 2 10 13.7 3.73
 5 -2 10 20.02 3.81
 5 2 10 16.63 3.5
 5 2 11 558.33 23.38
 -5 2 11 546.24 25.43
 5 2 11 554.67 26.47
 -5 2 12 117.31 8.21
 5 2 12 147.62 9.76
 -5 2 13 114.03 7.8
 5 2 13 100.77 8.88
 -5 2 14 110.61 8.1
 5 2 14 110.79 9.46
 -5 2 15 113.84 8.43
 5 2 15 108.19 9.9
 5 -2 15 101.24 9.89
 -5 2 16 103.33 8.18
 -5 2 17 119.82 8.96
 -5 2 18 131.48 9.68
 5 3 -26 46.67 10.06
 5 -3 -26 37.56 9.9
 -5 -3 -26 40.42 8.48
 -5 3 -26 39.57 8.25
 -5 -3 -25 17.2 7
 -5 3 -25 10.76 7.07
 -5 -3 -24 6.14 6.92
 -5 3 -24 4.55 6.88
 -5 -3 -23 17.96 7.1
 -5 3 -23 14.85 7.09
 -5 -3 -22 34.85 7.13
 -5 3 -22 49.94 7.84
 -5 3 -21 8.47 6.25
 -5 -3 -21 16.18 6.94
 5 -3 -21 23.89 6.23
 -5 3 -20 149.61 10.78
 -5 -3 -20 122.48 10.22
 5 -3 -20 130.36 9.96
 5 3 -20 131.28 8.84
 5 -3 -20 128.45 8.38
 5 -3 -19 86.93 7.97
 5 -3 -19 71 6.11
 -5 3 -19 62.65 7.54
 -5 -3 -19 68.61 7.8
 5 3 -19 61.86 6.2
 5 3 -18 70.26 6.44
 -5 -3 -18 81.63 7.64
 -5 3 -18 57.45 7.5
 5 -3 -18 68.43 7.06
 5 -3 -18 67.18 5.91
 5 3 -17 60.12 5.98
 5 -3 -17 59.78 3.35
 5 -3 -17 59.66 5.6
 -5 3 -17 67.07 6.92
 -5 -3 -17 58.64 6.66
 5 -3 -17 64.56 6.55
 5 -3 -16 60.07 6.03
 -5 -3 -16 61.63 6.54
 -5 3 -16 44.95 5.98
 5 3 -16 43.05 5.19
 5 3 -16 58.38 6.22
 5 -3 -16 55.09 6.36
 5 -3 -16 54.2 3.07
 5 -3 -16 59.09 5.33
 5 3 -15 -0.57 3.71
 5 -3 -15 0.39 3.14
 -5 3 -15 -1.06 3.99
 -5 -3 -15 4.7 4.22
 5 3 -15 3.22 3.73
 5 -3 -15 5.11 3.92
 5 -3 -15 3.44 1.35
 5 3 -15 1.72 3.55
 5 -3 -14 90.44 6.65
 5 3 -14 94.46 6.84
 5 3 -14 95.85 7.48
 5 -3 -14 105.5 7.73
 5 -3 -14 95.15 4.44
 -5 3 -14 91.93 5.25
 -5 3 -14 81.61 6.86
 -5 -3 -14 97.27 7.39
 -5 3 -14 98.84 7.38
 5 -3 -13 370.91 17.85
 5 -3 -13 429.11 19.17
 5 3 -13 412.99 18.85
 5 -3 -13 363.45 15.59
 5 3 -13 392.36 18.2
 5 3 -13 365.09 17.78
 -5 3 -13 376.23 16.49
 -5 3 -13 347.73 18.12
 -5 3 -13 392.99 18.53
 -5 -3 -13 378.54 18.42
 5 -3 -12 77.45 5.83
 5 -3 -12 80.34 6.38
 5 3 -12 75.02 5.98
 5 3 -12 74.28 6.23
 5 3 -12 80.78 5.73
 -5 3 -12 79.64 4.57
 -5 3 -12 73.13 5.87
 -5 3 -12 77.72 6.14
 -5 -3 -12 74.53 5.93
 5 -3 -11 325.28 15.76
 5 3 -11 341.07 16.34
 5 3 -11 325.41 15.94
 5 -3 -11 352.37 16.59
 -5 3 -11 327.89 14.53
 5 3 -11 323.96 15.68
 -5 3 -11 319.75 15.92
 5 -3 -11 324.65 14.99
 -5 3 -11 314.77 15.94
 -5 -3 -11 325.51 15.94
 5 -3 -10 359.62 17.66
 5 -3 -10 364.75 16.89
 -5 3 -10 380.79 17.81
 -5 -3 -10 383.07 17.79
 5 3 -10 366.31 18
 5 -3 -10 406.44 18.33
 5 3 -10 367.36 17.74
 -5 3 -10 410.72 18.04
 5 3 -10 372.93 17.61
 5 3 -9 117.26 6.5
 5 -3 -9 112.78 6.88
 -5 3 -9 114.03 6.91
 5 -3 -9 110.39 6.12
 -5 -3 -9 110.84 6.72
 5 3 -9 108.47 6.71
 -5 3 -9 124.03 6.97
 5 3 -9 104.64 6.78
 5 3 -8 161.36 5.87
 5 -3 -8 175.64 6.03
 5 3 -8 172.49 5.22
 -5 3 -8 175.85 5.62
 5 -3 -8 169.65 4.75
 5 3 -8 160.96 5.66
 -5 3 -8 152.7 5.49
 5 -3 -7 462.99 7.17
 5 -3 -7 489.42 9.47
 5 3 -7 468.55 7.87
 -5 3 -7 455.72 8.21
 -5 -3 -7 488.14 8.45
 5 -3 -7 442.13 7.28
 5 3 -7 459.57 8.95
 -5 3 -7 480.37 8.76
 5 3 -7 442.26 8.8
 5 3 -6 968.84 41.7
 5 -3 -6 948.43 41.85
 5 -3 -6 979.72 40.91
 5 3 -6 1015.56 40.51
 5 3 -6 996.52 41.27
 5 -3 -6 933.57 41.14
 -5 3 -6 978.46 41.35
 5 3 -6 966.91 41.74
 5 -3 -5 764.98 33.37
 5 -3 -5 766.48 32.16
 5 -3 -5 766.06 32.71
 5 3 -5 806.87 32.71
 5 3 -5 763.02 31.94
 -5 3 -5 775.01 32.7
 5 3 -5 780.42 33.11
 5 3 -4 1883.82 81.86
 5 -3 -4 1923.39 80.85
 5 -3 -4 1922.31 82.21
 -5 -3 -4 1999.7 81.45
 5 -3 -4 1894.08 81.67
 5 3 -4 1957.04 81.54
 5 3 -4 2083.68 80.94
 -5 3 -4 1934.91 81.46
 -5 -3 -4 2007.16 81.5
 -5 3 -4 1995.34 80.64
 5 3 -3 672.89 28.01
 5 -3 -3 652.74 28.3
 -5 -3 -3 665.33 27.93
 -5 3 -3 654.19 27.83
 -5 -3 -3 663.7 27.83
 5 -3 -3 661.92 28.75
 5 -3 -2 192.39 9.56
 5 3 -2 208.08 8.98
 -5 3 -2 194.43 8.74
 -5 -3 -2 185.95 8.68
 5 3 -2 198.93 8.76
 5 -3 -2 189 8.73
 -5 3 -1 157.11 7.79
 5 3 -1 160.96 7.47
 5 3 -1 152.09 7.09
 5 -3 -1 158.67 7.12
 5 3 -1 160.62 7.27
 -5 3 -1 145.46 7.08
 -5 -3 -1 153.69 7.14
 5 3 0 7.81 1.47
 5 -3 0 6.61 1.33
 -5 3 0 8.75 1.39
 5 3 0 11.65 1.46
 5 3 0 8.65 1.37
 -5 -3 0 9.43 1.47
 -5 -3 1 226.43 9.44
 5 -3 1 209.95 8.87
 5 -3 1 217.86 9.39
 5 3 1 212.35 9.35
 -5 -3 2 278.83 11.63
 5 -3 2 258.3 11.72
 5 3 2 256.72 11.71
 -5 -3 2 280.12 12.61
 -5 -3 3 612.88 27.75
 5 -3 3 627.39 26.87
 -5 3 3 585.95 27.2
 5 3 3 631.55 26.86
 -5 -3 3 678.23 26.6
 -5 -3 4 2287.05 94.86
 -5 3 4 2148.66 93.84
 5 3 4 2294.11 93.72
 5 -3 4 2358.09 93.74
 -5 -3 5 786.05 33.81
 5 3 5 767 32.23
 5 -3 5 747.37 32.49
 5 3 5 771.22 32.48
 -5 3 5 746.77 32.44
 5 3 6 1095.7 45.59
 -5 -3 6 1058.39 47.11
 5 -3 7 578.85 25.78
 5 3 7 571.61 25.77
 5 3 7 575.78 25.17
 5 -3 8 210.26 11.11
 5 3 8 201.36 10.97
 5 3 8 204.69 10.4
 5 -3 9 168.82 10.09
 5 3 9 181.06 10.27
 5 3 9 175.37 9.5
 5 -3 10 422.45 20.79
 5 3 10 425.73 20.7
 5 -3 10 426.44 20.63
 5 -3 11 433.54 23.02
 5 3 11 522.53 23.47
 5 3 12 106.05 5.86
 -5 3 12 127.18 7.92
 5 3 12 119.07 8.99
 5 -3 12 140.24 9.48
 5 3 13 464.12 21.03
 -5 3 13 516.88 23.31
 5 -3 13 514.89 24.78
 5 3 13 543.71 25.03
 -5 3 14 153.29 9.66
 5 3 14 146.68 7.35
 5 -3 14 157.85 11.12
 5 3 14 149.96 11.06
 -5 3 15 4.65 4.58
 5 -3 15 -2.41 5.38
 5 3 15 -2.36 5.53
 -5 3 16 92.7 8.1
 -5 3 17 101.73 8.46
 -5 3 18 125.02 9.49
 -5 3 19 111.01 9.24
 -5 4 -26 8.32 7.09
 -5 -4 -26 9.33 7.5
 5 -4 -26 13.97 9.21
 5 4 -26 -0.92 8.27
 -5 4 -25 21.04 7.15
 -5 -4 -25 31.44 7.87
 5 -4 -25 18.79 8.76
 -5 4 -24 37.79 7.43
 -5 -4 -24 32.35 7.79
 -5 -4 -23 105.08 9.87
 -5 4 -23 85.99 9.42
 -5 4 -22 50.48 8.11
 -5 -4 -22 70.6 8.39
 5 -4 -21 78.25 7.08
 -5 -4 -21 77.15 8.91
 -5 4 -21 82.74 8.92
 5 -4 -21 102.46 8.68
 5 4 -21 90.35 7.77
 5 4 -20 58.07 6.24
 5 4 -20 51.66 6.05
 5 -4 -20 60.8 6.12
 -5 4 -20 59.6 7.52
 -5 -4 -20 54.41 7.55
 5 -4 -20 43.08 6.54
 -5 -4 -19 126.28 10.24
 -5 4 -19 129.88 10.22
 5 -4 -19 141.32 9.09
 5 4 -19 127.7 8.99
 5 4 -19 123.65 10.4
 5 -4 -19 140.8 10.17
 5 4 -19 145.84 9.18
 5 -4 -18 90.2 7.87
 5 4 -18 85.44 7.14
 5 4 -18 88.96 8.17
 5 -4 -18 98.56 7.32
 -5 -4 -18 94.82 8.29
 -5 4 -18 85.98 8.29
 -5 4 -18 98.81 7.95
 5 4 -18 89.06 7.45
 5 4 -17 80.59 7.08
 5 4 -17 92.64 6.92
 5 -4 -17 93.11 7.54
 5 4 -17 89.76 8.04
 5 -4 -17 80.13 6.8
 -5 4 -17 83.63 7.9
 -5 -4 -17 77.19 7.61
 -5 4 -17 103.32 7.56
 5 4 -16 62.13 6.64
 5 4 -16 82.38 7.23
 5 -4 -16 93.85 7.59
 5 4 -16 70.87 6.19
 5 4 -16 77.98 7.25
 5 -4 -16 99.51 7.2
 5 -4 -16 73.58 6.45
 -5 4 -16 65.95 6.84
 -5 -4 -16 65.96 6.66
 -5 4 -16 74.2 6.79
 5 4 -15 240.57 13.77
 5 4 -15 237.34 12.42
 5 -4 -15 256.89 13.37
 5 -4 -15 230.13 12.77
 -5 4 -15 248.08 13.5
 -5 -4 -15 219.26 13.12
 5 4 -15 230.51 12.74
 -5 4 -15 222.22 11.35
 -5 4 -15 247.95 13.18
 5 4 -15 237.8 13.21
 5 -4 -15 284.39 14.08
 5 4 -15 251.33 13.57
 5 4 -14 44.78 5.29
 5 -4 -14 43.48 5.58
 5 4 -14 26.65 4.74
 5 4 -14 30.28 4.33
 5 -4 -14 30.02 4.42
 -5 4 -14 43.41 5.05
 -5 -4 -14 41.82 5.12
 -5 4 -14 38.52 4.89
 -5 4 -14 33.14 3.35
 5 4 -14 38.68 4.52
 5 4 -13 96.7 6.72
 5 -4 -13 99.68 7.27
 -5 -4 -13 106.95 7.45
 -5 4 -13 109.3 7.63
 5 4 -13 108.23 7.11
 -5 4 -13 126.22 6.3
 -5 4 -13 93.12 7.37
 5 4 -13 104.86 7.6
 5 4 -13 112 7.88
 5 -4 -13 119.32 8.21
 5 4 -12 23.25 4.02
 5 4 -12 25.16 4.19
 5 -4 -12 35.6 4.76
 5 4 -12 32.2 3.73
 5 -4 -12 29.25 4.17
 -5 -4 -12 21.89 4.02
 -5 4 -12 28.48 4.21
 -5 4 -12 29.7 4.26
 -5 4 -12 24.1 2.84
 5 4 -12 29.6 3.96
 5 -4 -11 281.98 14.19
 -5 -4 -11 274.99 13.94
 -5 4 -11 271.37 13.96
 5 4 -11 279.87 13.42
 5 4 -11 257.79 14.05
 5 4 -11 255.44 14.18
 5 -4 -11 325.52 14.8
 5 4 -11 268.19 13.8
 -5 4 -11 310.51 14.38
 5 -4 -10 95.73 6.58
 -5 4 -10 87.53 6.11
 -5 -4 -10 95.49 6.1
 5 4 -10 95.45 5.81
 5 4 -10 84.15 6.21
 5 -4 -10 86.95 6.53
 5 4 -10 85.85 6.39
 5 4 -10 82.26 5.96
 -5 4 -10 93.72 6.2
 5 -4 -9 888.85 40.2
 5 4 -9 926.78 39.34
 5 -4 -9 943.43 39.34
 -5 4 -9 900.34 39.69
 -5 -4 -9 897.22 39.68
 5 4 -9 928.12 39.94
 -5 4 -9 964.04 40.08
 5 4 -9 940.43 40.26
 5 4 -8 571.64 11.12
 5 -4 -8 602.81 11.56
 -5 4 -8 561.78 3.76
 5 4 -8 582.17 8.91
 5 -4 -8 568.93 9.07
 -5 4 -8 568.61 9.59
 5 4 -8 534.46 10.15
 -5 4 -8 579.56 10.45
 5 4 -7 523.05 24.21
 5 -4 -7 537.53 24.47
 5 4 -7 565.81 22.96
 5 4 -7 514.61 23.43
 5 -4 -7 533.64 23.6
 -5 4 -7 540.1 23.61
 -5 -4 -7 537.02 23.6
 -5 4 -7 544.51 23.91
 5 -4 -6 738.88 12.22
 5 -4 -6 735.78 7.23
 5 4 -6 759.2 9.36
 5 -4 -6 752.11 10.09
 -5 4 -6 734.73 9.47
 5 4 -6 720 11.49
 5 -4 -5 586.47 24.37
 5 -4 -5 559.86 26.04
 5 -4 -5 613.99 25.48
 5 4 -5 608.24 25.16
 5 4 -5 574.2 24.64
 -5 4 -5 577.37 25.05
 5 4 -5 575.56 25.78
 5 -4 -4 291.01 14.67
 5 -4 -4 325.1 14.29
 -5 -4 -4 298.69 13.78
 5 4 -4 319.3 13.8
 5 4 -4 306.38 13.4
 -5 4 -4 315.3 13.64
 -5 -4 -4 307.54 13.61
 5 4 -4 301.54 14.38
 5 -4 -3 454.3 20.81
 -5 4 -3 458.44 20.28
 5 4 -3 482.87 19.89
 -5 4 -3 453.43 19.58
 -5 -4 -3 448.99 19.56
 5 -4 -3 463.67 19.57
 5 4 -3 468.98 19.62
 5 -4 -3 438.94 20.34
 5 -4 -2 559.09 25.54
 -5 4 -2 572.21 25.21
 -5 -4 -2 556.05 24.33
 -5 4 -2 594.25 24.38
 5 4 -2 590.42 24.92
 5 4 -2 600.21 24.38
 5 -4 -2 573.15 24.33
 5 4 -2 574.67 24.63
 5 4 -1 650.12 27.47
 5 -4 -1 629.28 28.1
 -5 4 -1 628.72 27.82
 5 -4 -1 672.26 26.94
 5 4 -1 621.72 26.92
 -5 -4 -1 650.3 26.99
 5 4 -1 649.71 27.17
 -5 4 -1 625.4 26.94
 5 4 0 423.18 18.47
 -5 -4 0 397.7 18.72
 -5 -4 0 415.05 18.28
 5 4 0 408.96 17.86
 5 -4 0 444.38 17.92
 -5 -4 0 439.33 18.07
 -5 4 0 411.48 17.95
 5 4 0 417.98 18.25
 -5 -4 1 578.67 25.01
 -5 -4 1 569.1 25.73
 5 -4 1 601.62 24.72
 5 4 1 603.92 24.73
 5 4 1 566.64 25.3
 -5 -4 2 602.57 26.02
 5 -4 2 572.56 25.24
 -5 -4 2 596.96 25.05
 5 4 2 614.56 24.92
 5 -4 2 588.01 24.86
 -5 -4 2 543.3 26
 5 -4 3 546.55 22.79
 5 4 3 527.95 22.76
 -5 -4 3 496.84 22.72
 5 -4 3 536.26 22.06
 -5 -4 3 542.15 24.03
 5 -4 3 561.98 23.3
 -5 -4 4 326.63 15.82
 -5 4 4 321.35 13.83
 5 -4 4 345.53 15.07
 5 -4 4 318.06 14.46
 5 4 4 319.28 14.46
 5 -4 5 803.63 35.18
 5 4 5 810.65 34.29
 -5 -4 5 846.45 36.34
 5 -4 6 889.24 39.11
 5 4 6 875.18 39.07
 5 4 6 937.32 38.51
 5 -4 6 949.62 39.53
 -5 -4 6 897.34 40.55
 5 -4 7 634.04 28.21
 5 4 7 615.05 28.12
 5 -4 7 606.15 28.35
 5 4 7 667.31 27.51
 5 -4 8 793.96 33.23
 5 4 8 728.77 32.99
 5 4 8 727.34 32.21
 5 -4 9 1089.16 44.46
 5 4 9 974.7 44.05
 5 4 9 982.31 43.13
 5 -4 10 92.08 7.64
 5 4 10 102.66 7.4
 5 4 11 289.08 14.79
 5 -4 11 231.98 14.22
 5 4 12 31.49 5.72
 5 -4 12 25.29 5.34
 5 -4 13 172.98 11.92
 5 4 13 181.86 11.98
 5 4 14 54.24 4.02
 -5 4 14 50.91 5.74
 5 4 14 49.87 7.06
 5 -4 14 53.21 7.17
 -5 4 15 353.17 17.52
 5 4 15 321.32 15.11
 5 4 15 365.43 19.35
 -5 4 16 117.07 8.55
 5 4 16 85.79 5.43
 -5 4 17 113.75 8.94
 -5 4 18 101.32 8.71
 -5 4 19 229.56 13.73
 -5 -5 -26 7.55 7.06
 -5 5 -26 8.05 6.98
 5 -5 -26 3.91 8.64
 5 5 -26 7.14 7.75
 -5 5 -25 10.93 7.07
 -5 -5 -25 28.39 7.4
 5 5 -25 14.15 8.28
 5 -5 -25 2.9 8.73
 -5 -5 -24 63.81 8.86
 -5 5 -24 52.63 7.97
 -5 -5 -23 34.37 7.35
 -5 5 -23 38.27 7.17
 -5 -5 -22 54.94 7.92
 -5 5 -22 56.13 7.82
 5 5 -21 71.23 7.33
 5 -5 -21 76.07 7.15
 -5 5 -21 72.09 8.61
 -5 -5 -21 72.05 8.35
 5 -5 -21 74.33 7.88
 5 5 -21 68.7 6.94
 5 5 -20 47.78 6.54
 5 -5 -20 57.94 6.53
 -5 5 -20 54.08 7.82
 -5 -5 -20 45.35 7.32
 5 -5 -20 67.13 6.91
 5 5 -20 72.5 6.54
 5 5 -19 22.65 5.36
 5 5 -19 15.55 4.54
 5 -5 -19 24.72 5.19
 -5 -5 -19 18 5.73
 -5 5 -19 21.97 5.83
 5 -5 -19 23.44 5.28
 5 5 -18 87.49 7.75
 5 5 -18 100.01 7.21
 5 -5 -18 95.78 7.79
 5 -5 -18 99.41 7.91
 -5 5 -18 98.22 8.55
 -5 -5 -18 84.75 8.14
 5 5 -18 87.15 8.25
 -5 5 -18 97.06 7.97
 5 5 -17 82.23 7.23
 5 -5 -17 80.2 6.88
 5 5 -17 75.65 6.15
 5 -5 -17 63.14 6.42
 -5 5 -17 71.64 7.27
 -5 -5 -17 54.24 6.76
 5 5 -17 67.09 6.39
 5 5 -17 56.33 6.96
 -5 5 -17 74.45 6.91
 -5 5 -17 65.55 5.02
 5 5 -16 145.82 8.54
 5 -5 -16 139.8 8.93
 5 5 -16 130.51 9.65
 5 -5 -16 140.63 9.22
 -5 5 -16 133.39 9.43
 -5 -5 -16 120.18 9.44
 5 5 -16 130.9 9.3
 -5 5 -16 141.44 7.7
 5 5 -16 136.14 8.97
 -5 5 -16 140.45 9.4
 5 -5 -15 201.48 10.52
 5 5 -15 170.59 9.59
 5 5 -15 163.27 10.79
 5 -5 -15 154.74 10.25
 -5 5 -15 174.53 10.64
 -5 -5 -15 145.38 10.21
 5 5 -15 168.66 10.76
 5 5 -15 154.29 10.44
 5 -5 -15 192.12 11.07
 -5 5 -15 172.87 9.05
 5 5 -15 174.36 10.33
 -5 5 -15 179.55 10.59
 5 5 -14 214.32 12.28
 5 5 -14 201.29 10.91
 5 -5 -14 205.08 11.97
 -5 5 -14 216.21 12.02
 -5 -5 -14 200.74 11.82
 5 5 -14 216.72 11.61
 -5 5 -14 216.62 10.58
 -5 5 -14 207.45 11.9
 5 5 -14 222.01 12.23
 5 5 -14 201.52 11.87
 5 -5 -14 199.48 12.1
 5 -5 -13 36.19 5.03
 5 5 -13 32.36 4.9
 5 5 -13 38.48 4.82
 5 5 -13 36.51 4.06
 5 -5 -13 31.8 4.98
 -5 -5 -13 34.13 4.85
 -5 5 -13 40.77 4.85
 -5 5 -13 40.59 4.83
 5 5 -13 39.04 4.58
 5 5 -12 240.52 11.67
 5 -5 -12 217.63 12.66
 -5 5 -12 218.21 12.2
 -5 -5 -12 235.14 12.41
 5 5 -12 213.89 12.08
 -5 5 -12 225.55 12.41
 5 5 -12 254.8 13.06
 5 5 -12 230.67 12.59
 5 -5 -12 267.09 13.16
 5 5 -11 14.43 3.46
 5 5 -11 18.19 4.13
 5 -5 -11 18.17 3.97
 5 -5 -11 22.58 4.06
 5 5 -11 15.99 2.86
 -5 -5 -11 16.94 3.56
 -5 5 -11 13.41 3.47
 -5 5 -11 21.86 3.68
 5 5 -11 22.09 3.82
 5 -5 -10 247.03 12.98
 -5 5 -10 231.71 10.31
 5 5 -10 230.66 11.65
 -5 -5 -10 246.86 12.24
 -5 5 -10 262.78 12.35
 5 5 -10 238.16 12.44
 5 5 -10 231.16 12.8
 5 5 -10 255.62 12.51
 -5 5 -10 246.12 12.54
 5 -5 -9 419.5 19.99
 -5 5 -9 411.23 17.29
 5 5 -9 432.49 18.37
 5 5 -9 419.8 18.64
 -5 -5 -9 413.91 19.06
 -5 5 -9 403.24 18.97
 5 5 -9 396.67 19.33
 -5 5 -9 403.68 19.31
 5 5 -9 406.76 19.26
 5 -5 -9 457.55 19.72
 5 5 -9 429.09 19.98
 5 5 -8 1011.15 15.45
 -5 5 -8 1045.44 11.8
 5 -5 -8 1040.37 16.29
 5 5 -8 1083.21 10.65
 5 5 -8 1074.3 11.95
 -5 5 -8 1058.18 12.75
 -5 5 -8 1097.44 14.29
 -5 5 -7 379.9 18.13
 5 -5 -7 387.59 19.37
 5 5 -7 420.24 17.81
 -5 5 -7 412.5 17.03
 5 5 -7 417.36 18.12
 -5 5 -7 396.59 18.16
 -5 -5 -7 413.62 18.23
 5 5 -7 405.98 19.19
 -5 5 -6 234.99 11.32
 5 -5 -6 251.19 12.47
 5 -5 -6 238.46 11.63
 5 5 -6 238.26 11.14
 5 5 -6 233.54 10.8
 -5 5 -6 238.44 11.09
 5 5 -6 233.44 12.03
 -5 5 -5 201.64 10.01
 5 -5 -5 195.71 10.85
 5 -5 -5 201.71 10.27
 5 5 -5 216.41 9.7
 5 5 -5 204.18 9.45
 -5 5 -5 204.42 9.53
 5 5 -5 189 10.37
 5 -5 -4 575.78 11.32
 -5 5 -4 566.75 9.23
 5 5 -4 565.1 8.74
 5 -5 -4 579.64 9.93
 5 5 -4 585.2 7.98
 5 5 -4 565.15 7.44
 -5 -5 -4 572.41 6.95
 -5 5 -4 583.06 7.13
 5 5 -4 112.91 4.83
 5 -5 -3 5.19 2.42
 -5 5 -3 5.59 2.3
 5 5 -3 4.95 1.74
 5 -5 -3 3.51 2.46
 5 5 -3 8.19 1.68
 5 5 -3 7.77 1.8
 -5 5 -3 7.61 1.41
 -5 -5 -3 6.05 1.32
 5 5 -3 4.98 1.32
 5 -5 -3 8.25 1.41
 5 -5 -2 639.72 28.8
 -5 5 -2 665.79 28.35
 5 5 -2 627.39 27.88
 -5 -5 -2 641.72 27.98
 -5 5 -2 646.66 27.21
 -5 -5 -2 641.85 27.21
 5 -5 -2 665.7 27.16
 5 5 -2 636.04 27.54
 5 5 -2 659.12 27.21
 -5 5 -1 353.83 15.73
 -5 5 -1 320.67 14.65
 5 5 -1 328.63 15.17
 -5 -5 -1 342.41 15.58
 -5 -5 -1 351.63 15.19
 5 5 -1 325.25 14.39
 5 -5 -1 347.81 14.43
 -5 -5 -1 340.63 14.52
 5 5 -1 340.19 14.86
 -5 5 -1 322.05 14.42
 -5 5 0 624.69 27.05
 -5 5 0 572.64 25.6
 5 5 0 613.42 26.52
 -5 -5 0 612.34 26.37
 -5 -5 0 612.89 27.03
 5 -5 0 662.86 25.67
 5 5 0 600.61 25.63
 -5 5 0 598.2 25.71
 -5 -5 0 634.84 25.79
 5 -5 1 290.92 12.47
 -5 -5 1 278.25 12.64
 5 -5 1 275.93 11.97
 5 5 1 264.13 12.01
 -5 -5 1 280.41 13.52
 -5 -5 2 695.66 31
 -5 -5 2 712.11 29.87
 -5 -5 2 660.94 30.7
 5 -5 2 707.24 29.37
 5 5 2 698.02 29.4
 5 -5 2 707.83 29.92
 5 -5 3 1.79 0.94
 -5 -5 3 0.78 2.42
 -5 -5 3 1.26 1.88
 5 -5 3 1.08 1.41
 5 -5 3 0.96 1.84
 5 5 3 2.33 1.48
 -5 5 3 -0.37 1.65
 -5 -5 3 0.4 2.65
 -5 -5 4 650.08 29.52
 5 -5 4 667.26 27.79
 5 5 4 643.78 27.75
 -5 5 4 676.62 28.75
 -5 5 4 641.31 27.42
 5 -5 4 634.32 28.35
 -5 -5 5 251.09 11.79
 -5 -5 5 254.14 13.42
 -5 5 5 209.05 11.91
 5 -5 5 247.7 11.74
 5 -5 5 254.62 12.23
 5 5 5 251.85 11.04
 5 -5 6 296.95 14.54
 5 -5 6 295.71 14.16
 5 5 6 307.52 14.17
 5 5 6 293.4 13.32
 -5 -5 6 284.04 15.61
 5 5 7 442.4 20.96
 5 -5 7 466.3 21.11
 5 5 7 459.86 20.18
 5 -5 7 453.73 21.46
 -5 -5 7 461.83 19.2
 5 5 8 1275.3 52.88
 5 -5 8 1207.99 52.82
 5 5 8 1188.31 51.74
 5 -5 8 1285.59 53.23
 5 -5 9 468.11 22.45
 5 5 9 475.48 22.39
 5 -5 9 477.55 22.65
 5 -5 10 269.09 14.51
 5 5 10 266.18 14.35
 5 -5 11 17.23 4.5
 5 5 11 24.54 4.98
 5 -5 12 313.75 16.52
 5 5 12 275.52 15.99
 5 5 13 73.73 7.66
 5 -5 13 81.87 8
 5 -5 14 357.39 19.19
 5 5 14 329.01 18.65
 5 5 15 208.15 10.46
 5 5 16 174.55 9.32
 -5 5 16 203.47 11.8
 5 5 17 62.05 4.74
 -5 5 17 62.2 7.09
 -5 5 18 116.56 9.38
 5 5 18 125.12 7.06
 5 6 -26 6.03 8.03
 5 -6 -26 0.95 8.72
 -5 -6 -26 5.83 7.59
 -5 6 -26 10.54 6.99
 5 6 -25 6.8 7.67
 5 -6 -25 1.87 8.63
 -5 -6 -25 10.81 7.38
 -5 6 -25 4.91 6.79
 5 6 -24 -4.2 8.29
 5 -6 -24 -5.53 8.43
 -5 -6 -24 1.42 6.9
 -5 6 -24 -4.17 7.03
 -5 -6 -23 23.58 6.78
 -5 6 -23 18.5 6.74
 -5 6 -22 38.92 6.75
 -5 -6 -22 33.67 7.29
 5 -6 -22 27.09 5.95
 5 6 -21 128.49 8.81
 5 -6 -21 122.79 9.47
 -5 -6 -21 122.7 10.27
 -5 6 -21 134.45 10.53
 5 -6 -21 130.58 9.44
 5 6 -21 126.61 9.79
 5 6 -20 78.54 7.8
 5 6 -20 67.94 6.51
 5 -6 -20 64.09 6.98
 -5 6 -20 74.6 8.16
 -5 -6 -20 50.24 7.42
 5 -6 -20 74.2 7.15
 5 6 -19 153.99 9.66
 5 -6 -19 166.53 10.93
 -5 6 -19 157.21 11.13
 -5 -6 -19 166.83 11.32
 5 -6 -19 170.29 10.52
 5 6 -19 163.74 10.99
 5 6 -18 40.32 6.01
 5 6 -18 32.74 4.83
 5 -6 -18 35.97 5.85
 -5 6 -18 28.6 5.95
 -5 -6 -18 28.18 6.06
 -5 6 -18 43.01 5.85
 5 6 -18 28.71 6.18
 5 -6 -18 33.6 5.07
 5 6 -18 42.98 5.9
 5 6 -17 43.03 6.18
 5 6 -17 32.48 4.56
 5 -6 -17 43.87 6.16
 -5 6 -17 35.53 5.97
 -5 -6 -17 32.23 5.81
 5 6 -17 37.16 5.54
 -5 6 -17 31 5.53
 5 -6 -17 46.03 5.44
 5 6 -17 34.58 5.81
 -5 6 -17 43.27 4.55
 5 6 -16 40.37 6.04
 5 -6 -16 48.15 6.21
 5 6 -16 47.94 4.84
 -5 6 -16 56.14 6.08
 -5 -6 -16 35.08 5.75
 5 6 -16 48.44 5.74
 5 6 -16 45.45 6.09
 -5 6 -16 47.22 5.62
 5 -6 -16 47.66 5.34
 -5 6 -16 47.91 4.69
 5 6 -15 68.33 6.24
 5 -6 -15 67.83 6.66
 5 6 -15 69.91 6.81
 5 -6 -15 56.69 6.41
 -5 6 -15 57.89 3.53
 5 -6 -15 66.18 5.77
 5 6 -15 71.29 5.43
 -5 6 -15 69.07 6.67
 -5 -6 -15 64.09 6.5
 -5 6 -15 64.13 6.37
 -5 6 -15 69.73 5.24
 5 6 -15 60 6.35
 5 6 -15 61.35 6.13
 5 6 -14 78.65 7.43
 5 6 -14 70.44 6.37
 5 -6 -14 84.61 6.93
 5 -6 -14 65.55 6.65
 -5 6 -14 73.26 3.89
 5 -6 -14 78.6 6.14
 5 6 -14 73.09 7.07
 5 6 -14 76.78 5.6
 -5 6 -14 74.67 6.4
 -5 -6 -14 66.73 6.48
 5 6 -14 80.3 6.41
 -5 6 -14 80.79 6.63
 -5 6 -13 159.9 7.52
 5 -6 -13 122.72 9.13
 -5 6 -13 137.63 6.31
 5 6 -13 134.61 9.37
 5 6 -13 126.7 7.8
 -5 -6 -13 142.5 8.72
 -5 6 -13 132.41 8.8
 5 6 -13 147.02 9.47
 5 6 -13 125 8.76
 5 -6 -13 151.57 9.4
 5 6 -13 133.75 8.63
 -5 6 -13 130.76 8.87
 5 -6 -12 69.55 6.96
 -5 6 -12 93.25 5.41
 -5 6 -12 83 4.23
 5 6 -12 81.65 5.59
 5 6 -12 90.39 5.79
 -5 -6 -12 86.83 6.54
 -5 6 -12 101.62 6.89
 5 6 -12 101.64 7.52
 5 6 -12 86.85 6.63
 5 -6 -12 98.26 7.1
 5 6 -12 92.88 6.82
 -5 6 -12 82.73 6.58
 5 -6 -11 239.17 13.98
 -5 6 -11 256.26 12.24
 -5 6 -11 259.88 11.08
 5 6 -11 263.32 12.42
 5 6 -11 262.83 12.55
 -5 6 -11 257.55 11.59
 -5 6 -11 234.47 12.9
 -5 -6 -11 279.54 13.21
 5 6 -11 280.44 13.62
 -5 6 -11 263.9 13.5
 5 6 -11 246.88 13.36
 5 6 -11 239.98 13.9
 5 -6 -11 286.18 13.84
 5 6 -10 331.46 16.72
 5 6 -10 310.02 15.76
 5 -6 -10 344.65 16.21
 5 -6 -10 311.43 16.65
 -5 6 -10 325.21 14.97
 5 6 -10 321.76 14.93
 -5 6 -10 323.68 14.06
 5 6 -10 318.64 15.04
 -5 6 -10 334.2 15.55
 -5 -6 -10 338.57 15.58
 -5 6 -10 325.33 15.94
 5 6 -9 293.98 15.96
 5 -6 -9 366.39 16.5
 5 6 -9 330.25 16.93
 -5 6 -9 345.73 15.54
 5 -6 -9 341.62 17.29
 5 6 -9 353.6 15.42
 -5 6 -9 339.5 16.31
 -5 -6 -9 327.01 15.78
 -5 6 -9 337.29 15.79
 -5 6 -9 339.19 14.37
 5 6 -9 339.4 15.52
 5 -6 -8 16.81 3.78
 -5 6 -8 11.08 2.49
 5 6 -8 11.41 2.38
 -5 6 -8 14.85 1.02
 5 6 -8 13.26 2.47
 -5 -6 -8 -0.77 0.63
 -5 6 -8 12.74 2.43
 5 -6 -8 -0.33 0.85
 5 6 -8 11.91 2.51
 5 6 -8 10.72 3.1
 -5 6 -7 325.29 15.53
 5 -6 -7 344.58 17
 5 6 -7 349.14 15.35
 5 6 -7 327.73 15.19
 -5 -6 -7 338.11 15.31
 -5 6 -7 345.24 15.33
 5 6 -7 339.26 16.64
 -5 6 -6 31.83 3.37
 5 -6 -6 27.63 4.15
 5 6 -6 30.51 3.25
 5 6 -6 31.25 2.89
 5 6 -6 37.95 3.04
 -5 6 -6 34.22 2.89
 5 6 -6 27.41 3.85
 5 -6 -5 183.99 10.81
 -5 6 -5 202.38 9.94
 5 6 -5 199.71 9.76
 5 6 -5 196.38 9.38
 5 6 -5 195.45 9.37
 -5 6 -5 199.26 9.11
 5 6 -5 171.51 10.23
 5 6 -4 82.57 4.56
 5 -6 -4 71.74 5.67
 -5 6 -4 78.94 4.89
 5 6 -4 72.93 4.2
 -5 6 -4 74.16 3.58
 -5 -6 -4 70.85 3.58
 5 6 -4 77.77 4.04
 5 6 -4 73.81 3.64
 5 -6 -4 79.13 3.62
 5 6 -3 415.57 8.7
 -5 6 -3 401.68 8.46
 -5 6 -3 422.57 9.52
 5 -6 -3 393.62 10.63
 5 6 -3 426.26 8.4
 -5 6 -3 418.43 6.66
 -5 -6 -3 396.34 6.54
 5 6 -3 418.28 6.69
 5 -6 -3 411.78 6.47
 5 6 -3 412.86 7.7
 -5 6 -2 0.43 1.25
 5 6 -2 148.28 5.04
 -5 6 -2 162.79 4.66
 -5 6 -2 145.96 5.64
 -5 -6 -2 152.73 5.26
 5 -6 -2 153.25 3.41
 -5 6 -2 136.81 3.4
 -5 -6 -2 0.19 1.18
 5 6 -2 137.8 3.37
 -5 -6 -2 147.75 3.53
 5 6 -2 143.74 4.29
 -5 -6 -2 147.36 5.69
 -5 -6 -1 467.81 10.19
 -5 6 -1 463.79 9.9
 -5 6 -1 418.15 6.8
 5 6 -1 434.79 8.68
 -5 -6 -1 434.75 8.68
 5 -6 -1 475.47 5.88
 5 6 -1 429.21 5.77
 -5 6 -1 439.38 6.04
 -5 -6 -1 478.99 6.39
 -5 -6 -1 469.37 7.59
 -5 -6 0 44.72 4.03
 -5 6 0 53.4 2.18
 -5 -6 0 48.24 2.89
 -5 -6 0 51.28 3.33
 5 -6 0 49.37 2.03
 5 6 0 51.05 2.11
 5 -6 0 46.84 2.56
 5 -6 1 525.29 22.4
 -5 -6 1 480.9 23.21
 -5 -6 1 504.16 22.35
 -5 -6 1 519.63 22.75
 5 -6 1 521.11 21.78
 5 6 1 520.89 21.82
 -5 -6 1 544.87 23.93
 -5 -6 2 166.86 9.7
 5 -6 2 174.83 8.09
 -5 -6 2 198.32 9.15
 -5 -6 2 184.71 8.76
 5 6 2 179.1 8.17
 5 -6 2 177.14 8.14
 -5 -6 2 180.76 10.17
 -5 6 2 162.84 9
 5 -6 2 172.22 8.76
 -5 -6 3 450.56 21.9
 5 -6 3 454.33 19.77
 -5 -6 3 454.27 20.74
 5 -6 3 466.45 20.07
 5 6 3 472.17 20.1
 -5 -6 3 467.76 22.22
 -5 6 3 449.51 20.54
 -5 -6 3 490.13 20.69
 5 -6 3 506.5 20.93
 -5 -6 4 79.13 4.84
 -5 -6 4 73.42 6.19
 -5 6 4 70.5 4.19
 5 -6 4 72.23 5.07
 5 6 4 67.3 3.69
 5 -6 5 205.72 10.38
 -5 -6 5 198.1 9.88
 -5 -6 5 183.63 11.45
 5 -6 5 213.06 9.88
 5 6 5 197.41 9.76
 5 6 5 189.71 8.86
 -5 6 5 180.89 10.5
 5 6 6 17.42 2.78
 5 -6 6 24.64 3.12
 5 -6 6 23.32 3.54
 5 6 6 22.51 2.19
 -5 -6 6 21.04 4.27
 5 -6 7 391.75 18.56
 5 6 7 395.94 18.51
 5 6 7 392.95 17.46
 5 -6 7 399.31 19.04
 -5 -6 7 400.32 17.12
 5 -6 8 16.73 3.54
 5 6 8 22.1 3.75
 5 -6 8 18.61 3.91
 5 -6 9 457.91 22.15
 5 6 9 476.2 22.2
 5 6 10 461.63 22.7
 5 -6 10 487.57 22.96
 5 6 11 298.93 16.2
 5 -6 11 310.91 16.36
 5 6 12 139.62 9.71
 5 -6 12 125.8 9.65
 5 -6 13 180.18 11.93
 5 6 13 173.82 11.69
 5 6 17 72.99 5.57
 -5 6 17 73.09 7.4
 5 -7 -25 -2.7 9
 5 7 -25 -4.09 7.67
 -5 7 -25 1.34 6.57
 -5 -7 -25 6.21 6.6
 5 7 -24 6.44 7.51
 5 -7 -24 17.66 7.92
 -5 7 -24 12.65 6.56
 -5 -7 -24 5.43 6.24
 5 7 -23 -7.14 7.43
 5 -7 -23 -9.54 8.53
 -5 7 -23 11.84 6.1
 -5 -7 -23 -3.32 6.54
 -5 7 -22 26.43 6.81
 -5 -7 -22 22.02 6.71
 5 -7 -22 21.16 6.28
 -5 7 -21 33.96 6.96
 -5 -7 -21 41.43 7.15
 5 -7 -21 32.56 6.21
 5 7 -20 32.86 4.96
 5 -7 -20 24.26 5.92
 -5 7 -20 21.92 6.36
 -5 -7 -20 21.19 6.52
 5 -7 -20 17.47 5.03
 5 7 -19 17.4 5.78
 5 7 -19 16.81 4.25
 5 -7 -19 16.92 5.65
 -5 -7 -19 18.54 6.11
 -5 7 -19 2.93 5.85
 5 -7 -19 19.74 4.78
 5 7 -19 14.76 5.32
 5 7 -18 8.73 5.49
 5 -7 -18 10.68 5.73
 5 7 -18 12.96 4.11
 -5 7 -18 11.23 5.31
 -5 -7 -18 10.52 5.08
 5 -7 -18 11.5 4.26
 5 7 -18 9.04 4.57
 5 7 -17 68.55 7.62
 5 7 -17 53.61 5.34
 5 -7 -17 59.01 7
 5 7 -17 74.75 5.79
 -5 -7 -17 65.26 6.64
 -5 7 -17 68.89 7
 -5 7 -17 64.13 6.63
 5 7 -17 66.14 7.27
 5 7 -17 59.4 6.55
 5 -7 -17 71.26 6.14
 -5 7 -17 78.25 5.98
 5 7 -16 26.03 6.14
 5 7 -16 37.67 4.26
 5 -7 -16 37.52 6.11
 5 7 -16 32.87 4.31
 -5 7 -16 41.22 3.75
 -5 7 -16 34.46 5.38
 -5 -7 -16 35.31 5.61
 -5 7 -16 31.81 5.45
 5 -7 -16 29.39 4.72
 5 7 -16 31.12 5.63
 5 7 -16 40.71 5.51
 -5 7 -16 34 4.56
 5 7 -15 55.99 5.74
 5 7 -15 58.77 6.57
 5 -7 -15 55.53 6.39
 5 -7 -15 39.14 6.11
 5 7 -15 50.04 4.82
 -5 7 -15 49.64 2.98
 -5 7 -15 54.68 3.99
 5 7 -15 57.04 4.8
 -5 7 -15 47.14 5.85
 -5 -7 -15 55.63 5.91
 -5 7 -15 60.09 6.11
 5 7 -15 51.87 5.98
 -5 7 -15 60.62 5.22
 5 -7 -15 50.82 5.05
 5 7 -15 48.93 6.34
 5 7 -14 39.81 5.12
 5 7 -14 33.7 5.66
 5 -7 -14 35.94 5.47
 5 -7 -14 38.77 5.94
 -5 7 -14 38.62 2.4
 5 7 -14 36.78 3.94
 -5 7 -14 35.65 3.21
 5 7 -14 41.87 4.32
 -5 7 -14 41.21 5.08
 -5 -7 -14 31.84 5.13
 5 -7 -14 42.97 4.55
 -5 7 -14 42.34 5.21
 5 7 -14 35.83 5.38
 5 7 -14 45.26 5.53
 5 7 -13 42.33 5.73
 5 7 -13 21.02 4.44
 5 -7 -13 30.24 4.85
 5 -7 -13 29.23 5.44
 -5 7 -13 26.63 1.99
 5 7 -13 22.24 3.51
 -5 7 -13 32.12 4.68
 5 7 -13 28.65 4.6
 -5 -7 -13 27.1 4.49
 -5 7 -13 36.11 4.61
 5 7 -13 39.17 3.93
 5 7 -13 23.38 4.87
 -5 7 -13 32.08 2.69
 5 -7 -13 29.9 3.79
 5 7 -12 25.8 5.12
 5 7 -12 26.73 4.17
 5 -7 -12 23.26 4.09
 5 7 -12 20.19 4.34
 5 7 -12 19.73 3.43
 -5 7 -12 27.1 2.4
 5 -7 -12 31.88 3.58
 5 -7 -12 18.61 5.09
 -5 7 -12 26.68 3.32
 5 7 -12 25.25 3.43
 -5 -7 -12 18.65 3.7
 -5 7 -12 22.97 3.87
 -5 7 -12 29.92 4.5
 5 7 -12 27.43 4.28
 5 -7 -11 52.01 4.99
 5 7 -11 48.8 5.82
 5 7 -11 42.28 4.66
 5 -7 -11 49.03 5.91
 -5 7 -11 53.28 4.24
 5 7 -11 41.22 5.08
 5 7 -11 44.48 4.04
 -5 7 -11 48.67 2.83
 5 7 -11 43.41 4.02
 -5 7 -11 44.83 4.56
 -5 -7 -11 48.58 4.54
 -5 7 -11 53.68 5.15
 5 7 -10 120.13 7.21
 5 7 -10 116.52 8.17
 5 -7 -10 121.99 7.54
 -5 7 -10 115.6 6.53
 5 -7 -10 116.6 8.55
 5 7 -10 104.75 6.4
 -5 7 -10 113.6 7.34
 -5 -7 -10 115.38 6.84
 -5 7 -10 106.32 6.7
 -5 7 -10 104.24 5.03
 5 7 -10 111.21 6.46
 5 -7 -9 6.26 3.9
 -5 7 -9 8.54 2.8
 -5 7 -9 8.86 0.97
 5 7 -9 9.76 2.62
 5 7 -9 10.58 2.61
 -5 7 -9 12.37 2.8
 -5 -7 -9 9.9 2.69
 5 7 -9 11.24 3.81
 5 -7 -9 11.29 2.95
 5 7 -9 10.69 3.11
 -5 7 -8 82.88 4.27
 5 -7 -8 74 6
 5 7 -8 82.1 4.53
 5 7 -8 76.66 3.86
 5 7 -8 74.46 4
 -5 7 -8 80.54 3.95
 -5 -7 -8 -0.73 0.65
 5 -7 -8 -0.65 0.76
 5 7 -8 81.68 5.63
 5 7 -8 74.65 4.4
 -5 7 -7 32.24 3.62
 5 -7 -7 33.71 4.94
 5 7 -7 24.31 3.23
 5 7 -7 29.64 3.05
 5 7 -7 25.41 3.16
 -5 -7 -7 31.14 2.95
 -5 7 -7 33.01 2.98
 5 7 -7 29.01 3.32
 5 -7 -7 34.79 3.62
 5 7 -7 36.54 4.35
 5 -7 -6 165.05 9.68
 -5 7 -6 152.23 8.18
 5 7 -6 142.58 8.02
 5 7 -6 150.24 7.57
 5 7 -6 142.44 7.79
 -5 7 -6 145.91 7.29
 5 7 -6 138.29 8.82
 -5 7 -5 9.38 2.83
 5 -7 -5 2.59 3.08
 -5 7 -5 5.13 2.18
 5 7 -5 5.14 2.41
 5 7 -5 6.16 2.08
 5 7 -5 4.06 2.26
 -5 7 -5 5.25 1.65
 5 7 -5 6.63 3.01
 5 -7 -4 70.67 6.06
 -5 7 -4 73.39 5.04
 5 7 -4 76.81 5.02
 -5 -7 -4 76.75 5.66
 5 7 -4 77.86 5.75
 5 7 -4 66.25 4.8
 -5 -7 -4 67.72 3.98
 -5 7 -4 73.27 4.02
 5 7 -4 76.63 4.09
 5 -7 -4 79.04 4.02
 5 7 -4 70.46 4.49
 5 -7 -3 239.32 14.8
 -5 7 -3 300.19 15.44
 5 7 -3 293.22 14.06
 -5 -7 -3 320.57 14.75
 5 7 -3 289.66 13.92
 -5 -7 -3 289.83 12.9
 -5 7 -3 295.55 12.91
 5 7 -3 295.28 12.9
 5 -7 -3 304.55 12.85
 -5 -7 -3 302.3 13.61
 5 7 -3 310.28 13.52
 5 7 -2 172 9.18
 -5 7 -2 181.69 10.39
 -5 7 -2 181.33 8.62
 -5 -7 -2 166.8 9.74
 5 -7 -2 178.76 7.87
 5 7 -2 172.88 7.9
 -5 7 -2 167.04 7.91
 -5 -7 -2 178.7 7.99
 -5 -7 -2 180.34 8.73
 5 -7 -1 484.18 15.29
 -5 -7 -1 508.98 17.84
 -5 7 -1 462.81 15.32
 -5 7 -1 476.04 17.99
 5 -7 -1 485.06 14.68
 5 7 -1 485.86 14.72
 -5 7 -1 447.6 14.78
 -5 -7 0 360.53 9.98
 5 -7 0 331.33 9.6
 -5 -7 0 358.93 8.05
 5 7 0 345.02 4.37
 5 -7 0 347.29 4.29
 5 -7 0 365.44 6.23
 -5 -7 1 533.27 12.21
 5 -7 1 493.13 11.4
 -5 -7 1 462.9 10.51
 -5 -7 1 528.54 9.61
 -5 7 1 428.03 10.82
 5 7 1 523.57 5.84
 5 -7 1 513.68 5.68
 5 -7 1 498.55 7.82
 5 -7 1 501.2 4.63
 -5 -7 2 206.12 8.07
 -5 -7 2 220.31 7.09
 5 -7 2 224.54 5.18
 5 -7 2 216.54 3.39
 5 -7 2 215.45 4.83
 5 7 2 216.43 4.88
 -5 -7 2 208.2 8.63
 5 -7 3 361.62 7.93
 5 -7 3 351 5.57
 5 -7 3 330.79 6.15
 -5 -7 3 336.46 10.75
 5 -7 4 108.85 5.03
 -5 -7 4 110.01 6.84
 5 -7 4 90.4 3.77
 -5 7 4 97.18 4.01
 5 7 4 99.84 3.92
 5 7 4 98.52 2.42
 -5 -7 5 12.96 4.35
 -5 7 5 13.72 3.65
 5 7 5 9.44 2.27
 5 -7 5 12.63 2.34
 5 7 5 12.35 1.36
 5 -7 5 13.77 3.04
 -5 -7 6 132.74 9.85
 -5 -7 6 135.6 7.16
 5 -7 6 124.84 7.44
 5 7 6 138.92 7.49
 5 -7 6 125.02 8.07
 -5 -7 7 32.95 3.05
 5 -7 7 36.14 4.09
 5 7 7 42.98 4.01
 5 -7 8 111.99 7.36
 5 7 8 101.8 7.21
 5 -7 9 6.31 3.9
 5 7 9 10.44 3.68
 5 7 10 126.79 8.81
 5 -7 10 138.78 9.08
 5 -7 11 66.91 6.8
 5 7 11 70.37 6.56
 -5 -8 -25 9.83 6.79
 -5 8 -25 6.39 6.35
 5 -8 -25 6.81 8.59
 5 8 -25 16.47 7.62
 -5 8 -24 3.8 6.25
 -5 -8 -24 10.97 6.41
 5 8 -24 10.06 7.54
 5 -8 -24 13.44 7.76
 -5 8 -23 5 6.14
 -5 -8 -23 13.29 6.76
 5 8 -23 5.31 7.07
 5 -8 -23 7.4 7.94
 -5 8 -22 16.57 6.49
 -5 -8 -22 3.7 6.17
 5 -8 -22 9.84 5.98
 5 8 -22 0.74 6.67
 5 -8 -22 2.41 7.53
 5 -8 -21 3.34 5.91
 -5 -8 -21 13.74 5.9
 -5 8 -21 8.4 5.54
 5 -8 -20 10.17 5.89
 -5 8 -20 2.33 5.14
 -5 -8 -20 -0.58 5.33
 5 -8 -19 -1.37 5.51
 -5 -8 -19 -5.54 5.2
 -5 8 -19 3.37 4.91
 5 8 -19 -1.71 5.17
 5 8 -18 6.58 5.66
 5 -8 -18 11.69 5.62
 -5 8 -18 12.34 5.26
 -5 -8 -18 15.84 5.36
 5 8 -18 14.99 5.32
 5 -8 -18 12.4 4.1
 5 8 -18 9.97 3.93
 5 8 -17 14.48 5.98
 5 8 -17 18.64 3.92
 5 -8 -17 18.6 5.86
 -5 8 -17 11.74 5.05
 -5 -8 -17 21.08 5.05
 5 8 -17 20.93 5.77
 5 -8 -17 20.09 4.12
 5 8 -17 17.88 5.04
 -5 8 -17 23.64 4.8
 5 8 -16 9.84 5.37
 5 8 -16 7.06 3.68
 5 -8 -16 -0.69 5.27
 5 8 -16 2.57 3.25
 -5 -8 -16 6.64 4.21
 -5 8 -16 0.48 4.16
 5 -8 -16 -3.89 3.45
 5 8 -16 5.67 4.94
 5 8 -16 4.76 4.51
 -5 8 -16 5.89 4.23
 5 -8 -15 24.32 5.12
 5 8 -15 33.1 6.32
 5 8 -15 24.49 4.68
 5 8 -15 25.6 3.91
 5 -8 -15 23.93 6.22
 5 8 -15 25.14 3.8
 -5 -8 -15 28.91 5.03
 -5 8 -15 32.61 5.05
 5 8 -15 28.41 5.38
 5 -8 -15 35.09 4.14
 -5 8 -15 22.3 4.96
 5 8 -15 19.96 5.49
 5 8 -14 23.01 5.81
 5 8 -14 25.12 4.63
 5 -8 -14 27.75 4.82
 5 8 -14 28.98 3.83
 -5 8 -14 29.03 2.54
 5 -8 -14 19.68 5.57
 5 8 -14 22.29 3.73
 -5 8 -14 37.57 4.8
 -5 -8 -14 28.61 4.73
 5 8 -14 26.06 5.39
 -5 8 -14 27.44 4.87
 5 8 -14 21.6 5.13
 5 -8 -14 27.16 3.7
 5 8 -13 41.13 4.71
 5 -8 -13 41.52 5.34
 5 8 -13 42.58 6.23
 5 -8 -13 36.96 6.43
 5 8 -13 43.14 4.17
 -5 8 -13 42.24 2.73
 5 8 -13 38.77 4.21
 -5 8 -13 42.41 4.8
 -5 -8 -13 43 4.77
 -5 8 -13 45 5.25
 5 -8 -13 31.77 3.92
 5 8 -13 40.65 5.52
 5 8 -13 42.93 5.71
 5 8 -12 17.11 5.04
 5 -8 -12 13.55 3.85
 5 8 -12 21.27 3.73
 5 -8 -12 17.94 5.31
 5 8 -12 14.15 3.32
 -5 8 -12 17.93 1.58
 5 8 -12 14.04 3.27
 5 8 -12 17.48 3.46
 -5 -8 -12 16.61 3.72
 -5 8 -12 18.5 3.62
 5 -8 -12 0.27 0.75
 5 8 -12 21.03 4.67
 5 -8 -11 17.68 5.21
 5 8 -11 18.32 3.38
 5 8 -11 18.62 3.14
 -5 8 -11 14.66 1.31
 5 8 -11 11.96 4.14
 5 -8 -11 15.34 2.81
 5 8 -11 9.06 3.19
 -5 -8 -11 11.25 3.17
 -5 8 -11 17.15 3.28
 5 8 -11 21.66 3.66
 5 8 -11 13.61 4.39
 5 -8 -11 10.35 3.4
 5 8 -10 17.74 3.52
 5 8 -10 9.89 2.69
 5 8 -10 5.66 3.44
 5 8 -10 9.57 2.98
 -5 -8 -10 6.96 2.9
 -5 8 -10 11.94 2.89
 5 8 -10 9.4 3.19
 5 -8 -10 9.65 3.66
 5 8 -10 13.13 4.36
 5 -8 -9 87.98 7.6
 5 8 -9 74.58 5.72
 5 8 -9 87.91 6.48
 5 8 -9 90.27 5.35
 5 8 -9 74.98 5.51
 -5 8 -9 81.88 5.27
 -5 -8 -9 74.1 5.14
 5 8 -9 89.72 7.14
 5 8 -9 75.85 5.57
 5 -8 -9 75.57 5.72
 5 -8 -8 200.58 9.24
 5 8 -8 202.26 6.6
 5 8 -8 215.24 5.7
 5 8 -8 200.13 6.31
 -5 8 -8 225.16 5.68
 5 -8 -8 -0.31 0.78
 5 8 -8 208.89 6.42
 5 8 -8 215.37 8.66
 5 -8 -7 84.55 7.33
 5 8 -7 87.93 6.01
 5 8 -7 83.26 5.52
 5 -8 -7 88.3 5.72
 5 8 -7 76.33 6.71
 -5 -8 -7 82.83 6.14
 5 8 -7 89.49 5.81
 -5 -8 -7 89.58 5.04
 -5 8 -7 94.49 5.11
 5 8 -7 84.2 5.21
 5 -8 -6 72.09 6.91
 5 8 -6 88.2 5.63
 5 8 -6 77.26 4.94
 5 8 -6 80.21 6.41
 -5 -8 -6 81.47 5.95
 5 8 -6 71.99 5.3
 -5 8 -6 74.8 4.43
 5 8 -6 75.27 4.74
 5 -8 -5 11.08 4.09
 -5 8 -5 16.8 4.29
 5 8 -5 14.44 3.1
 5 -8 -5 17.67 2.34
 5 8 -5 11.82 2.18
 -5 -8 -5 15.23 3.48
 5 8 -5 14.07 3.49
 5 8 -5 17.51 3.14
 -5 8 -5 10.84 1.85
 -5 -8 -5 11.88 1.84
 5 8 -5 16.08 2
 5 8 -5 18.37 2.55
 5 -8 -5 13.89 1.8
 5 -8 -4 30.74 5.11
 -5 8 -4 41.64 4.02
 5 8 -4 57.8 4.42
 -5 -8 -4 52.41 5.02
 -5 8 -4 49.41 5.7
 5 8 -4 46.78 4.28
 -5 -8 -4 44.87 3.01
 -5 8 -4 46.7 3.01
 -5 -8 -4 40.48 4.04
 5 -8 -4 50.35 2.96
 5 8 -4 52.13 3.05
 5 8 -4 53.79 3.82
 5 8 -3 15.4 3.07
 -5 -8 -3 11.25 3.68
 -5 8 -3 21.43 4.44
 -5 -8 -3 10.31 2.46
 5 -8 -3 14.37 1.59
 5 8 -3 16.86 1.76
 -5 -8 -3 10.38 1.59
 -5 8 -3 16.39 1.73
 5 -8 -3 14.54 1.57
 5 -8 -2 78.66 4.18
 -5 -8 -2 68.52 6.31
 -5 8 -2 77.98 4.69
 -5 8 -2 76.35 6.52
 5 -8 -2 78.95 3.79
 5 8 -2 70.36 3.78
 -5 8 -2 80.73 3.93
 -5 -8 -2 82.47 4.96
 -5 -8 -2 74.89 3.94
 5 -8 -1 4.95 1.67
 -5 -8 -1 1.94 1.94
 -5 8 -1 7.08 3.27
 5 8 -1 4.58 1.18
 5 -8 -1 4.7 1.1
 -5 -8 -1 1.43 3.48
 5 -8 0 237.39 12.46
 -5 -8 0 212.92 11.64
 -5 -8 0 234.63 10.53
 -5 8 0 228.25 12.34
 5 -8 0 218.94 9.46
 5 8 0 216.81 9.5
 5 -8 0 233.57 10.29
 -5 -8 0 234.79 12.57
 -5 8 1 -0.39 0.91
 -5 -8 1 2.66 3.46
 5 -8 1 7.53 3.41
 5 -8 1 0.93 1.77
 -5 -8 1 3.17 2.95
 -5 -8 1 2.24 2.28
 5 8 1 2.35 1.3
 -5 8 1 -1.99 3.34
 5 -8 1 2.45 1.96
 5 -8 1 3.47 1.12
 5 -8 2 88.05 3.86
 -5 -8 2 73.62 5.11
 5 -8 2 83.46 5.23
 -5 8 2 74.11 5.94
 5 -8 2 79.09 4.37
 -5 -8 2 78.07 7.11
 -5 -8 2 90.78 6.96
 -5 -8 3 20.13 2.9
 5 -8 3 10.83 1.94
 5 8 3 16.38 2
 5 -8 3 14 2.86
 -5 -8 3 14.47 4.01
 5 -8 4 51.18 4.52
 -5 -8 4 64.29 4.69
 5 -8 4 53.83 3.8
 5 8 4 50.91 3.7
 -5 -8 4 57.84 6.3
 5 -8 5 21.2 3.62
 -5 -8 5 20.34 3.52
 5 -8 5 19.36 2.79
 5 8 5 18.62 2.71
 -5 -8 5 17.54 5
 -5 -8 6 96.11 6.54
 5 8 6 103.67 6.25
 5 -8 6 92.96 6.24
 -5 -8 7 119.89 6.59
 5 -8 7 102.34 6.92
 5 8 7 114.89 6.96
 -5 -8 8 244.47 11.86
 5 -8 8 275.32 13.32
 5 8 8 259.75 13.08
 5 -8 9 92.43 7.11
 5 8 9 102.25 7.15
 5 8 10 11.13 3.92
 5 9 -25 0.74 7.12
 5 -9 -25 -7.92 8.08
 -5 9 -25 -0.6 6.26
 -5 -9 -25 4.29 6.61
 5 9 -24 3.68 6.95
 5 -9 -24 1.57 7.93
 -5 -9 -24 0.61 6.19
 -5 9 -24 8.39 5.98
 5 -9 -23 0.77 7.94
 5 9 -23 -3.62 6.99
 5 -9 -23 1.38 6.41
 -5 9 -23 -1.18 6.05
 -5 -9 -23 4.17 6.31
 5 -9 -22 16.61 7.52
 5 9 -22 14.87 7
 5 -9 -22 13.46 6.57
 -5 -9 -22 14.56 6.4
 -5 9 -22 25.6 6.12
 5 9 -21 -5.52 6.46
 5 -9 -21 -1.46 6.92
 5 -9 -21 -3.61 6.42
 -5 9 -21 2.27 5.45
 -5 -9 -21 4.51 5.61
 5 -9 -20 -1.42 6.48
 -5 9 -20 -4.41 5.33
 -5 -9 -20 3.27 5.33
 5 -9 -20 -1.47 6.22
 -5 9 -19 1.06 5.05
 -5 -9 -19 1.57 5.06
 5 -9 -19 2.23 5.98
 5 9 -19 1.74 4.55
 5 -9 -18 14.23 6.38
 5 9 -18 11.59 4.67
 -5 9 -18 11.14 5.34
 -5 -9 -18 16.48 5.12
 5 9 -18 7.57 5.25
 5 -9 -17 9.76 6.32
 5 9 -17 24.4 4.69
 5 9 -17 16.67 4.1
 -5 9 -17 20.21 4.98
 -5 -9 -17 14.23 4.93
 5 9 -17 13.67 5.54
 5 9 -16 13.78 5.83
 5 -9 -16 15.78 6.47
 5 9 -16 21.84 4.48
 5 9 -16 22.82 4.18
 5 9 -16 13.93 4
 -5 9 -16 27.27 4.96
 -5 -9 -16 30.89 5.13
 5 9 -16 23.99 5.44
 5 9 -16 24.74 5.75
 5 -9 -16 21.92 3.65
 5 9 -15 1.4 3.85
 5 -9 -15 -0.48 4.05
 5 9 -15 3.41 5.47
 5 -9 -15 0.75 5.69
 5 9 -15 -0.4 3.9
 5 9 -15 2.64 3.41
 5 9 -15 -2.34 3.54
 -5 -9 -15 4.61 4.04
 -5 9 -15 7.26 4.23
 5 9 -15 -1.83 5
 5 -9 -15 -0.55 3.06
 5 9 -15 -4.36 4.83
 5 9 -14 20.17 5.89
 5 9 -14 27.03 4.63
 5 -9 -14 26.93 4.65
 5 -9 -14 22.35 6.1
 5 9 -14 25.91 4.38
 5 9 -14 26.88 3.63
 5 9 -14 28.92 4.25
 -5 9 -14 28.97 4.58
 -5 -9 -14 18.36 4.34
 5 9 -14 23.47 5.45
 5 -9 -14 25.22 3.34
 5 9 -14 19.15 4.86
 -5 -9 -13 4.81 3.4
 5 9 -13 -2.52 3.68
 5 9 -13 -0.66 4.85
 5 -9 -13 -2.58 3.98
 5 -9 -13 4.43 5.53
 5 9 -13 3.44 3.76
 5 9 -13 1.37 3.03
 5 9 -13 9.11 3.52
 -5 -9 -13 3.97 3.37
 -5 9 -13 3.29 3.41
 5 9 -13 1.56 4.12
 5 -9 -13 0.47 0.57
 5 9 -13 7.29 4.24
 5 -9 -12 10.5 3.59
 5 9 -12 14.8 5.12
 5 9 -12 13.8 3.69
 -5 -9 -12 14.65 3.8
 5 -9 -12 20.46 5.53
 5 9 -12 10.83 3.68
 5 9 -12 10.78 3.01
 5 9 -12 16.14 3.61
 -5 9 -12 12.7 3.52
 -5 -9 -12 15.87 3.6
 5 9 -12 18.69 4.62
 5 9 -11 1.85 3.06
 5 -9 -11 4.48 3.09
 5 9 -11 -1.87 4.5
 -5 -9 -11 -0.76 3.25
 5 -9 -11 0.72 4.93
 5 9 -11 -0.73 3.19
 5 9 -11 4.1 2.89
 5 9 -11 0.34 3.18
 -5 9 -11 -1.21 2.89
 -5 -9 -11 2.1 2.82
 5 9 -11 3.54 4.02
 5 -9 -10 82.59 8.09
 5 9 -10 81.47 5.78
 5 9 -10 70.32 4.95
 5 9 -10 81.46 6.76
 5 -9 -10 72.55 4.37
 5 9 -10 69.68 5.61
 -5 9 -10 79.22 5.19
 -5 -9 -10 65.88 5.08
 5 9 -10 81.32 5.83
 5 -9 -10 66.77 5.58
 5 9 -10 70.74 7.09
 -5 -9 -10 64.69 5.68
 5 -9 -9 19.13 3.51
 5 9 -9 21.89 3.54
 5 9 -9 26.75 5.1
 -5 -9 -9 20.37 3.92
 5 -9 -9 26.62 5.33
 5 9 -9 23.27 3.87
 5 -9 -9 26.51 2.35
 5 9 -9 26.35 3.35
 5 9 -9 20.89 3.77
 -5 -9 -9 22.77 3.18
 -5 9 -9 16.76 2.96
 5 9 -9 27.91 4.68
 5 -9 -8 13.78 4.99
 5 9 -8 22.6 3.48
 5 9 -8 27.83 4.13
 5 9 -8 25.82 2.98
 5 9 -8 27.71 3.72
 -5 -9 -8 0.21 0.54
 -5 9 -8 23.52 2.63
 5 9 -8 21.23 3.21
 5 -9 -8 0.57 0.87
 -5 -9 -8 25.47 4.09
 5 9 -8 21.23 4.51
 -5 -9 -7 10.2 3.71
 5 9 -7 19.84 2.95
 5 9 -7 24.56 4.63
 5 -9 -7 24.35 5.3
 5 9 -7 14.81 3.46
 -5 9 -7 8.71 4.37
 5 9 -7 19.59 4.04
 5 9 -7 17.7 3.57
 -5 -9 -7 13.88 2.33
 -5 9 -7 14.06 2.3
 5 9 -7 20.91 2.9
 -5 -9 -6 44.55 4.99
 5 9 -6 38.73 3.46
 5 9 -6 45.56 5.3
 5 -9 -6 27.2 5.74
 5 9 -6 45.4 4.31
 -5 9 -6 35.63 6.1
 5 9 -6 43.06 4.51
 5 9 -6 51.57 4.6
 -5 9 -6 40.5 2.99
 5 -9 -6 35.47 2.85
 5 9 -6 45.66 3.74
 5 9 -6 46.77 3.08
 5 9 -5 5.43 3.79
 5 -9 -5 1.9 1.93
 -5 -9 -5 0.92 3.41
 5 9 -5 0.2 1.95
 5 -9 -5 2.6 4.28
 5 9 -5 0.7 2.66
 5 9 -5 2.97 2.78
 -5 9 -5 0.6 4.17
 5 9 -5 3.17 2.99
 -5 9 -5 3.59 1.61
 -5 -9 -5 4.62 1.62
 5 9 -5 3.85 2.54
 5 9 -5 1.87 1.57
 5 -9 -5 1.67 1.44
 -5 -9 -5 -0.28 2.61
 5 -9 -5 2.2 1.05
 5 -9 -4 35.34 2.53
 -5 -9 -4 43.4 5.16
 5 9 -4 25.77 2.41
 5 9 -4 33.83 4.04
 -5 -9 -4 34.98 2.22
 5 9 -4 33.4 2.21
 -5 -9 -4 40 3.55
 -5 9 -4 35.58 2.26
 -5 9 -4 34.66 5.6
 5 9 -4 36.25 4.13
 5 -9 -4 34.81 2.05
 5 -9 -4 31.9 1.82
 5 9 -3 10.43 1.7
 -5 -9 -3 5.46 3.82
 5 -9 -3 7.08 1.54
 -5 9 -3 11.73 2.58
 -5 -9 -3 6.42 1.43
 -5 -9 -3 9.9 2.74
 -5 9 -3 8.01 1.41
 -5 9 -3 12.01 4.44
 5 -9 -3 9.84 1.31
 5 9 -3 9.53 1.38
 5 -9 -3 8.95 1.43
 5 9 -2 162.82 7.73
 -5 -9 -2 172.66 10.7
 5 -9 -2 184.76 7.69
 -5 -9 -2 172.02 8.81
 -5 9 -2 174.19 10.98
 5 -9 -2 173.64 7.45
 5 9 -2 171.66 7.51
 5 -9 -2 163.61 7.95
 -5 9 -2 176.21 10.73
 -5 -9 -1 74.47 5.78
 5 9 -1 65.61 3.17
 -5 9 -1 86.31 7.07
 5 -9 -1 62.59 3.01
 5 -9 -1 60.42 3.86
 -5 -9 -1 61.23 4.47
 -5 9 -1 77.97 6.58
 -5 -9 -1 79.27 6.76
 5 -9 -1 62.62 6.43
 5 -9 0 324.5 16.67
 -5 -9 0 296.7 15.71
 -5 9 0 327.86 16.65
 5 -9 0 301.13 13.98
 -5 -9 0 297.06 14.25
 5 9 0 330.32 13.74
 -5 -9 0 322.54 16.75
 -5 9 0 304.22 15.82
 5 -9 0 303.33 13.45
 -5 -9 1 79.8 6.74
 5 -9 1 82.2 7.03
 -5 -9 1 76.87 5.04
 5 -9 1 83.49 4.93
 5 9 1 78.89 3.88
 -5 9 1 92.86 7.23
 5 9 1 72.56 3.68
 -5 9 1 70.01 6.02
 -5 -9 1 65.03 6.78
 5 -9 1 71.79 3.6
 5 -9 1 77.52 3.89
 5 -9 2 163.07 5.5
 -5 -9 2 161 5.59
 5 -9 2 166.49 2.87
 -5 9 2 147.77 8.13
 -5 -9 2 155.8 7.94
 5 -9 2 164.49 3.39
 -5 9 2 146.34 6.43
 5 9 2 176.96 3.5
 -5 -9 3 9.43 2.93
 5 -9 3 11.87 2.24
 -5 -9 3 5.55 4.23
 5 -9 3 6.5 1.58
 5 9 3 11.43 1.73
 5 9 4 35.71 2.88
 5 -9 4 26.95 2.78
 -5 -9 4 36.63 3.99
 -5 -9 5 -0.78 3.22
 5 -9 5 4.48 2.29
 5 9 5 2.4 2.11
 -5 -9 5 6.88 3.26
 -5 -9 6 41.65 4.29
 5 -9 6 33.79 3.61
 5 9 6 33.51 3.57
 -5 -9 6 38.7 4.22
 5 9 7 17.28 3.2
 -5 -9 7 15.33 3.28
 -5 -9 8 29.27 3.48
 5 -10 -24 8.64 7.43
 -5 -10 -24 7.29 6.22
 5 10 -23 5.46 7.04
 5 -10 -23 21.99 7.75
 5 -10 -23 19.19 7.09
 -5 10 -23 17.15 6.11
 -5 -10 -23 24.29 6.42
 5 -10 -22 -2.09 7.43
 5 10 -22 9.42 6.51
 5 -10 -22 2.28 6.94
 -5 10 -22 6.51 5.77
 -5 -10 -22 3.24 5.8
 5 -10 -21 5.44 6.7
 5 10 -21 3.27 6.36
 5 -10 -21 15.52 7.12
 -5 10 -21 10.61 5.59
 -5 -10 -21 6.32 5.44
 5 -10 -20 -5.26 6.83
 5 10 -20 -4.44 6.25
 5 -10 -20 -3.17 6.39
 -5 -10 -20 -1.02 5.24
 -5 10 -20 3.09 5.14
 5 10 -19 -3.07 5.9
 5 -10 -19 2.53 6.09
 -5 10 -19 4.48 4.97
 -5 -10 -19 1.47 5.09
 5 -10 -19 -1.61 6.59
 5 -10 -18 14.55 5.87
 -5 -10 -18 6.53 5
 -5 10 -18 8.1 5.09
 5 -10 -18 7.3 6.84
 5 10 -18 2.52 4.42
 -5 10 -17 28.94 5.3
 -5 -10 -17 39.35 5.46
 5 -10 -17 48.95 7.96
 5 10 -17 35.05 5.14
 5 -10 -16 52.31 8.31
 5 10 -16 56.56 5.97
 -5 -10 -16 57.16 5.95
 -5 10 -16 59.01 5.98
 5 10 -16 58.98 7.21
 5 10 -15 45.33 7.14
 5 -10 -15 32.67 7.42
 5 10 -15 41.41 5.37
 5 10 -15 48.57 4.65
 5 10 -15 47.42 5.06
 -5 10 -15 45.26 5.27
 -5 -10 -15 32.07 5.05
 5 10 -15 39.92 6.49
 5 10 -15 43.35 6.31
 5 10 -14 39.8 7.02
 5 -10 -14 48.8 7.77
 5 10 -14 41.66 5.1
 5 10 -14 37.52 4.11
 5 10 -14 39.49 4.91
 -5 -10 -14 35.93 4.83
 -5 10 -14 37.28 4.78
 5 10 -14 28.38 5.73
 5 10 -14 41.88 6.49
 5 10 -13 37.25 4.94
 5 10 -13 31.6 6.51
 5 -10 -13 33.12 7.26
 5 10 -13 43.67 4.99
 5 10 -13 36.33 3.97
 5 10 -13 51.33 5.04
 -5 -10 -13 40.83 4.55
 -5 10 -13 35.58 4.46
 5 10 -13 29.51 6
 5 -10 -12 13.06 3.85
 5 10 -12 10.56 3.65
 -5 -10 -12 11.47 4.36
 5 10 -12 8.06 5.53
 5 -10 -12 10.41 5.87
 5 10 -12 15.91 4.12
 5 10 -12 10.77 3.08
 5 10 -12 14.04 3.96
 -5 10 -12 9.87 3.32
 -5 -10 -12 13.17 3.54
 5 10 -12 8.11 4.68
 5 -10 -12 9.5 1.99
 5 -10 -11 15.88 3.53
 5 10 -11 13.67 3.51
 -5 -10 -11 16.57 4.37
 5 10 -11 14.38 5.8
 5 -10 -11 15.85 6.2
 -5 10 -11 11.07 5.57
 5 10 -11 31.84 4.42
 5 10 -11 14.8 3.03
 5 10 -11 25.72 4.34
 -5 10 -11 18.02 3.34
 -5 -10 -11 25.4 3.48
 5 10 -11 16.47 4.8
 5 -10 -11 16.42 1.94
 5 10 -10 4.84 3.09
 -5 -10 -10 8.97 4.25
 5 -10 -10 5.07 3.07
 5 10 -10 13.33 4.98
 5 -10 -10 0.78 5.55
 5 10 -10 7.18 3.6
 -5 10 -10 11.66 5.5
 5 10 -10 9.43 2.99
 5 10 -10 4.5 3.68
 -5 -10 -10 8 2.77
 -5 10 -10 7.88 2.68
 5 -10 -10 4.64 1.29
 5 10 -10 6.81 4.27
 -5 -10 -9 145.15 9.49
 5 10 -9 142.26 8.2
 5 -10 -9 156.85 8.26
 5 10 -9 136.71 10.22
 5 -10 -9 141.81 10.98
 5 10 -9 155.82 8.81
 -5 10 -9 154.87 11.2
 5 10 -9 143.59 9.19
 5 10 -9 154.84 9
 -5 -10 -9 143.33 7.64
 -5 10 -9 147.2 7.65
 5 10 -9 158.66 7.99
 5 10 -8 25.18 4.46
 5 -10 -8 29.9 3.08
 -5 -10 -8 29 4.89
 5 10 -8 29.39 3.4
 5 10 -8 42.54 5.76
 5 -10 -8 36.43 6.65
 5 10 -8 34.65 4.33
 -5 10 -8 35.5 6.28
 5 10 -8 28.13 4.25
 -5 10 -8 28.13 2.91
 5 10 -8 33.53 3.44
 5 -10 -8 31.44 2.85
 -5 -10 -7 142.79 9.32
 5 10 -7 138.34 7.4
 5 10 -7 141.82 9.53
 5 -10 -7 120.25 10.41
 5 10 -7 144.98 8.48
 -5 10 -7 150.38 10.41
 5 10 -7 131.49 8.51
 5 10 -7 153.48 8.72
 -5 10 -7 146.05 6.98
 5 10 -7 137.27 7.49
 5 -10 -7 136.18 6.85
 5 -10 -6 2.93 4.99
 5 10 -6 7.95 3.27
 5 10 -6 16.92 3.93
 -5 10 -6 11.02 5.23
 -5 -10 -6 8.84 1.83
 5 10 -6 8.54 1.79
 -5 -10 -6 13.32 3.47
 -5 10 -6 9.84 1.95
 5 -10 -6 8.3 1.73
 5 10 -6 14.85 4.53
 5 -10 -6 9.4 2.17
 5 10 -6 12.5 2.18
 -5 -10 -6 13.61 4.53
 5 10 -6 12.67 3.28
 5 10 -5 12.09 3.8
 -5 10 -5 12.68 5.25
 -5 -10 -5 10.04 3.07
 5 10 -5 10.37 1.76
 5 -10 -5 8.7 1.56
 -5 -10 -5 12.03 1.72
 -5 10 -5 11.16 1.74
 5 10 -5 12.15 3.17
 5 -10 -5 13.58 1.97
 -5 -10 -5 12.48 4.88
 5 10 -5 14.29 2.07
 -5 10 -5 9.21 5
 -5 10 -4 19.59 5.13
 5 -10 -4 14.89 1.74
 5 10 -4 15.45 1.88
 -5 -10 -4 9.72 4.45
 -5 10 -4 16.93 1.61
 -5 -10 -4 17.24 3.3
 -5 -10 -4 16.82 1.71
 -5 10 -4 16.81 5.22
 5 -10 -4 15.76 1.44
 5 10 -4 20.5 1.66
 5 10 -4 17.29 3.11
 -5 -10 -3 61.54 4.49
 5 10 -3 59.17 4.28
 -5 10 -3 52.06 6.48
 5 10 -3 55.19 2.64
 -5 -10 -3 54.84 6.39
 5 10 -3 46.07 2.77
 -5 10 -3 63.45 6.51
 5 -10 -2 73.94 7.48
 -5 -10 -2 73.5 5.89
 -5 10 -2 55.58 6.64
 -5 -10 -2 58.5 6.73
 -5 10 -2 61.07 6.31
 5 10 -2 62.47 4.29
 -5 -10 -2 63.8 4.69
 -5 -10 -1 322.6 15.22
 5 10 -1 323.05 14.62
 -5 10 -1 346.37 17.39
 -5 10 -1 330.59 17.73
 -5 -10 -1 342.64 17.71
 5 -10 -1 333.07 17.98
 -5 -10 -1 330.71 16.71
 -5 -10 0 467.51 22.37
 5 -10 0 487.89 23.38
 -5 -10 0 442.8 20.49
 -5 10 0 476.89 22.38
 -5 10 0 484.35 23.35
 5 10 0 457.72 19.62
 5 -10 0 461.58 19.67
 -5 10 1 328.31 17.06
 -5 -10 1 289.05 14.41
 5 -10 1 314.44 13.44
 5 -10 1 325.72 17.12
 -5 -10 1 310.88 16.46
 -5 10 1 307.19 15.89
 -5 10 2 65.27 7.09
 -5 -10 2 64.14 6.95
 -5 10 2 66.83 5.96
 -5 -10 2 66.59 4.99
 5 -10 2 64.83 3.35
 -5 -10 3 52.25 6.6
 -5 10 3 67.08 5.31
 -5 -10 3 57.4 4.71
 -5 -10 4 11.78 5.46
 -5 -10 4 14.04 3.42
 -5 -10 5 14.46 4.24
 -5 -10 5 11.05 5.32
 -5 -10 5 15.62 3.51
 -5 -10 6 19.04 4.11
 -5 -10 6 10.42 3.43
 -5 -10 7 187.03 10.33
 -5 -10 8 51.73 4.66
 5 -11 -23 0.78 6.97
 5 -11 -22 12 6.76
 -5 -11 -22 15.87 5.84
 5 -11 -22 12.95 7.34
 5 -11 -21 14.78 6.7
 -5 11 -21 9.38 7.69
 -5 -11 -21 20.75 5.76
 5 -11 -21 5.81 6.97
 5 -11 -20 40.1 7.13
 -5 11 -20 21.08 7.7
 -5 -11 -20 35.58 6.25
 5 -11 -20 39.84 8.7
 5 11 -19 35.66 6.46
 5 -11 -19 28.86 6.47
 -5 11 -19 21.77 7.51
 -5 -11 -19 30.16 5.71
 -5 11 -19 30.26 5.63
 5 -11 -19 29.31 8.33
 5 11 -18 55.26 7.08
 5 -11 -18 59.03 7.13
 -5 11 -18 44.02 8.49
 -5 -11 -18 56.76 6.43
 -5 11 -18 78.85 6.65
 5 -11 -18 62.9 9.19
 5 11 -17 6.85 5.11
 5 -11 -17 18.32 5.49
 -5 11 -17 10.73 6.73
 5 11 -17 13.25 4.52
 -5 11 -17 20.37 4.83
 -5 -11 -17 12.23 4.74
 5 -11 -17 19.37 7.42
 5 11 -16 3.01 4.84
 5 -11 -16 3.46 4.95
 -5 11 -16 6.08 6.54
 5 11 -16 5.37 4.22
 -5 -11 -16 8.05 4.13
 -5 11 -16 22.71 4.53
 5 -11 -16 11.5 6.88
 5 -11 -15 53.99 9.07
 5 -11 -15 63.57 6.46
 5 11 -15 55.92 5.84
 -5 11 -15 43.76 7.85
 -5 11 -15 58.51 5.44
 -5 -11 -15 59.72 5.59
 5 11 -15 64.74 7.13
 5 -11 -14 36.22 7.74
 5 11 -14 43.64 5.1
 -5 11 -14 29.91 7.34
 5 11 -14 42.82 5.31
 5 -11 -14 30.33 5.14
 -5 11 -14 37.35 4.51
 -5 -11 -14 41.43 4.56
 5 11 -14 35.37 6.11
 5 11 -13 35.62 6.91
 5 -11 -13 27.23 7.04
 -5 11 -13 25.15 6.65
 5 11 -13 41.92 5.06
 5 11 -13 37.84 4.01
 5 11 -13 44.01 5.21
 -5 -11 -13 41.21 4.46
 -5 11 -13 33.78 4.36
 5 11 -13 17.56 5.83
 5 11 -12 120.6 8.89
 5 -11 -12 104.63 10.28
 5 11 -12 119.71 8.02
 -5 11 -12 107.86 9.65
 5 11 -12 111.23 9.8
 5 11 -12 96.48 7.75
 -5 11 -12 120.39 6.92
 -5 -11 -12 122.43 6.96
 5 11 -12 117.16 6.78
 5 11 -11 29.41 5.45
 5 -11 -11 12.95 6.86
 5 11 -11 28.76 4.76
 -5 -11 -11 20.06 5.15
 5 11 -11 36.07 6.6
 5 11 -11 33.49 4.85
 -5 11 -11 30.37 6.74
 -5 -11 -11 22.69 3.4
 -5 11 -11 30.37 3.49
 5 11 -11 29.87 3.57
 5 11 -10 94.09 7.34
 5 -11 -10 61.46 8.59
 5 11 -10 82.05 6.7
 -5 -11 -10 89.47 7.77
 5 11 -10 98.76 8.57
 -5 11 -10 90.97 8.7
 5 11 -10 88.05 6.86
 -5 11 -10 94.12 5.46
 -5 -11 -10 91.21 5.41
 5 11 -10 86.44 5.68
 5 11 -9 13.29 4.17
 5 -11 -9 19.4 6.81
 5 11 -9 10.47 3.69
 -5 11 -9 17.39 6.41
 -5 -11 -9 21.18 5.2
 5 11 -9 29.01 5.66
 -5 11 -9 21.95 6.34
 5 11 -9 18.82 4.27
 -5 -11 -9 0.18 0.68
 -5 11 -9 10.95 2.35
 5 11 -9 19.3 3.36
 5 -11 -8 62.36 8.4
 5 11 -8 59.66 5.44
 -5 11 -8 62.78 7.54
 5 11 -8 60.59 5.71
 5 11 -8 48.66 5.34
 -5 -11 -8 50.74 3.59
 -5 11 -8 52.85 3.66
 -5 11 -8 52.24 7.33
 -5 -11 -8 60.64 6.7
 5 11 -8 46.84 6.51
 5 11 -7 25.44 5.68
 -5 11 -7 29.07 6.3
 -5 -11 -7 37.76 5.86
 5 -11 -7 34.37 6.85
 -5 11 -7 21.97 5.56
 5 11 -7 30.88 4.92
 5 -11 -7 28.05 2.35
 -5 11 -7 20.41 2.37
 -5 -11 -7 25.83 4.28
 5 11 -7 29.58 4.21
 -5 11 -6 63.26 3.52
 -5 -11 -6 64.99 5.21
 -5 -11 -6 61.19 3.5
 -5 -11 -6 87.33 7.47
 -5 11 -6 47.63 6.85
 5 -11 -6 63.79 3.67
 5 11 -6 71.57 6.23
 -5 11 -6 73.73 7.58
 5 -11 -6 60.6 3.35
 5 11 -6 64.45 5.36
 -5 -11 -5 121.04 5.4
 -5 11 -5 118.85 5.34
 -5 -11 -5 123.47 7.34
 -5 11 -5 114.58 9.65
 5 11 -5 137.8 8.45
 5 11 -5 126.47 5.63
 5 -11 -5 120.58 5.32
 -5 -11 -5 132.82 9.29
 -5 11 -5 131.92 10.06
 5 -11 -5 105.94 5.15
 5 11 -5 134.42 7.44
 -5 -11 -4 252.73 12.41
 -5 11 -4 239.11 14.9
 5 11 -4 251.09 12.32
 -5 -11 -4 252.49 14.59
 -5 11 -4 265.02 15.18
 -5 11 -3 142.54 10.16
 -5 -11 -3 116.72 8.52
 5 -11 -3 135.8 10.82
 -5 11 -3 144.6 10.68
 5 11 -3 133.22 7.32
 -5 -11 -3 136.61 10.06
 -5 -11 -3 146.91 7.81
 5 -11 -2 242.07 14.5
 -5 -11 -2 237.49 12.87
 -5 11 -2 240.06 13.47
[truncated: 1,279,270 more chars]
