# Supplementary material for: Isolation, bonding and reactivity of a monomeric stibine oxide
Source: Nat Chem. 2023 Mar 23;15(5):633–40. doi: 10.1038/s41557-023-01160-x (PMC10159848; doi:10.1038/s41557-023-01160-x)
Supplement: Supplementary file 23 — Crystallographic information file for compound 8. [file 41557_2023_1160_MOESM23_ESM.cif]

data_8
_audit_creation_date               2021-10-20
_audit_creation_method
;
Olex2 1.5
(compiled 2021.10.07 svn.r9718050b for OlexSys, GUI svn.r6410)
;
_audit_contact_author_address      ?
_audit_contact_author_email        ?
_audit_contact_author_name         ''
_audit_contact_author_phone        ?
_publ_contact_author_id_orcid      ?
_publ_section_references
;
Bourhis, L.J., Dolomanov, O.V., Gildea, R.J., Howard, J.A.K., Puschmann, H.
 (2015). Acta Cryst. A71, 59-75.

Dolomanov, O.V., Bourhis, L.J., Gildea, R.J, Howard, J.A.K. & Puschmann, H.
 (2009), J. Appl. Cryst. 42, 339-341.

Kleemiss, F., Dolomanov, O.V., Bodensteiner, M., Peyerimhoff, N., Midgley, M.,
Bourhis, L.J., Genoni, A., Malaspina, L.A., Jayatilaka, D., Spencer, J.L.,
White, F., Grundkoetter-Stock, B, Steinhauer, S., Lentz, D., Puschmann, H.,
Grabowsky, S. (2021), Chem. Sci., 12, 1675-1692.
;
_chemical_formula_moiety           'C38 H55 O3 Sb'
_chemical_formula_sum              'C38 H55 O3 Sb'
_chemical_formula_weight           681.618
_chemical_oxdiff_formula           'C38 H55 Sb1 O3'
_chemical_oxdiff_usercomment       'Acetic acid adduct'
loop_
  _atom_type_symbol
  _atom_type_scat_dispersion_real
  _atom_type_scat_dispersion_imag
  _atom_type_scat_source
  _atom_type_scat_dispersion_source
 C 0.00347 0.00161 'NoSpherA2: Chem.Sci. 2021, DOI:10.1039/D0SC05526C'
 'Henke, Gullikson and Davis, At. Data and Nucl. Data Tables, 1993, 54, 2'
 H 0.00000 0.00000 'NoSpherA2: Chem.Sci. 2021, DOI:10.1039/D0SC05526C'
 'Henke, Gullikson and Davis, At. Data and Nucl. Data Tables, 1993, 54, 2'
 O 0.01158 0.00611 'NoSpherA2: Chem.Sci. 2021, DOI:10.1039/D0SC05526C'
 'Henke, Gullikson and Davis, At. Data and Nucl. Data Tables, 1993, 54, 2'
 Sb -0.60640 1.48759 'NoSpherA2: Chem.Sci. 2021, DOI:10.1039/D0SC05526C'
 'Henke, Gullikson and Davis, At. Data and Nucl. Data Tables, 1993, 54, 2'

_space_group_crystal_system        'monoclinic'
_space_group_IT_number             14
_space_group_name_H-M_alt          'P 1 21/c 1'
_space_group_name_Hall             '-P 2ybc'
loop_
  _space_group_symop_id
  _space_group_symop_operation_xyz
 1 x,y,z
 2 -x,y+1/2,-z+1/2
 3 -x,-y,-z
 4 x,-y-1/2,z-1/2

_symmetry_Int_Tables_number        14
_cell_length_a                     10.1367(3)
_cell_length_b                     18.3322(4)
_cell_length_c                     19.0827(5)
_cell_angle_alpha                  90
_cell_angle_beta                   102.117(3)
_cell_angle_gamma                  90
_cell_volume                       3467.09(15)
_cell_formula_units_Z              4
_cell_measurement_reflns_used      22105
_cell_measurement_temperature      100.00(12)
_cell_measurement_theta_max        35.8790
_cell_measurement_theta_min        2.2400
_exptl_absorpt_coefficient_mu      0.829
_exptl_absorpt_correction_T_max    1.000
_exptl_absorpt_correction_T_min    0.787
_exptl_absorpt_correction_type     gaussian
_exptl_absorpt_process_details
;
CrysAlisPro 1.171.41.119a (Rigaku Oxford Diffraction, 2021)
Numerical absorption correction based on gaussian integration over
a multifaceted crystal model
Empirical absorption correction using spherical harmonics,
implemented in SCALE3 ABSPACK scaling algorithm.
;
_exptl_crystal_density_diffrn      1.306
_exptl_crystal_F_000               1430.175
loop_
  _exptl_crystal_face_index_h
  _exptl_crystal_face_index_k
  _exptl_crystal_face_index_l
  _exptl_crystal_face_perp_dist
 0 -1 -2 0.0639
 0 1 2 0.0658
 -1 -1 -2 0.0489
 1 1 2 0.0531
 1 0 -1 0.0392
 -2 0 -1 0.0386
 1 0 0 0.0428
 -1 0 -2 0.0432
 1 0 2 0.0390
 0 0 -1 0.0394
 0 0 1 0.0376
 0 1 -2 0.0619
 2 -1 1 0.0438
 -2 1 0 0.0321
 0 -1 1 0.0638
 0 1 0 0.0769
 0 -1 0 0.0938
 2 2 -1 0.0479
 -2 0 1 0.0338
 1 1 0 0.0505
 0 2 1 0.0807
 0 -2 -1 0.0919
 1 0 -2 0.0440
 1 -1 2 0.0484
 2 -1 0 0.0415
 -1 -2 0 0.0745

_exptl_crystal_size_max            0.171
_exptl_crystal_size_mid            0.087
_exptl_crystal_size_min            0.074
_exptl_crystal_description	   needle
_atom_sites_solution_primary       dual
loop_
  _exptl_oxdiff_crystal_face_indexfrac_h
  _exptl_oxdiff_crystal_face_indexfrac_k
  _exptl_oxdiff_crystal_face_indexfrac_l
  _exptl_oxdiff_crystal_face_x
  _exptl_oxdiff_crystal_face_y
  _exptl_oxdiff_crystal_face_z
 0.0000 -1.0005 -1.9994 0.0223 0.0823 0.0030
 -0.0000 1.0005 1.9994 -0.0223 -0.0823 -0.0030
 -0.9997 -1.0008 -1.9995 0.0202 0.0992 -0.0665
 0.9997 1.0008 1.9995 -0.0202 -0.0992 0.0665
 0.9998 -0.0001 -0.9997 -0.0057 0.0202 0.0706
 -1.9993 -0.0008 -1.0000 -0.0119 0.0711 -0.1379
 0.9997 0.0002 0.0001 0.0021 -0.0170 0.0695
 -0.9995 -0.0008 -1.9998 -0.0176 0.0913 -0.0673
 0.9995 0.0008 1.9998 0.0176 -0.0913 0.0673
 0.0001 -0.0003 -0.9998 -0.0078 0.0372 0.0011
 -0.0001 0.0003 0.9998 0.0078 -0.0372 -0.0011
 0.0003 0.9993 -2.0000 -0.0534 0.0665 0.0014
 1.9991 -0.9992 1.0004 0.0498 -0.0632 0.1387
 -1.9992 0.9995 -0.0005 -0.0420 0.0260 -0.1398
 -0.0002 -0.9996 1.0001 0.0456 -0.0293 -0.0003
 0.0002 0.9999 -0.0003 -0.0379 -0.0079 -0.0008
 -0.0002 -0.9999 0.0003 0.0379 0.0079 0.0008
 1.9997 2.0000 -1.0002 -0.0793 -0.0125 0.1385
 -1.9994 -0.0001 0.9996 0.0036 -0.0033 -0.1401
 0.9998 1.0002 -0.0002 -0.0358 -0.0249 0.0687
 0.0002 2.0002 0.9992 -0.0679 -0.0530 -0.0027
 -0.0002 -2.0002 -0.9992 0.0679 0.0530 0.0027
 0.9998 -0.0004 -1.9996 -0.0135 0.0574 0.0717
 0.9994 -0.9991 2.0001 0.0555 -0.0834 0.0681
 1.9992 -0.9995 0.0005 0.0420 -0.0260 0.1398
 -1.0000 -2.0001 0.0005 0.0736 0.0328 -0.0679

_diffrn_reflns_av_R_equivalents    0.0529
_diffrn_reflns_av_unetI/netI       0.0523
_diffrn_reflns_Laue_measured_fraction_full  0.9994
_diffrn_reflns_Laue_measured_fraction_max  0.9987
_diffrn_reflns_limit_h_max         14
_diffrn_reflns_limit_h_min         -15
_diffrn_reflns_limit_k_max         27
_diffrn_reflns_limit_k_min         -28
_diffrn_reflns_limit_l_max         29
_diffrn_reflns_limit_l_min         -29
_diffrn_reflns_number              51848
_diffrn_reflns_point_group_measured_fraction_full  0.9994
_diffrn_reflns_point_group_measured_fraction_max  0.9987
_diffrn_reflns_theta_full          25.2417
_diffrn_reflns_theta_max           33.14
_diffrn_reflns_theta_min           2.18
_diffrn_ambient_environment        N~2~
_diffrn_ambient_temperature        100.00(12)
_diffrn_detector                   'Hybrid Pixel Array Detector'
_diffrn_detector_area_resol_mean   10.0000
_diffrn_detector_type              HyPix
_diffrn_measured_fraction_theta_full  0.9994
_diffrn_measured_fraction_theta_max  0.9987
_diffrn_measurement_details
;
List of Runs (angles in degrees, time in seconds):

  # Type    Start    End  Width  t~exp~   \w     \q     \k     \f   Frames
--------------------------------------------------------------------------
  1  \w     28.00  67.00   0.50   49.28    --   18.68-138.00 -19.00   78
  2  \w     31.00  66.00   0.50   49.28    --   18.68-133.00 157.00   70
  3  \w    -22.00   4.00   0.50   49.28    --  -18.68 -77.00  30.00   52
  4  \w    -58.00  -5.00   0.50   49.28    --  -18.68 -57.00 150.00  106
  5  \w    -31.00  24.00   0.50   49.28    --  -18.68  77.00   0.00  110
  6  \w     62.00  87.00   0.50   49.28    --   18.68 178.00-120.00   50
  7  \w     -4.00  25.00   0.50   49.28    --   18.68  77.00 -60.00   58
  8  \w    -44.00   3.00   0.50   49.28    --   18.68 -19.00-120.00   94
  9  \w     52.00  78.00   0.50   49.28    --   18.68 178.00  60.00   52
 10  \w    -35.00  23.00   0.50   49.28    --   18.68 -38.00-150.00  116
 11  \w     -4.00  21.00   0.50   49.28    --   18.68  77.00  60.00   50
;
_diffrn_measurement_device         'four-circle diffractometer'
_diffrn_measurement_device_type    'XtaLAB Synergy, Dualflex, HyPix'
_diffrn_measurement_method         '\w scans'
_diffrn_orient_matrix_type        
 'CrysAlisPro convention (1999,Acta A55,543-557)'
_diffrn_orient_matrix_UB_11        0.0020931000
_diffrn_orient_matrix_UB_12        -0.0378557000
_diffrn_orient_matrix_UB_13        0.0077823000
_diffrn_orient_matrix_UB_21        -0.0169544000
_diffrn_orient_matrix_UB_22        -0.0079133000
_diffrn_orient_matrix_UB_23        -0.0371970000
_diffrn_orient_matrix_UB_31        0.0695190000
_diffrn_orient_matrix_UB_32        -0.0008126000
_diffrn_orient_matrix_UB_33        -0.0010745000
_diffrn_radiation_monochromator    mirror
_diffrn_radiation_probe            x-ray
_diffrn_radiation_type             'Mo K\a'
_diffrn_radiation_wavelength       0.71073
_diffrn_source                     'micro-focus sealed X-ray tube'
_diffrn_source_type                'PhotonJet (Mo) X-ray Source'
_reflns_Friedel_coverage           0.0
_reflns_limit_h_max                15
_reflns_limit_h_min                -15
_reflns_limit_k_max                28
_reflns_limit_k_min                0
_reflns_limit_l_max                29
_reflns_limit_l_min                0
_reflns_number_gt                  10029
_reflns_number_total               13207
_reflns_threshold_expression       I>=2u(I)
_computing_cell_refinement         'CrysAlisPro 1.171.41.119a (Rigaku OD, 2021)'
_computing_data_collection         'CrysAlisPro 1.171.41.119a (Rigaku OD, 2021)'
_computing_data_reduction          'CrysAlisPro 1.171.41.119a (Rigaku OD, 2021)'
_computing_molecular_graphics      'Olex2 1.5 (Dolomanov et al., 2009)'
_computing_publication_material    'Olex2 1.5 (Dolomanov et al., 2009)'
_computing_structure_refinement    'olex2.refine 1.5 (Bourhis et al., 2015)'
_computing_structure_solution      'SHELXT 2018/2 (Sheldrick, 2018)'
_refine_diff_density_max           1.9165
_refine_diff_density_min           -1.1438
_refine_diff_density_rms           0.1652
_refine_ls_d_res_high              0.6500
_refine_ls_d_res_low               9.3288
_refine_ls_goodness_of_fit_ref     1.0457
_refine_ls_hydrogen_treatment      refall
_refine_ls_matrix_type             full
_refine_ls_number_constraints      0
_refine_ls_number_parameters       874
_refine_ls_number_reflns           13207
_refine_ls_number_restraints       612
_refine_ls_R_factor_all            0.0547
_refine_ls_R_factor_gt             0.0324
_refine_ls_restrained_S_all        1.0207
_refine_ls_shift/su_max            0.0009
_refine_ls_shift/su_mean           0.0000
_refine_ls_structure_factor_coef   Fsqd
_refine_ls_weighting_details      
 'w=1/[\s^2^(Fo^2^)+(0.0203P)^2^+1.1971P] where P=(Fo^2^+2Fc^2^)/3'
_refine_ls_weighting_scheme        calc
_refine_ls_wR_factor_gt            0.0609
_refine_ls_wR_factor_ref           0.0675
_refine_special_details
;
Refinement using NoSpherA2, an implementation of
NOn-SPHERical Atom-form-factors in Olex2.
Please cite:
F. Kleemiss et al. Chem. Sci. DOI 10.1039/D0SC05526C - 2021
NoSpherA2 implementation of HAR makes use of
tailor-made aspherical atomic form factors calculated
on-the-fly from a Hirshfeld-partitioned electron density (ED) - not from
spherical-atom form factors.

The ED is calculated from a gaussian basis set single determinant SCF
wavefunction - either Hartree-Fock or DFT using selected funtionals
 - for a fragment of the crystal.
This fragment can be embedded in an electrostatic crystal field by employing cluster charges 
or modelled using implicit solvation models, depending on the software used.
The following options were used:
   SOFTWARE:       'Please Select'
   PARTITIONING:   NoSpherA2
   INT ACCURACY:   Normal
   METHOD:         B3LYP
   BASIS SET:      def2-SVP
   CHARGE:         0
   MULTIPLICITY:   0
   DATE:           2021-10-20_08-45-29
;
_olex2_refinement_description
;
1. Uiso/Uaniso restraints and constraints
O1 \\sim H1: within 2A with sigma of 0.04 and sigma for terminal atoms of 0.08
within 2A
C17 \\sim H17: within 2A with sigma of 0.04 and sigma for terminal atoms of
0.08 within 2A
C27 \\sim H27: within 2A with sigma of 0.04 and sigma for terminal atoms of
0.08 within 2A
C37 \\sim H37: within 2A with sigma of 0.02 and sigma for terminal atoms of
0.04 within 2A
C18 \\sim H18: within 2A with sigma of 0.04 and sigma for terminal atoms of
0.08 within 2A
C28 \\sim H28: within 2A with sigma of 0.02 and sigma for terminal atoms of
0.04 within 2A
C38 \\sim H38: within 2A with sigma of 0.04 and sigma for terminal atoms of
0.08 within 2A
C13 \\sim H13: within 2A with sigma of 0.04 and sigma for terminal atoms of
0.08 within 2A
C23 \\sim H23: within 2A with sigma of 0.04 and sigma for terminal atoms of
0.08 within 2A
C33 \\sim H33: within 2A with sigma of 0.04 and sigma for terminal atoms of
0.08 within 2A
C14 \\sim H14: within 2A with sigma of 0.04 and sigma for terminal atoms of
0.08 within 2A
C24 \\sim H24: within 2A with sigma of 0.04 and sigma for terminal atoms of
0.08 within 2A
C34 \\sim H34: within 2A with sigma of 0.04 and sigma for terminal atoms of
0.08 within 2A
C15 \\sim H15: within 2A with sigma of 0.04 and sigma for terminal atoms of
0.08 within 2A
C25 \\sim H25: within 2A with sigma of 0.04 and sigma for terminal atoms of
0.08 within 2A
C35 \\sim H35: within 2A with sigma of 0.04 and sigma for terminal atoms of
0.08 within 2A
C42 \\sim H42B \\sim H42A \\sim H42C: within 2A with sigma of 0.04 and sigma
for terminal atoms of 0.08 within 2A
C171 \\sim H17F \\sim H17E \\sim H17D: within 2A with sigma of 0.04 and sigma
for terminal atoms of 0.08 within 2A
C172 \\sim H17A \\sim H17B \\sim H17C: within 2A with sigma of 0.04 and sigma
for terminal atoms of 0.08 within 2A
C181 \\sim H18A \\sim H18C \\sim H18B: within 2A with sigma of 0.04 and sigma
for terminal atoms of 0.08 within 2A
C182 \\sim H18F \\sim H18E \\sim H18D: within 2A with sigma of 0.04 and sigma
for terminal atoms of 0.08 within 2A
C271 \\sim H27E \\sim H27D \\sim H27F: within 2A with sigma of 0.04 and sigma
for terminal atoms of 0.08 within 2A
C272 \\sim H27B \\sim H27C \\sim H27A: within 2A with sigma of 0.04 and sigma
for terminal atoms of 0.08 within 2A
C281 \\sim H28E \\sim H28D \\sim H28F: within 2A with sigma of 0.04 and sigma
for terminal atoms of 0.08 within 2A
C282 \\sim H28A \\sim H28B \\sim H28C: within 2A with sigma of 0.04 and sigma
for terminal atoms of 0.08 within 2A
C371 \\sim H37B \\sim H37C \\sim H37A: within 2A with sigma of 0.04 and sigma
for terminal atoms of 0.08 within 2A
C372 \\sim H37E \\sim H37D \\sim H37F: within 2A with sigma of 0.04 and sigma
for terminal atoms of 0.08 within 2A
C381 \\sim H38D \\sim H38E \\sim H38F: within 2A with sigma of 0.04 and sigma
for terminal atoms of 0.08 within 2A
C382 \\sim H38A \\sim H38C \\sim H38B: within 2A with sigma of 0.04 and sigma
for terminal atoms of 0.08 within 2A
2. Rigid body (RIGU) restrains
 O1, H1
 with sigma for 1-2 distances of 0.004 and sigma for 1-3 distances of 0.004
 C17, H17
 with sigma for 1-2 distances of 0.004 and sigma for 1-3 distances of 0.004
 C27, H27
 with sigma for 1-2 distances of 0.004 and sigma for 1-3 distances of 0.004
 C37, H37
 with sigma for 1-2 distances of 0.004 and sigma for 1-3 distances of 0.004
 C18, H18
 with sigma for 1-2 distances of 0.004 and sigma for 1-3 distances of 0.004
 C28, H28
 with sigma for 1-2 distances of 0.004 and sigma for 1-3 distances of 0.004
 C38, H38
 with sigma for 1-2 distances of 0.004 and sigma for 1-3 distances of 0.004
 C13, H13
 with sigma for 1-2 distances of 0.004 and sigma for 1-3 distances of 0.004
 C23, H23
 with sigma for 1-2 distances of 0.004 and sigma for 1-3 distances of 0.004
 C33, H33
 with sigma for 1-2 distances of 0.004 and sigma for 1-3 distances of 0.004
 C14, H14
 with sigma for 1-2 distances of 0.004 and sigma for 1-3 distances of 0.004
 C24, H24
 with sigma for 1-2 distances of 0.004 and sigma for 1-3 distances of 0.004
 C34, H34
 with sigma for 1-2 distances of 0.004 and sigma for 1-3 distances of 0.004
 C15, H15
 with sigma for 1-2 distances of 0.004 and sigma for 1-3 distances of 0.004
 C25, H25
 with sigma for 1-2 distances of 0.004 and sigma for 1-3 distances of 0.004
 C35, H35
 with sigma for 1-2 distances of 0.004 and sigma for 1-3 distances of 0.004
 C42, H42B, H42A, H42C
 with sigma for 1-2 distances of 0.004 and sigma for 1-3 distances of 0.004
 C171, H17F, H17E, H17D
 with sigma for 1-2 distances of 0.004 and sigma for 1-3 distances of 0.004
 C172, H17A, H17B, H17C
 with sigma for 1-2 distances of 0.004 and sigma for 1-3 distances of 0.004
 C181, H18A, H18C, H18B
 with sigma for 1-2 distances of 0.004 and sigma for 1-3 distances of 0.004
 C182, H18F, H18E, H18D
 with sigma for 1-2 distances of 0.004 and sigma for 1-3 distances of 0.004
 C271, H27E, H27D, H27F
 with sigma for 1-2 distances of 0.004 and sigma for 1-3 distances of 0.004
 C272, H27B, H27C, H27A
 with sigma for 1-2 distances of 0.004 and sigma for 1-3 distances of 0.004
 C281, H28E, H28D, H28F
 with sigma for 1-2 distances of 0.004 and sigma for 1-3 distances of 0.004
 C282, H28A, H28B, H28C
 with sigma for 1-2 distances of 0.004 and sigma for 1-3 distances of 0.004
 C371, H37B, H37C, H37A
 with sigma for 1-2 distances of 0.004 and sigma for 1-3 distances of 0.004
 C372, H37E, H37D, H37F
 with sigma for 1-2 distances of 0.004 and sigma for 1-3 distances of 0.004
 C381, H38D, H38E, H38F
 with sigma for 1-2 distances of 0.004 and sigma for 1-3 distances of 0.004
 C382, H38A, H38C, H38B
 with sigma for 1-2 distances of 0.004 and sigma for 1-3 distances of 0.004
;
loop_
  _atom_site_label
  _atom_site_type_symbol
  _atom_site_fract_x
  _atom_site_fract_y
  _atom_site_fract_z
  _atom_site_U_iso_or_equiv
  _atom_site_adp_type
  _atom_site_occupancy
  _atom_site_refinement_flags_posn
  _atom_site_refinement_flags_adp
 Sb1 Sb 0.386090(10) 0.363747(5) 0.263838(5) 0.01298(3) Uani 1.000000 . .
 O1 O 0.41034(11) 0.46656(6) 0.27948(6) 0.0173(2) Uani 1.000000 . U
 O3 O 0.51329(12) 0.38003(6) 0.17714(6) 0.0191(2) Uani 1.000000 . .
 O2 O 0.61686(12) 0.48422(7) 0.21765(7) 0.0255(3) Uani 1.000000 . .
 C31 C 0.57885(15) 0.31874(8) 0.31407(8) 0.0150(3) Uani 1.000000 . .
 C11 C 0.27621(15) 0.34712(8) 0.35021(9) 0.0159(3) Uani 1.000000 . .
 C18 C 0.38792(17) 0.22165(9) 0.39229(9) 0.0195(3) Uani 1.000000 . U
 H18 H 0.421(2) 0.2240(13) 0.3410(12) 0.039(6) Uani 1.000000 . U
 C16 C 0.30708(16) 0.29012(9) 0.40117(9) 0.0180(3) Uani 1.000000 . .
 C36 C 0.65599(15) 0.35475(8) 0.37437(9) 0.0163(3) Uani 1.000000 . .
 C34 C 0.84018(17) 0.27019(10) 0.37057(10) 0.0215(3) Uani 1.000000 . U
 H34 H 0.945(2) 0.2517(12) 0.3922(13) 0.035(6) Uani 1.000000 . U
 C32 C 0.62911(15) 0.25772(8) 0.28320(9) 0.0158(3) Uani 1.000000 . .
 C12 C 0.18283(15) 0.40219(9) 0.35893(9) 0.0181(3) Uani 1.000000 . .
 C21 C 0.23179(16) 0.34845(8) 0.16643(9) 0.0168(3) Uani 1.000000 . .
 C33 C 0.76022(16) 0.23410(9) 0.31254(10) 0.0196(3) Uani 1.000000 . U
 H33 H 0.802(2) 0.1861(13) 0.2876(13) 0.033(6) Uani 1.000000 . U
 C38 C 0.60985(17) 0.41975(9) 0.41329(9) 0.0183(3) Uani 1.000000 . U
 H38 H 0.503(2) 0.4333(12) 0.3890(11) 0.027(5) Uani 1.000000 . U
 C27 C 0.27892(19) 0.47663(9) 0.11499(10) 0.0236(3) Uani 1.000000 . U
 H27 H 0.356(2) 0.4815(12) 0.1624(12) 0.030(5) Uani 1.000000 . U
 C23 C 0.09984(19) 0.39338(10) 0.05434(10) 0.0263(4) Uani 1.000000 . U
 H23 H 0.084(2) 0.4356(14) 0.0140(13) 0.047(7) Uani 1.000000 . U
 C28 C 0.16452(16) 0.22374(9) 0.21337(9) 0.0187(3) Uani 1.000000 . U
 H28 H 0.253(2) 0.2336(11) 0.2564(12) 0.027(5) Uani 1.000000 . U
 C41 C 0.60400(17) 0.42916(9) 0.17858(9) 0.0194(3) Uani 1.000000 . .
 C35 C 0.78747(16) 0.32938(9) 0.40086(9) 0.0200(3) Uani 1.000000 . U
 H35 H 0.849(2) 0.3568(14) 0.4447(13) 0.046(7) Uani 1.000000 . U
 C25 C 0.04574(18) 0.27775(10) 0.09850(10) 0.0244(4) Uani 1.000000 . U
 H25 H -0.019(2) 0.2323(13) 0.0932(12) 0.038(6) Uani 1.000000 . U
 C15 C 0.25336(18) 0.29323(10) 0.46294(10) 0.0229(3) Uani 1.000000 . U
 H15 H 0.277(2) 0.2483(13) 0.5022(13) 0.040(6) Uani 1.000000 . U
 C22 C 0.20558(17) 0.40397(9) 0.11374(9) 0.0199(3) Uani 1.000000 . .
 C181 C 0.2999(2) 0.15295(10) 0.38994(11) 0.0280(4) Uani 1.000000 . U
 H18A H 0.270(2) 0.1431(13) 0.4406(13) 0.042(5) Uani 1.000000 . U
 H18B H 0.355(3) 0.1053(14) 0.3784(14) 0.045(5) Uani 1.000000 . U
 H18C H 0.206(3) 0.1568(13) 0.3500(14) 0.042(5) Uani 1.000000 . U
 C24 C 0.02017(19) 0.33124(11) 0.04614(11) 0.0288(4) Uani 1.000000 . U
 H24 H -0.061(2) 0.3257(13) 0.0011(13) 0.045(7) Uani 1.000000 . U
 C382 C 0.69450(19) 0.48754(10) 0.40558(11) 0.0246(4) Uani 1.000000 . U
 H38A H 0.656(2) 0.5336(13) 0.4320(12) 0.036(5) Uani 1.000000 . U
 H38B H 0.689(2) 0.4972(12) 0.3482(12) 0.029(4) Uani 1.000000 . U
 H38C H 0.799(2) 0.4819(13) 0.4334(12) 0.038(5) Uani 1.000000 . U
 C14 C 0.16831(19) 0.34955(10) 0.47366(10) 0.0260(4) Uani 1.000000 . U
 H14 H 0.131(3) 0.3499(13) 0.5220(13) 0.044(7) Uani 1.000000 . U
 C282 C 0.04001(19) 0.22310(11) 0.24719(11) 0.0265(4) Uani 1.000000 . U
 H28A H 0.030(2) 0.2712(14) 0.2788(13) 0.042(5) Uani 1.000000 . U
 H28B H 0.042(2) 0.1741(14) 0.2832(13) 0.037(5) Uani 1.000000 . U
 H28C H -0.052(2) 0.2204(14) 0.2062(13) 0.042(5) Uani 1.000000 . U
 C17 C 0.12822(16) 0.45960(9) 0.30282(10) 0.0204(3) Uani 1.000000 . U
 H17 H 0.179(2) 0.4521(13) 0.2592(12) 0.037(6) Uani 1.000000 . U
 C26 C 0.15054(15) 0.28511(9) 0.15899(9) 0.0175(3) Uani 1.000000 . .
 C13 C 0.13167(17) 0.40250(10) 0.42152(10) 0.0229(3) Uani 1.000000 . U
 H13 H 0.061(2) 0.4437(13) 0.4275(14) 0.046(7) Uani 1.000000 . U
 C172 C 0.1603(2) 0.53704(10) 0.33081(11) 0.0265(4) Uani 1.000000 . U
 H17A H 0.122(2) 0.5772(14) 0.2867(13) 0.040(6) Uani 1.000000 . U
 H17B H 0.267(2) 0.5436(14) 0.3486(13) 0.043(5) Uani 1.000000 . U
 H17C H 0.110(2) 0.5450(14) 0.3753(13) 0.046(6) Uani 1.000000 . U
 C281 C 0.18334(19) 0.14946(9) 0.18001(11) 0.0235(4) Uani 1.000000 . U
 H28D H 0.208(2) 0.1071(13) 0.2215(13) 0.036(5) Uani 1.000000 . U
 H28E H 0.264(2) 0.1541(12) 0.1494(13) 0.033(5) Uani 1.000000 . U
 H28F H 0.091(2) 0.1305(13) 0.1439(13) 0.039(5) Uani 1.000000 . U
 C381 C 0.6143(2) 0.40375(11) 0.49245(10) 0.0274(4) Uani 1.000000 . U
 H38D H 0.716(2) 0.3869(14) 0.5182(13) 0.040(5) Uani 1.000000 . U
 H38E H 0.544(2) 0.3595(13) 0.4980(13) 0.039(5) Uani 1.000000 . U
 H38F H 0.593(2) 0.4520(14) 0.5186(13) 0.042(5) Uani 1.000000 . U
 C371 C 0.53129(18) 0.13503(10) 0.24271(11) 0.0245(3) Uani 1.000000 . U
 H37A H 0.469(2) 0.1068(13) 0.1980(13) 0.038(5) Uani 1.000000 . U
 H37B H 0.485(2) 0.1329(14) 0.2882(14) 0.046(6) Uani 1.000000 . U
 H37C H 0.629(2) 0.1077(13) 0.2543(13) 0.036(5) Uani 1.000000 . U
 C372 C 0.6083(2) 0.21670(11) 0.15438(11) 0.0273(4) Uani 1.000000 . U
 H37D H 0.706(2) 0.1882(13) 0.1650(13) 0.043(5) Uani 1.000000 . U
 H37E H 0.620(2) 0.2700(13) 0.1390(13) 0.041(5) Uani 1.000000 . U
 H37F H 0.543(2) 0.1856(13) 0.1133(13) 0.042(5) Uani 1.000000 . U
 C272 C 0.1832(2) 0.54085(11) 0.11721(13) 0.0354(5) Uani 1.000000 . U
 H27A H 0.102(3) 0.5406(14) 0.0719(14) 0.052(6) Uani 1.000000 . U
 H27B H 0.238(2) 0.5929(14) 0.1178(14) 0.047(6) Uani 1.000000 . U
 H27C H 0.133(3) 0.5338(14) 0.1630(14) 0.047(6) Uani 1.000000 . U
 C42 C 0.6993(2) 0.41739(12) 0.12841(11) 0.0296(4) Uani 1.000000 . U
 H42A H 0.774(3) 0.3752(15) 0.1499(15) 0.047(6) Uani 1.000000 . U
 H42B H 0.754(3) 0.4693(15) 0.1217(14) 0.052(6) Uani 1.000000 . U
 H42C H 0.645(2) 0.3997(15) 0.0772(13) 0.042(5) Uani 1.000000 . U
 C182 C 0.51465(19) 0.21131(10) 0.45157(11) 0.0263(4) Uani 1.000000 . U
 H18D H 0.588(2) 0.2557(13) 0.4531(14) 0.038(5) Uani 1.000000 . U
 H18E H 0.570(2) 0.1627(14) 0.4415(14) 0.046(6) Uani 1.000000 . U
 H18F H 0.487(2) 0.2045(14) 0.5028(13) 0.043(5) Uani 1.000000 . U
 C37 C 0.54709(17) 0.21446(9) 0.22108(9) 0.0193(3) Uani 1.000000 . U
 H37 H 0.4440(19) 0.2378(11) 0.2075(11) 0.023(5) Uani 1.000000 . U
 C171 C -0.02332(19) 0.44952(12) 0.27479(13) 0.0331(4) Uani 1.000000 . U
 H17D H -0.083(2) 0.4551(15) 0.3147(14) 0.049(6) Uani 1.000000 . U
 H17E H -0.046(3) 0.3979(15) 0.2511(15) 0.054(6) Uani 1.000000 . U
 H17F H -0.061(2) 0.4892(14) 0.2314(14) 0.043(5) Uani 1.000000 . U
 C271 C 0.3463(2) 0.48375(12) 0.05046(11) 0.0334(4) Uani 1.000000 . U
 H27D H 0.413(3) 0.4351(14) 0.0478(13) 0.042(5) Uani 1.000000 . U
 H27E H 0.414(3) 0.5290(14) 0.0562(14) 0.052(6) Uani 1.000000 . U
 H27F H 0.270(3) 0.4889(13) 0.0015(14) 0.047(5) Uani 1.000000 . U
 H1 H 0.495(3) 0.4824(15) 0.2588(16) 0.031(8) Uani 1.000000 . U

loop_
  _atom_site_aniso_label
  _atom_site_aniso_U_11
  _atom_site_aniso_U_22
  _atom_site_aniso_U_33
  _atom_site_aniso_U_12
  _atom_site_aniso_U_13
  _atom_site_aniso_U_23
 Sb1 0.01546(5) 0.00879(4) 0.01401(5) 0.00001(4) 0.00154(3) 0.00034(4)
 O1 0.0220(6) 0.0102(5) 0.0189(6) -0.0009(4) 0.0027(5) -0.0004(4)
 O3 0.0237(6) 0.0164(6) 0.0174(6) -0.0010(4) 0.0046(5) 0.0016(4)
 O2 0.0281(6) 0.0203(6) 0.0295(7) -0.0074(5) 0.0090(5) -0.0040(5)
 C31 0.0167(7) 0.0121(7) 0.0157(7) -0.0001(5) 0.0028(6) -0.0001(5)
 C11 0.0165(7) 0.0133(7) 0.0176(8) -0.0011(5) 0.0030(6) 0.0003(5)
 C18 0.0244(8) 0.0135(7) 0.0212(8) -0.0003(6) 0.0058(7) 0.0033(6)
 H18 0.064(15) 0.029(15) 0.030(6) 0.005(12) 0.026(4) 0.007(6)
 C16 0.0224(7) 0.0136(7) 0.0186(8) -0.0013(5) 0.0057(6) 0.0004(6)
 C36 0.0173(7) 0.0142(7) 0.0164(7) -0.0010(5) 0.0014(6) -0.0007(5)
 C34 0.0174(7) 0.0210(8) 0.0251(9) 0.0022(6) 0.0018(6) 0.0006(7)
 H34 0.019(5) 0.017(12) 0.062(16) 0.001(4) -0.006(4) 0.002(10)
 C32 0.0178(7) 0.0126(7) 0.0170(8) 0.0017(5) 0.0032(6) -0.0001(5)
 C12 0.0178(7) 0.0161(7) 0.0203(8) 0.0002(5) 0.0041(6) -0.0034(6)
 C21 0.0194(7) 0.0115(7) 0.0181(8) 0.0007(5) 0.0008(6) -0.0007(5)
 C33 0.0181(7) 0.0165(7) 0.0241(9) 0.0033(6) 0.0039(6) 0.0007(6)
 H33 0.025(12) 0.027(10) 0.045(15) 0.006(6) 0.005(9) -0.012(6)
 C38 0.0232(8) 0.0144(7) 0.0159(8) -0.0007(6) 0.0012(6) -0.0019(6)
 H38 0.026(5) 0.027(13) 0.025(12) 0.003(4) -0.002(3) -0.008(9)
 C27 0.0328(9) 0.0144(7) 0.0198(9) -0.0000(6) -0.0031(7) 0.0029(6)
 H27 0.036(9) 0.023(13) 0.026(7) -0.005(8) -0.008(4) 0.005(6)
 C23 0.0298(9) 0.0205(9) 0.0229(9) 0.0004(7) -0.0074(7) -0.0003(7)
 H23 0.056(16) 0.036(11) 0.043(11) 0.004(9) -0.002(10) 0.017(6)
 C28 0.0198(8) 0.0142(7) 0.0224(9) -0.0030(6) 0.0049(6) -0.0024(6)
 H28 0.033(8) 0.008(11) 0.034(9) -0.003(6) -0.008(4) 0.003(6)
 C41 0.0241(8) 0.0158(7) 0.0184(8) -0.0039(6) 0.0045(6) 0.0016(6)
 C35 0.0184(7) 0.0183(8) 0.0214(9) -0.0002(6) -0.0001(6) 0.0000(6)
 H35 0.042(13) 0.051(16) 0.037(11) -0.009(8) -0.009(6) -0.014(6)
 C25 0.0229(8) 0.0215(9) 0.0258(9) -0.0040(6) -0.0020(7) -0.0041(7)
 H25 0.038(11) 0.031(8) 0.039(15) -0.017(5) -0.007(10) 0.000(8)
 C15 0.0270(8) 0.0234(9) 0.0198(9) -0.0022(6) 0.0083(7) 0.0018(7)
 H15 0.053(16) 0.034(10) 0.033(11) 0.001(8) 0.008(9) 0.013(5)
 C22 0.0251(8) 0.0135(7) 0.0178(8) -0.0010(6) -0.0031(6) 0.0005(6)
 C181 0.0386(11) 0.0161(8) 0.0296(10) -0.0058(7) 0.0077(9) 0.0038(7)
 H18A 0.050(11) 0.038(13) 0.038(5) -0.004(6) 0.013(3) 0.007(3)
 H18B 0.061(10) 0.028(8) 0.048(10) 0.005(4) 0.018(4) 0.006(4)
 H18C 0.051(6) 0.025(12) 0.045(7) -0.003(4) 0.002(3) 0.002(4)
 C24 0.0293(9) 0.0255(10) 0.0252(10) -0.0018(7) -0.0084(7) -0.0025(7)
 H24 0.049(11) 0.027(15) 0.043(10) -0.003(9) -0.026(5) -0.001(8)
 C382 0.0294(9) 0.0165(8) 0.0261(10) -0.0043(6) 0.0020(8) -0.0026(7)
 H38A 0.042(10) 0.028(8) 0.037(9) 0.001(4) 0.005(4) -0.008(4)
 H38B 0.033(10) 0.020(11) 0.031(4) -0.009(6) 0.003(2) -0.004(2)
 H38C 0.034(5) 0.034(13) 0.040(8) 0.002(3) -0.002(3) -0.011(5)
 C14 0.0297(9) 0.0281(10) 0.0227(9) 0.0005(7) 0.0114(7) -0.0010(7)
 H14 0.069(15) 0.036(16) 0.037(7) 0.006(12) 0.033(5) 0.002(7)
 C282 0.0233(9) 0.0275(10) 0.0311(11) -0.0062(7) 0.0111(8) -0.0049(8)
 H28A 0.058(13) 0.034(6) 0.035(9) -0.002(4) 0.013(5) -0.007(3)
 H28B 0.031(11) 0.036(6) 0.046(9) -0.007(4) 0.011(5) 0.001(3)
 H28C 0.036(7) 0.046(10) 0.042(7) 0.000(4) 0.005(3) -0.011(4)
 C17 0.0180(7) 0.0185(8) 0.0238(9) 0.0037(6) 0.0022(6) -0.0026(6)
 H17 0.047(12) 0.034(15) 0.035(8) 0.005(10) 0.022(5) -0.002(8)
 C26 0.0171(7) 0.0155(7) 0.0186(8) -0.0019(5) 0.0014(6) -0.0018(6)
 C13 0.0240(8) 0.0219(8) 0.0247(9) 0.0025(6) 0.0097(7) -0.0043(7)
 H13 0.036(12) 0.033(11) 0.073(19) 0.010(5) 0.020(10) -0.012(9)
 C172 0.0301(9) 0.0171(8) 0.0318(10) 0.0034(7) 0.0051(8) -0.0040(7)
 H17A 0.042(9) 0.034(11) 0.043(7) 0.009(5) 0.009(4) 0.004(4)
 H17B 0.036(4) 0.045(15) 0.045(10) 0.003(2) 0.005(2) -0.000(6)
 H17C 0.052(9) 0.046(15) 0.042(7) 0.010(6) 0.017(4) -0.000(4)
 C281 0.0270(9) 0.0156(8) 0.0274(10) -0.0045(6) 0.0043(7) -0.0038(6)
 H28D 0.045(9) 0.025(9) 0.038(7) -0.005(4) 0.004(4) 0.003(4)
 H28E 0.035(6) 0.027(13) 0.038(9) -0.002(4) 0.009(3) 0.001(5)
 H28F 0.036(5) 0.037(13) 0.040(8) -0.010(4) 0.001(3) -0.001(4)
 C381 0.0380(10) 0.0256(9) 0.0175(9) 0.0021(8) 0.0037(8) -0.0014(7)
 H38D 0.043(5) 0.040(9) 0.033(12) 0.006(2) 0.000(3) -0.006(5)
 H38E 0.054(7) 0.040(7) 0.025(12) -0.007(3) 0.009(5) -0.005(4)
 H38F 0.044(9) 0.039(6) 0.040(12) 0.003(3) 0.003(5) -0.014(4)
 C371 0.0281(9) 0.0132(7) 0.0319(10) 0.0005(7) 0.0057(7) -0.0033(7)
 H37A 0.040(7) 0.030(12) 0.042(6) -0.005(4) 0.005(3) -0.006(4)
 H37B 0.041(9) 0.058(16) 0.041(6) 0.001(5) 0.013(3) -0.004(4)
 H37C 0.034(5) 0.026(11) 0.049(10) 0.002(3) 0.009(3) -0.000(5)
 C372 0.0390(11) 0.0211(9) 0.0227(9) 0.0041(8) 0.0084(8) -0.0034(7)
 H37D 0.049(5) 0.029(8) 0.048(14) 0.008(3) 0.007(3) -0.007(5)
 H37E 0.054(10) 0.024(4) 0.044(12) 0.003(2) 0.011(6) -0.001(3)
 H37F 0.054(8) 0.032(8) 0.037(9) 0.001(4) 0.005(4) -0.008(4)
 C272 0.0446(12) 0.0182(9) 0.0349(12) 0.0085(8) -0.0109(9) 0.0012(8)
 H27A 0.058(8) 0.038(13) 0.046(6) 0.002(5) -0.017(3) 0.006(4)
 H27B 0.060(11) 0.023(7) 0.050(11) 0.003(4) -0.005(5) 0.000(4)
 H27C 0.054(11) 0.035(14) 0.045(6) 0.011(6) -0.005(3) 0.006(4)
 C42 0.0315(10) 0.0338(11) 0.0253(10) -0.0074(8) 0.0104(8) -0.0020(8)
 H42A 0.043(9) 0.051(7) 0.049(12) -0.002(3) 0.012(5) 0.008(4)
 H42B 0.058(11) 0.050(6) 0.045(13) -0.021(3) 0.005(6) 0.005(4)
 H42C 0.045(10) 0.050(10) 0.031(6) -0.013(5) 0.009(3) -0.001(3)
 C182 0.0284(9) 0.0201(9) 0.0289(10) 0.0034(7) 0.0026(8) 0.0076(7)
 H18D 0.038(9) 0.023(6) 0.054(13) 0.002(3) 0.014(5) 0.006(4)
 H18E 0.056(11) 0.026(5) 0.060(13) 0.008(3) 0.024(6) 0.009(3)
 H18F 0.045(12) 0.046(10) 0.037(6) -0.006(5) 0.010(4) 0.004(4)
 C37 0.0217(8) 0.0136(7) 0.0217(8) 0.0012(6) 0.0026(6) -0.0030(6)
 H37 0.021(5) 0.010(10) 0.036(13) 0.001(3) -0.001(4) -0.011(8)
 C171 0.0220(9) 0.0334(11) 0.0389(13) 0.0031(8) -0.0049(8) -0.0008(9)
 H17D 0.041(11) 0.054(11) 0.052(7) -0.001(5) 0.007(4) -0.005(4)
 H17E 0.058(14) 0.041(5) 0.060(10) -0.003(3) 0.005(5) -0.008(3)
 H17F 0.039(12) 0.040(7) 0.044(7) 0.004(5) -0.004(4) -0.002(3)
 C271 0.0477(13) 0.0268(10) 0.0239(10) -0.0097(9) 0.0031(9) 0.0068(8)
 H27D 0.063(9) 0.033(6) 0.029(12) -0.003(3) 0.007(5) 0.011(4)
 H27E 0.062(8) 0.034(6) 0.054(14) -0.016(3) -0.000(5) 0.008(4)
 H27F 0.066(8) 0.027(10) 0.040(8) -0.012(4) -0.008(4) 0.010(4)
 H1 0.028(10) 0.027(18) 0.041(18) -0.001(8) 0.013(6) 0.009(12)

loop_
  _geom_bond_atom_site_label_1
  _geom_bond_atom_site_label_2
  _geom_bond_distance
  _geom_bond_site_symmetry_2
  _geom_bond_publ_flag
 Sb1 O1 1.9161(11) . ?
 Sb1 O3 2.3203(11) . ?
 Sb1 C31 2.1521(15) . ?
 Sb1 C11 2.1956(16) . ?
 Sb1 C21 2.1816(16) . ?
 O3 C41 1.2833(19) . ?
 O2 C41 1.245(2) . ?
 C31 C36 1.412(2) . ?
 C31 C32 1.409(2) . ?
 C11 C16 1.417(2) . ?
 C11 C12 1.417(2) . ?
 C18 C16 1.528(2) . ?
 C18 C181 1.538(2) . ?
 C18 C182 1.535(3) . ?
 C16 C15 1.399(2) . ?
 C36 C38 1.528(2) . ?
 C36 C35 1.402(2) . ?
 C34 C33 1.394(2) . ?
 C34 C35 1.388(2) . ?
 C32 C33 1.398(2) . ?
 C32 C37 1.520(2) . ?
 C12 C17 1.520(2) . ?
 C12 C13 1.398(2) . ?
 C21 C22 1.416(2) . ?
 C21 C26 1.413(2) . ?
 C38 C382 1.535(2) . ?
 C38 C381 1.530(2) . ?
 C27 C22 1.523(2) . ?
 C27 C272 1.532(3) . ?
 C27 C271 1.534(3) . ?
 C23 C22 1.400(2) . ?
 C23 C24 1.386(3) . ?
 C28 C282 1.533(2) . ?
 C28 C26 1.517(2) . ?
 C28 C281 1.532(2) . ?
 C41 C42 1.511(3) . ?
 C25 C24 1.385(3) . ?
 C25 C26 1.401(2) . ?
 C15 C14 1.387(3) . ?
 C14 C13 1.384(3) . ?
 C17 C172 1.528(2) . ?
 C17 C171 1.528(2) . ?
 C371 C37 1.531(2) . ?
 C372 C37 1.529(3) . ?

loop_
  _geom_angle_atom_site_label_1
  _geom_angle_atom_site_label_2
  _geom_angle_atom_site_label_3
  _geom_angle
  _geom_angle_site_symmetry_1
  _geom_angle_site_symmetry_3
  _geom_angle_publ_flag
 O3 Sb1 O1 84.97(4) . . ?
 C31 Sb1 O1 103.47(5) . . ?
 C31 Sb1 O3 77.20(5) . . ?
 C11 Sb1 O1 95.06(5) . . ?
 C11 Sb1 O3 176.81(5) . . ?
 C11 Sb1 C31 99.71(6) . . ?
 C21 Sb1 O1 107.75(5) . . ?
 C21 Sb1 O3 79.36(5) . . ?
 C21 Sb1 C31 138.74(6) . . ?
 C21 Sb1 C11 103.64(6) . . ?
 C41 O3 Sb1 125.31(11) . . ?
 C36 C31 Sb1 118.65(11) . . ?
 C32 C31 Sb1 119.50(11) . . ?
 C32 C31 C36 121.68(14) . . ?
 C16 C11 Sb1 122.95(11) . . ?
 C12 C11 Sb1 116.48(11) . . ?
 C12 C11 C16 120.08(15) . . ?
 C181 C18 C16 110.78(14) . . ?
 C182 C18 C16 113.90(15) . . ?
 C182 C18 C181 108.10(15) . . ?
 C18 C16 C11 125.17(14) . . ?
 C15 C16 C11 118.63(15) . . ?
 C15 C16 C18 116.07(15) . . ?
 C38 C36 C31 125.94(14) . . ?
 C35 C36 C31 117.43(14) . . ?
 C35 C36 C38 116.62(14) . . ?
 C35 C34 C33 119.42(15) . . ?
 C33 C32 C31 118.38(15) . . ?
 C37 C32 C31 123.63(14) . . ?
 C37 C32 C33 117.97(14) . . ?
 C17 C12 C11 124.31(14) . . ?
 C13 C12 C11 118.67(16) . . ?
 C13 C12 C17 116.95(15) . . ?
 C22 C21 Sb1 120.44(11) . . ?
 C26 C21 Sb1 119.32(12) . . ?
 C26 C21 C22 120.04(15) . . ?
 C32 C33 C34 121.09(15) . . ?
 C382 C38 C36 110.51(14) . . ?
 C381 C38 C36 112.44(14) . . ?
 C381 C38 C382 110.40(15) . . ?
 C272 C27 C22 111.25(16) . . ?
 C271 C27 C22 111.09(15) . . ?
 C271 C27 C272 110.37(17) . . ?
 C24 C23 C22 122.28(18) . . ?
 C26 C28 C282 109.07(14) . . ?
 C281 C28 C282 110.69(14) . . ?
 C281 C28 C26 112.14(14) . . ?
 O2 C41 O3 124.48(16) . . ?
 C42 C41 O3 115.89(16) . . ?
 C42 C41 O2 119.63(15) . . ?
 C34 C35 C36 121.94(16) . . ?
 C26 C25 C24 121.38(16) . . ?
 C14 C15 C16 121.21(17) . . ?
 C27 C22 C21 126.81(15) . . ?
 C23 C22 C21 118.21(15) . . ?
 C23 C22 C27 114.97(15) . . ?
 C25 C24 C23 118.95(17) . . ?
 C13 C14 C15 119.82(17) . . ?
 C172 C17 C12 112.19(15) . . ?
 C171 C17 C12 110.70(15) . . ?
 C171 C17 C172 111.06(15) . . ?
 C28 C26 C21 124.87(15) . . ?
 C25 C26 C21 119.13(16) . . ?
 C25 C26 C28 115.97(14) . . ?
 C14 C13 C12 121.31(16) . . ?
 C371 C37 C32 110.91(14) . . ?
 C372 C37 C32 112.58(14) . . ?
 C372 C37 C371 109.49(14) . . ?

loop_
  _geom_torsion_atom_site_label_1
  _geom_torsion_atom_site_label_2
  _geom_torsion_atom_site_label_3
  _geom_torsion_atom_site_label_4
  _geom_torsion
  _geom_torsion_site_symmetry_1
  _geom_torsion_site_symmetry_2
  _geom_torsion_site_symmetry_3
  _geom_torsion_site_symmetry_4
  _geom_torsion_publ_flag
 Sb1 O3 C41 O2 -16.27(13) . . . . ?
 Sb1 O3 C41 C42 163.96(14) . . . . ?
 Sb1 C31 C36 C38 6.66(15) . . . . ?
 Sb1 C31 C36 C35 -172.66(12) . . . . ?
 Sb1 C31 C32 C33 173.55(12) . . . . ?
 Sb1 C31 C32 C37 -8.46(14) . . . . ?
 Sb1 C11 C16 C18 -18.40(15) . . . . ?
 Sb1 C11 C16 C15 165.90(13) . . . . ?
 Sb1 C11 C12 C17 16.49(14) . . . . ?
 Sb1 C11 C12 C13 -166.67(12) . . . . ?
 Sb1 C21 C22 C27 2.41(16) . . . . ?
 Sb1 C21 C22 C23 -176.05(13) . . . . ?
 Sb1 C21 C26 C28 -2.13(15) . . . . ?
 Sb1 C21 C26 C25 175.84(12) . . . . ?
 C31 C36 C38 C382 -114.96(17) . . . . ?
 C31 C36 C38 C381 121.17(17) . . . . ?
 C31 C36 C35 C34 -1.41(18) . . . . ?
 C31 C32 C33 C34 -0.51(18) . . . . ?
 C31 C32 C37 C371 -119.03(16) . . . . ?
 C31 C32 C37 C372 117.89(16) . . . . ?
 C11 C16 C18 C181 -116.10(18) . . . . ?
 C11 C16 C18 C182 121.79(17) . . . . ?
 C11 C16 C15 C14 1.88(19) . . . . ?
 C11 C12 C17 C172 -120.81(17) . . . . ?
 C11 C12 C17 C171 114.52(18) . . . . ?
 C11 C12 C13 C14 -1.37(18) . . . . ?
 C18 C16 C15 C14 -174.21(15) . . . . ?
 C16 C15 C14 C13 2.2(2) . . . . ?
 C36 C35 C34 C33 -0.7(2) . . . . ?
 C34 C33 C32 C37 -178.62(16) . . . . ?
 C12 C13 C14 C15 -2.5(2) . . . . ?
 C21 C22 C27 C272 -117.2(2) . . . . ?
 C21 C22 C27 C271 119.4(2) . . . . ?
 C21 C22 C23 C24 0.7(2) . . . . ?
 C21 C26 C28 C282 112.04(17) . . . . ?
 C21 C26 C28 C281 -124.99(17) . . . . ?
 C21 C26 C25 C24 -0.14(19) . . . . ?
 C27 C22 C23 C24 -177.92(16) . . . . ?
 C23 C24 C25 C26 -0.4(2) . . . . ?
 C28 C26 C25 C24 178.01(15) . . . . ?

loop_
  _diffrn_refln_index_h
  _diffrn_refln_index_k
  _diffrn_refln_index_l
  _diffrn_refln_intensity_net
  _diffrn_refln_intensity_u
 0 0 2 9384.35 323.41
 0 0 2 9452.33 323.58
 0 0 3 0.4 1.8
 0 0 3 1.24 2.23
 0 0 4 296.2 11.74
 0 0 4 294.72 12.11
 0 0 5 -2.18 2.42
 0 0 5 0.85 3.3
 0 0 6 2145.9 76.29
 0 0 6 2177.14 76.93
 0 0 -7 1.09 3.02
 0 0 7 2.88 2.82
 0 0 7 0.61 3.4
 0 0 8 1476.41 53.5
 0 0 -8 1452.93 53.05
 0 0 8 1486.54 54.25
 0 0 9 3 3.14
 0 0 9 1.25 3.59
 0 0 9 1.59 4.3
 0 0 10 257.81 12.13
 0 0 -10 282.37 12.74
 0 0 10 274.38 13.08
 0 0 10 277.45 14.22
 0 0 -11 0.33 3.25
 0 0 11 0.28 3.25
 0 0 11 0.78 3.63
 0 0 11 -1 4.22
 0 0 12 103.57 8.27
 0 0 12 100.92 5.96
 0 0 12 98 6.81
 0 0 13 -1.21 5.37
 0 0 -13 1.65 2.66
 0 0 13 5.8 3.85
 0 0 -13 4.7 4
 0 0 -14 384.85 17.9
 0 0 14 386.3 20.01
 0 0 14 430.06 17.56
 0 0 -14 385.53 16.17
 0 0 15 9.28 6.11
 0 0 -15 -2.33 2.63
 0 0 15 -1.1 3.96
 0 0 -15 4.05 4.25
 0 0 16 -0.76 4.18
 0 0 16 -0.77 5.99
 0 0 -16 -1.9 2.82
 0 0 17 1.66 6.01
 0 0 -17 5.89 2.84
 0 0 18 143.3 12.94
 0 0 -18 138.7 7.86
 0 0 19 -5.71 6.95
 0 0 -19 -8.1 3.65
 0 0 20 14.24 8.05
 0 0 20 13.47 6.14
 0 0 -20 9.49 3.43
 0 0 21 -10.82 9.08
 0 0 21 5.24 6.19
 0 0 22 132.87 14.25
 0 0 22 120.55 10.4
 0 0 23 -10.91 10.58
 0 0 23 -10.71 7.19
 0 0 24 62.56 12.31
 0 0 24 27.95 7.65
 0 0 25 -10.75 10.99
 0 0 26 49.39 12.96
 0 0 26 55.57 9.9
 0 0 27 4.43 12
 0 0 28 47.87 14.73
 0 -1 2 728.42 25.51
 0 1 2 711.94 25.19
 0 -1 -2 692.55 25.15
 0 1 3 195.09 8.01
 0 1 3 185.38 7.52
 0 -1 3 202.37 7.42
 0 1 4 337.55 13.07
 0 1 4 335.95 12.62
 0 1 -4 324.84 12.28
 0 -1 4 345.76 13.61
 0 1 5 983.91 35.29
 0 1 5 954.23 34.68
 0 1 -5 995.78 34.42
 0 1 5 941.24 35.73
 0 -1 5 975.81 35.84
 0 1 6 103.3 6.18
 0 1 6 110.41 6.87
 0 -1 6 110.59 7.09
 0 1 6 103.28 5.54
 0 1 -6 116.29 5.2
 0 1 7 638.45 24.66
 0 1 -7 652.04 24.44
 0 1 7 633.97 25.21
 0 -1 7 637.04 25.39
 0 -1 -7 643.62 24.49
 0 1 7 629.09 23.89
 0 1 -7 650.52 23.46
 0 1 -8 1111.63 41.32
 0 1 8 1142.29 41.73
 0 -1 8 1123.88 42.58
 0 1 8 1177.7 42.57
 0 -1 -8 1083.62 41.32
 0 1 8 1155.23 40.89
 0 1 -8 1117.45 40.29
 0 1 9 836.08 32.62
 0 1 9 845.98 33.49
 0 -1 9 859.77 33.67
 0 1 9 868.65 31.68
 0 1 -9 849.45 31.06
 0 1 10 1307.91 48.56
 0 1 -10 1299.13 48
 0 1 10 1319.26 49.54
 0 -1 10 1323.14 49.71
 0 -1 -10 1292.44 48.1
 0 1 10 1294.22 47.31
 0 1 -10 1304.29 46.69
 0 1 11 174.3 10
 0 1 -11 175.13 9.57
 0 1 11 167.45 10.99
 0 -1 11 175.93 11.09
 0 -1 -11 178.9 9.66
 0 1 11 175.8 9.03
 0 1 -11 184.02 8.27
 0 1 12 177.88 8.64
 0 1 12 188.77 10.4
 0 -1 12 168.79 10.13
 0 1 -12 -1.81 4.03
 0 -1 -12 -1.12 4.04
 0 1 12 187.01 7.44
 0 -1 12 172.24 7.61
 0 1 -12 182.12 6.21
 0 1 13 1264.58 48.75
 0 1 -13 1261.94 47.88
 0 1 13 1217.05 49.89
 0 -1 13 1306.33 50.34
 0 -1 -13 1302.01 48.16
 0 -1 13 1279.39 47.44
 0 1 13 1289.92 47.13
 0 1 -13 1274.62 46.18
 0 1 -14 266.67 13.15
 0 1 14 265.07 13.96
 0 -1 14 271 15.61
 0 1 14 234.71 14.85
 0 -1 -14 249.81 13.16
 0 1 14 250.32 12.18
 0 -1 14 247.16 12.49
 0 1 -14 241.38 11.1
 0 1 15 324.42 17.02
 0 1 -15 330.02 16.28
 0 -1 -15 326.09 16.36
 0 -1 15 346.56 18.89
 0 1 15 347.7 18.85
 0 1 -15 344.33 14.36
 0 -1 15 339.57 15.79
 0 1 15 363.97 15.65
 0 1 16 218.41 14.49
 0 -1 16 196.66 14.09
 0 1 16 205.42 11
 0 1 -16 199.49 9.64
 0 -1 -16 201.12 9.91
 0 -1 -17 11.79 3.49
 0 1 -17 13.84 3.2
 0 1 17 6.92 4.56
 0 -1 17 25.43 7.09
 0 1 17 12.32 6.62
 0 -1 -18 293.8 9.61
 0 1 -18 309.18 9.48
 0 -1 18 312.17 16.5
 0 1 18 298.19 16
 0 1 -19 410.36 16.94
 0 -1 -19 405.46 17.11
 0 1 19 379.72 19.39
 0 -1 19 406.67 23.14
 0 1 19 427.03 23.31
 0 1 -20 445.79 18.67
 0 -1 -20 452.2 18.94
 0 1 20 450.13 21.46
 0 1 20 489.5 26
 0 -1 20 465.47 25.64
 0 -1 -21 273.44 12.91
 0 1 21 288.8 19.37
 0 -1 21 268.29 19.79
 0 1 21 267.49 15.4
 0 -1 22 235.22 18.7
 0 1 22 234.02 14.13
 0 -1 22 224.45 13.95
 0 1 23 104.33 13.74
 0 -1 23 110.86 13.78
 0 -1 23 86.75 9.33
 0 1 23 72.13 9.09
 0 -1 24 120.73 15.34
 0 1 24 109.8 14.63
 0 1 24 146.46 12.09
 0 -1 24 102.9 10.14
 0 1 24 98.24 9.99
 0 1 25 57 12.68
 0 1 25 46.56 8.67
 0 -1 25 46.59 12.84
 0 -1 26 36.01 12.48
 0 1 26 18.05 11.07
 0 1 26 22.73 7.86
 0 -1 27 72.2 11.06
 0 -1 27 49.72 14.11
 0 1 27 29.02 13.09
 0 1 28 37.78 13.66
 0 -1 28 23.49 13.51
 0 2 0 869.56 30.49
 0 2 -1 9999 343.64
 0 2 -2 108.97 5.43
 0 -2 2 118.49 4.78
 0 -2 -2 105.99 5.38
 0 -2 3 40.37 3.95
 0 -2 3 36.9 2.44
 0 -2 -3 34.41 3.65
 0 2 3 44.87 3.44
 0 -2 4 33.66 4.28
 0 -2 4 28.1 2.32
 0 2 -4 26.76 2.31
 0 -2 -4 23.78 2.41
 0 2 4 22.07 3.29
 0 2 5 1440.71 50.33
 0 2 -5 1373.36 49.2
 0 -2 5 1401.23 49.29
 0 -2 5 1429.92 51.04
 0 2 5 1419.6 49.37
 0 -2 -5 1364.33 49.46
 0 2 5 1463.83 50.29
 0 2 6 3.07 3.01
 0 2 -6 5.41 2.02
 0 -2 6 7.87 3.9
 0 2 6 6.28 2.34
 0 2 6 10.93 3.57
 0 2 7 577.62 22.35
 0 -2 -7 570.99 22.31
 0 2 7 569.88 22.43
 0 2 -7 549.15 22.08
 0 -2 7 577.32 23.32
 0 2 7 570.85 21.39
 0 2 -7 581.29 21.04
 0 2 8 33.51 4.65
 0 -2 -8 31.76 4.25
 0 2 8 43.39 4.78
 0 2 -8 38.63 4.31
 0 2 8 42.33 3.75
 0 2 -8 46.15 3.31
 0 2 8 39.72 5
 0 -2 8 43.57 5.2
 0 2 9 787.37 29.85
 0 -2 9 780.83 30.88
 0 2 9 767.43 30.45
 0 2 9 762.3 28.6
 0 2 -9 753.94 28.03
 0 -2 -10 72.07 5.86
 0 2 -10 76.63 5.9
 0 2 10 76.32 6.25
 0 -2 10 72.57 7.24
 0 2 10 67.03 6.56
 0 2 10 67.39 5.11
 0 2 -10 70.95 4.4
 0 2 11 310.45 13.3
 0 2 11 314.16 13.62
 0 2 -11 213.42 12.03
 0 2 11 321.24 14.69
 0 -2 11 354.48 15.46
 0 2 11 332.58 12.23
 0 2 -11 334.01 11.43
 0 2 12 14.19 4.27
 0 -2 -12 7.41 3.82
 0 2 -12 -0.36 3.31
 0 2 12 18.43 4.31
 0 2 12 11.97 4.65
 0 2 -12 7.84 4.21
 0 -2 12 18.69 5.61
 0 2 12 12.97 3.4
 0 2 -12 13.21 2.7
 0 -2 -13 225.86 12.23
 0 2 13 213.21 12.43
 0 2 -13 228.44 12.01
 0 -2 13 249.89 14.6
 0 2 13 228.19 13.66
 0 2 -13 249.74 13.1
 0 2 13 231.17 11.19
 0 2 -13 240.12 10.41
 0 -2 -14 67.18 6.87
 0 -2 14 79.08 8.93
 0 2 14 77.42 8.65
 0 2 -14 83.75 6.93
 0 2 14 76.06 7.49
 0 2 14 70.23 5.95
 0 -2 14 72.83 6.51
 0 2 -14 80.69 5.16
 0 2 15 33.12 6.74
 0 -2 15 26.26 7.19
 0 2 15 29.65 5.95
 0 -2 15 31.9 5.33
 0 2 15 34.68 4.82
 0 2 -15 31.33 3.66
 0 2 16 8.69 4.77
 0 2 16 19.75 6.78
 0 -2 16 13.74 6.52
 0 2 16 21.88 5.5
 0 2 16 16.47 4.45
 0 2 -16 15.52 3.1
 0 2 17 3.54 4.49
 0 2 17 5.7 4.83
 0 2 17 3.27 6.47
 0 -2 17 -2.61 6.38
 0 2 17 -1.47 3.98
 0 2 -17 7.13 2.92
 0 2 18 8.1 5.78
 0 -2 -18 7.08 3.34
 0 2 -18 3.25 2.83
 0 2 18 1.05 4.24
 0 -2 18 7.44 7.22
 0 2 18 -5.26 7.51
 0 -2 -19 1.65 3.37
 0 2 -19 0.28 2.99
 0 2 19 -0.54 5.12
 0 -2 19 2.98 7.62
 0 2 19 5.62 7.1
 0 -2 -20 27.82 4.27
 0 -2 20 22.22 9.19
 0 2 20 36.88 9.03
 0 2 20 26.26 6.56
 0 2 -20 24.57 3.99
 0 2 21 73.07 8.27
 0 2 21 89.94 12.33
 0 -2 21 98.81 12.48
 0 2 22 -2.87 6.5
 0 2 22 -2.24 8.6
 0 -2 22 4.77 9.2
 0 2 23 87.18 9.29
 0 -2 23 121.3 15.2
 0 2 23 95.98 13.21
 0 2 23 112.87 10.47
 0 -2 24 5.04 7.01
 0 2 24 3.93 6.41
 0 -2 24 5.35 10.69
 0 2 24 3.75 10
 0 2 24 -2.21 6.39
 0 -2 -25 44.34 7.31
 0 -2 25 31.5 7.64
 0 2 25 35.01 7.92
 0 -2 25 29.46 11.78
 0 2 25 38.13 12.27
 0 -2 26 -2.94 11.74
 0 2 26 -11 11
 0 -2 -26 2.61 5.62
 0 2 27 104.75 15.5
 0 -2 27 101.12 16.45
 0 2 28 -2.99 12.72
 0 -2 28 -1.05 7.81
 0 -2 28 -6.37 12.52
 0 3 0 1.42 1.8
 0 -3 -1 365.87 13.28
 0 3 -1 344.59 13.62
 0 3 -2 33.68 3.49
 0 3 -3 174.94 8.7
 0 -3 -3 186.32 8.84
 0 -3 3 200.88 7.84
 0 3 4 48.61 4.04
 0 3 -4 43.72 3.07
 0 -3 4 45.56 3.07
 0 -3 -4 41.77 2.89
 0 -3 -4 47.92 4.47
 0 3 5 395.27 15.16
 0 -3 5 349.84 13.84
 0 3 -5 349.24 13.85
 0 -3 5 398.6 16.04
 0 -3 -5 382.06 13.82
 0 -3 -5 342.33 13.31
 0 3 5 370.29 15.09
 0 -3 -5 383.67 14.96
 0 3 6 64.07 5
 0 3 -6 57.18 3.7
 0 -3 6 57.77 3.68
 0 -3 6 61.74 6.09
 0 -3 -6 58.79 3.79
 0 3 6 65.46 5.39
 0 3 7 166.53 8.58
 0 -3 -7 167.56 8.55
 0 -3 7 172.42 9.66
 0 3 -7 152.66 7.03
 0 -3 7 157.17 7.25
 0 -3 -7 157.26 7.38
 0 3 7 166.48 8.86
 0 3 8 948.98 35.27
 0 -3 8 941.79 36.49
 0 3 8 956.34 35.32
 0 3 8 905.45 33.85
 0 3 -8 933.12 33.59
 0 3 9 1340.56 48.25
 0 3 9 1284.92 48.28
 0 -3 9 1323.23 49.63
 0 3 9 1294.26 46.76
 0 3 -9 1288.85 46.38
 0 3 10 420.55 17.79
 0 -3 -10 404.86 17.61
 0 3 10 392.88 17.68
 0 3 -10 417.82 17.33
 0 -3 10 380.91 19.01
 0 3 10 397.82 18.5
 0 3 10 409.17 16.24
 0 3 -10 393.54 15.69
 0 3 11 1100.46 18.52
 0 3 11 1049.74 18.75
 0 3 11 1100.29 21.33
 0 3 -11 1067.95 19.23
 0 -3 11 1103.39 22.5
 0 3 11 1098.14 14.85
 0 3 -11 1076.34 13.27
 0 3 12 761.51 30.65
 0 -3 -12 787.43 30.91
 0 3 12 759.51 31.08
 0 3 -12 767.83 30.44
 0 -3 12 787.71 33.15
 0 3 12 776.13 32.36
 0 3 -12 771.07 31.22
 0 3 12 781.15 29.31
 0 3 -12 764.64 28.67
 0 -3 -13 504.97 21.53
 0 3 13 508.14 21.85
 0 3 -13 481.85 20.97
 0 3 -13 495.23 21.74
 0 -3 13 484.85 23.6
 0 3 13 481.39 22.92
 0 3 13 500.57 19.9
 0 3 -13 471.86 19.03
 0 -3 -14 879.01 34.4
 0 3 14 882.62 36.23
 0 -3 14 851.95 36.68
 0 3 -14 855.92 33.79
 0 3 14 804.66 34.48
 0 3 14 855.86 32.5
 0 3 -14 852.21 31.74
 0 3 15 415.85 20.87
 0 -3 15 391.96 21.17
 0 3 15 374.04 18.82
 0 3 15 399.35 16.95
 0 3 -15 386.76 15.98
 0 3 16 6.42 4.53
 0 3 16 9.16 6.5
 0 -3 16 5.03 6.78
 0 3 16 1.19 4.72
 0 3 16 -1.35 3.68
 0 3 -16 3 2.5
 0 -3 17 349.9 19.1
 0 3 17 354.63 18.14
 0 3 17 340.95 16.41
 0 3 17 366.31 13.84
 0 3 -17 350.84 12.43
 0 3 18 33.3 7.03
 0 3 18 3.18 4.8
 0 3 -18 40.55 4.09
 0 -3 18 51.91 9.13
 0 3 18 35.96 8.21
 0 3 19 530.16 25.51
 0 3 19 594.66 28.13
 0 -3 19 585.64 29.06
 0 3 -19 519.33 21.15
 0 3 19 502.12 23.74
 0 -3 20 109.29 12.69
 0 3 20 115.38 12.29
 0 3 20 130.05 9.63
 0 -3 -20 99.56 7.2
 0 3 -20 90.18 6.35
 0 3 20 82.85 8.92
 0 3 21 283 14.8
 0 3 21 211.4 13.92
 0 3 21 253.53 18.33
 0 -3 21 232.85 18.8
 0 3 22 119.07 9.86
 0 3 22 81.67 9.26
 0 -3 22 118.14 13.89
 0 3 22 100.64 13.05
 0 -3 -23 205.3 12.96
 0 3 23 233.21 14.28
 0 3 23 208.68 17.7
 0 -3 23 215.62 18.88
 0 -3 -24 113.9 9.42
 0 3 24 105.72 10.16
 0 -3 24 95.66 14.52
 0 3 24 101.7 14.15
 0 3 25 86.38 9.45
 0 3 25 97.74 14.24
 0 -3 25 51.6 13.81
 0 -3 25 66.02 9.43
 0 -3 -25 92.65 8.77
 0 3 26 42.35 12.05
 0 -3 26 64.45 15.08
 0 3 27 4.27 10.66
 0 -3 27 14.04 13.29
 0 3 28 7.39 11.63
 0 4 0 937.68 33.57
 0 -4 -1 615.42 22.44
 0 4 -1 622.95 22.85
 0 4 -2 527.23 20.12
 0 4 -3 39.55 4.39
 0 -4 3 49.55 3.61
 0 4 -4 954.84 36.57
 0 -4 -4 976.54 36.6
 0 -4 4 1029.3 35.7
 0 4 5 41.42 4.36
 0 -4 -5 37.57 2.98
 0 4 -5 37.32 4.61
 0 -4 -5 34.62 4.73
 0 -4 5 36.8 3.12
 0 4 6 310.08 12.93
 0 -4 -6 292.21 11.28
 0 -4 -6 266.41 12.78
 0 4 -6 282.59 11.4
 0 -4 6 268.05 11.41
 0 4 7 3.36 2.07
 0 4 7 5.41 3.71
 0 -4 7 6.73 2.33
 0 4 -7 1.43 2.26
 0 -4 -7 3.35 2.17
 0 -4 -7 3.78 1.81
 0 4 7 4.15 4.04
 0 4 8 955.34 34.03
 0 4 8 940.82 36.01
 0 -4 8 954.97 34.44
 0 4 -8 940.81 34.28
 0 -4 8 922.16 37.41
 0 -4 -8 944.54 33.87
 0 -4 -8 949.9 34.45
 0 4 8 937.82 35.95
 0 -4 -9 237.15 11.49
 0 4 9 226.15 9.63
 0 4 -9 236.52 11.25
 0 4 9 219.15 11.38
 0 -4 9 220.4 12.87
 0 4 9 187.53 11.16
 0 4 -9 219.77 9.56
 0 -4 -10 1142.19 42.35
 0 4 10 1131.91 42.45
 0 4 -10 1133.86 41.9
 0 -4 10 1095.91 43.98
 0 4 10 1100.69 42.21
 0 4 -10 1094.21 40.23
 0 -4 -11 0.8 3.77
 0 4 -11 1.44 3.42
 0 4 11 63.13 6.04
 0 -4 11 77.15 8.01
 0 4 -11 62.05 6.07
 0 4 11 58.03 5.89
 0 4 -11 63.64 3.98
 0 4 -12 830.67 33.26
 0 -4 12 808.81 35.09
 0 4 12 822.67 34
 0 4 -12 826.3 32.38
 0 4 12 847.01 33.33
 0 -4 -12 869.66 33.09
 0 4 -12 795.23 30.49
 0 4 13 113.58 9.54
 0 -4 13 110.52 10.29
 0 4 13 125.67 8.88
 0 4 -13 137.12 8.69
 0 -4 -13 120.85 8.76
 0 4 -13 127.34 6.68
 0 -4 14 223.36 15.1
 0 4 14 237.26 14.48
 0 4 14 219.99 12.92
 0 4 -14 253.29 12.62
 0 4 -14 216.92 10.23
 0 -4 -14 221.37 12.66
 0 4 15 16.92 4.98
 0 4 15 21.37 6.09
 0 -4 15 9.87 6.82
 0 4 15 12.71 4.99
 0 4 -15 17.84 3.15
 0 4 16 289.33 13.36
 0 4 16 245.93 15.92
 0 -4 16 249.54 16.71
 0 4 16 279.65 14.99
 0 4 16 239.78 13.88
 0 4 -16 249.4 11.49
 0 -4 17 4.71 6.96
 0 4 17 6.6 6.64
 0 4 17 -0.43 4.27
 0 4 17 -1.92 5.29
 0 4 17 2.1 4.07
 0 4 -17 4.31 2.84
 0 4 18 45.01 8.74
 0 -4 18 42.19 9.18
 0 4 18 33.14 5.79
 0 4 18 34.18 7.13
 0 4 18 2.17 4.61
 0 4 -18 32.81 3.87
 0 4 19 14.09 7.19
 0 4 19 19.26 5.45
 0 -4 19 29.92 9.73
 0 4 19 18.87 6.53
 0 4 -19 9.95 3.26
 0 4 19 17.14 5.84
 0 4 20 35.8 6.92
 0 4 20 40.75 7.96
 0 4 20 49.67 6.74
 0 -4 20 39.66 10.19
 0 4 20 41.96 9.24
 0 -4 -20 45.66 6.07
 0 4 -20 45.44 4.75
 0 4 21 -2.74 5.14
 0 -4 -21 0.95 4.26
 0 4 21 -11.34 7.04
 0 4 21 9.54 8.57
 0 -4 21 -8.4 9.71
 0 -4 22 60.78 13.25
 0 4 22 37.99 10.28
 0 4 22 48.88 7
 0 -4 -22 27.2 5.66
 0 -4 23 1.33 10.12
 0 4 23 -18.83 9.88
 0 4 23 -5.79 5.38
 0 -4 -23 -4.49 4.67
 0 -4 24 46.2 12.67
 0 4 24 63.15 12.44
 0 4 24 49.95 7.46
 0 -4 -24 44.43 6.48
 0 4 25 -3.89 10.32
 0 -4 25 2.93 11.9
 0 4 26 70.52 13.62
 0 4 27 -14.15 11.64
 0 4 28 91.09 15.57
 0 5 0 0.37 2.01
 0 5 0 0.47 2.81
 0 -5 -1 26.59 2.94
 0 5 -1 35.31 3.72
 0 -5 -2 91.35 5.08
 0 5 -2 90.06 5.79
 0 5 -3 412.42 16.89
 0 5 -4 53.41 5.19
 0 -5 4 45.46 3.77
 0 5 -5 8.27 3.98
 0 -5 -5 9.7 4.57
 0 -5 5 8.62 2.6
 0 5 6 3.73 3.68
 0 -5 -6 0.7 1.93
 0 -5 -6 3.28 4.39
 0 5 -6 -3.38 4
 0 -5 6 3.41 2.45
 0 5 7 39.62 5.11
 0 -5 -7 40.02 3.34
 0 5 -7 43.25 5.54
 0 -5 -7 38.45 5.4
 0 -5 7 39.32 3.45
 0 5 8 212.68 10.95
 0 -5 -8 205.36 9.21
 0 5 -8 224.42 11.53
 0 -5 8 216.34 9.48
 0 5 -8 202.09 9.27
 0 5 -9 136.03 6.73
 0 -5 9 131.53 6.85
 0 -5 -9 126.23 6.73
 0 -5 -9 131.14 5.97
 0 5 9 127.98 8.39
 0 5 -10 934.61 36.47
 0 -5 10 928.26 34.44
 0 5 -10 940.3 34.24
 0 -5 -10 916.26 33.59
 0 5 10 923.49 36.34
 0 5 10 947.18 33.79
 0 5 11 142.16 7.87
 0 5 11 169.36 10.37
 0 5 -11 180.64 9.89
 0 -5 11 189.75 12.33
 0 5 -11 191.05 10.93
 0 -5 -11 177.24 7.97
 0 5 -11 185.31 8.35
 0 5 12 631.93 24.16
 0 5 12 615.43 26.47
 0 5 -12 634.67 25.82
 0 5 -12 629.95 26.7
 0 -5 12 647.96 28.95
 0 -5 -12 624.8 23.83
 0 5 -12 626.95 24.01
 0 5 13 340.87 14.31
 0 5 13 341.82 16.65
 0 5 -13 338.46 15.79
 0 -5 13 321.95 18.61
 0 5 13 334.45 17.38
 0 -5 -13 317.46 13.79
 0 5 -13 320.99 13.81
 0 5 14 687.2 26.4
 0 5 -14 681.44 27.88
 0 5 14 663.9 28.72
 0 5 14 687.06 29.98
 0 -5 14 607.84 30.59
 0 -5 -14 675.38 25.92
 0 5 -14 674.08 25.78
 0 5 15 44.24 6.35
 0 5 15 38.66 4.86
 0 5 15 43.34 6.29
 0 5 15 31.55 7.33
 0 -5 15 27.68 7.76
 0 -5 -15 31.37 4.22
 0 5 -15 40.35 4.07
 0 5 16 431.08 17.57
 0 5 16 426.67 19.24
 0 -5 16 437.05 20.72
 0 5 16 446.76 14.86
 0 -5 -16 431.39 14.05
 0 5 -16 418.74 13.3
 0 5 17 97.41 9.1
 0 5 17 72.34 9.45
 0 -5 17 99.49 11.23
 0 5 17 87.08 6.86
 0 -5 -17 75.15 6.14
 0 5 -17 62.37 5.34
 0 5 18 367.34 19.1
 0 5 18 361.93 20.49
 0 -5 18 372.93 22.31
 0 5 18 346.32 16.41
 0 -5 -18 339.33 15.84
 0 5 -18 353.39 15.07
 0 5 19 30 7.01
 0 -5 19 24.42 9.67
 0 5 19 27.44 7.91
 0 5 19 32.03 5.56
 0 -5 -19 40.4 5.12
 0 5 -19 38.87 4.51
 0 5 20 237.83 15.39
 0 5 20 227.98 16.75
 0 -5 20 245.26 18.83
 0 5 20 247.29 12.74
 0 -5 -20 219.76 11.72
 0 5 -20 203.62 10.67
 0 5 21 101.42 8.38
 0 -5 -21 94.58 7.38
 0 5 21 89.92 10.39
 0 -5 21 92.82 13.41
 0 5 21 83.97 11.74
 0 5 22 317.93 15.6
 0 -5 -22 287.94 14.46
 0 5 22 292.36 18.44
 0 5 22 287.94 20.13
 0 5 23 53.11 11.46
 0 5 23 64.1 7.24
 0 -5 -23 43.74 6.07
 0 5 24 228.98 18.83
 0 5 25 108.92 14.77
 0 5 26 81.11 14.45
 0 5 27 22.53 11.6
 0 5 28 59.93 14.17
 0 -6 0 261.4 12.07
 0 6 0 296.3 12.16
 0 6 0 297.37 11.54
 0 -6 -1 1756.21 62.65
 0 6 -1 1744.81 62.74
 0 -6 -1 1791.51 62.35
 0 6 -2 245.2 11.11
 0 -6 -2 242.31 10.42
 0 6 -3 960.97 35.14
 0 -6 -3 923.94 34.39
 0 -6 4 425.57 17.47
 0 6 -4 462.91 18.42
 0 -6 5 492.79 18.72
 0 6 -5 494.82 19.81
 0 6 5 462.6 17.01
 0 -6 -5 484.96 20.23
 0 6 -6 141.75 8.53
 0 6 6 125.58 7.98
 0 -6 6 124.29 6.79
 0 -6 7 337.37 14.02
 0 6 -7 330.15 15.62
 0 -6 -7 349.03 13.55
 0 -6 -7 334.92 15.69
 0 6 7 344.27 15.7
 0 -6 8 46.82 4.05
 0 6 8 47.78 5.55
 0 -6 -8 54.78 3.74
 0 -6 -8 33.54 5.74
 0 6 -8 53.41 6.23
 0 6 9 968.78 37.56
 0 6 -9 1002.23 37.99
 0 -6 -9 954.18 35.29
 0 -6 9 960.36 35.7
 0 6 10 220.3 12.01
 0 6 -10 245.86 12.8
 0 6 -10 225.39 12.31
 0 -6 -10 203.27 9.77
 0 -6 10 224.75 10.22
 0 6 -11 742.84 30.59
 0 6 -11 763.61 30.99
 0 6 11 774.56 30.7
 0 6 -11 735.97 28.15
 0 -6 11 738.02 28.44
 0 6 -12 22.21 4.69
 0 6 -12 17.5 5.45
 0 -6 -12 18.02 2.63
 0 6 -12 20.99 3.3
 0 6 12 19.4 4.89
 0 6 13 126.63 9.3
 0 6 -13 129.54 8.82
 0 -6 -13 114.24 6.16
 0 6 -13 118.98 6.82
 0 6 14 126.37 9.66
 0 6 14 127.01 7
 0 -6 -14 119.84 6.58
 0 6 14 129.7 10.75
 0 6 -14 129.1 7.18
 0 6 15 77.59 7.99
 0 6 15 96.96 9.39
 0 6 15 74.07 5.55
 0 -6 -15 75.3 5.23
 0 6 -15 72.98 5.44
 0 6 16 -0.78 5.41
 0 6 16 5.99 3.41
 0 6 16 -0.63 5.11
 0 6 -16 4.75 2.94
 0 6 17 35.36 7.95
 0 6 17 18.54 4.03
 0 6 17 30.81 6.9
 0 6 -17 16.62 3.56
 0 6 18 13.52 4.11
 0 -6 -18 7.86 3.39
 0 6 18 7.77 5.97
 0 6 18 -0.9 6.42
 0 6 19 32.55 4.92
 0 6 19 39.16 9.09
 0 6 19 25.27 7.11
 0 -6 -19 36.04 4.51
 0 6 20 6.09 7.35
 0 6 20 -0.78 6.29
 0 -6 -20 -2.87 3.65
 0 6 21 1.07 8.57
 0 6 21 3.3 6.67
 0 -6 -21 8.52 3.88
 0 6 22 1.13 9.22
 0 6 22 -0.86 7.1
 0 -6 -22 -1.32 3.72
 0 6 23 4.51 7.73
 0 6 23 14.22 9.69
 0 6 24 22.35 10.07
 0 6 25 49.33 12.32
 0 6 26 -8.11 10.7
 0 6 27 57.58 13.87
 0 6 28 43.58 12.88
 0 7 0 4.3 3.16
 0 -7 0 3.14 3.26
 0 7 0 1.69 2.44
 0 -7 1 13.95 3.64
 0 7 -1 14.51 3.53
 0 -7 -1 15.47 3.37
 0 7 -1 12.61 2.72
 0 -7 -1 14.39 3.12
 0 -7 -2 49.45 4.61
 0 7 -2 48.9 5.01
 0 -7 -2 84.43 5.06
 0 7 -3 105.9 7.07
 0 -7 -3 109.93 6.33
 0 -7 4 2 3.08
 0 7 -4 6.33 4.09
 0 -7 5 33.21 3.86
 0 7 -5 31.2 5.03
 0 -7 6 1.76 2.82
 0 7 -6 1.77 3.98
 0 7 6 1.68 1.38
 0 -7 -6 2.7 4.91
 0 7 -7 13 4.98
 0 -7 7 24.51 3.34
 0 -7 -7 12.61 5.18
 0 7 7 27.04 4.73
 0 -7 8 24.93 3.39
 0 7 8 30.19 5.04
 0 -7 -8 25.85 3.02
 0 -7 -8 31.92 5.65
 0 7 -8 20.86 5.03
 0 -7 9 316.25 13.85
 0 7 9 336.42 16.04
 0 7 -9 323.79 15.84
 0 7 -9 337.19 16.09
 0 -7 -9 316.11 13.3
 0 -7 -9 335.31 15.79
 0 -7 10 33.9 3.94
 0 7 10 31.41 5.37
 0 7 -10 34.38 5.84
 0 -7 -10 29.41 3.36
 0 7 -10 29.62 5.96
 0 7 11 388.23 18
 0 7 -11 357.84 17.94
 0 7 -11 386.76 18.21
 0 -7 -11 375.99 15.43
 0 -7 11 364.59 15.75
 0 -7 12 199.85 10.02
 0 7 12 201.7 12.02
 0 7 13 361.57 18.13
 0 7 14 80.31 8.15
 0 7 15 570.56 26.8
 0 7 15 641.96 28.53
 0 7 16 9.14 5.6
 0 7 16 11.93 6.3
 0 7 17 684.51 30.07
 0 7 17 645.22 31.23
 0 7 18 40.52 7.34
 0 7 18 48.98 8.63
 0 7 19 588.43 27.9
 0 7 19 580.54 29.51
 0 7 20 28.65 7.77
 0 7 20 22.53 8.81
 0 7 21 388.5 21.38
 0 7 21 387.56 23.61
 0 7 22 -6.99 7.73
 0 7 22 4.56 8.58
 0 7 23 391.3 21.8
 0 7 23 331.87 22.99
 0 7 24 6.62 7.98
 0 7 24 3.74 9.46
 0 7 25 104.2 15.12
 0 7 26 47.42 12.68
 0 7 27 91.26 15.05
 0 8 0 2928.22 102.64
 0 -8 0 2910.43 103.57
 0 8 0 2960.09 103.25
 0 8 -1 1613.41 58.08
 0 -8 1 1662.01 59.22
 0 -8 -1 1596.63 58.83
 0 8 -1 1668.59 58.85
 0 -8 -2 2198.26 78.02
 0 -8 -2 2209.03 78.36
 0 8 -2 2199.68 78.56
 0 -8 -3 3000.4 104.65
 0 8 -3 2941.26 105.33
 0 -8 -4 1361.39 50.52
 0 8 -4 1430.34 51.39
 0 -8 5 1452.59 52.75
 0 8 -5 1435.13 53.35
 0 -8 6 937.53 35.4
 0 -8 -6 955.95 37.05
 0 8 -6 930.72 36.37
 0 8 7 151.37 9.76
 0 8 -7 153.77 9.44
 0 -8 7 140.58 7.94
 0 -8 -7 138.55 9.85
 0 8 8 800.75 31.91
 0 8 -8 790.93 31.55
 0 8 -8 773.66 31.96
 0 -8 8 769.68 29.77
 0 -8 -8 774.74 31.71
 0 -8 9 245.67 10.98
 0 8 9 220.74 12.79
 0 8 -9 226.59 12.84
 0 8 -9 226.46 12.81
 0 -8 -9 215.52 9.96
 0 -8 -9 237.44 13.01
 0 -8 10 421.15 17.97
 0 8 10 453.8 20.44
 0 8 -10 460.6 20.37
 0 8 -10 455.29 20.31
 0 -8 -10 417.71 17.21
 0 -8 -10 426.47 19.83
 0 8 11 13.91 4.85
 0 -8 11 28.13 3.97
 0 -8 -11 18.41 3.31
 0 8 12 158.93 10.6
 0 -8 -12 143.47 7.93
 0 -8 12 156.43 8.57
 0 8 13 5.84 5.1
 0 -8 13 3.89 3.23
 0 8 14 26.34 5.62
 0 8 15 3.22 5.12
 0 8 16 29.34 6.95
 0 8 16 29.15 6.6
 0 8 17 36.89 6.93
 0 8 17 31.1 7.84
 0 8 18 7.42 6.2
 0 8 18 0.92 7.04
 0 8 19 -6.22 6.66
 0 8 19 5.86 7.36
 0 8 20 10.57 6.76
 0 8 20 2.07 7.54
 0 8 21 -2.54 6.89
 0 8 21 1.09 8.44
 0 8 22 12.34 7.52
 0 8 22 14.95 9.96
 0 8 23 17.49 8.52
 0 8 23 9.64 9.8
 0 8 24 39.11 9.74
 0 8 24 26.4 10.77
 0 8 25 30.57 9.5
 0 8 25 41.8 11.88
 0 8 26 -1.36 10.36
 0 8 27 25.29 12.52
 0 9 0 2.16 2.32
 0 -9 -1 34.85 4.24
 0 9 -1 33.59 4.76
 0 9 -1 34.53 3.6
 0 9 -2 86.01 6.63
 0 -9 -2 92.5 6.17
 0 -9 -2 90.63 6.04
 0 -9 -3 93.05 6.14
 0 9 -3 74.14 6.47
 0 -9 -3 85.97 6
 0 9 -4 442.56 18.48
 0 -9 4 418.14 18.6
 0 -9 -4 402.8 17.37
 0 9 -5 3.01 4.32
 0 -9 -5 7.05 3.55
 0 -9 5 0.33 3.16
 0 -9 6 187.86 9.8
 0 -9 -6 175.42 11.44
 0 9 -6 190.87 10.75
 0 -9 7 2.9 3.32
 0 9 -7 3.45 4.7
 0 9 7 2.56 1.44
 0 -9 -7 7.33 5.6
 0 9 8 828.35 32.81
 0 9 -8 785.98 32.15
 0 9 -8 814.25 32.97
 0 -9 8 786.25 30.68
 0 -9 -8 770.06 32.6
 0 -9 9 98.26 6.47
 0 9 9 96.53 8.19
 0 9 -9 86.62 7.98
 0 9 -9 87.39 8.44
 0 -9 -9 96.62 5.62
 0 -9 -9 94.72 8.78
 0 9 10 1412.37 54.93
 0 -9 10 1416.28 52.59
 0 9 -10 1427 54.91
 0 -9 -10 1436.4 51.65
 0 -9 -10 1474.4 54.72
 0 -9 -11 108.01 6.25
 0 -9 11 91.17 6.59
 0 9 11 96.25 8.71
 0 -9 -12 785.18 30.49
 0 -9 12 842.3 31.43
 0 9 12 801.6 33.91
 0 -9 13 98.65 6.92
 0 9 13 92.63 8.76
 0 -9 14 416.09 17.79
 0 9 14 391.33 20.21
 0 9 15 2.01 5.24
 0 9 16 369.91 19.71
 0 9 17 3.54 6.83
 0 9 17 11.03 6.33
 0 9 18 509.62 25.18
 0 9 18 411.68 22.57
 0 9 19 12.82 7.9
 0 9 19 14.36 6.74
 0 9 20 251.85 17.92
 0 9 20 226.97 15.89
 0 9 21 6.63 8.94
 0 9 21 -3.46 6.96
 0 9 22 214.52 17.75
 0 9 22 179.34 14.61
 0 9 23 20.66 10.21
 0 9 23 7.43 7.92
 0 9 24 240.72 19.62
 0 9 24 208.08 16.2
 0 9 25 19.74 10.61
 0 9 25 18.9 9.3
 0 9 26 64.07 13.34
 0 9 26 58.23 11.55
 0 9 27 1.41 11.21
 0 10 0 921.14 34.18
 0 10 -1 639.68 25.49
 0 10 -1 641.43 24.52
 0 10 -2 1878.53 68.8
 0 10 -2 1912.44 67.76
 0 10 -3 833.78 32.22
 0 -10 3 805.91 32.56
 0 -10 -3 830.72 31.48
 0 10 -4 660.08 15.89
 0 -10 -4 659.32 14.58
 0 10 -5 651.92 15.02
 0 -10 -5 650.84 13.53
 0 10 -6 138.44 9.4
 0 -10 -6 135.16 8.5
 0 -10 6 143.81 8.59
 0 -10 -7 569.57 24.18
 0 -10 -7 562.77 22.17
 0 10 -7 540.7 22.9
 0 10 7 503.68 18.96
 0 -10 7 526.39 21.76
 0 10 8 345.54 17.3
 0 10 -8 320.22 16.64
 0 10 -8 348.34 17.61
 0 -10 8 356.88 15.6
 0 -10 -8 328.1 17.53
 0 10 -9 239.35 14.68
 0 -10 9 266.83 12.74
 0 -10 -9 271.78 15.07
 0 10 9 289.52 15.06
 0 -10 10 165.13 8.99
 0 -10 -10 146.42 7.73
 0 -10 -10 147.91 11.34
 0 10 10 141.59 10.75
 0 -10 11 66.59 5.71
 0 -10 -11 64.82 4.95
 0 -10 -11 55.06 7.6
 0 10 11 68.67 7.71
 0 10 12 68.9 8.08
 0 -10 12 62.16 5.73
 0 -10 -12 54.07 4.82
 0 10 13 3.27 5.61
 0 -10 13 5.86 3.57
 0 -10 -13 4.54 3.07
 0 10 14 96.66 9.13
 0 -10 14 91.05 6.96
 0 10 15 1.4 5.22
 0 -10 15 1.54 3.8
 0 10 16 6.56 5.93
 0 10 17 7.6 6.08
 0 10 18 3.82 7.33
 0 10 18 0.79 6.37
 0 10 19 25.1 8.54
 0 10 19 18.04 7.49
 0 10 20 61.22 11.03
 0 10 20 56.18 9.09
 0 10 21 24.58 9.06
 0 10 21 14.15 7.78
 0 10 22 -10.57 9.45
 0 10 22 -3.66 7.72
 0 10 23 46.63 11.49
 0 10 23 21.68 8.71
 0 10 24 30.66 11.01
 0 10 24 14.6 8.6
 0 10 25 14.58 10.55
 0 10 25 19.06 9.1
 0 10 26 23.3 11.71
 0 10 26 26.78 10.11
 0 11 0 1.81 2.59
 0 -11 0 3.15 3.39
 0 11 -1 3.84 2.5
 0 11 -1 3.76 4.05
 0 -11 1 6.61 3.74
 0 11 -2 128.16 6.98
 0 11 -2 126.35 8.25
 0 -11 2 105.59 7.97
 0 -11 -3 222.31 8.38
 0 11 -3 227.86 9.29
 0 -11 4 9.58 4.21
 0 -11 -4 43.49 5
 0 11 -4 50.89 5.76
 0 -11 -5 1011.27 37.54
 0 -11 5 982.69 39.02
 0 -11 5 944.27 37.95
 0 11 -5 983.19 38.28
 0 -11 -6 2.23 3.76
 0 -11 6 1.61 3.44
 0 11 -6 13.11 5.16
 0 -11 -7 667.87 27.67
 0 -11 -7 684.03 29.83
 0 -11 7 685.53 27.73
 0 11 -7 703.99 28.65
 0 -11 -8 13.99 4.55
 0 -11 8 9.44 3.72
 0 -11 -8 14.18 6.53
 0 -11 9 816.09 32.84
 0 -11 -9 834.75 35.23
 0 11 9 892.32 35.63
 0 -11 10 14.88 3.83
 0 -11 -10 14.68 3.2
 0 -11 -10 17.23 7.07
 0 11 10 5.68 5.26
 0 -11 11 1863.82 69.47
 0 -11 -11 1887.57 68.18
 0 -11 -11 1993.52 72.24
 0 11 11 1946.3 72.44
 0 -11 12 14.28 4.05
 0 -11 -12 13.38 3.42
 0 -11 -12 12.85 6.6
 0 11 12 14.79 5.69
 0 -11 -13 636.7 25.44
 0 11 13 641.57 29.4
 0 -11 13 679.16 26.72
 0 11 14 8.57 5.71
 0 -11 14 6.76 3.88
 0 11 15 428.6 22.15
 0 -11 15 445.1 19.38
 0 11 16 3.04 5.54
 0 11 17 498.13 24.86
 0 11 18 3.27 6.54
 0 11 19 311.73 19.09
 0 11 19 327.85 20.63
 0 11 20 11.36 7.43
 0 11 20 22.65 9.29
 0 11 21 124.58 12.2
 0 11 21 107.16 13.37
 0 11 22 -10.26 8.37
 0 11 22 4.74 8.81
 0 11 23 111.44 12.56
 0 11 23 97.96 14.33
 0 11 24 -4.93 8.44
 0 11 24 -9.03 10.55
 0 11 25 104.25 13.07
 0 11 25 130.9 15.86
 0 11 26 -5.19 8.76
 0 11 26 -6.89 10.78
 0 -12 0 551.98 23.42
 0 12 -1 122.74 7.5
 0 -12 -1 125.94 7.53
 0 12 -1 114.09 5.92
 0 -12 -2 1298 20.85
 0 12 -2 1340.85 20.74
 0 12 -2 1333.02 17.66
 0 -12 3 622.04 26.35
 0 -12 -3 614.47 25.54
 0 12 -3 631.51 25.74
 0 12 -3 610.52 24.35
 0 -12 4 818.73 32.8
 0 -12 -4 775.27 31.49
 0 12 -4 771.98 31.78
 0 -12 -4 817.11 31.29
 0 -12 -5 165.46 9.61
 0 -12 5 159.05 10.54
 0 12 -5 137.25 9.7
 0 -12 -5 158.74 9.37
 0 -12 5 149.09 9.65
 0 12 -6 383.79 17.76
 0 -12 6 336.8 16.9
 0 -12 -6 377.53 16.79
 0 -12 -7 285.98 16.41
 0 -12 7 280.82 14.09
 0 -12 -7 276.34 14.07
 0 -12 -8 238.59 14.43
 0 -12 -8 217.83 11.81
 0 12 8 194.23 7.93
 0 -12 8 236.31 11.74
 0 -12 9 458.25 20.52
 0 -12 -9 471.83 23.21
 0 12 9 500.74 23.24
 0 -12 10 283.71 14.01
 0 -12 -10 302.27 16.93
 0 12 10 268.84 16.08
 0 -12 11 243.71 12.56
 0 -12 -11 248.86 11.27
 0 -12 -11 234.1 15.09
 0 12 11 223.75 14.58
 0 12 12 59.99 8.08
 0 -12 12 57.26 5.9
 0 -12 -12 48.9 4.82
 0 12 13 89.99 9.36
 0 -12 13 92.01 7.19
 0 -12 -13 74.47 5.81
 0 12 14 69.09 8.71
 0 -12 14 67.8 6.24
 0 -12 -14 56.37 5.14
 0 12 15 3.85 5.85
 0 -12 15 -0.43 4.06
 0 12 16 -0.79 6.44
 0 -12 16 0.87 4.24
 0 12 17 6.54 6.65
 0 12 18 16.06 7.33
 0 12 19 -6.99 7.07
 0 12 20 12.6 7.79
 0 12 20 7.67 8.67
 0 12 21 54.64 9.91
 0 12 21 38.87 10.65
 0 12 22 2.86 8.25
 0 12 22 -21.63 10.3
 0 12 23 -13.7 8.63
 0 12 23 6.26 10.19
 0 12 24 15.02 8.71
 0 12 24 13.02 10.01
 0 12 25 13.3 9.48
 0 12 25 20.21 10.91
 0 -13 0 5.21 3.84
 0 13 -1 8.33 3.01
 0 -13 1 3.93 4.15
 0 -13 -1 0.92 3.54
 0 13 -2 8.58 2.91
 0 13 -2 12.44 4.72
 0 -13 2 13.75 4.91
 0 -13 -2 4.5 3.73
 0 13 -3 12.53 5.06
 0 -13 -3 2.66 3.68
 0 -13 3 8.47 4.42
 0 13 -3 5.49 2.77
 0 13 -4 20.39 5.36
 0 -13 -4 -3.56 3.64
 0 13 -4 13.9 3.45
 0 -13 -4 9.28 4.4
 0 -13 4 16.69 5.2
 0 -13 4 12.96 1.78
 0 -13 -5 -0.45 3.45
 0 13 -5 14.19 5.07
 0 -13 -5 8.8 4.3
 0 -13 5 19.89 5.4
 0 -13 5 15.16 4.74
 0 -13 -6 229.41 9.78
 0 -13 6 239.66 10.62
 0 -13 7 2.4 4.28
 0 -13 -7 1.31 4.31
 0 -13 -8 286.61 14.23
 0 -13 8 288.94 14.27
 0 13 8 257.52 10.33
 0 -13 9 13.42 4.41
 0 13 9 13.41 6.12
 0 -13 10 910.12 35.68
 0 13 10 885.5 38.33
 0 13 11 57.48 7.95
 0 -13 11 48.02 5.96
 0 -13 -11 44.93 4.65
 0 13 12 420.03 21.93
 0 -13 12 409.8 19
 0 -13 -12 427.63 17.57
 0 13 13 50.26 8.09
 0 -13 13 26.42 5.18
 0 -13 -13 34.8 4.23
 0 13 14 79.79 9.37
 0 -13 14 83.56 7.15
 0 -13 -14 77.84 5.9
 0 -13 15 6.34 4.63
 0 13 15 3.24 6.44
 0 -13 16 819 32.96
 0 13 16 820.84 36.47
 0 -13 17 -0.46 4.72
 0 13 17 0.85 6.37
 0 13 18 297.21 18.73
 0 13 19 12.62 7.34
 0 13 20 187.82 16.53
 0 13 20 214.31 15.64
 0 13 21 3.49 8.77
 0 13 21 6.65 8.37
 0 13 22 203.28 17.62
 0 13 22 176.21 15.14
 0 13 23 -2.53 9.6
 0 13 23 1 8.16
 0 13 24 167.26 17.92
 0 13 24 213.15 16.87
 0 13 25 10.87 11.06
 0 13 25 7.26 9.4
 0 -14 0 1272.14 49.19
 0 14 -1 114.88 7.28
 0 -14 -1 126.81 9.15
 0 -14 1 122.93 8.98
 0 14 -2 654.07 26.42
 0 14 -2 688.53 27.97
 0 -14 -2 685.4 28.33
 0 -14 2 672.25 28.82
 0 14 -3 894.33 34.71
 0 -14 3 896.66 37.11
 0 14 -3 984.88 36.59
 0 -14 -3 881.92 36.25
 0 14 -4 392.56 17.24
 0 -14 4 410.67 19.82
 0 -14 -4 397.94 18.72
 0 14 -4 416.5 18.98
 0 -14 -5 211.76 11.67
 0 -14 5 189.21 12.81
 0 -14 -5 191.68 11.54
 0 -14 5 218.4 12.44
 0 -14 -6 471.85 22.09
 0 -14 6 488.32 22.5
 0 -14 -6 542.22 22.18
 0 -14 -7 29.37 5.34
 0 -14 7 26.57 5.39
 0 -14 -7 20.74 5.4
 0 -14 8 524.67 23.67
 0 -14 -8 549.07 23.83
 0 -14 9 16.09 4.8
 0 -14 10 379.22 18.2
 0 14 10 392.86 20.85
 0 14 11 87.2 9.17
 0 -14 11 67.16 7.02
 0 -14 -11 83.8 5.87
 0 14 12 207.97 14.69
 0 -14 12 225.28 12.3
 0 -14 -12 206.57 10.38
 0 14 13 86.45 9.84
 0 -14 13 85.41 7.57
 0 -14 -13 93.19 6.29
 0 14 14 119.62 11.47
 0 -14 14 134.54 9.18
 0 -14 -14 119.67 7.27
 0 14 15 59.41 9.3
 0 -14 15 65.31 6.98
 0 14 16 4.33 6.65
 0 -14 16 4.33 4.76
 0 14 17 19.47 8.05
 0 -14 17 1.93 4.75
 0 14 18 -2.72 7.37
 0 14 19 4.65 7.4
 0 14 20 -6.69 8.02
 0 14 21 14.24 10.01
 0 14 21 8.79 8.49
 0 14 22 17.21 10.34
 0 14 22 24.93 9.56
 0 14 23 10.24 10.85
 0 14 23 1.02 8.76
 0 14 24 18.56 11.59
 0 14 24 15.57 9.81
 0 -15 0 0.56 4.3
 0 -15 -1 14.03 4.92
 0 -15 1 19.95 5.08
 0 15 -2 -1 3.19
 0 -15 -2 4.76 4.64
 0 -15 2 3.54 4.78
 0 -15 -3 9.95 4.94
 0 15 -3 1.66 3.11
 0 -15 3 7.92 5.09
 0 -15 -4 200.35 11.93
 0 -15 4 204.5 13
 0 15 -4 208.54 10.73
 0 15 -5 -2.17 3.31
 0 -15 -5 0.52 4.28
 0 -15 -5 1.96 1.74
 0 -15 5 2.66 4.75
 0 -15 5 1.16 4.65
 0 -15 -6 12.02 4.71
 0 -15 6 18.29 5.31
 0 -15 -6 14.03 5.42
 0 -15 -7 198.89 12.25
 0 -15 7 221 12.85
 0 -15 -8 -5.95 4.79
 0 -15 8 -0.55 4.4
 0 -15 -9 345.46 17.38
 0 -15 9 336.72 17.14
 0 -15 10 6.89 4.47
 0 15 10 -1.63 6.09
 0 -15 11 347.26 17.06
 0 15 11 343.89 19.77
 0 15 12 -5.06 6.89
 0 -15 12 7.19 4.42
 0 -15 -12 -2.46 3.35
 0 15 13 116.9 11.63
 0 -15 13 101.71 8.57
 0 -15 -13 116.78 7.08
 0 15 14 28.83 8.15
 0 -15 14 23.36 5.42
 0 -15 -14 22.99 4.08
 0 15 15 588.13 28.33
 0 -15 15 553.51 24.44
 0 -15 -15 550.7 22.28
 0 -15 16 13.67 5.38
 0 15 16 9.97 7.14
 0 -15 17 426.65 20.27
 0 15 17 461.92 24.35
 0 -15 18 17.15 5.65
 0 15 18 10.34 7.54
 0 15 19 228.51 16.79
 0 15 20 59.95 10.21
 0 15 21 255.16 20.19
 0 15 21 265.26 18.78
 0 15 22 33.76 11.11
 0 15 22 25.52 9.29
 0 15 23 285.31 21.74
 0 15 23 233.85 18.4
 0 15 24 17.44 10.87
 0 15 24 23.26 10.28
 0 -16 0 306.39 16.46
 0 -16 -1 906.22 36.66
 0 -16 1 865.12 36.62
 0 16 -2 199.88 10.37
 0 -16 2 197.51 12.95
 0 -16 -2 179.98 11.99
 0 16 -3 374.39 16.93
 0 -16 3 421.17 20.15
 0 -16 -3 389.9 19.06
 0 16 -4 449 19.19
 0 -16 4 461.46 22.3
 0 -16 -4 447.79 21.14
 0 16 -5 342.63 15.54
 0 -16 -5 338.92 17.21
 0 -16 5 317.46 18.12
 0 -16 5 349.45 17.89
 0 16 -6 64.73 6.04
 0 -16 -6 77.69 7.62
 0 -16 6 60.4 3.4
 0 16 6 69.69 3.77
 0 -16 6 59.16 7.55
 0 -16 7 475.26 22.53
 0 -16 -7 478.47 22.22
 0 -16 8 2.38 4.76
 0 -16 -8 0.57 4.89
 0 -16 9 263.33 15.16
 0 -16 -9 290.41 15.41
 0 16 10 44.71 8.66
 0 -16 10 36.39 6.08
 0 -16 -10 35.67 6.54
 0 -16 11 79.55 7.93
 0 16 11 93.87 10.48
 0 16 12 84.15 10.14
 0 -16 12 53.75 6.81
 0 -16 -12 57.08 5.29
 0 16 13 155.38 13.31
 0 -16 13 149.91 10.33
 0 -16 -13 139.18 8.17
 0 16 14 10.08 7.18
 0 -16 14 26.98 5.85
 0 -16 -14 12.77 3.7
 0 16 15 5.58 7.52
 0 -16 15 12.4 5.49
 0 -16 -15 8.46 3.56
 0 16 16 45.39 9.28
 0 -16 16 63.45 7.28
 0 16 17 -0.96 7.66
 0 -16 17 0.53 5.31
 0 16 18 21.44 8.89
 0 -16 18 22.15 5.98
 0 16 19 -6.94 7.98
 0 16 20 -3.03 8.95
 0 16 21 16.51 8.59
 0 16 22 26.71 11
 0 16 22 38.77 10.61
 0 16 23 14.41 10.77
 0 16 23 -12.73 9.22
 0 -17 0 2.54 5.16
 0 -17 1 35.86 6.53
 0 -17 -1 31.81 6.43
 0 -17 2 -4.01 5.46
 0 -17 -2 7.28 5.4
 0 -17 3 8.29 5.95
 0 17 -3 7.15 3.43
 0 -17 -3 9.57 5.08
 0 17 -4 85.25 6.38
 0 -17 4 83.22 9.26
 0 -17 -4 71.52 7.94
 0 17 -5 151.35 8.89
 0 -17 -5 146.36 10.5
 0 17 -6 199.81 10.89
 0 -17 6 202.5 13.19
 0 -17 -6 203 12.6
 0 17 -7 54.5 5.7
 0 -17 -7 53.88 7.25
 0 17 7 48.03 3.58
 0 -17 7 44.43 3.37
 0 -17 7 52.73 7.3
 0 -17 -8 177.26 11.97
 0 -17 8 179.22 12.31
 0 -17 -9 -5.46 5.49
 0 -17 9 -3.13 5.17
 0 -17 -10 99.9 9.35
 0 17 10 109.81 11.27
 0 -17 10 98.03 8.93
 0 -17 -11 18.4 6.53
 0 17 11 23.82 7.99
 0 -17 11 17.21 5.99
 0 -17 -12 355.68 18.47
 0 -17 -12 353.13 15.33
 0 -17 12 326.88 17.53
 0 17 12 333.12 20.59
 0 -17 -13 96.47 6.81
 0 -17 13 118.8 9.46
 0 17 13 98.63 11.85
 0 -17 -14 454.49 19.05
 0 -17 14 473.42 21.73
 0 17 14 451.13 24.99
 0 -17 -15 61.95 5.47
 0 17 15 64.05 10.44
 0 -17 15 65.8 7.71
 0 17 16 293.27 19.44
 0 -17 16 299.51 15.87
 0 17 17 -1 7.85
 0 -17 17 22.72 6.05
 0 17 18 101.81 12.29
 0 17 19 115.81 13.62
 0 17 20 159.15 15.13
 0 17 21 75.12 11.74
 0 17 22 76.35 13.66
 0 17 22 68.72 11.67
 0 -18 0 565.16 26.18
 0 -18 -1 108.77 9.92
 0 -18 1 135.4 10.8
 0 -18 2 687 30.64
 0 -18 -2 678.12 30.16
 0 -18 3 44.04 7.6
 0 -18 -3 58.95 7.63
 0 18 -4 563.01 23.59
 0 -18 4 557.9 27.17
 0 -18 -4 614.98 26.45
 0 18 -5 28.99 4.75
 0 -18 5 30.14 6.86
 0 -18 -5 15.65 5.97
 0 18 -6 388.18 17.19
 0 -18 6 381.88 20.18
 0 -18 -6 379.85 19.39
 0 18 -7 38.74 5.17
 0 -18 7 29.89 6.8
 0 -18 -7 33.45 6.73
 0 18 -8 350.7 16.52
 0 -18 -8 380.53 18.79
 0 -18 8 342.28 13.62
 0 18 8 360.78 13.94
 0 -18 8 386.35 19.32
 0 -18 9 1.33 5.18
 0 -18 -9 5.07 5.59
 0 18 10 175.06 14.43
 0 -18 10 175.16 12.13
 0 -18 -10 166.18 12.32
 0 18 11 6.75 7.27
 0 -18 11 -0.63 5.77
 0 -18 -11 11.15 5.94
 0 18 12 69.28 10.58
 0 -18 -12 84.62 6.33
 0 -18 12 87.33 8.77
 0 -18 -12 80.54 9.13
 0 18 13 8.93 8.25
 0 -18 -13 6.19 3.51
 0 -18 13 3.05 5.21
 0 -18 -13 5.48 6.36
 0 18 14 10.04 7.88
 0 -18 -14 18.03 3.89
 0 -18 14 35.07 7.31
 0 -18 -14 13.35 6.77
 0 18 15 41.52 9.72
 0 -18 15 56.02 7.58
 0 -18 -15 41.7 4.7
 0 -18 16 27.69 6.59
 0 18 16 20.48 8.5
 0 -18 17 2.9 6.02
 0 18 17 5.18 8.23
 0 18 18 -5.22 9.11
 0 18 19 26.46 9.45
 0 18 20 49.22 10.98
 0 18 21 13.03 9.53
 0 18 22 -1.32 9.86
 0 18 22 14.29 9.82
 0 -19 0 1.43 5.95
 0 -19 1 0.73 5.78
 0 -19 -1 -1.39 5.78
 0 -19 2 85.23 9.74
 0 -19 -2 92 9.57
 0 -19 3 10.84 6.41
 0 -19 -3 13.48 6.11
 0 -19 4 50.34 8.44
 0 -19 -4 51 7.67
 0 -19 4 60.29 8.66
 0 -19 -5 54.07 8.1
 0 -19 5 46.63 8.09
 0 19 -5 48.97 5.32
 0 -19 -6 215.61 14.18
 0 -19 6 220.33 14.76
 0 19 -6 232.69 11.75
 0 -19 -7 234.77 14.34
 0 -19 7 215.45 14.52
 0 19 -7 210.68 11.4
 0 -19 -8 77.51 8.66
 0 19 -8 74.09 6.81
 0 -19 8 70.29 8.92
 0 19 -9 143.97 9.05
 0 19 9 142.2 6.58
 0 -19 -9 148.49 11.18
 0 -19 9 138.18 11.41
 0 -19 -9 108.76 6.6
 0 -19 -10 228.79 14.41
 0 19 10 217.67 10.56
 0 19 10 248.48 17.36
 0 -19 10 225.82 14.36
 0 -19 -11 215.72 14.17
 0 19 11 199.29 16.19
 0 -19 11 235.76 14.23
 0 -19 -12 223.51 14.37
 0 19 12 195.2 16.12
 0 -19 -12 209.69 10.74
 0 -19 12 210.96 13.55
 0 -19 -13 217.69 14.65
 0 19 13 214.78 16.86
 0 -19 -13 227.23 11.18
 0 -19 13 228.88 14.01
 0 -19 -14 76.06 9.52
 0 19 14 69.14 11.31
 0 -19 -14 62.93 5.76
 0 -19 14 78.29 8.8
 0 -19 15 214.86 13.65
 0 19 15 224.76 17.56
 0 -19 -15 221.09 14.98
 0 -19 16 36.98 7.28
 0 19 16 39.33 9.74
 0 -19 -16 28.39 8.24
 0 -19 17 223.99 13.97
 0 19 17 215.81 17.28
 0 19 18 43.14 10.49
 0 19 19 114.45 13.49
 0 19 20 13.19 9.33
 0 19 21 66.66 12.31
 0 -20 0 26.99 7.81
 0 -20 1 485.5 24.61
 0 -20 -1 508.16 24.64
 0 -20 -2 92.07 9.82
 0 -20 2 107.95 10.64
 0 -20 3 682.83 31.6
 0 -20 -3 678.12 30.65
 0 -20 -4 17.47 6.7
 0 -20 -5 409.78 21.07
 0 -20 5 422.98 22.34
 0 -20 -6 56.4 8.29
 0 -20 6 51.29 8.48
 0 20 -6 48.86 5.37
 0 -20 -7 421.8 21.34
 0 -20 7 416.09 22.23
 0 20 -7 419.83 18.48
 0 -20 -8 -2.04 6.31
 0 -20 8 0.77 6.07
 0 20 -8 1.22 3.82
 0 -20 -9 210.95 14.07
 0 20 -9 201.4 11.39
 0 -20 9 229.79 14.62
 0 20 10 2.11 8.2
 0 -20 -10 0.95 2.83
 0 -20 -10 -3.44 6.54
 0 20 -10 1.33 4.11
 0 -20 10 0.73 6.08
 0 20 11 39.19 9.96
 0 20 11 41.07 4.58
 0 -20 -11 24.41 7.52
 0 20 -11 32.38 5.65
 0 -20 11 55.2 8.02
 0 -20 -12 2.11 6.94
 0 -20 12 6.91 6.15
 0 -20 -12 5.63 3.59
 0 20 12 3.2 7.88
 0 -20 -13 -0.72 7.18
 0 -20 13 0.68 6.39
 0 -20 -13 0.66 3.48
 0 20 13 -5.41 9.08
 0 -20 -14 4.36 7.03
 0 -20 14 14.67 6.53
 0 20 14 21.8 9.39
 0 -20 -15 -0.74 7.58
 0 -20 15 -5.23 6
 0 20 15 -2.19 8.31
 0 -20 -16 0.75 7.28
 0 -20 16 -3.23 6.41
 0 20 16 -5.51 8.61
 0 20 17 15.53 9.51
 0 -20 -17 14.6 8.05
 0 20 18 10.02 8.96
 0 -20 -18 -0.78 8.13
 0 20 19 11.2 9.5
 0 20 20 -1.13 9.51
 0 -21 0 0.78 6.64
 0 -21 1 56.14 9.17
 0 -21 -1 55.36 8.98
 0 -21 2 10.75 7.39
 0 -21 -2 5.27 6.29
 0 -21 3 39.95 8.5
 0 -21 -3 40.01 7.67
 0 -21 3 31.66 7.92
 0 -21 -4 70.54 9.17
 0 -21 4 80.18 10.16
 0 -21 -5 111.88 10.58
 0 -21 5 110.85 11.41
 0 -21 -6 139.3 11.79
 0 -21 6 148.96 12.7
 0 -21 -7 34.16 7.74
 0 -21 7 32.27 8.3
 0 21 -7 25.07 4.53
 0 -21 -8 151.46 12.11
 0 -21 8 127.44 12.1
 0 21 -8 156.23 9.17
 0 -21 -9 25.45 7.39
 0 21 -9 29.45 4.84
 0 -21 9 15.84 6.9
 0 -21 -10 64.12 8.75
 0 21 -10 53.15 5.94
 0 21 10 63.96 11.77
 0 -21 10 56.04 8.61
 0 -21 -11 111.8 10.83
 0 21 -11 105.74 8.05
 0 -21 11 116.2 11.08
 0 21 11 101.75 13.08
 0 21 12 85.61 12.23
 0 21 -12 106.06 8.01
 0 -21 -12 90.78 10.47
 0 -21 -12 82.9 6.7
 0 -21 12 100.23 10.29
 0 -21 -13 89.83 10.31
 0 21 13 57.3 11.1
 0 -21 13 81 9.22
 0 -21 -14 50.02 9.1
 0 21 14 71.32 11.84
 0 -21 14 58 8.55
 0 -21 -15 52.29 9.57
 0 21 15 57.93 11.31
 0 -21 15 59.36 8.62
 0 -21 -16 140.92 13.09
 0 21 16 159.52 15.95
 0 -21 -17 152.67 13.39
 0 21 17 127.11 14.81
 0 21 18 154.82 16.23
 0 21 19 118.32 14.78
 0 -22 0 573.67 27.83
 0 -22 1 8.38 7.09
 0 -22 -1 26.37 8.15
 0 -22 -2 621.76 30.24
 0 -22 2 695.85 31.7
 0 -22 -3 -0.77 7.33
 0 -22 3 4.64 7.21
 0 -22 -4 359.03 19.95
 0 -22 4 374.74 21.3
 0 -22 -5 -3.02 6.89
 0 -22 5 0.91 7.37
 0 -22 -6 344.08 19.36
 0 -22 6 347.09 20.55
 0 -22 -7 0.73 6.83
 0 -22 7 -0.87 6.64
 0 -22 -8 365.79 19.69
 0 -22 8 382.56 20.59
 0 22 -8 330.73 15.73
 0 -22 -9 38.31 8.27
 0 22 -9 37.6 5.16
 0 -22 9 39.04 8.25
 0 -22 -10 55.64 9.32
 0 22 10 69.02 11.57
 0 22 -10 58.86 6.21
 0 -22 10 71.63 9.54
 0 -22 11 0.78 6.65
 0 22 11 -8.06 9.11
 0 -22 -11 -9.47 7.94
 0 -22 12 76.07 9.43
 0 22 12 55.46 11.25
 0 -22 -12 73.59 9.59
 0 -22 13 19.31 7.45
 0 22 13 15.16 9.45
 0 -22 -13 19.15 8.09
 0 -22 14 5.83 6.55
 0 22 14 21.1 10.33
 0 -22 -14 14.85 7.97
 0 -22 15 14.92 7.13
 0 22 15 -8.21 9.12
 0 -22 -15 -5.26 8.32
 0 22 16 25.84 10.48
 0 22 17 -1.18 9.52
 0 -23 0 -0.85 7.07
 0 -23 -1 10.77 7.76
 0 -23 1 1.74 7.49
 0 -23 2 32.53 8.76
 0 -23 2 17.03 7.9
 0 -23 -2 21.16 8.08
 0 -23 3 34.21 8.73
 0 -23 -3 34.43 8.06
 0 -23 4 83.96 11.2
 0 -23 -4 77.92 10.21
 0 -23 5 71.42 10.53
 0 -23 -5 62.93 9.66
 0 -23 6 11.22 8.04
 0 -23 -6 2.32 7.18
 0 -23 7 148.81 13.39
 0 -23 -7 129.48 12.28
 0 -23 8 4.47 7.46
 0 -23 -8 -4.53 7.32
 0 -23 9 85.91 10.72
 0 -23 -9 86.96 10.22
 0 -23 10 21.03 7.7
 0 23 10 26.35 10.59
 0 -23 -10 32.23 8.33
 0 -23 11 38.29 8.4
 0 23 11 29.89 11.12
 0 -23 -11 31.56 8.58
 0 -23 12 60.24 9.13
 0 23 12 80.33 12.88
 0 -23 -12 59.83 9.62
 0 -23 13 101.24 11.09
 0 23 13 106.34 14.45
 0 -23 -13 104.82 11.25
 0 23 14 93.19 13.7
 0 -23 14 96.92 10.49
 0 23 15 125.8 14.99
 0 23 16 71.27 12.78
 0 -24 0 32.47 8.78
 0 -24 1 272.25 18.83
 0 -24 1 273.92 17.94
 0 -24 -1 246.99 17.3
 0 -24 -2 10.06 7.73
 0 -24 3 139.09 13.62
 0 -24 -3 120.31 12.22
 0 -24 4 6.06 8.03
 0 -24 -4 1.62 7.29
 0 -24 5 210.81 15.83
 0 -24 -5 167.33 13.79
 0 -24 6 -4.86 8.08
 0 -24 -6 -0.79 7.56
 0 -24 7 243.41 17.1
 0 -24 -7 224.84 15.7
 0 -24 8 13.97 7.8
 0 -24 -8 20.94 8.23
 0 -24 9 71.4 10.73
 0 -24 -9 70.25 10.17
 0 -24 10 0.87 7.3
 0 24 10 -4.97 9.65
 0 -24 -10 9.1 7.44
 0 -24 11 51.76 9.52
 0 24 11 64.32 12.29
 0 -24 -11 56.75 9.77
 0 -24 12 -1.65 7.07
 0 24 12 1.24 9.85
 0 -24 -12 -6.8 8.15
 0 24 13 58.54 12.82
 0 -24 13 69.72 9.77
 0 24 14 1.25 9.96
 0 -24 14 -4.7 7.57
 0 24 15 29.8 11.38
 0 -25 0 4.52 8.57
 0 -25 1 -1.09 8.2
 0 -25 -1 -0.89 8.42
 0 -25 2 8.64 8.39
 0 -25 -2 -0.86 8.34
 0 -25 3 17.08 8.93
 0 -25 -3 19.41 8.67
 0 -25 4 -6.32 7.99
 0 -25 -4 8.28 7.75
 0 -25 5 50.64 10.14
 0 -25 -5 75.27 10.6
 0 -25 6 53.65 10.27
 0 -25 -6 24.93 8.44
 0 -25 7 20.85 8.89
 0 -25 -7 19.88 8.28
 0 -25 8 38.73 9.63
 0 -25 -8 37.79 9.03
 0 -25 9 72.2 10.79
 0 -25 -9 69.47 10.6
 0 -25 10 -4.53 8.13
 0 25 10 15.38 10.42
 0 -25 -10 -0.77 8.41
 0 25 11 76.55 13.11
 0 -25 11 66.72 10.33
 0 25 12 15.32 10.72
 0 -25 12 -2.56 7.57
 0 25 13 152.31 16.11
 0 -25 13 98.79 11.74
 0 -26 0 335.01 22.55
 0 -26 1 7.93 9.27
 0 -26 -1 6.32 8.28
 0 -26 2 159.28 15.34
 0 -26 -2 121.21 13.1
 0 -26 3 11.09 9.26
 0 -26 -3 8.6 8.29
 0 -26 4 329.28 21.32
 0 -26 -4 280.98 18.56
 0 -26 5 16.07 9.04
 0 -26 -5 4.98 8.5
 0 -26 6 418.78 24
 0 -26 -6 356.63 21.34
 0 -26 7 7.19 9.14
 0 -26 -7 8.86 7.91
 0 -26 8 194.49 16.18
 0 26 9 18.56 10.79
 0 -26 9 13.52 8.68
 0 26 10 121.35 15.93
 0 -26 10 108.45 12.43
 0 26 11 6.56 10.73
 0 -26 11 5.44 7.68
 0 -27 0 -4.74 9.43
 0 -27 1 4.69 9.17
 0 -27 -1 8.36 9.39
 0 -27 2 4.64 9.43
 0 -27 -2 -5.38 8.96
 0 -27 3 -1.15 9.12
 0 -27 -3 -0.87 8.26
 0 -27 4 10.14 9.35
 0 -27 -4 41.14 9.57
 0 -27 5 1.1 9.21
 0 -27 -5 10.89 8.49
 0 -27 6 93.2 12.93
 0 -27 7 9.51 9.82
 0 -27 8 70.77 12.01
 0 -28 0 145.31 16.11
 0 -28 1 242.85 19.46
 0 -28 -1 217.09 19.04
 0 -28 2 61.06 12.35
 0 -28 -2 73.29 12.58
 0 -28 -3 116.44 15.06
 0 -28 3 125.8 15.19
 -1 0 29 -1.54 12.49
 -1 0 28 132.18 17.21
 1 0 -27 -12.47 7.33
 -1 0 27 -5.66 11.39
 -1 0 26 65.64 10.29
 -1 0 26 75.61 13.89
 -1 0 25 -1.5 7.87
 -1 0 25 -6.43 10.12
 -1 0 24 409.66 21.48
 -1 0 24 361.29 24.17
 -1 0 23 -8.15 7.8
 -1 0 23 -4.62 9.3
 -1 0 22 462.75 24.16
 -1 0 22 545.28 28.11
 1 0 -21 -1.43 2.73
 -1 0 21 2.05 8.57
 1 0 -20 559.56 21.68
 -1 0 20 561.03 28.64
 1 0 -19 -0.23 2.65
 -1 0 19 -0.9 7.48
 1 0 -18 333.01 13.84
 -1 0 18 336.87 19.41
 -1 0 17 -1.88 4.07
 1 0 -17 0.22 2.4
 -1 0 17 2.34 5.99
 1 0 -16 76.18 7.14
 -1 0 16 88.3 6.83
 1 0 -16 86.72 5.21
 -1 0 16 73.65 8.61
 1 0 -15 4.93 3.96
 -1 0 15 3.02 3.62
 1 0 -15 -1.79 2.33
 1 0 -14 414.58 18
 -1 0 14 415.27 20.16
 -1 0 14 406.41 17.35
 1 0 -14 399.62 15.98
 1 0 -13 -1.75 3.2
 1 0 -13 -2.11 2.14
 -1 0 13 -1.68 4.81
 -1 0 12 245.46 13.2
 1 0 -12 221.39 11.28
 -1 0 11 1 3.18
 -1 0 11 0.91 4.32
 -1 0 10 280.75 12.98
 -1 0 10 281.53 14
 -1 0 9 1.43 4.16
 -1 0 9 -0.78 3.33
 1 0 -9 -3.5 2.9
 1 0 -8 222.97 10.09
 -1 0 8 221.94 10.33
 -1 0 8 230.35 11.29
 -1 0 7 -1.32 3.55
 -1 0 7 1.87 2.61
 1 0 -7 -1.21 2.59
 -1 0 6 33.61 3.39
 1 0 -6 40.35 3.39
 -1 0 6 37.94 4.22
 -1 0 5 2.98 2.91
 -1 0 5 0.12 2
 1 0 -5 1.01 2.05
 -1 0 4 551.78 19.66
 -1 0 4 533.91 20.2
 -1 0 3 1.68 1.68
 1 0 -2 4293.99 145.26
 -1 0 2 4148.15 144.81
 -1 0 -1 0.22 1.11
 1 0 1 2.14 2.45
 1 0 1 0.33 1.43
 -1 0 -1 2.92 1.36
 -1 0 -2 1925.46 68.3
 1 0 2 1994.95 68.4
 -1 0 -2 1954.28 68.22
 1 0 3 -1.8 2.53
 1 0 4 3541.28 128.31
 1 0 4 3636.96 128.14
 1 0 4 3821.54 127.81
 1 0 5 1 3.44
 1 0 5 2.64 3.07
 1 0 5 0.87 2.79
 1 0 6 1840.68 66.13
 1 0 6 1798.91 65.68
 1 0 6 1860.03 65.15
 1 0 7 4.79 3.65
 1 0 7 -1.47 3.4
 1 0 7 3.36 3.18
 1 0 8 988.02 39.37
 1 0 8 1050.15 37.95
 1 0 8 1023.9 38.81
 1 0 9 -0.88 4.23
 -1 0 -9 -0.64 3.41
 1 0 9 0.81 3.24
 1 0 9 1.11 3.63
 1 0 10 1305.4 22.93
 1 0 10 1322.7 17.9
 1 0 10 1261.95 20.51
 1 0 11 1.63 4.9
 -1 0 -11 0.38 3.84
 1 0 11 -1.25 3.41
 1 0 11 0.45 3.93
 -1 0 -12 1603.43 58.88
 1 0 12 1525.45 59.58
 1 0 12 1630.36 61.05
 1 0 12 1661.41 58.28
 -1 0 -12 1545.18 57.38
 1 0 13 -6.51 5.81
 -1 0 -13 2.03 2.92
 1 0 13 -0.35 3.64
 -1 0 -13 1.74 4.37
 1 0 14 1095.13 44.92
 1 0 14 1136.82 41.7
 -1 0 -14 1059.71 40.59
 -1 0 -15 -0.94 2.96
 1 0 15 1.53 5.64
 1 0 16 190.1 14.23
 -1 0 -16 207.38 10.39
 1 0 17 4.41 6.48
 -1 0 -17 1.02 3.37
 1 0 18 42.54 8.86
 -1 0 -18 32.36 4.56
 -1 0 -19 1.43 3.27
 1 0 20 98.1 8.04
 1 0 20 147.47 14.1
 1 0 21 6.13 4.54
 1 0 21 -6.84 9.46
 1 0 22 -2.62 3.86
 1 0 22 -3.61 9.42
 1 0 22 8.49 6.47
 1 0 23 -3.35 3.86
 1 0 23 -3.56 6.63
 1 0 23 -10.18 10.23
 1 0 24 20.08 11.04
 1 0 24 28.69 8.46
 1 0 25 -5.62 11.66
 1 0 25 3.84 7.97
 1 0 26 7.36 11.98
 1 0 26 18.84 8.5
 1 0 27 -9.26 13.08
 1 0 28 -6.41 12.52
 -1 -1 29 -7.83 13.28
 -1 1 29 -6.06 12.72
 1 1 -28 -9.76 7.6
 -1 1 28 7.29 12.05
 -1 -1 28 -6.04 12.8
 1 -1 -27 -6.17 6.74
 -1 1 27 -6.98 11.78
 -1 -1 27 -14.48 12.58
 1 -1 -26 -1.54 6.77
 -1 -1 26 5.35 8.06
 -1 1 26 4 10.48
 -1 -1 26 -1.38 11.37
 1 -1 -25 -6.11 6.61
 -1 1 25 -0.74 7.72
 -1 -1 25 -3.06 7.89
 -1 1 25 -1.27 10.39
 -1 -1 25 2.62 10.11
 -1 1 24 -1.48 8.46
 -1 -1 24 0.76 7.56
 -1 1 24 -10.86 10.18
 -1 -1 24 -4.96 9.58
 -1 1 23 51.91 9.32
 -1 1 23 85.62 12.5
 -1 -1 23 82.24 12.58
 -1 1 22 187.03 14.08
 -1 1 22 244.61 17.89
 -1 -1 22 226.09 17.63
 1 -1 -21 176.33 8.88
 1 1 -21 168.21 8.36
 -1 1 21 170.07 13.13
 -1 1 21 203.63 16.05
 -1 -1 21 179.54 15.67
 1 1 -20 117.98 6.62
 1 -1 -20 131.57 7.12
 -1 1 20 132.44 11.18
 -1 -1 20 133.29 13.14
 -1 1 20 134 12.81
 1 -1 -19 49.32 4.49
 1 1 -19 51.53 4.2
 -1 1 19 48.08 8.91
 -1 -1 19 50.42 9.23
 1 -1 -18 31 3.63
 1 1 -18 30.88 3.3
 -1 1 18 32.43 7.4
 -1 -1 18 29.94 7.57
 -1 1 17 80.42 9.01
 -1 -1 17 75.46 9.14
 -1 1 17 77.99 6.59
 1 -1 -17 74.34 5.12
 1 1 -17 77.74 4.88
 -1 1 16 156.36 12.5
 -1 -1 16 186.11 13.14
 1 1 -16 181.47 8.43
 1 -1 -16 188.26 8.85
 -1 1 16 202.27 10.24
 -1 -1 16 196.64 10.57
 1 -1 -16 185.15 11.12
 1 1 -16 188.19 10.9
 1 -1 -15 404.4 18.17
 1 1 -15 410.53 17.99
 -1 1 15 388.66 18.6
 -1 1 15 391.53 20.28
 -1 -1 15 369.69 20.01
 -1 1 15 407.19 17.21
 1 1 -15 397.73 15.63
 1 -1 -14 607.11 23.75
 -1 1 14 563.19 23.97
 1 1 -14 584.08 23.41
 -1 1 14 552.03 25.43
 -1 -1 14 551.54 25.57
 -1 1 14 560.98 22.48
 1 1 -14 541.99 21.1
 -1 1 13 445.07 12.65
 -1 1 13 470.38 15.01
 -1 -1 13 512.69 16.07
 -1 1 13 489.17 10.93
 1 1 -13 472.38 8.25
 1 -1 -12 553.45 22.58
 1 1 -12 559.62 22.48
 -1 1 12 552.47 22.94
 -1 1 12 540.01 21.74
 1 1 -12 561.83 20.62
 -1 1 12 551.77 24.43
 -1 -1 12 557.7 24.49
 -1 1 11 831.96 32.58
 -1 1 11 829.39 31.51
 -1 -1 11 871.24 34.18
 -1 1 11 825.97 33.78
 1 1 -11 862.4 30.5
 -1 -1 10 1243.8 48.35
 -1 1 10 1296.37 48.35
 -1 1 10 1302.26 47.17
 1 1 -10 1275.58 45.13
 -1 -1 9 2269.49 81.36
 -1 1 9 2276.54 81.14
 1 -1 -9 2310.2 79.98
 -1 1 9 2240.27 80.08
 1 1 -9 2264.97 79.76
 1 1 -9 2219.01 78.33
 1 1 -8 1195.31 45.12
 -1 1 8 1225.26 45.58
 -1 -1 8 1211.95 45.73
 1 -1 -8 1238.82 44.56
 -1 1 8 1235.48 44.65
 1 1 -8 1282.38 44.49
 1 1 -8 1221.25 43.08
 -1 -1 7 166.38 8.7
 -1 1 7 159.26 8.55
 1 1 -7 160.83 8.27
 1 -1 -7 166.73 7.84
 -1 1 7 166.63 7.79
 1 1 -7 157.19 7.63
 1 1 -7 161.63 6.35
 -1 -1 6 1685.26 59.52
 1 -1 -6 1679.49 58.72
 -1 1 6 1646.48 58.69
 1 1 -6 1676.12 58.59
 1 1 -6 1653.74 57.48
 -1 1 5 277.76 11.05
 1 1 -5 267.02 10.97
 1 -1 -5 292.46 11.15
 -1 -1 5 286.22 11.78
 1 1 -4 148.6 6.43
 -1 -1 4 167.33 7.27
 -1 1 4 159.04 6.57
 -1 -1 3 7.85 2.2
 -1 1 3 3.33 1.49
 -1 -1 3 5.54 2.27
 -1 -1 2 1404.61 49.39
 -1 1 2 1436.01 49.74
 -1 1 2 1420.81 49.7
 -1 -1 2 1420.04 49.75
 -1 1 1 1385.73 48.76
 1 1 -1 1258.78 48.56
 -1 1 1 1483.28 48.52
 1 1 -1 1452.94 48.76
 1 -1 0 2572.71 63.9
 1 -1 0 2528.7 63.5
 -1 1 0 2562.79 62.89
 1 1 0 2543.7 63.16
 -1 1 0 2494.92 63.02
 -1 1 -1 1230.89 42.73
 -1 1 -1 1231.07 42.54
 -1 1 -1 1245.58 42.56
 1 1 1 1148.11 42.57
 -1 1 -2 48.91 3.24
 1 1 2 46.9 3.32
 -1 -1 -2 41.5 3.5
 1 -1 2 43.47 2.87
 1 -1 3 594.07 23.74
 1 1 3 674.98 23.65
 1 1 4 1003.95 35.96
 1 -1 4 987.65 36.79
 1 1 4 1014.17 36.51
 1 1 5 414.8 15.33
 1 1 5 428.89 16.86
 1 -1 5 425.97 17.34
 1 1 5 397.67 16.98
 1 -1 5 423.92 16.51
 1 1 5 413.9 16.23
 -1 1 -5 416.04 16.03
 -1 1 -6 7.2 2.8
 1 -1 6 10.06 3.23
 1 1 6 8.46 3.05
 1 1 6 10.31 3.44
 1 1 6 9.03 3.71
 1 -1 6 8.04 3.57
 -1 1 -7 11.74 3.08
 1 -1 7 14.51 3.4
 1 1 7 13.52 3.1
 1 1 7 6.76 3.29
 1 1 7 9.81 3.63
 1 -1 7 8.18 4.03
 -1 1 -8 17.06 3.06
 1 1 8 16.6 4.84
 1 -1 8 14.14 4.66
 1 1 8 23.44 3.68
 1 -1 8 12.36 3.66
 1 1 8 16.84 3.9
 -1 -1 -9 1.63 3.49
 -1 1 -9 2.22 2.57
 1 -1 9 0.45 4.33
 1 1 9 -0.44 4.08
 1 1 9 3.08 3.25
 1 -1 9 0.28 3.41
 -1 1 -9 3.84 3.56
 1 1 9 7.34 3.8
 -1 -1 -10 0.36 3.38
 -1 1 -10 3.58 2.64
 1 -1 10 -0.5 4.61
 1 1 10 1.46 4.4
 -1 1 -10 -0.78 3.03
 1 1 10 2.23 3.23
 1 -1 10 6.68 3.61
 1 1 10 5.26 3.97
 -1 1 -10 1.05 3.34
 -1 1 -11 21.16 4.53
 -1 -1 -11 16.16 4.34
 1 1 11 27.1 5.08
 1 1 11 17.18 5.4
 1 -1 11 18.36 5.51
 1 -1 11 27.79 4.49
 1 1 11 21.91 4.06
 -1 1 -11 23.57 3.53
 -1 1 -12 7.69 4.14
 -1 -1 -12 10.78 4.28
 1 1 12 15.04 4.8
 1 1 12 4.12 5.02
 1 -1 12 12.79 5.49
 1 1 12 2.57 3.77
 1 -1 12 7.32 3.82
 -1 1 -12 7.26 3.04
 -1 -1 -13 235.93 12.64
 1 -1 13 257.36 14.97
 1 1 13 235.03 14.49
 1 1 13 244.49 13.55
 -1 1 -13 227.09 12.6
 1 1 13 241.45 11.9
 1 -1 13 231.93 12.21
 -1 1 -13 243.7 11.27
 1 1 14 13.61 3.89
 1 1 14 6.82 5.04
 1 1 14 -2.79 5.43
 1 -1 14 6.49 5.93
 1 -1 14 6.65 4.42
 1 1 14 6.5 3.95
 -1 1 -14 7.39 3.2
 1 1 15 52.47 5.54
 -1 -1 -15 51.48 4.99
 1 -1 15 64.74 8.97
 1 1 15 52.12 8.16
 1 1 15 59.8 7.57
 1 1 15 54.7 6
 -1 1 -15 54.94 4.92
 1 -1 16 568.57 28.28
 1 1 16 610.76 28.48
 -1 -1 -16 561.41 23.57
 -1 1 -16 610.43 23.64
 1 1 17 175.28 14.03
 1 -1 17 201.92 14.47
 -1 1 -17 178.64 9.62
 -1 -1 -17 173.56 9.7
 1 1 18 93.3 11.3
 1 -1 18 118.54 11.89
 -1 1 -18 111.45 7.32
 -1 -1 -18 102.4 7.18
 1 -1 19 82.21 11.19
 1 1 19 93.42 11.27
 -1 -1 -19 100.55 7.1
 -1 1 -19 86.56 6.7
 1 1 20 66.66 11.13
 1 -1 20 51.35 10.31
 -1 1 -20 66.48 5.65
 1 -1 21 76.48 11.97
 1 1 21 67.72 6.59
 1 1 21 96.83 9.79
 1 1 22 128.52 14.39
 1 -1 22 120.2 13.96
 1 1 22 79.35 6.74
 1 1 22 125.02 10.77
 1 1 23 59.48 8.72
 1 -1 23 76.27 13.02
 1 1 23 62.8 12.2
 1 -1 23 14.33 5.23
 1 -1 24 105.35 12.33
 1 -1 24 107.73 15.11
 1 1 24 92.97 11.37
 1 1 24 130.72 15.61
 1 1 25 234.2 20.53
 1 -1 25 210.67 20.12
 1 1 25 244.44 17.06
 1 -1 25 255.79 18.08
 1 -1 26 182.09 19.71
 1 1 26 153.66 19.06
 1 1 26 172.91 14.83
 1 -1 26 227.23 17.1
 1 1 27 131.24 17.3
 1 -1 27 119.18 17.54
 1 -1 27 133.99 14.27
 1 -1 28 14.64 13.81
 1 1 28 28.32 13.36
 -1 -2 28 -9.2 13.13
 -1 2 28 2.88 11.31
 -1 -2 27 94.38 15.52
 -1 2 27 114.56 15.76
 1 -2 -26 34.17 7.09
 -1 -2 26 26.78 12.12
 -1 2 26 27.73 11.47
 -1 -2 26 32.1 8.85
 1 -2 -25 94 9.75
 -1 -2 25 111.56 15.22
 -1 2 25 98.23 13.61
 -1 2 25 89.98 10.86
 -1 -2 25 96.83 11.4
 1 -2 -24 74.23 8.79
 -1 2 24 76.48 12.4
 -1 -2 24 54.85 12.29
 -1 2 24 53.06 9.82
 1 -2 -23 293.28 16.85
 -1 -2 23 312.84 21.61
 -1 2 23 308.8 20.76
 -1 2 23 277.31 17.26
 -1 -2 22 21.55 10.15
 -1 2 22 20.3 9.26
 -1 2 22 15.02 7.3
 -1 2 21 541.84 27.38
 -1 -2 21 526.25 27.81
 1 2 -21 467.18 18.85
 1 -2 -21 502.23 19.72
 -1 2 21 462.56 23.72
 -1 -2 20 -9.02 8.71
 -1 2 20 3.79 7.44
 1 -2 -20 -2.21 2.89
 1 2 -20 4.01 2.67
 -1 2 20 -0.68 6.84
 -1 -2 19 752.9 34.08
 -1 2 19 799.35 34.19
 1 2 -19 656.92 26.19
 1 -2 -19 721.37 27.1
 -1 2 19 732.51 31.29
 -1 -2 18 11.38 7.04
 -1 2 18 4.97 6.74
 1 2 -18 -1.39 2.28
 -1 2 18 -0.71 3.96
 -1 2 18 0.64 5.98
 -1 2 17 11.51 5.62
 -1 2 17 9.75 5.2
 -1 2 17 19.28 7.02
 -1 -2 17 9.8 6.24
 -1 2 17 13.45 4.16
 1 2 -17 9.16 2.54
 -1 2 16 15.55 5.71
 1 -2 -16 19.78 5.33
 1 2 -16 38.96 5.61
 -1 2 16 39.88 6.14
 -1 2 16 37.91 7.05
 -1 -2 16 35.59 7.17
 -1 2 16 31 4.52
 1 2 -16 32.69 3.18
 1 2 -15 52.21 5.86
 1 -2 -15 62.71 6.43
 -1 2 15 57.36 6.57
 -1 2 15 54.96 7.71
 -1 -2 15 58.84 7.95
 -1 2 15 55.08 5.23
 1 2 -15 54.2 3.85
 1 2 -14 16.51 4.21
 1 -2 -14 11.96 4.45
 -1 2 14 16.18 4.57
 -1 -2 14 7.75 5.83
 -1 2 14 4.86 5.16
 -1 2 14 14.06 3.64
 1 2 -14 4.81 2.08
 1 -2 -13 0.38 3.35
 1 2 -13 1.05 3.15
 -1 2 13 27.46 4.63
 -1 2 13 12.77 5.18
 -1 -2 13 27.76 6.49
 -1 2 13 23.1 3.71
 1 2 -13 16.93 2.27
 1 -2 -12 6.36 3.93
 1 2 -12 3.85 3.38
 -1 2 12 7.47 3.74
 -1 2 12 6.13 3.03
 1 2 -12 5.29 1.83
 1 2 -12 4.07 4.08
 -1 -2 12 4.3 4.47
 -1 2 12 8.05 4.68
 -1 2 11 175.16 8.39
 -1 2 11 181.5 7.17
 1 2 -11 175.83 5.89
 -1 2 11 191.98 9.76
 -1 -2 11 194.75 10.56
 -1 2 10 0.9 3.28
 -1 -2 10 5.24 4.32
 1 2 -10 -4.8 3.62
 -1 2 10 3.22 3.94
 -1 2 10 3.22 2.58
 1 2 -10 2.02 1.54
 1 -2 -9 6.09 3.13
 1 2 -9 5.26 2.77
 -1 2 9 1.6 3.08
 -1 2 9 3.56 3.85
 -1 -2 9 5.04 4.21
 -1 2 9 5.98 2.4
 1 2 -9 3.61 1.51
 -1 2 8 -0.71 3.04
 1 -2 -8 2.35 3.19
 1 2 -8 3.18 2.99
 -1 -2 8 8.19 4.14
 1 2 -8 5.61 3.25
 -1 2 8 4.4 2.35
 1 2 -8 1.72 1.34
 1 -2 -7 3.91 3.16
 -1 2 7 1.83 2.7
 1 2 -7 2.43 2.65
 1 2 -7 4.21 3.24
 -1 -2 7 0.88 3.57
 -1 2 7 2.7 2.04
 1 2 -7 1.85 1.26
 -1 -2 6 191.29 9.36
 1 2 -6 167.21 8.92
 1 -2 -6 202.12 8.64
 -1 2 6 192.53 8.44
 -1 2 6 175.22 7.49
 1 -2 -6 187.33 8.49
 1 2 -6 186.75 7.03
 -1 2 5 503.97 18.74
 1 -2 -5 516.31 19.81
 -1 2 5 556.82 19.75
 -1 -2 5 562 20.53
 -1 2 4 2411.63 83.43
 -1 -2 4 2352.58 84.03
 -1 -2 4 2407.3 83.98
 -1 2 3 1413.07 49.67
 1 2 -2 58.85 3.84
 1 -2 -2 67.42 4.87
 -1 2 2 53.88 3.6
 1 -2 -1 2360.78 78.23
 1 2 -1 2243.9 78.1
 1 2 -1 2243.75 77.84
 -1 2 1 2180.64 78.13
 -1 2 1 2207.62 77.83
 -1 -2 0 3.22 1.87
 1 -2 0 4.23 1.93
 -1 2 0 3.16 1.64
 -1 2 0 3.21 1.85
 -1 2 -1 1466.76 50.41
 1 2 1 1316.09 50.49
 1 2 1 1488.7 49.98
 1 -2 2 81.39 4.25
 1 2 2 75.91 4.69
 1 -2 3 3618.72 130.22
 1 -2 3 3720.13 129.35
 1 2 3 3873.09 129.88
 -1 -2 -3 3706.58 129.51
 1 -2 4 2203.47 78.18
 1 -2 4 2267.95 77.05
 -1 -2 -4 2108.57 76.42
 1 2 4 2326.96 77.73
 1 2 4 2176.58 77.36
 1 -2 5 1389.78 49.86
 1 2 5 1380.45 49.22
 -1 2 -5 1367.46 48.35
 1 -2 5 1329.87 48.46
 1 2 5 1347.41 48.89
 1 2 6 415.38 16.33
 1 2 6 437.52 17.44
 1 2 6 441.35 17.83
 1 -2 6 450.17 18.58
 -1 -2 -6 417.23 17.08
 1 2 6 435.57 16.87
 -1 2 -6 438.74 16.79
 1 2 7 1383.02 50.57
 1 2 7 1528.1 51.77
 1 2 7 1441.61 52.5
 1 -2 7 1421.48 52.9
 1 2 7 1430.92 52.12
 -1 -2 -7 1370.26 51.25
 1 2 7 1417.57 51.1
 -1 2 -7 1437.86 50.92
 1 2 8 3.73 3.02
 1 2 8 3.37 3.48
 1 2 8 2.29 3.44
 1 -2 8 1.71 4.37
 1 2 8 6.26 3.08
 -1 2 -8 3.26 2.6
 1 2 9 525.58 20.89
 -1 -2 -9 540.88 22.17
 1 2 9 555.84 22.72
 -1 2 -9 527.5 22.02
 1 -2 9 552.64 23.62
 1 2 9 535.13 23.12
 1 -2 9 529.3 21.69
 1 2 9 535.11 21.24
 -1 2 -9 568.22 21.03
 1 2 10 78.07 5.01
 -1 -2 -10 0.37 3.85
 -1 2 -10 1.41 3.52
 1 2 10 69.4 5.98
 1 2 10 78.49 7.03
 1 -2 10 76.51 7.25
 1 -2 10 66.43 5.65
 1 2 10 69.65 5.07
 -1 2 -10 81.16 4.74
 1 2 11 1345.28 50.42
 -1 -2 -11 1437.46 52.05
 -1 2 -11 1386.59 51.72
 1 2 11 1354.95 52.38
 1 2 11 1426.3 53.47
 1 -2 11 1366.7 53.77
 1 2 11 1403.23 50.81
 1 -2 11 1401.04 51.35
 -1 2 -11 1399.4 50.38
 1 2 12 10.36 3.69
 -1 -2 -12 16.28 4.52
 1 2 12 14.1 4.63
 -1 2 -12 10.99 4.37
 1 2 12 17.65 5.77
 1 -2 12 13.93 5.49
 1 2 12 12.02 3.61
 1 -2 12 13.02 4.37
 -1 2 -12 6.93 2.84
 1 2 13 1241.42 49.24
 -1 -2 -13 1367.7 51.07
 1 -2 13 1347.28 53.34
 1 2 13 1403.73 53.1
 1 2 13 1306.06 51.53
 -1 2 -13 1355.75 50.8
 1 2 13 1362.33 49.66
 1 -2 13 1409.58 50.44
 -1 2 -13 1353.03 49.11
 1 2 14 17.35 4.11
 1 2 14 18.8 5.8
 1 -2 14 20.1 6.19
 1 2 14 19.3 5.12
 1 2 14 25.71 4.61
 -1 2 -14 20.52 3.64
 1 2 15 379.12 17.69
 1 2 15 383.78 19.92
 1 2 15 439.69 18.13
 -1 2 -15 403.74 17.14
 1 -2 15 424.35 22.06
 1 2 15 430.82 21.69
 1 2 16 83.59 8.69
 -1 2 -16 88.18 6.3
 1 -2 16 102.74 10.8
 1 2 16 95.44 10.34
 1 2 17 221.97 14.45
 -1 2 -17 233.97 11.29
 1 2 17 238.59 15.89
 1 -2 17 214.46 16.01
 -1 -2 -18 13.05 3.89
 1 -2 18 -4.94 7.94
 1 2 18 -1.88 5.27
 1 2 18 12.06 7.29
 1 2 18 0.74 5.77
 -1 2 -18 2.03 3.19
 1 2 19 293.6 16.02
 1 2 19 271.41 18.03
 1 -2 19 252.78 18.39
 -1 2 -19 255.77 12.68
 1 2 20 -2.81 5.8
 1 2 20 5.25 8.11
 1 -2 20 -2.24 8.69
 -1 2 -20 2.47 3.53
 1 2 21 34.78 7.49
 1 -2 21 27.3 10.36
 1 2 21 25.58 9.48
 1 2 22 33.33 7.72
 1 2 22 49.42 10.91
 1 -2 22 51.55 11.85
 1 -2 22 34.89 6.22
 1 -2 23 7.98 10.47
 1 -2 23 7.64 5.32
 1 2 23 20.87 7.71
 1 2 24 -0.82 6.7
 1 -2 24 1.4 10.68
 1 2 24 1.31 10.83
 1 2 25 -8.29 7.4
 1 2 25 2.74 10.84
 1 -2 25 5.23 8.6
 1 -2 25 14.67 11.53
 1 -2 26 -6.13 12.12
 1 2 26 -4.3 11.78
 1 -2 26 22.82 9.07
 1 -2 27 -8.94 8.69
 1 -2 27 9.56 13.17
 1 2 27 -5.97 12.14
 1 2 28 -6.2 12.04
 1 -2 28 -9.92 13.66
 -1 3 28 15.68 11.79
 -1 -3 27 3 11.67
 -1 3 27 4.11 10.9
 1 -3 -26 -7.07 6.05
 -1 -3 26 -12.95 11.83
 -1 3 26 6.56 10.9
 1 -3 -25 7.06 5.72
 -1 3 25 23.76 10.76
 -1 -3 25 1.37 10.68
 -1 3 25 17.94 6.54
 -1 3 25 9.3 7.39
 1 -3 -24 -1.27 6.41
 -1 3 24 5.4 5.53
 -1 -3 24 9.15 10.57
 -1 3 24 -5.93 9.05
 -1 3 24 -13.67 8.67
 1 -3 -23 47.25 7.33
 -1 -3 23 38.45 11.1
 -1 3 23 53 10.51
 -1 3 23 49.74 8.82
 1 -3 -22 34.91 6.48
 -1 3 22 20.26 9.04
 -1 -3 22 21.11 10.18
 -1 3 22 24.91 7.81
 -1 -3 21 154.74 14.57
 -1 3 21 131.89 13.2
 1 -3 -21 122.03 7.39
 1 3 -21 100.29 6.07
 1 -3 -21 143.97 10.18
 -1 3 21 104.28 10.72
 -1 3 20 26.48 8.21
 -1 -3 20 21.77 8.77
 1 3 -20 18.44 3.02
 1 -3 -20 23.04 5.72
 -1 3 20 27.44 7.83
 -1 3 19 238.82 15.28
 -1 -3 19 279.36 18.44
 -1 3 19 260.62 17.44
 -1 3 19 267.21 15.49
 -1 3 19 297.85 13.25
 1 3 -19 252.73 11.12
 -1 3 18 116.97 10.28
 -1 3 18 120.38 11.22
 -1 -3 18 117.96 11.96
 -1 3 18 114.37 9.84
 -1 3 18 139.08 8.09
 1 3 -18 109.48 6.1
 -1 3 17 234.21 13.89
 -1 -3 17 226.24 15.47
 -1 3 17 210.97 14.8
 -1 3 17 222.97 13.27
 -1 3 17 241.73 11.36
 1 3 -17 210.79 9.61
 -1 3 16 109.62 9.37
 -1 3 16 121.14 9.27
 1 3 -16 127.45 8.54
 -1 -3 16 118.75 11.21
 -1 3 16 102.21 10.36
 -1 3 16 120.7 7.37
 1 3 -16 112.14 5.93
 1 -3 -15 87.47 7.43
 1 3 -15 78.83 6.64
 -1 3 15 85.03 7.2
 -1 3 15 99.1 9.24
 -1 -3 15 91.83 9.49
 -1 3 15 102.76 6.15
 1 3 -15 86.42 4.5
 -1 3 14 130.31 9.82
 1 -3 -14 130.96 8.93
 1 3 -14 138.57 8.47
 -1 3 14 132.52 9.08
 1 3 -14 132.27 9.45
 -1 -3 14 138.64 10.87
 -1 3 14 133.82 10.26
 -1 3 14 144.12 7.61
 1 3 -14 122.67 6.26
 -1 3 13 915.21 20.69
 1 -3 -13 138.55 10.31
 -1 3 13 929.85 19.05
 -1 -3 13 936.18 22.72
 -1 3 13 961.68 21.66
 1 3 -13 925.27 19.5
 -1 3 13 952.37 15.22
 1 3 -13 890.36 12.53
 1 -3 -12 142.93 11.01
 -1 3 12 268.61 12.56
 1 3 -12 242.47 11.74
 1 3 -12 266.88 12.91
 -1 -3 12 242.26 13.96
 -1 3 12 259.1 13.52
 -1 3 12 271.61 10.92
 1 3 -12 250.35 9.85
 1 -3 -11 2159.57 26.85
 -1 3 11 2129.17 27.03
 1 3 -11 2129.75 25.53
 -1 3 11 2087.31 21.72
 1 3 -11 1961.12 18.74
 -1 -3 11 2220.36 32.12
 -1 3 11 2130.6 30.04
 -1 3 10 957.1 35.74
 -1 -3 10 957.12 37.37
 1 3 -10 955.4 36.15
 -1 3 10 952.84 34.15
 1 3 -10 916.62 33.47
 -1 3 9 1425.15 51.85
 1 -3 -9 1391.63 50.49
 -1 3 9 1379.84 50.5
 1 3 -9 1396.24 50.2
 -1 -3 9 1402.27 51.96
 -1 3 9 1393.74 49.06
 1 -3 -9 1329.82 49.86
 1 3 -9 1375.09 48.53
 -1 3 8 129.32 8.38
 -1 3 8 117.28 6.93
 1 3 -8 116.33 6.65
 -1 -3 8 140.41 8.4
 1 -3 -8 133.03 6.71
 -1 3 8 114.62 5.63
 1 3 -8 114.96 5.23
 -1 -3 7 833.66 29.87
 1 3 -7 850.78 31.91
 -1 -3 7 863.06 32.64
 -1 3 7 867.55 31.52
 1 -3 -7 860.29 31.02
 -1 3 7 825.37 30.03
 -1 3 7 844.95 32.68
 -1 -3 6 119.62 5.2
 1 3 -6 120.25 7.1
 -1 -3 6 126.67 7.71
 1 -3 -6 130.17 6.37
 -1 3 6 120.65 5.2
 -1 3 6 128.34 6.77
 -1 3 6 129.21 8.06
 -1 -3 5 3125.15 109.11
 1 -3 -5 3181.64 109.87
 -1 3 5 3209.5 110.3
 1 3 -4 208.2 9.95
 1 -3 -4 223.05 10.62
 -1 3 4 217.27 8.93
 1 3 -3 2310.06 84.5
 1 -3 -3 2544.2 85.29
 1 3 -2 159.92 7.63
 1 -3 -2 163.49 7.08
 1 -3 -2 170.78 8.55
 1 3 -1 901.86 32.16
 1 3 -1 924.34 32.82
 -1 -3 0 388 14.5
 1 -3 0 384.25 14.54
 -1 3 0 399.32 14.4
 -1 3 0 390.53 14.32
 -1 3 -1 73.85 4.51
 1 -3 2 1811.65 64.44
 1 3 2 1866.2 64.95
 1 -3 3 195.64 8.6
 1 3 3 211.16 9.43
 1 -3 4 186.13 7.85
 -1 -3 -4 156.38 7.6
 -1 -3 -4 171.37 7.82
 1 3 4 169.9 8.57
 1 3 5 53.48 4.68
 1 -3 5 56.23 4.09
 -1 3 -5 47.65 3.92
 1 -3 5 50 5.82
 -1 -3 -5 53.97 4.04
 -1 -3 -5 53.3 4.19
 1 -3 6 119.6 8.3
 1 -3 6 116.58 6.32
 -1 3 -6 119.73 6.27
 -1 -3 -6 129.15 6.58
 1 3 6 115.94 6.69
 1 3 6 124.51 7.42
 1 3 7 114.64 7.09
 1 3 7 132.42 7.93
 1 -3 7 119.65 8.68
 -1 -3 -7 146.95 7.13
 -1 3 -7 128.93 6.71
 1 -3 7 129.84 6.92
 1 -3 8 12.88 5.03
 -1 3 -8 11.76 2.71
 -1 -3 -8 14.93 3.2
 1 3 8 11.63 4.11
 1 3 8 15.33 3.85
 1 3 9 17.32 3.56
 -1 -3 -9 11.61 4.15
 1 3 9 15.09 3.9
 -1 3 -9 20.18 4.03
 1 3 9 18.96 3.92
 1 3 9 13.49 4.44
 1 -3 9 17.22 5.34
 -1 -3 -9 13.43 3.41
 -1 3 -9 15.06 2.99
 -1 -3 -10 2.35 3.62
 1 3 10 17.27 4.42
 -1 3 -10 1.81 3.55
 1 -3 10 21.15 5.76
 1 3 10 29.71 4.18
 1 3 10 22.22 5.16
 1 3 10 21.06 3.78
 -1 3 -10 18.01 3.02
 -1 -3 -11 8.39 4.39
 1 3 11 5.49 4.28
 -1 3 -11 7 4.4
 1 -3 11 9.73 5.11
 1 3 11 2.67 4.11
 1 3 11 10.47 3.97
 -1 3 -11 6.29 2.72
 1 3 11 7 3.63
 1 3 12 273.08 13.33
 -1 -3 -12 305.86 14.96
 1 3 12 306.05 14.4
 1 3 12 287.75 15.2
 -1 3 -12 303.23 14.69
 1 -3 12 298.11 16.77
 1 3 12 328.05 16.48
 1 -3 12 315.08 14.47
 -1 3 -12 296.3 13.05
 1 3 13 75.83 6.3
 1 3 13 73.45 6.83
 -1 -3 -13 89.06 7.92
 1 3 13 81.73 7.72
 -1 3 -13 89.3 7.46
 1 -3 13 88.26 9.5
 1 3 13 90.59 8.72
 1 -3 13 78.94 6.99
 -1 3 -13 86.8 5.79
 1 3 14 170.84 10.19
 1 3 14 148.86 10.53
 1 -3 14 151.86 12.23
 1 3 14 144.48 11.42
 1 3 14 145.45 8.82
 -1 3 -14 147.54 8.14
 1 3 15 540.37 23.32
 1 3 15 530.82 24.2
 1 3 15 477.25 21.62
 1 -3 15 531.39 26.16
 1 3 15 512.99 25.48
 -1 3 -15 554.37 21.35
 1 3 16 11.68 4.94
 1 3 16 6.47 6.4
 1 -3 16 8.93 7.46
 1 3 16 3.28 5.31
 -1 3 -16 8.45 3.22
 1 3 17 332.63 19.44
 1 -3 17 288.85 19.58
 1 3 17 305.38 17.71
 1 3 17 342.22 17.24
 -1 3 -17 340.63 14.72
 1 3 18 66.66 9.9
 1 3 18 75.05 8.27
 1 -3 18 73.48 10.76
 -1 3 -18 68.92 5.94
 1 3 18 65.39 8.81
 1 -3 19 54.41 10.75
 1 3 19 58.53 7.87
 1 3 19 46.35 9.43
 1 3 19 44.75 7.77
 -1 3 -19 36.71 4.83
 1 -3 20 70.66 11.35
 1 3 20 59.68 10.53
 -1 3 -20 59.41 5.61
 1 3 20 66.19 8.37
 1 3 21 300.87 17.04
 1 -3 21 283.45 21.03
 1 3 21 280.31 19.91
 1 3 22 62.67 8.41
 1 3 22 63.19 11.46
 1 -3 22 58.24 11.8
 1 3 23 194.29 13.73
 1 -3 23 185.33 18.46
 1 3 23 192.42 17.32
 1 3 24 138.62 12.05
 1 3 24 163.37 16.64
 1 -3 24 153.11 17.47
 1 3 25 209.54 19.25
 1 -3 25 263.47 22.17
 1 -3 26 176.92 16.49
 1 3 26 133.63 16.56
 1 -3 26 120.29 17.52
 1 -3 27 136.2 18.11
 1 3 27 110.97 16.47
 1 -3 27 111.89 14.24
 1 3 28 15.35 12.36
 1 -3 28 20.3 9.68
 -1 4 28 146.16 17.36
 -1 4 26 146.2 16.65
 1 -4 -25 45.47 6.84
 -1 4 25 42.35 11.12
 -1 -4 25 37.93 12.52
 -1 -4 24 152.83 17.46
 -1 4 24 184.08 16.61
 -1 4 24 135.23 12.9
 1 -4 -24 181.44 11.83
 -1 4 24 185.38 11.82
 -1 -4 23 3.82 9.9
 -1 4 23 19.18 9.13
 -1 4 23 7.73 5.24
 1 -4 -23 11.15 5.21
 -1 4 23 10.05 7.56
 -1 -4 22 230.62 19.31
 -1 4 22 259.63 18.68
 -1 4 22 223.11 15.34
 1 -4 -22 232.87 13.78
 -1 4 22 269.78 13.84
 -1 -4 21 17.11 9.49
 -1 4 21 33.29 9.19
 -1 4 21 53.06 8.33
 1 -4 -21 32.2 5.81
 -1 4 21 18.35 7.52
 -1 4 20 335.74 20.71
 -1 -4 20 323.79 21.71
 -1 4 20 342.68 18.9
 1 -4 -20 386.03 17.49
 -1 4 20 322.38 18.7
 -1 4 19 -2.02 6.64
 -1 -4 19 7.09 8.1
 -1 4 19 10.73 7.62
 -1 4 19 3.99 5.43
 1 -4 -19 10.21 4.69
 1 4 -19 3.17 2.32
 -1 4 18 90.35 9.52
 -1 -4 18 98.76 11.48
 -1 4 18 99.67 10.25
 -1 4 18 90.14 8.92
 1 -4 -18 85.14 7.4
 1 4 -18 80.87 5.1
 -1 4 17 43.79 7.31
 -1 -4 17 56.83 8.92
 -1 4 17 41.33 7.56
 -1 4 17 49.97 6.81
 1 -4 -17 45.05 5.79
 1 4 -17 45.13 3.7
 -1 4 16 -3.67 5.46
 -1 4 16 -1.09 4.68
 -1 -4 16 -0.83 6.48
 -1 4 16 0.73 5.29
 -1 4 16 2.29 3.36
 1 -4 -16 4.87 3.72
 1 4 -16 -0.57 2.17
 -1 4 15 -1.76 4.43
 1 -4 -15 29.34 5.55
 -1 4 15 32.92 5.5
 1 4 -15 19.83 4.73
 -1 -4 15 18.5 6.99
 -1 4 15 26.84 6.55
 1 -4 -15 25.33 4.45
 -1 4 15 23.97 3.81
 1 4 -15 21.93 2.78
 -1 4 14 2.25 4.67
 1 -4 -14 6.79 4.44
 -1 -4 14 2.14 5.03
 -1 4 14 4.91 5.17
 -1 4 14 5.63 4.15
 1 4 -14 0.39 3.64
 -1 4 14 -0.25 2.9
 1 -4 -14 6.98 3.46
 1 4 -14 0.35 1.96
 1 4 -13 2.51 5.03
 -1 4 13 3.75 4.95
 -1 4 13 -1.74 3.91
 1 4 -13 2.2 3.67
 1 4 -13 4.63 4.39
 -1 4 13 3.38 4.59
 -1 -4 13 3.96 5.54
 1 -4 -13 2.88 2.91
 -1 4 13 7.66 3.04
 1 4 -13 0.97 2.02
 1 4 -12 20.66 5.49
 1 4 -12 3.41 3.27
 -1 -4 12 20.64 5.7
 1 4 -12 6.08 4.48
 -1 4 12 18.08 3.96
 1 -4 -12 11.75 3.31
 -1 4 12 12.83 2.95
 1 4 -12 11.16 2.15
 1 4 -11 12.47 3.71
 1 4 -11 0.41 3.59
 -1 -4 11 11.69 5.41
 -1 4 11 9.21 3.83
 1 -4 -11 7.75 3.11
 -1 4 11 10.01 2.57
 1 4 -11 12.24 2.18
 -1 -4 10 52.79 6.88
 1 4 -10 68.37 6
 1 -4 -10 60.25 4.8
 -1 4 10 55.74 5.63
 1 4 -9 2.43 3.68
 -1 -4 9 5.08 4.76
 -1 -4 9 2.45 1.85
 1 -4 -9 1.94 2.75
 -1 4 9 6.51 3.68
 -1 -4 8 311.66 11.95
 -1 -4 8 296.9 15.01
 -1 4 8 310.97 13.74
 1 -4 -8 305.83 12.66
 -1 4 8 305.62 14.83
 -1 -4 7 5.21 1.73
 -1 4 7 5.27 3.32
 1 4 -7 3.5 3.15
 1 -4 -7 8.76 2.54
 -1 4 7 3.36 4.43
 -1 4 6 204.16 9.64
 1 4 -6 199.25 9.9
 -1 -4 6 210.42 8.24
 -1 4 6 205.28 11.05
 1 4 -6 175.12 9.99
 1 4 -5 7.91 4.02
 -1 -4 5 9.91 2.12
 1 4 -5 7.5 3.68
 1 -4 -5 7.24 1.34
 -1 4 5 11.68 2.59
 1 -4 -5 14.7 4.89
 1 -4 -4 590.22 23.11
 1 -4 -4 556.22 21.91
 1 4 -4 577.77 22.32
 1 -4 -3 3530.03 121.09
 1 4 -3 3493.66 122.28
 1 -4 -3 3394.92 122
 1 -4 -3 3589.77 123.14
 1 4 -2 1124.14 40.99
 1 -4 -2 1132.96 39.79
 1 -4 -2 1220.2 42.02
 1 -4 -2 1105.05 40.85
 -1 4 1 7.54 2.21
 -1 -4 1 12.26 2.27
 1 4 -1 5.82 2.01
 1 -4 -1 9.76 2.03
 1 4 -1 7.82 2.99
 1 -4 -1 7.78 2.02
 -1 4 1 11.48 1.96
 1 4 0 1233.57 46.18
 1 -4 0 1322.27 46.22
 -1 -4 0 1335.59 46.21
 -1 4 0 1325.09 46.21
 -1 -4 0 1349.82 46.06
 -1 4 0 1363.96 46.11
 -1 4 0 1337.08 46.37
 1 -4 0 1260.08 46.31
 1 -4 1 8.84 2.42
 1 4 1 7.95 2.42
 -1 4 -1 6.7 2.66
 -1 4 -2 5404.57 186.69
 1 -4 2 5382.2 186.81
 1 4 3 30.36 4.13
 1 -4 3 27.7 3.24
 1 4 4 914.05 33.08
 -1 -4 -4 862.02 31.8
 1 -4 4 880.22 32.1
 -1 4 -4 865.86 32.06
 -1 -4 -5 428.38 16.36
 1 4 5 449.07 17.89
 -1 -4 -5 405.02 16.91
 1 -4 5 426.63 16.85
 -1 4 -5 431.56 16.76
 1 4 6 742.21 29.11
 -1 4 -6 738.36 27.75
 1 -4 6 743.4 27.93
 -1 -4 -6 755.18 27.82
 -1 -4 -6 754.94 28.01
 1 -4 7 211.63 12.16
 -1 4 -7 227.48 9.96
 1 -4 7 217.39 10.05
 -1 -4 -7 222.88 10.08
 1 4 7 225.73 11.27
 1 4 8 2047.48 74.1
 1 4 8 2092.62 75.54
 1 -4 8 2072.33 76.88
 -1 -4 -8 2128.15 74.21
 -1 4 -8 2050.4 73.8
 1 -4 8 2124.62 74.23
 -1 -4 -9 0.38 3.65
 1 4 9 3.84 3.2
 1 4 9 7.28 3.97
 -1 4 -9 -2.12 3.57
 1 -4 9 7.73 4.93
 -1 -4 -9 4.07 2.81
 -1 4 -9 6.14 2.68
 1 4 10 1219.23 40.27
 -1 -4 -10 1098.91 41.02
 1 4 10 1136.29 41.52
 1 -4 10 1089.75 43.03
 -1 -4 -10 1124.73 39.85
 -1 4 -10 1132.05 39.29
 1 -4 11 47.57 7.37
 1 4 11 47.04 6.34
 1 4 11 59.71 6.51
 -1 4 -11 48.72 5.93
 1 4 11 45.76 5.03
 -1 -4 -11 53.52 6.03
 -1 4 -11 53.75 4.41
 1 4 12 1945.79 71.96
 1 -4 12 1800.67 72.69
 1 4 12 1862.93 70.92
 -1 4 -12 1990.74 70.24
 1 4 12 1934.95 69.6
 -1 -4 -12 1972.34 70.73
 -1 4 -12 1868.1 68.34
 1 -4 13 21.32 6.98
 1 4 13 25.84 6.31
 1 4 13 27.31 5.8
 -1 4 -13 15.74 4.96
 1 4 13 33.67 4.87
 -1 4 -13 29.51 3.76
 1 4 14 887.21 36.88
 1 -4 14 860.08 38
 1 4 14 862.7 35.69
 1 4 14 877.59 34.26
 -1 4 -14 836.9 32.54
 1 -4 15 109.7 11.41
 1 4 15 115.17 10.55
 1 4 15 108.51 9.44
 1 4 15 87.8 7.99
 -1 4 -15 101.74 6.64
 1 4 16 533.34 26.58
 1 -4 16 552.5 27.76
 1 4 16 525.69 24.97
 1 4 16 562.2 23.95
 -1 4 -16 529.03 21.74
 1 4 17 127.36 12.03
 1 -4 17 113.06 12.53
 1 4 17 136.29 10.8
 1 4 17 114.47 9.36
 -1 4 -17 133.72 7.8
 1 -4 18 401.39 23.37
 1 4 18 364.17 21.31
 1 4 18 386.42 20.19
 1 4 18 346.51 17.99
 -1 4 -18 363.94 16.09
 1 -4 19 36.13 10.57
 1 4 19 27.72 8.73
 1 4 19 36.32 7.71
 1 4 19 26 6.24
 -1 4 -19 21.97 4.28
 1 -4 20 116.01 14.12
 1 4 20 125.68 13.55
 1 4 20 134.2 11.97
 1 4 20 157.88 10.9
 -1 4 -20 118 8.09
 1 -4 21 6.32 9.89
 1 4 21 29.93 9.6
 1 4 21 14.01 7.56
 1 4 21 22.8 6.45
 1 4 22 74.56 8.39
 1 -4 22 43.9 12.14
 1 4 22 66.71 11.91
 1 -4 23 20.99 11.31
 1 4 23 -6.16 10.07
 1 4 23 1.94 5.87
 -1 -4 -23 1.35 4.36
 1 4 24 28.14 7.03
 1 4 24 33.58 11.68
 1 -4 24 17.57 11.88
 1 4 25 -2.7 10.88
 1 4 27 1.47 11.58
 1 -4 27 -6.03 9.8
 -1 5 28 14.09 11.4
 -1 5 27 43.38 12.15
 -1 5 26 -6.5 11.08
 -1 5 25 12.46 10.36
 -1 5 24 32.09 10.51
 1 -5 -24 26.86 5.54
 -1 5 23 6.8 8.91
 1 -5 -23 7.74 4.92
 -1 5 23 1.71 4.69
 -1 5 22 52.01 6.55
 -1 5 22 53.15 8.86
 -1 5 22 59.11 10.9
 1 -5 -22 63.95 6.8
 -1 5 22 43.39 8.24
 -1 5 21 44.21 5.78
 -1 5 21 26.36 7.38
 -1 5 21 25.38 8.52
 -1 -5 21 42.43 11.11
 1 -5 -21 36.49 5.72
 -1 5 21 38.95 8.19
 -1 5 20 94.48 6.96
 -1 5 20 66.99 9.04
 1 -5 -20 70.8 7
 -1 5 20 70.75 9.73
 -1 -5 20 92.54 12.54
 -1 5 20 74.75 10.28
 -1 5 19 -2.01 5.62
 1 -5 -19 4.74 4.2
 -1 5 19 11.68 6.69
 -1 5 19 6.32 6.81
 -1 -5 19 5.26 8.23
 -1 5 19 8.66 4.04
 -1 5 18 351.65 18.58
 1 -5 -18 378.35 16.74
 -1 5 18 339.65 18.71
 -1 -5 18 344.94 21.17
 -1 5 18 353.86 20.12
 -1 5 17 159.97 11.06
 1 -5 -17 141.22 9.16
 -1 5 17 147.78 11.65
 -1 5 17 171.63 12.67
 -1 -5 17 156.34 13.73
 -1 5 16 340.75 17.09
 1 -5 -16 338.9 15.26
 -1 5 16 356.91 18.07
 -1 -5 16 308.45 19.27
 -1 5 16 294.84 17.98
 1 5 -15 22.96 4.9
 -1 5 15 20.34 5.16
 1 -5 -15 25.18 4.14
 -1 5 15 20.64 6.05
 -1 5 15 18.99 5.83
 -1 -5 15 29.26 7.4
 -1 5 14 275.12 11.73
 1 5 -14 292.8 10.82
 -1 5 14 299.38 13.57
 -1 -5 14 284.07 14.48
 1 -5 -14 288.87 9.71
 -1 5 13 40.5 5.4
 1 5 -13 33.47 5.02
 1 -5 -13 28.26 3.9
 -1 5 13 20.67 5.77
 1 5 -13 42.65 6.04
 -1 -5 13 25.24 6.73
 -1 5 12 1240.45 21.06
 1 5 -12 1258.05 21.85
 -1 -5 12 1258.94 26.01
 1 -5 -12 1221.57 16.8
 -1 5 12 1251.88 23.6
 1 5 -11 342.79 16.03
 -1 5 11 339.25 15.78
 1 -5 -11 348.88 14.36
 1 5 -11 329.59 15.15
 -1 5 10 1630.64 22.19
 1 -5 -10 1538.7 16.99
 -1 -5 10 1572.18 15.08
 1 5 -9 305.59 14.58
 -1 5 9 313.15 14.25
 -1 -5 9 304.88 12.24
 -1 5 8 632.62 25.26
 -1 -5 8 636.34 23.39
 -1 -5 7 1166.63 40.52
 -1 5 7 1161.01 42.21
 1 5 -7 1126.21 42.59
 1 -5 -7 1106.44 39.86
 -1 5 7 1145.2 43.31
 -1 -5 6 319.8 12.83
 1 5 -6 323.95 14.71
 -1 5 6 326.02 12.83
 1 -5 -6 324.69 12.02
 1 -5 -6 327.77 15.25
 -1 5 6 337.67 15.37
 1 5 -6 333.4 14.6
 1 5 -5 350.71 15.8
 -1 5 5 369.14 14.25
 1 -5 -5 381.45 16.66
 1 -5 -4 825.39 28.65
 1 5 -4 808.83 30.51
 1 -5 -4 779.37 30.19
 1 -5 -4 769.78 31.21
 1 5 -3 19.03 3.87
 1 -5 -3 29.45 3.8
 1 -5 -3 28.07 5.09
 1 -5 -2 2402.2 83.9
 1 5 -2 2435.98 85.14
 1 -5 -2 2415.18 84.96
 1 5 -1 236.04 8.66
 1 -5 -1 216.09 8.59
 -1 5 1 214.81 8.92
 1 5 -1 234.46 10.03
 1 -5 -1 206.57 8.99
 -1 -5 1 218.39 8.74
 -1 5 1 219.29 8.74
 1 -5 0 3455.25 118.53
 -1 5 0 3487.93 118.43
 1 5 0 3341.72 117.98
 1 -5 0 3437.96 117.96
 -1 5 0 3412.78 117.85
 -1 -5 0 3357.11 117.78
 -1 -5 0 3435.64 117.82
 -1 5 -1 78.59 4.96
 1 5 1 81.02 4.32
 1 -5 1 70.82 4.19
 1 -5 1 83.24 5.22
 1 -5 2 577.78 21.54
 -1 5 -2 541.02 21.34
 1 -5 3 1377.07 47.99
 -1 5 -3 1281.52 47.99
 1 -5 4 16.59 2.95
 -1 5 -4 9.7 3.15
 1 5 4 11.71 3.5
 1 -5 5 202.56 9.34
 -1 5 -5 201.61 9.3
 1 5 5 192.29 10.25
 -1 -5 -5 199.25 8.78
 -1 5 -6 132.71 6.95
 1 -5 6 124.44 6.85
 -1 -5 -6 125.24 7.62
 1 5 6 131.48 8.07
 1 -5 7 209.89 10.04
 -1 5 -7 217.57 9.97
 -1 -5 -7 219.18 9.94
 -1 -5 -7 207.78 10.65
 1 5 7 231.73 11.62
 -1 -5 -8 10.82 3.12
 1 5 8 12.78 4.5
 1 -5 8 14.2 3.21
 -1 5 -8 12.56 3.06
 -1 -5 -9 112.48 6.71
 1 5 9 109.14 8.17
 -1 5 -9 116.31 6.59
 1 -5 9 121.36 7
 1 5 10 5.51 3.91
 -1 -5 -10 4.8 4.3
 -1 5 -10 -1.97 3.98
 -1 -5 -10 -2.94 2.78
 -1 5 -10 0.52 2.65
 1 5 11 125.14 7.57
 -1 -5 -11 109.88 8.6
 -1 5 -11 128 8.6
 1 5 11 137.6 9.35
 1 -5 11 136.87 10.91
 -1 -5 -11 126.33 7.56
 -1 5 -11 132.05 7.25
 1 5 12 66.84 7.8
 1 -5 12 51.63 8.44
 1 5 12 74.03 7.34
 -1 5 -12 65.3 6.7
 -1 -5 -12 65.78 6.93
 1 5 12 60.69 5.5
 -1 5 -12 65.68 5.12
 1 -5 13 45.84 8.04
 1 5 13 40.42 6.59
 1 5 13 43.34 6.21
 1 5 13 43.68 5.11
 -1 5 -13 34.71 4.08
 1 5 14 10.58 5.77
 1 -5 14 8.62 7.09
 1 5 14 16.78 5.26
 1 5 14 7.75 3.88
 -1 5 -14 5.2 3.16
 1 -5 15 18.43 7.05
 1 5 15 22.93 6.63
 1 5 15 19.76 6.09
 1 5 15 14.12 4.61
 -1 5 -15 11.79 3.55
 1 5 16 228.04 15.46
 1 -5 16 235.68 16.78
 1 5 16 215.73 14.02
 1 5 16 245.31 12.61
 -1 5 -16 214.19 10.96
 1 5 17 46.56 8.73
 1 -5 17 56.36 10.61
 1 5 17 62.87 8.24
 1 5 17 48.05 6.23
 -1 5 -17 46.68 5.1
 1 -5 18 316.21 21.36
 1 5 18 345.28 20.6
 1 5 18 314.6 18.62
 1 5 18 358.18 16.95
 -1 5 -18 361.1 15.65
 1 -5 19 4.68 8.42
 1 5 19 5.97 7.4
 1 5 19 11.96 6.7
 -1 5 -19 6.82 3.62
 1 5 19 8.2 5.02
 1 -5 20 457.1 27.86
 1 5 20 473.46 26.62
 1 5 20 484.73 24.81
 -1 -5 -20 486.32 20.22
 1 5 20 475.52 21.9
 1 5 21 40.04 10.25
 1 -5 21 55.94 12.74
 1 5 21 49.43 9.02
 -1 -5 -21 37.2 4.95
 1 5 21 36.58 6.72
 1 5 22 281.21 19.92
 1 5 22 256.61 17.53
 1 5 22 284.62 14.72
 -1 -5 -22 221.59 12.26
 1 5 23 56.63 11.55
 1 5 24 236.37 20.24
 1 5 25 71.44 13.45
 1 5 26 165.75 17.97
 -1 6 28 2.81 11.23
 -1 6 27 197.67 19.3
 -1 6 26 11.73 10.95
 -1 6 25 178.6 17.73
 -1 6 24 81.12 12.69
 -1 6 23 289.9 20.64
 -1 6 23 314.4 18.73
 -1 6 22 29.23 9.38
 -1 6 22 8 7.21
 1 -6 -22 14.61 4.67
 -1 6 22 29.19 4.6
 -1 6 21 237.92 17.44
 -1 6 21 229.36 14.97
 1 -6 -21 230.11 11.76
 -1 6 21 205.89 10.89
 -1 6 20 3.88 7.45
 -1 6 20 13.68 6.49
 1 -6 -20 5.06 4.01
 -1 6 20 6.33 3.8
 -1 6 19 268.9 11.84
 -1 6 19 240.33 15.09
 -1 6 19 264.99 17.27
 1 -6 -19 242.28 12.45
 -1 6 19 221.01 15.35
 -1 6 18 5.74 3.44
 -1 6 18 23.3 6.31
 -1 6 18 2.56 6.41
 1 -6 -18 14.38 4.06
 -1 6 18 25.18 7.31
 -1 6 17 163.51 8.33
 -1 6 17 167.32 11.49
 -1 6 17 174.94 12.89
 1 -6 -17 157.96 9.26
 -1 6 17 159.04 11.96
 -1 6 16 0.22 2.83
 -1 6 16 4.6 4.73
 -1 6 16 1.48 5.9
 1 -6 -16 -2.88 3.5
 -1 6 16 2.59 5.52
 -1 6 15 180.52 8.38
 -1 6 15 180.68 11.33
 -1 6 15 169.37 12.6
 1 -6 -15 179.6 9.39
 -1 6 15 174.7 12.22
 -1 6 14 58.32 4.12
 1 6 -14 57.89 6.27
 -1 6 14 75.44 7.17
 1 -6 -14 61.87 5.17
 -1 6 14 48.6 7.08
 1 6 -13 157.06 9.53
 -1 6 13 134.4 5.02
 -1 6 13 153.3 8.8
 1 6 -13 156.06 8.23
 1 6 -12 44.07 6.32
 -1 6 12 59.71 6.17
 -1 6 12 23 5.79
 1 6 -12 59.3 5.62
 -1 6 11 8.48 4.23
 -1 -6 11 2.88 2.23
 -1 6 11 2.68 4.81
 1 6 -11 0.44 4.29
 -1 6 10 85.65 6.44
 -1 -6 10 88.5 4.47
 -1 6 10 76.18 6.97
 1 6 -9 105.64 8.34
 1 6 -9 153.36 9.45
 -1 6 9 135.94 8.49
 -1 -6 9 143.15 6.74
 -1 6 8 3.22 3.56
 1 6 -8 1.93 4.11
 1 6 -8 0.76 3.84
 1 -6 -8 0.56 1.76
 -1 -6 8 0.53 2.13
 -1 6 7 205.86 10.45
 -1 -6 7 192.44 8.57
 -1 6 7 172.59 8.15
 1 -6 -7 194.44 7.68
 1 -6 -7 196.42 11.29
 1 6 -7 206.67 10.73
 -1 -6 6 37.41 3.5
 -1 6 6 34.46 3.31
 1 6 -6 47.05 5.5
 1 -6 -6 28.9 6.06
 1 -6 -5 37.53 4.4
 1 -6 -5 36.75 6.18
 1 6 -5 40.62 4.99
 1 -6 -4 2.9 2.14
 1 6 -4 2 3.79
 1 -6 -4 12.46 3.55
 1 -6 -4 -1.44 5.04
 1 -6 -3 23.14 2.84
 1 6 -3 21.29 4.13
 1 -6 -3 22.7 3.76
 1 -6 -2 1274.08 45.07
 1 6 -2 1322.02 46.31
 1 -6 -2 1265.08 44.71
 1 6 -2 1302.16 44.67
 1 6 -2 1229.17 44.34
 1 -6 -2 1267.51 46.05
 -1 6 1 800.68 28.68
 1 -6 -1 809.51 28.78
 1 6 -1 820.59 29.73
 -1 -6 1 823.65 28.12
 -1 6 1 801.54 28.09
 -1 6 1 667.96 29.1
 1 -6 -1 772.56 27.97
 1 -6 0 497.05 18.91
 -1 6 0 488.25 18.74
 -1 6 0 486.9 17.79
 -1 -6 0 484.89 17.77
 -1 -6 0 513.72 18.11
 -1 -6 -1 1130.09 40.71
 1 -6 1 1152.51 40.6
 1 6 1 1119.34 40.61
 -1 6 -1 1178.33 41.53
 1 -6 1 1193.63 41.68
 1 -6 2 354.87 14.67
 -1 6 -2 342 14.41
 1 -6 3 1294.93 46.67
 -1 6 -3 1266.99 46.69
 1 -6 4 388 15.67
 -1 6 -4 360.32 15.95
 1 6 5 344.24 15.31
 1 -6 5 323.35 14.02
 -1 6 -5 325.21 14.7
 -1 6 -6 1580.99 57.47
 1 -6 6 1599.97 57.6
 -1 6 -6 1662.49 58.65
 -1 -6 -6 1556.27 58.04
 -1 -6 -6 1576.93 56.45
 1 6 6 1663.1 59.06
 1 -6 7 203.66 9.82
 -1 6 -7 211.18 9.79
 -1 -6 -7 186.6 10.47
 1 6 7 207.45 11.17
 -1 6 -8 637.11 24.64
 1 -6 8 618.02 24.76
 -1 -6 -8 628.64 24.5
 -1 -6 -8 662.75 25.51
 1 6 8 645.35 26.38
 -1 -6 -9 446.7 18.68
 1 -6 9 462.66 19.05
 -1 6 -9 485.21 18.9
 1 6 9 461.1 20.75
 -1 -6 -10 676.35 26.75
 -1 6 -10 710.88 26.67
 1 -6 10 680.23 26.94
 1 6 10 683.96 28.67
 1 6 11 678.11 27.21
 -1 6 -11 722.44 26.66
 -1 6 -11 695.16 24.74
 1 -6 11 659.77 25.04
 -1 -6 -11 568.65 22.05
 -1 -6 -11 692.89 25
 -1 6 -12 156.4 9.54
 1 6 12 146.04 9.92
 -1 6 -12 126.09 7.4
 -1 -6 -12 132.54 7.85
 -1 -6 -12 116.57 5.57
 1 6 13 1082.44 43.05
 -1 -6 -13 1065.93 38.33
 1 6 13 1114.21 44.19
 -1 6 -13 1076.35 40.21
 1 6 14 87.25 8.29
 -1 -6 -14 83.26 4.65
 -1 6 -14 75.37 6.06
 1 6 14 86.73 9.16
 1 6 15 460.75 22.67
 -1 -6 -15 457.53 18.17
 -1 6 -15 499.86 19.88
 1 6 15 491.45 23.85
 1 6 16 56.72 7.96
 -1 -6 -16 46.03 3.97
 -1 6 -16 39.66 4.79
 1 6 16 58.11 8.68
 1 6 17 144.49 11.28
 -1 -6 -17 119.56 6.79
 -1 6 -17 123.15 7.99
 1 6 17 139.31 12.33
 1 6 18 24.58 7.24
 -1 -6 -18 16.08 3.58
 -1 6 -18 10.06 3.78
 1 6 18 18.89 7.82
 1 6 19 125.78 11.53
 -1 -6 -19 117.11 6.96
 -1 6 -19 124.23 8.14
 1 6 19 135.6 13.17
 1 6 20 3.18 7.78
 1 6 20 3.39 6.82
 -1 -6 -20 0.51 3.11
 1 6 21 71.52 11
 1 6 21 44.5 9.3
 -1 -6 -21 52.87 4.96
 1 6 22 12.1 7.57
 1 6 22 4.71 8.82
 1 6 23 7.74 8.13
 1 6 23 4.94 9.37
 1 6 24 -3.88 10.63
 1 6 25 4.05 10.54
 1 6 26 5.61 10.97
 1 6 27 21.82 12.04
 -1 7 28 -12.61 11.34
 -1 7 27 13.54 11.49
 -1 7 26 -1.31 10.51
 -1 7 25 50.15 12.74
 -1 7 24 11.46 8.01
 -1 7 24 -10.81 9.97
 -1 7 23 76.17 10.35
 -1 7 23 49.3 11
 -1 7 22 25.07 7.67
 -1 7 22 15.28 8.75
 -1 7 21 129.98 11.59
 -1 7 21 111.88 13.05
 -1 7 20 -4.41 6.16
 -1 7 20 -6.86 7.43
 -1 7 19 229.43 14.41
 -1 7 19 215.25 16.25
 -1 7 18 7.3 5.52
 -1 7 18 6.02 6.76
 -1 7 17 673.44 29.96
 -1 7 17 700.89 31.66
 -1 7 16 10.17 5.19
 -1 7 16 18.97 6.32
 -1 7 15 359.01 17.98
 1 7 -14 68.12 6.74
 -1 7 14 78.47 7.47
 1 7 -13 464.65 20.07
 -1 7 13 437.49 20.61
 1 7 -12 154.53 10.32
 -1 -7 12 154.4 7.84
 -1 7 12 154.86 10.01
 1 7 -11 1762.32 65.95
 -1 7 11 1727.02 65.85
 -1 -7 11 1812.47 63.43
 1 7 -10 290.8 14.67
 1 7 -10 308.14 15.21
 -1 7 10 286.28 14.44
 -1 -7 10 293.77 12.43
 -1 7 9 1708.03 25.25
 1 7 -9 1760.49 26.31
 1 -7 -9 1634.61 15.96
 -1 -7 9 1705.55 19.06
 -1 -7 8 415.58 16.43
 -1 7 8 427.77 18.43
 1 7 -8 429.94 18.63
 1 -7 -8 410.5 19.05
 1 -7 -8 393.52 15.3
 1 7 -8 417.55 18.55
 1 7 -7 1110.23 41.59
 -1 -7 7 1134.51 39.71
 1 7 -7 1105.43 41.73
 1 -7 -7 1031.8 38.35
 -1 7 7 1104.22 38.88
 1 -7 -7 1113.88 42.26
 1 -7 -6 437.97 18.22
 1 7 -6 428.21 18.78
 1 -7 -6 433.95 19.62
 -1 -7 6 425.86 17.21
 1 -7 -5 1385.08 48.72
 1 7 -5 1379.99 51.32
 1 -7 -5 1395.8 50.86
 1 -7 -5 1405.5 52.36
 1 7 -4 98.4 7.07
 1 -7 -4 92.36 6.39
 1 -7 -4 96.58 8.54
 1 7 -3 1832.33 64.84
 1 -7 -3 1764.22 63.5
 1 -7 -3 1815.84 64.5
 1 7 -2 24.33 4.16
 1 -7 -2 19.93 3.12
 1 -7 -2 18.2 2.44
 1 7 -2 24.11 2.43
 -1 7 2 20.61 3.46
 1 7 -2 21.73 2.2
 1 -7 -1 367.05 14.7
 -1 7 1 357.16 14.45
 1 7 -1 389.34 15.68
 -1 -7 1 360.85 13.53
 -1 7 1 364.13 13.53
 -1 7 1 369.89 15.23
 1 -7 0 64.88 4.83
 -1 7 0 68.35 4.74
 -1 -7 0 63.73 3.3
 -1 -7 0 69.09 3.97
 -1 7 0 61.26 5.02
 -1 -7 -1 456.28 16.69
 1 -7 1 440.3 16.2
 1 7 1 420.94 16.2
 1 -7 1 435.62 17.63
 -1 7 -1 429.65 17.42
 -1 7 -2 72.89 5.49
 1 -7 3 980.25 36.87
 -1 7 -3 987.77 36.72
 1 -7 4 1.7 3.21
 -1 7 -4 6.83 3.92
 1 -7 5 259.47 12.25
 -1 7 -5 280.89 13.01
 -1 -7 -6 84.59 5.1
 1 7 6 80.11 6.97
 1 -7 6 89.72 6.05
 -1 7 -6 89.68 6.96
 1 7 7 2.22 4.13
 -1 7 -7 5.03 4.33
 -1 -7 -7 3.89 4.54
 1 -7 7 7 3.12
 1 7 8 51.43 6.03
 -1 -7 -8 56.61 4.59
 -1 -7 -8 57.98 6.36
 -1 7 -8 53.57 6.3
 -1 7 -8 57.41 4.81
 1 -7 8 49.69 4.85
 1 7 9 25.54 5.12
 -1 -7 -9 20.9 3.48
 -1 -7 -9 22.96 5.16
 -1 7 -9 23.49 5.51
 -1 7 -9 23.94 3.68
 1 -7 9 17.6 3.64
 1 7 10 102.49 8.51
 -1 7 -10 130.19 7.13
 1 -7 10 101.45 6.89
 -1 -7 -10 101.32 6.63
 1 7 11 133.18 9.75
 -1 -7 -11 147 8.07
 1 -7 11 140.28 8.34
 -1 7 -11 136.57 7.98
 1 -7 12 1.45 3.25
 -1 -7 -12 -1.69 3.12
 1 7 12 3.45 4.65
 -1 7 -12 -0.32 3.17
 -1 7 -13 119.59 7.36
 1 7 13 105.55 9.26
 -1 7 -14 2.36 3.29
 1 7 14 3.85 4.96
 1 7 15 139.28 11.1
 -1 7 -15 140.6 8.34
 1 7 15 124.53 11.5
 1 7 16 7.82 5.82
 -1 7 -16 12.44 3.94
 1 7 16 10.04 6.07
 1 7 17 277.21 16.45
 -1 7 -17 250.17 12.79
 1 7 17 294.77 18.04
 1 7 18 9.42 6.52
 -1 7 -18 -0.37 3.79
 1 7 18 15.26 8.25
 1 7 19 471.86 23.98
 -1 7 -19 432.22 19.5
 1 7 19 513.62 26.25
 1 7 20 0.86 6.67
 1 7 20 -1.07 7.81
 1 7 21 281.88 18.36
 1 7 21 290.13 20.31
 1 7 22 20.65 8.61
 1 7 22 30.81 10.62
 1 7 23 164.22 14.78
 1 7 23 163.94 16.46
 1 7 24 38.44 10.31
 1 7 24 42.84 11.88
 1 7 25 132.62 16.49
 1 7 26 14.04 11.04
 1 7 27 172.9 18.85
 -1 8 27 36.65 12.56
 -1 8 26 95.59 14.42
 -1 8 25 92.11 11.69
 -1 8 25 63.06 12.85
 -1 8 24 141.49 13.22
 -1 8 24 171.68 16.31
 -1 8 23 160.77 13.91
 -1 8 23 172.41 16.04
 -1 8 22 184.87 14.38
 -1 8 22 188.66 16.25
 -1 8 21 58.1 8.99
 -1 8 21 71.24 11.16
 -1 8 20 160.08 12.59
 -1 8 20 169.82 14.98
 -1 8 19 83.93 9.49
 -1 8 19 70.54 10.45
 -1 8 18 170.97 12.78
 -1 8 18 220.12 14.98
 -1 8 17 164.09 11.85
 -1 8 17 161.23 13.12
 -1 8 16 115.01 9.63
 -1 8 15 38.39 6.33
 -1 8 14 177.98 11.57
 -1 8 13 254.59 14.07
 -1 -8 13 256.18 11.56
 -1 8 12 51.11 6.47
 -1 -8 12 49.68 4.41
 -1 8 11 25.8 5.27
 -1 -8 11 27.3 3.54
 -1 8 10 -0.48 4.3
 1 8 -10 -0.49 5.05
 1 8 -10 -3.35 4.69
 1 -8 -10 0.75 1.8
 -1 -8 10 1.69 2.56
 -1 -8 9 -0.24 2.52
 -1 8 9 3.65 4.07
 1 8 -9 -1.86 4.37
 1 -8 -9 0.5 5.55
 1 -8 -9 1.63 1.74
 1 8 -9 7.4 5.18
 1 8 -8 32.27 5.57
 -1 -8 8 25.07 3.52
 1 8 -8 1.83 4.53
 -1 8 8 24.6 2.82
 1 -8 -8 22.65 2.3
 1 -8 -8 21.53 6.03
 1 -8 -7 92.83 8.44
 1 8 -7 86.06 7.38
 1 -8 -7 83.21 6.63
 -1 8 7 82.29 4.9
 -1 -8 7 90.94 5.8
 1 8 -6 236.36 12.38
 1 -8 -6 229.08 11.72
 1 -8 -6 245.12 13.63
 1 8 -5 137.6 9.02
 1 -8 -5 158.27 8.79
 1 -8 -5 153.78 10.56
 1 -8 -4 878.04 32.5
 1 8 -4 881.45 33.95
 1 -8 -4 879.58 33.49
 1 -8 -3 26.06 3.56
 1 8 -3 35.32 5.01
 1 -8 -3 34.7 4.67
 1 8 -2 2125.47 74.09
 1 -8 -2 2103.37 73
 -1 -8 2 2038.65 71.77
 1 8 -2 2144.81 71.63
 1 -8 -2 1957.88 71.65
 -1 8 2 2039.86 73.59
 1 8 -2 2065.5 71.92
 -1 8 1 1303.2 49.54
 1 8 -1 1433 50.72
 1 -8 -1 1386.64 49.83
 -1 8 1 1395.56 48.2
 -1 8 1 1388.85 50.29
 -1 8 0 1517.94 56.61
 1 -8 0 1616.07 57
 -1 8 0 1632.35 57.3
 -1 8 -1 882.51 32.34
 1 -8 1 861.01 32.62
 1 -8 1 851 30.67
 1 8 1 867.22 30.74
 -1 8 -1 871.43 30.53
 -1 -8 -1 849.45 30.52
 -1 -8 -1 873.58 31.47
 1 8 2 881.82 32.55
 1 -8 2 877.53 32.46
 1 -8 2 940.72 34.42
 -1 8 -2 946.04 34.08
 1 -8 2 914.74 34.51
 -1 -8 -2 921.95 33.21
 1 -8 3 64.23 5.7
 -1 8 -3 78.5 6.03
 1 -8 4 1431.82 53.32
 -1 8 -4 1477.16 53.47
 1 -8 5 562.86 22.99
 -1 8 -5 570.76 23.27
 1 8 6 930.99 36.39
 1 -8 6 913.05 34.95
 -1 8 -6 913.7 35.59
 -1 8 -7 434.92 19.02
 1 -8 7 412.38 17.9
 -1 -8 -7 418.4 16.16
 1 8 7 434.44 19.65
 -1 -8 -7 428.51 19.08
 -1 8 -8 1285.42 47.18
 1 -8 8 1214.27 45.75
 1 8 8 1203.59 47.55
 1 8 9 561.9 24.3
 1 -8 9 552.13 22.41
 -1 8 -9 538.1 23.72
 -1 -8 -9 537.98 21.7
 -1 -8 -9 549.58 23.35
 1 8 10 727.36 30.77
 1 -8 10 724.46 28.8
 -1 8 -10 747.07 30.56
 -1 -8 -10 737.85 28.31
 -1 -8 -10 716.83 29.64
 -1 -8 -11 408.16 17.46
 1 8 11 397.41 19.73
 1 -8 11 426.12 18.08
 -1 -8 -12 590.26 23.52
 1 8 12 609 26.39
 1 -8 12 554.82 23.78
 -1 -8 -13 163.62 9.11
 1 -8 13 152.37 9.32
 1 8 13 144.47 10.76
 1 8 14 534.21 25.08
 1 8 15 52.55 7.54
 1 8 16 142.34 11.8
 1 8 16 145.75 12.49
 1 8 17 -3.07 6.38
 1 8 17 -7.23 6.94
 1 8 18 56.2 8.87
 1 8 18 87.86 10.87
 1 8 19 11.76 6.98
 1 8 19 4.1 8.38
 1 8 20 63.06 9.29
 1 8 20 54.11 10.46
 1 8 21 5.47 7.29
 1 8 21 11.4 9.22
 1 8 22 38.83 9.35
 1 8 22 38.28 10.77
 1 8 23 20.68 8.65
 1 8 23 10 10.29
 1 8 24 26.54 9.91
 1 8 24 26.1 11.48
 1 8 25 -12.61 9.23
 1 8 25 -13.57 10.3
 1 8 26 -11.26 12.35
 1 8 27 1.45 11.34
 -1 9 27 -10.91 12.08
 -1 9 26 -9.56 8.99
 -1 9 26 -6.6 10.74
 -1 9 25 1.86 8.1
 -1 9 25 16.52 10.83
 -1 9 24 2.7 7.71
 -1 9 24 -8.55 10.04
 -1 9 23 9.52 7.41
 -1 9 23 1.17 9.21
 -1 9 22 9.18 7.36
 -1 9 22 17.83 9.27
 -1 9 21 0.8 6.6
 -1 9 21 6.36 8.19
 -1 9 20 90.12 10.45
 -1 9 20 133.08 13.07
 -1 9 19 -8.12 6.69
 -1 9 19 10.42 7.27
 -1 9 18 238.14 15.02
 -1 9 18 228.31 16.05
 -1 9 17 -2.03 5.42
 -1 9 16 477.09 22.93
 -1 9 15 129.73 10.52
 -1 9 14 777.07 32.84
 -1 -9 14 779 29.79
 -1 9 13 152.83 10.68
 -1 -9 13 155.08 8.29
 -1 9 12 1274.45 50.41
 -1 -9 12 1313.97 47.62
 1 9 -11 15.26 5.5
 -1 9 11 8.58 5.02
 -1 -9 11 13.42 3.38
 -1 -9 10 1124.91 41.23
 -1 9 10 1128.54 43.79
 1 9 -10 1146.31 43.85
 1 -9 -10 1094.35 39.88
 1 -9 -10 1118.29 44.14
 -1 -9 9 27.27 3.72
 -1 9 9 14.97 5.01
 1 9 -9 21.81 5.56
 1 -9 -9 28.08 6.83
 1 -9 -9 23.78 2.53
 1 9 -9 18.9 5.61
 1 -9 -8 1169.3 46.27
 1 9 -8 1266.35 45.75
 1 -9 -8 1161.44 44.7
 1 9 -8 1185.97 45.8
 -1 9 8 1153.36 42.1
 -1 -9 8 1191.92 43.61
 1 -9 -7 15.43 4.33
 1 9 -7 11.29 5.11
 1 -9 -7 11.55 6.22
 -1 -9 7 14.96 3.65
 1 -9 -6 565.98 20.58
 1 9 -6 592.32 24.07
 1 -9 -6 544.18 23.1
 1 -9 -6 535.46 24.77
 1 9 -5 16.58 4.58
 1 -9 -5 15.25 4.2
 1 -9 -5 21.32 6.69
 1 -9 -4 2028.45 72.55
 1 9 -4 2048.93 73.94
 1 -9 -4 2042.5 73.52
 1 9 -3 89.58 7.06
 1 -9 -3 90.48 5.89
 1 -9 -3 98.38 4.81
 1 9 -3 81.74 4.59
 1 9 -3 89.75 4.89
 1 -9 -3 84.55 6.52
 1 -9 -2 969.24 35.4
 1 9 -2 970.94 36.32
 -1 -9 2 968.9 33.61
 -1 9 2 980.92 33.7
 1 9 -2 919.3 34.09
 -1 9 2 967.88 35.85
 1 -9 -2 912.62 33.55
 -1 9 1 3.14 3.13
 1 -9 -1 6.02 3.21
 -1 9 0 1020.57 37.68
 1 -9 0 990.9 37.51
 -1 9 0 1005.21 37.19
 -1 9 -1 52.71 4.91
 1 -9 1 51.06 4.8
 -1 -9 -1 46.79 2.71
 -1 9 -1 44.3 2.71
 -1 -9 -1 49.78 4.14
 -1 -9 -2 620.19 22.54
 1 -9 2 565.01 21.42
 1 9 2 575.39 21.5
 -1 9 -2 604.52 23.44
 -1 9 -3 104.15 7.43
 1 -9 3 117.29 7.56
 -1 -9 -3 113.27 6.49
 1 -9 4 144.77 8.47
 -1 9 -4 126.4 8.45
 1 -9 5 2.15 3.25
 -1 9 -5 -2.61 4.18
 1 -9 6 19.93 4.07
 -1 9 -6 13.12 4.46
 -1 9 -7 5.55 4.76
 1 -9 7 -0.71 3.37
 -1 -9 -7 -0.49 2.67
 1 9 7 2.61 4.55
 -1 -9 -7 6.73 5.1
 -1 9 -8 5.45 4.77
 1 9 8 16.84 5.48
 -1 -9 -8 11.38 5.68
 1 -9 8 8.57 3.56
 1 9 9 41.98 6.27
 -1 -9 -9 42.69 4.45
 -1 -9 -9 46.71 6.73
 -1 9 -9 48.38 6.47
 1 -9 9 43.78 4.99
 1 9 10 62.46 7.16
 -1 -9 -10 52.77 4.81
 -1 -9 -10 57.45 7.26
 1 -9 10 59.86 5.63
 1 9 11 20.82 5.87
 -1 -9 -11 19.42 3.91
 -1 -9 -11 13.58 5.58
 1 -9 11 25.3 4.32
 1 9 12 110.27 9.51
 -1 -9 -12 116.02 7.35
 1 -9 12 112.72 7.71
 -1 -9 -13 10.13 3.5
 1 9 13 6.63 5.31
 1 -9 13 11.1 4.14
 1 9 14 148.92 11.81
 -1 -9 -14 191.64 10.08
 1 9 15 7.25 5.96
 1 9 16 160.19 12.29
 1 9 16 157.01 12.85
 1 9 17 -3.17 6
 1 9 17 1.84 6.68
 1 9 18 245.56 15.9
 1 9 18 228.27 16.89
 1 9 19 6.87 6.87
 1 9 19 4.14 7.85
 1 9 20 199.41 15.41
 1 9 20 193.45 16.47
 1 9 21 3.71 7.13
 1 9 21 24.18 9.81
 1 9 22 137.2 13.45
 1 9 22 137.57 14.9
 1 9 23 59.71 10.72
 1 9 23 66.83 12.74
 1 9 24 187.2 16.01
 1 9 24 178.36 17.79
 1 9 25 13.77 9.16
 1 9 25 2.72 10.4
 1 9 26 128.18 14.54
 1 9 26 124.17 16.71
 -1 10 27 25.62 10.19
 -1 10 27 15.05 12.29
 -1 10 26 76.13 11.81
 -1 10 26 74.26 13.92
 -1 10 25 33.78 9.29
 -1 10 25 40.98 12.01
 -1 10 24 131.56 12.98
 -1 10 24 106.06 14.35
 -1 10 23 93.29 11.2
 -1 10 23 62.6 11.99
 -1 10 22 127.82 12.6
 -1 10 22 145.48 14.92
 -1 10 21 185 14.26
 -1 10 21 206.05 16.36
 -1 10 20 30.1 7.91
 -1 10 20 36.68 9.49
 -1 10 19 195.37 13.81
 -1 10 19 207.63 16.03
 -1 10 18 29.37 7.09
 -1 10 17 83.82 9.29
 -1 10 16 60.3 7.92
 -1 10 15 81.54 8.87
 -1 -10 15 101.03 6.69
 -1 10 14 103.18 9.18
 -1 -10 14 102.37 6.83
 -1 10 13 64.3 7.47
 -1 -10 13 50.14 5.04
 -1 10 12 10.11 5.68
 -1 -10 12 1.53 2.98
 -1 -10 11 -3.05 3.05
 1 -10 -11 -0.85 2.07
 -1 10 11 0.58 4.76
 -1 10 10 12.24 5.08
 -1 -10 10 12.39 3.37
 1 10 -10 14.36 5.21
 1 -10 -10 13.82 2.23
 1 -10 -10 18.2 6.69
 1 -10 -9 7.01 6.01
 1 -10 -9 9.66 4.51
 -1 10 9 6.52 4.78
 1 10 -9 8.22 5.47
 1 -10 -9 9.12 2.2
 -1 -10 9 11.86 3.5
 1 -10 -8 74.69 8.78
 1 10 -8 58.9 6.87
 1 -10 -8 63.7 6.46
 -1 10 8 66.51 4.37
 -1 -10 8 67.11 5.56
 1 -10 -7 79.48 6.69
 1 10 -7 71.05 7.22
 1 -10 -7 74.4 8.52
 -1 -10 7 74.8 5.88
 1 -10 -6 165.94 7.6
 1 10 -6 186.31 10.7
 1 -10 -6 172.63 10.06
 1 -10 -6 183.08 12.18
 1 10 -5 57.74 6.21
 1 -10 -5 57.59 4.95
 1 -10 -5 67.23 6.08
 1 -10 -5 51.45 7.57
 1 -10 -4 200.61 10.5
 1 10 -4 190.63 10.86
 1 -10 -4 183.99 9.46
 1 10 -3 697.42 18.51
 1 -10 -3 695.34 16.86
 1 10 -3 714.6 13.62
 1 -10 -3 692.07 14
 1 10 -3 689.21 14.8
 -1 -10 2 517.61 21.38
 1 10 -2 521.37 20.88
 1 -10 -2 473.1 19.67
 -1 10 2 481.94 17.44
 -1 10 2 461.68 19.95
 1 10 -2 486.03 18.4
 -1 -10 1 689.06 27.91
 1 -10 -1 682.32 26.71
 -1 10 1 683.24 26.84
 -1 -10 0 88.82 6.74
 -1 10 0 72.76 5.87
 -1 10 0 84.58 6.09
 -1 10 -1 424.13 17.92
 -1 -10 -1 447.42 18.88
 -1 10 -1 413.67 18.03
 -1 -10 -2 332.68 15.59
 -1 10 -2 348.66 15.29
 1 -10 2 330.64 12.82
 1 10 2 344.36 12.93
 -1 10 -2 332.75 12.63
 -1 -10 -2 338.05 14.17
 1 -10 3 956.95 35.49
 1 10 3 990.87 35.67
 -1 10 -3 1003.54 37.66
 -1 -10 -3 986.85 38.01
 1 -10 3 981.92 38.18
 -1 -10 -3 1019.77 36.72
 -1 10 -4 253.38 12.9
 1 -10 4 266.54 13.12
 -1 -10 -4 258.77 11.96
 1 -10 5 1690.07 62.54
 -1 10 -5 1708.98 62.63
 1 -10 6 951.41 37.12
 -1 10 -6 970.55 37.63
 1 10 7 1396.44 54.14
 1 -10 7 1383.38 52.16
 -1 10 -7 1421.98 52.9
 -1 10 -8 619.77 25.64
 1 -10 8 593.73 24.43
 -1 -10 -8 647.09 26.33
 -1 -10 -8 573.21 21.53
 1 10 8 583.15 26.26
 1 -10 9 943.38 37.14
 -1 -10 -9 973.89 38.58
 1 10 9 976.88 39.5
 1 -10 10 567.49 23.94
 -1 -10 -10 604.44 23.21
 -1 -10 -10 557.28 25.27
 1 10 10 549.04 26.05
 1 -10 11 300.29 14.52
 -1 -10 -11 297.75 13.72
 -1 -10 -11 308.22 15.86
 1 10 11 296.6 16.47
 -1 -10 -12 279.39 12.69
 1 -10 12 242.78 13.01
 1 10 12 247.18 15.25
 -1 -10 -13 211.35 11.09
 1 -10 13 225.43 11.94
 1 10 13 212.44 13.98
 -1 -10 -14 184.84 9.97
 1 10 14 162.19 12.41
 1 -10 14 164.56 10.25
 1 10 15 238.32 15.09
 1 10 16 152.14 12.46
 1 10 17 36 7.95
 1 10 17 48.07 8.61
 1 10 18 66.57 10.57
 1 10 18 68.72 9.55
 1 10 19 36.55 8.96
 1 10 19 44 8.75
 1 10 20 17.75 9.32
 1 10 20 14.62 7.99
 1 10 21 44.27 11.12
 1 10 21 35.02 8.78
 1 10 22 115.79 14.45
 1 10 22 121.08 12.96
 1 10 23 16.55 10.47
 1 10 23 4.02 8.58
 1 10 24 9.27 10.59
 1 10 24 14.52 8.71
 1 10 25 10.97 10.9
 1 10 25 4.27 9.37
 1 10 26 -14.15 11.94
 1 10 26 3.28 9.18
 -1 11 26 1.34 11.45
 -1 11 26 -16.54 9.7
 -1 11 25 11.65 10.65
 -1 11 25 15.16 8.81
 -1 11 24 1.24 9.38
 -1 11 24 3.69 7.94
 -1 11 23 17.91 10.19
 -1 11 23 18.88 8.3
 -1 11 22 1.14 8.88
 -1 11 22 5.23 7.61
 -1 11 21 50.97 10.84
 -1 11 21 43.01 9.13
 -1 11 20 5.18 7.7
 -1 11 20 2.45 6.81
 -1 11 19 204.72 14.37
 -1 11 18 -6.09 6.09
 -1 11 17 181.34 13.08
 -1 -11 16 12.59 4
 -1 11 16 10.64 5.91
 -1 -11 15 403.69 17.12
 -1 11 15 359.94 19.87
 -1 -11 14 7.42 3.83
 -1 11 14 10.72 5.63
 -1 -11 13 1641.28 58.75
 -1 11 13 1539.12 61.74
 1 -11 -12 65.55 4.43
 -1 -11 12 72.69 5.8
 -1 11 12 68.77 8.07
 -1 -11 11 1221 44.86
 1 -11 -11 1179.27 43.04
 1 -11 -11 1245.37 48.23
 -1 11 11 1184.74 47.52
 -1 -11 10 5.92 3.48
 1 -11 -10 3.46 2.11
 1 -11 -10 5.7 6.9
 -1 11 10 2.41 4.76
 1 -11 -9 1017.78 39.52
 -1 11 9 906.44 33.74
 -1 -11 9 955.35 36.11
 1 -11 -9 955.01 37.21
 1 -11 -8 -2.51 6.97
 1 -11 -8 7.04 4.15
 -1 11 8 2.56 2.56
 -1 -11 8 2.94 3.1
 1 -11 -7 595.9 22.66
 1 11 -7 709.41 27.35
 1 -11 -7 701.86 26.58
 1 -11 -7 697.91 28.96
 1 11 -6 56.7 6.69
 1 -11 -6 63.95 6.3
 1 -11 -6 61.44 8.49
 1 11 -5 663.5 27.04
 -1 -11 5 606.3 27.29
 1 -11 -5 642.79 26.33
 1 -11 -5 669.94 28.75
 -1 -11 4 110.91 8.46
 1 11 -4 89.76 7.78
 1 11 -4 94.79 4.94
 1 11 -4 86.09 5.28
 1 -11 -4 94.78 7.21
 -1 -11 3 1037.47 44.87
 1 11 -3 1278.16 44.99
 -1 11 3 1204.38 41.51
 -1 -11 3 1192.82 41.38
 1 11 -3 1190.1 42.29
 1 -11 -3 1132.91 41.41
 1 11 -2 45.66 5.6
 1 11 -2 46.56 3.36
 -1 11 2 43.99 4.57
 -1 -11 1 -2.27 3.73
 -1 11 1 824.51 14.8
 -1 11 0 88.16 5.87
 -1 11 0 72.8 5.38
 -1 11 -1 1204.73 33.75
 -1 11 -1 1175.93 33.84
 -1 11 -2 3.08 3.81
 -1 -11 -2 -1.73 3.72
 1 11 2 1.97 1.72
 -1 -11 -2 0.24 1.45
 -1 11 -2 1.28 1.41
 1 -11 2 3.22 3.72
 -1 -11 -2 -0.26 3.09
 -1 -11 -3 305.33 10.16
 1 -11 3 280.46 8.11
 1 11 3 282.63 8.22
 -1 11 -3 312.12 11.41
 -1 11 -4 6.71 4.34
 -1 -11 -4 3.08 3.42
 1 -11 4 5.25 3.86
 -1 -11 -4 5.11 3.39
 -1 11 -5 162.51 9.88
 1 -11 5 153.88 9.72
 -1 -11 -5 160.08 8.93
 1 -11 6 108.63 7.95
 -1 11 -6 117.07 8.67
 1 -11 7 6.42 3.84
 -1 11 -7 2.37 5.08
 -1 -11 -8 1.11 2.41
 1 11 8 1.25 4.82
 -1 -11 -8 1.11 6.03
 1 -11 8 -2.97 3.66
 1 11 9 92.85 8.64
 -1 -11 -9 91.11 9.17
 1 -11 9 72.29 6.69
 1 11 10 5.35 5.5
 -1 -11 -10 7.22 3.4
 -1 -11 -10 7.79 6.35
 1 -11 10 6.02 3.98
 1 11 11 107.48 10.05
 -1 -11 -11 108.23 7.17
 -1 -11 -11 94.58 9.41
 1 -11 11 116.89 8.09
 1 11 12 45.44 7.65
 -1 -11 -12 45.54 4.94
 -1 -11 -12 36.89 7
 1 -11 12 47.08 5.69
 1 11 13 73.42 8.92
 -1 -11 -13 74.36 6.18
 1 -11 13 72.75 6.79
 -1 -11 -14 1.54 3.55
 1 -11 14 -3.24 4.35
 1 11 14 0.76 5.97
 -1 -11 -15 273.38 13.75
 1 -11 15 297.9 14.79
 1 11 15 286.98 17.2
 1 11 16 0.81 6.27
 1 11 17 150.98 12.8
 1 11 18 -7.01 7.31
 1 11 18 1.01 7.74
 1 11 19 129.26 12.45
 1 11 19 140.57 13.93
 1 11 20 -4.67 7.21
 1 11 20 1.11 7.96
 1 11 21 136.15 13.23
 1 11 21 139.1 15.58
 1 11 22 23.89 9.15
 1 11 22 16.03 10.32
 1 11 23 262.54 18.74
 1 11 23 244.17 20.44
 1 11 24 -2.1 8.48
 1 11 24 -8 10.18
 1 11 25 158.58 15.74
 1 11 25 177.86 17.99
 -1 12 26 62.76 10.87
 -1 12 26 53.86 12.77
 -1 12 25 32.63 9.96
 -1 12 25 50.9 12.35
 -1 12 24 62.03 10.6
 -1 12 24 51.56 11.65
 -1 12 23 118.32 12.45
 -1 12 23 99.16 14
 -1 12 22 106.12 12.03
 -1 12 22 112.91 13.9
 -1 12 21 207.13 15.43
 -1 12 21 224.44 17.67
 -1 12 20 118.09 11.78
 -1 12 20 99.49 12.22
 -1 12 19 47.38 8.47
 -1 12 18 61.62 8.83
 -1 12 17 35.32 7.38
 -1 -12 16 155.14 9.01
 -1 12 16 137.2 11.66
 -1 -12 15 38.07 4.99
 -1 12 15 32.06 7.28
 -1 -12 14 54.86 5.64
 -1 12 14 52.55 7.91
 -1 -12 13 10.32 3.91
 -1 12 13 -0.69 5.59
 1 -12 -12 3.21 2.51
 -1 -12 12 1.84 3.45
 -1 12 12 0.68 5.61
 1 -12 -11 80.28 4.96
 -1 -12 11 85.8 6.59
 -1 12 11 110.77 9.23
 1 -12 -10 49.02 3.83
 -1 -12 10 49.93 5.42
 -1 12 10 50.54 7.72
 -1 12 9 36.18 3.41
 -1 -12 9 35.4 4.8
 1 -12 -8 3.24 4.63
 1 -12 -8 4.72 7.33
 -1 -12 8 6.92 3.77
 1 -12 -7 28.99 5.48
 1 -12 -7 30.34 3.2
 1 -12 -7 34.9 8.26
 -1 -12 7 31.96 6.38
 -1 -12 7 38.78 4.97
 1 12 -6 -0.48 4.73
 -1 -12 6 -0.6 4.55
 1 -12 -6 -3.96 6.76
 1 -12 -6 4.31 4.33
 1 12 -5 24.19 5.45
 1 12 -5 22.57 2.94
 1 -12 -5 20.92 4.9
 -1 -12 5 24.45 5.25
 1 12 -4 224.68 12.15
 -1 -12 4 224.93 12.73
 1 12 -4 210.46 9.54
 1 -12 -4 209.88 8.88
 1 12 -4 211.95 8.55
 1 12 -3 263.71 11.37
 1 12 -3 277.81 13.89
 -1 -12 3 278.49 14.64
 1 12 -2 35.81 5.45
 -1 -12 2 31.04 5.35
 -1 12 1 75.88 6.09
 -1 -12 1 79.54 7.07
 -1 12 0 429.54 18.19
 -1 -12 0 386.52 18.89
 -1 12 0 414.77 17.94
 1 -12 0 441.73 18.59
 -1 12 -1 355.51 12.43
 -1 12 -1 336.11 12.19
 1 -12 1 341.02 12.82
 -1 12 -2 636.29 14.1
 -1 12 -2 625.49 14.17
 -1 -12 -3 299.65 12.42
 -1 12 -3 283.95 13.25
 1 -12 3 287.76 10.18
 1 12 3 284.28 10.33
 -1 12 -3 285.25 9.91
 1 -12 3 287.17 14.1
 1 -12 4 582.94 21.8
 1 12 4 552.65 21.78
 -1 -12 -4 575.92 24.74
 -1 12 -4 601.48 24.37
 1 -12 4 585.86 24.79
 -1 -12 -4 581.29 23.29
 -1 12 -5 805.14 32.59
 1 -12 5 816 32.95
 -1 -12 -5 814.84 31.65
 -1 12 -6 826.04 33.08
 1 -12 6 807.71 32.95
 -1 -12 -6 815.26 31.99
 -1 12 -7 553.77 24.95
 -1 -12 -7 588.5 24.1
 1 -12 7 588.39 24.81
 1 -12 8 567.63 23.82
 -1 -12 -8 617.63 25.98
 1 12 8 589.2 25.93
 -1 -12 -8 524.53 20.59
 1 -12 9 276.3 14.39
 -1 -12 -9 299.41 16.48
 1 12 9 298.36 16.57
 1 -12 10 424.55 19.1
 -1 -12 -10 418.19 20.81
 1 12 10 402.51 21.22
 1 -12 11 280.4 14.69
 -1 -12 -11 305.21 13.84
 -1 -12 -11 294.16 16.6
 1 12 11 305.89 17.21
 1 -12 12 87.63 7.36
 -1 -12 -12 91.53 6.66
 -1 -12 -12 86.07 9.54
 1 12 12 86.84 9.41
 -1 -12 -13 81.43 6.6
 1 -12 13 89.1 7.62
 1 12 13 101.78 9.81
 -1 -12 -14 378.51 17.4
 1 -12 14 431.97 18.82
 1 12 14 364.17 20.67
 -1 -12 -15 297.96 14.39
 1 12 15 272.35 17.53
 1 -12 15 313.19 15.44
 1 -12 16 175.52 11.29
 1 12 16 180.44 13.75
 1 12 17 290.01 18.28
 1 12 18 2.71 7.13
 1 12 19 93.35 12.12
 1 12 19 82.87 11.03
 1 12 20 35.25 10.08
 1 12 20 32.55 9.15
 1 12 21 103.55 13.48
 1 12 21 67.02 10.86
 1 12 22 18.66 10.6
 1 12 22 -1.01 8.16
 1 12 23 51.85 11.8
 1 12 23 46.83 10.83
 1 12 24 -5.38 10.32
 1 12 24 1.06 9.01
 1 12 25 4.16 10.59
 1 12 25 16.3 9.8
 -1 13 25 1.32 10.04
 -1 13 25 -7.8 9.5
 -1 13 24 25.42 11.1
 -1 13 24 39.3 9.82
 -1 13 23 1.22 10.17
 -1 13 23 -2.81 8.18
 -1 13 22 29.39 10.56
 -1 13 22 38.43 9.32
 -1 13 21 20.27 9.7
 -1 13 21 10.72 7.78
 -1 13 20 138.49 12.69
 -1 13 19 17.75 7.74
 -1 13 18 142.37 12.44
 -1 -13 17 -2.72 4.24
 -1 13 17 4.8 6.4
 -1 13 16 91.09 10.05
 -1 -13 16 111.97 7.77
 -1 13 15 0.77 6.38
 -1 -13 15 1.97 3.88
 -1 13 14 451.74 23.28
 -1 -13 14 473.22 20.2
 -1 -13 13 80.12 6.61
 -1 13 13 73.87 9.13
 1 -13 -13 72.01 4.81
 -1 -13 12 800.61 30.96
 -1 13 12 796.61 34.18
 1 -13 -12 755.97 28.69
 -1 -13 11 56.57 5.74
 -1 13 11 42.99 7.42
 1 -13 -11 44.16 3.8
 -1 13 10 414.15 21.59
 -1 -13 10 443.99 19.43
 -1 -13 9 5.24 4.13
 1 -13 -8 736.44 29.75
 -1 -13 8 753.22 30.35
 1 -13 -7 49.08 6.45
 1 -13 -7 41.68 5.21
 1 -13 -7 43.05 4.02
 -1 -13 7 41.33 7.13
 -1 -13 7 47.71 5.69
 1 -13 -6 495.48 21
 -1 -13 6 481.81 23.31
 1 -13 -6 501.09 22.01
 1 -13 -5 15.77 3.88
 1 13 -5 10.57 2.36
 1 -13 -5 13 2.78
 -1 -13 5 13.41 5.21
 1 13 -5 9.34 2.76
 1 13 -4 726.14 28.49
 -1 -13 4 710.53 29.39
 1 -13 -4 696.96 27.2
 -1 -13 4 646.16 24.01
 -1 13 4 702.53 24.28
 1 -13 -4 652.34 24.24
 1 13 -4 670.98 25.41
 1 13 -3 132.7 7.01
 -1 -13 3 160.9 10.64
 1 13 -3 134.28 9.44
 1 -13 -3 131.66 8.47
 1 -13 -2 869.31 35.42
 -1 -13 2 986.24 37.58
 -1 13 1 105.62 7.46
 -1 -13 1 133.64 9.29
 1 -13 -1 103.81 7.65
 -1 13 0 876.8 25.33
 -1 -13 0 845.55 27.32
 -1 13 -1 108.42 6.74
 -1 13 -1 112.17 7.08
 -1 -13 -1 96.66 7.58
 -1 13 -2 305.57 13.33
 -1 13 -2 289.84 13.43
 -1 -13 -2 284.15 14.29
 -1 -13 -3 24.38 4.39
 -1 13 -3 36.16 5.41
 -1 -13 -3 31.58 5.29
 -1 -13 -3 26.39 2.16
 1 -13 3 38.77 5.99
 1 -13 4 447.84 17.09
 1 13 4 453.57 17.24
 -1 -13 -4 409.17 18.76
 1 -13 4 452.23 20.79
 -1 -13 -4 467.52 20.75
 -1 13 -4 469.3 20.15
 1 -13 5 5.49 2.87
 -1 13 -5 7.39 4.72
 -1 -13 -5 4.67 4.2
 1 -13 5 5.69 4.34
 -1 -13 -5 1.83 3.92
 -1 13 -6 206.61 11.88
 -1 -13 -6 182.84 10.68
 1 -13 6 195.96 11.64
 -1 -13 -7 55.36 6.3
 1 -13 7 77.07 7.12
 -1 -13 -8 6.52 4.57
 1 13 8 10 5.59
 -1 -13 -8 5.82 6.92
 1 -13 8 8.47 4.4
 1 13 9 33.54 6.92
 -1 -13 -9 11.79 7.3
 1 -13 9 20.21 4.8
 1 13 10 113.19 10.51
 -1 -13 -10 101.84 10.57
 1 -13 10 114.71 8.57
 1 13 11 92.63 9.8
 1 -13 11 99.3 8.13
 -1 -13 -11 115.86 7.4
 1 13 12 8.69 6.36
 1 -13 12 9.96 4.63
 -1 -13 -12 6.66 3.6
 1 13 13 -6.47 6.32
 1 -13 13 8.1 4.66
 -1 -13 -13 -2.28 3.48
 1 13 14 48.22 8.24
 1 -13 14 43.8 6.18
 -1 -13 -14 44.94 5.26
 1 13 15 28.94 7.83
 1 -13 15 44.42 6.38
 -1 -13 -15 43.48 5.31
 1 -13 16 343.06 17.07
 1 13 16 323.32 19.65
 1 13 17 0.9 6.83
 1 13 18 117.13 12.05
 1 13 19 -8.86 8.35
 1 13 19 0.96 7.93
 1 13 20 134.1 14.51
 1 13 20 113.08 12.87
 1 13 21 -2.41 9
 1 13 21 -6.05 8.42
 1 13 22 220.12 18.86
 1 13 22 215.12 17.21
 1 13 23 11.81 10.38
 1 13 23 1.06 9.01
 1 13 24 196.71 19.07
 1 13 24 188.93 16.8
 1 13 25 37.81 12.99
 1 13 25 51.6 11.47
 -1 14 25 97.12 15.11
 -1 14 25 76.47 11.93
 -1 14 24 126.3 15.45
 -1 14 24 114.41 13.56
 -1 14 23 35.83 11.56
 -1 14 23 45.03 9.95
 -1 14 22 183.9 17.64
 -1 14 22 255.33 17.33
 -1 14 21 70.95 10.54
 -1 14 21 49.51 10.89
 -1 14 20 44.05 8.98
 -1 14 19 8.76 7.51
 -1 14 18 86.61 10.32
 -1 -14 17 105.62 7.86
 -1 14 17 86.42 10.52
 -1 -14 16 158.91 9.6
 -1 14 16 138.57 12.32
 -1 -14 15 46 5.91
 -1 14 15 54.19 8.64
 -1 -14 14 14.97 4.62
 -1 14 14 7.95 6.41
 -1 14 13 33.66 7.13
 -1 -14 13 23.28 4.87
 1 -14 -13 23.15 3.15
 -1 14 12 2.29 6.25
 -1 -14 12 -0.88 3.85
 1 -14 -12 1.63 2.45
 -1 14 11 -3.01 5.95
 -1 -14 11 0.45 3.84
 1 -14 -11 0.63 2.53
 -1 -14 10 6.08 4.16
 -1 -14 9 36.37 5.49
 1 -14 -9 3.53 3.83
 -1 14 9 22.98 3.48
 -1 -14 8 2.94 4.25
 1 -14 -8 0.43 3.18
 1 -14 -7 3.81 3.04
 -1 -14 7 7.78 5.69
 -1 -14 7 2.49 4.26
 1 -14 -7 2.93 3.29
 1 14 -6 197.55 6.91
 1 -14 -6 198.48 10.48
 1 14 -6 201.6 8.04
 -1 -14 6 203.2 12.08
 1 14 -5 93.93 4.47
 1 -14 -5 101.53 5.09
 -1 -14 5 113.85 9.47
 1 -14 -5 86.39 7
 1 14 -5 95.04 5.87
 -1 -14 4 187.02 12.24
 1 -14 -4 133.31 9.48
 1 14 -4 198.62 8.7
 -1 -14 3 12.2 5.43
 1 -14 -3 3.8 3.62
 -1 -14 2 87.15 7.71
 1 -14 -2 1.31 3.33
 1 -14 -1 -2.25 3.36
 -1 -14 1 5.19 4.79
 -1 14 1 4.77 3.68
 -1 -14 0 867.09 24.22
 -1 14 0 836.18 21.52
 -1 -14 -1 353.35 17.77
 -1 14 -1 367.69 16.61
 1 -14 1 352.95 17.22
 -1 14 -1 344 16.24
 -1 -14 -2 457.68 21.65
 -1 14 -2 460.74 20.52
 1 -14 2 466.29 21.33
 -1 14 -2 490.29 20.53
 -1 -14 -3 22.99 5.2
 -1 14 -3 20.71 5.25
 -1 14 -3 22.26 4.4
 1 -14 3 25.01 5.33
 -1 -14 -4 128.92 8.48
 -1 -14 -4 157.52 10.19
 -1 14 -4 148.82 9.69
 1 -14 4 143.95 5.96
 1 14 4 130.11 6.1
 -1 14 -4 123.55 5.51
 1 -14 4 146.33 10.11
 -1 -14 -5 11.65 4.21
 1 -14 5 7.84 3.05
 1 14 5 8.93 2.86
 -1 -14 -5 7.75 4.44
 1 -14 5 8.4 4.71
 -1 -14 -6 700.2 30.97
 -1 -14 -6 762.52 29.86
 1 -14 6 747.64 31.19
 -1 -14 -7 148.6 9.5
 1 -14 7 131.81 9.91
 1 -14 8 666.47 28.22
 1 14 8 647.75 30.08
 1 -14 9 337.55 16.81
 1 14 9 335.35 19.14
 1 -14 10 884.19 36.26
 1 14 10 918.21 39.1
 1 14 11 105.87 10.69
 1 -14 11 111.24 8.71
 -1 -14 -11 103.72 7.37
 1 14 12 160.58 12.6
 1 -14 12 147.22 9.92
 -1 -14 -12 122.83 8.26
 1 14 13 106.97 10.93
 1 -14 13 90.55 8.25
 -1 -14 -13 90.18 7.03
 1 14 14 237.23 16.17
 1 -14 14 229.56 13.45
 -1 -14 -14 236.65 12.14
 1 14 15 311.35 19.25
 1 -14 15 326.73 16.57
 -1 -14 -15 317.52 15.03
 1 14 16 330.01 19.93
 1 -14 16 321.42 16.66
 -1 -14 -16 321.95 15.32
 1 -14 17 109.89 9.04
 1 14 17 90.56 11.38
 1 14 18 51.74 9.97
 1 14 19 -0.99 7.56
 1 14 20 59.63 10.55
 1 14 20 48.2 11.64
 1 14 21 4.91 10.14
 1 14 21 8.25 8.75
 1 14 22 69.89 13.22
 1 14 22 53.77 11.18
 1 14 23 6.61 9.9
 1 14 23 3.23 9
 1 14 24 15.04 11.08
 1 14 24 24.14 9.87
 -1 15 24 2.59 9.83
 -1 15 24 -3.99 9.14
 -1 15 23 28.97 11.6
 -1 15 23 56.91 10.69
 -1 15 22 36.47 11.59
 -1 15 22 55.08 10.61
 -1 15 21 88.31 11.89
 -1 15 20 14.85 7.76
 -1 15 19 249.34 17.33
 -1 -15 18 -2.16 4.77
 -1 15 18 2.67 7.33
 -1 -15 17 82.58 7.46
 -1 15 17 100.12 11
 -1 -15 16 13.41 4.67
 -1 15 16 21.61 7.84
 -1 -15 15 232.31 12.51
 -1 15 15 223.93 15.84
 -1 -15 14 201.97 11.8
 -1 15 14 223.58 15.35
 -1 15 13 596.96 27.82
 -1 -15 13 571.88 24.13
 1 -15 -13 545.51 21.31
 -1 15 12 5.67 6.19
 -1 -15 12 6.66 4.38
 1 -15 -12 4.05 2.54
 -1 15 11 462.08 23.11
 -1 -15 11 447.26 20.11
 1 -15 -11 419.48 17.21
 1 -15 -10 24.93 5.17
 -1 -15 10 15.24 4.73
 -1 15 10 13.26 2.73
 1 -15 -9 910.23 34.36
 -1 15 9 813.77 31.23
 -1 -15 9 872.17 34.77
 1 -15 -8 72.52 4.27
 -1 -15 8 74.49 7.38
 1 -15 -8 82.14 7.24
 1 -15 -7 605.09 24.34
 1 -15 -7 613.36 26.27
 1 15 -7 641.26 23.91
 -1 -15 7 719.65 30.18
 -1 -15 7 651.98 27.56
 1 -15 -6 2.64 3.49
 1 -15 -6 2.67 2.44
 -1 -15 6 8.66 6.06
 1 15 -6 3.64 2.21
 1 15 -6 0.79 2.71
 1 -15 -5 539.18 10.68
 1 15 -5 619.74 14.11
 -1 -15 5 670.65 21.34
 1 15 -4 4.99 2.81
 -1 -15 4 5.38 5.44
 1 -15 -4 1.35 3.63
 -1 -15 3 835.74 27.03
 1 -15 -3 385.46 20.95
 -1 -15 2 154.41 11.29
 1 -15 -2 162.56 10.21
 -1 -15 1 160.66 11.41
 1 -15 -1 172.2 10.66
 -1 15 0 359.06 16.37
 -1 -15 0 350.08 18.01
 1 -15 0 337.91 17.11
 -1 15 -1 174.51 10.11
 1 -15 1 181.55 11.39
 -1 -15 -1 182.2 11.99
 1 -15 2 -1.11 4.64
 -1 -15 -2 1.76 4.62
 -1 15 -2 2.22 4.42
 -1 15 -2 -0.42 3.4
 -1 -15 -3 150.89 10.41
 -1 15 -3 150.08 9.82
 -1 15 -3 132.51 9.01
 -1 -15 -4 1.76 4.68
 -1 -15 -4 0.79 4.25
 -1 15 -4 -1.81 3.65
 1 -15 4 4.88 5.27
 -1 -15 -5 355.11 16.51
 -1 -15 -5 392.61 18.51
 1 -15 5 368.97 13.76
 1 15 5 351.57 13.92
 -1 15 -5 338.5 13.24
 1 -15 5 341.26 18.02
 -1 -15 -6 4.32 4.7
 1 15 6 1.62 2.96
 1 -15 6 1.5 3.14
 -1 -15 -6 -1.79 5.12
 1 -15 6 -0.59 4.42
 -1 -15 -7 45.56 6.79
 1 -15 7 49.5 6.97
 -1 -15 -7 52.55 6.63
 -1 -15 -8 9.94 4.89
 1 -15 8 5.2 4.78
 1 -15 9 -0.57 4.46
 1 15 9 6.56 6.38
 1 -15 10 2.81 4.57
 1 15 10 -5.85 6.49
 1 -15 11 20.71 5.53
 1 15 11 15.41 6.6
 -1 -15 -12 14.03 4.09
 1 -15 12 21.35 5.55
 1 15 12 28.01 7.84
 -1 -15 -13 90.37 6.92
 1 -15 13 85.86 8.16
 1 15 13 81.14 10.33
 -1 -15 -14 7.99 3.94
 1 -15 14 7.91 5.18
 1 15 14 -0.91 6.81
 -1 -15 -15 176.4 10.47
 1 -15 15 198.07 12.23
 1 15 15 189.34 14.92
 -1 -15 -16 75.22 6.41
 1 15 16 79.39 10.61
 1 -15 16 61.41 7.57
 1 15 17 127.73 12.89
 1 -15 17 125.87 9.86
 1 15 18 35.59 9.41
 1 15 19 197.59 16.5
 1 15 20 7.2 9.45
 1 15 20 22.84 8.99
 1 15 21 121.58 13.66
 1 15 21 114.31 14.89
 1 15 22 1.08 9
 1 15 22 3.86 10.28
 1 15 23 179.71 16.61
 1 15 23 227.11 19.59
 -1 16 23 122.59 13.76
 -1 16 23 121.34 15.35
 -1 16 22 -3.72 9.46
 -1 16 22 0.99 8.21
 -1 16 21 170 15.17
 -1 16 20 2.88 7.97
 -1 16 19 92.56 11.43
 -1 16 18 31.56 8.65
 -1 -16 17 89.27 8.05
 -1 16 17 98.37 11.28
 -1 -16 16 16.19 5.34
 -1 16 16 14.5 8.11
 -1 -16 15 118.76 8.88
 -1 16 15 100.31 11.46
 -1 -16 14 19.26 5.33
 -1 16 14 15.94 7.5
 -1 16 13 56.65 9.28
 1 -16 -13 42.09 4.04
 -1 -16 13 57.18 6.45
 -1 16 12 43.66 8.29
 1 -16 -12 24.6 3.46
 -1 -16 12 22.04 5.42
 1 -16 -12 29.93 5.84
 -1 16 11 29.72 7.49
 1 -16 -11 30.52 5.98
 -1 -16 11 37.68 5.88
 1 -16 -11 30.57 3.7
 1 -16 -10 -0.5 4.72
 -1 -16 10 10.43 5.12
 -1 16 10 4.28 2.59
 1 -16 -9 -8.35 4.88
 -1 16 9 -2.84 3.34
 -1 -16 9 1.69 4.7
 1 -16 -8 1.93 4.71
 1 16 -8 3.48 3.28
 1 -16 -8 4.31 2.99
 -1 -16 8 9.78 5
 1 -16 -7 61.72 6.72
 1 -16 -7 73.34 4.75
 -1 -16 7 71.26 8.92
 1 16 -7 62.34 4.22
 1 16 -7 68.99 5.28
 1 -16 -6 3.79 4.35
 -1 16 6 4.05 1.76
 1 -16 -6 2.78 2.07
 -1 -16 6 11.44 6.03
 1 16 -6 2.39 2.8
 -1 -16 5 86.77 9.09
 1 16 -5 70.73 5.25
 1 -16 -5 82.88 7.5
 1 -16 -4 9.7 4.77
 -1 -16 4 9.99 5.65
 1 -16 -3 86.29 7.79
 -1 -16 3 99.42 9.74
 -1 -16 2 198.78 13.11
 1 -16 -2 205.79 12.11
 -1 -16 1 456.73 22.13
 1 -16 -1 433.26 20.44
 -1 16 0 253.87 12.87
 1 -16 0 238.11 13.51
 -1 -16 0 229.36 14.48
 -1 16 -1 619.65 25.27
 -1 -16 -1 600.94 27.21
 1 -16 1 577.09 26.22
 -1 16 -2 185.1 10.52
 -1 -16 -2 170.41 11.88
 1 -16 2 179.53 11.79
 -1 16 -3 208.68 11.71
 -1 -16 -3 231.3 13.49
 -1 16 -4 91.94 7.57
 1 -16 4 97.02 8.96
 -1 -16 -4 87.27 8.53
 -1 16 -5 722.64 28.41
 -1 -16 -5 709.4 27.95
 -1 -16 -5 736.88 30.12
 -1 -16 -5 643.48 24.05
 1 -16 5 743.43 30.35
 -1 -16 -6 56.67 6.74
 -1 -16 -6 51.8 7.45
 1 -16 6 51.44 4.09
 1 16 6 54.08 4.16
 1 -16 6 51.05 7.52
 -1 -16 -7 583.23 26.51
 1 -16 7 579.82 22.77
 1 16 7 583.1 22.88
 1 -16 7 594.99 26.63
 -1 -16 -8 19.57 6.13
 1 -16 8 26.61 5.85
 -1 -16 -9 385.38 19.72
 1 -16 9 376.83 19
 1 16 9 375.33 21.35
 1 -16 10 76.08 7.83
 1 16 10 68.69 9.97
 1 -16 11 355.58 18.15
 1 16 11 359.03 20.93
 -1 -16 -12 113.84 7.75
 1 -16 12 104.12 9.03
 1 16 12 98.26 11.16
 -1 -16 -13 234.34 11.91
 1 -16 13 204.85 13.19
 1 16 13 219.3 16.1
 -1 -16 -14 114.56 7.95
 1 -16 14 102.52 9.49
 1 16 14 135.6 12.78
 -1 -16 -15 307.7 14.84
 1 -16 15 317.62 16.75
 1 16 15 314.44 19.94
 -1 -16 -16 153.31 9.64
 1 16 16 173.97 14.69
 1 -16 16 180.2 11.8
 1 16 17 98.01 11.88
 1 -16 17 115.61 9.74
 1 -16 18 143.31 11.06
 1 16 18 140.79 14.08
 1 16 19 52.09 10.6
 1 16 20 7.45 8.98
 1 16 21 36.84 10.69
 1 16 21 25.31 11.6
 1 16 22 -7.69 9.37
 1 16 22 -3.92 10.22
 1 16 23 11.15 9.64
 1 16 23 -4.04 10.51
 -1 17 23 3.09 9.05
 -1 17 23 22.07 10.62
 -1 17 22 -4.09 9.09
 -1 17 21 13.08 9.43
 -1 17 20 104.08 12.55
 -1 17 19 38.19 9.84
 -1 17 18 116.08 12.8
 -1 -17 17 4.96 4.68
 -1 17 17 -0.96 7.63
 -1 -17 16 145.13 9.96
 -1 17 16 132.81 12.99
 -1 -17 15 17.05 5.46
 -1 17 15 29.13 8.57
 1 -17 -14 336.23 17.72
 -1 -17 14 349.49 17.24
 -1 17 14 346.4 20.64
 1 -17 -13 209.08 12.79
 -1 -17 13 206.53 12.3
 1 -17 -13 194.79 9.11
 -1 17 13 200.02 15.29
 1 -17 -12 425.23 19.79
 -1 -17 12 424.87 19.77
 1 -17 -12 389.21 16.29
 -1 17 12 416.78 22.8
 1 -17 -11 68.16 7.58
 -1 17 11 75.38 9.94
 -1 -17 11 75.86 7.89
 -1 -17 10 591.06 26.25
 1 -17 -10 579.06 25.48
 1 -17 -9 251.52 14.09
 1 17 -9 256.66 11.64
 -1 -17 9 291.36 15.42
 1 17 -8 661.61 24.63
 1 -17 -8 600.28 23.35
 1 -17 -8 712.31 27.19
 1 -17 -8 585.35 23.57
 1 17 -8 597.18 22.87
 -1 -17 8 663.89 27.98
 1 17 -7 86.55 5.88
 1 -17 -7 85.52 6.48
 1 -17 -7 94.82 8.03
 -1 -17 7 71.7 4.03
 -1 17 7 99.42 4.58
 1 -17 -7 79.45 4.68
 -1 -17 7 87.76 8.57
 1 17 -6 290.03 12.88
 -1 -17 6 298.86 17.89
 1 -17 -6 295.18 15.34
 -1 -17 5 110.48 10.5
 1 -17 -5 75.85 7.68
 -1 -17 4 650.55 29.98
 1 -17 -4 652.9 27.83
 1 -17 -3 126.64 9.7
 -1 -17 3 155.29 11.82
 -1 -17 2 141.93 11.35
 1 -17 -2 122.74 9.41
 -1 -17 1 294.73 16.9
 1 -17 -1 295.79 15.89
 1 -17 0 18.54 5.84
 -1 -17 0 12.46 5.92
 -1 17 -1 237.64 12.68
 1 -17 1 246.28 14.15
 -1 -17 -1 224.89 14.43
 -1 17 -2 133.1 8.81
 1 -17 2 121.46 10.6
 -1 -17 -2 121.64 10.38
 1 -17 2 125.95 10.51
 -1 17 -3 16.4 4.39
 1 -17 3 14.18 6.24
 -1 -17 -3 9.99 5.44
 -1 17 -4 81.34 7.15
 1 -17 4 94.04 9.12
 -1 -17 -4 88.45 8.87
 -1 17 -5 2.41 4.09
 1 -17 5 3.47 5.16
 -1 -17 -5 -1.33 5.48
 -1 17 -6 17.22 5.01
 -1 -17 -6 22.74 6.58
 1 17 6 9.57 1.89
 1 -17 6 13.64 5.82
 -1 -17 -7 2.02 5.72
 1 -17 7 1.65 2.99
 1 17 7 3.11 2.81
 1 -17 7 6.06 5.54
 -1 -17 -8 -2.73 5.82
 1 -17 8 -1.32 5.34
 1 17 8 -0.57 3.3
 1 -17 8 0.27 3.69
 -1 -17 -9 13.21 6.24
 1 -17 9 9.69 5.4
 1 17 9 10.08 7.25
 1 -17 9 5.15 4.33
 -1 -17 -10 7.79 6
 1 -17 10 -2.55 5.15
 1 17 10 -7.41 7.57
 1 -17 11 6.93 5.42
 1 17 11 -1.89 7.11
 -1 -17 -12 50.35 5.85
 1 -17 12 53.96 7.49
 1 17 12 53.88 9.61
 -1 -17 -13 39.42 5.39
 1 -17 13 26.2 6.59
 1 17 13 20.49 8.54
 -1 -17 -14 65.45 6.13
 1 -17 14 62.27 8.02
 1 17 14 69.26 10.41
 -1 -17 -15 85.46 7.17
 1 -17 15 91.15 8.85
 1 17 15 92.49 11.67
 -1 -17 -16 0.8 3.91
 1 17 16 1.02 7.89
 1 -17 16 -1.85 5.93
 1 17 17 122.02 13.53
 1 -17 17 141.1 11.01
 1 -17 18 150.26 11.37
 1 17 18 136.9 14.62
 1 17 19 22.48 9.46
 1 17 20 189.84 16.53
 1 17 21 2.22 8.93
 1 17 21 18 10.52
 1 17 22 76.7 13.53
 1 17 22 105.55 13.72
 -1 18 22 126.74 14.09
 -1 18 21 -4.14 9.33
 -1 18 20 98.38 12.5
 -1 18 19 -4.05 9.05
 -1 18 18 65.42 10.96
 -1 18 17 118.79 12.89
 -1 18 16 70.29 11
 -1 -18 16 64.48 7.58
 1 -18 -16 59.94 8.51
 -1 18 15 3.94 7.74
 -1 -18 15 9.87 5.44
 1 -18 -15 3.67 5.92
 -1 18 14 73.21 10.88
 -1 -18 14 64.33 7.39
 1 -18 -14 68.67 8.38
 -1 18 13 0.96 7.79
 1 -18 -13 7.39 2.85
 -1 -18 13 9.14 5.29
 1 -18 -13 5.22 5.95
 -1 18 12 36.21 9.05
 1 -18 -12 38.01 4.02
 1 -18 -12 37.42 6.97
 -1 -18 12 37.07 6.52
 1 -18 -11 3.88 4.97
 -1 -18 11 3.05 5.09
 -1 18 11 -10.43 7.79
 1 -18 -10 -0.55 5.03
 1 18 -10 -1.72 3.6
 -1 -18 10 -2.53 5.51
 1 18 -10 -2.69 3.77
 1 -18 -9 8.8 3.24
 1 18 -9 1.57 3.32
 1 -18 -9 6.98 5.03
 1 18 -9 6.31 3.04
 -1 -18 9 5.18 5.41
 -1 18 8 32.85 3.23
 1 18 -8 35.55 4.22
 1 -18 -8 40.49 4.4
 -1 -18 8 24.61 6.16
 1 -18 -8 36.82 3.39
 1 -18 -8 35.75 5.9
 1 -18 -7 2.86 4.35
 1 18 -7 1.1 2.84
 -1 -18 7 4.06 5.44
 1 -18 -7 -2.16 5.09
 1 18 -6 114.03 6.81
 1 -18 -6 139.79 9.81
 -1 -18 6 117.07 11.32
 -1 -18 5 6.59 6.55
 1 -18 -5 -1.09 5.01
 -1 -18 4 199.38 14.05
 1 -18 -4 200.5 12.43
 -1 -18 3 7.03 6.21
 1 -18 -3 5.11 5.12
 1 -18 -2 349.69 17.66
 -1 -18 2 326.99 18.99
 -1 -18 1 385.11 20.4
 1 -18 -1 371.16 18.91
 -1 -18 0 797.05 35.42
 1 -18 0 823.2 34.28
 1 -18 1 104.59 9.56
 -1 -18 -1 80.73 9.28
 -1 18 -2 560.15 24.15
 1 -18 2 556.14 26.04
 1 -18 2 537.03 26.68
 -1 -18 -2 581.85 26.63
 -1 18 -3 90.24 7.55
 1 -18 3 72.7 9.09
 -1 -18 -3 98.13 9.69
 -1 18 -4 780.38 32.06
 1 -18 4 773.45 34.66
 -1 -18 -4 830.58 34.62
 -1 18 -5 160.35 10.25
 1 -18 5 169.9 12.35
 -1 -18 -5 135.84 11.34
 -1 18 -6 1071.01 42.6
 1 -18 6 1068.98 44.85
 -1 -18 -6 1134.78 44.9
 1 18 7 2.62 1.9
 -1 18 -7 -1.59 4.87
 1 -18 7 3.58 5.4
 -1 -18 -7 10.63 6.36
 -1 -18 -8 609.31 27.19
 1 -18 8 571.76 21.82
 1 18 8 558.74 22.01
 1 -18 8 577.22 26.82
 -1 -18 -9 2.17 6.07
 1 -18 9 1.14 3.92
 1 18 9 11.59 3.53
 1 18 9 -7.72 7.89
 1 -18 9 -2.75 5.88
 -1 -18 -10 539.4 25.26
 1 -18 10 511.49 21.71
 1 18 10 511.37 21.5
 1 18 10 532.96 27.27
 1 -18 10 485.7 24.14
 1 18 11 9.88 7.65
 1 -18 11 20.67 6.68
 -1 -18 -11 14.23 7.18
 1 18 12 382.3 22.7
 -1 -18 -12 385.47 17.37
 1 -18 12 353.54 19.21
 -1 -18 -12 398.76 20.93
 1 18 13 31.62 9.46
 1 -18 13 31.55 7.02
 -1 -18 -13 31.74 5.11
 1 18 14 240.19 17.8
 1 -18 14 241.41 14.45
 -1 -18 -14 218.77 11.97
 1 18 15 7.31 8.35
 1 -18 15 22.66 6.48
 -1 -18 -15 32.32 5.08
 1 18 16 159.98 14.92
 1 -18 16 148.09 11.69
 -1 -18 -16 160.93 9.62
 1 -18 17 44.75 7.65
 1 18 17 73.8 11.44
 1 18 18 76.04 11.79
 1 18 19 3.3 8.8
 1 18 20 58.07 11.65
 1 18 21 6.54 10.05
 1 18 21 5.67 9.22
 -1 19 21 61.75 11.57
 -1 19 20 1.06 8.82
 -1 19 19 68.12 11.61
 -1 19 18 147.41 14.8
 1 -19 -18 137.96 11.77
 -1 19 17 111.14 13.05
 1 -19 -17 120.64 10.75
 -1 19 16 27.88 9.44
 -1 -19 16 35.62 6.84
 1 -19 -16 26.01 7.39
 -1 19 15 285.89 19.68
 -1 -19 15 298.66 16.1
 1 -19 -15 287.68 16.4
 -1 19 14 119.51 13.13
 -1 -19 14 120 9.84
 1 -19 -14 108.84 9.96
 -1 19 13 274.31 18.11
 1 -19 -13 217.11 10.13
 -1 -19 13 254.64 14.33
 1 -19 -13 225.33 13.87
 -1 19 12 186.12 15.27
 1 -19 -12 196.94 12.58
 1 -19 -12 184.77 9.29
 -1 -19 12 220.98 13.3
 -1 19 11 196.28 15.97
 1 -19 -11 190.38 12.41
 1 -19 -11 194.32 10.27
 1 19 -11 188.58 10.21
 -1 -19 11 215.55 13.32
 1 -19 -10 75.51 8.22
 1 -19 -10 60.26 5.24
 1 19 -10 71.38 5.75
 -1 -19 10 94.2 9.23
 1 19 -9 331.21 13.73
 1 -19 -9 340.15 16.51
 -1 19 9 296 11.85
 1 -19 -9 282.05 12.16
 -1 -19 9 334.3 17.6
 1 -19 -8 43.1 6.96
 1 19 -8 50.58 4.84
 -1 -19 8 70.92 8.79
 1 -19 -7 671.62 28.25
 1 -19 -7 640.86 26
 1 19 -7 637.71 24.97
 -1 -19 7 655.13 29.75
 -1 -19 6 136.45 11.49
 -1 -19 6 132.84 12.78
 1 -19 -6 137.97 10.38
 -1 -19 5 436.22 23.68
 1 -19 -5 448.92 21.29
 1 -19 -4 230.83 13.79
 -1 -19 4 219.27 15.34
 -1 -19 3 457.84 23.79
 1 -19 -3 448.63 21.68
 1 -19 -2 170.4 12.01
 -1 -19 2 199.04 14.22
 1 -19 -1 110 9.84
 -1 -19 1 98.55 10.41
 -1 -19 0 224.23 15.02
 1 -19 0 204.97 13.5
 1 -19 1 60.34 8.27
 -1 -19 -1 56.54 8.66
 -1 19 -2 51.53 6.41
 1 -19 2 64.97 8.48
 -1 -19 -2 53.37 8.11
 -1 19 -3 180.7 11
 1 -19 3 211.71 14.27
 -1 -19 -3 173.76 13.21
 -1 19 -4 15.89 4.59
 1 -19 4 15.14 6.78
 -1 -19 -4 26.73 7.42
 -1 19 -5 28.95 5.35
 1 -19 5 19.61 6.91
 -1 -19 -5 35.16 7.56
 1 -19 6 0.77 6.44
 -1 -19 -6 -4.4 6.4
 -1 19 -7 0.52 4.19
 1 -19 7 -6.08 6.63
 -1 -19 -7 -6.64 6.41
 1 19 8 2.99 1.69
 -1 -19 -8 5.97 6.6
 -1 19 -8 -1.09 5.13
 1 -19 8 -0.74 6.36
 -1 -19 -9 25.62 7.52
 1 19 9 29.3 4.08
 1 19 9 40.47 9.1
 1 -19 9 31.97 7.02
 -1 -19 -10 3.81 6.65
 1 19 10 9.76 3.73
 1 19 10 8.16 7.93
 1 -19 10 7.13 6.17
 -1 -19 -11 54.15 8.72
 1 19 11 49.41 5.44
 1 19 11 42.32 9.84
 1 -19 11 38.71 7.48
 -1 -19 -12 5.52 6.89
 1 19 12 11.55 8.31
 -1 -19 -12 5.62 3.93
 1 -19 12 2.08 5.68
 -1 -19 -13 41.69 8.57
 1 19 13 15.94 9.15
 -1 -19 -13 25.01 4.83
 1 -19 13 35.94 7.41
 -1 -19 -14 13.06 7.71
 1 19 14 10.72 8.63
 -1 -19 -14 8.68 4.1
 1 -19 14 11.56 6.35
 -1 -19 -15 19.21 8.15
 -1 -19 -15 15.05 4.64
 1 19 15 7.58 9.15
 1 -19 15 14.94 6.35
 1 19 16 65.77 11.43
 1 -19 16 61.67 8.65
 1 19 17 33.16 10.82
 1 -19 17 45.76 7.84
 1 19 18 12.29 9.48
 1 19 19 168.25 16.48
 1 19 20 17.14 10.04
 -1 20 20 -13.07 9.6
 -1 20 19 131.04 14.28
 -1 20 18 15.15 9.42
 1 -20 -17 165.61 12.6
 -1 20 17 163.68 15.45
 1 -20 -16 12.05 7.01
 -1 -20 16 15.4 6.31
 -1 20 16 15.05 9.61
 1 -20 -15 64.97 8.71
 -1 -20 15 75.22 8.72
 -1 20 15 71.81 11.6
 1 -20 -14 -7.98 6.84
 -1 -20 14 1.25 5.76
 -1 20 14 -4.26 8.53
 1 -20 -13 38.6 7.41
 -1 20 13 39.03 10.21
 -1 -20 13 39.86 7.15
 1 20 -12 -2.39 3.67
 -1 20 12 -2.1 8.14
 1 -20 -12 -5.47 3.81
 1 -20 -12 -10.11 6.26
 1 -20 -12 -2.51 3.08
 -1 -20 12 -1.99 5.76
 -1 20 11 3.14 8.32
 1 20 -11 2.22 3.41
 -1 -20 11 -2.07 6.04
 1 -20 -11 6.02 3.37
 1 -20 -11 7.02 5.89
 1 20 -10 -0.59 3.23
 1 -20 -10 -2.44 2.79
 1 -20 -10 2.35 5.89
 -1 -20 10 0.71 6.02
 1 -20 -9 6.5 5.8
 -1 -20 9 7.32 6.24
 1 20 -9 5.32 3.03
 1 -20 -8 11.76 6.15
 1 20 -8 7.41 3.18
 -1 -20 8 6.02 6.32
 1 -20 -7 9.96 4.82
 -1 -20 7 11.52 6.81
 1 -20 -7 7.68 5.76
 1 -20 -6 0.6 5.69
 1 -20 -5 128.32 10.32
 -1 -20 5 135.19 12.59
 -1 -20 4 10.58 7.22
 1 -20 -4 11.15 5.72
 -1 -20 3 71.41 9.67
 1 -20 -3 67.9 8.4
 1 -20 -2 55.1 8.38
 -1 -20 2 96.39 10.57
 1 -20 -1 303.58 16.92
 -1 -20 1 287.35 17.94
 1 -20 0 68.52 8.71
 -1 -20 0 80.68 9.92
 1 -20 1 569.78 28.6
 1 -20 1 597.71 27.44
 -1 -20 -1 580.54 28.18
 1 -20 2 12.08 6.87
 -1 -20 -2 10.3 6.76
 -1 20 -3 360.06 17.53
 1 -20 3 373.89 21.05
 -1 -20 -3 401.12 20.87
 -1 20 -4 44.79 5.88
 1 -20 4 38.86 8.12
 -1 -20 -4 31.94 8.04
 -1 20 -5 395.88 18.74
 1 -20 5 412.39 22
 -1 -20 -5 398.62 21.36
 -1 20 -6 10.53 4.55
 1 -20 6 6.54 6.35
 -1 -20 -6 0.77 6.3
 -1 20 -7 394.64 18.93
 1 -20 7 402.74 21.66
 -1 -20 -7 420.62 21.75
 -1 20 -8 1.06 4.55
 1 -20 8 3.92 6.48
 -1 -20 -8 3.86 6.73
 1 20 9 389.16 23.55
 -1 -20 -9 424.38 21.77
 -1 20 -9 388.71 19.15
 1 -20 9 409.27 21.52
 -1 -20 -10 1.58 6.82
 1 20 10 2.67 3.12
 1 20 10 -1.07 7.84
 1 -20 10 0.75 5.94
 -1 -20 -11 321.07 18.58
 1 20 11 294.73 13.86
 1 20 11 319.14 20.71
 1 -20 11 310.54 17.89
 1 20 12 13.13 9.3
 1 20 12 14.52 4.75
 -1 -20 -12 20.16 8.08
 -1 -20 -12 23.3 4.97
 1 -20 12 20.35 6.92
 -1 -20 -13 186.86 14.13
 1 -20 13 152.52 12.22
 -1 -20 -13 175.4 10.37
 1 20 13 150.21 15
 -1 -20 -14 9.16 7.87
 1 -20 14 7.12 6.59
 -1 -20 -14 9.5 4.25
 1 20 14 4.45 8.76
 1 20 15 96.43 13.24
 1 -20 15 115.33 10.9
 -1 -20 -15 142.05 13
 1 20 16 15.85 9.78
 1 -20 16 32.65 7.69
 -1 -20 -16 25.69 8.94
 1 20 17 43.29 10.88
 -1 -20 -17 37.42 9.55
 1 20 18 18.35 9.6
 -1 -20 -18 22.12 9.24
 1 20 19 6.95 9.72
 -1 21 19 42.44 10.85
 -1 21 18 34.66 10.87
 -1 21 17 180.55 16.58
 -1 21 16 61.28 11.64
 -1 21 15 80.13 12.02
 -1 -21 15 80.02 8.98
 1 -21 -15 65.15 8.93
 -1 21 14 93.24 13.1
 -1 -21 14 103.85 9.98
 1 -21 -14 114.18 10.27
 -1 21 13 72.63 11.62
 -1 -21 13 73.15 8.8
 1 -21 -13 71.81 8.82
 -1 21 12 117.17 13.44
 -1 -21 12 116.11 10.73
 1 -21 -12 101.13 10.06
 -1 21 11 100.73 13.1
 -1 -21 11 94.5 10.14
 1 -21 -11 109.19 10.14
 1 21 -10 99.03 6.51
 -1 -21 10 116.14 10.78
 1 -21 -10 129.1 10.4
 -1 -21 9 84.41 10
 1 -21 -9 94.04 9.34
 -1 -21 8 399.54 20.82
 1 -21 -8 347.39 18.7
 -1 -21 7 137.58 12.31
 1 -21 -7 129.13 10.63
 -1 -21 6 514.99 26.26
 1 -21 -6 534.01 24.67
 -1 -21 5 194.24 14.34
 -1 -21 5 169.68 14.65
 1 -21 -5 167.93 12.41
 1 -21 -4 483.6 23.84
 -1 -21 4 544.78 27.03
 -1 -21 3 154.93 13.47
 1 -21 -3 139.99 11.46
 -1 -21 2 361.73 20.21
 1 -21 -2 311.06 17.98
 -1 -21 1 160.75 13.3
 1 -21 -1 140.28 11.88
 1 -21 0 5.06 6.54
 -1 -21 0 25.52 7.75
 -1 -21 -1 83.2 10.42
 1 -21 1 77.14 10.34
 -1 -21 -2 108.41 11.39
 1 -21 2 113.07 11.57
 -1 -21 -3 29.45 7.75
 1 -21 3 38.77 8.49
 -1 -21 -4 122.48 11.71
 1 -21 4 130.1 12.28
 -1 21 -4 128.17 8.86
 -1 -21 -5 -3.23 6.75
 1 -21 5 7.01 6.92
 -1 21 -5 -0.99 4.38
 -1 -21 -6 23.49 7.71
 1 -21 6 18.96 7.52
 -1 21 -6 22.41 5.05
 -1 -21 -7 2.4 7.18
 1 -21 7 9.3 6.88
 -1 21 -7 3.04 4.12
 -1 -21 -8 5.58 6.85
 -1 21 -8 1.04 4.42
 1 -21 8 6.61 6.93
 -1 -21 -9 20.08 7.88
 -1 21 -9 0.54 4.69
 1 21 9 1.11 8.48
 1 -21 9 4.84 6.7
 -1 -21 -10 30.81 8.45
 -1 21 -10 35.1 6.37
 1 21 10 47.88 10.79
 1 -21 10 34.7 8.17
 -1 -21 -11 4.09 7.34
 -1 21 -11 -1.75 5.04
 1 -21 11 3.88 6.86
 1 21 11 7.86 8.57
 -1 -21 -12 35.53 8.61
 1 -21 12 33.48 7.81
 -1 -21 -12 28.92 5.27
 1 21 12 22.75 10.03
 -1 -21 -13 0.84 7.84
 1 -21 13 8.28 6.67
 -1 -21 -13 5.58 4.36
 1 21 13 -4.58 8.85
 -1 -21 -14 186.23 14.52
 1 21 14 156.73 15.92
 1 -21 14 176.22 13.19
 -1 -21 -15 16.21 8.64
 1 21 15 16.22 9.75
 1 -21 15 24.97 7.78
 -1 -21 -16 69.17 11.02
 1 21 16 66.49 12.01
 1 -21 16 81.9 9.67
 -1 -21 -17 62.14 11.08
 1 21 17 70.34 12.58
 -1 -21 -18 54.93 10.96
 1 21 18 31.75 10.93
 -1 22 18 51.79 12.39
 -1 22 17 10.35 9.66
 -1 22 16 31.11 10.3
 -1 22 15 11.54 9.34
 -1 22 14 51.83 11.38
 -1 -22 14 31.66 7.96
 1 -22 -13 19.9 6.99
 -1 22 13 20.59 10.15
 -1 -22 13 20.6 7.11
 1 -22 -12 7.5 6.55
 -1 22 12 18.25 9.63
 -1 -22 12 16.88 7.03
 1 -22 -11 -1.86 6.54
 -1 22 11 -3.43 9.13
 -1 -22 11 3.82 6.7
 -1 -22 10 13.47 6.66
 1 -22 -10 9.96 6.39
 -1 -22 9 34.26 8.24
 1 -22 -9 35.61 7.42
 -1 -22 8 24.37 7.81
 1 -22 -8 19.74 6.72
 -1 -22 7 0.86 7.19
 1 -22 -7 -5.14 6.35
 -1 -22 6 25.38 8.05
 1 -22 -6 30.54 7.35
 -1 -22 5 4.94 7.82
 -1 -22 5 2.67 6.94
 1 -22 -5 -3.97 6.12
 -1 -22 4 144.53 13.66
 1 -22 -4 143.76 11.69
 -1 -22 3 11.27 7.72
 1 -22 -3 -1.38 6.11
 1 -22 -2 171.43 12.91
 -1 -22 2 176.3 14.3
 1 -22 -1 -3.66 7.09
 -1 -22 1 2.71 7.46
 1 -22 0 117.47 11.36
 -1 -22 0 115.7 12.15
 1 -22 0 125.72 12.3
 -1 -22 -1 -1.75 7.38
 1 -22 1 9.69 7.35
 -1 -22 -2 173.3 13.92
 1 -22 2 180.19 14.59
 -1 -22 -3 3.44 7.29
 1 -22 3 -0.95 7.2
 -1 -22 -4 390.82 21.94
 1 -22 4 394.97 22.45
 -1 -22 -5 9.21 7.65
 1 -22 5 4.6 7.51
 -1 22 -5 2.43 4.14
 -1 -22 -6 327.72 19.95
 1 -22 6 366.81 20.91
 -1 22 -6 354 17.05
 -1 -22 -7 14.24 8.01
 1 -22 7 7.1 7.64
 -1 22 -7 9.49 4.37
 -1 -22 -8 335.28 19.79
 -1 22 -8 331.05 16.48
 1 -22 8 341.31 19.94
 -1 -22 -9 17.38 8.01
 1 22 9 13.89 9.67
 -1 22 -9 12.45 4.72
 1 -22 9 10.97 7.45
 -1 -22 -10 249.2 16.72
 1 22 10 250.29 19.18
 -1 22 -10 264.04 14.21
 1 -22 10 255.76 16.61
 -1 -22 -11 24.12 8.22
 1 22 11 26.85 10.54
 -1 22 -11 18.12 5.38
 1 -22 11 21.06 7.74
 -1 -22 -12 383.69 21.68
 1 22 12 376.38 24.44
 -1 22 -12 368.82 18.9
 1 -22 12 423.25 21.54
 -1 -22 -13 -4.24 8.87
 1 22 13 4.75 9.54
 1 -22 13 3.92 7.25
 -1 -22 -14 189.49 15.27
 1 22 14 210.7 17.75
 1 -22 14 188.58 14.18
 -1 -22 -15 -12.07 8.95
 1 22 15 1.19 9.44
 1 -22 15 -1.52 7.18
 -1 -22 -16 168.12 14.67
 1 22 16 169 16.83
 1 22 17 14.43 10.05
 -1 23 16 115.18 14.7
 -1 23 15 104.81 14.01
 -1 23 14 59.57 11.84
 -1 -23 14 63.79 9.3
 -1 23 13 103.12 13.88
 -1 -23 13 112.59 10.96
 1 -23 -12 41.99 7.9
 -1 23 12 53.27 12
 -1 -23 12 62.91 9.16
 1 -23 -11 80.87 9.47
 -1 23 11 92.66 13.58
 -1 -23 11 106.88 10.9
 -1 -23 10 159.45 13.34
 1 -23 -10 154.15 12.14
 -1 -23 9 112.21 11.44
 1 -23 -9 98.85 10.07
 -1 -23 8 116.97 12.08
 1 -23 -8 133.96 11.12
 -1 -23 7 195.34 14.64
 1 -23 -7 133.89 11.6
 -1 -23 6 115.96 12.44
 1 -23 -6 125.56 11.06
 -1 -23 5 138.59 13.08
 1 -23 -5 127.94 11.26
 -1 -23 4 216.13 15.57
 -1 -23 4 173.08 14.83
 1 -23 -4 150.85 12.69
 -1 -23 3 215.63 16.8
 1 -23 -3 200.9 13.96
 1 -23 -2 149.65 12.29
 -1 -23 2 131.85 13.77
 -1 -23 1 122.66 13.44
 1 -23 -1 162.85 13.09
 1 -23 -1 189.76 14.82
 -1 -23 0 109.91 12.37
 1 -23 0 121.78 12.72
 -1 -23 -1 67.24 10.65
 1 -23 1 60.98 10.39
 -1 -23 -2 25.97 9.04
 1 -23 2 49.3 9.92
 -1 -23 -3 31.07 8.68
 1 -23 3 33.9 9.36
 -1 -23 -4 8.81 7.95
 1 -23 4 14.72 8.66
 -1 -23 -5 -8.66 7.77
 1 -23 5 4.82 7.7
 -1 -23 -6 18.04 8.08
 1 -23 6 25.61 8.46
 -1 -23 -7 6.85 7.79
 1 -23 7 13.9 8.02
 -1 23 -7 5.81 4.23
 -1 -23 -8 2.58 7.85
 -1 23 -8 -0.99 4.37
 1 -23 8 -0.9 7.24
 -1 -23 -9 -6.85 8.81
 1 23 9 7.23 9.64
 -1 23 -9 3.98 4.62
 1 -23 9 -1.76 7.12
 1 -23 10 8.6 7.44
 1 23 10 -1.2 9.46
 -1 -23 -10 -2.55 8.86
 1 -23 11 -3.38 6.98
 1 23 11 2.42 9.4
 -1 -23 -11 5.09 8.51
 1 -23 12 24.76 8.05
 1 23 12 12.2 9.82
 -1 -23 -12 -0.85 8.82
 1 -23 13 43.13 8.84
 1 23 13 30.62 10.64
 -1 -23 -13 17.13 8.92
 1 -23 14 10.36 7.86
 1 23 14 15.94 10.35
 -1 -23 -14 4.3 8.45
 1 -23 15 42.44 8.91
 1 23 15 53.98 12.08
 -1 -23 -15 33.77 9.95
 1 23 16 30.72 11.27
 -1 24 15 9.81 10.13
 -1 24 14 23.34 11.05
 -1 -24 13 30.77 7.95
 -1 24 13 47.74 11.94
 -1 -24 12 11.97 7.26
 -1 24 12 6.12 10.12
 -1 -24 11 31.54 8.69
 -1 24 11 33.27 11.21
 -1 -24 10 -8.62 8.11
 1 -24 -10 1.3 6.69
 -1 -24 9 -1.79 7.95
 1 -24 -9 -9.16 6.93
 -1 -24 8 3.67 7.5
 1 -24 -8 0.66 6.79
 -1 -24 7 -5.65 8.11
 1 -24 -7 3.38 6.93
 -1 -24 6 -1.93 7.67
 1 -24 -6 2.07 6.88
 -1 -24 5 67.59 10.56
 1 -24 -5 68.14 9.21
 -1 -24 4 3.97 7.95
 1 -24 -4 3.61 6.86
 -1 -24 3 127.15 13.5
 1 -24 -3 122.67 11.7
 1 -24 -2 21.35 8.12
 -1 -24 2 32.72 9.62
 1 -24 -1 97.11 12.65
 -1 -24 1 83.25 11.81
 1 -24 0 9.64 8.38
 -1 -24 0 0.95 7.9
 1 -24 1 45.68 10.05
 -1 -24 -1 38.52 9.89
 1 -24 2 6.32 8.23
 -1 -24 -2 4.62 8.69
 1 -24 3 217.9 17.22
 -1 -24 -3 235.44 16.91
 1 -24 4 8.18 8.27
 -1 -24 -4 8.15 8.44
 1 -24 5 364.91 21.32
 -1 -24 -5 300.9 19.81
 1 -24 6 -4.94 7.99
 -1 -24 -6 -0.89 8.19
 1 -24 7 325.09 20.33
 -1 -24 -7 302.63 19.5
 1 -24 8 14.1 8.21
 -1 -24 -8 0.87 8.39
 1 -24 9 294.01 18.61
 1 24 9 252.01 20.35
 -1 -24 -9 277.47 18.49
 1 -24 10 -4.47 7.73
 1 24 10 4.98 10.56
 -1 -24 -10 -0.87 8.65
 1 -24 11 255.37 17.04
 1 24 11 252.68 20.32
 -1 -24 -11 237.63 17.27
 1 -24 12 4.29 7.53
 1 24 12 15.1 10.67
 -1 -24 -12 -2.59 8.75
 1 -24 13 171.17 14.3
 1 24 13 168.84 17.24
 -1 -24 -13 182.88 15.23
 1 -24 14 31.22 8.45
 1 24 14 26.44 10.98
 -1 25 13 71.93 13.29
 -1 -25 12 28.94 8.57
 -1 25 12 20.21 10.36
 -1 -25 11 122.01 12.32
 -1 25 11 102.99 14.83
 -1 -25 10 67.94 10.4
 -1 -25 9 144.87 13.54
 -1 -25 8 26.74 9.17
 -1 -25 7 200.41 15.92
 1 -25 -7 181.12 13.7
 -1 -25 6 38.24 9.63
 1 -25 -6 40.63 8.3
 -1 -25 5 258.77 18.21
 1 -25 -5 213.82 15.01
 -1 -25 4 16.65 9.19
 1 -25 -4 19.93 7.74
 -1 -25 3 129.32 13.73
 -1 -25 3 141.59 14.78
 1 -25 -3 123.97 12.13
 1 -25 -2 11.31 8.61
 -1 -25 2 32.58 9.9
 1 -25 -1 101.38 13.55
 -1 -25 1 102.78 13.24
 1 -25 0 15.63 9.71
 -1 -25 0 14.63 9
 1 -25 1 35.37 10.11
 -1 -25 -1 50.96 10.38
 1 -25 2 18.64 8.74
 -1 -25 -2 19.01 9.24
 1 -25 3 4.32 8.44
 -1 -25 -3 10.3 8.63
 1 -25 4 36.08 9.62
 -1 -25 -4 44.34 10
 1 -25 5 5.23 8.55
 -1 -25 -5 3.66 8.35
 1 -25 6 2.05 8.38
 -1 -25 -6 6.37 8.46
 1 -25 7 47.98 10.1
 -1 -25 -7 38.76 9.9
 1 -25 8 17.54 9.02
 1 25 8 1.29 10.28
 -1 -25 -8 7.11 8.49
 1 -25 9 9.5 8.02
 1 25 9 24.48 10.43
 -1 -25 -9 9.7 8.4
 1 -25 10 -1.85 7.85
 1 25 10 6.43 10.29
 -1 -25 -10 8.79 8.72
 1 -25 11 -0.91 7.87
 1 25 11 1.29 10
 -1 -25 -11 -3.51 9.38
 1 25 12 -11.65 10.97
 1 -25 12 3.55 7.55
 -1 26 11 -2.61 10.68
 -1 -26 11 -2.66 7.77
 -1 26 10 11.85 10.76
 -1 -26 10 4.62 7.87
 -1 -26 9 4.8 8.3
 -1 -26 8 11.88 9.05
 -1 -26 7 13.18 8.69
 -1 -26 6 16.65 9.1
 -1 -26 5 3.19 8.74
 1 -26 -5 -0.73 7.23
 -1 -26 4 105.85 13.25
 1 -26 -4 115.39 11.88
 -1 -26 3 61.41 11.74
 1 -26 -3 53.25 11.02
 -1 -26 2 146.15 14.7
 1 -26 -2 162.58 15.74
 -1 -26 2 112.61 13.88
 1 -26 -1 32.69 11.02
 -1 -26 1 26.56 9.89
 1 -26 0 251.27 19.53
 -1 -26 0 260.48 18.93
 1 -26 1 5.74 8.87
 -1 -26 -1 -5.88 9.07
 1 -26 2 212.93 17.84
 -1 -26 -2 237.02 17.97
 1 -26 3 23.46 10.15
 -1 -26 -3 30.58 9.97
 1 -26 4 336.66 22.21
 -1 -26 -4 338.45 21.12
 1 -26 5 40.03 10.56
 -1 -26 -5 28.76 9.83
 1 -26 6 335.44 20.9
 -1 -26 -6 252.89 18.56
 1 -26 7 24.8 9.77
 -1 -26 -7 54.86 10.65
 1 -26 8 288.53 19.33
 1 26 8 294.23 22.08
 -1 -26 -8 251.06 18.61
 1 -26 9 25.47 9.32
 1 26 9 17.24 10.39
 -1 -26 -9 20.58 9.5
 1 26 10 189.26 18.24
 1 -26 10 170.18 15.04
 -1 -27 8 148.8 14.91
 -1 -27 7 39.8 10.92
 -1 -27 6 288.03 20.74
 1 -27 -5 42.24 11.96
 -1 -27 5 63.71 11.63
 1 -27 -4 109.8 14.23
 -1 -27 4 128.52 14.23
 -1 -27 3 3.4 8.76
 1 -27 -3 15.95 10.36
 1 -27 -2 138.68 15.09
 -1 -27 1 21.86 9.53
 1 -27 -1 21.74 10.26
 -1 -27 1 17.4 9.41
 -1 -27 0 185.71 16.34
 1 -27 0 163.95 16.45
 -1 -27 -1 18.02 9.36
 1 -27 1 18.95 9.65
 -1 -27 -2 15.71 9.43
 1 -27 2 12.87 9.78
 -1 -27 -3 -6.77 9.06
 1 -27 3 -2.3 9.36
 -1 -27 -4 -1.91 8.82
 1 -27 4 3.4 8.92
 -1 -27 -5 -9.42 8.78
 1 -27 5 -3.34 9.01
 -1 -27 -6 11.13 9.31
 1 -27 6 9.79 8.61
 -1 -27 -7 -3.67 9.26
 1 -27 7 -1.06 8.95
 -1 -28 3 63.12 12.29
 1 -28 -3 63.15 12.26
 -1 -28 2 17.78 10.31
 1 -28 -2 10.02 10.63
 1 -28 -1 54.69 11.79
 1 -28 0 43.06 11.59
 -1 -28 0 50.82 11.9
 -1 -28 0 51.76 11.63
 1 -28 1 90.03 13.82
 -1 -28 -1 96.33 13.31
 1 -28 2 56.29 12.09
 -1 -28 -2 72.69 11.6
 -2 0 29 8.96 12.22
 2 0 -28 79.01 10.59
 -2 0 28 78.9 15.43
 2 0 -27 -12.48 7.71
 -2 0 27 -3.6 10.06
 -2 0 27 9.55 11.33
 2 0 -26 21.19 7.78
 -2 0 26 5.41 9.21
 2 0 -25 -3.48 7.45
 -2 0 25 0.9 8.41
 -2 0 25 -2.47 10.04
 -2 0 24 194.02 15.9
 -2 0 24 235.11 18.5
 -2 0 23 -11.14 8.54
 -2 0 23 -2.21 9.14
 -2 0 22 599.15 30.88
 2 0 -21 -2.1 2.12
 -2 0 21 5.86 7.85
 2 0 -20 157.51 7.18
 -2 0 20 220.16 15.04
 2 0 -19 -1.33 2.03
 -2 0 19 -7.66 6.69
 -2 0 18 531.48 20.54
 2 0 -18 447.05 17.62
 -2 0 18 491.44 24.19
 2 0 -17 -0.87 4.47
 -2 0 17 4.56 3.98
 -2 0 17 -2.93 5.53
 2 0 -17 1 1.81
 -2 0 16 1267.73 49.14
 2 0 -16 1274.28 46.23
 2 0 -16 1189.61 43.18
 -2 0 15 3.74 5.15
 2 0 -15 2.23 3.54
 2 0 -15 0.64 1.68
 -2 0 14 1179.19 44
 2 0 -14 1099.37 38.77
 2 0 -14 1029.74 40.93
 2 0 -13 -0.94 3.07
 2 0 -13 0.78 1.47
 -2 0 13 -2.58 4.78
 -2 0 12 700.48 29.03
 2 0 -11 -1 2.59
 -2 0 11 2.91 4
 2 0 -10 997.82 36.78
 -2 0 10 1010.69 38.44
 2 0 -9 -2.27 2.75
 -2 0 9 1.85 2.58
 -2 0 9 -1.92 3.95
 2 0 -8 2162.05 75.12
 -2 0 8 2096.31 75.24
 -2 0 8 2172.14 76.41
 2 0 -7 -0.64 2.05
 -2 0 7 -0.68 2.98
 2 0 -7 0.43 3.15
 -2 0 7 0.27 2.01
 -2 0 6 161.69 7.58
 2 0 -6 149.13 7.55
 -2 0 6 144.19 6.48
 2 0 -6 161.55 6.49
 2 0 -5 5.27 1.54
 -2 0 5 0.28 2.42
 2 0 -5 0.77 2.7
 -2 0 4 759.3 27.47
 -2 0 4 766.61 26.99
 2 0 -4 785.86 26.97
 -2 0 4 782.24 27.92
 2 0 -4 730.46 27.81
 -2 0 3 0.67 1.87
 2 0 -3 0.2 3.26
 2 0 -3 2.63 1.43
 -2 0 3 0.55 1.5
 -2 0 3 2.2 1.9
 2 0 -2 90.61 5.17
 -2 0 2 83.91 4.17
 -2 0 2 85.8 4.64
 2 0 -2 88.02 5.6
 -2 0 2 82.06 4.12
 -2 0 1 0.88 1.18
 2 0 -1 -1.17 2.89
 2 0 -1 0.16 2.75
 -2 0 1 -0.2 1.76
 2 0 0 296.16 12.87
 -2 0 0 320.74 11.61
 -2 0 0 305.45 11.86
 -2 0 0 297.94 11.28
 -2 0 -1 0.53 1.95
 2 0 1 -0.22 3.23
 -2 0 -1 2.02 2.16
 -2 0 -2 3877.23 138.85
 -2 0 -2 3960.31 137.79
 -2 0 -2 4056.53 137.89
 -2 0 -2 3999.8 136.98
 -2 0 -2 3905.28 137.63
 -2 0 -3 4.83 2.86
 -2 0 -3 -1.31 2.97
 -2 0 -3 3.95 2.55
 -2 0 -4 9600.13 312.04
 2 0 4 9219.5 312.22
 -2 0 -5 0.5 3.44
 2 0 5 0.55 3.33
 -2 0 -6 1147.55 43.29
 2 0 6 1159.81 44.08
 2 0 6 1189.28 42.8
 2 0 6 1174.37 43.48
 2 0 7 -0.79 3.25
 2 0 7 0.35 3.37
 -2 0 -7 -0.63 3.97
 2 0 8 658.7 26.86
 2 0 8 665.14 25.86
 2 0 9 0.43 3.59
 2 0 9 -2.46 3.68
 2 0 10 2248.19 82.44
 2 0 10 2336.38 81.08
 -2 0 -10 2194.58 80.52
 -2 0 -11 -0.84 4.43
 2 0 11 2.03 4.6
 2 0 11 1.75 3.67
 -2 0 -11 -0.31 3.11
 2 0 12 1522.97 59.09
 -2 0 -12 1560.66 58.16
 2 0 12 1476.6 59.91
 2 0 12 1585.39 57.45
 -2 0 -12 1588.8 56.92
 2 0 13 0.78 4.15
 -2 0 -13 -1.71 3.39
 2 0 13 -2.1 5.91
 2 0 14 819.62 34.08
 2 0 14 704.53 27.92
 -2 0 -14 792.71 29.6
 2 0 15 -2.45 6.31
 2 0 15 -0.24 3.23
 -2 0 -15 -2.93 3.87
 2 0 16 1480.93 56.37
 -2 0 -16 1521.88 51
 2 0 17 -6.58 7.84
 2 0 17 6.79 6.58
 2 0 17 -1.8 3.48
 2 0 18 332.49 20.17
 2 0 18 324.85 18.15
 2 0 18 278.92 12.87
 2 0 19 -2.14 8.17
 2 0 19 -5.06 6.74
 2 0 19 -1.27 3.36
 2 0 20 168.98 15.22
 2 0 20 163.46 13.01
 2 0 20 113.28 7.09
 2 0 21 2.78 6.95
 2 0 21 13.2 9.44
 2 0 22 148.4 15.88
 2 0 22 119.14 12.38
 2 0 23 -14.69 10.68
 2 0 23 4.03 7.59
 2 0 24 140.19 17.05
 2 0 24 136.62 14.07
 2 0 25 -4.42 12.1
 2 0 25 6.3 8.26
 2 0 26 43.09 13.4
 2 0 26 49.49 10.42
 2 0 27 -8.03 12.78
 -2 -1 29 74.31 15.71
 -2 1 29 80.61 16.04
 2 1 -28 57.43 10.08
 -2 -1 28 61.21 14.3
 -2 1 28 29.43 12.8
 2 1 -27 26.28 8.68
 2 -1 -27 18.53 7.64
 -2 -1 27 27.5 10.75
 -2 1 27 27.35 10.4
 -2 -1 27 29.29 12.43
 -2 1 27 24.19 11.59
 2 1 -26 0.93 7.91
 2 -1 -26 8.36 6.76
 -2 -1 26 -1.83 9.29
 -2 1 26 -2.67 9.18
 -2 -1 26 -2.66 10.64
 -2 1 26 19.23 10.82
 2 -1 -25 1.64 6.65
 -2 1 25 3.56 8.83
 -2 -1 25 5.4 8.83
 -2 1 25 9.76 10.08
 -2 -1 25 3.77 10.39
 2 -1 -24 35.4 7.69
 -2 1 24 27.28 9.34
 -2 1 24 38.17 10.58
 -2 -1 24 43.92 10.95
 2 -1 -23 0.79 6.46
 -2 1 23 14.65 8.55
 -2 1 23 3.28 8.79
 -2 -1 23 15.72 9.28
 2 -1 -22 23.67 7.1
 -2 1 22 10.07 7.89
 -2 -1 22 22.21 9.39
 -2 1 22 32.87 9.61
 2 1 -21 13.89 1.91
 2 -1 -21 12.58 2.6
 -2 1 21 10.53 7.87
 -2 1 21 22.18 8.27
 -2 -1 21 1.99 7.78
 2 -1 -20 12.31 2.58
 2 1 -20 7.94 1.93
 -2 -1 20 13 7.27
 -2 1 20 19.87 7.59
 -2 1 19 -0.84 6.23
 -2 -1 19 -2.61 6.55
 2 -1 -19 0.54 2.17
 2 1 -19 -1.82 1.84
 -2 1 19 -1.47 4.25
 -2 1 18 13.35 6.74
 -2 -1 18 21.78 6.75
 -2 1 18 16.36 4.29
 2 1 -18 10.98 2.02
 2 -1 -18 18.72 2.63
 2 1 -17 17.33 4.85
 2 -1 -17 28.74 5.4
 2 -1 -17 23.07 2.73
 -2 -1 17 26.9 7.03
 -2 1 17 22.6 6.89
 -2 1 17 22.33 4.39
 2 1 -17 15.35 2.15
 -2 -1 16 31.71 6.83
 -2 1 16 42.38 7
 2 1 -16 40.53 2.71
 2 -1 -16 34.55 3.33
 -2 1 16 45.49 4.95
 2 -1 -16 43.13 5.55
 2 1 -16 52.56 5.69
 -2 1 15 38.9 6.34
 -2 -1 15 39.25 6.82
 2 1 -15 28.17 2.22
 -2 1 15 33.19 4.28
 2 1 -15 6.52 3.71
 2 -1 -15 18.23 4.22
 -2 1 14 211.39 12.2
 -2 -1 14 193.15 11.87
 2 1 -14 158.28 9.05
 2 -1 -14 97.97 8.39
 -2 1 14 201.94 10.29
 2 1 -14 177.47 6.8
 -2 1 13 42.2 6.04
 -2 -1 13 40.57 6.38
 2 -1 -13 47.08 4.89
 2 1 -13 37.97 4.45
 2 1 -13 37.88 2.37
 -2 1 13 41.39 5.01
 -2 1 12 303.66 15.44
 -2 -1 12 357.57 15.98
 -2 1 12 314.02 14.02
 2 1 -12 300.13 11.25
 -2 -1 11 833.25 31.48
 -2 1 11 846.33 31.42
 2 -1 -11 832.97 29.73
 -2 1 11 807.96 29.82
 2 1 -11 807.74 29.39
 2 1 -11 740.43 27.14
 2 -1 -10 93.21 5.86
 -2 -1 10 87.64 7
 -2 1 10 93.53 7.1
 2 1 -10 93.09 5.71
 -2 1 10 91.58 5.84
 2 1 -10 94.62 6.99
 -2 -1 9 2458 89.34
 -2 1 9 2485.07 89.16
 2 1 -9 2567.42 89.06
 2 -1 -9 2503.99 87.97
 -2 1 9 2498.75 87.98
 2 1 -9 2489.69 87.77
 -2 -1 8 992.56 37.81
 -2 1 8 1003.54 37.72
 2 1 -8 1065.25 37.83
 2 -1 -8 1003.21 36.67
 2 1 -8 1027.77 36.51
 -2 1 8 995.14 36.64
 2 -1 -7 731.31 26.28
 2 1 -7 726.1 27.34
 -2 -1 7 713.99 27.29
 2 1 -7 709.86 26.99
 -2 1 7 753.43 27.33
 2 -1 -7 700.31 27.76
 2 1 -7 706.52 26.05
 -2 1 7 717.76 26.22
 -2 -1 6 2155.29 74
 2 1 -6 2095.67 73.74
 2 1 -6 2159.17 74.21
 2 -1 -6 2065.78 73.57
 2 1 -6 2105.45 72.93
 -2 1 6 2105.04 73.05
 2 -1 -6 2033.6 73.05
 2 -1 -5 1307.09 46.85
 -2 -1 5 1379.2 47.67
 2 1 -5 1287.61 47.48
 -2 -1 5 1384.83 47.13
 2 1 -5 1353.79 46.93
 2 1 -5 1333.03 46.19
 -2 1 5 1327.73 46.28
 2 -1 -5 1272.3 46.3
 2 1 -4 936.75 33.99
 -2 1 4 928.78 33.2
 -2 -1 4 984.87 33.79
 2 1 -4 936.76 33.62
 2 -1 -4 995.31 33.54
 -2 1 4 999.13 34.85
 2 -1 -4 887.92 33.7
 -2 -1 4 975.9 34.46
 2 1 -3 4147.14 146.92
 -2 -1 3 4262.96 146.38
 2 -1 -3 4166.93 145.58
 -2 1 3 4122.61 145.64
 -2 1 3 4240.16 146.52
 -2 -1 3 4349.4 146.02
 -2 -1 3 4184.4 145.54
 2 1 -3 4234.75 145.42
 -2 1 3 4408.02 146.87
 2 1 -3 4313.85 147.1
 -2 1 3 4228.72 145.79
 -2 -1 2 6.22 1.97
 -2 1 2 -0.63 2.49
 -2 1 2 0.39 1.74
 -2 -1 2 3.69 2.5
 -2 1 2 5.79 1.63
 2 1 -2 4.86 3.16
 2 -1 -2 2.27 2.94
 2 1 -2 5.03 2.92
 -2 1 1 3.19 1.95
 -2 -1 1 3.99 1.43
 2 1 -1 0.78 3.23
 2 -1 -1 3.68 3.17
 2 1 -1 5.67 3.01
 2 1 -1 5.07 2.84
 -2 1 0 139.53 6.15
 2 -1 0 117.19 7.54
 -2 -1 0 143.42 5.87
 2 -1 0 147.94 7.23
 2 1 0 94 6.79
 -2 1 0 126.82 5.87
 -2 1 0 124.16 5.74
 -2 1 0 130.65 6.43
 -2 1 -1 67.4 4.41
 -2 1 -1 73.75 4.22
 -2 -1 -1 77.47 4.33
 2 -1 1 70.58 6.12
 2 1 1 46.98 5.05
 2 -1 1 71.75 5.29
 -2 1 -1 66.62 4.16
 -2 1 -1 73.07 4.38
 -2 1 -1 65.4 4.36
 2 -1 2 2297.02 78.11
 2 -1 2 2057.24 79.79
 -2 -1 -2 2260.89 79.66
 -2 -1 -2 2270.7 78.65
 -2 1 -2 2276.12 78.64
 -2 1 -2 2218.54 78.59
 -2 1 -2 2271.47 78.7
 -2 1 -2 2192.88 78.53
 -2 -1 -3 2269.02 80.28
 -2 -1 -3 2239.68 79.54
 -2 1 -3 2270.74 79.55
 -2 1 -3 2314.27 79.65
 2 -1 3 2258.93 78.51
 -2 1 -3 2202.86 79.57
 -2 1 -4 98.93 6.36
 -2 1 -4 106.05 6.23
 2 1 4 103.88 6.27
 -2 1 -5 1843.36 66.08
 2 1 5 1765.49 66.58
 2 1 5 1903.61 66.16
 2 1 6 1265.21 46.6
 -2 1 -6 1223.77 46.57
 2 1 6 1244.03 45.75
 -2 1 -6 1295.46 45.78
 2 1 6 1264.84 47.16
 2 1 7 400 18.2
 2 1 7 421.58 18.67
 2 1 7 424.1 17.32
 2 -1 7 424.66 17.53
 -2 1 -7 434.79 17.28
 2 1 8 1082.19 40.06
 2 1 8 1043.37 40.29
 -2 1 -8 1035.62 39.63
 -2 -1 -8 984.29 39.22
 2 1 8 1051.23 38.82
 2 -1 8 1073.86 39.1
 -2 1 -8 1037.82 38.63
 2 1 9 30.1 4.71
 -2 1 -9 33.86 3.96
 -2 1 -9 0.78 3.47
 2 1 9 28.51 5.08
 2 1 9 28.83 4.26
 2 -1 9 28.86 4.25
 2 1 9 30.84 2.44
 2 1 10 203.93 11.15
 2 1 10 171.13 10.45
 -2 1 -10 100.69 8.93
 2 1 10 176.91 9.42
 2 -1 10 196.94 10
 -2 1 -10 204.23 9.34
 2 1 11 69.31 4.35
 -2 -1 -11 89.21 7.12
 2 1 11 75.54 7.39
 2 1 11 69.78 7.06
 -2 1 -11 76.99 6.71
 2 -1 11 82.43 8.4
 -2 1 -11 80.76 7.31
 2 1 11 71.78 6.12
 2 -1 11 79.3 6.53
 -2 1 -11 75.69 5.81
 2 1 12 3.22 2.61
 -2 -1 -12 2.74 4.21
 -2 1 -12 15.67 4.76
 2 -1 12 9.26 5.72
 2 1 12 7.06 4.81
 2 1 12 8.2 4.84
 2 1 12 5.73 3.94
 2 -1 12 9.54 4.14
 -2 1 -12 6.16 3.42
 2 1 13 5.97 2.64
 2 1 13 8.24 4.7
 2 1 13 28.99 5.85
 2 -1 13 12.91 6.3
 2 1 13 11.07 6.35
 2 1 13 13.6 4.41
 -2 1 -13 14.18 3.63
 2 1 14 118.01 9.63
 2 1 14 106.3 9.24
 2 1 14 130.1 10.75
 2 1 14 88.04 5.8
 -2 -1 -14 114.74 7.51
 -2 1 -14 116.06 7.3
 2 1 15 12.8 6.06
 -2 -1 -15 10.16 3.96
 -2 1 -15 8 3.55
 2 1 15 12.49 3.43
 2 1 15 18.39 6.26
 2 1 15 38.68 7.83
 2 -1 15 10.87 6.96
 -2 -1 -16 14.73 4.4
 2 1 16 9.76 5.62
 2 1 16 19.9 7.52
 2 -1 16 17.96 7.11
 -2 1 -16 13.9 4.3
 2 1 16 2.74 3.45
 2 -1 17 100.75 11.71
 2 1 17 101.78 10.97
 2 1 17 81.6 5.8
 2 1 17 130.93 10.7
 2 1 18 31.82 7.61
 2 1 18 37.54 9.12
 2 -1 18 39.92 9.41
 2 -1 18 27.64 4.57
 2 -1 19 1.09 8.41
 2 1 19 8.41 7.57
 2 -1 19 -2.32 3.69
 2 -1 20 0.91 7.31
 2 -1 20 -3.47 9.03
 2 1 20 12.9 7.03
 2 -1 20 -0.28 3.72
 2 -1 21 -7.34 9.78
 2 -1 21 4.78 8.06
 2 1 21 -7.1 8.98
 2 -1 21 -1.81 3.64
 2 1 21 1.79 7.11
 2 1 22 1.85 7.1
 2 -1 22 7.99 7.85
 2 1 22 -10 10.6
 2 -1 22 9.04 10.32
 2 1 23 90.04 11.16
 2 1 23 69.75 13.04
 2 -1 23 76.07 11.79
 2 -1 23 70.8 13.96
 2 1 24 112.48 12.7
 2 1 24 136.92 16.68
 2 -1 24 124.27 13.56
 2 -1 24 141.81 17.2
 2 -1 25 158.76 15.22
 2 1 25 125.8 13.4
 2 -1 25 109.9 16.84
 2 1 25 147.66 17.54
 2 -1 26 125.87 13.92
 2 -1 26 78.54 15.28
 2 1 26 114.83 16.61
 2 1 27 3.15 12.55
 2 -1 27 26.1 13.56
 2 2 -29 26.66 9.08
 -2 -2 29 38.5 14.23
 -2 2 29 40.43 13.84
 2 2 -28 18.77 8.72
 -2 2 28 6.94 11.36
 -2 -2 28 13.33 13.18
 2 -2 -27 141.8 11.94
 -2 2 27 120.01 13.28
 -2 -2 27 120.85 14.01
 -2 2 27 123.79 16.2
 -2 -2 27 127.92 16.88
 2 -2 -26 25.53 7.85
 -2 -2 26 19.29 9.44
 -2 2 26 24.49 9.7
 -2 2 26 15.26 10.42
 -2 -2 26 21.69 11.69
 2 -2 -25 122.31 11.47
 -2 2 25 113.28 12.98
 -2 2 25 127.06 14.99
 -2 -2 25 148.27 16.12
 2 -2 -24 4.55 5.96
 -2 2 24 -2.62 9.06
 -2 -2 24 14.67 10.05
 -2 2 24 -1.15 9.02
 2 -2 -23 385.04 20.51
 -2 2 23 351.27 21.45
 -2 -2 23 390.05 24.06
 -2 2 23 431.87 24.33
 2 -2 -22 46.28 8.08
 -2 2 22 59.93 9.63
 -2 -2 22 35.71 10.09
 -2 2 22 43.88 10.1
 2 -2 -21 470.9 18.96
 2 -2 -21 560.83 24.47
 -2 2 21 506.01 25.46
 -2 2 21 465.47 25.87
 -2 -2 21 514.91 27.08
 2 -2 -20 4.43 2.58
 2 -2 -20 -3.98 5.65
 -2 2 20 -2.39 6.89
 -2 2 20 8.11 7.12
 -2 -2 20 -7.61 7.65
 2 -2 -19 467.38 18.79
 2 -2 -19 548.42 23.74
 -2 2 19 513.71 20.49
 -2 2 19 454.32 24.06
 -2 -2 19 468.33 25.31
 -2 2 19 462.19 24.69
 2 2 -18 -2.51 1.59
 -2 -2 18 2.48 6.43
 -2 2 18 -3.92 5.98
 -2 2 18 -1.94 3.91
 -2 2 18 -0.73 6.48
 2 -2 -17 753.76 28.42
 2 2 -17 757.17 27.88
 -2 2 17 712.42 28.64
 -2 2 17 749.27 31.17
 -2 -2 17 772.09 31.68
 -2 2 17 768.81 26.71
 2 2 -17 596.02 23.87
 2 -2 -16 0.87 4.23
 2 2 -16 1.55 4.15
 -2 2 16 4.74 4.17
 -2 2 16 0.67 5.39
 -2 -2 16 4.26 5.78
 -2 2 16 -0.29 3.25
 2 2 -16 0.09 1.5
 2 -2 -15 698.03 25.41
 -2 2 15 700.49 25.76
 2 2 -15 579.01 24.23
 -2 2 15 661.49 27.57
 -2 -2 15 698.77 28.1
 -2 2 15 672.98 23.83
 2 2 -15 541.3 21.39
 2 2 -14 21.07 5.56
 -2 2 14 34.25 4.92
 2 2 -14 0.99 3.13
 2 -2 -14 -0.75 3.64
 -2 -2 14 25.82 5.88
 -2 2 14 31.8 6.21
 -2 2 14 26.36 3.68
 2 2 -14 22.66 1.76
 2 2 -13 560.7 21.63
 -2 2 13 584.03 22.32
 2 -2 -13 590.3 22.26
 -2 -2 13 582.43 24.47
 -2 2 13 559.11 23.87
 2 2 -13 479.1 18.82
 -2 2 13 593.41 20.97
 2 2 -13 623.68 23.61
 -2 2 12 6.37 3.31
 -2 -2 12 0.99 4.61
 -2 2 12 0.46 3.96
 -2 2 12 1.62 2.57
 2 2 -12 1.24 4.31
 2 2 -11 1143.22 42.26
 2 2 -11 1131.56 41.72
 -2 2 11 1058.35 42.22
 -2 -2 11 1152.2 42.94
 2 -2 -11 1113.29 41.97
 2 2 -11 1080.77 40.58
 -2 2 11 1091.44 41.03
 2 -2 -10 108.9 6.55
 2 2 -10 112.66 7.73
 -2 2 10 101.79 7.67
 -2 -2 10 111.16 7.93
 2 -2 -10 104.68 7.37
 -2 2 10 117.09 6.57
 2 2 -10 107.45 6.16
 2 -2 -9 1025.67 36.87
 2 2 -9 1030.62 37.93
 2 -2 -9 1041.17 37.8
 2 2 -9 971.54 36.44
 -2 2 9 984.89 36.71
 -2 -2 9 970.47 38.08
 2 2 -8 172.32 8.75
 -2 -2 8 159.6 8.65
 2 2 -8 139.7 7.9
 2 -2 -8 139.19 8.27
 2 2 -8 144.97 7.25
 -2 2 8 156.98 7.41
 -2 2 7 1680.39 60.6
 2 2 -7 1741.08 61.87
 2 -2 -7 1715.58 61.88
 2 2 -7 1740.5 60.5
 -2 -2 7 1725.03 61.8
 2 2 -7 1718.08 61.31
 -2 -2 6 933.4 33.73
 2 2 -6 886.34 33.27
 2 -2 -6 935.72 34.01
 -2 2 6 904.39 32.72
 2 2 -5 97.07 5.33
 -2 -2 5 109.47 5.73
 -2 -2 5 94.81 6
 -2 2 5 92.64 5.99
 -2 2 5 101.4 4.91
 -2 -2 4 2.61 2.89
 2 -2 -4 1.78 1.77
 2 2 -4 -0.34 2.09
 -2 2 4 2.53 3.18
 2 -2 -4 0.83 2.03
 -2 -2 3 7.72 2.88
 2 2 -3 12.18 3.33
 2 2 -3 6.92 1.98
 -2 2 3 4.72 3.13
 -2 2 3 10.71 2.86
 2 2 -3 10.67 2
 2 2 -2 2087.18 75.1
 -2 2 2 2148.42 75.23
 -2 -2 2 2107.96 74.05
 -2 2 2 2177.01 74.6
 -2 -2 2 2145.54 75.08
 2 2 -2 2107.68 75.36
 -2 2 2 2180.66 73.99
 -2 2 2 2086.72 75.12
 -2 2 1 181.07 8.12
 -2 -2 1 188.62 8.92
 2 -2 -1 190.9 9.4
 2 2 -1 193.31 8.78
 -2 2 1 197.6 7.72
 -2 2 1 212.6 9.46
 2 2 -1 186.89 8.53
 -2 2 1 173.26 8.57
 -2 2 0 119.53 6.05
 -2 -2 0 123.23 6.73
 2 -2 0 115.78 6.86
 2 -2 0 128.52 7.53
 -2 2 0 135.57 5.8
 2 2 0 130.18 6.43
 -2 2 0 123.48 6.83
 -2 2 0 111 6.36
 -2 -2 -1 153.06 6.87
 2 -2 1 143.7 8.23
 2 -2 1 141.92 7.59
 -2 2 -1 149.58 6.67
 -2 -2 -1 129.85 6.59
 -2 2 -1 134.88 6.74
 -2 -2 -2 647.58 22.71
 2 -2 2 608.15 23.8
 -2 2 -2 549.83 22.25
 -2 2 -2 591.87 22.72
 -2 2 -2 583.45 22.43
 2 -2 2 618.33 22.37
 -2 -2 -3 1074.8 40.14
 -2 -2 -3 1128.51 40.8
 2 -2 3 1125.94 39.99
 -2 2 -3 1086.44 40.23
 -2 2 -4 266.61 12.41
 2 2 4 275.62 12.35
 -2 -2 -4 283.88 12.56
 2 -2 4 281.74 11.95
 -2 2 -5 716.57 27.23
 2 2 5 681.67 27.47
 -2 2 -5 696 26.38
 2 2 5 703.11 27.17
 2 2 6 13.57 4.68
 -2 2 -6 10.1 3.16
 2 2 6 9.28 3.71
 2 2 7 380.54 16.96
 2 2 7 375.29 16.52
 -2 -2 -7 372.48 16.03
 -2 2 -7 363.07 15.44
 2 2 8 20.48 4.7
 2 2 8 20.02 4.44
 -2 2 -8 0.37 3.79
 2 -2 8 24.3 4.43
 -2 -2 -8 18.66 4.12
 -2 2 -8 23.6 3.76
 2 2 9 53.95 5.99
 2 2 9 47.78 5.56
 -2 -2 -9 42.25 4.78
 2 -2 9 45.67 5.21
 -2 2 -9 40.6 4.27
 -2 2 -9 -1.62 3.66
 2 2 10 12.18 4.34
 2 -2 10 12.68 5.81
 2 2 10 8.53 4.52
 -2 2 -10 6.09 4.1
 2 -2 10 6.02 3.63
 -2 2 -10 10.88 3.25
 -2 -2 -11 1170.22 46.06
 2 2 11 1244.82 46.95
 2 2 11 1167.34 46.71
 -2 2 -11 1230.21 46.11
 -2 2 -11 1228.37 46.53
 2 -2 11 1150.12 48
 2 2 11 1214.82 45.13
 2 -2 11 1253.32 45.72
 -2 2 -11 1211.74 44.86
 -2 -2 -12 1.88 4.66
 2 2 12 8.2 4.88
 -2 2 -12 -2.7 4.3
 2 -2 12 1.37 4.93
 2 2 12 1.07 4.52
 2 2 12 0.7 3.67
 2 -2 12 5.13 4.04
 -2 2 -12 3.56 3.13
 2 2 13 970.15 38.35
 2 2 13 989.33 38.84
 2 2 13 833.55 38.77
 2 -2 13 888.85 39.62
 2 2 13 937.62 36.3
 -2 2 -13 984.15 35.99
 2 2 14 98.92 10.07
 2 -2 14 100.76 10.35
 2 2 14 89.67 8.67
 2 2 14 102.9 8.98
 -2 2 -14 101.27 6.94
 2 2 15 1296.2 50.68
 2 -2 15 1295.43 51.35
 2 2 15 1180.37 48.83
 2 2 15 1182.91 48.51
 -2 2 -15 1211.29 45.74
 2 2 16 67.05 9.37
 2 2 16 57.89 7.97
 2 -2 16 60.81 9.7
 2 2 16 75.41 8.76
 -2 2 -16 56.75 5.83
 2 2 17 756.38 34.46
 2 -2 17 754.81 35.13
 2 2 17 661.99 32.24
 2 2 17 777.1 32.81
 -2 2 -17 730.54 29.12
 2 -2 18 11.54 7.92
 2 2 18 23.51 8.48
 2 2 18 12.05 6.37
 2 -2 19 171.77 15.42
 2 2 19 181.39 15.55
 2 2 19 166.49 13.07
 2 2 20 20.98 8.83
 2 -2 20 20.12 9.02
 2 2 20 34.11 8.25
 2 -2 21 220.73 18.1
 2 2 21 198.93 16.82
 2 2 21 142.11 12.93
 2 -2 22 74.14 11.27
 2 -2 22 65.08 13.06
 2 2 22 69.92 9.67
 2 -2 23 92.79 12.6
 2 2 23 86.16 13.92
 2 -2 23 113.27 15.32
 2 2 23 103.63 11.67
 2 -2 24 23.54 10.2
 2 -2 24 1.47 11.81
 2 2 24 8.21 10.51
 2 2 24 16.81 8.16
 2 2 25 81.59 14.55
 2 -2 25 86.87 12.58
 2 -2 25 62.92 15.06
 2 2 25 74.53 10.21
 2 2 26 31.34 13.71
 2 -2 26 31.96 13.64
 2 -2 26 19.09 9.42
 2 2 27 117.96 17.2
 2 -2 27 99.5 17.04
 2 -2 27 105.74 14.12
 2 3 -29 61.98 11.09
 -2 3 29 54.35 14.34
 -2 3 28 22.03 11.76
 -2 3 27 34.39 12
 -2 -3 27 13.03 12.67
 -2 -3 26 8.32 11.29
 -2 3 26 18.25 9.6
 2 -3 -26 22.44 6.57
 -2 -3 25 13.2 11.25
 -2 3 25 6 9.98
 -2 3 25 8.7 9.1
 2 -3 -25 7.72 6.01
 -2 3 24 5.7 9.02
 -2 -3 24 -1.25 10.14
 -2 3 24 0.87 8.62
 2 -3 -24 15.25 6.42
 -2 3 23 10.8 8.88
 -2 -3 23 10.68 9.7
 -2 3 23 12.01 8.48
 2 -3 -23 -4.1 6.61
 -2 3 22 -11.22 9.11
 -2 -3 22 -1.12 9.2
 2 -3 -22 -7.32 6.05
 -2 3 22 5.91 8.04
 -2 3 21 21.12 8.54
 -2 -3 21 -1.05 8.58
 2 -3 -21 7.77 2.84
 2 -3 -21 12.87 5.6
 -2 3 21 -1.65 8.38
 2 -3 -20 -3.09 5.43
 -2 3 20 2.41 7.25
 -2 -3 20 -12.8 7.96
 -2 3 20 -2.7 7.21
 -2 3 19 44.96 6.88
 2 -3 -19 27.78 5.9
 -2 3 19 29.52 4.8
 -2 3 19 27.29 8.06
 -2 3 19 35.43 7.97
 -2 -3 19 20.26 8.07
 -2 3 18 15.65 5.73
 -2 3 18 29.95 7.53
 -2 -3 18 17.13 7.47
 -2 3 18 16.39 4.22
 2 -3 -18 30.26 5.84
 -2 3 18 19.61 7.35
 -2 3 17 25.38 5.53
 -2 3 17 23.45 6.65
 -2 -3 17 15.09 6.65
 2 3 -17 30.67 5.2
 2 -3 -17 26.08 5.6
 -2 3 17 23.92 4.26
 2 -3 -17 20.1 5.04
 -2 3 17 21.05 6.71
 -2 3 16 17.65 4.81
 -2 3 16 13.57 6.11
 -2 -3 16 10.29 5.9
 2 3 -16 15.56 4.3
 2 -3 -16 10.88 4.73
 -2 3 16 16.45 3.79
 2 -3 -16 13.96 4.75
 -2 3 16 20.11 7.07
 -2 3 15 13.57 4.42
 -2 3 15 18.12 5.62
 -2 -3 15 13.64 6.08
 2 -3 -15 10.58 4.59
 2 3 -15 12.36 3.88
 2 -3 -15 8.88 4.41
 -2 3 15 10.04 3.33
 -2 3 15 13.89 5.9
 2 3 -14 3.7 3.31
 -2 3 14 45.77 5.04
 2 -3 -14 3.93 3.65
 -2 3 14 32.58 5.94
 2 3 -14 34.16 5.65
 -2 -3 14 38.85 6.67
 -2 3 14 39.03 3.76
 2 -3 -14 40.27 5.43
 2 3 -14 35.32 6.45
 -2 3 14 38.38 6.74
 -2 3 13 601.73 16.21
 2 3 -13 587.61 15.2
 -2 -3 13 585.62 18.99
 -2 3 13 584.27 18.25
 2 3 -13 626.18 17.36
 2 3 -13 604.53 17.87
 2 -3 -13 585.3 16.75
 -2 3 13 598.18 13.57
 -2 3 12 11.58 3.76
 -2 -3 12 11.99 5.41
 -2 3 12 16.9 4.94
 2 3 -12 -3.48 3.68
 -2 3 12 20.32 2.91
 2 -3 -12 12.15 3.77
 -2 3 12 -0.56 4.7
 2 3 -12 13.85 5
 2 3 -11 250.32 13.31
 -2 3 11 255.79 10.72
 2 -3 -11 275.05 12.84
 -2 3 11 258.72 12.24
 2 3 -11 269.45 12.92
 -2 -3 11 260.61 13.9
 2 3 -10 1134.82 41.81
 2 -3 -10 1098.97 41.23
 -2 3 10 1082.14 39.17
 -2 3 10 1123.32 40.71
 2 3 -10 1097.5 40.23
 -2 -3 10 1080.39 42.3
 2 3 -9 427.13 17.88
 -2 -3 9 400.3 17.93
 2 -3 -9 405.59 17.22
 -2 3 9 394.77 15.15
 2 3 -9 420.76 16.34
 -2 3 9 396.86 16.5
 -2 -3 8 874.34 32.45
 2 3 -8 829.08 31.47
 2 3 -8 825.33 32.07
 -2 3 8 852.7 31.01
 -2 3 8 814 29.59
 2 -3 -8 859.71 31.73
 2 3 -7 1396.75 52.15
 -2 -3 7 1463.01 52.83
 2 -3 -7 1462.98 52.42
 -2 3 7 1460.26 51.66
 2 3 -6 369.94 14.63
 -2 -3 6 357.28 15.38
 -2 3 6 340.13 14.6
 -2 3 6 354.15 14.12
 -2 3 5 1219.69 45.46
 -2 -3 5 1295.8 46.15
 2 3 -5 1273.67 45.15
 -2 -3 4 1793.52 62.79
 2 3 -4 1757.78 61.82
 -2 3 4 1728.23 62.35
 -2 3 4 1740.18 62.48
 -2 3 3 4002.7 135.88
 2 3 -3 3873.09 135.89
 -2 -3 3 4051.62 136.1
 -2 3 3 4116.73 136.05
 2 3 -3 3738.5 134.35
 2 -3 -3 4091.73 136.96
 -2 3 2 4734.16 160.63
 -2 3 2 4465.67 160.5
 2 -3 -2 4652.43 160.81
 2 3 -2 4633.85 160.26
 2 -3 -2 4404.39 161.12
 -2 -3 2 4730.61 160.58
 2 -3 -2 4679.56 159.07
 -2 3 2 4519.5 160.17
 -2 3 1 651.78 24.35
 -2 -3 1 651.23 24.68
 2 -3 -1 688.01 25.39
 2 -3 -1 662.54 23.63
 -2 3 1 646.31 24.43
 2 3 -1 657.53 24.42
 -2 3 1 652.77 25.46
 -2 3 0 70.36 4.6
 2 -3 0 67.52 5
 -2 -3 0 67.77 5
 2 -3 0 67.65 5.7
 2 3 0 74.15 4.66
 -2 3 0 58.21 4.57
 2 -3 1 6302.08 213.99
 -2 -3 -1 6104.19 212.38
 2 3 1 6111.15 212.51
 -2 3 -1 6091.48 212.76
 2 -3 1 6263.75 213.27
 -2 -3 -2 1619.87 58.15
 -2 -3 -2 1723.51 59.24
 -2 3 -3 2029.19 70.79
 2 -3 3 1925.71 70.09
 -2 -3 -3 1977.44 69.17
 -2 -3 -3 2024.7 70.51
 -2 -3 -3 1957.04 70.76
 -2 3 -4 1232.86 46
 2 -3 4 1252.62 45.4
 2 3 4 1219.73 45.86
 -2 -3 -4 1308.36 46
 2 3 5 583.01 22.32
 2 -3 5 576.36 21.67
 -2 3 -5 589.78 21.47
 -2 -3 -5 508.64 20.05
 -2 -3 -5 560.26 21.99
 -2 -3 -6 319.31 14.46
 2 -3 6 335.3 14.4
 -2 3 -6 354.71 14.34
 2 3 6 339.64 15.25
 2 3 7 837.25 33.27
 2 3 7 843.49 33.33
 -2 -3 -7 869.78 32.52
 -2 3 -7 868.02 32.19
 2 3 8 1.16 4.14
 2 3 8 5.27 3.81
 -2 3 -8 1.57 3.34
 -2 -3 -8 -0.63 3.43
 2 -3 8 -1.58 3.66
 -2 3 -8 3.98 3.19
 2 3 9 197.81 9.35
 2 3 9 180.03 9.14
 2 -3 9 202.26 8.81
 -2 -3 -9 209.18 8.67
 -2 3 -9 178.72 7.67
 2 3 10 97.79 7.89
 2 3 10 110.77 8.3
 2 -3 10 105.77 9.45
 -2 3 -10 97.01 7.76
 2 -3 10 109.24 7.56
 -2 -3 -10 105.19 7.3
 -2 3 -10 112.98 6.77
 -2 -3 -11 467.84 21.16
 2 3 11 501.93 21.47
 -2 3 -11 460.3 20.73
 2 3 11 477.65 21.65
 2 -3 11 456.85 22.85
 -2 3 -11 491.04 21.51
 2 -3 11 485.43 20.69
 -2 3 -11 471.37 19.62
 2 3 12 10.76 4.78
 2 3 12 38.86 5.82
 2 -3 12 34.35 7.36
 2 -3 12 30.58 5.4
 -2 3 -12 27.59 3.95
 2 -3 13 11.58 6.37
 2 3 13 21.97 5.56
 2 3 13 16.91 5.36
 -2 3 -13 14.9 3.75
 2 3 14 8.18 6.12
 2 -3 14 0.83 6.47
 2 3 14 -0.63 5.35
 2 3 14 4.06 5.2
 -2 3 -14 1.06 3.29
 2 3 15 2.4 6.25
 2 -3 15 11.6 7.13
 2 3 15 2.03 5.6
 2 3 15 4.9 5.11
 -2 3 -15 -3.64 3.9
 2 -3 16 103.16 11.42
 2 3 16 71.99 9.39
 2 3 16 98.79 9.59
 2 3 16 73.84 8.61
 -2 3 -16 93.26 6.75
 2 -3 17 5.1 7.23
 2 3 17 2.75 6.63
 2 3 17 1.53 6.09
 2 3 17 5.37 5.69
 -2 3 -17 -1.54 3.66
 2 3 18 74.19 9.99
 2 -3 18 47.77 9.56
 2 3 18 52.29 8.11
 2 3 18 43.67 8.2
 2 3 19 7.26 7.31
 2 -3 19 1.16 8.78
 2 3 19 14.41 5.83
 2 3 19 -1.7 6.66
 2 3 20 1.1 7.96
 2 -3 20 3.67 9.46
 2 3 20 0.75 6.38
 2 -3 21 16.82 10.7
 2 3 21 4.65 8.31
 2 3 21 3.85 6.46
 2 3 22 15.94 9.7
 2 -3 22 4.09 10.06
 2 3 22 0.79 6.71
 2 -3 23 78.69 12.3
 2 3 23 86.52 13.24
 2 -3 23 75.86 14.51
 2 3 23 77.92 10.08
 2 3 24 5.43 11.07
 2 -3 24 32.45 10.76
 2 -3 24 23.96 12.08
 2 3 24 37.6 8.39
 2 3 25 93.72 15.26
 2 -3 25 103.2 14.17
 2 -3 25 51.67 15.05
 2 -3 26 21.15 13.24
 2 -3 26 56.84 12.07
 2 3 26 44.4 13.53
 2 3 27 58.43 14.84
 2 -3 27 63.61 12.19
 -2 4 28 112.18 15.69
 -2 4 27 40.71 12.43
 2 -4 -26 175.76 12.03
 -2 4 26 135.53 13.9
 -2 4 26 159.54 16.68
 2 -4 -25 68.91 8.23
 -2 4 25 59.01 10.81
 -2 4 25 96.94 13.49
 2 -4 -24 142.32 11.24
 -2 4 24 178.25 14.54
 -2 4 24 172.09 15.83
 -2 -4 24 140.12 16.23
 2 -4 -23 23.96 6.5
 -2 4 23 37.74 9.46
 -2 4 23 37.82 10.22
 -2 -4 23 45.17 11.3
 2 -4 -22 541.3 24.38
 -2 4 22 519.71 26.62
 -2 -4 22 530.39 29.43
 -2 4 22 520.15 28.01
 -2 4 21 107.4 10
 2 -4 -21 94.41 8.97
 -2 4 21 129.37 12.64
 -2 4 21 116.87 12.41
 -2 -4 21 137.04 14.02
 -2 4 20 445.01 21.94
 2 -4 -20 494.79 21.77
 -2 4 20 425.4 23.34
 -2 -4 20 442.1 25.17
 -2 4 20 436.16 24.03
 -2 4 19 12.7 5.58
 2 -4 -19 20.18 5.25
 -2 4 19 21.03 4.3
 -2 4 19 17.38 8.09
 -2 4 19 17.86 7.24
 -2 -4 19 20.14 8.36
 -2 4 18 492.89 22.63
 -2 4 18 436.7 24.03
 -2 -4 18 553.58 26.51
 2 -4 -18 496.26 22.22
 -2 4 18 491.21 19.89
 -2 4 18 475.64 24.46
 -2 4 17 34.53 5.88
 -2 4 17 37.71 7.14
 -2 -4 17 25.99 7.76
 2 4 -17 39.95 5.61
 -2 4 17 27.17 4.1
 2 -4 -17 31.06 5.48
 -2 4 17 14.82 6.85
 2 4 -16 710.92 28.56
 -2 4 16 730.52 29.6
 2 -4 -16 739.42 29.43
 -2 4 16 703.07 27.02
 -2 4 16 677.61 31.46
 -2 4 16 708.11 31.43
 -2 -4 16 698.42 32.21
 2 4 -15 4.81 3.83
 -2 4 15 -4.96 3.91
 2 -4 -15 -3.07 3.96
 -2 4 15 -1.58 2.85
 -2 4 15 -8.92 6.23
 -2 -4 15 3.61 6.06
 -2 4 15 2.51 4.85
 -2 4 14 174.27 8.73
 -2 -4 14 176.7 11.22
 2 4 -14 176.29 9.32
 -2 4 14 174.45 10.39
 -2 4 14 168.29 6.48
 2 -4 -14 170.73 8.75
 -2 4 14 172.27 11.21
 2 4 -13 179.55 9.45
 -2 4 13 177.87 9.85
 2 4 -13 200.89 10.82
 -2 4 13 192.77 11.54
 -2 -4 13 189.49 12.19
 2 4 -13 206.75 11.47
 2 -4 -13 177.06 9.88
 -2 4 13 187.95 8.06
 -2 4 12 380.38 12.94
 2 4 -12 379.1 12.17
 2 4 -12 400.47 14.52
 2 4 -12 300.34 12.61
 -2 -4 12 381.23 15.65
 -2 4 12 372.08 10.2
 2 -4 -12 361.01 12.69
 -2 4 11 27.44 4.16
 2 4 -11 26.64 5.28
 -2 -4 11 36.84 6.05
 2 4 -11 7.12 3.85
 2 -4 -11 26.8 4.08
 -2 4 11 28.24 2.78
 -2 4 11 26.16 5.91
 2 4 -10 203.04 9.9
 -2 4 10 220.48 10.52
 2 4 -10 215.12 11.68
 -2 -4 10 226.86 12.35
 2 4 -10 217.59 11.05
 -2 4 10 208.52 8.64
 2 -4 -10 220.39 10.75
 -2 4 10 200.01 12.48
 -2 4 9 91.47 6.01
 2 4 -9 82.81 6.98
 2 -4 -9 80.96 5.83
 -2 4 9 83.59 3.99
 -2 -4 9 76.95 3.6
 -2 -4 8 554.77 19.94
 -2 4 8 576.75 22.01
 2 4 -8 561.68 22.27
 -2 4 7 3.19 3.06
 2 4 -7 -1.8 3.2
 -2 -4 7 0.4 1.43
 -2 -4 7 -0.71 3.64
 2 4 -6 808.11 29.34
 -2 4 6 745.97 28.99
 -2 -4 6 784.43 30.13
 2 4 -5 86.54 5.6
 -2 4 5 69.97 5.55
 -2 4 5 79.02 5.14
 -2 -4 5 84.64 6.19
 -2 4 4 26.74 3.49
 -2 -4 4 13.77 3.71
 -2 4 4 21.12 3.63
 2 -4 -4 30.4 5.42
 -2 4 3 101.16 6.18
 -2 4 3 108.01 5.97
 2 4 -3 109.25 6.11
 2 -4 -3 84.86 5.83
 2 -4 -3 104.74 4.22
 2 -4 -3 107.95 7.84
 -2 4 2 20.11 3.78
 2 -4 -2 15.74 4.04
 2 4 -2 26.52 3.5
 2 -4 -2 31.96 5.41
 2 4 -2 29.46 4.12
 2 -4 -2 26.96 2.22
 2 -4 -2 22.56 3.3
 2 -4 -1 479.93 19.02
 2 4 -1 464.62 18.02
 -2 -4 1 478.98 18
 2 -4 -1 457.2 17.96
 -2 4 1 482.66 18.08
 2 -4 -1 492.6 17.41
 -2 4 1 470.38 18.26
 -2 -4 1 456.67 18.2
 -2 4 1 458.55 16.97
 2 -4 0 9.29 3.31
 -2 4 0 6.68 3.14
 -2 -4 0 6.25 3.33
 2 4 0 6.62 3.35
 -2 -4 0 4.89 2.81
 -2 4 0 7.12 3.05
 -2 4 0 7.62 3.02
 -2 4 -1 56.32 4.6
 2 -4 1 59.28 4.71
 2 4 1 64.04 4.87
 2 4 1 61.22 4.13
 2 -4 2 9.41 2.85
 2 4 2 9.42 2.45
 2 -4 2 8.69 3.4
 2 4 2 5.58 3.4
 -2 4 -3 261.73 12.57
 -2 -4 -3 259.89 10.27
 2 -4 3 269.64 11.54
 -2 4 -4 450.3 18.93
 -2 -4 -4 440.28 16.44
 2 -4 4 462 18.07
 2 4 4 451.85 18.61
 -2 -4 -4 437.87 18.45
 2 -4 5 650.56 24.96
 -2 4 -5 648.47 24.73
 -2 -4 -5 635.51 25.17
 2 4 5 646.99 25.73
 -2 4 -6 881.27 31.49
 2 -4 6 847.58 31.69
 2 4 6 856.91 32.66
 -2 -4 -6 840.97 31.67
 -2 -4 -6 820.44 31.61
 -2 -4 -6 802.33 30.51
 -2 4 -7 14.34 3.56
 2 4 7 13.57 4.12
 -2 -4 -7 12.72 3.05
 -2 -4 -7 17.56 3.83
 2 -4 7 12.32 3.42
 2 4 8 119.72 7.15
 -2 4 -8 -0.83 3.45
 -2 -4 -8 124.39 6.37
 2 -4 8 -2.94 2.92
 -2 4 -8 118.03 5.76
 2 -4 9 -0.6 5.3
 -2 4 -9 0.88 3.57
 -2 4 -9 0.57 2.8
 -2 -4 -9 2.39 3.38
 2 -4 9 -1.05 3.68
 2 4 9 -1.95 3.75
 2 4 9 -0.46 3.9
 2 4 10 210.2 11.53
 2 4 10 208.06 12.06
 2 -4 10 189.06 13.25
 -2 4 -10 221.86 11.99
 2 -4 10 219.46 11.39
 -2 -4 -10 206.15 10.89
 -2 4 -10 212.86 10.42
 -2 -4 -11 -2.39 4.74
 2 4 11 -3.59 4.27
 2 4 11 4.76 4.79
 -2 4 -11 -1.32 4.53
 2 -4 11 -2.11 5.63
 -2 4 -11 0.5 4.42
 2 -4 11 1.59 4.27
 -2 -4 -11 2.33 3.46
 -2 4 -11 0.63 3.02
 2 -4 12 794.11 34.68
 2 4 12 763.15 32.46
 2 4 12 766.65 31.65
 -2 4 -12 784.47 30.14
 2 -4 13 64.51 8.6
 2 4 13 65.47 7.63
 2 4 13 55.64 6.82
 -2 4 -13 61.5 5.4
 2 -4 14 687.48 31.77
 2 4 14 648.18 29.58
 2 4 14 680.52 28.7
 -2 4 -14 671.15 26.7
 2 4 15 85.26 9.92
 2 -4 15 79.65 10.43
 2 4 15 78.74 8.95
 2 4 15 100.01 8.69
 -2 4 -15 97.9 6.86
 2 -4 16 1297.31 54.22
 2 4 16 1289.78 52.73
 2 4 16 1271.99 51.44
 2 4 16 1305.54 50.28
 -2 4 -16 1253.13 47.75
 2 4 17 45.93 8.72
 2 -4 17 37.18 9.34
 2 4 17 52.37 8.1
 2 4 17 42.16 7.37
 -2 4 -17 37.89 5.26
 2 -4 18 460.29 26.91
 2 4 18 473.95 25.9
 2 4 18 487.66 22.95
 2 4 18 464.25 24.18
 2 -4 19 13.15 9.43
 2 4 19 26.97 8.61
 2 4 19 20.11 6.51
 2 4 19 35.16 8.04
 2 4 20 353.75 22.02
 2 -4 20 320.67 23.08
 2 4 20 359.14 18.71
 2 4 20 316.15 20.03
 2 -4 21 110.32 14.54
 2 4 21 90.57 12.7
 2 4 21 104.75 10.05
 2 -4 22 242 20.84
 2 4 22 225.2 19.35
 2 4 22 255.41 15.55
 2 4 23 20.57 11.44
 2 -4 23 11.73 11.27
 2 4 23 17.31 6.55
 2 4 24 167.16 17.93
 2 -4 24 191.77 17.29
 2 -4 25 43.3 11.63
 2 4 26 89.77 15.54
 2 -4 26 144.12 16.16
 2 4 27 36.58 13.7
 2 -4 27 14.44 10.99
 -2 5 28 27.17 12.17
 -2 5 27 -5.23 10.64
 -2 5 26 40.14 11.63
 2 -5 -25 11.8 5.63
 -2 5 25 10.27 8.48
 -2 5 25 26.38 11.1
 2 -5 -24 29.66 6.47
 -2 5 24 28.43 9.61
 -2 5 24 37.72 10.49
 2 -5 -23 2.22 4.95
 -2 5 23 -4.3 7.96
 -2 5 23 3.81 4.46
 -2 5 23 -3.25 8.77
 -2 5 22 10.22 6.47
 2 -5 -22 9.86 5.04
 -2 5 22 23.79 8.94
 -2 5 22 4.12 8.15
 -2 5 21 0.69 6.32
 2 -5 -21 5.31 4.7
 -2 5 21 8.39 8.11
 -2 5 21 0.97 7.87
 -2 5 20 46.91 7.34
 2 -5 -20 45.85 6.3
 -2 5 20 36.02 8.8
 -2 5 20 38.49 8.78
 -2 -5 20 49.85 10.52
 -2 5 19 3.67 5.51
 2 -5 -19 5.45 4.34
 -2 5 19 4 7.14
 -2 5 19 -1.72 6.65
 -2 -5 19 -7.98 7.94
 -2 5 18 26.93 6.16
 2 -5 -18 35.02 5.6
 -2 5 18 42.91 8.53
 -2 -5 18 29.03 8.63
 -2 5 18 45.01 7.8
 -2 5 17 17.74 5.28
 2 -5 -17 15.78 4.68
 -2 5 17 5.29 6.61
 -2 -5 17 24.56 7.99
 -2 5 17 11.23 6.14
 2 5 -16 2.02 4.03
 -2 5 16 5.52 4.54
 2 -5 -16 6.86 4.05
 -2 5 16 4.39 6.45
 -2 -5 16 2.45 6.09
 -2 5 16 -1.38 5.49
 -2 5 15 89.17 7.45
 2 5 -15 81.82 6.75
 2 -5 -15 80.38 6.9
 -2 5 15 79.07 9.24
 -2 -5 15 68.47 9.33
 -2 5 15 92.18 8.58
 -2 5 14 42.19 5.5
 2 5 -14 38.1 4.84
 2 -5 -14 30.26 4.66
 -2 5 14 32.58 7.03
 -2 -5 14 33.15 7.73
 2 5 -14 33.26 5.99
 -2 5 13 62.5 5.78
 2 5 -13 67.67 6.5
 2 -5 -13 67.18 5.41
 -2 5 13 62.59 7.89
 -2 5 12 269.49 10.59
 2 5 -12 273.07 10.04
 2 5 -12 286.07 12.35
 2 5 -12 253.63 10.98
 2 -5 -12 265.29 10.09
 -2 5 11 69.71 5.46
 2 5 -11 77.28 6.81
 2 5 -11 -1.56 3.5
 2 -5 -11 74.49 5.33
 -2 5 11 1.78 4.81
 2 5 -10 68.62 6.25
 -2 5 10 67.54 5.72
 -2 5 10 62.92 7.49
 -2 -5 10 74.47 3.74
 -2 5 9 208.88 10.48
 -2 5 9 219.89 12.68
 -2 -5 9 205.71 8.29
 -2 5 8 698.23 26.39
 -2 -5 8 668.68 24.4
 -2 5 7 227.56 10.24
 -2 5 7 209.6 9.13
 2 5 -7 232.82 10.79
 -2 5 6 1867.65 65.87
 -2 5 6 1800 64.96
 2 5 -6 1924.45 66.49
 2 -5 -5 97.61 8.21
 2 -5 -4 3069.99 107.61
 2 5 -4 2980.32 106.38
 2 5 -3 617.08 24.52
 2 -5 -3 658.41 25.92
 2 5 -3 623.45 23.82
 2 -5 -3 633.19 24.23
 2 -5 -3 637.88 23.94
 -2 5 2 1458.93 51.86
 2 5 -2 1588.61 54.02
 2 5 -2 1539.2 53.16
 2 -5 -2 1513.49 53.1
 2 -5 -2 1537.25 55.15
 2 -5 -2 1530.24 54.02
 -2 -5 2 1448.31 53.27
 -2 5 2 1448.14 53.28
 -2 5 1 611.48 22.08
 -2 5 1 583.98 22.75
 -2 -5 1 599.49 22.74
 2 -5 -1 635.42 22.85
 -2 -5 1 620.82 23.13
 -2 5 1 621.27 23.12
 -2 5 0 1205.74 42.11
 -2 5 0 1194.18 42.69
 -2 -5 0 1189.9 42.67
 2 -5 0 1170.47 42.81
 2 5 0 1162.9 42.81
 -2 -5 0 1134.62 42.36
 -2 5 0 1234.9 42.56
 2 -5 1 67.46 5
 2 5 1 66.76 5.02
 2 5 2 3438.77 117.77
 2 -5 2 3365.97 118.78
 2 5 2 3336.02 118.84
 2 -5 3 2518.44 89.07
 2 -5 4 1079.43 39.29
 2 5 4 1039.14 39.97
 2 -5 5 723.44 28.66
 -2 5 -5 765.23 28.58
 2 5 5 759.33 29.71
 -2 -5 -5 756.83 28.85
 2 5 6 1183.4 42.27
 -2 -5 -6 1095.17 40.9
 -2 -5 -6 1070.3 38.6
 -2 5 -6 1173.74 40.92
 2 -5 6 1139.04 41.15
 -2 5 -7 76.32 5.17
 2 -5 7 63.54 5.2
 2 5 7 71.86 6.15
 -2 -5 -7 82.69 5.64
 -2 -5 -7 76.2 5.19
 2 -5 8 364.96 11.06
 -2 5 -8 359.59 10.3
 2 5 8 349.41 12.46
 -2 -5 -8 367.55 10.88
 -2 -5 -8 339.07 9.2
 2 5 9 -0.95 3.91
 -2 5 -9 -3.69 3.86
 2 -5 9 -1.39 3.24
 -2 -5 -9 -1.01 3.11
 -2 5 -9 -0.3 2.84
 2 5 10 451.33 20.21
 -2 5 -10 421.43 19.77
 2 -5 10 449.72 19.05
 -2 -5 -10 442.76 18.73
 -2 5 -10 406.03 17.98
 -2 -5 -11 3.49 4.84
 2 5 11 2.74 4.24
 -2 5 -11 4.08 4.33
 2 -5 11 4.09 4.24
 -2 -5 -11 7.37 3.62
 -2 5 -11 4.51 3.16
 2 5 12 396.54 18.95
 -2 -5 -12 362.84 17
 2 -5 12 390.66 21.03
 -2 5 -12 368.61 16.32
 2 -5 13 114.3 11.23
 -2 5 -13 113.71 7.41
 2 5 13 122.21 9.87
 2 -5 14 3.67 6.87
 2 5 14 0.66 5.18
 -2 5 -14 -1.08 3.32
 2 -5 15 -2.94 7.83
 2 5 15 -4.86 6.47
 2 5 15 6.29 5.68
 2 5 15 3.1 5.04
 -2 5 -15 0.75 3.45
 2 5 16 0.87 6.5
 2 -5 16 13.53 8.74
 2 5 16 -3.69 6.23
 2 5 16 2.71 5.04
 -2 5 -16 14.63 3.96
 2 5 17 -2.77 6.74
 2 5 17 1.13 5.35
 2 5 17 -3.11 6.26
 2 5 18 16.4 7.03
 2 -5 18 1.17 8.92
 2 5 18 6.88 7.37
 2 5 19 3.46 6.6
 2 -5 19 8.64 9.41
 2 5 19 -5.2 7.59
 2 5 20 9.08 7.27
 2 5 20 16.53 9.16
 2 5 21 9.5 7.74
 2 5 21 20.93 9.67
 -2 -5 -22 34.95 4.76
 2 5 22 35.48 10.4
 2 5 22 48.49 9.68
 2 5 23 -1.28 10.1
 2 5 24 40.33 12.08
 2 -5 25 105.68 15.17
 2 5 25 60.28 13.88
 2 -5 26 100 15.18
 2 5 26 77.38 14.27
 2 5 27 43.97 13.69
 2 -5 27 44.72 13.38
 -2 6 28 5.42 10.89
 -2 6 27 36.61 12.05
 -2 6 26 32.63 11.22
 -2 6 25 169.49 16.57
 -2 6 24 19.51 9.51
 -2 6 23 361.89 22.89
 -2 6 23 367.6 20.03
 -2 6 23 333.41 20.33
 -2 6 22 67.52 11.08
 -2 6 22 51.01 5.12
 -2 6 22 63.4 8.74
 -2 6 22 38.39 9.38
 -2 6 21 423.96 23.62
 -2 6 21 406.38 16.62
 -2 6 21 387.83 20.58
 -2 6 21 365 21.82
 -2 6 20 97 9.24
 -2 6 20 64.7 9.9
 -2 6 20 82.44 5.71
 2 -6 -20 70.08 7.02
 -2 6 20 68.3 10.48
 -2 6 19 198.35 12.99
 2 -6 -19 227.38 12.03
 -2 6 19 194.98 14.75
 -2 6 19 219.73 15.36
 -2 6 18 11.19 5.47
 2 -6 -18 5.19 4.01
 -2 6 18 -0.81 6.13
 -2 6 17 604.51 26
 2 -6 -17 598.61 24.59
 -2 6 17 574.1 27.79
 -2 6 17 555.88 27.8
 -2 6 16 4.94 5.42
 2 6 -16 8.36 4.44
 -2 6 16 -0.52 4.5
 -2 6 16 -0.75 6.13
 2 6 -15 229.56 11.95
 -2 6 15 215.84 12.55
 -2 6 15 244.32 15.06
 2 6 -14 536.45 22.48
 -2 6 14 554.82 23.33
 -2 6 14 516.54 25.5
 2 6 -13 232.12 11.04
 -2 6 13 233.53 13.3
 -2 6 13 234.56 10.54
 2 6 -12 544.61 23.93
 2 6 -12 580.09 24.86
 -2 6 12 577.28 23.74
 -2 6 12 563.86 26.07
 2 6 -11 160.15 9.94
 -2 -6 11 527.17 9.55
 -2 6 11 521.67 13.98
 -2 6 11 -0.62 7.65
 2 6 -10 12.37 4.38
 -2 -6 10 38.9 2.87
 -2 6 10 32.57 4.7
 -2 6 10 33.3 2.33
 -2 6 10 1.19 4.61
 2 6 -9 298.29 13.58
 -2 -6 9 259.82 10.96
 -2 6 9 261.94 15.15
 -2 6 9 304.41 13.35
 -2 6 8 422.78 14.33
 -2 6 8 403.17 11.08
 -2 6 8 397.47 9.54
 -2 -6 8 386.81 7.85
 -2 6 7 747.79 28.15
 2 6 -6 324.63 15.19
 2 -6 -6 340.17 16.45
 -2 6 6 331.83 13.96
 2 -6 -5 12.11 5.92
 2 6 -5 27.63 4.72
 2 -6 -4 19.4 3.66
 2 -6 -4 22.93 4.29
 2 -6 -4 17.76 5.82
 2 -6 -4 20.16 2.13
 2 6 -4 17.13 4.41
 2 -6 -3 283.35 12.61
 2 6 -3 284.79 11.97
 2 -6 -3 272.47 11.95
 2 -6 -3 302.97 14.45
 2 6 -3 292.57 13.1
 2 -6 -3 285.05 10.8
 2 -6 -2 120.69 5.58
 -2 6 2 118.87 5.44
 2 6 -2 145.8 7.87
 2 -6 -2 123.66 6.41
 2 6 -2 132.86 6.45
 2 -6 -2 120.72 9.16
 2 -6 -2 131.09 7.41
 -2 -6 2 123.26 6.68
 -2 6 2 114.8 6.62
 -2 6 1 17.25 2.56
 -2 -6 1 13.2 3.12
 -2 6 1 10.81 3.21
 -2 6 1 11.51 2.94
 -2 -6 1 14.57 3
 -2 6 0 167.82 7.61
 -2 -6 0 160.04 7.63
 -2 6 0 172.45 7.82
 -2 6 0 169.61 8
 2 -6 0 159.85 7.98
 -2 -6 0 162.2 7.88
 2 6 0 168.92 8.12
 -2 6 -1 7.13 3.02
 2 -6 1 5.84 3.2
 2 6 1 3.65 2.97
 2 6 2 -0.15 2.28
 -2 6 -2 1.94 3.05
 2 -6 2 -0.93 3.18
 2 6 2 0.72 3.11
 2 -6 3 2.53 2.96
 2 6 3 1.08 2.07
 2 6 4 349.54 15.8
 2 -6 4 343.53 14.96
 -2 6 -4 344.3 14.84
 2 6 5 553.09 24.18
 -2 6 -5 602.75 23.32
 2 -6 5 603.57 23.56
 -2 -6 -6 255.31 8.83
 2 6 6 272.31 10.54
 -2 6 -6 262.06 8.77
 2 -6 6 233.01 8.71
 -2 6 -7 588.01 13.1
 2 -6 7 605.18 13.78
 -2 -6 -7 562.47 12.73
 -2 -6 -7 586.8 12.5
 2 6 7 585.69 15.71
 2 6 8 469.93 14.6
 2 -6 8 470.27 12.76
 -2 6 -8 472.88 12.1
 -2 -6 -8 480.17 12.35
 -2 -6 -8 445.15 11.47
 2 6 9 478.44 21.79
 -2 6 -9 493.68 21.73
 -2 6 -9 454.17 19.81
 2 -6 9 511.25 20.52
 -2 -6 -9 504.43 20.32
 -2 -6 -9 466.35 19.44
 -2 6 -10 208.27 11.82
 2 6 10 194.06 11.7
 2 -6 10 180.49 10.22
 -2 6 -10 191.39 9.89
 -2 -6 -10 180.43 10.09
 2 6 11 646.79 27.82
 -2 6 -11 627.74 25.58
 -2 -6 -11 653.45 26.15
 2 6 12 88.94 8.49
 -2 6 -12 92.24 6.64
 -2 -6 -12 90.16 7.08
 2 6 13 459.37 22.86
 -2 6 -13 501.47 20.52
 -2 -6 -13 480.29 21.04
 2 6 14 218.37 13.59
 -2 6 -14 207.25 11.11
 2 6 15 648.06 29
 -2 6 -15 609.47 25.34
 2 6 16 89.13 10.56
 2 6 16 116.81 10.48
 -2 6 -16 118.76 8.09
 2 6 17 303.91 18.19
 2 6 17 318.54 19.61
 -2 -6 -18 70.23 4.84
 2 6 18 63.22 9.51
 2 6 18 58.54 9.97
 -2 -6 -19 235.58 10.43
 2 6 19 224.97 15.9
 2 6 19 262.72 18.15
 -2 -6 -20 26.25 3.57
 2 6 20 31.19 8.85
 2 6 20 38.75 9.05
 -2 -6 -21 247.39 10.77
 2 6 21 223.95 16.91
 2 6 21 275.6 19.77
 2 6 22 11.98 8.43
 2 6 22 8.59 8.65
 2 6 23 242.32 17.98
 2 6 23 205.96 19
 2 6 24 22.84 11.47
 2 6 25 137.12 16.72
 2 -6 26 12.17 11.69
 2 6 26 -5.82 11.37
 2 -6 27 29.3 12.72
 2 6 27 27.15 13.07
 -2 7 28 32.51 12.26
 -2 7 27 30.09 12.04
 -2 7 26 -1.26 10.07
 -2 7 25 28.98 10.49
 -2 7 24 -1.63 7.38
 -2 7 24 -1.16 8.98
 -2 7 23 30.49 8.05
 -2 7 23 44.1 10.44
 -2 7 22 0.75 6.51
 -2 7 22 -4.19 8.19
 -2 7 21 -3.54 6.52
 -2 7 21 0.99 7.81
 -2 7 20 13.12 8.26
 -2 7 20 6.75 6.09
 -2 7 20 9.2 8
 -2 7 19 0.88 6.45
 -2 7 19 5.13 5.65
 -2 7 19 5.77 7.1
 -2 7 18 13.96 6.61
 -2 7 18 3.03 5.22
 -2 7 18 -1.62 7.14
 -2 7 17 66.33 8.69
 -2 7 17 57.38 7.2
 -2 7 17 80.79 9.96
 -2 7 16 15.24 5.02
 -2 7 16 3.09 6.59
 -2 7 15 285.32 16.96
 2 7 -15 281.33 13.96
 -2 7 15 274.12 14.72
 -2 7 14 66.97 8.68
 -2 7 14 85.74 7.48
 2 7 -14 79.51 6.87
 2 7 -13 354.67 17.18
 -2 7 13 335.51 18.87
 -2 7 13 363.39 16.96
 2 7 -12 5.96 4.62
 -2 -7 12 5.3 2.19
 -2 7 12 6.1 5.54
 -2 7 12 5.26 4.18
 2 7 -11 861.37 33.04
 -2 -7 11 827.37 30.06
 -2 7 11 804.2 34.83
 -2 7 11 790.46 32.59
 2 7 -10 3.73 4.43
 -2 -7 10 141.1 5.15
 -2 7 10 13.75 6.16
 -2 7 10 143.49 7.75
 -2 7 9 397.48 13.04
 2 7 -9 386.81 13.08
 2 -7 -9 410.29 13.45
 -2 -7 9 372.49 9.82
 -2 -7 8 1.46 3.04
 2 -7 -8 49.11 5.45
 2 7 -8 46.94 5.36
 -2 7 8 41.56 4.23
 -2 -7 8 45.35 3.6
 2 -7 -7 828.34 15.72
 -2 7 7 785.04 12.27
 2 7 -7 852.08 16.68
 2 -7 -7 850.42 18.6
 2 7 -6 49.24 6.06
 2 -7 -6 52.13 7.36
 2 -7 -6 50.05 5.54
 2 7 -5 631.92 25.61
 2 -7 -5 646.86 25.54
 2 -7 -5 623.31 26.93
 2 -7 -4 50.94 4.82
 2 7 -4 45.17 4.35
 2 -7 -4 54.43 5.4
 2 -7 -4 46.66 6.76
 2 -7 -4 44.09 3.18
 2 7 -4 51.22 5.55
 2 -7 -3 353.75 14.92
 2 7 -3 352.05 15.54
 2 -7 -3 346.27 13.31
 2 -7 -3 349.39 17
 2 -7 -3 319.1 14
 2 7 -3 371.31 14.19
 2 -7 -2 146.22 6.82
 2 -7 -2 166.63 10.33
 2 7 -2 157.94 7.26
 2 -7 -2 146.36 7.09
 -2 7 2 145.9 7.5
 -2 -7 2 138.4 7.39
 -2 7 1 2246.78 78.66
 -2 -7 1 2239.41 78.71
 -2 -7 1 2264.62 78.97
 -2 7 1 2237.65 78.78
 -2 7 1 2251.36 79.03
 -2 7 0 232.49 9.75
 -2 7 0 220.43 9.56
 -2 -7 0 209.7 9.4
 2 7 0 215.34 9.83
 -2 7 -1 1867.73 66.19
 -2 7 -1 1865.41 65.8
 2 -7 1 1859.83 66.13
 2 7 1 1861.1 66.24
 2 -7 2 451.3 17.71
 2 7 2 429.27 17.67
 -2 7 -2 439.16 17.8
 2 7 3 1717.17 59.82
 -2 7 -3 1666 61.26
 2 -7 3 1705.89 61.82
 -2 7 -4 1069.92 39.51
 -2 7 -4 1077.58 39.33
 2 -7 4 1067.16 39.57
 2 7 4 979.5 40.13
 -2 7 -5 1246.92 45.43
 2 -7 5 1221.57 45.65
 2 7 5 1210.68 46.68
 -2 7 -6 82.18 5.67
 2 -7 6 88.81 6.08
 -2 -7 -6 93.2 6.05
 2 7 6 74.63 6.58
 2 7 7 523.66 15.32
 -2 -7 -7 477.98 11.77
 -2 7 -7 493.69 12.57
 2 -7 7 492.87 12.97
 -2 -7 -7 468.69 12.52
 -2 7 -8 3.97 4.6
 2 7 8 9.08 4.95
 -2 -7 -8 -0.98 3.07
 2 -7 8 1.44 3.4
 -2 7 -8 1.3 3.2
 -2 7 -9 219.7 11.08
 2 -7 9 213.77 11.42
 2 7 9 227.73 13.01
 -2 7 -9 239.33 12.98
 -2 -7 -9 207.77 11.05
 -2 -7 -9 233.04 11.35
 2 -7 10 22.35 4.4
 -2 -7 -10 19.87 3.85
 -2 7 -10 16.94 3.82
 2 7 10 20.17 5.31
 2 7 11 332.2 17.55
 -2 -7 -11 338.3 15.66
 -2 7 -11 350.29 15.49
 2 -7 11 339.95 16.04
 -2 -7 -12 22.74 4.45
 -2 7 -12 16.93 3.92
 2 7 12 22.54 5.43
 2 7 13 243.35 15.16
 -2 7 -13 269.85 13
 -2 -7 -13 269.89 13.48
 2 7 14 37.01 6.77
 -2 7 -14 26.16 4.66
 2 7 15 24.19 6.52
 -2 7 -15 14.84 4.28
 2 7 16 15.41 6.32
 2 7 17 3.24 6.33
 2 7 17 0.94 6.9
 2 7 18 121.39 11.62
 2 7 18 122.04 12.67
 2 7 19 -8.86 7.24
 2 7 19 13.77 7.93
 2 7 20 -9.24 7.13
 2 7 20 12.3 8.89
 2 7 21 33.81 9.09
 2 7 21 56.41 11.32
 2 7 22 4.02 8
 2 7 22 2.47 9.18
 2 7 23 92.94 12.32
 2 7 23 116.27 15.34
 2 7 24 29.1 10.15
 2 7 24 37.68 11.91
 2 7 25 161.1 18.03
 2 7 26 7.26 11.28
 -2 8 28 17.63 11.74
 -2 8 27 7.88 11.14
 -2 8 26 74.67 13.51
 -2 8 25 26.48 8.59
 -2 8 25 29.23 11.25
 -2 8 24 138.42 12.83
 -2 8 24 136.63 14.97
 -2 8 23 26.11 7.78
 -2 8 23 25.62 9.9
 -2 8 22 230.64 15.08
 -2 8 22 228.07 17.59
 -2 8 21 106.54 10.35
 -2 8 21 120.62 12.96
 -2 8 20 323.33 18.15
 -2 8 20 350.16 20.61
 -2 8 19 58.66 8.15
 -2 8 19 68.44 9.53
 -2 8 18 340.88 18.34
 -2 8 18 375.1 20.59
 -2 8 17 71.9 7.97
 -2 8 16 386.8 19.02
 -2 8 15 103.75 8.67
 -2 8 14 241.21 13.39
 -2 -8 13 1297.19 46.48
 -2 8 13 1286.71 49.64
 -2 -8 12 263.52 11.17
 -2 8 12 255.33 13.74
 2 8 -12 267.89 14.12
 -2 -8 11 318.04 13.18
 -2 8 11 326.1 15.71
 -2 8 10 211.75 11.7
 2 8 -10 199.99 11.46
 2 -8 -10 200.12 11.59
 -2 -8 10 214.93 9.48
 2 -8 -9 113.66 7.6
 -2 8 9 108.06 7.44
 -2 -8 9 111.45 5.5
 -2 8 9 94.78 5.64
 2 8 -9 112.27 8.17
 2 -8 -8 222.92 11.78
 2 8 -8 225.3 10.53
 2 -8 -8 238.85 10.22
 2 8 -8 226.76 10.37
 -2 8 8 216.64 8.03
 -2 -8 8 207.31 7.64
 2 -8 -7 367.04 11.31
 -2 8 7 327.69 8.66
 2 -8 -7 334.34 13.11
 2 8 -7 341.45 11.57
 2 -8 -6 208.14 10.91
 2 -8 -6 208.32 8.69
 2 8 -6 212.99 9.17
 2 -8 -5 169.8 6.35
 2 8 -5 175.35 8.43
 2 -8 -5 161.87 5.22
 2 -8 -5 176.82 10.18
 2 -8 -5 179.65 8.22
 2 -8 -4 138.27 7.6
 2 8 -4 136.58 8.56
 2 -8 -4 125.54 6.16
 2 -8 -4 113.09 7.99
 2 8 -4 127.12 6.95
 2 -8 -4 144.38 10.36
 2 -8 -4 124.23 6.9
 2 -8 -3 21.75 2.81
 2 8 -3 16.68 4.58
 -2 8 3 21.28 4.08
 2 -8 -3 20.54 6.48
 2 8 -3 20.92 3.22
 2 -8 -3 22.08 2.98
 2 -8 -2 13.58 2.95
 -2 8 2 8.67 3.7
 2 -8 -2 12.72 2.64
 -2 8 2 13.61 3.16
 -2 -8 2 12.76 3.1
 2 -8 -1 211 9.79
 -2 8 1 228.78 9.66
 -2 8 1 220.79 11.09
 -2 -8 1 220.62 9.53
 -2 8 1 213.58 9.54
 -2 8 0 0.6 2.93
 -2 -8 0 1.24 1.91
 -2 8 0 -0.78 2.5
 -2 -8 0 -0.15 2.37
 2 8 1 56.78 4.38
 2 -8 1 56.96 4.37
 -2 8 -1 58.15 4.86
 -2 -8 -1 56.49 4.06
 -2 8 -1 52.91 4.17
 2 -8 2 169.7 9.7
 2 -8 2 181.56 8.76
 2 8 2 182.75 8.8
 -2 8 -2 174.27 9.07
 2 -8 3 109.98 7.23
 2 -8 3 107.67 6.44
 2 8 3 90.86 6.33
 -2 8 -3 101.4 6.82
 2 8 4 368.07 14.16
 -2 8 -4 383.45 16.42
 2 -8 4 384.44 16.66
 -2 8 -5 798.19 30.56
 2 -8 5 766.04 30.4
 2 8 5 760.36 31.51
 -2 8 -6 602.26 14.31
 2 8 6 615.54 15.89
 2 -8 6 606.11 13.79
 -2 8 -7 592.84 26.3
 2 -8 7 607.27 24.93
 -2 8 -7 628.92 24.71
 -2 -8 -7 624.84 24.06
 2 8 7 612.85 26.45
 -2 8 -7 587.64 25.35
 -2 8 -8 690.41 28.17
 -2 8 -8 681.08 26.18
 2 -8 8 651.38 26.44
 -2 -8 -8 649.96 26.45
 -2 -8 -8 605.31 24.93
 2 8 8 677.8 28.26
 2 -8 9 676.86 27.57
 -2 8 -9 674.05 27.18
 -2 -8 -9 697.54 27.21
 -2 -8 -9 686.62 27.52
 2 8 9 671.8 29.23
 2 -8 10 398.96 18.15
 -2 8 -10 421.7 17.91
 -2 -8 -10 428.54 17.95
 -2 -8 -10 391.37 17.92
 2 8 10 381.9 19.57
 -2 -8 -11 210.71 11.16
 -2 8 -11 223.08 11.14
 2 -8 11 199.66 11.29
 2 8 11 189.87 12.66
 2 8 12 632.67 29.2
 -2 8 -12 690.27 26.85
 2 -8 12 662.41 27.37
 -2 -8 -12 646.55 26.96
 2 8 13 557.36 26.67
 -2 8 -13 595.17 24.22
 -2 -8 -13 583.96 24.51
 2 8 14 546.97 26.58
 -2 8 -14 583.64 24.05
 -2 -8 -14 583.76 24.55
 2 8 15 274.07 16.49
 2 8 16 321.27 18.73
 2 8 17 12.42 7.14
 2 8 18 370.94 21.02
 2 8 18 367.07 22.2
 2 8 19 44.29 8.93
 2 8 19 41.75 9.67
 2 8 20 289.4 19
 2 8 20 308.12 21
 2 8 21 6.83 7.94
 2 8 21 26.11 10.22
 2 8 22 203.07 16.81
 2 8 22 297.95 21.07
 2 8 23 28.42 9.6
 2 8 23 18.18 10.24
 2 8 24 134.76 14.8
 2 8 24 146.1 16.99
 2 8 25 7.82 9.98
 2 8 25 7.01 10.64
 2 8 26 82.84 14.8
 -2 9 27 18.41 11
 -2 9 26 124.35 12.9
 -2 9 26 115.81 15.63
 -2 9 25 14.67 8.09
 -2 9 25 3.68 9.82
 -2 9 24 40.83 9.14
 -2 9 24 47.15 11.57
 -2 9 23 20.03 7.85
 -2 9 23 10.14 9.42
 -2 9 22 56.4 9.19
 -2 9 22 49.27 10.43
 -2 9 21 0.74 6.66
 -2 9 21 -2.03 7.76
 -2 9 20 3.56 6.03
 -2 9 20 2.88 7.45
 -2 9 19 4.08 5.71
 -2 9 19 2.73 6.72
 -2 9 18 7.84 5.87
 -2 9 17 13.1 5.69
 -2 9 16 116.24 9.52
 -2 9 15 14.85 5.35
 -2 -9 14 213.35 9.8
 -2 9 14 226.85 12.91
 -2 -9 13 14.1 3.02
 -2 9 13 8.52 4.88
 -2 -9 12 623.33 23.91
 -2 9 12 630.34 26.92
 -2 -9 11 15.56 3.05
 -2 9 11 16.46 5.07
 2 9 -11 18.29 5.46
 -2 9 10 724.07 30.19
 2 9 -10 741.33 30.37
 2 -9 -10 732.49 30.28
 -2 -9 10 738.14 27.88
 2 -9 -9 28.76 7.14
 2 9 -9 34.84 6.21
 2 -9 -9 33.05 5.58
 2 9 -9 39.65 5.88
 -2 9 9 27.64 3.87
 -2 -9 9 33.67 3.78
 2 -9 -8 832.66 20.79
 -2 9 8 793.37 17.4
 2 -9 -8 700.22 13.27
 2 9 -8 819.84 21.42
 -2 -9 8 816.54 22.55
 2 -9 -8 809.89 23.08
 2 9 -7 10.14 4.51
 2 -9 -7 9.01 4.34
 -2 -9 7 4.23 4.04
 2 -9 -7 5.65 6.08
 2 9 -6 1520.14 55.1
 2 -9 -6 1456 52.36
 2 -9 -6 1491.33 56.54
 2 -9 -6 1424.85 54.53
 2 -9 -5 54.24 4.85
 2 9 -5 43.94 4.5
 2 -9 -5 48.62 7.91
 2 -9 -5 53.04 5.82
 2 9 -5 46.68 6.05
 2 -9 -5 54.32 3.98
 2 -9 -4 757.72 27.42
 2 -9 -4 725.66 26.16
 2 9 -4 735.09 28.47
 2 -9 -4 744.82 30.35
 2 9 -4 719.6 26.37
 2 -9 -4 735.06 26.62
 2 9 -4 663.8 24.68
 -2 9 4 721.74 28.12
 2 -9 -3 87.94 5.06
 2 9 -3 79.43 6.82
 -2 9 3 71.95 6.25
 2 -9 -3 79.27 4.88
 2 -9 -3 90.76 8.82
 2 9 -3 78.73 4.87
 -2 -9 3 79.58 5.12
 -2 9 3 65.14 5.1
 2 -9 -2 975.14 34.87
 -2 9 2 906.5 36.29
 -2 -9 2 932.3 34.39
 -2 9 2 964.25 34.51
 -2 9 1 10.84 3.02
 -2 9 1 17.02 4.28
 2 -9 -1 9.79 3.06
 -2 -9 1 1.71 2.79
 -2 9 1 7.01 2.64
 -2 9 0 3041.89 106.09
 -2 -9 0 3048.43 105.22
 -2 9 0 2992.54 105.21
 -2 -9 0 3014.3 105.04
 2 -9 1 163.7 6.61
 2 9 1 170.33 6.73
 -2 -9 -1 171.74 6.28
 -2 9 -1 166.06 7.5
 -2 -9 -1 167.21 6.27
 -2 9 -1 171.44 6.46
 2 -9 2 1255.12 48.19
 2 9 2 1278.51 46.53
 2 -9 2 1288.44 46.45
 -2 9 -2 1309.91 47.22
 2 -9 3 238.09 11.57
 2 -9 3 191.97 9.9
 2 9 3 219.37 10.21
 -2 9 -3 215.38 10.86
 2 9 4 487.39 17.95
 -2 9 -4 458.38 20.01
 2 -9 4 478.6 20.56
 -2 9 -5 2.59 4.21
 2 9 5 11.25 4.81
 2 -9 5 3.51 3.55
 -2 9 -6 468.09 20.64
 2 -9 6 485.29 20.61
 2 9 6 478.78 21.8
 -2 -9 -7 2.56 3.98
 2 9 7 5 4.76
 -2 9 -7 7.31 4.79
 2 -9 7 11.63 3.87
 -2 9 -7 1.72 4.85
 -2 -9 -8 482.3 19.2
 2 9 8 488.88 22.33
 -2 9 -8 470.7 21.24
 -2 9 -8 474.43 22.24
 -2 -9 -8 470.74 20.91
 2 -9 8 457.84 20.43
 2 9 9 65.58 7.65
 -2 9 -9 63.95 7.25
 2 -9 9 72.93 6.27
 2 9 10 355.86 18.73
 -2 -9 -10 381.8 16.7
 -2 -9 -10 354.96 17.16
 2 -9 10 381.63 17.36
 2 9 11 1.31 4.93
 -2 -9 -11 -0.8 3.41
 -2 -9 -11 4.03 4.86
 -2 9 -11 -1.96 3.77
 2 -9 11 0.45 3.9
 2 9 12 158.22 11.94
 -2 -9 -12 152.82 9.51
 -2 9 -12 165.86 9.66
 2 -9 12 158.22 10.02
 2 -9 13 3.39 4.38
 -2 -9 -13 0.44 3.74
 2 9 13 7.13 5.2
 -2 9 -13 1.24 4.06
 2 9 14 5.22 5.66
 -2 -9 -14 -1.38 3.88
 2 9 15 38.33 7.53
 -2 -9 -15 39.22 5.59
 2 9 16 3.26 5.99
 2 9 17 30.57 7.59
 2 9 18 7.08 7.32
 2 9 19 -3.69 7.08
 2 9 19 -2.16 7.83
 2 9 20 16.29 8.22
 2 9 20 10.26 8.87
 2 9 21 8.92 7.53
 2 9 21 17.96 9.42
 2 9 22 35.89 9.67
 2 9 22 51.38 12.29
 2 9 23 -2.13 9.28
 2 9 23 -3.91 10.2
 2 9 24 29.55 10.36
 2 9 24 46.21 13.04
 2 9 25 -1.12 9.34
 2 9 25 -5.63 10.34
 2 9 26 94.19 13.59
 2 9 26 157.19 17.86
 -2 10 27 36.69 9.59
 -2 10 27 44.99 12.36
 -2 10 26 63.62 10.54
 -2 10 26 65.37 13.49
 -2 10 25 90.77 11.42
 -2 10 25 63.17 12.97
 -2 10 24 35.43 8.91
 -2 10 24 39.18 10.58
 -2 10 23 105.47 11.56
 -2 10 23 128.74 14.4
 -2 10 22 181.12 14.02
 -2 10 22 190.17 16.25
 -2 10 21 211.69 14.6
 -2 10 21 215.66 16.78
 -2 10 20 228.68 14.77
 -2 10 20 204.29 16.14
 -2 10 19 403.12 22.72
 -2 10 19 398.75 20.86
 -2 10 18 182.68 12.81
 -2 10 17 215.49 13.58
 -2 10 16 251.1 14.9
 -2 -10 15 420.66 16.99
 -2 10 15 405.37 20.37
 -2 -10 14 337.69 14.22
 -2 10 14 327.46 17.23
 -2 -10 13 474.41 19.07
 -2 10 13 477.61 22.28
 -2 -10 12 300.97 13.05
 -2 10 12 289.29 15.72
 2 10 -11 286.57 15.27
 -2 -10 11 279.16 12.7
 -2 10 11 294.44 15.37
 -2 10 10 77.76 7.37
 2 10 -10 77.49 7.89
 -2 -10 10 81.49 5.69
 -2 10 10 68.96 5.22
 2 -10 -10 71.27 9.11
 2 -10 -9 424.19 20.4
 2 -10 -9 427.16 18.41
 2 10 -9 402.11 18.67
 2 -10 -9 369.31 13.8
 -2 10 9 379.49 15.8
 -2 -10 9 389.37 16.35
 2 -10 -8 26.11 5.22
 -2 10 8 28.14 3.95
 2 -10 -8 39.45 7.4
 2 10 -8 30.7 5.96
 2 -10 -7 320.57 18.02
 2 -10 -7 321.74 16.01
 2 10 -7 363.31 16.76
 2 -10 -6 33.39 4.13
 2 10 -6 32.32 5.59
 2 -10 -6 29.9 3.43
 2 -10 -6 42.15 7.85
 2 -10 -6 52.64 6.06
 2 -10 -5 380.23 16.31
 2 10 -5 411.91 18.09
 2 -10 -5 396.48 15.53
 2 10 -5 355.61 14.17
 2 -10 -5 393.72 17.74
 2 -10 -5 381.97 15.92
 2 10 -5 415.02 15.9
 2 -10 -5 443 20.38
 2 10 -4 14.79 4.85
 2 -10 -4 5.99 2.66
 2 -10 -4 11.67 6.3
 2 10 -4 9.57 2.87
 2 -10 -4 7.62 2.76
 2 -10 -3 4.96 2.76
 2 10 -3 -1.98 4.15
 -2 10 3 4.67 3.46
 2 10 -3 3.89 2.48
 2 -10 -3 3.64 2.31
 -2 10 3 3.08 2.5
 -2 -10 3 4.9 2.76
 2 -10 -2 19.77 3.35
 -2 10 2 24.44 4.12
 -2 10 2 17.44 2.77
 -2 -10 2 17.43 2.77
 -2 10 1 3.21 3.01
 2 -10 -1 2.62 3.06
 -2 10 1 -0.39 3.62
 -2 10 0 8.83 3.38
 -2 -10 0 -3.18 3.77
 -2 10 0 9.15 3.99
 2 -10 0 0.43 2.53
 -2 -10 0 7.2 2.13
 -2 10 -1 27.48 3.01
 -2 -10 -1 20.97 2.95
 -2 10 -1 22.83 3.99
 -2 -10 -1 -0.9 3.49
 -2 -10 -1 17.63 2.59
 2 -10 1 28.81 4.74
 2 -10 2 14.42 3.12
 2 10 2 14.09 2.94
 -2 -10 -2 16.41 2.98
 -2 10 -2 13.27 3.87
 -2 -10 -2 -4.08 3.37
 2 -10 2 11.61 3.96
 -2 10 -2 14.27 2.96
 2 -10 3 166.62 8.8
 2 10 3 183.31 8.93
 2 -10 3 180.66 10.56
 -2 10 -3 200.07 10.11
 2 -10 4 136.12 7.73
 2 10 4 135.06 7.65
 2 -10 4 136.58 8.84
 -2 10 -4 127.83 8.48
 -2 10 -5 59.9 6.18
 2 10 5 56.72 3.43
 2 -10 5 67.01 6.16
 2 10 6 457.25 20.51
 2 -10 6 409.29 18.67
 -2 10 -6 395.63 18.58
 -2 -10 -7 268.03 13.08
 2 10 7 269.58 15.3
 2 -10 7 316.59 14.71
 -2 10 -7 305.34 14.91
 -2 10 -8 404.78 18.49
 2 -10 8 387.28 17.79
 -2 -10 -8 414.62 18.73
 2 10 8 393.82 19.49
 -2 -10 -8 358.36 16.03
 2 -10 9 101.56 7.68
 -2 -10 -9 112.48 8.84
 2 10 9 87.75 9.05
 2 -10 10 116.51 8.49
 -2 -10 -10 138.78 8.23
 -2 -10 -10 128.85 9.69
 2 10 10 105.49 9.89
 2 -10 11 251.02 12.99
 -2 -10 -11 225.74 11.94
 -2 -10 -11 230.31 13.07
 2 10 11 230.29 14.43
 -2 -10 -12 153.18 9.29
 2 -10 12 137.4 9.41
 2 10 12 134.92 11.23
 -2 -10 -13 644.16 26.65
 2 -10 13 629.74 27.12
 2 10 13 654.67 29.62
 2 10 14 250.54 15.86
 2 -10 14 246.13 13.97
 -2 -10 -14 282.16 13.81
 -2 -10 -15 239.27 12.88
 2 10 15 225.11 15.32
 2 10 16 122.12 11.59
 2 10 17 221.35 15.66
 2 10 18 314.03 19.37
 2 10 19 200.62 15.67
 2 10 20 227.29 18.44
 2 10 20 233.32 16.8
 2 10 21 119.71 14.39
 2 10 21 100 12.61
 2 10 22 112.63 14.79
 2 10 22 113.35 13.29
 2 10 23 9.23 10.92
 2 10 23 38.53 10.14
 2 10 24 28.72 11.98
 2 10 24 28.74 10.18
 2 10 25 46.63 12.9
 2 10 25 50.94 11.64
 -2 11 26 -2.58 10.33
 -2 11 26 5.44 8.13
 -2 11 25 12.51 10.62
 -2 11 25 21.13 8.76
 -2 11 24 10.81 9.72
 -2 11 24 4.3 7.74
 -2 11 23 27.67 10.48
 -2 11 23 29.28 8.18
 -2 11 22 4.37 8.44
 -2 11 22 -1.62 7
 -2 11 21 1.05 8.15
 -2 11 21 11.75 6.97
 -2 11 20 60.97 10.32
 -2 11 20 62.23 8.72
 -2 11 19 -4.4 6.16
 -2 11 18 10.59 6.37
 -2 11 17 49.93 7.86
 -2 11 16 -5.3 5.39
 -2 -11 16 3.99 3.09
 -2 11 15 27.78 6.27
 -2 -11 15 29.45 4.2
 -2 11 14 1.26 5.12
 -2 -11 14 7.36 3.22
 -2 11 13 253.84 15.16
 -2 -11 13 282.61 12.57
 -2 11 12 6 5.55
 -2 -11 12 1.18 3.01
 -2 11 11 639.93 28.68
 -2 -11 11 676.86 26.2
 -2 11 10 9.9 3.24
 -2 -11 10 14.89 3.61
 2 -11 -9 717.98 26.63
 -2 11 9 750.36 28.5
 -2 -11 9 819.72 29.66
 2 11 -9 856.1 32.21
 2 -11 -8 3.33 4.34
 2 -11 -8 7.95 6.4
 2 11 -7 1319.97 51.72
 2 -11 -7 1330.98 49.2
 2 -11 -7 1394.34 53.8
 2 -11 -7 1402.77 51.6
 2 -11 -6 17.05 3.89
 2 11 -6 16.59 3.83
 2 -11 -6 13 7.31
 2 -11 -6 17.13 4.99
 2 -11 -6 9.29 2.96
 2 11 -6 23.31 5.4
 2 -11 -5 1823.51 63.85
 2 11 -5 1820.79 65.58
 2 -11 -5 1803.37 63.09
 2 11 -5 1786.92 62.8
 2 -11 -5 1776.85 63.04
 2 -11 -5 1935.04 68.05
 2 11 -5 1676.75 61.42
 2 -11 -4 35.66 3.99
 2 11 -4 36.39 6.08
 2 -11 -4 22.95 3.21
 2 -11 -4 31.41 7.67
 2 11 -4 34.61 3.55
 -2 -11 4 25.53 3.7
 -2 11 4 29.57 3.87
 2 11 -3 1657.06 59.64
 2 -11 -3 1652.18 57.72
 -2 11 3 1547.74 59.14
 2 -11 -3 1566.78 56.5
 -2 -11 3 1588.08 56.63
 -2 11 3 1606.44 56.73
 -2 -11 2 -0.55 2.4
 -2 11 2 4.31 2.39
 -2 11 2 11 4.12
 2 -11 -2 4.15 3.11
 -2 -11 2 8.76 4.77
 -2 11 1 1874.98 69.9
 -2 11 1 1913 68.37
 2 -11 -1 1917.92 68.75
 -2 -11 1 1944.62 71.03
 -2 11 0 10.41 4.36
 2 -11 0 13.71 4.22
 -2 -11 0 6.9 4.48
 -2 11 0 14.2 3.91
 -2 -11 -1 2071.51 74.67
 -2 11 -1 2121.11 75.86
 -2 -11 -1 2220.4 77.98
 -2 11 -1 2082.46 74.05
 -2 -11 -1 2123.02 74.1
 2 -11 1 2209.98 77.95
 2 -11 2 7.6 3.05
 2 11 2 1.88 2.55
 -2 -11 -2 3.37 2.85
 -2 -11 -2 0.98 4.11
 -2 11 -2 4.65 4.05
 -2 -11 -2 3.14 2.27
 -2 11 -2 2.99 2.68
 2 -11 2 3.31 4.41
 -2 -11 -3 1355.51 50.83
 -2 11 -3 1330.3 49.36
 2 11 3 1321.54 48.04
 2 -11 3 1294.01 47.87
 -2 -11 -3 1334.71 48.14
 2 -11 3 1333.8 50.55
 2 11 4 21.6 3.63
 2 -11 4 18.63 3.91
 2 -11 4 17.81 4.6
 -2 11 -4 19.7 4.55
 -2 11 -5 980.14 36.04
 2 11 5 886.45 32.65
 2 -11 5 928.52 36.28
 2 11 6 -1.85 5.09
 2 -11 6 -0.93 3.68
 -2 11 -6 5.29 4.68
 2 11 7 387.14 19.14
 2 -11 7 367.91 17.41
 -2 11 -7 357.19 17.51
 -2 -11 -8 0.81 3.56
 2 11 8 1.97 5.22
 2 -11 8 -0.47 3.9
 -2 -11 -9 229.34 10.63
 2 11 9 245.14 14.96
 -2 -11 -9 239.85 13.94
 2 -11 9 251.61 13.16
 2 11 10 48.49 7.66
 -2 -11 -10 52.23 5.58
 -2 -11 -10 63.23 7.86
 2 -11 10 49.37 6.08
 2 11 11 148.75 11.67
 -2 -11 -11 154.43 9.34
 -2 -11 -11 143.84 10.78
 2 -11 11 147.05 9.87
 2 11 12 11.27 6.04
 -2 -11 -12 1.73 3.78
 -2 -11 -12 3.96 5.8
 2 -11 12 4.55 4.35
 2 11 13 8.53 6.02
 -2 -11 -13 -1.79 4.07
 2 -11 13 10.32 4.87
 -2 -11 -14 74.83 7.04
 2 11 14 53.95 8.6
 2 -11 14 70.51 7.34
 2 11 15 23.37 7.41
 -2 -11 -15 16.45 4.93
 2 11 16 -8.68 7.02
 -2 -11 -16 -3.48 4.53
 2 11 17 -0.9 7.09
 2 11 18 -4.66 7.07
 2 11 19 0.96 7.44
 2 11 20 1 7.92
 2 11 21 115.16 12.98
 2 11 21 97.88 13.74
 2 11 22 17.98 9.1
 2 11 22 40.88 11.85
 2 11 23 114.92 13.55
 2 11 23 138.13 16.17
 2 11 24 -7.8 9.15
 2 11 24 9.63 10.5
 2 11 25 33.08 10.66
 2 11 25 38.32 13.18
 -2 12 26 20.13 9.11
 -2 12 26 22.16 11.61
 -2 12 25 170.13 14.62
 -2 12 25 155.34 17.18
 -2 12 24 80.69 10.88
 -2 12 24 69.14 12.18
 -2 12 23 137.76 13.07
 -2 12 23 143.25 15.41
 -2 12 22 108.12 11.3
 -2 12 22 113.83 13.55
 -2 12 21 316.06 18.59
 -2 12 21 299.75 20.36
 -2 12 20 120.43 11.48
 -2 12 19 331.91 19.01
 -2 12 18 135.83 11.63
 -2 12 17 247.25 15.36
 -2 -12 16 138.94 7.88
 -2 12 16 118.01 10.77
 -2 -12 15 110.24 7.01
 -2 12 15 100.75 9.76
 -2 -12 14 484.38 20.12
 -2 12 14 496.82 23.6
 -2 -12 13 267.52 12.73
 -2 12 13 287.48 16.09
 -2 -12 12 226.33 11.29
 -2 12 12 232.72 14.07
 -2 -12 11 252.61 12.19
 -2 12 11 233.75 14.43
 -2 12 10 267.52 11.45
 2 -12 -10 239.57 9.51
 -2 -12 10 265.95 12.58
 -2 12 9 142.28 8.09
 -2 -12 9 158.21 9.1
 2 -12 -7 7.55 3.03
 2 -12 -7 8.73 3.28
 2 -12 -7 2.44 4.85
 2 -12 -6 65.04 7.04
 2 12 -6 75.71 4.07
 2 -12 -6 78.05 5.96
 2 -12 -6 63.84 5.36
 2 12 -6 73.23 5.43
 2 -12 -6 75.04 5.43
 2 -12 -5 18.55 3.59
 2 12 -5 17.81 5.37
 2 12 -5 20.88 2.11
 2 -12 -5 22.06 4.55
 2 12 -5 25.24 3.38
 2 -12 -5 18.62 7.75
 2 -12 -5 21.33 3.19
 2 -12 -4 11.44 7.3
 2 -12 -4 10.19 2.48
 2 12 -4 17.95 2.81
 -2 12 4 13.27 2.88
 -2 -12 4 14.48 2.92
 2 -12 -4 11.27 3.17
 2 12 -4 10.69 4.96
 -2 -12 4 10.61 5.16
 -2 -12 3 101.63 5.21
 -2 12 3 89.3 5.12
 -2 -12 3 100.32 8.51
 2 -12 -3 100.42 6.49
 -2 12 3 88.38 7.27
 -2 -12 2 1.67 4.62
 -2 12 2 2.6 3.41
 -2 -12 1 -1.62 4.24
 -2 12 1 -0.86 3.83
 -2 -12 0 313.54 15.62
 -2 12 0 285.82 13.36
 -2 12 0 299.77 14.63
 2 -12 0 285.27 15.11
 -2 -12 -1 24.98 5.23
 -2 12 -1 30.87 4.8
 -2 12 -1 28.61 4.92
 2 -12 1 27.31 5.35
 -2 -12 -1 28.66 2.71
 -2 -12 -2 550.29 24.39
 -2 12 -2 542.08 22.65
 -2 -12 -2 550.18 21.61
 -2 -12 -2 550.34 20.58
 -2 12 -2 551.24 20.56
 2 -12 2 553.77 24.29
 2 -12 3 4.53 2.83
 2 12 3 2.08 2.82
 -2 12 -3 3.46 4.26
 -2 -12 -3 2.67 4.32
 -2 -12 -3 2.71 3.23
 -2 12 -3 1.08 2.61
 2 -12 3 -0.51 4.17
 -2 -12 -4 48.93 4.87
 2 12 4 42.9 4.5
 2 -12 4 43.99 4.42
 2 -12 4 58.43 6.48
 -2 12 -4 54 6.1
 2 12 5 46.49 4.77
 2 -12 5 49.92 5.01
 -2 12 -5 52.23 6.42
 2 -12 5 49.99 6.27
 -2 12 -6 251.66 13.59
 2 -12 6 263.45 13.81
 2 12 7 157.71 11.88
 2 -12 7 170.15 10.6
 2 12 8 546.09 24.65
 -2 -12 -8 487.23 20.25
 2 -12 8 494.91 22.34
 -2 -12 -9 10.96 3.54
 2 -12 9 13.2 4.47
 -2 -12 -9 22.19 7.06
 2 12 9 14.44 5.92
 2 -12 10 350 17.09
 2 12 10 340.85 19.2
 2 -12 11 12.54 4.59
 -2 -12 -11 17.45 4.42
 -2 -12 -11 14.52 6.73
 2 12 11 14.51 6.2
 2 -12 12 482.47 21.97
 -2 -12 -12 477.21 21.1
 -2 -12 -12 487.42 22.6
 2 12 12 490.12 24.37
 -2 -12 -13 354.95 16.7
 2 12 13 328.58 19.56
 2 -12 13 357.8 17.51
 -2 -12 -14 447.49 20.53
 2 12 14 476.9 24.22
 2 -12 14 463.31 21.56
 -2 -12 -15 225.21 12.62
 2 -12 15 236.08 13.55
 2 12 15 220.83 15.63
 2 12 16 153.12 13.13
 -2 -12 -16 163.69 10.4
 2 12 17 180.93 14.76
 2 12 18 57.58 10.19
 2 12 19 256.69 18
 2 12 20 70.23 11.21
 2 12 21 234.66 17.73
 2 12 21 235.85 19.42
 2 12 22 52.75 11.23
 2 12 22 74.78 13.51
 2 12 23 51.72 11
 2 12 23 42.89 12.76
 2 12 24 11.24 9.78
 2 12 24 13.86 10.9
 -2 13 25 -11.86 8.85
 -2 13 25 -1.27 10.25
 -2 13 24 51.95 10.3
 -2 13 24 80.07 13.05
 -2 13 23 7 7.82
 -2 13 23 -9.41 9.83
 -2 13 22 12.82 7.51
 -2 13 22 10.2 8.97
 -2 13 21 -5.46 9.07
 -2 13 21 -3.35 7.02
 -2 13 20 -4.89 7.31
 -2 13 19 3.96 6.71
 -2 13 18 -8.5 7.06
 -2 -13 17 74.09 6.07
 -2 13 17 80.01 9.3
 -2 -13 16 17.42 4.12
 -2 13 16 11.86 6.4
 -2 -13 15 38.78 4.9
 -2 13 15 29.84 7.33
 -2 -13 14 59.31 5.57
 -2 13 14 55.91 8.17
 -2 -13 13 5 3.44
 -2 13 13 4.92 5.87
 -2 -13 12 313.79 14.72
 -2 13 12 320.21 17.77
 -2 -13 11 15.62 4.18
 -2 13 11 6.8 5.61
 -2 13 10 73.03 5.52
 2 -13 -10 76.41 3.9
 -2 -13 10 75.73 6.41
 -2 13 9 10.88 3.73
 -2 -13 9 8.33 3.87
 2 13 -7 18.39 3.95
 2 -13 -7 11.89 3.66
 2 -13 -7 13.73 3.73
 2 -13 -6 1376.08 47.92
 -2 -13 6 1235.1 50.85
 2 13 -6 1325.53 46.64
 2 -13 -6 1266.16 46.93
 2 13 -6 1253.07 45.5
 -2 -13 5 17.45 5.7
 -2 -13 5 13.29 3.3
 -2 13 5 19.93 3.54
 2 13 -5 22.54 3.24
 2 -13 -5 13.6 3.03
 -2 -13 4 918.25 35.45
 2 -13 -4 828.36 30.01
 -2 -13 4 857.8 30.07
 -2 13 4 766.52 30.02
 -2 13 3 62.71 6.42
 -2 -13 3 70.27 7.7
 -2 13 2 664.96 28.38
 -2 -13 2 722.88 30.14
 -2 13 1 16.31 4.63
 -2 -13 1 17.04 5.44
 -2 13 0 1316.06 49.77
 2 -13 0 1321.18 50.87
 2 -13 0 1284.42 48.98
 -2 13 0 1288.29 48.36
 -2 -13 0 1345.95 50.97
 -2 13 -1 16.41 4.68
 2 -13 1 12.88 5.58
 -2 -13 -1 16.03 5.16
 -2 13 -1 14.85 4.51
 -2 -13 -2 814.24 31.52
 -2 13 -2 846.13 32.81
 -2 -13 -2 852.1 34.71
 -2 -13 -2 814.12 30.12
 -2 13 -2 857.34 30.05
 2 -13 2 838.66 34.54
 2 13 3 26.47 3.34
 2 -13 3 26.03 3.5
 -2 -13 -3 25.49 4.08
 -2 -13 -3 20.61 5.65
 -2 13 -3 35.72 5.55
 -2 -13 -3 22.25 2.95
 -2 13 -3 28.54 3.32
 2 -13 3 34.83 5.96
 -2 -13 -4 883.79 34.06
 -2 13 -4 825.19 32.31
 2 -13 4 753.36 30.11
 2 13 4 783.8 30.29
 -2 -13 -4 820.56 31.1
 2 -13 4 842.19 33.63
 -2 13 -5 5.03 5.01
 2 13 5 2.41 3.07
 2 -13 5 8.02 3.68
 -2 -13 -5 8.24 4.09
 2 -13 5 10.38 4.7
 -2 -13 -6 669.79 25.61
 2 13 6 654.64 25.44
 2 -13 6 648.76 25.32
 -2 13 -6 702.85 27.12
 2 13 6 581.6 22.55
 2 -13 6 681.51 27.46
 2 13 7 12.99 5.81
 2 -13 7 6.43 4.44
 2 13 8 489.44 23.13
 -2 -13 -8 425.08 18.36
 2 -13 8 450.28 20.77
 -2 -13 -9 67.33 5.44
 2 13 9 79.33 9.37
 -2 -13 -9 59.29 9.11
 2 -13 9 80.66 7.5
 2 13 10 123.16 11.37
 -2 -13 -10 123.75 10.82
 2 -13 10 113.26 9.08
 2 13 11 103.82 10.49
 -2 -13 -11 106.5 7.86
 -2 -13 -11 93.31 10.21
 2 -13 11 109.08 8.67
 2 13 12 10.73 6.41
 -2 -13 -12 20.69 4.77
 -2 -13 -12 20.89 7.38
 2 -13 12 19.55 5.81
 2 13 13 11.05 7.06
 -2 -13 -13 0.46 4.12
 -2 -13 -13 1.15 6.57
 2 -13 13 -1.13 4.61
 2 13 14 6.97 6.89
 -2 -13 -14 0.95 4.12
 2 -13 14 3.44 5.1
 -2 -13 -15 17.13 4.77
 2 13 15 20.67 7.49
 2 -13 15 19.97 5.82
 -2 -13 -16 12.03 4.63
 2 13 16 10.17 7.49
 2 -13 16 10.18 5.69
 2 13 17 3.82 7.29
 2 13 18 -3.95 8.02
 2 13 19 -4.06 8.52
 2 13 20 34.33 10.09
 2 13 21 9.6 8.3
 2 13 22 113.84 13.44
 2 13 22 84.5 14.27
 2 13 23 3.35 8.89
 2 13 23 -6.74 10.84
 2 13 24 53.48 11.79
 2 13 24 30.76 12.17
 -2 14 25 38.15 10.02
 -2 14 25 29.61 11.35
 -2 14 24 135.52 13.29
 -2 14 24 110.33 14.58
 -2 14 23 38.62 9.2
 -2 14 23 38.47 11.52
 -2 14 22 148.14 13.65
 -2 14 22 141.13 15.15
 -2 14 21 83.02 10.75
 -2 14 20 112.21 11.6
 -2 14 19 123.8 11.89
 -2 14 18 211.56 14.8
 -2 14 17 76.39 9.74
 -2 -14 17 84.43 6.6
 -2 14 16 231.54 15.45
 -2 -14 16 245.25 12.2
 -2 14 15 182.93 13.22
 -2 -14 15 165.61 9.72
 -2 14 14 391.61 21.4
 -2 -14 14 419.46 18.2
 -2 14 13 130.78 11.49
 -2 -14 13 155.46 9.17
 -2 14 12 197.44 13.46
 -2 -14 12 164.3 10.07
 2 -14 -11 16.83 3.99
 -2 -14 11 27.14 4.92
 2 -14 -11 31.81 2.39
 -2 14 11 25.98 3.81
 2 -14 -10 106.11 7.28
 2 -14 -10 102.8 5.05
 -2 14 10 105.57 6.7
 -2 -14 10 104.91 7.97
 -2 14 9 41.45 4.94
 -2 -14 9 44.5 5.78
 -2 -14 8 35.09 7.4
 2 14 -8 23.65 4.37
 2 14 -7 28.93 2.93
 2 -14 -7 36.76 4.69
 -2 -14 7 40.34 7.31
 2 14 -7 34.37 4.15
 2 -14 -7 27.5 4.19
 -2 -14 6 21.34 6.2
 2 -14 -6 15.18 3.27
 2 -14 -6 11.2 4.54
 2 14 -6 15.63 3.3
 2 14 -6 17.68 2.33
 -2 -14 5 154.82 11.3
 -2 -14 5 141.04 6.77
 -2 14 5 129.25 6.75
 2 -14 -5 122.35 6.51
 -2 -14 4 313.9 16.75
 -2 -14 4 275.96 11.15
 -2 14 4 291.09 11.28
 -2 -14 3 9.86 5.3
 -2 14 2 82.36 7.26
 -2 -14 2 84.58 8.47
 2 -14 -2 101.53 7.21
 2 -14 -1 8.94 3.94
 -2 14 1 11.91 4.17
 -2 -14 1 6.97 5.13
 -2 14 0 5.26 3.89
 2 -14 0 -0.86 3.73
 -2 14 0 0.71 4.25
 -2 -14 0 1.85 5.26
 2 -14 0 6.09 4.87
 -2 14 -1 240.6 12.36
 -2 -14 -1 226.2 13.94
 2 -14 1 252.08 14.49
 -2 14 -1 246.66 13.13
 -2 -14 -2 336.45 17.08
 -2 14 -2 319.44 15.16
 -2 14 -2 301.76 15.7
 2 -14 2 308 16.78
 -2 14 -3 2.47 2.38
 -2 -14 -3 1.55 3.64
 -2 -14 -3 3.68 4.71
 -2 14 -3 0.43 4.52
 -2 -14 -3 0.74 2.21
 2 -14 3 0.6 4.98
 2 -14 4 600.62 23.44
 2 14 4 616.28 23.68
 -2 -14 -4 615.86 24.68
 -2 -14 -4 600.16 27.27
 -2 14 -4 597.45 25.76
 -2 14 -4 639.71 23.19
 2 -14 4 614.77 27.23
 -2 -14 -5 -1.87 4.61
 -2 14 -5 4.31 4.96
 2 -14 5 1.06 3.29
 2 14 5 -1.98 3.38
 2 -14 5 -1.18 4.32
 -2 -14 -5 2.88 3.94
 2 -14 6 507.36 20.09
 2 14 6 452.03 19.74
 -2 -14 -6 501.55 20.67
 2 14 6 462.84 17.76
 2 -14 6 503.24 22.53
 -2 -14 -7 214.79 11.42
 2 -14 7 192.27 12.24
 2 -14 7 202.6 11.11
 2 14 7 191.72 10.86
 2 14 7 221.97 14.43
 2 -14 8 376.62 18.9
 2 14 8 399.09 21.05
 2 -14 9 160.88 10.85
 2 14 9 159.95 12.46
 -2 -14 -9 150.55 8.05
 2 -14 10 136.66 10.14
 2 14 10 153.76 12.55
 2 -14 11 66.65 7.39
 2 14 11 65.09 9.12
 -2 -14 -12 307.28 14.61
 2 -14 12 259.52 15.15
 2 14 12 268.12 17.67
 -2 -14 -13 186.08 11.18
 2 -14 13 206.48 12.57
 2 14 13 186.24 14.56
 -2 -14 -14 441.27 19.77
 2 -14 14 421.86 20.7
 2 14 14 416.48 23.17
 -2 -14 -15 136.58 9.3
 2 -14 15 136.85 10.34
 2 14 15 124.64 12.37
 2 14 16 306.29 19.61
 -2 -14 -16 305.9 15.42
 2 -14 16 295.01 16.52
 2 14 17 72.8 11.03
 2 14 18 173.23 14.97
 2 14 19 26.03 9.05
 2 14 20 145.83 14.6
 2 14 21 30.51 10
 2 14 22 136.91 14.58
 2 14 23 35.42 12.45
 2 14 23 38.58 10.87
 -2 15 24 12.56 10.29
 -2 15 24 25.26 9.07
 -2 15 23 14.64 9.93
 -2 15 23 9.22 8.39
 -2 15 22 8.19 7.83
 -2 15 22 -2.37 9.72
 -2 15 21 -1.79 8.11
 -2 15 20 1.75 7.31
 -2 15 19 -1.72 7.59
 -2 15 18 3.39 6.96
 -2 15 17 8.37 6.92
 -2 -15 17 0.38 4.12
 -2 15 16 88.3 10.48
 -2 -15 16 117.17 8.02
 -2 15 15 62.07 9.15
 -2 -15 15 66.92 6.3
 -2 15 14 4.04 6.35
 -2 -15 14 3.75 4.04
 -2 15 13 281.6 17.74
 -2 -15 13 304.31 14.76
 -2 15 12 0.79 6.03
 -2 -15 12 6.77 4.38
 2 -15 -12 3.33 3.78
 -2 -15 11 414.36 13.43
 -2 15 11 349.44 9.22
 2 -15 -11 350.62 6.96
 2 -15 -10 0.77 3.16
 -2 15 10 0.8 3.54
 -2 -15 10 7.32 4.42
 2 -15 -9 313.1 14.22
 2 15 -9 284.86 13.8
 -2 -15 9 298.58 15.39
 2 15 -8 4.63 3.49
 2 -15 -8 3.23 3.59
 -2 -15 8 11.28 6.73
 2 15 -8 3.88 2.27
 2 -15 -8 0.36 3.43
 2 -15 -7 431.73 18.42
 2 -15 -7 438.92 18.84
 -2 -15 7 423.19 22.62
 2 15 -7 430.01 17.38
 2 -15 -7 439.59 17.9
 2 15 -7 441.64 16.63
 -2 -15 6 96.63 9.99
 2 -15 -6 91.37 6.72
 -2 15 6 88.54 5.51
 -2 -15 6 87.13 5.46
 2 -15 -6 82.93 5.3
 2 15 -6 85.04 4.99
 2 -15 -6 89.14 7.49
 2 -15 -5 670.28 25.84
 -2 -15 5 656.36 29.35
 -2 15 5 642.94 23.23
 -2 -15 5 605.46 22.98
 -2 -15 4 126.25 10.95
 2 -15 -4 129.01 8.3
 2 -15 -3 424 18.82
 -2 -15 3 423.91 21.75
 2 -15 -2 1.25 3.93
 -2 15 2 28.87 5.21
 -2 -15 2 37.59 6.9
 -2 15 1 860.82 18.48
 -2 -15 1 875.44 21.73
 -2 15 0 11.45 4.32
 2 -15 0 11.16 5.52
 -2 -15 0 5.99 5.9
 -2 15 -1 961.41 38.4
 2 -15 1 914.28 39.71
 -2 -15 -1 966.5 39.92
 -2 15 -1 995.21 37.48
 -2 15 -2 6.2 3.96
 2 -15 2 21.37 6.02
 -2 -15 -2 10.44 5.57
 -2 15 -2 11.05 4.88
 -2 -15 -3 499.21 21.05
 -2 15 -3 547.98 23.38
 -2 15 -3 545.82 22.71
 -2 -15 -3 552.44 24.59
 -2 -15 -3 492.84 18.75
 2 -15 3 543.47 24.41
 2 15 4 43.56 4.03
 -2 -15 -4 47.02 5.52
 -2 15 -4 39.65 6.51
 -2 -15 -4 40.76 6.86
 -2 15 -4 44.44 3.59
 -2 -15 -4 44.19 3.59
 2 -15 4 52.05 6.93
 2 -15 5 612.44 24.55
 2 15 5 636.32 24.83
 -2 -15 -5 659.05 26.16
 -2 -15 -5 684.4 29.28
 2 -15 5 650.97 28.6
 -2 15 -5 651.63 24.22
 2 15 6 62.07 5.53
 2 -15 6 55.94 5.38
 -2 -15 -6 62.51 6.3
 -2 -15 -6 52.47 7.5
 2 15 6 53.82 3.88
 2 -15 6 67.73 7.49
 2 15 7 346.8 19.51
 -2 -15 -7 355.56 16.57
 -2 -15 -7 346.57 18.62
 2 15 7 326.48 15.59
 2 -15 7 355.31 15.73
 2 -15 7 344.74 17.85
 2 15 8 48.03 8.29
 2 15 8 46.96 5.77
 2 -15 8 50.87 6.32
 2 -15 8 48.01 6.84
 2 -15 9 227.95 12.97
 -2 -15 -9 168.81 9.09
 2 15 9 247.91 15.55
 2 -15 10 36.49 6.58
 2 15 10 53.9 9.14
 2 -15 11 56.32 7.21
 2 15 11 57.75 9.09
 2 15 12 -2.72 6.95
 2 -15 12 4.3 5.18
 -2 -15 -12 3.75 3.96
 2 15 13 3.7 7.24
 2 -15 13 1.86 5.17
 -2 -15 -13 10.52 4.26
 2 15 14 56.83 9.59
 2 -15 14 66.58 8.03
 -2 -15 -14 76.91 7.14
 2 15 15 19.32 8.25
 -2 -15 -15 14.51 4.45
 2 -15 15 25.12 6.4
 -2 -15 -16 4.53 4.77
 2 15 16 2.97 7.61
 2 -15 16 7.02 5.85
 -2 -15 -17 3.03 4.43
 2 15 17 6.08 8.24
 2 -15 17 8.39 6.09
 2 15 18 11.44 8.33
 2 15 19 1.07 8.78
 2 15 20 17.45 9.22
 2 15 21 5.55 8.79
 2 15 22 6.79 9.69
 2 15 23 48.42 11.64
 -2 16 24 31.62 9.69
 -2 16 24 40.94 11.79
 -2 16 23 135.59 14.02
 -2 16 23 154.03 16.37
 -2 16 22 4.69 7.96
 -2 16 21 112.53 12.42
 -2 16 20 155.35 13.79
 -2 16 19 171.92 14.53
 -2 16 18 142.87 13.25
 -2 16 17 115.04 12.33
 -2 -16 17 135.5 8.94
 -2 16 16 6.09 7.07
 -2 -16 16 3.41 4.48
 -2 16 15 338.42 19.99
 -2 -16 15 347.98 16.38
 -2 16 14 7.68 6.9
 -2 -16 14 3.61 4.49
 2 -16 -14 3.73 4.8
 -2 16 13 305.53 18.55
 -2 -16 13 294.27 14.91
 2 -16 -13 297.61 14.89
 -2 16 12 17.56 6.97
 -2 -16 12 24.04 5.41
 2 -16 -12 13.26 4.86
 2 -16 -11 162.09 9.72
 2 -16 -11 154.96 6.92
 -2 -16 11 168.83 10.67
 2 -16 -10 -2.01 3.35
 -2 -16 10 13.78 5.3
 -2 16 10 10.06 3.97
 2 16 -10 10.16 4.44
 2 16 -9 295.59 7.88
 2 -16 -9 293 10.1
 2 16 -9 300.92 9.62
 -2 -16 9 349.84 13.13
 2 -16 -8 1.74 3.2
 2 -16 -8 -3.54 3.3
 2 16 -8 3.74 3.18
 -2 -16 8 -2.55 6.4
 2 16 -8 1.3 2.17
 2 -16 -7 5.9 3.96
 -2 16 7 70.47 4.88
 -2 -16 7 67.64 4.84
 2 -16 -7 60.54 4.55
 -2 -16 7 70.67 8.88
 2 16 -7 66.15 4.38
 2 -16 -7 71.58 6.15
 -2 -16 6 158.08 12.07
 -2 -16 6 133.25 5.64
 -2 16 6 142.87 5.94
 2 -16 -6 142.56 8.73
 -2 -16 5 306.45 14.7
 2 -16 -5 -2.46 3.29
 -2 -16 4 77.71 9.07
 2 -16 -4 -3.36 3.32
 2 -16 -3 -2.61 3.28
 -2 -16 3 14.22 6.05
 2 -16 -2 51.29 6.06
 -2 -16 2 95.8 9.49
 2 -16 -1 15.78 4.68
 -2 16 1 20.23 4.68
 -2 -16 1 5.74 5.98
 -2 16 0 148.52 10.24
 2 -16 0 155.08 11.89
 -2 -16 0 183.68 12.47
 -2 16 -1 47.96 6.37
 2 -16 1 62.99 8.06
 -2 -16 -1 51.63 7.7
 -2 16 -1 62.14 6.62
 -2 16 -2 0.53 4.4
 2 -16 2 4.17 5.37
 -2 -16 -2 2.08 5.28
 -2 16 -2 2.69 4.69
 -2 16 -3 250.28 14.08
 2 -16 3 290.8 16.12
 -2 -16 -3 253.92 15.53
 -2 16 -4 70.14 7.35
 -2 -16 -4 64 6.42
 -2 -16 -4 71.72 8.47
 -2 -16 -4 61.04 3.84
 2 -16 4 75.36 8.22
 2 -16 5 298.39 12.53
 2 16 5 292.44 12.63
 -2 -16 -5 293.64 14.4
 -2 -16 -5 319.73 17.43
 2 -16 5 289.6 16.73
 -2 -16 -5 299.75 12.42
 -2 16 -5 310.76 12.14
 -2 16 -6 1.42 3.04
 2 16 6 -0.83 3.51
 2 -16 6 -1.27 3.66
 -2 -16 -6 -2.84 5.92
 -2 -16 -6 -2.53 4.95
 2 16 6 -0.34 2.56
 2 -16 6 4.64 5.28
 -2 -16 -7 451.95 22.2
 2 -16 7 436.07 21.43
 2 16 7 418.91 18.29
 2 -16 7 432.37 18.32
 -2 -16 -8 6.59 6.06
 2 16 8 -0.87 6.8
 2 16 8 11.37 4.35
 2 -16 8 9.91 4.64
 2 -16 8 8.4 5.15
 2 16 9 298.99 18.69
 -2 -16 -9 278.89 12.83
 2 -16 9 311.14 15.28
 2 16 9 314.5 15.07
 2 -16 9 316.54 16.73
 2 -16 10 22.43 6.16
 2 16 10 15.5 7.44
 2 -16 11 319.16 17.41
 2 16 11 342.6 20.22
 2 16 12 58.77 9.99
 2 -16 12 73.98 8.25
 -2 -16 -12 79.08 7.22
 2 16 13 342.6 21.16
 2 -16 13 353.84 18.62
 -2 -16 -13 365.14 17.24
 2 16 14 105.47 11.92
 2 -16 14 119.57 10.15
 -2 -16 -14 129.17 9
 2 16 15 143.48 13.64
 -2 -16 -15 132.31 9.68
 2 -16 15 150.88 11.29
 -2 -16 -16 23.09 5.31
 2 -16 16 22.35 6.6
 2 16 16 27.62 8.88
 2 16 17 278.3 18.99
 -2 -16 -17 273.65 14.48
 2 -16 17 266.29 15.93
 2 16 18 92.96 12.56
 2 16 19 147.6 15.05
 2 16 20 55.83 11.36
 2 16 21 115.66 14.23
 2 16 22 24.19 10.5
 -2 17 23 49.4 12.81
 -2 17 23 29.27 9.76
 -2 17 22 -7.72 9
 -2 17 21 20.97 8.88
 -2 17 20 24.53 9.12
 -2 17 19 4.66 7.75
 -2 17 18 5.57 7.59
 -2 17 17 -1.84 7.68
 2 -17 -16 28.57 6.03
 -2 -17 16 20.01 5.31
 -2 17 16 27.45 8.4
 2 -17 -15 36.34 6.11
 -2 -17 15 37.86 6.06
 -2 17 15 40.93 9.12
 2 -17 -14 4.74 4.72
 -2 -17 14 0.98 4.7
 -2 17 14 8.1 7.36
 2 -17 -13 15.47 4.95
 -2 17 13 16.9 7.61
 -2 -17 13 25.28 5.82
 -2 17 12 120.43 11.85
 2 -17 -12 134.85 9.01
 -2 -17 12 136.17 9.68
 2 -17 -12 113.52 5.06
 2 17 -12 121.91 8.72
 2 -17 -11 31 5.61
 -2 -17 11 54.68 7.16
 2 -17 -11 43.12 3.37
 2 17 -11 49.32 5.91
 2 17 -10 514.32 20.66
 2 -17 -10 581.9 23.28
 2 -17 -10 539.66 22.49
 2 17 -10 541.63 21.95
 -2 -17 10 570.79 24.78
 2 17 -9 56.42 3.99
 2 -17 -9 70.01 5.72
 2 17 -9 56.45 5.17
 -2 -17 9 61.1 7.44
 2 -17 -9 67.57 6.31
 -2 -17 8 280.69 11.04
 -2 17 8 265.38 10.94
 -2 -17 8 244.03 16.53
 2 -17 -8 242.21 10.81
 2 17 -8 257.85 10.34
 -2 -17 8 283.52 14.65
 2 -17 -7 3.79 3.68
 -2 -17 7 20.27 3.21
 -2 17 7 21.5 3.14
 2 -17 -7 23.78 3
 -2 -17 7 24.33 7.86
 2 -17 -7 23.64 5.3
 -2 -17 6 254.49 14.6
 2 -17 -6 205.94 10.04
 2 -17 -5 78.69 7.01
 -2 -17 5 108.94 10.86
 -2 -17 4 563.43 27.32
 2 -17 -4 553.88 23.82
 -2 -17 3 488.59 23.92
 2 -17 -3 439.19 20.37
 2 -17 -2 604.3 25.87
 -2 -17 2 604.79 28.73
 -2 17 1 166.9 10.86
 -2 -17 1 165.73 12.9
 2 -17 -1 156.42 10.61
 -2 17 0 594.91 26.29
 -2 -17 0 619.43 28.44
 -2 17 -1 104.53 8.63
 2 -17 1 127.17 10.73
 -2 -17 -1 91.85 10.12
 -2 17 -2 264.56 14.33
 2 -17 2 263.55 15.98
 -2 -17 -2 248.94 15.71
 -2 17 -3 165.17 11.1
 2 -17 3 154.78 12.17
 -2 -17 -3 189.39 13.01
 -2 17 -4 793.02 33.11
 2 -17 4 799.95 34.63
 -2 -17 -4 779.5 34.59
 -2 17 -5 220.57 13.51
 -2 -17 -5 247.28 12.58
 -2 -17 -5 240.41 15.04
 -2 -17 -5 222.26 9.33
 2 -17 5 244.58 14.96
 -2 -17 -6 338.08 16.4
 2 -17 6 345.69 14.04
 2 17 6 321.51 14.17
 2 -17 6 365.54 18.9
 -2 17 -6 347.84 13.56
 -2 -17 -6 342.92 13.89
 -2 -17 -6 331.43 18.94
 2 -17 7 13.51 3.91
 2 17 7 12.7 3.56
 -2 -17 -7 19.6 7.05
 2 -17 7 12.5 5.85
 -2 17 -7 15.76 3.56
 -2 -17 -8 158.45 12.34
 2 17 8 122.37 8.16
 2 -17 8 133.99 8.52
 2 17 8 161.28 13.27
 2 -17 8 136.32 10.81
 -2 -17 -9 12.44 6.47
 2 17 9 15.9 7.94
 2 -17 9 14.96 6.05
 2 17 9 6.68 4.06
 2 -17 9 5.71 4.71
 2 17 10 202.35 15.69
 2 -17 10 209.7 13.63
 2 -17 10 218.92 12.39
 2 17 10 197.82 11.72
 2 17 11 27.28 8.74
 2 -17 11 27.82 6.66
 2 -17 11 21.73 6.39
 2 17 12 52.41 9.44
 2 -17 12 46.65 7.28
 -2 -17 -12 46.43 6.04
 2 17 13 3.01 7.85
 2 -17 13 8.14 5.67
 -2 -17 -13 1.98 4.57
 2 17 14 17.38 8.8
 2 -17 14 8.81 6.06
 -2 -17 -14 4.98 4.65
 2 17 15 8.32 8.04
 2 -17 15 -0.68 5.97
 -2 -17 -15 3 4.3
 2 17 16 16.9 8.82
 -2 -17 -16 8.52 4.74
 2 -17 16 -2.04 6.3
 -2 -17 -17 47.37 6.56
 2 17 17 44.21 10.06
 2 -17 17 49.94 8.22
 2 17 18 1.1 8.78
 2 17 19 16.8 9.79
 2 17 20 5.71 9.59
 2 17 21 2.32 9.16
 -2 18 22 149.18 14.67
 -2 18 21 -1.97 8.76
 -2 18 20 243.68 17.84
 -2 18 19 45.6 9.82
 2 -18 -18 273.42 15.08
 -2 18 18 266.4 18.58
 2 -18 -17 43.27 6.96
 -2 18 17 51.01 10.12
 2 -18 -16 248.88 14.52
 -2 -18 16 333.51 15.22
 -2 18 16 241.66 18.02
 2 -18 -15 -0.49 5.04
 -2 -18 15 3.53 4.76
 -2 18 15 2.87 7.73
 2 -18 -14 303.29 15.51
 -2 18 14 328.41 20.11
 -2 -18 14 315.35 16.17
 2 -18 -13 9.3 5.03
 2 18 -13 11.4 5.19
 -2 18 13 9.38 7.71
 -2 -18 13 7.06 5.05
 2 18 -12 185.57 10.17
 2 18 -12 160.83 8.28
 -2 18 12 197.53 14.9
 2 -18 -12 191.18 10.75
 -2 -18 12 181.53 11.64
 2 -18 -12 152.54 6.69
 2 -18 -12 192.68 10.78
 2 18 -11 8.86 4.63
 2 -18 -11 8.28 4.17
 2 -18 -11 -0.88 4.61
 2 18 -11 5.32 2.62
 2 -18 -11 6.99 2.37
 -2 -18 11 10.08 5.13
 2 -18 -10 206.47 11.49
 2 18 -10 188.8 8.59
 2 -18 -10 189.83 10.31
 2 18 -10 199.3 9.74
 -2 -18 10 231.25 13.24
 -2 -18 9 41.05 6.76
 2 18 -9 33.02 3.9
 2 -18 -9 42.81 4.38
 -2 18 9 42.39 4.47
 2 -18 -9 38.09 6.01
 -2 -18 8 111.72 9.63
 2 -18 -8 85.5 5.27
 -2 -18 8 77.05 10.42
 -2 18 8 93.51 5.32
 2 -18 -8 116.43 8.13
 2 -18 -7 58.35 6.6
 -2 -18 7 50.31 9.64
 2 -18 -7 73.75 6.96
 2 -18 -6 73.47 7.64
 -2 -18 6 55.85 9.31
 2 -18 -6 86.16 7.31
 -2 -18 5 39.91 8.29
 2 -18 -5 36.14 5.74
 -2 -18 4 38.31 8.14
 2 -18 -4 27.59 5.33
 2 -18 -3 6.51 4.9
 -2 -18 3 9.18 6.13
 2 -18 -2 71.92 7.48
 -2 -18 2 84.06 9.73
 2 -18 -1 7.14 5.21
 2 -18 -1 9.7 6.06
 -2 -18 1 3.23 6.05
 -2 18 0 5.53 4.35
 2 -18 0 12.06 6.1
 -2 -18 0 2.39 6.14
 -2 18 -1 75.7 7.57
 2 -18 1 73.34 9.05
 -2 -18 -1 63.98 8.92
 -2 18 -2 1.12 4.49
 2 -18 2 -2.37 5.85
 -2 -18 -2 -4.7 6.05
 -2 18 -3 6.23 4.88
 2 -18 3 5.46 5.54
 -2 -18 -3 6.95 6.18
 -2 18 -4 215.86 12.65
 2 -18 4 194.8 13.94
 -2 -18 -4 199.39 14.26
 -2 18 -5 10.2 4.99
 2 -18 5 8.38 6.4
 -2 -18 -5 7 6.43
 -2 18 -6 250.15 14.46
 2 -18 6 241.11 15.29
 -2 -18 -6 229.99 9.59
 -2 -18 -6 256.34 16
 2 -18 7 48.91 4.53
 2 18 7 43.67 4.21
 -2 -18 -7 47.28 8.3
 2 -18 7 51.52 7.79
 -2 -18 -7 40.39 4.13
 -2 -18 -8 207.45 14.55
 2 -18 8 202.84 10.42
 2 18 8 202.01 10.41
 2 18 8 233.67 16.33
 2 -18 8 211.7 14.09
 -2 -18 -9 78.72 10.25
 2 -18 9 87.15 7.34
 2 18 9 85.89 6.8
 2 18 9 98.14 11.58
 2 -18 9 89.68 9.35
 -2 -18 -10 249.73 15.83
 2 18 10 198.03 11.91
 2 -18 10 258.5 12.86
 2 18 10 206.61 16.7
 2 -18 10 230.95 14.65
 -2 -18 -11 42.79 8.68
 2 18 11 54.91 9.73
 2 -18 11 51.29 7.66
 2 -18 11 52.95 7.47
 2 18 11 38.21 6.33
 2 18 12 424.99 24.6
 -2 -18 -12 420.01 19.86
 2 -18 12 423.93 21.79
 2 -18 12 482.1 21.53
 2 18 12 416.05 20.43
 2 18 13 21.96 8.25
 2 -18 13 28.27 7.2
 -2 -18 -13 18.12 5.23
 2 18 14 183.6 15.67
 2 -18 14 169.92 12.64
 -2 -18 -14 191.61 11.54
 2 18 15 14.01 8.43
 2 -18 15 1.41 6.03
 -2 -18 -15 6.01 4.55
 2 18 16 189.81 16.31
 -2 -18 -16 184.32 11.66
 2 -18 16 207.42 13.81
 -2 -18 -17 21.59 5.58
 2 18 17 15.53 9.38
 2 -18 17 14.09 6.73
 2 -18 18 393.89 20.55
 2 18 18 356.87 23.5
 2 18 19 67.55 12.03
 2 18 20 234.04 18.88
 -2 19 21 37.61 10.13
 -2 19 20 -3.04 8.88
 -2 19 19 10.1 9.11
 -2 19 18 1.01 8.2
 -2 19 17 13.05 8.9
 -2 19 16 6.02 8.46
 2 -19 -16 -2.03 5.52
 2 -19 -15 43.54 6.93
 -2 -19 15 48.92 6.99
 -2 19 15 36.04 9.57
 2 -19 -14 35.24 6.39
 2 -19 -14 28.54 6.38
 -2 -19 14 51.21 7.12
 -2 19 14 64.48 10.26
 -2 19 13 7.88 7.57
 2 -19 -13 -0.94 5.12
 2 -19 -13 17.88 4.99
 2 19 -13 7.93 3.1
 -2 -19 13 11.01 5.43
 -2 19 12 23.63 8.81
 2 -19 -12 25.57 5.67
 2 19 -12 25.92 3.34
 -2 -19 12 30.37 6.46
 2 -19 -12 32.89 5.3
 2 -19 -11 141.14 8.39
 2 -19 -11 161.26 10
 2 19 -11 130.02 6.57
 2 -19 -11 131.96 6.57
 -2 -19 11 160.22 11.39
 2 -19 -10 24.66 4.09
 -2 -19 10 30.13 6.67
 2 -19 -10 22.14 5.33
 -2 19 9 245.91 10.63
 2 -19 -9 291.65 14.14
 -2 -19 9 324.04 16.58
 2 -19 -9 254.16 10.99
 -2 -19 8 76.81 10.66
 2 -19 -8 83.38 7.72
 -2 -19 7 398.57 22.52
 2 -19 -7 394.55 18.07
 2 -19 -7 361.1 17.51
 -2 -19 6 180.9 14.79
 2 -19 -6 174.5 11.09
 2 -19 -6 187.16 11.46
 -2 -19 5 391.9 22.56
 2 -19 -5 409.87 19.1
 2 -19 -4 289.57 15.38
 -2 -19 4 303.1 18.78
 -2 -19 3 289.36 17.97
 2 -19 -3 254.41 14.61
 -2 -19 2 620.01 28.86
 2 -19 -2 544.69 25.28
 2 -19 -1 618.99 29.24
 -2 -19 1 578.34 28.97
 2 -19 0 194.73 14.2
 -2 -19 0 164.42 13.5
 -2 19 -1 191.9 12
 2 -19 1 170.08 13.62
 -2 -19 -1 193.16 14.35
 -2 19 -2 201.44 12.82
 2 -19 2 233.45 15.8
 -2 -19 -2 229.22 15.26
 -2 19 -3 229.65 13.7
 2 -19 3 252.53 16.3
 -2 -19 -3 248.28 15.98
 -2 19 -4 122.68 9.53
 2 -19 4 132.95 11.61
 -2 -19 -4 129.26 11.72
 -2 19 -5 325.08 17.25
 2 -19 5 336.22 19.24
 -2 -19 -5 351.7 19.59
 -2 19 -6 59.63 7.47
 2 -19 6 48.3 8.17
 -2 -19 -6 58.96 9.33
 -2 19 -7 209.29 13.17
 -2 -19 -7 230.69 15.39
 2 -19 7 205.23 14.23
 -2 -19 -7 193.99 8.33
 -2 -19 -8 8.33 6.85
 2 -19 8 7.65 6.29
 2 19 8 7.13 8.28
 2 19 8 1.88 3.62
 -2 -19 -9 298.65 17.89
 2 -19 9 251 16.38
 2 19 9 307.97 19.57
 2 19 9 281.29 13.12
 -2 -19 -10 115.24 11.8
 2 -19 10 129.47 11.26
 2 19 10 146.9 13.71
 2 19 10 116.18 8.28
 -2 -19 -11 41.63 8.91
 2 -19 11 33.58 7.51
 2 19 11 34.46 5.85
 2 19 11 42.41 9.55
 2 19 12 90.27 11.67
 2 -19 12 89.09 9.8
 -2 -19 -12 80.85 10.81
 -2 -19 -12 73.32 7.36
 2 19 12 79.49 7.71
 2 19 13 38.03 9.53
 2 -19 13 29.43 7.22
 -2 -19 -13 38.51 9.37
 -2 -19 -13 24.48 5.41
 2 19 13 17.17 5.85
 2 19 14 -12.09 8.65
 -2 -19 -14 -5.07 4.79
 2 19 14 -8.19 6.63
 2 -19 14 -0.74 6.34
 2 -19 15 3.65 6.32
 2 19 15 14.49 9.55
 -2 -19 -15 8.47 4.75
 2 -19 16 51.6 8.55
 2 19 16 54.02 11.15
 2 -19 17 0.72 6.85
 2 19 17 -5.7 9.17
 2 19 18 23.13 10.31
 2 19 19 7.02 9.57
 2 19 20 -4.75 10.26
 -2 20 20 2.09 8.81
 -2 20 19 166.47 16.06
 -2 20 18 6.28 8.74
 -2 20 17 319.9 21.03
 -2 20 16 11.51 9.19
 2 -20 -15 312.25 16.21
 -2 20 15 330.6 20.93
 -2 -20 15 326.77 16.91
 2 -20 -15 314.18 16.52
 2 -20 -14 -1.45 5.04
 -2 20 14 -8.31 9.1
 -2 -20 14 4.73 5.6
 2 -20 -14 -6.15 5.74
 2 -20 -13 209.31 12.2
 -2 20 13 183.98 16.25
 2 -20 -13 188.07 11.12
 -2 -20 13 222.79 13.39
 2 -20 -12 3.38 5.01
 -2 20 12 4.14 7.99
 -2 -20 12 3.87 5.58
 2 -20 -12 2.39 3.9
 2 -20 -11 273.84 12.34
 -2 -20 11 291.8 16.41
 2 -20 -11 272.83 14.45
 2 -20 -10 17.12 3.13
 -2 -20 10 34.92 7.31
 2 -20 -10 21.13 5.49
 -2 -20 9 177.76 13.17
 2 -20 -9 208.64 11.81
 -2 -20 8 13.29 6.59
 2 -20 -8 16.71 5.38
 2 -20 -7 75.43 7.53
 -2 -20 7 78.1 11.31
 2 -20 -7 76.01 7.59
 -2 -20 6 16.63 8.29
 2 -20 -6 31.7 6.72
 2 -20 -6 22.56 5.87
 -2 -20 5 10.49 8.01
 2 -20 -5 8.87 5.67
 2 -20 -5 12.08 5.3
 2 -20 -4 33.14 6.35
 -2 -20 4 47.8 9.42
 2 -20 -3 9.59 5.7
 -2 -20 3 -0.92 7.5
 2 -20 -2 -7.07 6.02
 2 -20 -2 15.56 7.36
 -2 -20 2 8.16 7.05
 -2 -20 1 70.94 9.99
 2 -20 0 115.47 11.31
 -2 -20 0 93.63 10.95
 -2 20 -1 41.54 6.27
 2 -20 1 20.58 7.78
 -2 -20 -1 31.3 8.35
 -2 20 -2 50.77 6.75
 2 -20 2 46.07 8.97
 -2 -20 -2 63.1 9.78
 -2 20 -3 22.26 5.57
 2 -20 3 27.96 7.92
 -2 -20 -3 24.17 8.03
 -2 20 -4 0.59 4.9
 2 -20 4 1.72 7.01
 -2 -20 -4 -0.85 6.82
 -2 20 -5 104.81 9.43
 2 -20 5 102.13 10.86
 -2 -20 -5 122.21 11.77
 -2 20 -6 4.33 5
 2 -20 6 0.84 6.25
 -2 -20 -6 2.55 7.13
 -2 20 -7 80.77 8.59
 2 -20 7 117.11 10.73
 -2 -20 -7 88.29 10.68
 2 20 8 1.07 8.49
 -2 20 -8 12.55 5.91
 2 -20 8 22.54 7.27
 -2 -20 -8 10.36 7.29
 -2 -20 -9 190.01 14.69
 2 20 9 210.36 16.63
 2 -20 9 181.67 13.79
 -2 -20 -10 95.96 11.66
 2 20 10 84.91 6.65
 2 20 10 125.04 13.48
 2 -20 10 95.06 10.29
 -2 -20 -11 312.56 19.51
 2 20 11 309.15 14.66
 2 -20 11 294.48 18.07
 2 20 11 320.26 21.1
 -2 -20 -12 29.79 9.4
 2 -20 12 38.8 8.45
 -2 -20 -12 43.21 6.35
 2 20 12 33.49 10.45
 -2 -20 -13 367.86 21.36
 2 -20 13 327.1 18.84
 -2 -20 -13 320.03 16.54
 2 20 13 345.77 22.25
 -2 -20 -14 63.01 10.83
 2 -20 14 45.93 8.55
 -2 -20 -14 55.39 6.83
 2 20 14 45.48 10.93
 2 20 15 238.15 19.1
 2 -20 15 248.01 16.17
 -2 -20 -15 283.29 18.82
 2 20 16 -3.48 9.06
 2 -20 16 2.99 7.01
 -2 -20 -16 -17.22 9.32
 2 20 17 150.83 15.64
 2 -20 17 144.85 12.58
 2 20 18 4.73 10.23
 2 20 19 161.29 16.67
 -2 21 19 -2.17 9.14
 -2 21 18 23.86 10.1
 -2 21 17 6.52 8.83
 -2 21 16 7.62 9.5
 -2 21 15 87.11 12.77
 -2 21 14 40.09 10.52
 -2 -21 14 25.58 6.75
 -2 21 13 30.24 9.99
 -2 -21 13 26.01 6.93
 2 -21 -13 28.2 6.19
 -2 21 12 46.54 10.52
 -2 -21 12 54.52 8.13
 2 -21 -12 32.7 6.38
 -2 -21 11 72.01 8.98
 2 -21 -11 65.34 7.54
 -2 -21 10 200.29 13.84
 2 -21 -10 179.24 11.55
 -2 -21 9 59.52 8.89
 2 -21 -9 69.67 7.61
 -2 -21 8 229.19 15.15
 2 -21 -8 207.99 12.46
 -2 -21 7 157.19 12.74
 2 -21 -7 162.39 10.86
 -2 -21 7 143.17 14.44
 2 -21 -6 171.18 11.75
 -2 -21 6 175.07 15.39
 2 -21 -6 190.54 11.77
 2 -21 -5 142.91 11.15
 -2 -21 5 136.68 13.7
 2 -21 -5 151.48 10.65
 -2 -21 4 209.26 16.24
 2 -21 -4 217.95 13.18
 2 -21 -3 238.87 14.48
 -2 -21 3 278.86 18.24
 -2 -21 2 391.41 22.47
 2 -21 -2 360.2 21.92
 -2 -21 1 190.8 15.13
 2 -21 -1 190.99 15.1
 -2 -21 0 403.13 23
 2 -21 0 411.26 23.28
 -2 -21 -1 23.73 8.25
 2 -21 1 36.82 8.68
 -2 -21 -2 181.35 14.63
 2 -21 2 186.47 15.04
 -2 21 -2 192.01 12.11
 -2 -21 -3 249.59 16.8
 2 -21 3 234.29 16.62
 -2 21 -3 226.19 13.62
 -2 -21 -4 189.53 15.09
 2 -21 4 210.75 15.29
 -2 21 -4 188.92 12.28
 -2 -21 -5 90 11.07
 2 -21 5 68.96 9.77
 -2 21 -5 86.5 8.11
 -2 -21 -6 135.04 12.86
 2 -21 6 150.93 13.01
 -2 21 -6 148.13 10.72
 -2 -21 -7 26.51 8.26
 -2 21 -7 13.17 5.4
 2 -21 7 18.07 7.36
 -2 -21 -8 116.61 12.44
 -2 21 -8 109.13 9.51
 2 21 8 121.41 13.13
 2 -21 8 103.88 11.08
 -2 -21 -9 56.66 10.33
 -2 21 -9 42.76 7.1
 2 21 9 38.04 10.17
 2 -21 9 54.85 8.97
 -2 -21 -10 38.99 9.51
 2 21 10 24.9 9.7
 2 -21 10 31.23 7.83
 -2 -21 -11 125.24 13.54
 2 21 11 145.71 15.17
 2 -21 11 148.79 12.32
 -2 -21 -12 8.29 7.81
 2 21 12 -1.16 8.56
 -2 -21 -12 12.64 5.22
 2 -21 12 15.36 7.32
 -2 -21 -13 79.06 11.34
 2 21 13 103.71 13.43
 -2 -21 -13 76.42 7.84
 2 -21 13 97.18 10.56
 2 21 14 2.35 9.44
 2 -21 14 0.79 7.29
 -2 -21 -14 -13.23 9.2
 2 21 15 -1.18 9.2
 2 -21 15 -3.12 7.19
 -2 -21 -15 2.87 8.98
 2 21 16 -4.77 9.37
 2 -21 16 2.32 6.96
 -2 -21 -16 -4.82 9.31
 2 21 17 2.4 9.52
 -2 -21 -17 4.86 9.02
 2 21 18 4.84 10
 -2 -21 -18 13.73 9.77
 -2 22 18 128.81 14.73
 -2 22 17 -2.25 9.09
 -2 22 16 327.3 22.12
 -2 22 15 13.58 9.36
 -2 22 14 90.18 13.35
 -2 -22 14 119.92 10.73
 -2 22 13 10.13 9.25
 -2 -22 13 0.68 6.43
 -2 22 12 143.58 15.26
 -2 -22 12 156.45 12.38
 -2 -22 11 0.75 6.61
 2 -22 -11 7.53 5.68
 -2 -22 10 288.7 17.48
 2 -22 -10 269.73 14.9
 -2 -22 9 -3.22 6.85
 2 -22 -9 1.54 5.29
 -2 -22 8 66.07 10.02
 2 -22 -8 77.99 8.15
 2 -22 -7 -2.16 5.43
 -2 -22 6 2.12 8.39
 2 -22 -6 2.22 5.48
 -2 -22 5 22.9 9.27
 2 -22 -5 13.83 5.8
 2 -22 -5 15.07 6.82
 2 -22 -4 -1.19 5.9
 -2 -22 4 -3.05 7.95
 -2 -22 3 8.01 7.92
 2 -22 -3 4.08 7.54
 -2 -22 2 4.95 8.18
 -2 -22 1 6.81 7.88
 2 -22 -1 14.1 7.55
 -2 -22 0 32.73 8.7
 2 -22 0 45.97 9.1
 -2 -22 -1 0.96 7.79
 2 -22 1 18.85 8.42
 -2 -22 -2 24.51 8.93
 2 -22 2 37.18 8.52
 -2 -22 -3 0.93 7.58
 2 -22 3 0.96 7.13
 -2 22 -3 -1.18 4.5
 -2 -22 -4 64.06 9.93
 2 -22 4 55.28 9.99
 -2 22 -4 53.76 6.92
 -2 -22 -5 0.93 7.61
 2 -22 5 -0.94 7.2
 -2 22 -5 1.2 4.94
 -2 -22 -6 137.26 13.58
 2 -22 6 145.21 13.26
 -2 22 -6 141.68 10.38
 -2 -22 -7 -1.83 7.91
 -2 22 -7 3.7 5.12
 2 -22 7 -0.9 7.44
 -2 -22 -8 334.11 20.16
 -2 22 -8 317.93 17.32
 2 22 8 337.86 22.19
 2 -22 8 324.01 19.51
 -2 -22 -9 -4.61 9.17
 -2 22 -9 -3.89 5.63
 2 22 9 12.8 8.71
 2 -22 9 -2.61 7.03
 -2 -22 -10 403.37 22.91
 -2 22 -10 378.09 20.1
 2 22 10 395 24.66
 2 -22 10 424.08 22.42
 -2 -22 -11 -14.01 9.5
 -2 22 -11 2.76 5.73
 2 -22 11 5.93 7.11
 2 22 11 1.19 9.13
 -2 -22 -12 338.18 21.09
 2 -22 12 359.53 20.19
 -2 -22 -12 335.62 17.12
 2 22 12 342.42 23.1
 -2 -22 -13 7.59 8.67
 2 22 13 -1.2 10.05
 2 -22 13 -9.9 8.13
 -2 -22 -14 270.23 18.63
 2 22 14 228.42 18.97
 2 -22 14 246.01 16.64
 -2 -22 -15 0.96 9
 2 22 15 -3.65 9.84
 2 -22 15 10.46 7.63
 -2 -22 -16 186.71 16.1
 2 22 16 170.99 16.71
 2 -22 16 168.74 13.7
 -2 23 16 33.81 11.24
 -2 23 15 8.19 9.83
 -2 23 14 38.54 11.15
 -2 23 13 45.56 11.72
 -2 -23 13 52.19 8.55
 -2 23 12 22.35 10.73
 -2 -23 12 25.53 7.55
 -2 -23 11 95.77 10.76
 -2 -23 10 118.23 11.62
 -2 -23 9 126.47 12.04
 2 -23 -9 112.24 9.8
 2 -23 -8 81.62 8.7
 -2 -23 8 78.23 10.63
 2 -23 -7 104.44 9.52
 -2 -23 7 119.21 12.3
 2 -23 -6 174.48 12.05
 -2 -23 6 192.66 16.36
 -2 -23 6 176.68 14.63
 2 -23 -5 316.11 17.04
 -2 -23 5 316.03 21.27
 -2 -23 4 224.17 17.68
 2 -23 -4 205.14 16.84
 -2 -23 3 338.24 21.52
 -2 -23 2 220.59 17.09
 2 -23 -2 181.77 16.01
 -2 -23 1 164.83 14.87
 2 -23 -1 155.06 14.82
 -2 -23 0 73.87 11.67
 2 -23 0 107.82 12.3
 -2 -23 -1 191 16.33
 2 -23 1 248.66 17.39
 -2 -23 -2 149.41 14.48
 2 -23 2 150.31 14.03
 -2 -23 -3 181.22 15.47
 2 -23 3 191.66 15.85
 -2 -23 -4 119.95 13.2
 2 -23 4 118.62 12.67
 -2 23 -4 106.03 9.16
 -2 -23 -5 132.75 13.61
 2 -23 5 166.64 14.24
 -2 23 -5 133.68 10.2
 -2 -23 -6 77.48 11.6
 -2 23 -6 48.05 7.23
 2 -23 6 58.53 9.95
 -2 -23 -7 102.95 12.39
 2 23 7 110.85 14.23
 -2 23 -7 93.71 9.01
 2 -23 7 118.22 12.24
 -2 -23 -8 55.75 10.41
 2 23 8 72.4 12.74
 -2 23 -8 45.98 7.31
 2 -23 8 49.67 9.4
 -2 -23 -9 56.6 10.92
 2 23 9 60.51 12.52
 -2 23 -9 61.96 7.72
 2 -23 9 54.3 9.82
 -2 -23 -10 92.34 12.03
 2 23 10 108.37 14.21
 -2 23 -10 81.85 8.77
 2 -23 10 104.22 11.4
 -2 -23 -11 1.89 8.76
 2 23 11 -8.61 10.48
 -2 23 -11 3.28 5.64
 2 -23 11 -4.4 8.03
 -2 -23 -12 46.74 10.52
 2 23 12 53.09 11.77
 2 -23 12 47.87 9.45
 -2 -23 -13 3.84 9.19
 2 23 13 13.63 10.08
 2 -23 13 11.94 7.62
 -2 -23 -14 5.78 9.27
 2 23 14 13.66 9.48
 2 -23 14 0.85 7.99
 -2 -23 -15 -14.51 10.11
 2 -23 15 4.96 7.62
 2 23 15 -1.25 10.3
 -2 24 15 259.62 20.64
 -2 24 14 -4.83 10.19
 -2 -24 13 156.02 12.64
 -2 24 13 160.7 16.32
 -2 -24 12 -4.68 7.13
 -2 24 12 -7.3 10.43
 -2 -24 11 121.34 12.33
 -2 -24 10 -1.7 7.5
 -2 -24 9 122.32 12.2
 -2 -24 8 0.91 7.76
 2 -24 -7 94.17 9.41
 -2 -24 7 119.22 12.16
 2 -24 -6 3.53 6.2
 -2 -24 5 8.91 9.64
 2 -24 -5 20.3 8.67
 -2 -24 4 1.1 8.72
 -2 -24 3 8.58 8.82
 2 -24 -3 7.82 8.74
 -2 -24 2 -4.22 8.68
 2 -24 -2 1.11 8.08
 -2 -24 1 2.09 8.85
 2 -24 -1 2.2 8.55
 -2 -24 0 26.77 9.94
 2 -24 0 15.3 8.72
 -2 -24 -1 -3.05 8.46
 2 -24 1 -6.47 8.38
 -2 -24 -2 -1.01 8.53
 2 -24 2 -8.51 8.21
 -2 -24 -3 21.09 9.49
 2 -24 3 32.62 9.65
 -2 -24 -4 4.95 8.23
 2 -24 4 13.49 8.58
 -2 -24 -5 50.99 10.45
 2 -24 5 68.23 11.11
 -2 -24 -6 41.04 10.16
 -2 24 -6 36.27 6.17
 2 -24 6 37.93 9.2
 -2 -24 -7 89.82 12.08
 2 24 7 88.71 13.97
 -2 24 -7 83.52 8.54
 2 -24 7 90.72 11.64
 -2 -24 -8 17.58 9.24
 2 24 8 16.26 11.29
 -2 24 -8 25.08 6.05
 2 -24 8 15.31 8.3
 2 -24 9 194.42 15.36
 2 24 9 202.76 18.39
 -2 -24 -9 209.2 16.68
 2 -24 10 6.47 7.52
 2 24 10 -6.3 9.96
 -2 -24 -10 -4.81 9
 2 -24 11 207.11 15.42
 2 24 11 148.31 16.64
 -2 -24 -11 186.77 16.06
 2 -24 12 0.9 7.69
 2 24 12 6.35 9.7
 -2 -24 -12 3.84 8.99
 2 -24 13 79.06 10.98
 2 24 13 108.09 14.38
 -2 -24 -13 103.18 12.99
 -2 25 13 23.67 10.75
 -2 25 12 30.13 11.3
 -2 -25 12 50.1 9.1
 -2 -25 11 76.2 10.87
 -2 -25 10 29.18 8.77
 -2 -25 9 73.08 10.69
 -2 -25 8 17.95 8.5
 -2 -25 7 138.72 13.75
 -2 -25 6 39.68 9.65
 -2 -25 5 332.39 20.4
 -2 -25 5 273.16 20.67
 2 -25 -4 60.78 12.21
 -2 -25 4 108.07 13.91
 2 -25 -3 299.35 21.59
 -2 -25 3 334.99 21.85
 2 -25 -2 57.58 11.48
 -2 -25 2 30.35 10.34
 2 -25 -1 279.4 19.99
 -2 -25 1 281.65 19.81
 2 -25 0 47.51 10.96
 -2 -25 0 60.44 11.9
 2 -25 1 256.34 19.06
 -2 -25 -1 258.1 19.04
 2 -25 2 69.62 11.81
 -2 -25 -2 64.11 11.46
 2 -25 3 220.69 17.4
 -2 -25 -3 211.1 17.06
 2 -25 4 89.26 12.3
 -2 -25 -4 64.35 11.55
 2 -25 5 102.13 12.7
 -2 -25 -5 115.97 13.43
 2 -25 6 57.76 10.9
 -2 -25 -6 73.88 12.09
 2 -25 7 69.65 11.3
 2 25 7 50.41 12.28
 -2 -25 -7 83.42 12.07
 2 -25 8 22.76 9.45
 2 25 8 37.46 11.64
 -2 -25 -8 39.54 10.42
 2 -25 9 64.22 10.76
 2 25 9 60.73 12.78
 -2 -25 -9 94.93 12.68
 2 -25 10 6.68 7.84
 2 25 10 1.3 9.95
 -2 -25 -10 7.91 9.59
 2 -25 11 27.25 9.13
 2 25 11 32.6 11.42
 -2 -25 -11 19.57 10.1
 -2 26 11 2.6 10.76
 -2 -26 11 7.86 7.8
 -2 -26 10 29.23 9.31
 -2 -26 9 11.36 8.69
 -2 -26 8 96.05 12.29
 -2 -26 7 1.01 8.39
 -2 -26 6 83.51 11.88
 -2 -26 5 3.16 8.69
 2 -26 -5 -9.75 9.69
 -2 -26 4 -4.27 8.77
 2 -26 -4 9.67 9.34
 -2 -26 4 2.31 9.97
 2 -26 -3 -7.21 9.66
 -2 -26 3 -5.66 10.07
 2 -26 -2 7.17 9.23
 -2 -26 2 4.45 9.7
 2 -26 -1 -7.1 9.46
 -2 -26 1 -4.37 9.03
 2 -26 0 14.05 9.38
 -2 -26 0 16.21 9.96
 2 -26 1 -2.31 9.09
 -2 -26 -1 -8.56 9.82
 2 -26 2 48.04 11.26
 -2 -26 -2 29.58 10.17
 2 -26 3 -3.39 9.03
 -2 -26 -3 1.04 8.94
 2 -26 4 97.55 12.99
 -2 -26 -4 101.45 13.17
 2 -26 5 14.14 9.08
 -2 -26 -5 -1.03 9.93
 2 -26 6 57.46 11.05
 -2 -26 -6 48.12 11.16
 2 -26 7 8.34 8.99
 2 26 7 26.7 11.56
 -2 -26 -7 22.15 9.93
 2 -26 8 104.05 12.86
 2 26 8 118.31 15.36
 -2 -26 -8 103.89 13.28
 2 -26 9 16.05 9.35
 2 26 9 -6.64 10.8
 -2 -26 -9 -10.93 9.57
 -2 -27 8 97.56 12.8
 -2 -27 7 15.57 9.03
 2 -27 -6 200.89 18.6
 -2 -27 6 205.75 17.02
 -2 -27 5 1.09 9.32
 2 -27 -5 18.82 10.43
 2 -27 -4 255.51 20.18
 2 -27 -3 1.24 9.58
 -2 -27 3 25.82 10.08
 -2 -27 3 2.31 10.04
 2 -27 -2 263.1 20.23
 -2 -27 2 234.83 19.48
 2 -27 -1 37.72 10.83
 -2 -27 1 54.64 11.95
 2 -27 0 107.07 14.9
 -2 -27 0 134.96 14.82
 2 -27 1 35.74 11.01
 -2 -27 -1 46.65 11.5
 2 -27 2 103.74 14.06
 -2 -27 -2 131.02 14.66
 2 -27 3 -2.32 9.44
 -2 -27 -3 -5.31 9.73
 2 -27 4 173.06 15.95
 -2 -27 -4 147.57 15.24
 2 -27 5 7.81 9.65
 -2 -27 -5 6.23 9.65
 -2 -27 -6 159.78 16.23
 2 27 6 177.26 18.61
 2 -27 6 178.02 16.28
 3 0 -29 -8.64 8.02
 -3 0 29 -8.68 12.57
 3 0 -28 -8.68 8.26
 -3 0 28 -3.13 11.13
 -3 0 28 -1.39 11.73
 3 0 -27 -11.58 8.35
 -3 0 27 4.21 10.5
 -3 0 27 -13.21 12.01
 3 0 -26 -13.37 8.9
 -3 0 26 -7.31 10.13
 -3 0 26 13.75 10.49
 3 0 -25 -0.94 8.21
 -3 0 25 -3.08 9.78
 -3 0 25 -3.56 10.12
 3 0 -24 83.65 11.19
 -3 0 24 70.02 12.05
 -3 0 24 77.42 12.5
 -3 0 23 -10.58 8.79
 3 0 -23 4.44 7.45
 -3 0 22 27.83 9.33
 3 0 -22 35.28 8.33
 -3 0 21 0.93 7.41
 3 0 -21 -6.65 6.87
 -3 0 20 248.3 16.62
 -3 0 19 -0.37 4.27
 3 0 -19 -5.02 5.17
 -3 0 19 3.23 6.31
 3 0 -18 440.65 19.42
 -3 0 18 409.6 21.97
 3 0 -17 3.96 4.06
 -3 0 17 2.77 6.01
 3 0 -16 0.73 3.48
 -3 0 16 680.86 18.7
 -3 0 15 5.81 4.98
 3 0 -15 1.8 4.56
 3 0 -15 2.67 3.51
 3 0 -14 909.74 36.33
 -3 0 14 962.25 37.75
 3 0 -13 -0.78 3.99
 -3 0 13 3.34 4.41
 -3 0 12 751.17 29.55
 3 0 -12 717.65 28.63
 3 0 -12 714.42 27.45
 -3 0 11 1.13 3.8
 3 0 -11 1.31 3.4
 3 0 -11 0.62 2.43
 -3 0 10 975.8 37.62
 3 0 -10 1004.82 37.3
 3 0 -10 972.4 35.92
 3 0 -10 1044.95 38.91
 -3 0 9 1.99 3.32
 3 0 -9 1.08 3.29
 3 0 -9 -3.25 4.34
 3 0 -9 3.74 2.23
 -3 0 8 5759.54 201.96
 3 0 -8 5899.19 202.03
 3 0 -8 5861.01 199.9
 3 0 -8 5710.15 200.52
 3 0 -7 1.38 1.56
 3 0 -7 4.28 3.26
 3 0 -7 3.72 2.87
 3 0 -7 2.3 1.3
 -3 0 7 3.09 2.81
 -3 0 6 4551.65 160.14
 3 0 -6 4708.46 160.06
 3 0 -6 4509.69 160.37
 3 0 -6 4661.48 158.86
 -3 0 6 4543.04 159.59
 3 0 -5 3.79 1.73
 3 0 -5 3.43 2.77
 -3 0 5 -0.53 2.67
 -3 0 5 2.46 1.79
 3 0 -5 2.09 3.23
 -3 0 5 2.12 1.82
 -3 0 4 5118.31 175.66
 -3 0 4 5003.92 175.22
 3 0 -4 5087.7 175.1
 3 0 -4 5163.98 176.66
 -3 0 4 4974.94 174.21
 3 0 -4 4795.1 176.63
 -3 0 4 5192.85 174.7
 3 0 -4 5132.14 174.78
 3 0 -3 4.48 3.36
 -3 0 3 0.9 2.06
 3 0 -3 2.55 3.76
 -3 0 3 2.65 2.12
 -3 0 3 1.75 2.19
 -3 0 2 702.19 25.21
 3 0 -2 730.62 27.16
 -3 0 2 716.47 25.98
 3 0 -1 -0.92 2
 -3 0 1 -0.25 1.17
 -3 0 1 2.62 1.7
 3 0 -1 -2.1 3.85
 -3 0 1 -1.27 2.14
 3 0 0 279.17 11.93
 -3 0 0 314.3 11.85
 -3 0 0 303.31 11.38
 3 0 0 286.61 11.58
 3 0 0 304.59 13.82
 -3 0 0 293 12.19
 -3 0 -1 3.15 2.95
 -3 0 -1 0.41 2.33
 3 0 1 -0.16 2.49
 -3 0 -1 1.03 2.64
 3 0 1 2.9 3.73
 3 0 2 4.13 4.12
 -3 0 -2 9.32 3.25
 -3 0 -2 11.13 4.69
 -3 0 -2 13.91 3.05
 3 0 2 14.3 3.26
 -3 0 -2 10.98 3.25
 -3 0 -2 15.98 3.35
 -3 0 -2 15.6 3.05
 -3 0 -3 -0.93 3.22
 -3 0 -3 0.62 2.94
 -3 0 -3 2.51 4.53
 3 0 3 0.73 3.09
 -3 0 -3 0.47 3.39
 -3 0 -3 2.98 3.04
 -3 0 -3 3.47 2.51
 -3 0 -4 354.13 14.42
 -3 0 -4 317.87 14.29
 3 0 4 320.21 14.47
 -3 0 -4 322.77 14.13
 -3 0 -5 -2.22 3.67
 3 0 5 -1 4.09
 3 0 5 0.94 5.05
 -3 0 -5 -2.45 3.64
 3 0 6 578.77 24.16
 -3 0 -6 571.02 23.57
 3 0 6 610.29 25.61
 3 0 7 4.31 5.08
 -3 0 -7 1.4 2.6
 -3 0 -7 0.61 3.82
 -3 0 -7 2.42 4.09
 3 0 7 -1.53 3.6
 3 0 7 3.68 4.01
 3 0 8 73.13 6.25
 3 0 8 59.73 7.64
 3 0 8 72.61 5.59
 -3 0 -8 78.35 5.9
 -3 0 -9 -0.81 3.52
 -3 0 -9 5.7 3.52
 3 0 9 0.6 5.5
 3 0 9 2.09 3.9
 3 0 9 -0.98 4.29
 3 0 10 194.98 12.19
 3 0 10 187.32 12.69
 3 0 10 212.86 11.11
 -3 0 -10 210.49 10.82
 -3 0 -11 -0.73 3.69
 3 0 11 0.66 5.15
 3 0 11 4.27 4.01
 3 0 11 -0.57 4.72
 3 0 12 165.8 12.11
 -3 0 -12 165.58 9.57
 3 0 13 2.21 5.89
 -3 0 -13 -0.39 4.06
 3 0 14 532.26 25.97
 3 0 15 1.63 6.33
 3 0 16 703.53 32.79
 3 0 17 0.9 6.98
 3 0 18 561.08 28.84
 3 0 19 12.72 7.75
 3 0 20 57.4 11.75
 3 0 20 79.07 11.61
 3 0 21 -8.85 10.45
 3 0 21 -8.34 8.88
 3 0 22 279.79 21.12
 3 0 22 216.87 17.76
 3 0 23 -1.4 11.07
 3 0 23 -4.33 8.42
 3 0 24 316.1 24.6
 3 0 24 316.07 21.16
 3 0 25 -1.54 12.42
 3 0 25 -1.12 8.57
 3 0 26 130.34 18.28
 3 0 26 118.59 14.11
 -3 -1 29 82.3 15.87
 -3 1 29 89.39 15.53
 3 1 -29 81.34 11.63
 -3 -1 28 91.62 15.46
 -3 1 28 62.57 13.84
 -3 1 28 112.61 14.38
 -3 -1 28 94.65 14.33
 3 1 -28 117.83 13.29
 3 -1 -28 118.27 12.11
 -3 -1 27 84.99 14.71
 -3 1 27 74.02 13.82
 -3 1 27 50.95 12.24
 -3 -1 27 43.61 12.21
 3 1 -27 61.32 10.85
 3 -1 -27 63.39 10
 -3 1 26 39.56 11.59
 -3 -1 26 46.17 12.4
 -3 1 26 39.35 11.52
 -3 -1 26 49.14 11.7
 3 1 -26 48.35 10.66
 3 -1 -26 48.66 9.24
 -3 1 25 70.4 12.7
 -3 -1 25 77.55 13.22
 -3 1 25 82.09 12.8
 3 1 -25 74.77 11.19
 3 -1 -25 103.52 11.27
 -3 1 24 116.53 14.04
 -3 -1 24 86.55 13.13
 -3 1 24 101 13.59
 3 1 -24 148.21 13.81
 3 -1 -24 159.74 13.16
 -3 1 23 92.07 12.34
 -3 -1 23 82.89 11.9
 -3 1 23 84.35 12.35
 3 -1 -23 122.32 11.83
 -3 -1 22 54.57 10.48
 -3 1 22 62.82 10.49
 -3 1 22 52.15 10.68
 3 -1 -22 67.34 9.76
 3 -1 -21 96.37 10.54
 -3 -1 21 63.34 10.46
 -3 1 21 87.31 11.02
 3 -1 -20 -0.76 6.28
 -3 1 20 3.59 4.34
 -3 -1 20 7.07 7.23
 -3 1 20 0.86 6.84
 3 1 -19 19.14 5.43
 3 -1 -19 23.42 5.73
 3 -1 -19 40.76 7.61
 -3 1 19 23.27 4.71
 3 -1 -19 18.02 1.64
 -3 1 19 22.4 7.37
 -3 -1 19 41.93 8.19
 3 1 -18 63.02 6.52
 3 -1 -18 66.54 6.96
 3 -1 -18 74.29 8.5
 -3 1 18 66.97 5.86
 3 -1 -18 55.51 3.05
 -3 1 18 73.57 8.95
 -3 -1 18 77.03 9.35
 3 -1 -17 95.23 7.3
 3 1 -17 95.12 7.02
 -3 1 17 85.19 9
 3 -1 -17 99.34 9
 3 -1 -17 82.8 4.02
 3 -1 -16 -2.63 3.7
 3 1 -16 -2.12 3.53
 3 -1 -16 109.25 7.74
 -3 1 16 90.87 8.41
 -3 -1 16 74.94 7.94
 3 -1 -16 98.29 8.64
 3 -1 -16 80.26 3.04
 3 -1 -15 75.2 6.17
 3 1 -15 73.19 5.92
 3 -1 -15 67.4 6.87
 3 -1 -15 76.8 7.86
 3 1 -15 64.09 7.04
 -3 -1 15 67.93 7.68
 -3 1 15 83.77 8.09
 -3 1 14 76.3 7.77
 -3 -1 14 80.06 7.88
 3 -1 -14 81.37 6.92
 3 1 -14 80.53 7.42
 3 -1 -14 107.31 8.53
 -3 1 13 164.87 10.15
 -3 -1 13 156.54 10.09
 3 -1 -13 157.83 10.25
 3 -1 -13 144.13 8.94
 3 1 -13 145.55 9.36
 -3 1 12 2.07 2.85
 3 -1 -12 -3.76 2.87
 3 1 -12 4.36 2.73
 -3 -1 12 5.65 4.23
 -3 1 12 -0.43 3.81
 3 -1 -12 2.89 4.24
 3 -1 -12 3.05 3.44
 3 1 -12 0.38 3.83
 -3 1 11 111.45 6.25
 3 1 -11 108.51 5.97
 3 -1 -11 110.7 6.16
 3 -1 -11 100.81 6.88
 3 1 -11 114.63 7.52
 -3 -1 11 111.22 7.76
 -3 1 11 98.53 7.4
 3 -1 -11 120.7 8.43
 3 -1 -11 99.64 4.68
 3 -1 -10 -0.55 2.92
 -3 1 10 -0.93 2.16
 3 1 -10 2.02 2.27
 3 -1 -10 2.07 2.55
 3 1 -10 4.51 3.86
 -3 1 10 0.99 3.43
 -3 -1 10 -1.01 3.53
 3 -1 -10 1.69 4.05
 3 -1 -10 2.72 1.43
 -3 1 9 1.51 2.15
 3 1 -9 -0.28 2.01
 -3 1 9 2.26 3.1
 -3 -1 9 6.64 3.36
 3 -1 -9 2.19 1.39
 3 -1 -9 4.36 4.25
 3 1 -9 1.18 3.62
 3 -1 -9 0.98 2.76
 3 -1 -8 28.08 3.65
 3 1 -8 20.98 4.03
 -3 1 8 25.7 2.47
 3 1 -8 25.11 2.39
 -3 -1 8 16.47 3.55
 -3 1 8 20.8 3.66
 3 -1 -8 21.93 4.84
 3 -1 -8 27.36 2.21
 3 1 -7 293.3 13
 3 -1 -7 302.5 12.36
 3 1 -7 280.26 11.03
 3 1 -7 305.86 12.79
 -3 1 7 303.36 11.24
 3 -1 -7 308.51 13.25
 -3 -1 7 298.79 12.52
 -3 -1 7 289.91 13.11
 3 -1 -7 305.01 11.34
 -3 -1 6 755.66 27.56
 3 -1 -6 741.71 27.61
 3 1 -6 796.02 28.34
 -3 -1 6 779.43 28.54
 3 -1 -6 747.34 28.51
 3 1 -6 757.76 28.12
 -3 1 6 741.1 26.47
 -3 -1 6 755.36 26.54
 3 -1 -6 747.45 27
 3 1 -5 1503.07 54.48
 -3 1 5 1501.15 54.9
 -3 1 5 1525.74 54
 -3 -1 5 1556.05 54.81
 3 1 -5 1567.04 54.62
 3 -1 -5 1584.78 53.93
 -3 -1 5 1516.61 53.66
 3 1 -5 1445 55.79
 -3 1 5 1603.96 55.61
 -3 1 5 1466.97 53.7
 3 -1 -5 1532.95 53.69
 -3 -1 5 1547.86 53.37
 -3 1 4 66.13 4.77
 -3 -1 4 57.14 4.03
 -3 -1 4 61.11 4.58
 -3 1 4 65.41 3.77
 3 1 -4 64.27 4.6
 3 1 -4 58.14 5.25
 3 -1 -4 59.7 5.65
 -3 -1 4 62.67 3.21
 -3 1 4 76.02 5.73
 3 1 -4 73.87 5.93
 -3 1 4 67.32 3.91
 -3 -1 4 67.26 3.67
 3 -1 -4 67.74 3.88
 3 -1 -3 371.3 17.08
 3 1 -3 441.39 17.45
 -3 1 3 444 16.96
 3 1 -3 419.02 14.96
 -3 -1 3 420.28 16.22
 -3 1 3 408.89 15.65
 -3 -1 3 385.94 16.36
 3 1 -3 450 17.7
 3 -1 -3 438.55 16.01
 -3 -1 3 417.11 15.77
 -3 1 3 421.62 15.93
 3 -1 -2 137.15 8.95
 3 1 -2 189.55 9.21
 -3 1 2 183.23 7.38
 3 1 -2 192.97 7.35
 -3 -1 2 182.19 7.34
 3 1 -2 194.18 9.65
 -3 1 2 183.69 8
 -3 -1 1 791.82 28.52
 3 1 -1 611.82 30.15
 3 -1 -1 833.38 30.71
 -3 1 1 796.24 28.52
 3 1 -1 841.7 28.57
 -3 1 1 813.97 29.05
 -3 1 0 73.61 5.1
 3 1 0 86.65 4.57
 -3 1 0 71.36 4.38
 -3 -1 0 73.09 4.43
 3 -1 0 88.15 6.4
 3 1 0 55.94 6.07
 3 1 0 69.29 3.88
 -3 1 0 71.88 4.28
 -3 1 0 60.52 4.27
 -3 1 0 80.42 4.89
 -3 1 -1 249.41 10.72
 -3 1 -1 237.43 10.29
 -3 -1 -1 254.65 12.58
 3 -1 1 255.39 12.84
 -3 -1 -1 237.69 10.32
 3 1 1 204.5 11.57
 3 -1 1 247.68 11.99
 3 1 1 242.24 9.91
 -3 1 -1 236.26 10.17
 -3 1 -1 247.77 10.53
 -3 1 -1 235.59 10.55
 -3 1 -2 1141.15 40.23
 3 -1 2 1168.76 42.11
 3 1 2 894.45 41.43
 -3 1 -2 1092.93 40.45
 -3 1 -2 1131.1 40.3
 3 1 2 1128.88 40.25
 3 -1 2 1129.74 40.69
 -3 -1 -2 1107.69 40.46
 3 -1 2 1066.73 42.47
 -3 -1 -2 1122.23 42.23
 -3 1 -2 1169.82 40.74
 -3 1 -2 1140.59 40.57
 -3 1 -3 529.13 21.41
 3 -1 3 548.66 21.71
 -3 1 -3 549.46 21.39
 3 1 3 528.78 21.35
 -3 -1 -3 543.3 21.48
 -3 -1 -3 557.03 23.07
 -3 1 -3 598.33 21.74
 -3 -1 -3 575.43 21.59
 -3 1 -3 513.3 21.25
 -3 1 -4 2864.74 100.96
 3 -1 4 2865.47 101.44
 3 1 4 2837.76 101.15
 -3 -1 -4 2899.65 102.12
 -3 -1 -4 2734.06 100.93
 -3 1 -4 3000.39 101.28
 -3 -1 -4 2863.98 101.04
 -3 1 -4 2841.1 101.04
 -3 1 -5 1181.34 43.14
 3 -1 5 1127.77 43.46
 3 1 5 1186.3 43.37
 -3 1 -5 1123.4 42.92
 3 1 5 1171.65 44.72
 -3 1 -6 1984.84 70.54
 3 1 6 1969.67 70.95
 3 -1 6 1834.37 71.98
 3 1 6 2094.39 72.42
 -3 1 -6 1849.82 70.36
 -3 1 -6 1975.1 69.93
 3 1 7 462.36 12.7
 -3 1 -7 491.21 12.33
 3 1 7 418.18 12.64
 3 -1 7 488.16 15.01
 3 1 7 528.98 15.29
 3 -1 7 101.82 6.26
 -3 1 -7 497.69 11.28
 3 1 8 1346.59 21.86
 -3 1 -8 1421.32 20.79
 3 -1 8 1343.79 24.28
 3 1 8 1447.07 25.11
 3 -1 8 1437.22 19.45
 -3 1 -8 1388.31 18.72
 3 1 9 664.93 16.64
 -3 1 -9 646.6 15.54
 3 1 9 604.93 17.46
 3 -1 9 619.83 17.84
 -3 -1 -9 635.03 14.99
 3 -1 9 664.72 14.58
 -3 1 -9 642.35 13.8
 3 1 10 422.31 19.81
 -3 1 -10 437.71 19.27
 3 -1 10 430.3 18.63
 -3 1 -10 400.62 17.95
 3 -1 10 403.89 20.65
 3 1 10 423.12 20.6
 3 1 11 339.8 17.48
 3 1 11 351.01 18.4
 3 -1 11 337.18 18.3
 3 -1 11 346.58 16.06
 -3 1 -11 345.77 15.63
 3 1 12 314.36 17.57
 3 -1 12 347.03 18.1
 3 1 12 328.35 17.06
 -3 1 -12 341.13 15.02
 -3 -1 -12 277.89 14.51
 3 1 13 195.57 12.65
 -3 -1 -13 166.05 10.12
 -3 1 -13 183.27 10.22
 3 1 13 203.26 13.66
 3 -1 13 177.49 12.85
 3 1 14 547.27 26.21
 3 1 14 578.28 27.03
 3 -1 14 573.34 27.34
 3 -1 15 208.33 15.08
 3 1 15 222.96 14.95
 3 1 16 377.03 21.25
 3 -1 16 401.39 21.86
 3 1 17 102.21 10.91
 3 -1 17 92.08 11.59
 3 -1 18 133.19 12.82
 3 1 18 110.94 11.53
 3 1 19 38.2 9.15
 3 -1 19 51.88 11.43
 3 -1 19 56.15 10.19
 3 1 20 -0.96 7.15
 3 -1 20 12.6 8.95
 3 -1 20 -3.66 8.72
 3 1 21 17.58 7.84
 3 -1 21 7.63 9.4
 3 1 21 23.67 10.68
 3 -1 21 30.98 11.5
 3 1 22 2 7.74
 3 -1 22 10.15 9.22
 3 1 22 -9.18 10.07
 3 -1 22 -5.45 10.59
 3 -1 23 -1.15 9.49
 3 1 23 -11.27 8.51
 3 1 23 -9.66 11.46
 3 -1 23 -8.62 11.94
 3 -1 24 -3.52 9.59
 3 1 24 1.04 7.52
 3 -1 24 -6.02 12.04
 3 1 24 -14.46 12.38
 3 1 25 -2.11 8.44
 3 -1 25 11.81 9.45
 3 1 25 3.02 11.74
 3 -1 25 -12.57 12.78
 3 -1 26 -3.58 8.4
 3 1 26 -22.1 13.32
 3 -1 26 4.91 12.78
 3 2 -29 6.35 8.7
 -3 -2 29 -7.46 12.84
 -3 2 29 16.77 11.55
 3 2 -28 -3.15 9.46
 -3 -2 28 2.15 10.82
 -3 -2 28 2.87 12.24
 -3 2 28 21.47 11.71
 3 2 -27 -5.19 8.84
 -3 2 27 -7.18 11.1
 -3 -2 27 -2.13 10.4
 -3 2 27 7.71 10.56
 -3 -2 27 1.37 11.58
 3 2 -26 1.03 9.24
 3 -2 -26 5.03 6.55
 -3 2 26 9.25 10.08
 -3 2 26 -1.22 10.38
 -3 -2 26 -22.25 11.85
 3 2 -25 106.7 13
 3 -2 -25 104.93 10.89
 -3 2 25 77.48 12.84
 -3 2 25 109.37 14.47
 -3 -2 25 83.25 13.97
 3 -2 -24 -5.75 6.72
 -3 2 24 -10.07 10.14
 -3 2 24 -4.4 9.43
 -3 -2 24 -3.53 9.77
 3 -2 -23 85.23 9.91
 -3 2 23 46.49 11.28
 -3 -2 23 56.31 11.67
 -3 2 23 60.18 10.74
 3 -2 -22 83.69 9.7
 -3 2 22 63.76 11.11
 -3 2 22 74.2 10.97
 -3 -2 22 77.6 11.46
 3 -2 -21 19.47 2.27
 3 -2 -21 12.1 6.85
 -3 2 21 20.54 8.69
 -3 2 21 21.06 7.94
 -3 -2 21 24.15 8.96
 3 -2 -20 20.82 2.46
 -3 2 20 48.09 8.78
 -3 -2 20 43.46 8.99
 3 -2 -20 35.62 7.39
 -3 2 20 25.17 8.6
 -3 2 19 283.12 17.22
 -3 -2 19 290.94 17.89
 3 2 -19 276.9 14.28
 3 -2 -19 314.05 16.85
 -3 2 19 302.69 13.22
 3 -2 -19 260.28 10.9
 3 -2 -18 58.19 7.51
 -3 2 18 44.72 4.94
 3 2 -18 49.49 5.84
 -3 -2 18 32.83 7.98
 -3 2 18 55.71 8.35
 3 -2 -17 630.19 26.84
 -3 2 17 603.36 23.24
 3 2 -17 573.29 24.01
 -3 2 17 564.89 26.94
 -3 -2 17 535.94 26.93
 3 2 -16 1.72 3.17
 -3 2 16 14.92 3.66
 3 -2 -16 20.22 5.35
 -3 2 16 14.09 4.46
 -3 -2 16 5.99 5.68
 -3 2 16 17.14 6.1
 3 2 -15 963.47 37.04
 -3 2 15 937.74 39.56
 -3 -2 15 1004.19 40.18
 3 -2 -15 1028.62 39.76
 -3 2 15 990.83 37.73
 -3 -2 14 154.49 10.36
 -3 2 14 115.42 9.37
 3 2 -14 134.53 9.32
 3 -2 -14 116.25 9.14
 -3 2 14 131.32 8.02
 -3 2 13 548.04 24.42
 -3 -2 13 554.62 24.76
 3 2 -13 560.14 24.05
 3 -2 -13 594.75 24.85
 -3 2 13 580.49 22.79
 -3 2 12 140.37 9.26
 -3 -2 12 149.68 9.7
 3 2 -12 144.37 9.24
 3 -2 -12 143.7 9.53
 3 2 -12 141.95 7.4
 -3 2 12 149.56 7.93
 -3 -2 11 715.88 28.65
 -3 2 11 681.76 28.22
 3 2 -11 720.17 28.34
 3 -2 -11 687.18 27.24
 3 -2 -11 732.66 29.01
 -3 2 11 711.71 26.75
 3 2 -11 702.2 26.41
 -3 2 10 48.98 5.13
 -3 -2 10 45.55 5.16
 3 2 -10 50.5 5.53
 3 -2 -10 44.83 4.48
 3 -2 -10 38.14 5.5
 -3 2 10 50.44 3.91
 3 2 -10 50.15 3.78
 -3 2 9 1661.69 57.96
 3 2 -9 1615.28 57.65
 3 -2 -9 1622.67 58.49
 3 2 -9 1674.06 59.66
 3 2 -9 1678.78 58.89
 -3 -2 9 1707.28 59.57
 3 -2 -9 1733.48 60.59
 3 -2 -9 1546.13 57.46
 3 2 -8 2.03 1.88
 -3 2 8 0.96 2.04
 3 -2 -8 4.59 2.76
 3 2 -8 3.81 3.85
 3 2 -8 1.06 2.96
 -3 -2 8 3.38 3.35
 3 -2 -8 6.16 4.18
 3 -2 -8 2.85 1.83
 3 2 -7 2393.65 83.26
 -3 2 7 2361.39 83.45
 -3 -2 7 2432.78 85.46
 3 -2 -7 2376.39 83.97
 3 2 -7 2445.4 85.24
 -3 -2 7 2456.48 84.68
 3 2 -7 2362.47 84.17
 3 -2 -7 2492.79 86.18
 3 -2 -7 2385.04 83.7
 3 2 -6 10.41 3.08
 -3 2 6 12.09 1.99
 -3 -2 6 11.87 3
 3 2 -6 9.76 2.51
 3 -2 -6 12.13 2.31
 -3 -2 6 12.21 1.5
 -3 2 6 12.73 4.1
 3 -2 -6 10.35 2.34
 3 2 -6 12.63 3.77
 -3 -2 6 14.94 3.63
 -3 -2 5 1788.31 63.8
 3 2 -5 1751.98 63.51
 3 -2 -5 1709.71 62.11
 3 2 -5 1793.97 62.86
 -3 2 5 1768.89 63.84
 3 2 -5 1783.57 62.25
 3 2 -5 1826.88 64.74
 -3 2 5 1812.96 64.18
 3 -2 -5 1862.35 62.7
 3 2 -4 60.81 5.2
 -3 -2 4 55.43 3.68
 -3 2 4 50.93 4.66
 -3 -2 4 55.04 4.76
 -3 2 4 57.62 3.13
 3 2 -4 56.59 4.84
 3 2 -4 57.73 3.09
 3 2 -4 69.27 5.77
 -3 2 4 59.25 5.43
 3 -2 -4 59.43 3.88
 -3 2 4 54.03 3.74
 3 2 -3 2293.11 78.68
 -3 -2 3 2231.45 77.24
 -3 2 3 2204.53 78.45
 3 2 -3 2226.26 76.69
 3 -2 -3 2222.77 77.46
 -3 2 3 2236.09 77.48
 -3 2 3 2122.35 76.57
 -3 -2 3 2237.39 78.15
 3 2 -3 2303.9 79.01
 -3 2 3 2137.34 78.53
 -3 -2 2 36.31 4.9
 -3 2 2 35.47 4.9
 3 2 -2 43.21 3.03
 -3 2 2 38.89 3.26
 -3 -2 2 44.93 4.08
 -3 2 2 41.7 3.2
 3 2 -2 37.63 4.75
 -3 2 2 38.6 5.39
 3 2 -2 41.03 4.5
 -3 2 1 641.5 24.34
 -3 -2 1 666.9 25.56
 3 -2 -1 651.89 25.73
 3 2 -1 680.06 24
 3 2 -1 661.61 25.36
 -3 2 1 637.7 24.05
 -3 2 1 680.52 25.74
 -3 2 1 609.44 25.14
 -3 2 0 42.7 4.1
 3 -2 0 45.78 6.01
 3 2 0 48.47 3.72
 -3 -2 0 48.23 3.82
 3 -2 0 44.82 5.25
 -3 -2 0 36.61 5
 -3 2 0 45.73 3.48
 -3 2 0 36.45 4.56
 -3 2 0 34.6 4.3
 -3 2 -1 1769.31 61.09
 3 2 1 1579.75 60.41
 -3 -2 -1 1708.2 60.56
 3 -2 1 1665.15 62.59
 -3 -2 -1 1685.25 61.57
 3 -2 1 1744.59 61.96
 -3 2 -1 1718.13 60.56
 -3 2 -1 1758.85 60.62
 -3 -2 -1 1714.22 60.79
 -3 2 -1 1696.6 60.58
 3 -2 2 198.71 9.26
 -3 2 -2 190.61 9.24
 -3 -2 -2 208.14 11.22
 3 -2 2 202.37 11.48
 -3 -2 -2 188.4 9.23
 3 -2 2 181.43 10.36
 3 2 2 195.54 8.84
 -3 2 -2 179.17 9.15
 -3 2 -2 205.03 9.36
 -3 2 -2 201.51 9.36
 -3 2 -3 326.31 14.36
 -3 -2 -3 352.26 14.59
 3 -2 3 321.39 16.28
 -3 -2 -3 338.28 15.81
 3 -2 3 335.1 15.57
 3 2 3 342.75 14.15
 -3 2 -3 339.71 14.52
 3 -2 3 312.45 14.88
 -3 2 -3 349.97 14.49
 3 -2 3 347.09 13.89
 -3 -2 -4 51.11 6.39
 -3 -2 -4 50.12 5.02
 -3 2 -4 38.82 4.98
 -3 2 -4 57.39 5.2
 3 -2 4 43.52 5.59
 3 2 4 56.99 5.09
 -3 2 -4 50.28 4.83
 3 -2 4 56.18 4.31
 -3 -2 -5 306.63 14.1
 3 -2 5 282 11.65
 3 2 5 279.34 13.28
 -3 2 -5 278.01 13.15
 -3 2 -6 116.86 7.86
 3 2 6 108.51 7.83
 -3 2 -6 132.87 7.49
 3 -2 6 117.27 5.92
 3 2 6 99.93 8.5
 -3 -2 -7 -4.05 2.84
 3 2 7 3.52 4.94
 3 2 7 7 3.92
 -3 2 -7 -0.35 2.9
 3 -2 7 2.16 4.77
 -3 2 -7 8.58 4.48
 3 2 7 1.26 4.06
 3 -2 7 1.94 2.51
 -3 2 -7 1.51 3.49
 3 2 8 145.56 9.01
 -3 -2 -8 -0.4 3.42
 -3 2 -8 0.76 3.33
 3 2 8 139 8.09
 3 -2 8 169.4 10.01
 -3 2 -8 123.98 7.77
 -3 -2 -8 135.87 7.55
 3 -2 8 94.18 6.25
 -3 2 -8 153.78 7.14
 -3 -2 -9 0.43 3.65
 3 2 9 30.15 5.7
 -3 2 -9 10.64 3.95
 3 2 9 49.34 5.89
 -3 2 -9 46.93 6.07
 3 -2 9 50.23 5.48
 -3 -2 -9 55.44 5.54
 -3 2 -9 43.34 4.92
 3 2 10 7.65 5.01
 3 2 10 7.91 4.87
 -3 2 -10 15.67 5.14
 -3 -2 -10 18.85 4.85
 3 -2 10 9.32 4.3
 -3 2 -10 11.51 3.91
 3 2 11 68.88 7.82
 3 -2 11 69.59 6.65
 -3 2 -11 62.49 5.8
 3 2 11 51.1 6.89
 3 2 12 4.27 4.91
 -3 2 -12 -3.78 3.95
 3 2 12 -1.31 5.2
 3 2 13 329.8 18.37
 -3 2 -13 346.22 16.24
 3 2 13 414.15 19.84
 3 2 14 10.82 6.06
 3 2 14 4.88 5.83
 3 2 15 382.98 20.03
 3 -2 15 362.27 20.7
 3 2 15 350.94 19.37
 3 2 16 -2.35 6.28
 3 2 16 -3.93 6
 3 -2 16 6.18 7.06
 3 2 17 475.13 21.66
 3 -2 17 465.65 22.62
 3 2 17 475.44 21.67
 3 -2 18 5.86 7.94
 3 -2 18 -6.69 9.27
 3 -2 18 2.54 1.73
 3 2 18 -0.85 6.53
 3 2 19 320.53 19.49
 3 -2 19 380.98 21.81
 3 -2 19 286.89 21.32
 3 2 20 6.29 7.07
 3 -2 20 -1.07 8.66
 3 -2 20 -6.27 9.45
 3 2 21 190.83 15.08
 3 -2 21 222.4 17.84
 3 -2 21 230.02 19.51
 3 2 22 -4.73 7.36
 3 -2 22 -2.33 9.18
 3 2 22 -5.19 9.41
 3 -2 22 5.59 10.13
 3 -2 23 359.9 22.99
 3 2 23 313.09 19.81
 3 -2 23 316.85 23.95
 3 2 23 279.32 22.4
 3 2 24 10.68 7.55
 3 -2 24 11.13 10.28
 3 2 24 -1.43 11.09
 3 -2 24 9.22 11.79
 3 -2 25 114.44 14.83
 3 2 25 110.26 16.34
 3 -2 25 91.28 16.36
 3 -2 26 24.03 10.44
 3 2 26 37.27 13.4
 3 -2 26 33.27 13.78
 3 3 -29 69.55 11.73
 -3 3 29 51.21 13.08
 3 3 -28 58.63 11.8
 -3 3 28 48.37 12.11
 -3 3 28 63.89 13.95
 3 3 -27 160.17 15.9
 3 -3 -27 166.83 13.11
 -3 3 27 162.58 16.42
 -3 3 27 128.97 16.01
 -3 -3 27 141.21 17.73
 3 -3 -26 111.12 10.99
 -3 3 26 101.58 13.61
 -3 -3 26 100.26 15
 3 -3 -25 208.46 14.3
 -3 3 25 159.24 16.13
 -3 -3 25 224.78 19.06
 -3 3 25 202.17 17.51
 -3 3 24 43.21 11.1
 -3 3 24 26.28 9.45
 -3 -3 24 36.12 11.33
 3 -3 -23 129.99 11.12
 -3 3 23 90.91 12.72
 -3 3 23 145.07 13.68
 -3 -3 23 119.35 14.31
 3 -3 -22 113.23 10.56
 -3 3 22 104.57 12.83
 -3 3 22 113.3 12.36
 -3 -3 22 76.12 12.02
 3 -3 -21 79.55 4.76
 -3 -3 21 85.4 11.82
 -3 3 21 88.11 11.14
 -3 3 21 89.86 11.68
 3 -3 -21 107.15 9.77
 -3 3 20 139.39 12.68
 -3 -3 20 127.01 13.16
 -3 3 20 135.21 13.35
 3 -3 -20 141.38 11.1
 -3 3 19 94.87 10.43
 -3 -3 19 96.56 11.03
 3 -3 -19 107.36 9.54
 -3 3 19 88.68 6.55
 -3 3 19 85.38 11.41
 -3 3 18 153.82 10.21
 -3 -3 18 135.57 12.2
 -3 3 18 164.05 12.48
 3 3 -18 121.83 8.92
 -3 3 18 147.72 8.23
 3 -3 -18 155.15 11.19
 -3 3 18 158.36 13.34
 3 3 -17 255.44 12.65
 -3 3 17 255.86 13.43
 -3 3 17 243.13 15.28
 -3 -3 17 225.34 15.45
 3 -3 -17 266.34 14.75
 -3 3 17 254.58 11.51
 -3 3 17 275.92 17
 -3 3 16 257.4 10.29
 -3 3 16 253.49 12.55
 -3 -3 16 278.23 13.75
 3 -3 -16 275.12 12.02
 -3 3 16 257.49 8.01
 -3 3 16 267.31 14.44
 3 3 -15 17.21 3.86
 -3 3 15 9.28 3.02
 3 -3 -15 12.27 4.76
 -3 3 15 10.68 3.9
 -3 -3 15 10.83 5.78
 -3 3 15 19.36 5.82
 3 3 -14 139.43 10.03
 -3 3 14 141.83 7.35
 3 -3 -14 161.69 10.22
 -3 3 14 159 8.81
 3 3 -14 155.72 8.33
 -3 3 14 138.65 10.25
 -3 -3 14 155.02 10.85
 3 3 -13 65.64 6.92
 3 -3 -13 66.44 6.72
 -3 3 13 61.99 4.27
 -3 3 13 62.92 5.52
 -3 -3 13 65.2 7.12
 -3 3 13 60.41 6.62
 3 3 -12 90.29 7.31
 3 -3 -12 69.99 6.57
 3 3 -12 64.2 4.93
 -3 3 12 78.13 5.6
 -3 -3 12 62.19 6.86
 -3 3 12 91.8 7.18
 3 3 -12 82.64 6.36
 3 3 -11 -0.4 4.13
 3 -3 -11 3.78 3.83
 -3 3 11 1.98 2.75
 3 3 -11 -0.85 2.45
 -3 -3 11 -0.86 4.53
 3 3 -11 -2.93 3.51
 3 3 -10 318.72 14.74
 -3 -3 10 303.7 14.7
 3 -3 -10 313.48 14.86
 3 3 -10 298.68 12.63
 -3 3 10 313.44 13.04
 -3 3 9 418.39 16.37
 3 -3 -9 383.99 16.34
 3 3 -9 444 18.27
 3 3 -9 435.88 17.2
 -3 -3 9 434.94 18.16
 3 -3 -9 424.17 18.4
 3 3 -9 398.6 16.02
 -3 3 8 67.6 4.38
 3 3 -8 68.35 6.07
 3 -3 -8 72.95 4.47
 -3 -3 8 63.41 6.23
 -3 -3 8 64.52 5.64
 3 3 -8 66.17 5.07
 3 -3 -8 69.61 6.29
 3 -3 -8 65.73 4.34
 -3 3 7 1063.59 39.08
 3 3 -7 1119.74 39.67
 3 3 -7 1153.91 40.98
 3 -3 -7 1045.39 38.85
 -3 -3 7 1161.53 41.23
 -3 3 7 1080.54 40.63
 3 -3 -7 1096.67 39.34
 3 3 -6 264.94 10.91
 -3 -3 6 262.82 12.49
 3 -3 -6 263.18 10.2
 3 3 -6 248.42 11.96
 3 3 -6 262.99 10.97
 -3 3 6 258.95 12.35
 3 -3 -6 267.6 11.03
 3 3 -5 254.42 10.51
 -3 3 5 271.47 12.11
 -3 -3 5 263.58 12.07
 3 3 -5 275.67 11.98
 3 -3 -5 245.09 9.64
 3 3 -5 255.07 12.34
 3 3 -5 271.95 10.53
 -3 3 5 263.96 12.2
 3 -3 -5 262.16 10.99
 3 3 -4 513.16 21.29
 -3 3 4 536.91 21.26
 -3 -3 4 524.89 21.13
 3 3 -4 529.89 19.56
 -3 3 4 529.97 21.4
 -3 3 4 534.17 19.19
 3 -3 -4 546.6 20.3
 3 3 -3 137.79 7.7
 -3 3 3 134.48 7.72
 -3 -3 3 128.16 5.84
 -3 -3 3 138.38 7.46
 -3 3 3 130.56 6.6
 3 -3 -3 121.53 6.62
 3 3 -3 145.5 8.07
 -3 3 3 141.5 5.92
 -3 3 3 118.79 8.12
 -3 -3 2 139.31 8.17
 -3 3 2 126.79 8.57
 -3 3 2 137.17 6.94
 -3 -3 2 136.31 7.57
 3 3 -2 133.45 7.87
 -3 3 2 147.11 6.34
 -3 3 2 147.35 9.03
 3 3 -2 133.91 7.59
 -3 3 2 137.88 7.88
 -3 3 1 820.56 31.34
 3 -3 -1 850.9 32.48
 -3 -3 1 855.9 32.26
 3 3 -1 862 31.12
 3 -3 -1 853.24 33.25
 3 3 -1 833.61 31.99
 -3 3 1 860.75 30.93
 -3 3 1 841.24 31.98
 -3 3 1 896.17 32.94
 -3 3 0 215.87 9.73
 3 -3 0 211.31 10.96
 -3 -3 0 217.86 10.77
 3 3 0 212.29 9.56
 3 -3 0 218.55 11.82
 3 3 0 214.99 10.24
 -3 3 0 220.8 9.42
 -3 -3 0 203.79 9.98
 3 -3 0 214.95 9.38
 -3 3 0 211.72 10.24
 -3 3 0 221.75 10.83
 3 -3 0 222.26 10.94
 -3 3 -1 728.48 27.04
 3 -3 1 641.8 28.69
 3 3 1 701.74 27.04
 -3 -3 -1 749.24 27.24
 3 -3 1 720.04 28.16
 3 -3 1 690.37 26.76
 -3 3 -1 745.02 26.98
 -3 -3 -1 712.17 27.04
 3 -3 1 758.8 27.82
 -3 3 -2 249.08 10.97
 -3 -3 -2 247.93 11.16
 3 -3 2 238.73 12.84
 3 -3 2 220.01 11.76
 -3 3 -2 242.87 11.4
 -3 -3 -2 236.79 10.69
 3 -3 2 253.25 11.43
 -3 3 -3 1862.36 67.39
 3 -3 3 1873.88 68.29
 3 -3 3 1914.88 66.9
 3 -3 3 1865.47 69.16
 -3 -3 -3 1866.11 67.33
 -3 -3 -3 1852.63 68.42
 -3 3 -4 815.87 30.9
 -3 3 -4 799.45 30.68
 -3 -3 -4 826.9 31.92
 -3 -3 -4 808.06 30.87
 3 -3 4 736.56 32.21
 3 -3 4 799.47 29.86
 -3 3 -5 2464.25 87.5
 3 3 5 2471.16 87.42
 3 -3 5 2399.12 87.23
 -3 -3 -5 2453.07 87.98
 -3 3 -6 549.83 23.09
 3 3 6 546.93 23.14
 -3 3 -6 584.02 22.51
 -3 -3 -6 547.87 23.1
 3 3 7 1400.72 21.52
 3 3 7 1444.12 21.75
 -3 3 -7 1458.63 21.25
 -3 -3 -7 1457.66 19.98
 -3 3 -7 1491.1 18.85
 -3 -3 -8 1.65 3.19
 3 3 8 85.41 6.6
 -3 3 -8 0.39 3.29
 3 3 8 80.72 7.09
 -3 3 -8 86.42 6.64
 3 -3 8 2.11 2.93
 -3 -3 -8 88.23 6.16
 -3 3 -8 102.27 6.16
 -3 -3 -9 319.38 16.03
 3 3 9 345.01 17.22
 3 3 9 339.28 16.71
 -3 3 -9 333.09 15.94
 -3 3 -9 335.48 16.5
 -3 -3 -9 335.77 15.86
 3 -3 9 366.24 15.92
 -3 3 -9 348.02 15.34
 3 3 10 373.67 18.91
 3 3 10 340.64 18.05
 -3 3 -10 414.47 18.4
 -3 -3 -10 358.13 17.47
 3 -3 10 401.41 17.58
 -3 3 -10 396.24 16.88
 3 3 11 605.76 27.32
 -3 -3 -11 618.18 26.24
 -3 3 -11 640.12 25.35
 3 3 11 622.99 27.41
 3 3 12 7.39 5.09
 -3 3 -12 2.28 3.73
 3 3 12 7.56 5.37
 3 3 13 407.51 20.58
 -3 3 -13 399.59 17.98
 3 3 13 412.43 20.51
 3 3 14 30.34 6.95
 3 3 14 22.37 6.11
 3 3 15 217.43 14.39
 3 3 15 231.75 15
 3 3 16 106.26 10.42
 3 3 16 133.28 11.36
 3 3 17 143.39 11.91
 3 3 17 136.79 11.88
 3 3 18 97.35 10.7
 3 3 18 88.68 10.82
 3 -3 18 105.65 11.95
 3 -3 18 90.2 12.6
 3 -3 19 24.11 9.15
 3 -3 19 4.9 8.87
 3 -3 19 5.94 2.91
 3 3 19 11.61 7.41
 3 -3 20 32.93 9.78
 3 -3 20 33.62 11.03
 3 -3 20 13.26 2.51
 3 3 20 27.26 8.25
 3 3 21 24.33 7.85
 3 -3 21 30.91 10.22
 3 -3 21 27.26 11.65
 3 3 22 5.27 7.52
 3 -3 22 17.18 11.13
 3 -3 22 8.37 9.46
 3 3 23 0.88 7.03
 3 3 23 -5.4 11.16
 3 -3 23 3.71 10.01
 3 -3 23 -19.49 12.19
 3 -3 24 3.85 10.44
 3 3 24 8.49 10.73
 3 -3 24 -9.41 12.62
 3 -3 25 -6.59 10.37
 3 3 25 -2.95 11.13
 3 -3 25 -17.94 14.76
 3 -3 26 4.01 10.5
 3 3 26 -3.07 12.3
 3 4 -29 2.25 10.32
 -3 4 29 16.48 11.59
 -3 4 28 -5.29 11.49
 3 4 -28 19.02 10.26
 -3 4 27 44.44 11.97
 -3 4 27 34.23 11.9
 3 -4 -26 -0.71 6.1
 -3 4 26 -5.07 10.56
 -3 4 26 1.21 10.15
 3 -4 -25 -2.82 6.02
 -3 4 25 -10.09 10.47
 -3 4 25 2.31 9.87
 3 -4 -24 131.44 11.12
 -3 4 24 118.96 14.29
 -3 -4 24 123.46 15.21
 -3 4 24 130.33 14.05
 3 -4 -23 4.82 5.66
 -3 4 23 5.93 9.36
 -3 4 23 2.08 8.58
 -3 -4 23 -1.17 9.25
 3 -4 -22 67.36 8.45
 -3 4 22 59.37 11.17
 -3 -4 22 72.91 11.76
 -3 4 22 58.77 10.34
 3 -4 -21 16.3 5.88
 -3 4 21 29.52 9.15
 -3 -4 21 9.34 8.64
 -3 4 21 16.6 7.72
 -3 4 20 276.49 15.09
 3 -4 -20 247.42 14.84
 -3 4 20 244.7 17.61
 -3 -4 20 246.41 18.02
 -3 4 20 267.76 17.39
 -3 4 19 76.16 7.89
 -3 4 19 66.86 5.54
 3 -4 -19 81.95 8.12
 -3 4 19 84.87 11.14
 -3 4 19 87.55 9.95
 -3 -4 19 60.15 9.97
 -3 4 18 391.58 18.67
 3 4 -18 374.43 17.52
 -3 4 18 412.88 21.01
 -3 -4 18 379.23 21.64
 -3 4 18 387.88 16.05
 3 -4 -18 411.4 19.49
 -3 4 18 382.51 21.85
 -3 4 17 67.99 6.75
 -3 -4 17 63.23 8.88
 -3 4 17 58.29 8.38
 3 4 -17 62.44 6.13
 -3 4 17 56.62 4.74
 3 -4 -17 48.91 6.72
 -3 4 17 84.76 10.29
 -3 4 16 964.61 38.3
 3 4 -16 945.43 37.47
 -3 4 16 991.36 36.12
 3 -4 -16 1050.58 39.76
 -3 4 16 1023.29 42.59
 -3 4 16 1010.49 40.71
 -3 -4 16 959.81 41.41
 -3 4 15 30.04 4.85
 3 4 -15 1.3 3.16
 3 -4 -15 39.31 5.77
 -3 4 15 31.02 3.37
 3 4 -15 31.38 5.76
 -3 4 15 22.76 7.21
 -3 4 15 37.92 6.2
 -3 -4 15 32.42 6.87
 -3 4 14 569.55 23.16
 3 4 -14 573.72 22.57
 -3 -4 14 563.34 25.74
 -3 4 14 557.59 24.81
 3 4 -14 582.13 23.92
 3 -4 -14 556.54 24.16
 -3 4 14 551.31 21.09
 -3 4 14 530.38 26.53
 -3 4 13 29.99 4.29
 -3 -4 13 22.68 6.07
 3 4 -13 29.16 4.97
 3 4 -13 31.34 5.99
 3 -4 -13 23.76 4.91
 -3 4 13 25.36 2.87
 -3 4 13 26.01 7.02
 -3 4 12 433.11 11.74
 -3 -4 12 425.3 14.73
 3 4 -12 422.42 14.06
 -3 4 12 417.84 8.57
 3 -4 -12 450 13.87
 -3 4 12 462.19 17.5
 -3 4 11 67.89 5.26
 3 4 -11 62.29 4.53
 3 4 -11 74.63 7.04
 -3 -4 11 67.68 6.59
 3 4 -11 53.96 5.55
 -3 4 11 60.5 3.52
 3 -4 -11 63.26 6.04
 -3 4 11 70.29 8.17
 -3 4 10 863.2 17.81
 3 4 -10 845.62 20.59
 -3 4 10 799.66 14.14
 3 -4 -10 812.32 20.07
 3 4 -9 25.18 3.54
 3 4 -9 23.97 4.94
 -3 4 9 17.21 1.65
 -3 4 9 26.05 3.27
 3 4 -8 1429.12 51.21
 -3 -4 8 1399.98 52.81
 3 4 -8 1475.62 52.51
 -3 4 8 1381.47 51.73
 -3 4 8 1391.99 50.73
 3 4 -7 13.84 4.36
 3 -4 -7 11.95 2.84
 3 4 -7 9.26 3.3
 -3 4 7 9.44 3.93
 -3 -4 7 15.4 4.2
 3 -4 -7 9.78 2.08
 3 4 -6 603.16 22.06
 -3 -4 6 638.17 24.48
 3 -4 -6 583.6 21.27
 3 4 -6 595.83 23.81
 3 4 -6 597.07 22.68
 -3 4 6 578.86 23.63
 3 -4 -6 614.04 22.85
 3 -4 -5 52.56 5.29
 3 4 -5 55.12 5.49
 3 4 -5 50.6 3.42
 -3 4 5 51.69 4.92
 -3 4 5 50.05 5.39
 -3 -4 5 66.84 5.69
 3 4 -5 51.52 4.2
 -3 4 5 49.92 2.53
 -3 4 5 55.88 5.48
 3 -4 -5 58.29 4.49
 3 4 -4 462.03 19.07
 3 -4 -4 453.72 19.16
 -3 4 4 467.52 19.42
 -3 4 4 479.89 19.34
 -3 -4 4 467.79 19.37
 -3 4 4 471 16.87
 3 -4 -4 454.73 18.33
 -3 4 3 98.76 7.33
 -3 -4 3 94.53 6.69
 -3 4 3 110.02 6.86
 -3 -4 3 104.66 4.63
 3 -4 -3 115.28 6.89
 3 4 -3 107.54 6.82
 -3 -4 2 134.66 7.95
 -3 4 2 128.14 8.14
 -3 4 2 132.67 8.39
 3 -4 -2 136.33 8.65
 -3 4 2 139.9 7.19
 -3 -4 2 126.17 7.76
 3 -4 -2 128.41 6.12
 3 4 -2 136.6 7.87
 -3 -4 2 147.87 7.71
 -3 4 2 145.28 7.85
 -3 4 2 144.96 9.29
 3 4 -2 144.34 7.7
 3 -4 -2 125.13 7.39
 -3 -4 1 52.58 5.13
 3 -4 -1 37.6 4.94
 3 4 -1 40.22 5.15
 -3 4 1 37.61 5.05
 -3 4 1 49.18 4.52
 3 -4 -1 45.26 3.48
 3 4 -1 49.64 4.87
 -3 4 1 34.82 5.42
 -3 4 1 49.98 4.97
 -3 -4 1 41.55 4.61
 3 -4 -1 58.38 6.18
 -3 4 0 -1.1 3.81
 3 -4 0 -0.91 3.72
 -3 -4 0 -1.09 3.96
 3 4 0 0.61 3.81
 -3 4 0 2.08 3.13
 3 -4 0 0.69 2.55
 3 4 0 1.45 3.27
 -3 4 0 3.58 3.47
 -3 -4 0 1.17 3.56
 3 -4 0 1.89 4.75
 3 -4 0 16.01 5.25
 3 4 0 0.46 2.95
 3 -4 1 56.87 5.63
 3 4 1 78.33 6.22
 -3 4 -1 74.96 5.4
 3 -4 1 76.77 4.89
 3 -4 1 78.55 6.56
 3 4 1 67.99 5.33
 3 -4 1 69.96 6.77
 3 -4 2 602.98 23.69
 3 4 2 559.13 23.51
 3 -4 2 563.18 24.52
 -3 4 -2 584.79 22.67
 3 -4 2 596.34 22.4
 -3 -4 -2 559.21 22.05
 3 -4 2 593.48 23.19
 -3 -4 -3 581.22 22.46
 3 -4 3 560.52 23.81
 3 -4 3 546.42 21.94
 -3 4 -3 542.39 22.44
 -3 -4 -3 522 20.95
 3 4 3 565.95 23.01
 3 -4 3 569.03 22.96
 -3 -4 -4 94.52 8.05
 -3 -4 -4 104.76 7.15
 -3 -4 -4 91.39 5.56
 3 -4 4 88.47 6.43
 -3 4 -4 103.24 7.43
 -3 4 -5 457.83 19.04
 -3 -4 -5 431.27 18.62
 -3 -4 -5 437.07 19.01
 3 -4 5 440.4 18.27
 -3 4 -5 393.8 17.6
 -3 4 -6 0.35 2.82
 -3 -4 -6 -1.89 3.25
 3 -4 6 22.93 3.95
 -3 -4 -6 25.09 5.09
 -3 4 -6 22.34 5.26
 -3 -4 -6 19.29 4.09
 -3 4 -6 19.05 4.1
 -3 -4 -7 12.02 2.39
 -3 4 -7 -1.13 2.98
 3 4 7 10.09 4.16
 -3 -4 -7 0.41 3.04
 3 -4 7 8.39 3.84
 3 4 7 9.33 4.17
 -3 4 -7 11.96 4.62
 3 -4 7 1.02 2.97
 -3 -4 -7 11.4 3.8
 -3 4 -7 8.75 3.65
 -3 -4 -8 -2.17 3.55
 3 4 8 11.4 4.09
 -3 4 -8 -0.4 3.47
 3 4 8 13.17 4.61
 -3 4 -8 6.18 4.31
 3 -4 8 1.09 3.12
 -3 -4 -8 25.97 4.66
 -3 4 -8 16.38 3.96
 -3 -4 -9 32.36 5.64
 -3 4 -9 40.91 5.52
 3 4 9 36.26 5.65
 -3 -4 -9 30.81 4.96
 3 -4 9 26.4 4.91
 -3 4 -9 30.54 4.76
 -3 4 -9 35.62 5.83
 3 4 9 27 5.59
 3 4 10 1.65 4.08
 -3 -4 -10 3.05 4.02
 3 -4 10 -1.64 4.02
 -3 4 -10 -1.07 3.56
 -3 4 -10 1 4.68
 -3 -4 -11 15.23 4.53
 -3 4 -11 15.24 4.07
 3 4 11 15.85 5.25
 -3 -4 -12 296.69 14.94
 -3 4 -12 290.71 13.83
 3 4 12 274.04 15.64
 3 4 13 158.92 11.87
 -3 4 -13 177.22 10.09
 3 4 13 185.91 12.27
 3 4 14 518.76 25.11
 3 4 14 530.92 24.66
 3 4 15 2.25 5.96
 3 4 15 -4.73 6.04
 3 4 16 300.66 17.24
 3 4 16 251.25 15.81
 3 4 17 29.36 7.85
 3 -4 17 27.09 9.6
 3 4 17 12.32 6.42
 3 4 18 289.56 18.5
 3 -4 18 297.56 21.35
 3 4 18 325.79 17.95
 3 4 19 -4.64 7.66
 3 -4 19 7.57 9.8
 3 4 20 344.33 22.05
 3 -4 20 404.78 25.94
 3 -4 20 454.16 25.27
 3 -4 21 29.39 10.22
 3 -4 21 30.8 11.91
 3 -4 22 126.24 15
 3 -4 22 136.44 17.36
 3 -4 23 33.11 11.43
 3 -4 24 133.3 16.66
 3 4 25 24.96 11.9
 3 -4 25 21.75 12.11
 3 4 26 268.1 23.52
 3 -4 26 304.43 23.46
 -3 5 28 132.68 16.24
 -3 5 27 8.93 10.61
 -3 5 27 2.52 10.2
 -3 5 26 180.15 16.62
 -3 5 26 180.34 17.18
 -3 5 25 33.3 10.72
 -3 5 25 35.8 10.74
 3 -5 -24 170.46 12.29
 -3 5 24 147.59 15.43
 -3 5 24 185.78 16.2
 3 -5 -23 5.04 5.43
 -3 5 23 3.97 9.25
 -3 5 23 6.26 8.62
 3 -5 -22 244.51 14.63
 -3 5 22 220.71 17.7
 -3 5 22 283.49 18.51
 -3 5 21 11.29 6.09
 3 -5 -21 8.47 5.46
 -3 5 21 20.18 8.93
 -3 5 21 2.8 7.39
 -3 5 20 300.96 16.22
 3 -5 -20 284.52 15.7
 -3 5 20 284.81 18.82
 -3 5 20 290.72 18.45
 -3 5 19 7.73 5.19
 3 -5 -19 0.57 4.78
 -3 5 19 1.83 7.65
 -3 5 19 1.64 6.18
 -3 5 18 421.67 19.83
 3 5 -18 431.9 18.95
 3 -5 -18 423.83 20.08
 -3 5 18 423.42 23.31
 -3 5 18 411.23 22.05
 -3 5 17 55.74 6.3
 3 5 -17 47.55 5.8
 3 -5 -17 46.29 6.51
 -3 5 17 63.97 10.06
 -3 5 17 45.41 7.57
 -3 5 16 237.03 12.8
 3 5 -16 245.26 12.11
 3 -5 -16 231.34 13.12
 -3 5 16 256.22 16.52
 -3 5 16 233.45 14.59
 -3 5 15 5.78 3.99
 3 5 -15 1.01 3.02
 3 5 -15 0.47 4.6
 -3 5 15 9.71 5.57
 3 -5 -15 9.62 4.58
 -3 5 15 0.81 6.81
 3 5 -14 -0.32 3.21
 -3 5 14 4.6 3.62
 3 5 -14 1.77 4.43
 3 -5 -14 2.3 3.97
 -3 5 14 -0.78 6.11
 -3 5 13 6.35 3.5
 3 5 -13 3.5 5.07
 3 5 -13 -2.09 3.99
 -3 5 13 -2.99 6.12
 3 5 -13 -0.59 3.07
 3 5 -12 -2.33 3.42
 3 5 -12 4.75 4.88
 -3 5 12 3.59 6.2
 -3 5 12 1.63 3.23
 3 5 -11 -1.44 3.67
 -3 5 11 0.68 6.08
 -3 5 11 -0.61 3
 3 5 -11 3.57 4.56
 -3 5 10 5.88 5.34
 -3 5 10 27.07 3.9
 3 5 -10 26.4 5.31
 -3 5 9 5.9 3.01
 -3 -5 9 4.56 1.47
 3 5 -9 10.71 4.7
 -3 -5 9 3.24 4.17
 -3 5 9 -1.87 5.04
 3 5 -8 291.08 10.23
 -3 -5 8 275.39 10.5
 3 5 -8 264.47 8.27
 -3 5 8 282.34 9.15
 3 5 -7 7.59 3.37
 -3 -5 7 12.13 4.31
 -3 5 7 9.79 4.01
 -3 5 7 8.57 3.62
 3 5 -6 1501.49 54.03
 -3 5 6 1545.63 55.65
 -3 -5 6 1513.43 56.94
 3 5 -6 1562.66 55.42
 -3 5 6 1596.49 56.12
 3 -5 -6 1560.87 55.52
 -3 5 5 44.61 5.05
 3 5 -5 48.48 5.32
 3 -5 -5 63.09 5.56
 -3 -5 5 48.29 5.41
 3 -5 -5 52.62 4.39
 -3 5 5 47.35 5.18
 3 5 -5 49.68 3.02
 -3 5 4 486.37 20.36
 -3 5 4 497.31 20.7
 3 -5 -4 510.42 20.01
 3 5 -4 511.45 20.4
 3 -5 -4 504.67 20.41
 3 -5 -4 501.29 21.91
 -3 5 3 289.01 13.45
 3 -5 -3 294.31 13.73
 3 5 -3 284.51 12.88
 3 -5 -3 295.21 12.95
 3 -5 -3 282.53 11
 -3 5 3 278.74 13.09
 -3 -5 3 294.1 13.19
 3 -5 -2 7.34 4.66
 3 5 -2 2.73 3.19
 3 -5 -2 2.74 3.29
 -3 5 2 2.12 1.47
 3 -5 -2 3.45 2.07
 -3 5 2 2.75 3.85
 -3 -5 2 1.07 3.77
 -3 -5 2 4.99 3.52
 -3 5 2 0.24 3.65
 -3 5 1 172.64 8.85
 -3 5 1 171.68 9.42
 -3 -5 1 175.05 9.32
 3 -5 -1 181.14 10.51
 3 -5 -1 176.14 8.01
 3 5 -1 203.58 9.41
 -3 -5 1 177.17 8.96
 -3 5 1 186.06 9.17
 -3 5 0 413.79 17.15
 -3 5 0 389.71 17.48
 3 5 0 448.49 18
 3 -5 0 409.22 17.71
 -3 -5 0 399.78 17.44
 3 -5 0 403.73 18.82
 3 -5 0 422.5 16.45
 3 5 0 430.52 17.28
 -3 -5 0 415.95 17.16
 -3 5 0 441.68 17.26
 3 -5 0 432.9 18.56
 -3 5 -1 374.51 15.88
 3 5 1 348.5 16
 3 -5 1 389.15 17.67
 3 -5 1 356.37 16.35
 3 5 1 390.26 16.59
 3 -5 1 383.18 15.23
 3 5 1 388.48 15.61
 3 -5 1 377.93 16.81
 -3 5 -2 1537.32 61.67
 3 -5 2 1815.39 64
 3 5 2 1805.25 62.79
 3 -5 2 1714.76 62.56
 3 -5 2 1752.57 61.49
 3 -5 2 1768.85 62.55
 3 -5 3 413.21 17.99
 3 5 3 408.37 18.08
 -3 5 -3 404.62 18.12
 -3 5 -4 2395.59 88.04
 -3 -5 -4 2543.5 85.78
 3 -5 4 2316.99 87.3
 -3 5 -5 979.68 37.87
 3 -5 5 995.62 37.24
 -3 5 -5 984.13 36.84
 -3 -5 -5 947.52 35.24
 -3 -5 -5 1025.83 37.98
 -3 5 -6 746.25 17.38
 3 -5 6 703.57 15.67
 -3 5 -6 732.65 15.16
 -3 -5 -6 686.29 11.41
 -3 -5 -6 700.76 16.35
 -3 -5 -7 340.74 8.13
 -3 -5 -7 5.99 5.34
 -3 -5 -7 358.81 11.35
 3 5 7 364.12 12.56
 -3 5 -7 2.37 4.96
 -3 5 -7 376.67 12.49
 -3 -5 -7 387.57 11.36
 3 -5 7 376.14 11.47
 -3 5 -7 384.45 10.92
 -3 -5 -8 742.11 26.16
 -3 -5 -8 600.42 28.47
 -3 5 -8 504.91 27.54
 3 5 8 795.5 30.06
 -3 5 -8 817.47 29.99
 3 -5 8 596.79 27.69
 -3 -5 -8 845.28 29.07
 3 -5 8 796.01 29.01
 -3 5 -8 806.47 28.36
 -3 -5 -9 439.01 20.14
 3 5 9 421.48 20.45
 -3 5 -9 445.41 20.3
 -3 5 -9 434.33 19.76
 3 5 9 469.59 20.8
 3 -5 9 452.94 19.43
 -3 -5 -9 448.08 19.63
 -3 5 -9 423.76 18.73
 3 5 10 635.3 29.52
 3 5 10 714.46 30.05
 -3 5 -10 720.52 27.95
 -3 -5 -10 717.01 28.75
 3 5 11 79.49 8.05
 -3 5 -11 91.11 6.95
 -3 -5 -11 111.93 8.01
 3 5 12 358.83 19.03
 -3 5 -12 378.62 16.97
 -3 -5 -12 386.93 17.98
 3 5 13 4.09 5.29
 -3 5 -13 2.42 3.77
 -3 -5 -13 5.11 4.34
 3 5 14 68.52 8.47
 3 5 15 198.8 13.97
 3 5 16 195.06 14.08
 3 -5 16 181.02 16.24
 3 5 17 195.74 14.03
 3 -5 17 151.85 15.18
 3 5 18 247.75 16.92
 3 5 19 -5.61 7.76
 3 5 20 54.76 9.78
 3 5 21 3.06 8.01
 3 -5 21 -3.61 9.23
 3 -5 22 12.57 10.07
 3 -5 23 -13.09 11.43
 3 -5 24 32.44 12.32
 3 5 24 19.54 12.1
 3 5 25 23.29 11.65
 3 -5 25 1.4 11.66
 3 5 26 4.55 12.14
 3 -5 26 -1.44 11.94
 -3 6 28 18.35 11.24
 -3 6 27 -2.52 10.48
 -3 6 26 -1.21 9.86
 -3 6 25 12 9.88
 -3 6 25 37.11 11.15
 -3 6 24 7.02 9.58
 -3 6 24 6.63 9.24
 -3 6 23 135.59 14.56
 -3 6 23 155.18 12
 -3 6 23 160.85 14.88
 -3 6 22 6.89 9.13
 -3 6 22 -0.67 5.87
 -3 6 22 -3.99 7.89
 -3 6 21 180.54 16.11
 -3 6 21 252.76 14.59
 -3 6 21 235.86 16.76
 -3 6 20 21.9 9.48
 -3 6 20 28.75 6.66
 -3 6 20 51.41 9.09
 -3 6 19 351.72 21.93
 -3 6 19 388.22 19
 -3 6 19 408.95 21.56
 -3 6 18 15.39 7.95
 -3 6 18 9.04 5.22
 -3 6 18 19.32 6.7
 -3 6 17 728.59 34.08
 -3 6 17 730.83 30.37
 3 6 -17 741.94 29.34
 -3 6 17 723.89 32.39
 -3 6 16 116.52 11.58
 -3 6 16 91.77 8.02
 3 6 -16 100.36 7.35
 -3 6 16 90.11 9.32
 -3 6 15 935.99 39.88
 -3 6 15 887.74 35.64
 3 6 -15 906.5 34.84
 -3 6 14 188.1 12.5
 -3 6 14 192.93 8.67
 3 6 -14 205.98 9.54
 -3 6 13 549.38 22.8
 3 6 -13 551.73 23.28
 -3 6 13 579.65 26.89
 3 6 -13 527.34 22.04
 3 6 -12 53.83 5.9
 3 6 -12 64.26 7.15
 -3 6 12 45.26 7.77
 -3 6 12 61.2 5.53
 3 -6 -11 954.27 24.22
 -3 6 11 920.97 22.17
 3 6 -11 1036.84 25.04
 -3 6 11 947.53 27.85
 -3 -6 11 940.66 17.28
 3 -6 -10 736.1 28.85
 -3 6 10 672.05 26.21
 -3 6 10 737.19 27.61
 3 6 -10 733.71 28.97
 3 6 -10 691.51 27.72
 -3 -6 10 679.1 25.02
 -3 6 10 734.07 31.29
 -3 -6 9 1314.93 23.76
 3 6 -9 1314.02 22.34
 -3 6 9 1343.16 19.55
 -3 6 9 1262.41 16.49
 -3 6 9 1268.39 18.85
 -3 -6 9 1244.46 13.05
 -3 6 8 601.81 10.89
 -3 -6 8 623.84 15.57
 -3 6 8 585.62 12.42
 -3 6 7 942.51 13.75
 -3 -6 7 995.05 18.99
 3 6 -7 1021.07 15.86
 -3 6 7 953.25 15.76
 -3 -6 6 443.43 19.03
 3 6 -6 416.29 15.45
 -3 6 6 413.78 17.04
 -3 6 5 317.58 14.97
 3 -6 -5 332.09 14.79
 3 6 -5 334.75 14.69
 3 -6 -5 323.51 16.42
 3 -6 -4 8.25 1.61
 3 -6 -4 7.48 3.55
 3 6 -4 9.99 3.62
 3 -6 -4 1.79 5.31
 3 -6 -3 2048.95 75.16
 3 -6 -3 2072.76 74.17
 3 6 -3 2151.69 74.16
 3 -6 -3 2079.41 72.48
 -3 6 3 2051.81 74.42
 -3 -6 3 2057.65 74.31
 3 -6 -2 122.55 8.35
 3 -6 -2 118.02 7.1
 3 6 -2 134.59 7.35
 -3 6 2 120.28 5.21
 3 -6 -2 131.3 6
 -3 6 2 113.99 7.71
 -3 -6 2 118.82 7.2
 -3 -6 2 100.11 7.31
 -3 6 2 125.31 7.44
 3 -6 -1 316 15.3
 -3 6 1 312.13 13.64
 -3 -6 1 311.09 13.55
 -3 6 1 305.91 12.27
 3 -6 -1 315.21 12.7
 -3 -6 1 343.29 14.13
 -3 6 1 313.29 14.1
 -3 6 0 349.84 14.61
 -3 6 0 315 14.5
 3 -6 0 327.31 14.75
 -3 -6 0 315.04 14.42
 3 6 0 342.87 14.95
 3 -6 0 325.56 15.93
 3 -6 0 347.22 13.69
 3 6 0 344.97 14.44
 -3 6 0 340.45 14.36
 -3 -6 0 316.11 14.15
 3 -6 0 348.52 16.23
 -3 6 -1 13.19 3.7
 3 6 1 14.43 3.99
 3 -6 1 15.27 4.2
 3 6 1 14.23 4.05
 3 6 1 10.69 3.43
 3 -6 1 17.51 3.09
 -3 6 -1 19.45 3.96
 3 -6 1 13.19 5.46
 3 -6 2 11.54 3.86
 3 6 2 1.02 3.81
 3 6 2 6.63 3.14
 3 6 3 306.96 14.42
 3 -6 3 302.47 14.12
 3 -6 3 297.68 13.85
 -3 6 -4 6.78 5.14
 3 -6 4 11.53 3.47
 3 -6 4 13.01 3.75
 -3 6 -5 13.54 5.09
 3 -6 5 17.53 4.04
 -3 6 -5 13.78 3.87
 -3 -6 -5 11.4 4.96
 -3 6 -6 -3.15 5.32
 -3 6 -6 -0.33 3.38
 3 -6 6 7.79 3.64
 -3 -6 -6 4.6 4.74
 -3 6 -7 29.61 5.78
 -3 -6 -7 37.44 5.53
 -3 6 -7 32.49 4.6
 3 -6 7 36.48 4.6
 -3 -6 -7 32.29 2.7
 3 6 7 37.22 5.79
 -3 -6 -8 120.08 6.92
 3 6 8 139.81 9.33
 -3 6 -8 135.09 9.62
 -3 -6 -8 139.66 8.43
 -3 -6 -8 114.8 5.55
 3 -6 8 118.87 8.4
 -3 6 -8 122.19 7.99
 -3 -6 -9 5.03 3.19
 -3 6 -9 12.42 4.75
 3 6 9 15.94 5.09
 3 -6 9 6.9 4.11
 -3 6 -9 0.51 4.85
 -3 -6 -9 3.3 3.57
 3 -6 9 4.47 4.21
 -3 -6 -9 3.84 1.88
 -3 6 -9 7.67 3.91
 -3 -6 -10 40.46 2.96
 -3 -6 -10 36.71 5.25
 3 6 10 30.47 5.94
 -3 6 -10 39.3 5.11
 -3 -6 -11 0.46 3.92
 3 6 11 1.87 5.23
 -3 6 -11 -1.56 3.96
 3 6 12 277.07 16.14
 -3 6 -12 300.67 14.34
 -3 -6 -12 293.55 14.95
 -3 -6 -13 84.48 7.63
 3 6 13 78.81 8.8
 -3 -6 -14 231.26 13.18
 3 6 14 232.7 14.71
 3 6 15 408.65 21.51
 3 6 16 22.07 6.97
 3 6 17 23.13 7.2
 3 6 18 35.02 8.53
 3 6 19 117.85 12.45
 -3 -6 -20 3.58 2.68
 3 6 20 19.72 8.73
 3 6 21 126.3 13.39
 3 6 22 25.6 9.36
 3 -6 22 30.96 11.66
 3 -6 23 146.36 17.09
 3 -6 24 8.35 11.69
 3 -6 25 186.22 20.05
 3 6 25 205.92 20.31
 3 -6 26 121.07 17.33
 3 6 26 118.96 16.71
 -3 7 28 -1.31 11.22
 -3 7 27 88.46 14.09
 -3 7 26 31.62 11.35
 -3 7 25 106.06 13.85
 -3 7 24 22.39 7.54
 -3 7 24 31.19 9.9
 -3 7 23 143.18 14.12
 -3 7 23 123.9 11.2
 -3 7 23 100.38 13.01
 -3 7 22 21.19 9.04
 -3 7 22 13.64 6.78
 -3 7 22 39.55 10.22
 -3 7 21 150.78 13.78
 -3 7 21 144.21 11.29
 -3 7 21 150.63 14.56
 -3 7 20 2.69 7.02
 -3 7 20 -2.89 8.61
 -3 7 20 -0.61 5.56
 -3 7 19 174.01 13.06
 -3 7 19 123.1 5.8
 -3 7 19 182.87 11.32
 -3 7 19 182.5 14.57
 -3 7 18 6.31 6.52
 -3 7 18 -1.1 4.89
 -3 7 18 -1.85 7.62
 -3 7 17 42.88 7.6
 3 7 -17 38.13 5.58
 -3 7 17 47.77 6.45
 -3 7 17 29.75 8.89
 -3 7 16 10.8 4.79
 3 7 -16 4.68 3.96
 -3 7 16 20.19 7.78
 -3 7 15 44.5 3.41
 -3 7 15 50.3 6.05
 -3 7 15 49.47 8.88
 3 7 -15 46.49 5.6
 3 7 -14 46.69 6.35
 -3 7 14 49.39 3.55
 -3 7 14 51.06 6.04
 -3 7 14 71.93 9.2
 3 7 -14 53.45 5.46
 -3 7 13 23.17 7.59
 -3 7 13 12.06 4.43
 -3 7 13 10.3 2.5
 3 7 -13 25.57 5.22
 -3 7 12 32.95 4.84
 -3 7 12 24.46 2.81
 3 7 -12 24.66 4.94
 -3 7 12 41.62 7.65
 -3 -7 12 26.82 2.37
 -3 7 11 3.44 3.49
 -3 7 11 2.1 2.23
 3 7 -11 -0.49 5.15
 3 7 -11 -0.4 3.43
 -3 7 11 8.16 6.63
 -3 -7 11 4.62 1.87
 -3 7 10 2.19 3.46
 3 7 -10 -0.38 3.85
 -3 7 10 1.43 2.2
 3 -7 -10 -4.56 4.22
 -3 -7 10 1.44 1.8
 -3 7 10 -0.71 5.99
 3 -7 -9 8.26 4.12
 -3 7 9 0.62 3.57
 -3 7 9 3.43 6.12
 -3 -7 9 5.35 4.44
 3 7 -9 -1.81 3.9
 -3 7 8 49.91 4.94
 -3 -7 8 53.32 6.07
 -3 -7 7 483.22 13.82
 -3 7 7 548.62 12.2
 -3 -7 6 3.67 4.05
 3 7 -6 189.65 8.2
 3 7 -6 156.13 3.99
 3 -7 -6 5.09 4.37
 3 -7 -6 181.25 10.63
 3 7 -5 1231.71 17.93
 3 -7 -5 1229.63 22.88
 3 -7 -5 1172.74 8.87
 3 -7 -5 1152.18 17.63
 3 -7 -4 9.46 4.39
 3 -7 -4 2.92 5.63
 3 7 -4 3.17 4.15
 3 -7 -4 3.02 1.64
 3 -7 -4 4.87 3.31
 3 7 -4 -0.55 3.21
 3 -7 -3 39.72 5.51
 3 7 -3 49.26 4.79
 3 -7 -3 50.67 4.66
 3 -7 -3 48.62 3.31
 -3 -7 3 44.39 5.02
 -3 7 3 44.2 5.11
 3 -7 -2 5.28 4.6
 3 -7 -2 15.85 3.53
 -3 7 2 10.64 2.02
 3 -7 -2 9.29 2.43
 -3 7 2 3.28 4.02
 -3 -7 2 2.6 3.65
 -3 -7 2 6.88 3.99
 -3 7 1 1678.94 60.05
 -3 -7 1 1693.49 61.03
 -3 7 1 1743.7 61.22
 3 -7 -1 1704.73 63
 -3 7 1 1703.29 61.39
 -3 -7 1 1725.97 61.37
 -3 7 0 154.56 8.16
 3 -7 0 154.88 10.26
 -3 -7 0 137.19 7.78
 -3 -7 0 140.5 8.12
 -3 7 0 137.7 8.22
 3 7 0 163.42 8.72
 3 -7 0 140.14 8.29
 -3 7 0 146.72 7.21
 -3 7 -1 857.68 31.96
 -3 -7 -1 859.29 31.85
 3 7 1 866.64 31.92
 3 7 1 870.81 32.7
 3 -7 1 842.84 32.56
 -3 7 -1 813.96 31.44
 3 7 2 219.52 10.88
 3 -7 2 195.73 10.62
 3 7 2 199.9 9.56
 3 -7 3 1858.96 68.48
 3 7 3 1904.24 68.67
 3 -7 3 1894.19 68.51
 3 -7 4 28.83 4.43
 3 -7 4 22.91 4.73
 3 7 4 15.56 4.25
 -3 7 -5 1478.59 55.54
 -3 7 -5 1469.59 54.1
 3 -7 5 1460.85 54.48
 -3 7 -6 326.53 16.45
 -3 7 -6 331.53 15.02
 3 -7 6 323.8 15.24
 -3 -7 -6 324.39 15.5
 -3 7 -7 1096.16 41.72
 3 -7 7 1068.11 40.49
 -3 7 -7 1069.79 40.07
 3 7 7 1022.04 41.44
 -3 -7 -7 1009.94 40.1
 3 7 8 54.91 6.95
 -3 7 -8 56.28 5.68
 3 -7 8 49.29 5.62
 -3 7 -8 60.97 7.17
 -3 -7 -8 47.53 5.72
 -3 -7 -8 60.69 5.81
 -3 -7 -8 53.56 5.37
 -3 7 -9 954.96 36.05
 3 -7 9 910.25 36.42
 -3 -7 -9 947.99 36.38
 -3 -7 -9 907.88 34.78
 3 7 9 925.38 37.88
 -3 -7 -10 223.9 12.33
 3 -7 10 235.86 12.68
 -3 7 -10 236.33 12.13
 3 7 10 239.13 14.13
 -3 -7 -11 467.04 21.01
 -3 7 -11 511.58 20.94
 3 7 11 438.3 22.49
 3 7 12 5.46 5.69
 -3 -7 -12 17.25 4.82
 -3 -7 -13 826.72 33.32
 3 7 13 794.3 35.13
 -3 -7 -14 24.16 5.17
 3 7 14 9.82 6.27
 3 7 15 321.44 18.71
 3 7 16 145.98 12.15
 3 7 17 192.24 14.71
 3 7 18 19.17 7.81
 3 7 19 258.8 17.63
 3 7 20 8.94 7.63
 3 7 21 -1.04 7.75
 3 7 22 -2.15 8.41
 3 7 23 -3.34 9.14
 3 -7 23 27.53 12.19
 3 -7 24 -9.99 11.85
 3 -7 25 16.2 12.5
 3 -7 26 6.05 13.07
 3 7 26 -7.5 12.33
 -3 8 28 -1.31 11.29
 -3 8 27 -21.56 11.1
 -3 8 26 14.66 10.52
 -3 8 25 1.57 7.48
 -3 8 25 10.56 9.54
 -3 8 24 52.9 9.35
 -3 8 24 43.8 10.48
 -3 8 23 27.61 7.62
 -3 8 23 22.55 9.1
 -3 8 22 107.43 10.35
 -3 8 22 86.73 11.77
 -3 8 21 34.47 7.05
 -3 8 21 24.15 8.77
 -3 8 20 320.37 20.14
 -3 8 20 355.57 18.38
 -3 8 20 363.99 21.7
 -3 8 19 10.28 6.69
 -3 8 19 1.8 5.35
 -3 8 19 -2.86 8.48
 -3 8 18 158.14 13.12
 -3 8 18 170.12 11.53
 -3 8 18 192.92 15.08
 -3 8 17 95.91 8.53
 -3 8 17 117.47 12.01
 -3 8 16 264.71 14.5
 3 8 -16 291.76 14.1
 -3 8 16 263.54 17.83
 3 8 -15 567.11 22.97
 -3 8 15 524.88 23.57
 -3 8 15 519.11 27.11
 -3 8 14 438.41 19.92
 -3 8 14 437.93 23.37
 3 8 -13 209.32 12.39
 -3 -8 13 230.24 9.25
 -3 8 13 233.66 12.43
 -3 8 13 213.82 15.36
 3 8 -12 350.26 16.32
 -3 -8 12 325.36 13.08
 -3 8 12 345.29 16.06
 -3 8 12 336.36 19.26
 3 8 -11 739.25 28.87
 -3 -8 11 677.3 25.91
 -3 8 11 756.16 32.4
 -3 8 11 714.73 28.7
 -3 8 10 504.1 18.53
 3 -8 -10 523.18 15.42
 -3 8 10 481.49 13.92
 -3 8 10 462.73 12.32
 -3 -8 10 468.97 10.16
 3 8 -9 1534 58.07
 3 -8 -9 1604.62 58.97
 -3 8 9 1573.25 57.31
 -3 -8 9 1584.4 60.01
 3 8 -8 1127.2 42.81
 -3 8 8 1107.68 41.9
 -3 -8 8 1087.05 44.03
 3 -8 -8 1174.2 43.54
 3 -8 -7 681.55 10.59
 3 -8 -7 738.62 17.82
 3 -8 -7 695.87 19.73
 3 8 -6 1291.69 22.27
 3 -8 -6 1313.92 11.89
 3 8 -6 1376.19 20.58
 3 -8 -6 1378.03 21.06
 3 -8 -6 1371.22 22.77
 3 -8 -6 1391.22 26.21
 3 -8 -5 22.65 3.94
 3 8 -5 27.95 4.11
 -3 -8 5 -1.9 2.88
 3 8 -5 20.12 4.95
 3 -8 -5 21.48 1.8
 3 -8 -5 23.05 1.88
 3 -8 -5 17.27 6.13
 3 -8 -4 682.23 15.13
 -3 -8 4 647.91 13.19
 3 8 -4 690.37 15.44
 3 -8 -4 618.45 8.82
 3 8 -4 662.03 12.86
 3 -8 -4 648.92 13.09
 3 -8 -4 668.19 18.18
 -3 -8 3 416.74 10.25
 -3 8 3 440.62 10.81
 3 -8 -3 379.89 13.91
 3 -8 -3 430.14 9.78
 3 8 -3 480.95 10.25
 3 -8 -3 444.17 12.76
 -3 8 2 550.26 8.02
 -3 8 2 559.24 11.7
 -3 -8 2 541.01 11.35
 3 -8 -2 563.86 14.41
 3 -8 -1 2294.52 82.44
 -3 8 1 2266.01 80.6
 -3 -8 1 2316.27 80.51
 -3 -8 1 2173.11 78.27
 -3 -8 1 2345.7 80.24
 -3 8 1 2284.96 80.28
 -3 8 1 2402.21 79.51
 3 8 0 294.14 13.2
 3 -8 0 301.2 15.47
 -3 -8 0 265.09 12.48
 -3 8 0 294.35 12.86
 -3 8 0 295.9 12.24
 3 -8 1 0.38 1.91
 3 8 1 24.13 3.84
 -3 -8 -1 16.02 3.63
 -3 8 -1 24.78 3.89
 3 -8 1 21.18 4.01
 3 8 1 17.55 3.84
 -3 8 -1 20.21 3.66
 3 8 2 24.81 4.04
 3 -8 2 21.59 4.34
 3 -8 2 -0.39 2.84
 3 8 2 28.26 3.81
 -3 8 -2 22.56 3.76
 3 -8 3 80.29 6.31
 3 8 3 68.54 4.8
 -3 8 -3 62.7 5.62
 3 8 3 67.52 5.9
 3 -8 3 64.7 5.97
 3 -8 4 10.74 3.86
 3 8 4 13.04 3.95
 3 -8 4 3.78 4.11
 -3 8 -5 137.09 8.41
 3 -8 5 124.34 8.32
 -3 8 -5 123.31 9.77
 -3 8 -6 21.56 4.69
 3 -8 6 15.49 4.37
 -3 8 -6 22.81 5.98
 -3 -8 -6 12.03 4.95
 -3 8 -7 32.9 5
 3 -8 7 40.34 5.26
 -3 8 -7 37.7 6.46
 -3 -8 -7 28.46 5.18
 3 8 7 25.29 5.59
 -3 -8 -8 -1.11 4.16
 3 8 8 1.73 4.57
 -3 -8 -8 -2.62 4.2
 3 -8 8 -0.89 3.68
 -3 8 -8 -1.57 4.03
 3 8 9 17.54 5.62
 -3 -8 -9 21.41 4.44
 -3 -8 -9 26.68 4.83
 3 -8 9 25.84 4.9
 -3 8 -9 21.34 4.78
 3 8 10 86.6 8.62
 3 -8 10 92.97 7.56
 -3 8 -10 91.35 7.44
 -3 -8 -10 90.91 7.37
 -3 -8 -10 88.74 6.81
 -3 -8 -11 13.16 4.45
 3 8 11 12.04 5.68
 3 -8 11 7.04 4.21
 3 8 12 117.64 10.07
 -3 -8 -12 128.12 9.09
 3 8 13 80.9 9.22
 -3 -8 -13 113.63 8.73
 3 8 14 250.62 15.65
 -3 -8 -14 227.7 13.28
 3 8 15 46.39 8.05
 -3 -8 -15 44.67 6.74
 3 8 16 259.88 16.88
 3 8 17 45.51 9.08
 3 8 18 276.46 18.31
 3 8 19 32.88 8.67
 3 8 20 225.99 17.05
 3 8 21 81.5 11.58
 3 8 22 125.72 13.78
 3 8 23 13.45 8.93
 3 8 24 161.38 16.46
 3 -8 24 159.56 18.97
 3 -8 25 36.27 13.49
 -3 9 27 19.08 11.07
 -3 9 26 143.42 13.4
 -3 9 26 179.32 17.09
 -3 9 25 14.29 7.44
 -3 9 25 2.37 9.32
 -3 9 24 123.53 11.97
 -3 9 24 139.82 14.91
 -3 9 23 10.31 6.76
 -3 9 23 10.84 8.53
 -3 9 22 243.36 15.31
 -3 9 22 228.03 17.68
 -3 9 21 33.39 7.54
 -3 9 21 18.51 8.55
 -3 9 20 199.55 13.17
 -3 9 20 200.38 15.37
 -3 9 19 0.62 5.37
 -3 9 19 2.62 6.71
 -3 9 18 155.69 11.27
 -3 9 17 16.55 5.67
 -3 9 16 113.19 9.23
 -3 9 15 130.73 9.48
 -3 9 14 17.28 4.88
 -3 -9 14 18.99 2.64
 -3 9 13 27.63 5.25
 -3 -9 13 11.19 2.55
 3 9 -12 22.32 5.29
 -3 9 12 26.89 5.35
 -3 -9 12 22.46 2.92
 3 9 -11 492.05 21.53
 -3 9 11 487.66 21.46
 -3 -9 11 477.77 18.84
 -3 -9 10 10.83 2.99
 3 9 -10 10.74 4.55
 -3 9 10 12.57 3.93
 -3 -9 10 11.55 5.15
 3 -9 -9 122.9 8.38
 -3 9 9 123.84 6.88
 -3 -9 9 103.82 8.68
 3 -9 -8 44.43 6.17
 3 9 -8 -0.88 4.64
 -3 9 8 39.89 4.9
 -3 -9 8 36.66 5.98
 3 -9 -8 35.71 7.53
 3 9 -7 6.41 4.92
 -3 -9 7 2.79 3.93
 3 -9 -7 1.04 1.61
 3 -9 -7 0.46 4.38
 3 -9 -7 4.21 6.65
 3 9 -7 5.85 3.79
 3 9 -6 324.93 11.81
 3 -9 -6 333.83 15.47
 3 -9 -6 308.81 8.66
 3 9 -6 318.57 13.19
 3 -9 -6 300.86 7.99
 3 -9 -6 338.73 12.15
 3 -9 -5 45.71 5.41
 3 9 -5 48.12 4.81
 3 -9 -5 37.96 7.65
 3 -9 -5 37.2 4.36
 3 -9 -5 40.33 2.67
 -3 -9 5 3.62 3.67
 3 9 -5 38.86 5.83
 3 -9 -4 324.79 11.74
 3 9 -4 330.98 11.96
 3 -9 -4 294.44 9.7
 3 -9 -4 296.22 13.57
 3 9 -4 331.76 9.83
 -3 9 4 306.96 10.31
 -3 -9 4 305.06 9.94
 -3 9 3 37.5 5.31
 3 -9 -3 31.51 5.48
 3 -9 -3 31.52 7.04
 3 9 -3 31.08 3.98
 3 -9 -3 34.16 3.77
 -3 -9 3 31.21 4.32
 -3 9 3 40.76 4.53
 -3 9 2 383.37 14.88
 -3 -9 2 385.82 16.02
 -3 9 2 381.52 16.12
 -3 9 2 388.4 17.65
 3 -9 -2 371.82 17.74
 -3 -9 1 28.78 4.01
 -3 9 1 25.1 4.03
 -3 9 1 18.23 3.83
 -3 -9 1 19.16 3.57
 -3 9 1 27.16 3.38
 3 -9 -1 0.84 2.56
 -3 9 1 28.01 5.07
 -3 -9 1 24.07 1.9
 -3 9 0 1199.54 15.47
 -3 -9 0 1128.87 14.65
 -3 9 0 1222.76 14.86
 -3 -9 -1 107.57 5.69
 -3 9 -1 122.52 6.18
 3 -9 1 103.06 6.24
 3 9 1 111.55 6.39
 -3 9 -1 122.71 6.13
 3 9 2 1568.12 56.86
 3 -9 2 1557.87 56.71
 3 -9 2 1558.39 57.73
 3 9 2 1530.37 55.87
 -3 9 -2 1568.04 56.06
 -3 9 -2 1534.92 56.28
 3 9 3 6.07 3.57
 3 -9 3 14.37 4.09
 3 -9 3 13.14 4.33
 3 9 3 7.14 2.96
 -3 9 -3 12.86 4.05
 3 -9 4 2100.02 78.8
 3 9 4 2149.38 79.06
 3 -9 4 2267.72 79.7
 -3 9 -4 2232.42 78.75
 3 -9 5 40.62 5.28
 3 9 5 35.35 5.23
 3 -9 5 45.42 5.76
 -3 9 -5 38.21 5.4
 -3 9 -6 989.95 39.03
 3 -9 6 916.24 37.46
 -3 9 -6 947.44 37.03
 -3 9 -6 984.1 37.37
 -3 -9 -7 1.58 4.54
 3 9 7 14.69 5.55
 3 -9 7 7.77 4.11
 -3 -9 -8 468.31 21.21
 3 9 8 489.29 23.37
 -3 9 -8 550.15 21.97
 3 -9 8 510.79 22.2
 3 -9 9 28.05 5.06
 -3 9 -9 25.28 5.2
 -3 -9 -9 34.03 5.15
 -3 -9 -9 25.83 4.67
 3 9 9 25.6 6.23
 -3 -9 -9 25.21 5.34
 3 9 10 298.08 17.36
 3 -9 10 327.6 16.25
 -3 -9 -10 332.69 15.92
 -3 -9 -10 331.08 15.39
 3 -9 11 16.5 4.88
 -3 -9 -11 20.95 4.78
 -3 -9 -11 12.16 4.77
 3 9 11 18.16 6.12
 3 9 12 664.72 30.01
 -3 -9 -12 680.56 27.88
 3 -9 12 633.31 28.01
 3 9 13 0.77 5.47
 -3 -9 -13 -1.04 4.41
 3 9 14 436.98 23.59
 -3 -9 -14 503.62 22.14
 3 9 15 34.38 7.83
 -3 -9 -15 39.87 6.5
 3 9 16 256.69 16.69
 3 9 17 12.75 7.21
 3 9 18 226.07 16.67
 3 9 19 -1.97 7.14
 3 9 20 80.67 11.65
 3 9 21 12.68 8.88
 3 9 22 -5.48 9.38
 3 9 23 -1.13 9.18
 3 9 24 15.11 10.2
 3 9 25 2.38 9.87
 3 -9 25 10.84 13.13
 -3 10 27 6.4 10.69
 -3 10 26 -4.13 7.86
 -3 10 26 -2.48 10.73
 -3 10 25 31.36 8.63
 -3 10 25 13.17 10.03
 -3 10 24 7.77 7.64
 -3 10 24 13.77 9.54
 -3 10 23 0.75 6.6
 -3 10 23 3.29 8.53
 -3 10 22 53.88 8.66
 -3 10 22 46.95 10.08
 -3 10 21 72.91 8.99
 -3 10 21 79.45 11.06
 -3 10 20 107.98 10.14
 -3 10 20 101.71 11.93
 -3 10 19 198 13.09
 -3 10 18 119.25 9.97
 -3 10 17 43.27 7.05
 -3 10 16 213.68 13.06
 -3 10 15 94.21 8.65
 -3 -10 15 101.59 5.51
 -3 10 14 55.94 6.87
 -3 -10 14 64.9 4.49
 -3 10 13 399.45 19.5
 -3 -10 13 418.48 16.49
 -3 10 12 63.07 6.98
 -3 -10 12 65.05 4.7
 3 10 -12 68.97 7.47
 -3 10 11 408.19 18.9
 3 10 -11 384.14 18.55
 -3 10 11 381.37 16.74
 -3 -10 11 392.06 16.09
 3 10 -10 356.74 17.45
 -3 -10 10 355.07 15.23
 -3 -10 10 376.41 19.15
 -3 10 10 353.53 15.79
 3 10 -9 537.82 23.12
 -3 10 9 500.56 21.3
 -3 -10 9 539.97 24.64
 3 -10 -8 244.23 15.12
 3 -10 -8 253.12 13.39
 3 -10 -8 214.52 9.55
 -3 -10 8 245.19 14.02
 3 10 -7 1307.98 49.07
 3 -10 -7 1284.25 49.25
 3 -10 -7 1376.69 52.7
 3 -10 -7 1340.04 50.51
 3 10 -7 1344.84 50.65
 -3 -10 7 1345.66 51.61
 3 -10 -7 1303.78 46.69
 3 10 -6 921.54 34.58
 3 -10 -6 905.04 34.73
 3 -10 -6 942.13 38.32
 3 -10 -6 882.42 32.51
 3 10 -6 936.14 36.33
 -3 -10 6 914.33 37.27
 3 -10 -5 1330.33 50.21
 3 -10 -5 1343.06 47.52
 3 10 -5 1394.11 51.16
 3 10 -5 1312.58 49.02
 3 -10 -5 1359.73 49.33
 3 -10 -5 1391.3 53.18
 -3 10 5 1286.94 50.77
 3 -10 -4 267.96 13.72
 3 10 -4 268.01 11.95
 3 -10 -4 278.59 12.1
 3 -10 -4 265.86 15.84
 -3 10 4 258.81 13.65
 -3 10 4 257.78 12.36
 -3 -10 4 251.83 12.2
 3 -10 -3 411.87 18.87
 -3 -10 3 400.15 16.86
 -3 10 3 415.66 17.07
 3 -10 -3 402.87 16.62
 3 -10 -3 400.12 20.59
 -3 10 3 418.09 18.8
 -3 10 2 349.19 14.06
 -3 10 2 352.07 14.87
 -3 -10 2 346.01 14.75
 -3 10 2 350.96 16.76
 3 -10 -2 348.93 16.89
 -3 10 1 361.64 9.1
 -3 10 1 374.16 13.06
 -3 -10 1 368.33 9.33
 -3 -10 0 140.62 5.11
 -3 10 0 155.69 6.84
 -3 10 0 157.69 6.85
 -3 -10 0 148.85 6.53
 -3 10 -1 406.71 16.82
 3 -10 1 383.62 16.77
 3 10 1 383.26 16.92
 3 -10 1 396.4 18.35
 -3 10 -1 413.49 16.6
 -3 -10 -1 411.94 16.41
 -3 10 -2 105.07 7
 3 -10 2 105.45 7.03
 3 10 2 99.27 6.86
 3 -10 2 103.28 7.9
 -3 -10 -2 107.25 6.43
 -3 10 -2 109.22 6.61
 -3 10 -3 110.9 7.3
 3 10 3 107.59 6.99
 3 -10 3 82.6 6.93
 3 10 3 97.27 6.09
 3 -10 3 115.2 8.09
 -3 10 -4 5.12 4.06
 3 10 4 0.96 2.52
 3 10 4 3.45 3.59
 3 -10 4 6.23 3.87
 3 -10 4 2.31 3.72
 3 10 5 37.91 5.25
 3 -10 5 41.29 5.42
 3 -10 5 39.39 5.36
 -3 10 -5 27.57 5.09
 3 -10 6 -1.91 4.24
 -3 10 -6 5.1 4.43
 3 -10 7 5.36 4.3
 -3 10 -7 2.75 4.59
 3 10 7 5.02 5.02
 -3 -10 -7 6.48 4.6
 3 -10 8 27.26 4.94
 3 10 8 24.72 6.02
 -3 -10 -8 15.87 4.98
 3 -10 9 131.49 9.63
 -3 -10 -9 141.88 9.81
 -3 -10 -9 147.94 8.89
 3 10 9 155.38 11.41
 3 -10 10 11.99 4.74
 -3 -10 -10 14.92 4.31
 -3 -10 -10 14.3 5.2
 3 10 10 21.79 6.47
 3 -10 11 284.14 15.45
 -3 -10 -11 291.42 15.13
 -3 -10 -11 320.12 15.16
 3 10 11 307.55 17.37
 -3 -10 -12 84.12 7.42
 3 -10 12 74.59 7.6
 3 10 12 68.5 8.77
 3 10 13 149.07 12.01
 3 -10 13 158.93 10.71
 -3 -10 -13 152.35 10.37
 3 10 14 168.04 13.17
 -3 -10 -14 170.14 11.12
 3 10 15 90.81 10.54
 -3 -10 -15 101.91 8.93
 -3 -10 -16 156.33 10.92
 3 10 16 151.06 13.18
 3 10 17 323.7 19.94
 3 10 18 201.47 15.72
 3 10 19 221.25 16.99
 3 10 20 183.07 15.86
 3 10 21 90.05 12.31
 3 10 22 112.66 13.67
 3 10 23 66.05 11.56
 3 10 24 40.9 11.03
 3 -10 25 125.78 18.14
 3 10 25 99.24 13.88
 -3 11 27 141.56 16.89
 -3 11 26 13.75 10.92
 -3 11 25 167.45 16.62
 -3 11 25 146.52 13.32
 -3 11 24 -6.97 9.08
 -3 11 24 -4.76 7.4
 -3 11 23 157.52 15.07
 -3 11 23 135.87 12.61
 -3 11 22 4.23 8.45
 -3 11 22 2.99 6.75
 -3 11 21 165.7 15.18
 -3 11 21 184.71 13.29
 -3 11 20 2.81 6.71
 -3 11 19 163.96 12.04
 -3 11 18 6.54 5.84
 -3 11 17 84.87 8.7
 -3 11 16 3.71 5.32
 -3 -11 16 5.11 2.73
 -3 -11 15 96.79 5.69
 -3 11 15 87.41 8.73
 -3 -11 14 41.33 4.08
 -3 11 14 38.41 6.6
 -3 -11 13 46.08 4.32
 -3 11 13 36.56 6.16
 -3 -11 12 110.23 6.61
 -3 11 12 108.04 8.97
 -3 11 11 35 4.97
 -3 -11 11 48.16 4.76
 -3 -11 10 17.75 3.69
 3 11 -10 25.15 6.14
 -3 11 10 21.55 4.33
 -3 -11 10 23.06 6.21
 -3 11 9 88.54 6.85
 -3 -11 9 90.39 9.1
 3 -11 -9 87.4 5.25
 3 11 -9 82.05 8.35
 3 -11 -8 1.91 2.14
 3 11 -8 -3.9 4.39
 -3 -11 8 -0.66 5.19
 3 -11 -7 144.5 6.74
 -3 -11 7 120.73 10.24
 3 11 -7 140.14 8.52
 3 -11 -7 137.26 8.64
 3 -11 -6 2.31 2.13
 3 -11 -6 3.99 3.26
 3 11 -6 -0.61 3.45
 3 -11 -6 0.36 4.24
 3 -11 -5 495.25 21.2
 -3 11 5 485.07 20.19
 -3 -11 5 478.87 20.06
 3 -11 -5 494.22 18.66
 3 11 -5 464.67 21.7
 3 -11 -5 479.61 19.9
 3 -11 -5 519.97 24.32
 3 11 -5 500.46 19.81
 -3 11 5 472.26 21.67
 3 -11 -4 21.64 5.79
 3 -11 -4 17.13 2.87
 3 11 -4 25.31 3.8
 3 -11 -4 11.16 3.18
 3 -11 -4 24.04 7.8
 -3 11 4 13.64 4.37
 -3 11 4 13.99 3.85
 -3 -11 4 22.35 4.2
 3 -11 -3 699.4 28.99
 -3 11 3 727.72 29.03
 -3 11 3 667.44 26.55
 -3 -11 3 690.44 26.54
 3 -11 -3 721.33 31.19
 -3 11 2 13.2 3.43
 -3 -11 2 11.52 3.4
 -3 11 2 15.01 4.44
 -3 11 1 903.04 33.53
 -3 11 1 911.54 36.23
 3 -11 -1 888.37 36.21
 -3 11 0 25.64 3.96
 -3 11 0 29.22 5.71
 -3 -11 0 22.13 2.61
 3 -11 0 26.67 4.81
 -3 11 0 26.57 3.84
 -3 -11 0 24.48 3.46
 -3 -11 -1 1358.04 49.16
 -3 11 -1 1408.14 50.65
 -3 -11 -1 1315.88 52.93
 3 -11 1 1407.83 52.75
 -3 -11 -1 1356.71 49.77
 -3 11 -1 1428.42 50.02
 -3 -11 -2 12.2 4.88
 -3 11 -2 8.46 3.94
 3 -11 2 14.07 3.81
 3 11 2 9.5 3.63
 3 -11 2 10.54 4.36
 -3 11 -2 16.71 3.79
 -3 -11 -2 12.68 3.28
 3 -11 3 1637.74 61.85
 -3 11 -3 1708.86 60.49
 3 -11 3 1577.34 59.94
 3 11 3 1616.53 60.25
 3 11 3 1638.86 59.19
 -3 11 -3 1702.5 59.47
 3 11 4 5.27 3.71
 3 -11 4 2.52 3.66
 3 11 4 8 2.99
 -3 11 -4 7.32 4.51
 3 -11 4 8.99 4.32
 -3 11 -5 990.98 37.62
 3 11 5 962.98 37.52
 3 -11 5 958.9 37.39
 3 -11 5 945.23 38.37
 -3 11 -6 -1.33 4.54
 3 -11 6 3.05 3.95
 3 11 6 3.62 3.93
 3 -11 6 2.63 4.13
 3 11 7 715.68 32.17
 -3 -11 -7 700.37 29.75
 3 -11 7 778.14 31.11
 -3 11 -7 788.15 30.78
 3 -11 8 37.83 5.65
 3 11 8 40.01 7.24
 -3 -11 -8 22.4 5.22
 3 -11 9 459.16 21.42
 -3 -11 -9 514.34 21.84
 3 11 9 439.82 22.66
 -3 -11 -9 459.16 19.9
 3 -11 10 1.09 4.25
 -3 -11 -10 -0.48 4.11
 -3 -11 -10 4.74 5.69
 3 11 10 4.43 5.84
 3 -11 11 773.47 32.71
 -3 -11 -11 801.06 32.21
 -3 -11 -11 791.01 32.09
 3 11 11 780.36 34.63
 3 -11 12 0.57 4.59
 -3 -11 -12 -0.51 4.46
 -3 -11 -12 7.47 5.45
 3 11 12 1.58 6
 3 11 13 535.02 25.87
 -3 -11 -13 506.44 22.96
 3 -11 13 504.74 23.55
 -3 -11 -14 2.75 4.96
 3 11 14 3.42 6.11
 3 -11 14 8.51 5.31
 3 11 15 176.25 14.08
 -3 -11 -15 164.99 11.32
 3 11 16 -0.93 7.02
 -3 -11 -16 1.17 5.24
 3 11 17 157.05 13.78
 3 11 18 3.97 8.02
 3 11 19 56.36 10.24
 3 11 20 6.36 8.57
 3 11 21 31.64 9.94
 3 11 22 -12.31 9.73
 3 11 23 -1.15 9.77
 3 11 24 3.53 9.37
 -3 12 26 5.04 10.31
 -3 12 25 9.11 7.87
 -3 12 25 35.32 11.04
 -3 12 24 0.81 7.63
 -3 12 24 -8.22 9.86
 -3 12 23 -0.79 7.92
 -3 12 23 19.02 9.86
 -3 12 22 65.51 9.62
 -3 12 22 72.11 11.74
 -3 12 21 28.52 7.31
 -3 12 21 40.28 10.16
 -3 12 20 61.26 8.93
 -3 12 19 177.98 12.98
 -3 12 18 246.87 15.28
 -3 12 17 360.04 19.09
 -3 -12 16 64.93 4.93
 -3 12 16 67.04 8.14
 -3 -12 15 190.64 9.12
 -3 12 15 162.58 12.22
 -3 -12 14 243.91 11.46
 -3 12 14 254.34 14.83
 -3 -12 13 190.52 9.69
 -3 12 13 192.46 12.52
 -3 -12 12 569.03 22.87
 -3 12 12 570.06 25.87
 -3 -12 11 363.11 15.88
 -3 12 11 353.76 15.79
 -3 -12 10 343.02 19.87
 3 -12 -10 375.3 15.33
 -3 -12 10 386.8 16.61
 3 12 -9 32.81 5.46
 -3 12 9 40.38 5.19
 -3 -12 9 49.05 8.01
 3 -12 -9 36.9 3.69
 3 -12 -8 535.31 20.47
 3 12 -8 714.51 24.88
 3 -12 -8 702.31 25.1
 3 -12 -8 691.18 22.47
 3 -12 -7 265.35 11.22
 3 12 -7 263.47 12.79
 3 -12 -7 261.98 12.92
 3 -12 -6 702.76 25.3
 3 12 -6 655.65 26.24
 3 -12 -6 637.52 26.37
 3 -12 -6 677.48 27.34
 3 -12 -5 472.68 18.36
 -3 -12 5 458.49 19.24
 -3 12 5 465.4 19.43
 3 12 -5 479 19.01
 3 -12 -5 452.08 19.05
 3 -12 -5 493.09 21.08
 3 -12 -4 449.59 20.29
 -3 -12 4 440.62 18.11
 -3 12 4 448.57 18.15
 3 -12 -4 445.22 17.63
 3 -12 -4 436.26 17.89
 -3 12 4 439.4 20.49
 -3 -12 3 200.35 9.6
 -3 12 3 195.74 9.58
 -3 12 3 194.97 11.68
 3 -12 -3 229.46 12.53
 -3 12 2 166.16 10.58
 -3 12 1 248.84 11.41
 -3 12 1 263.79 13.87
 3 -12 -1 235.25 13.48
 -3 12 0 6.31 3.58
 -3 -12 0 4.73 4.74
 -3 12 0 6.93 4.57
 3 -12 0 8.75 4.5
 -3 -12 0 9.81 2.87
 -3 -12 -1 455.38 17.75
 -3 12 -1 473.89 19.21
 -3 -12 -1 489.02 22.01
 -3 -12 -1 434.92 18.05
 -3 12 -1 456.02 18.26
 3 -12 1 470.78 21.42
 3 12 2 7.91 3.21
 3 -12 2 8.88 3.65
 -3 -12 -2 6.19 2.99
 -3 -12 -2 5.95 4.68
 -3 12 -2 11.85 4.16
 3 -12 2 9.78 4.75
 -3 12 -2 7.78 3.34
 -3 -12 -2 5.2 2.81
 3 12 3 362.9 15.95
 3 -12 3 357.69 15.81
 -3 -12 -3 354.76 18.23
 -3 12 -3 370.39 16.52
 3 -12 3 367.23 17.92
 3 12 3 344.73 15.25
 -3 -12 -3 360.27 15.2
 -3 12 -3 371.47 15.37
 3 -12 4 15.59 4.83
 3 12 4 12.77 3.11
 3 -12 4 7.67 3.89
 3 12 4 5.51 3.66
 -3 12 -4 5.71 4.43
 3 -12 5 3.23 4.3
 3 12 5 4.16 2.35
 -3 12 -5 0.44 4.48
 3 12 5 0.81 3.59
 3 -12 5 3.87 4.14
 -3 12 -6 8.33 5.04
 3 12 6 17.84 4.62
 3 -12 6 19.88 5.02
 3 -12 6 18.98 5.21
 3 -12 7 14.83 5.24
 3 12 7 13.13 4.68
 3 -12 7 13.15 4.95
 3 12 7 2.12 5.9
 3 -12 8 5.56 4.6
 3 12 8 10.24 5.82
 -3 -12 -8 -0.39 4.76
 3 -12 9 9.01 4.71
 -3 -12 -9 11.12 6.27
 3 12 9 3.01 5.65
 -3 -12 -9 9.33 4.71
 3 -12 10 141.12 10.41
 -3 -12 -10 159.12 11.25
 3 12 10 150.56 12.23
 3 -12 11 19.84 5.22
 -3 -12 -11 22.6 5.15
 -3 -12 -11 30.85 7.04
 3 12 11 18.45 7.01
 3 -12 12 76.05 7.93
 -3 -12 -12 65.36 6.85
 -3 -12 -12 61.52 8.01
 3 12 12 66.14 9
 3 12 13 104.28 10.68
 -3 -12 -13 74.9 7.87
 3 -12 13 94.13 8.76
 3 -12 14 59.38 7.75
 -3 -12 -14 63.9 7.36
 3 12 14 68.13 9.7
 -3 -12 -15 74.89 7.96
 3 12 15 66.01 10.16
 3 12 16 50.45 9.96
 -3 -12 -16 60.99 7.36
 3 12 16 62.79 9.88
 -3 -12 -17 160.28 11.02
 3 12 17 160.8 14.97
 3 12 17 145.79 13.75
 3 12 18 40.57 9.75
 3 12 19 166.41 14.96
 3 12 20 57.17 11
 3 12 21 252.98 19.23
 3 12 22 81.83 12.58
 3 12 23 110.25 14.18
 3 12 24 136.48 15.38
 -3 13 26 138.59 16.29
 -3 13 25 44.36 12.29
 -3 13 25 33.8 9.04
 -3 13 24 120.96 14.52
 -3 13 24 118.85 12.26
 -3 13 23 -1.14 9.3
 -3 13 23 6.5 6.82
 -3 13 22 49.47 10.75
 -3 13 22 69.97 9.73
 -3 13 21 -0.78 6.67
 -3 13 20 158.33 12.82
 -3 13 19 -1.48 6.71
 -3 13 18 111.14 10.63
 -3 13 17 4.26 6
 -3 -13 17 7 3.23
 -3 13 16 37.73 7.27
 -3 -13 16 43.05 4.66
 -3 13 15 3.45 5.76
 -3 -13 15 9.25 3.45
 -3 13 14 50.41 7.72
 -3 -13 14 45.74 4.72
 -3 13 13 20.73 6.29
 -3 -13 13 18.38 3.99
 -3 13 12 25.2 6.48
 -3 -13 12 42.64 4.87
 3 -13 -11 3.14 2.84
 -3 -13 11 1.49 3.34
 -3 13 11 1.3 3.84
 3 -13 -10 10.14 3.11
 -3 13 10 12.33 4.36
 -3 -13 10 9.29 4.01
 -3 13 9 32 5.24
 3 -13 -9 44.39 5.97
 3 13 -9 41.67 5.72
 3 -13 -9 46.51 4.08
 3 -13 -8 152.28 7.58
 3 -13 -8 145.39 8.98
 3 13 -8 141.74 8.95
 3 -13 -7 24.99 3.46
 3 13 -7 36.53 4.73
 3 -13 -7 21.72 4.26
 3 -13 -6 132.79 7.16
 -3 13 6 139.72 8.27
 -3 -13 6 154.29 8.39
 3 -13 -6 129.4 7.83
 3 13 -6 147.28 7.94
 3 -13 -6 127.04 9.14
 3 -13 -5 3.55 2.82
 -3 -13 5 1.88 3.23
 -3 13 5 0.57 3.31
 3 -13 -5 0.26 2.96
 3 -13 -5 6.15 4.98
 3 -13 -4 213.08 10.13
 -3 13 4 230 10.16
 -3 -13 4 202.36 9.86
 3 -13 -4 203.68 12.53
 -3 13 4 203.59 12.42
 -3 -13 3 -0.42 2.94
 -3 13 3 1.76 2.84
 -3 13 3 0.53 4.2
 -3 -13 2 218.53 13.61
 3 -13 -2 207.76 13
 -3 13 2 226.56 12.82
 -3 -13 1 1.91 4.85
 -3 13 1 1.99 3.45
 3 -13 -1 5.95 4.79
 -3 13 1 3.77 4.67
 -3 13 0 596.86 23.65
 -3 -13 0 617.83 26.91
 -3 13 0 592.62 26.03
 3 -13 0 553.92 26.05
 -3 13 -1 99.37 5.97
 -3 13 -1 97.11 8.63
 -3 -13 -1 96.26 5.74
 -3 -13 -1 87.99 5.56
 3 -13 1 105.6 8.68
 -3 -13 -1 89.99 8.92
 -3 13 -1 104.53 7.24
 -3 -13 -2 1413.57 53
 -3 -13 -2 1462.97 57.19
 -3 13 -2 1508.21 54.59
 -3 13 -2 1511.96 53.15
 -3 -13 -2 1469.07 53.02
 3 -13 2 1506.88 56.92
 3 13 3 1.59 3.38
 3 -13 3 6.88 3.9
 -3 -13 -3 1.87 3.15
 -3 -13 -3 3.2 4.92
 -3 13 -3 0.8 4.41
 3 -13 3 4.66 4.63
 -3 13 -3 3.51 3.48
 -3 -13 -3 4.5 3.06
 -3 13 -4 1022.86 36.26
 -3 -13 -4 961.44 36.28
 3 13 4 989.06 37.07
 3 -13 4 932.13 36.68
 3 13 4 892.77 35.57
 3 -13 4 953.45 39.13
 -3 -13 -4 1016.18 40.19
 -3 13 -4 1017.67 37.93
 3 13 5 4.71 3.88
 3 -13 5 6.72 4.01
 3 13 5 3.49 2.7
 -3 13 -5 7.73 4.89
 3 -13 5 9.78 5.07
 3 -13 6 723.58 29.99
 3 13 6 686.35 28.34
 3 -13 6 678.14 28.21
 3 -13 7 41.21 6.36
 3 13 7 39.65 5.91
 3 -13 7 41.67 6.18
 -3 -13 -8 993.74 40.72
 3 13 8 1108.07 44.92
 3 -13 8 1083.86 42.9
 3 -13 8 1147.61 42.63
 3 13 8 1055.9 42.16
 3 -13 9 3.56 4.62
 -3 -13 -9 8.1 6.73
 3 13 9 10.32 6.39
 -3 -13 -9 3.96 4.73
 3 -13 10 400.88 20.19
 -3 -13 -10 426.74 20.87
 3 13 10 444.11 22.73
 3 -13 11 -4.27 5.01
 -3 -13 -11 4.64 4.62
 -3 -13 -11 3.39 6.6
 3 13 11 4.2 6.86
 3 -13 12 547.02 25.62
 -3 -13 -12 558.4 24.86
 -3 -13 -12 602.49 25.75
 3 13 12 567.92 27.93
 -3 -13 -13 79.96 7.99
 3 -13 13 63.59 7.85
 3 13 13 79.89 9.9
 3 13 14 293.69 18.57
 -3 -13 -14 289.2 15.38
 3 -13 14 270.74 15.89
 -3 -13 -15 14.45 5.09
 3 13 15 13.25 7.92
 3 -13 15 15.82 6.14
 -3 -13 -16 329.12 16.86
 3 13 16 305.32 19.95
 -3 -13 -17 0.6 4.95
 3 13 17 1.08 8.39
 3 13 17 2.02 7.07
 3 13 18 66.66 11.06
 3 13 18 57.55 11.68
 3 13 19 8.55 8.31
 3 13 20 45.05 11.21
 3 13 21 2.26 9.07
 3 13 22 25.39 10.2
 3 13 23 7.05 10.22
 -3 14 25 -6.91 8.52
 -3 14 25 -9.97 10.88
 -3 14 24 6.81 8.1
 -3 14 24 4.8 10.11
 -3 14 23 28.43 8.54
 -3 14 23 15.1 9.83
 -3 14 22 76.53 10.28
 -3 14 22 57.23 11.37
 -3 14 21 113.72 11.65
 -3 14 20 105.64 10.85
 -3 14 19 66.57 9.33
 -3 14 18 345.43 19.19
 -3 -14 17 105.5 6.78
 -3 14 17 95.49 10.23
 -3 -14 16 451.86 18.59
 -3 14 16 413.93 22.26
 -3 -14 15 52.28 5.37
 -3 14 15 50.78 8.49
 -3 -14 14 458.67 19.15
 -3 14 14 424.58 22.36
 -3 -14 13 222.73 11.47
 -3 14 13 216.98 14.35
 -3 14 12 576.02 26.24
 -3 14 12 520.38 21.91
 -3 -14 12 565.21 22.97
 -3 14 11 166.71 9.39
 -3 -14 11 156.79 9.69
 3 -14 -10 161.75 8.34
 3 -14 -10 173.22 10.64
 3 14 -10 144.29 9.83
 -3 14 10 163.45 9.49
 -3 -14 10 163.74 9.99
 3 -14 -9 202.76 9.44
 3 -14 -9 177.69 10.76
 3 14 -9 189 10.82
 3 -14 -8 359.63 16.93
 3 14 -8 388.27 16.75
 3 -14 -8 384.79 15.74
 3 -14 -7 334.48 14.31
 -3 -14 7 326.39 15.1
 3 14 -7 340.75 14.83
 3 -14 -7 336.69 15.16
 3 -14 -7 348.74 15.84
 3 -14 -6 792.62 29.35
 -3 -14 6 763.1 29.62
 -3 14 6 772.18 29.8
 3 14 -6 777.88 29.31
 3 -14 -6 753.05 29.52
 3 -14 -6 772.21 31.39
 3 -14 -5 260.89 11.54
 -3 -14 5 240.07 11.22
 -3 14 5 253.82 11.42
 3 -14 -5 218.19 13.46
 -3 -14 4 121.57 10.3
 3 -14 -4 113.7 6.97
 -3 14 4 116.2 6.51
 -3 -14 4 105.83 6.35
 -3 14 4 110.81 8.94
 3 -14 -4 122.38 9.38
 -3 14 3 115.56 9.04
 -3 -14 3 109.31 9.87
 -3 14 2 244.38 13.69
 3 -14 -2 219.95 14.13
 -3 -14 2 249.54 14.91
 -3 14 1 58.72 7.08
 3 -14 -1 50.11 7.15
 -3 -14 1 53.11 7.62
 -3 14 0 408.65 19.99
 3 -14 0 423.19 20.81
 -3 14 0 420.89 17.92
 -3 -14 0 411.61 20.94
 -3 14 -1 46.42 6.46
 3 -14 1 40.43 6.3
 -3 -14 -1 43.3 6.94
 -3 14 -1 23.53 4.84
 -3 -14 -2 99.45 6.37
 -3 14 -2 106.84 7.77
 -3 -14 -2 113.71 9.8
 -3 14 -2 112.94 6.3
 -3 -14 -2 103.21 6.02
 3 -14 2 103.2 9.24
 3 14 3 5.05 3.37
 -3 -14 -3 3.92 3.49
 -3 14 -3 7.49 4.83
 -3 -14 -3 0.68 5.19
 3 -14 3 3.13 4.59
 -3 -14 -3 7.77 2.91
 -3 14 -3 1.88 3.18
 -3 14 -4 226.64 10.83
 -3 -14 -4 229.63 10.76
 3 14 4 215.53 11.25
 3 -14 4 227.25 11.37
 -3 -14 -4 259.2 14.89
 -3 14 -4 237.29 12.74
 -3 -14 -4 218.83 11.18
 3 14 4 227.9 10.68
 3 -14 4 216.74 13.59
 -3 -14 -5 2.39 3.83
 3 -14 5 -3.69 4.57
 3 14 5 -3.03 3.85
 3 -14 5 -2.5 4.09
 -3 14 -5 -4.26 4.95
 -3 -14 -5 -4.2 5.41
 3 14 6 -2.09 3.99
 3 -14 6 -2.01 4.57
 3 -14 6 -3.07 4.79
 3 14 7 102.75 8.21
 3 -14 7 108.57 8.36
 3 -14 7 94.87 8.94
 3 -14 8 27.28 6.19
 3 -14 8 17.74 5.85
 3 14 8 24.5 5.53
 3 14 8 21.98 6.75
 -3 -14 -8 38.34 5.98
 3 -14 9 32.61 6.45
 3 14 9 31.77 7.81
 -3 -14 -9 25.29 5.39
 3 14 9 41.74 6.32
 3 -14 9 30.32 6.62
 -3 -14 -10 37.8 5.21
 3 -14 10 54.81 7.11
 3 14 10 47.12 8.32
 3 -14 11 9.62 5.55
 -3 -14 -11 0.53 4.69
 -3 -14 -11 1.84 7.13
 3 14 11 -4.39 6.7
 3 14 12 83.86 10.27
 3 -14 12 68.31 8.04
 -3 -14 -12 69.79 7.62
 3 14 13 27.72 7.97
 -3 -14 -13 47.5 6.57
 3 -14 13 30.07 6.7
 3 -14 14 27.86 6.63
 3 14 14 31.32 8.44
 -3 -14 -14 38.91 5.95
 3 -14 15 10.18 6.23
 -3 -14 -15 4.64 4.9
 3 14 15 5.87 7.23
 -3 -14 -16 105.75 8.96
 3 14 16 110.68 12.52
 -3 -14 -17 6 5.44
 3 14 17 14.53 8.84
 3 14 18 148.44 14.73
 3 14 18 169.11 16.05
 3 14 19 55.78 11.27
 3 14 19 62.43 11.91
 3 14 20 72.79 11.89
 3 14 21 89.43 13.04
 3 14 22 129.95 14.99
 3 14 23 28.57 10.73
 -3 15 24 38.37 9.51
 -3 15 24 41.61 11.91
 -3 15 23 64.59 10.32
 -3 15 23 86.48 13.4
 -3 15 22 34.06 8.89
 -3 15 21 70.23 10.11
 -3 15 20 11.51 7.48
 -3 15 19 100.39 10.98
 -3 15 18 5.61 7.03
 -3 15 17 -7.94 7.03
 -3 15 16 3.15 6.91
 -3 -15 16 3.74 3.79
 -3 15 15 17.22 7.32
 -3 -15 15 17 4.37
 -3 15 14 -7.72 6.58
 -3 -15 14 2.67 4
 3 -15 -14 -2.73 3.4
 -3 15 13 1.53 6.2
 -3 -15 13 -2.85 4.08
 3 15 -12 19.25 6.14
 -3 -15 12 25.52 5.04
 -3 -15 11 -5 4.28
 3 15 -11 -1.37 5.01
 3 -15 -11 -4.06 5.05
 -3 15 11 -0.34 4.13
 -3 -15 10 -1.41 4.43
 -3 15 10 3.66 4.45
 3 15 -10 -1.62 4.48
 3 -15 -10 -0.91 4.35
 3 -15 -9 102.95 7.82
 3 15 -9 103.31 7.66
 3 -15 -9 110.61 6.69
 3 15 -8 2.8 3.78
 3 -15 -8 -1.42 3.65
 3 -15 -8 2.74 3.15
 3 -15 -7 137.51 9.3
 3 -15 -7 128.06 7.85
 3 15 -7 140.88 7.81
 -3 15 7 120.99 7.82
 -3 -15 7 130.08 7.99
 3 -15 -7 153.06 7.9
 3 -15 -6 168.5 10.82
 3 -15 -6 145.03 8.3
 -3 -15 6 181.84 13.33
 3 -15 -6 165.77 8.72
 -3 -15 6 165.1 8.67
 -3 15 6 165.63 8.59
 -3 -15 5 197.67 13.93
 -3 -15 5 174.43 8.75
 -3 15 5 190.91 8.85
 3 -15 -5 183.93 11.85
 3 -15 -4 39.21 6.74
 -3 -15 4 41.42 7.73
 -3 15 3 267.87 15.06
 -3 -15 3 279.02 16.68
 -3 15 2 13.93 5.31
 3 -15 -2 9.04 5.08
 -3 -15 2 7.42 6.14
 -3 15 1 220.95 12.97
 3 -15 -1 186.43 13.04
 -3 -15 1 221.2 14.29
 -3 15 0 10.59 5.23
 3 -15 0 0.69 5.3
 -3 -15 0 8.6 5.51
 -3 15 0 -1.43 4.34
 -3 15 -1 935.83 37.88
 3 -15 1 909.38 38.56
 -3 15 -1 915.42 35.61
 -3 -15 -1 911.74 38.91
 -3 15 -2 90.51 8.91
 -3 -15 -2 95.57 5.53
 3 -15 2 87.58 9.03
 -3 -15 -2 104.3 9.99
 -3 15 -2 85.99 7.51
 -3 -15 -3 985.92 37.99
 -3 15 -3 1057.3 39.72
 -3 -15 -3 1002.73 42.38
 3 -15 3 1095.64 42.32
 -3 -15 -3 1002.44 37.2
 -3 15 -3 1018.53 37.22
 -3 15 -4 104.17 6.51
 -3 -15 -4 102.75 6.32
 3 15 4 100.52 6.84
 3 -15 4 101.45 6.83
 -3 -15 -4 94.53 7.03
 -3 15 -4 94.2 8.16
 -3 -15 -4 109.19 10.27
 3 15 4 96.57 6.51
 3 -15 4 101.85 9.34
 -3 15 -5 354.5 14.25
 3 15 5 316.36 14.64
 3 -15 5 295.87 14.44
 -3 -15 -5 301.13 17.77
 -3 -15 -5 329.88 14.87
 3 15 5 308.29 13.32
 3 -15 5 312.34 17.18
 -3 -15 -6 8.52 4.41
 3 15 6 10.83 4.4
 3 -15 6 7.61 4.45
 3 -15 6 5.21 4.85
 -3 -15 -6 11.24 6.52
 -3 -15 -7 700.28 28.14
 3 -15 7 709.77 30.41
 3 15 7 674.01 28.35
 3 -15 7 684.18 28.34
 3 -15 8 139.03 10.69
 3 -15 8 151.75 10
 3 15 8 129.48 9.37
 -3 -15 -8 115.21 8.99
 3 15 8 131.93 12.13
 3 -15 9 533.09 25.4
 3 15 9 571.73 24.76
 3 -15 9 579.55 25.15
 3 15 9 529.02 27.41
 -3 -15 -9 545.57 22.84
 3 -15 10 9.27 5.65
 3 15 10 3.56 4.93
 3 -15 10 20.53 6.64
 3 15 10 8.08 6.6
 3 -15 11 348.74 18.81
 3 15 11 372.49 21.11
 -3 -15 -12 8.21 4.96
 3 -15 12 4.71 5.73
 3 15 12 1.88 6.22
 -3 -15 -13 282.05 15.24
 3 -15 13 290.88 16.49
 3 15 13 284.94 18.63
 -3 -15 -14 59.4 7.2
 3 -15 14 54.9 8.12
 3 15 14 59.97 10.23
 3 15 15 219.34 16.89
 -3 -15 -15 232.09 13.26
 3 -15 15 199.56 13.8
 3 -15 16 38.97 7.88
 -3 -15 -16 18.35 5.98
 3 15 16 25.89 9.33
 -3 -15 -17 110.84 9.31
 3 15 17 104.31 12.5
 3 15 18 3.28 8.9
 3 15 18 12.9 9.49
 3 15 19 19.48 10.25
 3 15 19 31.35 10.08
 3 15 20 -10.1 10.04
 3 15 20 2.28 9.18
 3 15 21 71.02 13.15
 3 15 21 76.87 12.4
 3 15 22 1.19 10.18
 -3 16 24 6.2 10.4
 -3 16 24 -8.07 8.46
 -3 16 23 8.46 9.99
 -3 16 23 14.22 8.16
 -3 16 22 46.64 9.8
 -3 16 21 25.14 8.65
 -3 16 20 30.86 8.66
 -3 16 19 125.39 12.14
 -3 16 18 32.93 8.84
 3 -16 -17 444 19.42
 -3 16 17 435.5 23.41
 3 -16 -16 9.57 4.36
 -3 -16 16 15.37 4.53
 -3 16 16 19.17 7.49
 -3 -16 15 376.66 11.52
 -3 16 15 372.77 16.75
 3 -16 -14 0.68 3.18
 -3 16 14 12.31 7.13
 -3 -16 14 11.73 4.54
 3 -16 -13 271.59 13.14
 3 16 -13 284.99 15.51
 -3 -16 13 303.7 14.71
 -3 16 13 320.14 18.3
 3 16 -12 21.43 6.03
 3 -16 -12 16.63 5.69
 -3 -16 12 37.35 5.87
 3 -16 -11 373.07 15.3
 3 16 -11 381.41 14.98
 -3 -16 11 408.22 15.95
 3 16 -10 73.57 6.78
 3 -16 -10 75.34 6.89
 -3 16 10 82.62 7.21
 3 16 -9 378.97 16.74
 3 -16 -9 386.29 17.16
 -3 -16 8 1.77 6.78
 3 -16 -8 1.96 3.43
 3 16 -8 1.38 3.66
 -3 -16 8 1.55 4.09
 3 -16 -7 693.16 27.71
 3 -16 -7 623.47 25.61
 -3 -16 7 730.35 32.47
 -3 16 7 695.34 26.09
 -3 -16 7 654.29 25.73
 -3 -16 6 15.21 6.78
 3 -16 -6 22.58 6.32
 -3 16 6 15.58 3.57
 -3 -16 6 15.29 3.69
 -3 -16 5 557.36 27.42
 3 -16 -5 563.96 25.25
 -3 -16 4 13.9 6.57
 3 -16 -4 24.78 6.44
 -3 -16 3 227.23 15.69
 -3 16 3 269.06 14.64
 -3 -16 2 53.43 8.37
 3 -16 -2 62.56 8.09
 -3 16 2 59.07 7.12
 -3 -16 1 570.15 27.21
 3 -16 -1 563.96 26.89
 -3 16 1 554.43 25.42
 -3 -16 0 116.9 10.91
 3 -16 0 130.56 10.92
 -3 16 0 126.32 10.1
 -3 16 -1 333.46 16.07
 -3 -16 -1 346.72 19.18
 3 -16 1 340.33 18.78
 -3 16 -1 358.47 18.1
 -3 -16 -2 67.86 9.05
 -3 16 -2 66.4 6.91
 -3 16 -2 72.26 7.89
 3 -16 2 79.05 8.68
 -3 16 -3 0.46 4.87
 -3 -16 -3 -0.76 5.83
 -3 16 -3 -1.32 5.15
 -3 -16 -3 2.49 3.92
 3 -16 3 6.42 5.8
 -3 -16 -3 1.1 2.81
 -3 -16 -4 72.26 5.24
 -3 16 -4 71.3 5.08
 -3 -16 -4 67.24 6.19
 -3 -16 -4 98.85 9.77
 3 16 4 64.39 5.66
 3 -16 4 76.79 8.63
 -3 16 -5 -3.97 3.64
 -3 -16 -5 -0.52 3.09
 3 16 5 0.96 3.35
 3 -16 5 0.89 3.96
 -3 -16 -5 -0.37 4.23
 -3 -16 -5 3.1 5.42
 3 16 5 -0.46 3.14
 3 -16 5 2.79 5.51
 -3 -16 -6 -1.2 4.42
 -3 -16 -6 2.36 5.85
 3 16 6 0.38 3.89
 3 -16 6 -2.46 4.21
 -3 16 -6 0.28 3.64
 3 -16 6 -0.69 5.37
 -3 -16 -7 5.59 4.88
 -3 -16 -7 -2.39 6.35
 3 16 7 2.95 4.11
 3 -16 7 7.25 4.56
 3 -16 7 8.94 5.19
 3 16 8 -1.8 6.77
 3 16 8 0.94 4.3
 3 -16 8 -0.92 4.84
 3 -16 8 -2.75 5.45
 3 16 9 14.74 7.18
 3 16 9 12.48 4.93
 3 -16 9 24.88 6.12
 3 -16 9 20.11 6.28
 3 16 10 5.65 7.27
 3 -16 10 -1.16 5.96
 3 16 10 -3.44 4.76
 3 -16 10 -0.69 5.43
 3 16 11 51.8 9.37
 3 16 11 49.92 7.21
 3 -16 11 43.04 8.06
 3 -16 11 66.83 8.43
 3 16 12 51.85 9.7
 -3 -16 -12 47.63 6.43
 3 -16 12 52.9 8.62
 3 -16 12 36.65 7.54
 3 16 13 42.02 9.21
 3 -16 13 31.76 7.08
 -3 -16 -13 34.67 6.08
 3 16 14 67.27 10.75
 -3 -16 -14 71.69 7.48
 3 -16 14 69.02 8.86
 -3 -16 -15 46.16 7.09
 3 16 15 42.75 9.89
 3 -16 15 47.32 8.12
 -3 -16 -16 26.18 5.74
 3 16 16 35.19 9.63
 3 -16 16 37.13 7.76
 3 16 17 138.65 14.48
 -3 -16 -17 163.92 11.39
 3 16 18 41.41 10.49
 3 16 19 75.55 11.95
 3 16 19 59.42 12.59
 3 16 20 107.79 14.96
 3 16 20 129.29 14.68
 3 16 21 140.36 16.42
 3 16 21 145.73 15.91
 -3 17 23 38.5 9.45
 -3 17 22 86.34 11.68
 -3 17 21 53.96 10.2
 -3 17 20 181.34 14.85
 -3 17 19 3.55 7.41
 -3 17 18 78.83 10.83
 3 -17 -17 -5.11 4.69
 -3 17 17 -4.41 7.28
 3 -17 -16 10.12 4.47
 -3 17 16 10.57 7.55
 -3 -17 16 19.69 4.95
 3 -17 -15 -0.36 3.48
 3 17 -15 2.99 6.44
 -3 17 15 -7.02 7.62
 -3 -17 15 0.43 4.35
 3 -17 -14 -1.71 3.01
 3 17 -14 43.76 7.08
 -3 17 14 33.9 8.29
 -3 -17 14 40.61 5.7
 3 -17 -13 7.81 3.57
 3 17 -13 7.38 5.65
 3 -17 -13 6.18 5.27
 -3 17 13 14.74 7.61
 -3 -17 13 12.17 4.98
 3 -17 -12 -4.56 4.97
 3 17 -12 -2.2 5.12
 -3 -17 12 -5.13 4.9
 3 -17 -12 -0.32 3.47
 -3 -17 11 1.61 5
 3 -17 -11 9.05 4.67
 3 17 -11 8.53 4.6
 3 17 -10 46.42 5.59
 -3 -17 10 46.28 9.02
 -3 -17 10 44 6.71
 3 -17 -10 52.71 5.8
 3 -17 -9 9.63 3.98
 -3 -17 9 10.53 7.53
 3 17 -9 5.67 3.93
 -3 17 8 79.51 5.94
 3 -17 -8 73.69 5.79
 -3 -17 8 89.31 10.68
 -3 -17 7 11.54 3.56
 -3 17 7 8.9 3.37
 -3 -17 7 12.73 6.99
 3 -17 -7 4.94 5.07
 -3 -17 6 59.01 9.38
 -3 17 6 53.37 4.02
 3 -17 -6 34.87 6.92
 3 -17 -5 149.2 10.92
 -3 -17 5 186.24 13.68
 3 -17 -5 135.07 8.58
 3 -17 -4 307.61 17.1
 -3 -17 4 320.06 19.11
 -3 -17 3 361.35 20.71
 -3 -17 2 206.64 14.71
 -3 17 2 211.12 13.26
 3 -17 -2 224.04 14.92
 -3 -17 1 120.32 11.32
 -3 17 1 138.53 10.26
 3 -17 -1 108.76 10.56
 -3 -17 0 170.49 12.96
 -3 17 0 162.35 11.55
 3 -17 0 154.03 12.17
 -3 -17 -1 222.42 15.28
 -3 17 -1 251.56 13.04
 -3 17 -1 239.23 14.37
 3 -17 1 238.86 15.41
 -3 -17 -2 361.37 20.27
 -3 17 -2 361.6 17.06
 -3 17 -2 351.6 18.66
 3 -17 2 350.39 19.55
 -3 -17 -3 260.44 16.48
 -3 17 -3 255.11 15.23
 3 -17 3 251.24 15.78
 -3 -17 -4 240.01 10.43
 -3 17 -4 260.23 15.29
 -3 -17 -4 234.97 12.09
 -3 -17 -4 245.74 16.1
 3 17 4 253.95 11.95
 3 -17 4 238.71 15.25
 -3 -17 -5 12.41 3.16
 -3 17 -5 12.78 3.65
 -3 -17 -5 15.44 6.73
 -3 -17 -5 9.58 4.55
 3 17 5 10.76 3.64
 3 -17 5 11.81 5.92
 -3 -17 -6 204.61 11.59
 -3 -17 -6 199.76 14.55
 3 17 6 211.17 10.5
 3 -17 6 195.38 10.44
 3 -17 6 182.78 13.25
 -3 -17 -7 23.38 7.75
 3 -17 7 15.98 6.16
 3 -17 7 18.28 5.03
 3 17 7 14.83 4.66
 -3 -17 -8 584.18 28.36
 3 -17 8 598.01 27.44
 3 17 8 572.43 24.6
 3 -17 8 592.41 24.7
 3 17 8 565.71 29.07
 3 -17 9 30.49 6.9
 3 17 9 30.1 5.45
 3 -17 9 36.36 6.49
 3 17 9 48.24 9.15
 3 -17 10 510.03 24.69
 3 -17 10 512.09 23.29
 3 17 10 496.34 22.85
 3 17 10 502.35 26.84
 3 -17 11 75.75 8.91
 3 17 11 81.2 8.33
 3 -17 11 78.22 8.94
 3 17 11 71.02 10.58
 3 -17 12 238.75 15.28
 -3 -17 -12 256.45 14.38
 3 17 12 255.44 15.26
 3 -17 12 284.21 16.11
 3 17 12 226.92 17.56
 3 -17 13 8.06 6.5
 -3 -17 -13 17.31 5.26
 3 -17 13 14.02 7.52
 3 17 13 11.33 5.96
 3 17 13 12.46 7.84
 3 -17 14 75.79 9.44
 -3 -17 -14 96.99 8.94
 3 -17 14 100.98 11.49
 3 17 14 96.07 11.78
 3 17 15 8.6 8.51
 -3 -17 -15 18.2 5.74
 3 -17 15 18.5 7.25
 3 -17 16 25.41 7.52
 3 17 16 48.32 10.87
 -3 -17 -16 30.36 6.57
 3 -17 17 16.56 7.31
 -3 -17 -17 19.05 6.11
 3 17 17 29.14 9.71
 -3 -17 -18 32.94 6.64
 3 17 18 45.8 11.22
 3 17 19 7.55 9.18
 3 17 19 -22.22 10.5
 3 17 20 102.15 13.83
 3 17 20 79.34 14.29
 3 17 21 12.03 10.89
 3 17 21 1.34 10.99
 -3 18 22 30.01 9.56
 -3 18 21 25.18 9.05
 -3 18 20 47.36 10.03
 -3 18 19 12.99 8.26
 -3 18 18 141.9 13.35
 -3 18 17 5.56 8.12
 -3 18 16 306.06 19.4
 3 -18 -15 13.71 4.1
 -3 18 15 20.34 8.63
 -3 -18 15 6.54 4.89
 3 -18 -15 19.06 5.97
 3 18 -15 11.66 6.43
 -3 -18 14 152.25 9.09
 -3 18 14 164.43 13.31
 3 18 -14 126.81 9.06
 3 -18 -14 159.22 9.9
 3 -18 -13 1.01 3.2
 -3 18 13 35.85 8.85
 -3 -18 13 57.25 6.98
 3 -18 -13 50.35 6.67
 3 18 -13 46.49 6.46
 3 18 -12 256.92 13.12
 3 -18 -12 265.38 13.6
 -3 -18 12 305.58 14.98
 3 -18 -12 216.93 11.74
 -3 -18 11 78.25 8.29
 3 18 -11 62.85 6.21
 3 -18 -11 49.65 6.19
 3 -18 -11 52.95 5.5
 3 -18 -10 392.24 16.91
 3 18 -10 360.24 16.25
 -3 -18 10 406.79 19.57
 3 -18 -10 390.2 16.68
 -3 -18 9 39.12 8.72
 3 -18 -9 36.1 4.59
 -3 18 9 35.95 4.7
 3 -18 -9 38.78 4.89
 -3 18 8 407.99 16.54
 -3 -18 8 424.03 23.69
 3 -18 -8 410.81 17.67
 3 -18 -7 11.72 5.85
 -3 -18 7 14.31 7.97
 3 -18 -7 12.05 3.91
 -3 18 7 7.89 2.74
 -3 -18 6 485.92 24.74
 3 -18 -6 416.58 18.45
 3 -18 -6 421.82 20.69
 3 -18 -5 81.23 8.62
 -3 -18 5 81.89 10.25
 3 -18 -4 240.64 15.2
 -3 -18 4 285.36 17.69
 -3 -18 3 11.66 7.31
 3 -18 -3 14.47 6.59
 -3 -18 2 249.24 16.54
 3 -18 -2 251.91 16.3
 -3 18 2 235.14 14.47
 -3 -18 1 57.22 8.94
 3 -18 -1 73.81 9.34
 -3 18 1 63.05 7.87
 -3 -18 0 242.84 16.55
 3 -18 0 266.35 16.5
 -3 18 0 246.74 14.79
 -3 -18 -1 3.4 6.41
 3 -18 1 -0.82 6.03
 -3 18 -1 5.83 5.46
 -3 -18 -2 132.25 11.71
 3 -18 2 107.29 10.77
 -3 18 -2 107.33 9.83
 -3 -18 -3 6.75 6.64
 3 -18 3 4.83 6.02
 -3 18 -3 1.35 5.54
 -3 -18 -4 11.04 7.17
 -3 18 -4 1.39 5.32
 3 -18 4 1.59 5.54
 -3 -18 -5 16.95 3.07
 -3 -18 -5 20.52 7.17
 -3 18 -5 26.58 6.92
 3 18 5 27.24 4.17
 3 -18 5 14.06 6.56
 3 -18 6 9.26 6.16
 -3 -18 -6 16.64 3.45
 -3 -18 -6 3.44 6.66
 -3 -18 -7 16.48 7.38
 3 -18 7 21.44 6.77
 3 -18 7 13.4 4.48
 3 18 7 19.07 4.28
 -3 -18 -8 11.45 7.47
 3 -18 8 8.39 6.44
 3 18 8 4.93 8.24
 3 -18 8 5.28 4.64
 3 18 8 4.83 4.43
 -3 -18 -9 -2.67 6.97
 3 -18 9 12.94 6.26
 3 18 9 -4.03 7.3
 3 18 9 2.29 4.55
 3 -18 9 5.26 5.13
 -3 -18 -10 62.71 9.86
 3 18 10 85.18 11.77
 3 -18 10 86.42 8.4
 3 18 10 77.65 7.81
 3 -18 10 70.98 9.09
 3 18 11 10.41 8.05
 3 -18 11 29.53 6.9
 3 18 11 37.25 6.37
 3 -18 11 31.96 7.56
 3 18 12 203.92 16.51
 -3 -18 -12 206.26 12.68
 3 18 12 207.54 13.03
 3 -18 12 194.9 13.69
 3 -18 12 195.57 13.97
 3 18 13 35.48 9.72
 -3 -18 -13 38.59 6.66
 3 -18 13 51.97 9.08
 3 18 13 54.81 8.28
 3 -18 13 46.55 8.45
 3 18 14 157.47 15.49
 -3 -18 -14 184.99 11.81
 3 -18 14 191.25 14.21
 3 18 14 153.38 12.5
 3 -18 14 165.71 12.96
 3 18 15 73.13 12.34
 -3 -18 -15 50.72 7.26
 3 18 15 67.43 9.49
 3 -18 15 54.99 8.72
 3 18 16 203.39 16.94
 3 -18 16 170.2 13.71
 -3 -18 -16 198.09 12.78
 3 18 16 204.93 14.94
 -3 -18 -17 0.59 5.92
 3 18 17 2.3 9.24
 3 -18 17 16.99 7.2
 3 18 18 178.98 16.84
 3 18 19 -10.24 10.46
 3 18 19 -2.38 10.25
 3 18 20 219.63 19.21
 3 18 20 175.32 17.35
 -3 19 21 34.79 9.73
 -3 19 20 70.37 11.17
 -3 19 19 90.08 12.01
 -3 19 18 23.25 9.1
 3 -19 -17 9.87 6.72
 -3 19 17 22.33 8.76
 3 -19 -16 27.97 7.27
 -3 19 16 36 9.61
 3 -19 -15 13.01 5.68
 -3 19 15 16.5 8.49
 -3 -19 15 21.07 5.86
 3 -19 -14 1.71 3.27
 3 -19 -14 21.44 5.76
 -3 19 14 16.43 8.64
 -3 -19 14 24.32 5.92
 3 -19 -13 0.34 3.09
 3 -19 -13 4.79 4.6
 -3 19 13 3.88 7.71
 -3 -19 13 3.94 5.25
 3 -19 -12 5.91 4.43
 3 -19 -12 1.01 2.98
 3 -19 -11 1.02 3
 -3 -19 11 2.48 5.61
 3 -19 -10 -1.37 3.22
 -3 -19 10 5.13 5.68
 3 -19 -10 -1.48 3.38
 -3 -19 9 79.95 8.27
 -3 -19 9 84.98 11.46
 3 -19 -8 -0.36 3.13
 -3 -19 8 4.11 7.69
 3 -19 -7 31.98 6.54
 -3 -19 7 48.01 9.71
 -3 -19 6 16.71 7.82
 3 -19 -6 17.14 6.64
 3 -19 -6 -3.17 3.59
 -3 -19 5 110.29 12
 3 -19 -5 92.41 9.64
 -3 -19 4 157.85 13.67
 3 -19 -4 132.52 11.43
 3 -19 -3 274.89 17.98
 -3 -19 3 271.09 18.06
 3 -19 -2 137.83 12.53
 -3 -19 2 160.22 13.46
 -3 19 1 248.03 14.95
 3 -19 -1 261.41 17.04
 -3 -19 1 247.82 17.34
 -3 19 0 50.83 7.46
 3 -19 0 29.86 7.44
 -3 -19 0 51.59 9.72
 -3 19 -1 150.39 11.15
 3 -19 1 150.88 12.71
 -3 -19 -1 123.72 12.26
 -3 19 -2 340.86 18.53
 3 -19 2 369.54 20.57
 -3 -19 -2 336.77 20.21
 -3 19 -3 332.36 18.03
 3 -19 3 318.07 19.09
 -3 -19 -3 331.71 19.9
 -3 19 -4 215.41 13.75
 3 19 4 174.58 10.21
 3 -19 4 192.48 14.11
 -3 -19 -4 209.65 15.15
 -3 19 -5 416.36 21.78
 3 19 5 418.82 17.58
 -3 -19 -5 467.47 23.99
 3 -19 5 440.94 22.98
 -3 -19 -6 78.95 10.32
 3 -19 6 69.96 8.92
 -3 19 -6 66.83 8.75
 3 -19 7 500.08 25.03
 -3 -19 -7 509.57 26.45
 -3 -19 -8 36.55 8.73
 3 -19 8 50.45 8.09
 3 19 8 25.83 9.28
 3 19 8 38.93 5
 -3 -19 -9 576.49 28.45
 3 -19 9 536.09 26.74
 3 19 9 536.7 28.73
 3 19 9 558.45 23.34
 -3 -19 -10 143.94 13.65
 3 -19 10 133.18 11.88
 3 19 10 135.81 13.86
 3 19 10 142.84 9.72
 -3 -19 -11 186.75 15.38
 3 -19 11 162.78 13.25
 3 19 11 176.86 11.4
 3 19 11 190.49 15.91
 3 19 12 41.66 10.38
 3 -19 12 50.83 8.54
 -3 -19 -12 38.77 9.98
 -3 -19 -12 49.6 6.87
 3 19 12 37.6 7
 3 19 13 155.7 14.93
 -3 -19 -13 141.02 10.66
 3 19 13 171.37 12.02
 3 -19 13 157.62 12.77
 3 19 14 3.39 8.83
 -3 -19 -14 7.7 5.43
 3 19 14 -4.85 6.51
 3 -19 14 0.79 7.07
 3 19 15 63.92 11.56
 3 -19 15 31.49 8.3
 -3 -19 -15 56.7 7.56
 3 19 15 40.34 8.22
 3 -19 16 110.87 11.25
 3 19 16 80.66 10.51
 -3 -19 -16 114.15 9.75
 3 19 16 104.39 13.29
 3 -19 17 11.85 7.33
 3 19 17 24.56 7.98
 3 19 17 14.12 9.79
 3 19 18 16.72 9.72
 3 19 19 60.66 12.47
 -3 20 20 -15.01 9.65
 -3 20 19 33.24 9.99
 -3 20 18 16.15 9.07
 -3 20 17 168.32 15.23
 -3 20 16 17.31 9.4
 3 -20 -15 304.9 16.08
 -3 20 15 300.98 20.19
 -3 -20 14 23.08 6.45
 3 -20 -14 27.03 5.76
 -3 20 14 35.5 9.7
 -3 20 13 509.42 27.14
 3 -20 -13 468.96 21.24
 -3 -20 13 523.48 23.4
 3 -20 -12 21.94 4.72
 -3 -20 12 28.38 6.91
 3 -20 -12 -2.04 3.15
 3 -20 -11 594.66 11.85
 -3 -20 11 677.25 19.27
 -3 -20 10 87.55 9.06
 3 -20 -10 1.06 3.17
 -3 -20 9 431.41 20.65
 -3 -20 9 441.9 16.54
 3 -20 -8 -3.79 3.64
 -3 -20 8 -4.29 8.29
 3 -20 -7 379.27 18.95
 3 -20 -7 401.56 17.91
 -3 -20 7 435.49 24.29
 3 -20 -6 16.99 6.93
 -3 -20 6 9.24 8.54
 -3 -20 5 155.06 14.39
 3 -20 -5 162.77 12.44
 3 -20 -4 -1.4 7.03
 -3 -20 4 0.99 7.39
 3 -20 -3 312.84 19.42
 -3 -20 3 316.56 19.74
 3 -20 -3 276.91 17.22
 3 -20 -2 -2.83 7.03
 -3 -20 2 1.95 7.35
 3 -20 -1 259.03 17.44
 -3 -20 1 254.58 17.68
 -3 20 0 24.16 6.44
 3 -20 0 34.29 7.95
 -3 -20 0 29.35 8.85
 -3 20 -1 161.36 11.74
 3 -20 1 142.73 13.21
 -3 -20 -1 136.81 13.03
 -3 20 -2 28.52 7.02
 3 -20 2 29 8.19
 -3 -20 -2 27.35 8.52
 -3 20 -3 102.53 9.69
 3 -20 3 91.35 11
 -3 -20 -3 120.76 12.21
 -3 20 -4 -1.4 5.9
 3 20 4 2.84 4.45
 3 -20 4 5.28 6.76
 -3 -20 -4 -2.77 8.13
 -3 20 -5 -2.15 6.22
 3 -20 5 4.33 7.01
 -3 -20 -5 -7.43 7.83
 -3 20 -6 4.41 6.16
 3 -20 6 0.86 6.24
 -3 -20 -6 -3.73 7.51
 -3 20 -7 -4.56 6.51
 3 -20 7 12.68 6.91
 -3 -20 -7 13.15 7.72
 3 20 8 6.47 8.08
 3 -20 8 5.88 6.68
 -3 -20 -8 -0.95 8.05
 -3 -20 -9 -2.87 8.3
 3 -20 9 2.5 7.16
 3 20 9 -2.19 9.28
 3 20 9 -2.94 4.06
 -3 -20 -10 9.68 8.46
 3 -20 10 17.47 7.61
 3 20 10 15.57 9.67
 3 20 10 10.37 4.52
 -3 -20 -11 87.06 11.62
 3 20 11 69.68 11.68
 3 -20 11 60.3 9.02
 -3 -20 -12 3.97 8.83
 3 20 12 9.09 9.19
 -3 -20 -12 0.6 5.17
 3 -20 12 5.76 6.98
 -3 -20 -13 45.18 10.43
 3 20 13 52.88 11.61
 -3 -20 -13 61.29 7.44
 3 -20 13 59.19 9.52
 -3 -20 -14 -7.13 10.03
 3 20 14 -6.99 9.26
 -3 -20 -14 -6.53 5.59
 3 -20 14 -3.26 7.18
 -3 -20 -15 90.04 12.97
 3 20 15 102.17 13.32
 -3 -20 -15 75.72 8.53
 3 -20 15 95.59 10.86
 3 20 16 5.94 9.34
 3 -20 16 3.23 7.4
 3 20 17 45.76 11.38
 3 -20 17 61.26 10.08
 3 20 18 -2.44 9.9
 -3 21 19 2.09 9.2
 -3 21 18 78.67 12.36
 -3 21 17 11.61 9.27
 -3 21 16 57.37 10.99
 -3 21 15 -1.06 8.91
 -3 -21 14 12.52 5.75
 -3 21 14 4.24 8.77
 -3 -21 13 11.39 6.39
 -3 21 13 -4.27 9.14
 -3 -21 12 36.77 7.56
 -3 -21 11 11.19 6.61
 -3 -21 10 0.73 6.36
 3 -21 -10 -3.98 4.34
 -3 -21 9 29.23 7.34
 -3 -21 9 29.63 10.04
 3 -21 -9 29.1 5.14
 3 -21 -8 74.83 6.9
 -3 -21 8 70.24 11.54
 -3 -21 7 12.03 8.99
 3 -21 -6 2.99 6.7
 -3 -21 6 4.28 8.36
 -3 -21 5 83.35 11.79
 3 -21 -5 80.85 9.85
 -3 -21 4 67.67 11.25
 3 -21 -4 79.97 10
 3 -21 -3 96.02 11.39
 -3 -21 3 92.35 11.92
 3 -21 -3 86 10.54
 -3 -21 2 439.37 24.56
 3 -21 -2 398.5 23.37
 -3 -21 1 62.56 10.7
 3 -21 -1 64.99 9.98
 -3 -21 0 446.75 24.98
 3 -21 0 432.6 24.28
 -3 -21 -1 96.19 11.8
 3 -21 1 80.8 10.87
 -3 21 -1 97.08 9.76
 -3 -21 -2 215.74 16.15
 3 -21 2 194.25 15.1
 -3 21 -2 206.3 13.67
 -3 -21 -3 108.33 12.3
 3 -21 3 116.64 12.11
 -3 21 -3 114.93 10.32
 -3 -21 -4 213.6 16.08
 3 -21 4 201.5 15.2
 -3 21 -4 211.56 13.91
 -3 -21 -5 178.85 14.81
 3 -21 5 168.21 13.8
 -3 21 -5 147.04 11.95
 -3 -21 -6 395.14 22.82
 3 -21 6 375.33 21.88
 -3 21 -6 405.75 20.72
 -3 -21 -7 220.01 16.84
 -3 21 -7 245.65 15.38
 3 -21 7 252.92 16.65
 -3 -21 -8 259.74 17.68
 -3 21 -8 208.49 14.68
 3 21 8 194.53 17.3
 3 -21 8 230.69 15.95
 -3 -21 -9 305.31 19.99
 3 21 9 276.78 20.46
 3 -21 9 315.93 18.88
 -3 -21 -10 98.32 12.6
 3 21 10 99.24 13.02
 3 -21 10 90.1 10.96
 -3 -21 -11 178.19 15.85
 3 21 11 194.47 17.14
 3 -21 11 180.36 14.35
 -3 -21 -12 115.25 13.37
 3 21 12 97.57 13.46
 -3 -21 -12 132.92 10.13
 3 -21 12 125.93 12.16
 -3 -21 -13 75.83 12.43
 3 21 13 73.45 12.54
 -3 -21 -13 68.14 7.88
 3 -21 13 51.92 9.54
 -3 -21 -14 93.23 13.41
 3 21 14 97.11 13.54
 -3 -21 -14 123.91 9.87
 3 -21 14 121.74 12.02
 3 21 15 80.89 13.18
 3 -21 15 89.21 10.73
 -3 -21 -15 97.17 13.37
 3 21 16 10.95 9.29
 3 -21 16 18.17 8.56
 -3 -21 -16 12.67 9.82
 3 21 17 63.92 12.64
 3 -21 17 83.87 10.66
 -3 -21 -17 75.64 12.78
 -3 22 18 69.48 11.92
 -3 22 17 -8.76 9.33
 -3 22 16 173.18 16.47
 -3 22 15 15.47 9.93
 -3 22 14 239.89 18.72
 -3 22 13 -2.23 8.95
 -3 -22 13 -2.67 6.61
 -3 -22 12 433.37 22.16
 -3 -22 11 3.67 6.85
 -3 -22 10 496.68 24.81
 -3 -22 9 -4.74 7.41
 3 -22 -8 251.16 18.35
 -3 -22 8 248.64 16.7
 -3 -22 8 283.51 19.93
 -3 -22 7 9.1 9.35
 -3 -22 6 244.78 18.77
 -3 -22 5 74.49 11.86
 3 -22 -5 53.36 9.51
 -3 -22 4 263.47 18.53
 3 -22 -4 213.94 16.75
 3 -22 -4 211.23 15.13
 3 -22 -3 8.38 8.15
 -3 -22 3 18.16 9.02
 3 -22 -3 12.74 7.83
 -3 -22 2 146.62 13.97
 3 -22 -2 116.72 13.15
 -3 -22 1 9.44 8.81
 3 -22 -1 13.39 7.92
 -3 -22 0 12.46 8.64
 3 -22 0 49.86 9.54
 -3 -22 -1 -1.02 8.49
 3 -22 1 1.01 7.45
 -3 22 -1 -4.11 6.21
 -3 -22 -2 24.38 8.87
 3 -22 2 31.93 8.63
 -3 22 -2 26.28 6.92
 -3 -22 -3 8.12 8.39
 3 -22 3 6.89 7.42
 -3 22 -3 4.87 5.31
 -3 -22 -4 117.19 13.29
 3 -22 4 104.42 12.2
 -3 22 -4 100.87 9.6
 -3 -22 -5 10 8.48
 3 -22 5 9.5 7.86
 -3 22 -5 4.25 5.51
 -3 -22 -6 5.99 7.99
 3 -22 6 -7.48 7.81
 -3 22 -6 5.77 5.54
 -3 -22 -7 6.99 8.17
 3 -22 7 -1.84 7.34
 -3 22 -7 -0.74 6.11
 -3 -22 -8 4.02 8.78
 -3 22 -8 16.54 6.2
 3 -22 8 17.37 8.32
 -3 -22 -9 2.03 9.48
 -3 22 -9 0.77 5.88
 3 22 9 -10.64 9.87
 3 -22 9 7.23 8.07
 -3 -22 -10 16.32 9.16
 -3 22 -10 11.15 6.49
 3 22 10 19.13 9.63
 3 -22 10 13.51 7.95
 -3 -22 -11 -2.05 9.41
 3 22 11 -2.41 9.68
 3 -22 11 1.78 7.52
 -3 -22 -12 24.74 10.1
 3 22 12 26.67 10.7
 -3 -22 -12 17.63 5.87
 3 -22 12 18.49 8.34
 -3 -22 -13 -1.04 9.65
 3 22 13 -4.88 9.42
 -3 -22 -13 2.99 5.39
 3 -22 13 -4.39 8.02
 3 22 14 43.07 11.66
 3 -22 14 68.3 10.02
 -3 -22 -14 40.8 10.53
 3 22 15 12.38 10.01
 3 -22 15 5.98 7.84
 -3 -22 -15 5.27 9.63
 -3 23 16 35.4 10.93
 -3 23 15 49.27 11.41
 -3 23 14 11.49 9.55
 -3 -23 13 -6.27 7.07
 -3 23 13 8.09 9.99
 -3 -23 12 8.11 7.02
 -3 -23 11 0.77 7.11
 -3 -23 10 -0.8 7.21
 3 -23 -9 22.5 9.69
 -3 -23 9 10.81 7.58
 -3 -23 8 -14.38 10.26
 3 -23 -8 1.12 8.23
 -3 -23 7 31.73 10.78
 -3 -23 6 43.91 10.75
 -3 -23 5 17.01 9.72
 -3 -23 4 60.41 11.18
 3 -23 -4 50.64 10.27
 -3 -23 3 166.27 15.5
 3 -23 -3 149.03 14.74
 3 -23 -3 158.36 13.71
 3 -23 -2 80.3 11.32
 -3 -23 2 88.35 12.86
 3 -23 -2 68.46 11.1
 -3 -23 1 169.93 15.69
 3 -23 -1 171.03 15.07
 -3 -23 0 168.04 15.49
 3 -23 0 135.97 14
 -3 -23 -1 332.87 21.88
 3 -23 1 354.67 21.63
 -3 -23 -2 67.3 11.37
 3 -23 2 57.25 10.73
 -3 -23 -3 189.22 16.11
 3 -23 3 188.49 15.42
 -3 23 -3 170.04 12.51
 -3 -23 -4 65.81 11.77
 3 -23 4 63.54 10.48
 -3 23 -4 68.54 8.19
 -3 -23 -5 47.01 10.3
 3 -23 5 53.44 9.84
 -3 23 -5 55.67 7.97
 -3 -23 -6 240.74 18.02
 3 -23 6 210.41 16.51
 -3 23 -6 245.96 15.04
 -3 -23 -7 36.02 10.44
 3 -23 7 56.69 10
 -3 23 -7 45.49 7.78
 -3 -23 -8 167.53 14.85
 -3 23 -8 127.54 11.39
 3 -23 8 145.32 13.3
 -3 -23 -9 100.18 12.93
 3 23 9 110.17 14.16
 -3 23 -9 113.29 10.65
 3 -23 9 97.49 11.64
 -3 -23 -10 218.83 17.38
 3 23 10 201.36 18.18
 -3 23 -10 187.85 13.79
 3 -23 10 188.47 15.18
 -3 -23 -11 87.76 12.84
 3 23 11 106.77 14.3
 -3 23 -11 70.81 9.72
 3 -23 11 110.58 12.01
 -3 -23 -12 97.54 13.41
 3 23 12 99.85 14.45
 -3 23 -12 104.17 10.6
 3 -23 12 116.36 12.68
 3 23 13 43.86 12.02
 3 -23 13 47.95 10.12
 -3 -23 -13 43.2 10.98
 3 23 14 47.88 12.08
 3 -23 14 64.72 10.49
 -3 -23 -14 73.11 12.69
 -3 24 15 139.53 15.97
 -3 24 14 20.18 10.58
 -3 24 13 210.57 18.5
 -3 24 12 1.21 10.29
 -3 -24 12 -1.54 7.11
 3 -24 -11 224.95 17.82
 -3 -24 11 160.79 13.9
 3 -24 -10 -2.35 9.34
 -3 -24 10 -0.84 7.32
 3 -24 -9 214.26 17.98
 -3 -24 9 232.43 16.25
 -3 -24 8 7.17 7.64
 3 -24 -8 10.52 9.86
 -3 -24 7 273.62 18.42
 -3 -24 7 291.01 21.03
 -3 -24 6 -9.56 10.44
 -3 -24 5 330.53 22.48
 3 -24 -4 5.73 8.41
 -3 -24 4 -3.46 9.79
 3 -24 -3 144.7 14.89
 -3 -24 3 151.81 15.38
 3 -24 -2 11.28 9.33
 -3 -24 2 20.36 9.75
 3 -24 -2 16.16 8.95
 3 -24 -1 96.99 12.56
 -3 -24 1 84.81 12.5
 3 -24 -1 86.81 11.77
 -3 -24 0 14.38 9.8
 3 -24 0 2.21 8.54
 -3 -24 -1 71.71 12.08
 3 -24 1 70.1 11.4
 -3 -24 -2 -5.44 9.46
 3 -24 2 -1.08 8.45
 -3 -24 -3 85.2 12.51
 3 -24 3 99.93 12.21
 -3 -24 -4 5.36 8.81
 3 -24 4 8.37 8.22
 -3 24 -4 -2.76 6.02
 -3 -24 -5 83.28 12.43
 3 -24 5 73.99 11.26
 -3 24 -5 85.07 9.28
 -3 -24 -6 10.71 9.95
 3 -24 6 -14.16 8.75
 -3 24 -6 -4.21 6.13
 -3 -24 -7 -8.49 9.65
 3 -24 7 -5.98 8.24
 -3 24 -7 -0.71 5.55
 -3 -24 -8 -9.51 9.98
 -3 24 -8 -8.59 6.54
 3 -24 8 -6.89 8.05
 -3 -24 -9 -2.1 9.65
 3 24 9 6.32 9.7
 -3 24 -9 3.63 6.15
 3 -24 9 8.72 7.88
 -3 -24 -10 -8.41 10.32
 3 24 10 -1.27 10.13
 -3 24 -10 0.74 5.83
 3 -24 10 -7.7 8.45
 -3 -24 -11 44.27 11.48
 3 24 11 71.53 13.25
 3 -24 11 49.37 10.09
 -3 -24 -12 -12.69 10.91
 3 -24 12 -5.61 8.36
 3 24 12 -1.28 9.71
 3 -25 -13 -18.35 11.13
 -3 25 13 8.63 10.51
 3 -25 -12 6.11 9.55
 -3 25 12 -2.49 10.62
 3 -25 -11 9.76 9.4
 -3 -25 11 33.42 8.76
 -3 -25 10 1.74 7.58
 -3 -25 9 21.76 8.36
 3 -25 -9 4.86 9
 -3 -25 8 3.74 7.92
 3 -25 -8 -4.84 9.46
 -3 -25 6 12.26 10.19
 -3 -25 5 112.5 14.72
 -3 -25 4 1.19 9.81
 3 -25 -4 1.19 9.18
 -3 -25 3 130.08 14.72
 3 -25 -3 95.34 13.14
 -3 -25 2 34.84 11.26
 3 -25 -2 64.19 11.91
 -3 -25 1 156.18 15.98
 3 -25 -1 161.66 15.42
 -3 -25 0 37.46 11.02
 3 -25 0 26.35 10.06
 -3 -25 -1 121.61 14.25
 3 -25 1 95.25 12.77
 -3 -25 -2 41.52 11.42
 3 -25 2 55.99 11.16
 -3 -25 -3 109.03 14.2
 3 -25 3 115.49 13.55
 -3 -25 -4 -2.2 9.26
 3 -25 4 15.14 9.22
 -3 -25 -5 220.26 17.87
 3 -25 5 190.25 16.41
 -3 25 -5 191.37 13.24
 -3 -25 -6 25 10.33
 3 -25 6 15.68 9.11
 -3 25 -6 23.38 6.37
 -3 -25 -7 61.95 12
 3 -25 7 44.29 10.11
 -3 25 -7 77.32 8.69
 3 -25 8 102.69 12.55
 -3 -25 -8 133.65 15.06
 3 -25 9 52.12 10.72
 3 25 9 88.63 14.47
 -3 -25 -9 99 13.09
 3 -25 10 87.29 12.14
 3 25 10 79.83 13.68
 -3 -25 -10 91.7 13.43
 -3 -26 10 183.38 15.06
 3 -26 -10 181.4 17.66
 -3 -26 9 5.61 8.32
 3 -26 -9 15.05 10.42
 3 -26 -8 213.71 18.75
 -3 -26 8 223.73 17.14
 -3 -26 7 12.93 8.94
 -3 -26 6 32.67 11.7
 -3 -26 6 44.81 10.41
 -3 -26 5 2.47 10.43
 3 -26 -5 13.57 10.2
 -3 -26 4 91.36 14.19
 3 -26 -4 96.6 13.89
 -3 -26 3 22.75 11.14
 3 -26 -3 20.66 10.53
 -3 -26 2 161.13 16.38
 3 -26 -2 139.43 15.36
 -3 -26 1 8.22 9.81
 3 -26 -1 -7.16 9.7
 -3 -26 0 75.54 13.02
 3 -26 0 95.83 13.59
 -3 -26 -1 4.6 9.54
 3 -26 1 -2.34 8.92
 -3 -26 -2 29.63 10.79
 3 -26 2 16.11 9.83
 -3 -26 -3 13.64 9.88
 3 -26 3 11.34 9.13
 -3 -26 -4 32.74 11.15
 3 -26 4 40.12 10.21
 -3 -26 -5 -6.69 10.52
 3 -26 5 2.19 8.81
 -3 -26 -6 1.1 10.12
 3 -26 6 1.08 8.66
 -3 -26 -7 -3.29 9.72
 3 -26 7 -3.19 8.4
 -3 -26 -8 34.98 11.39
 3 -26 8 40.8 10.5
 -3 -27 7 -1.03 8.84
 -3 -27 6 50.65 10.98
 -3 -27 5 7.56 10.94
 -3 -27 5 -15.05 10.31
 3 -27 -5 3.79 9.82
 -3 -27 4 59.56 12.89
 3 -27 -4 50.29 11.68
 -3 -27 3 -4.9 10.48
 3 -27 -3 -3.73 9.9
 -3 -27 2 90.34 13.83
 3 -27 -2 93.9 14.02
 -3 -27 1 19.07 10.81
 3 -27 -1 20.87 10.68
 3 -27 0 81.44 13.61
 -3 -27 0 104.09 14.39
 3 -27 1 20.41 10.73
 -3 -27 -1 50.36 12.13
 3 -27 2 109.78 13.71
 -3 -27 -2 140.92 15.56
 3 -27 3 33.7 10.6
 -3 -27 -3 45.9 11.99
 3 -27 4 173.64 16.78
 -3 -27 -4 198.73 17.51
 3 -27 5 33.7 10.98
 -3 -27 -5 46.53 11.66
 -4 0 29 4.75 11.83
 -4 0 29 -8.4 13.06
 4 0 -28 27.82 9.6
 -4 0 28 44.29 13.35
 4 0 -27 -8.25 8.79
 -4 0 27 -19.05 12.33
 -4 0 27 -7.66 11.04
 4 0 -26 33.79 10.05
 -4 0 26 12.92 11.12
 -4 0 26 30.24 11.5
 4 0 -25 -9.08 8.94
 -4 0 25 -3.44 11.03
 -4 0 25 -13.73 10.85
 -4 0 24 9.71 9.24
 4 0 -24 11.86 8.68
 -4 0 23 1.01 8.33
 4 0 -23 -6.73 8.06
 -4 0 22 1.9 7.9
 4 0 -22 1.86 7.56
 -4 0 21 -6.23 8.02
 4 0 -21 7.17 6.75
 -4 0 20 8.26 7.01
 4 0 -20 6.99 4.93
 4 0 -20 -4.29 7.14
 -4 0 19 -0.77 6.27
 4 0 -19 6.51 4.26
 4 0 -19 -4.93 6.46
 -4 0 18 16.98 6.92
 4 0 -18 2.25 3.44
 4 0 -18 23.48 7.24
 -4 0 17 -2.6 5.62
 4 0 -17 -1.49 5.89
 4 0 -17 3.44 3.39
 -4 0 16 91.63 8.52
 4 0 -16 89.5 7.88
 4 0 -16 82.78 9.42
 -4 0 15 -1.62 4.81
 4 0 -15 5.36 5.59
 4 0 -15 -5.65 4.52
 -4 0 14 70.97 7.14
 4 0 -14 69.05 6.3
 4 0 -14 71.76 8.04
 4 0 -14 57.2 4.89
 -4 0 13 -2.63 4.18
 4 0 -13 -1.14 3.62
 4 0 -13 -0.6 5.1
 4 0 -13 -1.07 2.45
 4 0 -12 876.68 33.61
 -4 0 12 945.22 35.95
 4 0 -12 949.24 35.96
 4 0 -12 974.36 37.99
 4 0 -12 943.3 35.55
 -4 0 11 1.36 3.44
 4 0 -11 2.96 3.45
 4 0 -11 1.61 4.67
 4 0 -11 5.22 3.59
 -4 0 10 740.18 28.99
 4 0 -10 761.91 29.65
 4 0 -10 757.53 31.19
 4 0 -10 752.78 29
 -4 0 9 3.69 2.96
 4 0 -9 4.52 3.39
 4 0 -9 1.44 4.67
 4 0 -9 2.18 3.18
 4 0 -8 776.84 29.21
 -4 0 8 770.29 28.79
 4 0 -7 5.76 3.08
 -4 0 7 3.14 2.24
 -4 0 7 7.11 3.18
 -4 0 7 4.6 2.05
 4 0 -6 2618.51 92.9
 -4 0 6 2706.22 93.24
 4 0 -6 2635.82 95.24
 -4 0 6 2637.05 91.94
 4 0 -6 2603.21 93.59
 -4 0 6 2661.73 92.16
 -4 0 5 5.94 2.7
 -4 0 5 6.11 2.52
 4 0 -5 1.51 4.09
 -4 0 5 2.9 1.55
 4 0 -5 0.8 4.49
 -4 0 5 3.31 2.37
 -4 0 4 1924.47 64.72
 -4 0 4 1712.68 63.85
 4 0 -4 1774.08 65.63
 -4 0 4 1816.82 63.62
 -4 0 3 -3.03 2.34
 4 0 -3 -1.7 3.94
 -4 0 3 3.26 1.51
 -4 0 3 -0.37 2.35
 -4 0 2 1534.7 54.25
 4 0 -2 1570.63 56.63
 -4 0 2 1542.14 55.08
 -4 0 1 2.91 1.45
 -4 0 1 0.93 1.8
 4 0 -1 -0.41 4.21
 -4 0 1 2.15 2.25
 4 0 0 3002.46 105.4
 -4 0 0 3007.37 105.21
 -4 0 0 2963.31 104.59
 4 0 0 3236.2 108.05
 -4 0 0 2992.3 105.71
 -4 0 -1 -2.17 3.14
 4 0 1 2.02 2.81
 -4 0 -1 3.46 2.52
 4 0 1 6.5 4.68
 -4 0 -1 4 3.44
 4 0 1 4.77 3.23
 -4 0 -2 2184.58 76.86
 4 0 2 2295.94 79.52
 -4 0 -2 2129.99 77.15
 4 0 2 2105.63 77.44
 4 0 2 2231.32 77.16
 -4 0 -2 2115.37 76.62
 -4 0 -2 2171.73 77.58
 -4 0 -2 2201.09 77.43
 4 0 3 -0.48 4.53
 4 0 3 3.13 3.73
 -4 0 -3 -0.55 3.72
 -4 0 -3 -0.29 3.66
 4 0 3 -0.87 3.39
 -4 0 -3 3.73 5.72
 -4 0 -3 2.83 3.12
 -4 0 -3 2.81 3.39
 -4 0 -3 2.28 3.06
 4 0 4 1246.6 45.52
 -4 0 -4 1185.4 43.25
 -4 0 -4 1172.37 42.84
 4 0 4 1173.4 43.42
 -4 0 -4 1154.74 44.79
 -4 0 -4 1168.22 43.64
 -4 0 -4 1068.61 42.93
 -4 0 -5 1.47 3.45
 4 0 5 1.22 5.81
 -4 0 -5 0.34 3.88
 4 0 5 3.05 3.83
 -4 0 -5 -0.92 3.64
 4 0 6 184.37 12.31
 -4 0 -6 178.67 9.82
 4 0 6 179.48 10.55
 -4 0 -6 157.45 9.9
 -4 0 -6 174.33 9.87
 4 0 7 3.37 4.7
 -4 0 -7 -3.2 3.97
 4 0 7 -0.66 5.78
 -4 0 -7 -0.78 4.27
 4 0 8 253.06 15.26
 4 0 8 223.59 13.19
 -4 0 -8 240.82 12.49
 -4 0 -8 223.11 11.82
 4 0 9 -2.92 5.18
 -4 0 -9 1.93 3.9
 4 0 9 -0.73 5.94
 -4 0 -9 1.79 3.93
 4 0 9 0.55 4.53
 4 0 10 -2.56 5.42
 -4 0 -10 1.99 4.28
 4 0 10 14.47 7.28
 4 0 10 10.67 5.23
 4 0 11 -0.8 6.28
 4 0 11 -1.39 5.9
 4 0 12 6.7 6.75
 4 0 12 17.29 6.39
 4 0 13 7 6.8
 4 0 14 210.44 15.9
 4 0 14 254.8 16.38
 4 0 15 0.95 7.53
 4 0 15 -0.93 7.68
 4 0 16 5.87 8.13
 4 0 17 7.09 8.11
 4 0 18 33.38 9.79
 4 0 19 -1.07 8.3
 4 0 20 168.04 15.87
 4 0 21 6.8 9.42
 4 0 22 66.06 12.52
 4 0 23 -2.37 9.78
 4 0 24 51.51 11.08
 4 0 25 4.82 8.54
 4 1 -29 80.02 12.1
 -4 -1 29 62.76 13.74
 -4 1 29 51.79 13.37
 -4 -1 29 58.25 14.85
 -4 1 29 48.3 13.85
 4 1 -28 94.43 13.14
 4 -1 -28 92.44 11.6
 -4 1 28 116.04 15.53
 -4 -1 28 64.08 14.38
 -4 -1 28 84.58 15.38
 -4 1 28 82.83 14.64
 4 1 -27 69.11 11.94
 -4 -1 27 59.58 13.85
 -4 1 27 65.15 13.81
 -4 -1 27 63.8 13.97
 -4 1 27 68.9 13.45
 4 -1 -26 160.57 14.56
 4 1 -26 182.36 15.81
 -4 1 26 143.2 16.6
 -4 1 26 123.88 15.3
 -4 -1 26 121.34 15.63
 4 -1 -25 188.63 15.45
 4 1 -25 193.37 16.42
 -4 1 25 159.71 16.81
 -4 -1 25 181.01 16.83
 -4 1 25 164.92 16.12
 4 -1 -24 51.69 10.28
 4 1 -24 46.86 10.78
 -4 1 24 52.88 12.59
 -4 1 24 50.12 11.31
 -4 -1 24 48.37 11.12
 4 1 -23 44.31 10.2
 4 -1 -23 46.02 9.52
 -4 1 23 53.44 11.69
 -4 1 23 59.21 10.29
 -4 -1 23 25.74 9.52
 -4 -1 22 35.81 9.43
 4 1 -22 34.32 9.19
 4 -1 -22 36.66 9.36
 -4 -1 21 108.32 12.33
 -4 1 21 153.78 13.2
 4 -1 -21 160.89 13.08
 4 1 -21 138.19 13.24
 -4 -1 20 457.28 23.98
 -4 1 20 435.17 23.61
 4 1 -20 441.32 20.12
 4 -1 -20 481.14 24.07
 4 1 -20 475.22 24.57
 -4 -1 19 418.47 21.93
 -4 1 19 367.94 20.91
 4 1 -19 410.26 18.24
 4 1 -19 421.03 22.49
 4 -1 -19 412.29 21.97
 -4 -1 18 528.1 17.97
 -4 1 18 537.03 17.86
 4 1 -18 593.69 20.33
 4 -1 -18 581.88 19.6
 -4 -1 17 300.69 16.85
 -4 1 17 285.94 16.3
 4 1 -17 275.7 17.27
 4 -1 -17 278.31 16.89
 4 1 -17 300.83 13.67
 -4 1 16 380.87 19.8
 -4 -1 16 428.53 20.38
 4 -1 -16 385.01 18.45
 4 1 -16 451.88 21.84
 4 -1 -16 434.5 21.29
 -4 1 15 245.37 13.84
 -4 -1 15 241.02 13.91
 4 -1 -15 262.22 15.13
 4 1 -15 226.52 14.88
 4 1 -15 239.64 13.1
 4 -1 -15 249.76 12.72
 -4 1 14 639.35 27.34
 -4 -1 14 649.31 27.49
 4 1 -14 654.65 26.88
 4 -1 -14 642.43 26.27
 4 -1 -14 696.13 29.07
 4 1 -14 651.41 29.05
 4 1 -14 636.25 24.86
 4 1 -13 199.18 9.21
 4 -1 -13 211 10.74
 4 1 -13 209.49 11.16
 -4 1 13 212.37 11.54
 -4 -1 13 221.96 11.79
 4 -1 -13 237.22 13.3
 4 1 -13 232.25 13.67
 4 -1 -13 193.83 7.54
 4 -1 -12 308.77 14.67
 4 1 -12 294.93 12.28
 4 -1 -12 304.3 13.79
 4 1 -12 310.78 14.38
 -4 1 12 293.65 14.33
 -4 -1 12 328.88 14.82
 4 -1 -12 315.46 16.17
 4 1 -12 317.51 16.38
 4 -1 -12 289.21 11.09
 4 1 -11 11.86 4.02
 4 -1 -11 44.31 5.29
 4 1 -11 48.5 3.41
 4 1 -11 51.34 5.32
 4 -1 -11 42.19 4.61
 -4 1 11 46.62 5.13
 -4 -1 11 55.73 5.35
 4 1 -11 42.23 6.47
 4 -1 -11 53.4 6.68
 4 -1 -11 49.52 2.71
 4 1 -10 306.69 11.43
 4 1 -10 291.03 8.24
 4 1 -10 302.64 11.22
 4 -1 -10 315.03 10.66
 -4 1 10 319.5 11.01
 -4 -1 10 319.05 11.02
 4 1 -10 290.31 13.34
 4 -1 -10 340.36 13.62
 4 -1 -10 315.86 8.22
 4 -1 -9 12.03 3.8
 4 1 -9 8.63 1.47
 -4 1 9 9.03 3.15
 -4 -1 9 7.7 3.11
 4 1 -9 2.7 3.15
 4 -1 -9 10.27 3.14
 4 -1 -9 11.75 4.94
 4 -1 -9 10.86 1.86
 -4 1 8 584.91 22.56
 -4 -1 8 602.52 22.55
 -4 -1 8 573.94 23.53
 4 1 -8 584.85 23.21
 4 -1 -8 607.46 22.68
 4 -1 -8 529.13 24.66
 4 -1 -8 600.62 21.65
 -4 -1 7 150.44 8.56
 4 -1 -7 170.11 7.83
 4 1 -7 160.66 8.42
 -4 1 7 162.61 7.86
 -4 -1 7 152.81 7.33
 4 1 -7 151.62 8.21
 -4 -1 7 157.67 6.74
 4 -1 -7 168.73 7.17
 -4 1 6 257.51 11.73
 -4 1 6 245.14 10.72
 4 1 -6 264.01 11.4
 4 -1 -6 253.44 10.68
 -4 -1 6 261.3 11.76
 4 1 -6 256.12 13.16
 4 -1 -6 246.09 13.1
 -4 -1 6 242.68 9.95
 4 1 -6 210.45 12.71
 -4 1 6 253.33 12.62
 -4 -1 6 253.49 10.1
 -4 1 6 261.06 10.53
 4 -1 -6 262.4 10.48
 4 -1 -5 33.79 5.36
 4 1 -5 44.62 5.63
 -4 1 5 41.86 4.39
 -4 -1 5 50.65 4.1
 -4 -1 5 54.18 4.32
 -4 1 5 42.43 3.56
 4 1 -5 55.56 6.05
 -4 1 5 49.33 3.75
 4 -1 -5 48.84 3.73
 -4 -1 5 43.74 3.53
 4 1 -4 3.55 4.11
 4 -1 -4 -1.43 3.76
 4 -1 -4 0.19 2.3
 -4 1 4 1.17 1.81
 -4 -1 4 0.24 2.49
 -4 1 4 -0.73 1.35
 -4 1 4 2.88 2.75
 -4 -1 4 0.92 2.31
 4 1 -4 3.86 4.29
 -4 1 4 1.24 2.23
 -4 -1 4 -1.45 2.49
 4 1 -3 32.09 2.48
 -4 1 3 32.29 2.47
 -4 -1 3 30.13 3.63
 4 -1 -3 32.63 3.71
 4 1 -3 27.14 4.69
 4 -1 -3 31.65 4.9
 -4 -1 3 33.55 3.4
 -4 1 3 33.09 3.3
 4 1 -2 0.13 1.93
 -4 1 2 -0.65 1.85
 -4 -1 2 1.19 1.65
 4 -1 -2 -0.68 2.79
 -4 -1 2 0.4 2.47
 -4 1 2 0.96 1.57
 4 1 -2 -1.66 3.65
 4 -1 -2 1 3.56
 -4 1 2 2.68 2.06
 -4 -1 1 69.47 4.28
 4 1 -1 62.7 6.7
 4 -1 -1 71.63 6.71
 4 1 -1 66.3 3.63
 -4 1 1 69.19 3.86
 4 1 -1 71.4 4.42
 -4 1 1 76.88 4.28
 -4 -1 1 66.11 4.62
 -4 1 1 69.7 4.76
 -4 1 0 77.55 5.79
 4 1 0 82.7 5.18
 -4 1 0 85.77 5.08
 -4 -1 0 74.79 4.9
 4 -1 0 84.89 7.13
 4 1 0 65.06 7.08
 -4 1 0 76.86 4.62
 -4 1 0 82.11 5.09
 -4 -1 0 76.2 6.14
 -4 1 0 70.77 5.32
 -4 1 -1 1400.5 48.79
 4 1 1 1330.66 48.21
 -4 1 -1 1318.58 48.14
 -4 -1 -1 1338.36 48.09
 4 1 1 1134.97 49.79
 4 -1 1 1365.43 50.45
 -4 1 -1 1317.7 47.73
 4 1 1 1338.52 47.69
 -4 1 -1 1360.13 48.55
 -4 1 -1 1365.89 48.51
 -4 1 -2 461.17 18.43
 4 1 2 463.78 18.7
 -4 1 -2 464.9 18.5
 -4 -1 -2 469.08 20.93
 -4 -1 -2 470.67 18.51
 4 1 2 358.47 19.84
 4 -1 2 454.62 20.37
 4 1 2 459.43 18.14
 -4 1 -2 443.26 18.09
 4 -1 2 450.68 18.64
 -4 1 -2 466.38 18.82
 -4 1 -2 458.06 18.6
 -4 1 -3 473.27 18.2
 -4 1 -3 461.14 18.88
 4 1 3 460.99 19.1
 -4 -1 -3 486.92 21.14
 -4 -1 -3 471.28 18.92
 4 -1 3 487.71 21.02
 4 1 3 377.96 20.18
 4 1 3 473.17 18.88
 -4 1 -3 447.18 18.59
 4 -1 3 469 19.18
 -4 -1 -3 415.26 18.96
 -4 1 -3 443.44 19.18
 -4 1 -3 473.6 18.93
 -4 1 -4 377.13 16.38
 -4 -1 -4 399.49 18.39
 -4 -1 -4 392.81 16.46
 4 -1 4 402.76 18.47
 4 1 4 313.71 17.56
 4 -1 4 359.77 16.76
 4 1 4 366.12 16.36
 -4 1 -4 371.58 16.14
 -4 1 -4 396.82 16.88
 -4 -1 -4 383.73 16.72
 -4 -1 -4 383.18 14.56
 -4 1 -5 163.43 9.59
 4 1 5 177.33 10.06
 4 -1 5 165.48 10.37
 -4 1 -5 193.93 10.07
 -4 1 -5 178.35 10.05
 -4 -1 -5 174.52 9.85
 -4 -1 -5 191.61 11.34
 -4 -1 -5 185.68 9.93
 -4 1 -6 20.76 4.42
 4 -1 6 22.59 5.27
 4 1 6 33.49 5.3
 -4 1 -6 39.27 5.15
 -4 1 -6 27.75 4.8
 4 -1 6 30.29 6.67
 4 1 6 26 6.28
 -4 -1 -6 26.19 4.89
 -4 -1 -7 679.26 15.93
 4 1 7 713.61 20.25
 4 -1 7 684.61 20.28
 -4 1 -7 695.69 16.09
 -4 1 -7 714.04 15.96
 4 1 7 711.02 17.49
 4 -1 7 714.37 18.08
 -4 1 -7 683.74 16.69
 -4 1 -7 690.29 15.39
 4 -1 8 938.5 40.66
 -4 -1 -8 971.22 38.01
 4 1 8 962.91 40.47
 -4 1 -8 969.39 38.01
 4 1 8 969.06 38.99
 -4 1 -8 941.92 37.86
 4 -1 8 1002.39 39.48
 4 -1 8 1015.33 37.62
 -4 1 -8 991.19 37.49
 4 -1 9 817.49 36.74
 -4 -1 -9 804.36 33.74
 4 1 9 870.05 36.71
 -4 1 -9 844.47 33.91
 -4 1 -9 873.15 34.08
 4 1 9 846.67 35.2
 4 -1 9 870.83 35.7
 4 -1 9 881.08 33.59
 -4 1 -9 851.19 33.31
 4 -1 10 712.96 32.27
 4 1 10 689.76 31.54
 4 1 10 688.99 30.08
 4 -1 10 696.51 30.91
 4 1 10 712.76 30.75
 -4 1 -10 760.42 29.54
 -4 -1 -10 711.59 29.61
 -4 -1 -10 672.34 28.25
 -4 1 -10 692.37 28.32
 4 -1 11 52.33 7.85
 4 1 11 69.45 8.28
 4 1 11 60.27 7.69
 4 1 11 62.82 8.55
 4 -1 11 56.21 9.08
 -4 1 -11 52.29 6.08
 4 -1 12 224.54 14.96
 4 1 12 206.16 13.93
 4 1 12 209.26 13.61
 4 -1 12 230.59 15.7
 4 1 12 225.87 15.15
 4 -1 13 172.36 13.55
 4 1 13 174.83 13.54
 4 1 13 206.28 13.69
 4 -1 13 193.99 14.73
 4 1 13 218.14 14.99
 4 -1 14 183.05 14.18
 4 1 14 165.59 13.87
 4 -1 14 204.2 15.1
 4 1 14 174.47 13.95
 4 1 15 110.73 11.75
 4 -1 15 101.12 12.01
 4 1 15 117.35 12.24
 4 1 16 218.95 17.06
 4 -1 16 264.05 18.52
 4 1 16 275.7 17.81
 4 -1 17 195.39 16.08
 4 1 17 181.05 15.37
 4 -1 18 456.81 26.16
 4 1 18 464.59 25.54
 4 -1 19 112.75 14.18
 4 1 19 144.03 14.06
 4 -1 20 33.56 10.21
 4 1 20 32.89 9.55
 4 1 21 45.63 10.47
 4 -1 21 50.81 11.45
 4 1 22 76.38 12.02
 4 -1 22 101.61 14.11
 4 -1 23 78.93 13.3
 4 1 23 68.45 11.76
 4 1 24 56.2 11.02
 4 -1 24 84.11 13.53
 4 1 25 44.96 11.14
 4 -1 25 81.36 13.4
 4 -1 26 17.92 9.96
 4 2 -29 46.27 11.23
 -4 -2 29 32.89 12.67
 -4 2 29 25.45 12.59
 -4 2 29 47.22 13.64
 4 -2 -28 -10.1 8.56
 4 2 -28 -3.38 9.82
 -4 2 28 -2.34 11.83
 -4 -2 28 -6.04 11.3
 -4 -2 28 4.16 11.82
 -4 2 28 -5.19 10.94
 4 2 -27 102.62 13.84
 4 -2 -27 91.84 11.24
 -4 2 27 91.65 14.91
 -4 2 27 92.99 14.49
 -4 -2 27 79.67 14.71
 4 -2 -26 13.67 7.65
 4 2 -26 24.08 10.74
 -4 2 26 -4.66 11.98
 -4 2 26 -11.8 10.01
 -4 -2 26 -2.52 11.17
 4 2 -25 20.28 9.33
 4 -2 -25 35.05 8.51
 -4 2 25 39.26 12.26
 -4 2 25 34.8 11.18
 -4 -2 25 16.75 10.92
 4 2 -24 1.04 8.43
 -4 2 24 -1.14 10.93
 -4 -2 24 5.65 9.87
 4 2 -23 26.4 8.9
 4 -2 -23 34.65 8.31
 -4 2 23 22.19 9.99
 -4 2 23 16.93 8.93
 -4 -2 23 10.64 8.92
 4 2 -22 22.6 8.82
 4 -2 -22 24.48 8.33
 -4 2 22 24.73 9.9
 -4 2 22 28.97 8.93
 -4 -2 22 26.81 8.71
 4 2 -21 2.84 7.83
 4 -2 -21 -1.64 6.7
 -4 2 21 5.19 8.97
 -4 2 21 7.88 7.39
 -4 -2 21 -0.93 7.71
 -4 2 20 8.99 6.9
 -4 -2 20 -1.72 7.71
 4 2 -20 7.16 4.76
 4 -2 -20 8.69 6.77
 -4 -2 19 27.17 8.08
 -4 2 19 38.74 7.91
 4 2 -19 46.98 5.7
 -4 2 19 39.38 4.98
 4 -2 -19 56.97 8.54
 -4 2 18 2.82 5.91
 -4 -2 18 3.7 6.39
 -4 2 18 -0.83 3.57
 4 -2 -18 4.36 5.75
 4 2 -18 -1.45 3.24
 4 2 -17 299.27 12.13
 -4 2 17 289.64 15.24
 -4 -2 17 279.67 15.5
 4 -2 -17 272.51 13.2
 4 -2 -17 310.29 15.91
 4 -2 -17 201.19 8.83
 4 -2 -16 1.66 1.43
 -4 -2 16 -3.74 5.39
 -4 2 16 1.79 5.16
 4 -2 -16 1.32 5.37
 4 -2 -16 -4.19 4.16
 4 2 -15 129.75 9.19
 4 -2 -15 102.98 7.77
 -4 -2 15 100.37 9.04
 -4 2 15 133.1 9.81
 4 -2 -15 138.81 10.1
 4 -2 -15 112.79 5.19
 -4 2 14 0.83 2.93
 4 2 -14 -0.24 2.8
 4 -2 -14 5.44 3.81
 4 2 -14 1.82 4.43
 -4 2 14 2.96 4.37
 -4 -2 14 5.64 4.72
 4 -2 -14 8.34 4.92
 4 -2 -14 3.01 1.65
 -4 2 13 105.06 6.46
 4 -2 -13 126.41 8.7
 4 2 -13 110.37 6.11
 4 2 -13 103.36 8.13
 4 -2 -13 110.58 7.31
 -4 -2 13 94.39 8.18
 -4 2 13 109.03 8.28
 4 -2 -13 115.62 9.2
 4 -2 -13 113.69 5.22
 4 2 -12 7.69 2.38
 -4 -2 12 9.82 4.14
 -4 2 12 10.69 4.05
 4 -2 -12 13.01 4.54
 -4 2 12 8.23 2.63
 4 -2 -12 8.06 1.82
 4 2 -12 10.8 4.3
 4 -2 -12 6.1 3.35
 4 -2 -11 922.97 33.94
 4 2 -11 919.53 34.98
 4 -2 -11 920.42 35.36
 -4 2 11 898.36 32.77
 4 2 -11 876.91 32.49
 -4 -2 11 926.81 34.94
 -4 2 11 861.18 34.47
 4 -2 -11 951.69 36.52
 4 -2 -11 896.12 32.36
 4 2 -10 66.72 6.05
 4 -2 -10 54.18 4.46
 4 2 -10 59.29 3.3
 -4 2 10 51.87 3.55
 4 -2 -10 1.55 3.8
 -4 2 10 55.84 5.01
 -4 -2 10 61.03 5.37
 4 -2 -10 57.82 6.66
 4 -2 -10 59.1 3.47
 -4 -2 9 631.67 24.64
 -4 2 9 649.53 21.65
 4 2 -9 670.81 21.38
 -4 -2 9 686.21 23.56
 4 -2 -9 694.87 23
 4 2 -9 675.58 24.25
 4 -2 -9 719.38 26.12
 4 -2 -9 710.87 22.19
 4 2 -8 338.1 12.24
 -4 2 8 329.09 12.54
 4 -2 -8 359.23 15.44
 4 2 -8 331.41 14.28
 4 -2 -8 321.31 13.51
 -4 -2 8 348.08 15.38
 4 2 -8 337.16 14.88
 -4 -2 8 339.26 14.05
 4 -2 -8 361.53 16.53
 4 -2 -8 343.36 13.34
 -4 -2 8 331.69 12.32
 4 2 -7 2083.72 71.6
 -4 2 7 1984.23 69.71
 -4 -2 7 2019.26 72.47
 4 -2 -7 2060.62 70.66
 4 2 -7 2048.45 72.04
 4 2 -7 2034.28 73.76
 4 2 -7 1773.63 73.32
 -4 2 7 2041.5 72.89
 4 -2 -7 2032.67 70.78
 -4 -2 7 1996.93 69.96
 -4 2 6 80.24 5.93
 4 2 -6 75.71 7.18
 -4 -2 6 66.75 5.94
 -4 2 6 84.88 4.59
 4 2 -6 78.37 5.89
 -4 2 6 90.15 7.08
 4 2 -6 94.39 7.64
 -4 -2 6 84.7 4.39
 4 -2 -6 79.67 4.89
 4 2 -5 4235.44 144.98
 4 2 -5 4013.75 141.38
 -4 -2 5 4148.03 143.88
 -4 2 5 3952.97 142.2
 -4 -2 5 4259.09 143.04
 -4 2 5 4151.78 144.17
 -4 2 5 4144.17 144.66
 4 2 -5 4269.64 145.38
 -4 -2 5 4215.66 142.37
 -4 2 5 4140.85 142.87
 4 -2 -5 4107.85 142.83
 4 2 -4 597.69 23.98
 4 2 -4 597.94 21.04
 -4 -2 4 592.04 22.3
 -4 2 4 607.73 23.59
 -4 2 4 529.35 21.41
 -4 -2 4 565.11 23.11
 4 2 -4 579.88 24.19
 -4 2 4 623.7 22.36
 4 -2 -4 604.51 22.41
 4 2 -3 1889.64 66.86
 -4 2 3 1747.04 66.52
 -4 -2 3 1815.61 67
 4 2 -3 1905.66 64.39
 -4 -2 3 1798.23 66
 4 2 -3 1941.97 67.35
 4 -2 -3 1776.28 65.37
 -4 2 3 1815.54 65.31
 4 2 -2 77.62 6.65
 -4 2 2 94.19 7.41
 -4 2 2 90 7.01
 4 2 -2 96.07 5.06
 -4 -2 2 90.95 7.33
 -4 2 2 109.83 5.56
 -4 2 2 105.46 5.77
 4 -2 -2 86.09 5.69
 -4 2 1 2591.55 91.62
 -4 2 1 2573.03 91.14
 4 2 -1 2608.33 89.65
 -4 2 1 2625.89 89.59
 -4 -2 1 2518.81 89.58
 4 -2 -1 2622.57 92.15
 -4 -2 1 2524.32 91.61
 4 2 -1 2537.88 88.64
 -4 -2 1 2469.08 90.88
 -4 2 1 2564.55 89.94
 -4 2 1 2503.72 90.15
 -4 2 0 297.14 13.62
 -4 2 0 296.12 13.68
 -4 2 0 292.7 12.37
 4 2 0 306.98 12.56
 -4 -2 0 300.69 12.53
 4 -2 0 299.82 14.64
 -4 -2 0 274.67 14.04
 -4 2 0 284.74 12.35
 4 2 0 297.2 11.71
 -4 -2 0 293.49 13.44
 -4 2 0 299.23 12.68
 -4 2 0 295.21 12.94
 -4 2 -1 1396.67 50.05
 -4 2 -1 1330.54 49.16
 4 2 1 1329.04 49.35
 -4 -2 -1 1360.48 49.27
 4 -2 1 1317.18 52.21
 4 -2 1 1428.08 51.47
 -4 -2 -1 1388.38 50.76
 -4 2 -1 1326.79 49
 4 2 1 1341.85 48.6
 -4 -2 -1 1380.26 49.91
 -4 2 -1 1390.22 49.53
 -4 2 -1 1373.21 49.48
 -4 2 -2 532.46 21.7
 -4 2 -2 556.94 21.66
 4 2 2 541.08 21.77
 -4 -2 -2 544.56 21.74
 4 -2 2 504.33 24.2
 -4 -2 -2 578.35 24.26
 4 -2 2 562.39 23.57
 4 2 2 532.98 21.16
 -4 2 -2 535.17 21.48
 -4 2 -2 563.65 21.97
 -4 2 -2 553.15 21.79
 4 2 3 1396.7 50.66
 -4 2 -3 1384.5 50.3
 -4 -2 -3 1387.22 50.45
 4 -2 3 1231.31 52.73
 -4 -2 -3 1421.98 52.43
 4 -2 3 1370.78 52.23
 -4 2 -3 1380.67 50.16
 4 2 3 1390.84 50.16
 -4 2 -3 1405.4 50.74
 -4 2 -3 1330.85 50.23
 -4 -2 -4 -0.65 3.95
 -4 -2 -4 0.96 5.37
 4 -2 4 -2.99 4.62
 4 -2 4 2.38 4.27
 -4 2 -4 4.28 3.61
 4 2 4 4.77 3.6
 -4 2 -4 0.35 3.64
 -4 -2 -4 0.69 3.45
 -4 2 -4 0.31 3.4
 -4 -2 -5 1320.03 49.35
 -4 -2 -5 1307.79 47.98
 -4 2 -5 1311.86 47.91
 -4 2 -5 1358.63 48.08
 4 2 5 1362.55 48.22
 4 -2 5 1307.59 48.99
 -4 2 -5 1352.91 48.38
 -4 -2 -5 1219.02 44.91
 4 2 6 91.9 6.9
 4 -2 6 90.9 7.45
 -4 2 -6 91.57 6.56
 -4 2 -6 97.88 6.56
 -4 2 -6 86.81 6.65
 -4 -2 -6 88.93 6.6
 4 -2 7 427.57 16.53
 -4 -2 -7 462.08 13.48
 -4 2 -7 436.15 12.76
 4 -2 7 428.03 14.53
 4 2 7 441.13 13.85
 -4 2 -7 481.23 13.41
 -4 2 -7 452.66 12.39
 4 -2 8 281.98 17.35
 -4 -2 -8 300.1 14.89
 4 2 8 294.84 16.82
 -4 2 -8 296.08 14.71
 4 -2 8 290.51 16.05
 -4 2 -8 298.07 14.73
 4 2 8 296.7 15.54
 4 -2 8 322.38 14.59
 -4 2 -8 302.69 14.3
 4 -2 9 215.31 14.73
 4 2 9 218.93 14.2
 -4 -2 -9 227.31 12.4
 -4 2 -9 210.36 12.1
 -4 2 -9 219.58 12.39
 4 -2 9 218.99 13.9
 4 2 9 239.94 13.41
 -4 -2 -9 220.99 12.44
 4 -2 9 229.06 11.84
 -4 2 -9 223.55 11.71
 4 2 10 10.11 5.91
 4 2 10 5.31 4.96
 4 2 10 9.9 5.7
 4 -2 10 6.36 6.43
 4 -2 10 7.57 5.54
 -4 -2 -10 2.55 4.06
 -4 2 -10 2.01 4.33
 4 -2 11 14.89 6.5
 4 2 11 17.51 6.14
 4 -2 11 23.32 7.49
 4 2 11 27.87 6.05
 -4 -2 -11 44.06 6.42
 4 2 11 30.92 7
 4 -2 12 2.6 6.7
 4 2 12 -1.46 5.69
 4 -2 12 -0.8 5.89
 4 2 12 -2.71 5.29
 4 2 12 4.72 6.26
 4 2 13 40.03 7.79
 4 -2 13 33.58 8.77
 4 -2 13 43.98 8.47
 4 2 13 35.36 7.31
 4 2 13 39.27 7.74
 4 -2 14 5.72 7.45
 4 2 14 0.84 5.76
 4 2 14 2.3 5.81
 4 2 14 0.85 6.58
 4 2 15 9.04 7.19
 4 -2 15 3 7.57
 4 2 15 -4.05 5.87
 4 2 15 -2.64 6.82
 4 -2 16 4.16 7.89
 4 2 16 2.89 7.54
 4 2 16 3.42 6.32
 4 2 16 -5.47 7.16
 4 2 17 8.21 8.07
 4 -2 17 8.7 8.25
 4 2 17 0.94 7.16
 4 2 18 9.65 7.57
 4 -2 18 30.52 9.69
 4 2 19 55.35 9.66
 4 -2 19 52.67 11.72
 4 2 20 8.08 7.76
 4 -2 20 -3.62 10.08
 4 2 21 77.91 11.14
 4 -2 21 48.48 12.12
 4 2 22 10.35 8.33
 4 -2 22 15.23 11.13
 4 -2 23 106.82 15.52
 4 -2 24 20.93 10.72
 4 -2 25 33.15 11.68
 4 -2 26 17.4 10.72
 -4 3 29 64.23 14.05
 -4 -3 29 40.21 13.15
 4 3 -29 52.32 12.36
 -4 3 28 1.29 10.84
 4 3 -28 3.46 9.92
 -4 3 27 152.58 16.72
 -4 3 27 113.19 16.06
 4 -3 -27 163.76 13.62
 4 3 -27 161.02 16.63
 -4 3 26 122.05 14.92
 -4 -3 26 90.09 14.88
 -4 3 26 91.81 14.62
 4 -3 -26 101.59 11.08
 4 3 -26 94.92 13.56
 -4 3 25 108.95 13.82
 -4 -3 25 111.37 15.09
 -4 3 25 112.9 14.93
 4 3 -25 137.16 14.87
 4 -3 -25 139.02 12.41
 -4 -3 24 168.97 16.86
 -4 3 24 176.91 15.51
 -4 3 24 157.02 17
 4 -3 -24 178.01 13.83
 4 3 -24 178.61 15.9
 -4 3 23 17.93 9.23
 -4 -3 23 25.1 9.63
 -4 3 23 25.63 10.71
 4 -3 -23 10.64 6.38
 -4 3 22 126.37 13.25
 -4 -3 22 184.63 15.04
 -4 3 22 130.72 14.91
 4 -3 -22 141.76 11.97
 -4 -3 21 155.41 14.29
 -4 3 21 160.87 13.97
 4 -3 -21 179.08 13.13
 -4 3 21 172.69 15.68
 4 -3 -20 171.69 6.91
 4 -3 -20 161.07 7.03
 -4 3 20 203.59 14.37
 -4 -3 20 209.62 15.23
 4 3 -20 206.75 11.14
 4 -3 -20 257.13 14.67
 -4 3 20 211.84 16.39
 4 -3 -19 410.12 16.51
 -4 3 19 479.66 23.34
 -4 -3 19 473.87 23.92
 4 3 -19 480.15 19.65
 -4 3 19 469.93 18.24
 4 -3 -19 473.11 22.75
 -4 3 19 493.25 25.62
 4 -3 -18 81.54 4.37
 4 3 -18 60.67 6.19
 -4 3 18 71.09 8.99
 -4 -3 18 93.37 10.16
 -4 3 18 94.82 5.89
 4 -3 -18 99.98 9.36
 -4 3 18 71.56 10.88
 -4 3 17 373.9 20
 -4 3 17 388.03 14.79
 4 -3 -17 382.71 15.09
 -4 -3 17 403 18.43
 -4 3 17 383.62 17.6
 4 -3 -17 446.13 18.34
 -4 3 17 405.67 12.9
 4 -3 -17 391.39 11.69
 -4 3 16 71.07 6.32
 4 3 -16 88.71 6.07
 -4 3 16 73.77 7.9
 -4 -3 16 68.69 8.26
 4 -3 -16 78.1 6.79
 4 -3 -16 86.38 8.53
 -4 3 16 77.74 5.11
 4 -3 -16 69.95 4.35
 -4 3 15 275.28 13.18
 -4 -3 15 309.02 16.12
 -4 3 15 299.19 15.4
 4 -3 -15 275.17 13.45
 4 -3 -15 316.96 16.15
 4 -3 -15 274.26 11.52
 4 3 -14 228.06 10.34
 -4 3 14 227.86 10.87
 -4 -3 14 215.3 13.09
 -4 3 14 220 12.71
 4 -3 -14 223.44 11.23
 4 3 -14 249.86 13.09
 4 -3 -14 231.88 13.42
 4 -3 -14 217.95 9.62
 -4 3 13 481.73 19.72
 4 3 -13 491.44 19.35
 -4 -3 13 525.51 22.4
 -4 3 13 514 21.89
 4 3 -13 540.85 22.11
 4 -3 -13 481.89 20.22
 4 -3 -13 506.9 22.71
 4 -3 -13 478.9 18.85
 4 -3 -12 199.57 11.13
 4 3 -12 180.36 8.33
 -4 3 12 173.4 8.66
 -4 3 12 177.98 10.36
 -4 -3 12 178.48 10.66
 4 -3 -12 179.02 9.18
 4 3 -12 181.84 10.64
 4 -3 -12 199.88 11.65
 4 -3 -12 180.9 8.22
 -4 3 11 325.33 12.88
 4 -3 -11 304.52 15.09
 4 3 -11 292.27 12.37
 4 -3 -11 311.82 13.36
 4 3 -11 337.11 15.29
 -4 -3 11 279.06 14.54
 4 -3 -11 303.02 15.61
 4 -3 -11 322.58 12.71
 4 3 -10 15.52 2.21
 4 -3 -10 17.12 4.4
 -4 3 10 15.98 2.61
 4 -3 -10 10.61 2.87
 4 3 -10 14.78 4.55
 4 3 -10 16.79 3.34
 -4 -3 10 16.71 4.16
 4 -3 -10 11.56 4.81
 4 -3 -10 15.62 2.64
 4 3 -9 35.55 3.75
 4 -3 -9 -1.55 3.66
 4 3 -9 33.27 2.64
 -4 3 9 32.66 2.9
 4 3 -9 38.45 5.14
 4 -3 -9 34.65 3.37
 4 3 -9 32.86 3.69
 4 -3 -9 32.7 3.22
 -4 -3 9 39.05 5.34
 4 3 -8 109.15 6.22
 4 -3 -8 88.9 6.97
 -4 3 8 112.18 5.29
 4 -3 -8 100.56 5.32
 -4 -3 8 98.43 7.55
 4 3 -8 100.93 7.17
 4 3 -8 100.79 5.72
 -4 3 8 107.65 7.8
 -4 -3 8 98.37 4.46
 4 3 -8 80.72 7.91
 4 -3 -8 116.37 5.9
 4 -3 -7 130.09 8.48
 4 3 -7 132.42 7.23
 -4 -3 7 140.81 8.53
 4 -3 -7 136.87 6.19
 4 3 -7 140.63 8.39
 4 3 -7 141.1 9.27
 4 3 -7 132.53 6.57
 -4 3 7 138.16 8.84
 4 3 -7 134.71 9.36
 -4 -3 7 140.24 6.03
 4 -3 -7 142.15 7.01
 -4 3 6 2.46 3.62
 -4 -3 6 0.34 3.55
 4 3 -6 1.46 3.76
 4 3 -6 2.43 4.25
 4 3 -6 0.97 1.92
 4 3 -6 5.19 4.52
 -4 3 6 -0.36 4.2
 4 -3 -6 2.71 2.67
 4 3 -5 81.9 6.82
 -4 3 5 87.79 6.47
 -4 -3 5 81.61 6.26
 -4 3 5 77.98 3.86
 4 3 -5 82.65 3.97
 -4 3 5 71.84 6.77
 4 3 -5 72.17 7.11
 4 -3 -5 85.85 5.28
 -4 3 5 78.92 4.98
 4 3 -4 56.56 5.64
 -4 -3 4 39.63 5.45
 -4 -3 4 54.33 3.82
 -4 3 4 58.2 5.55
 -4 3 4 51.73 6.25
 4 3 -4 51.35 3.38
 -4 -3 4 44.97 5.1
 -4 3 4 45.15 3.05
 4 3 -4 52.3 2.8
 4 3 -4 61.49 6.16
 -4 3 4 51.15 3.63
 -4 3 4 51.62 6.19
 4 -3 -4 57.75 4.3
 -4 3 4 50.28 4.06
 -4 3 3 -0.33 4.19
 -4 -3 3 0.35 4.4
 -4 3 3 1.22 4.26
 4 3 -3 0.3 2.15
 -4 3 3 -0.46 2.16
 4 -3 -3 3.1 2.63
 -4 -3 3 3.35 3.41
 -4 3 3 0.33 2.31
 4 3 -3 2.36 3.76
 -4 3 3 -2.71 5.14
 -4 3 2 12.83 2.71
 -4 -3 2 12.67 4.88
 -4 3 2 18.61 4.76
 -4 3 2 8.27 4.37
 4 3 -2 13.96 2.78
 4 3 -2 9.27 4.24
 -4 3 2 8.05 2.45
 -4 3 2 16.51 5.44
 4 3 -2 13.59 3.92
 -4 3 1 168.86 8.57
 -4 -3 1 180.68 10.02
 4 -3 -1 159.95 10.01
 4 3 -1 166.46 8.06
 -4 3 1 178.29 8.14
 -4 -3 1 164.87 9.06
 -4 3 1 178.12 10.19
 -4 3 1 157.82 9.32
 -4 3 0 480.46 19.36
 4 3 0 487.88 19.15
 4 -3 0 458.97 21.91
 4 -3 0 501.94 21.22
 -4 -3 0 468.05 20.57
 -4 3 0 513.59 19.27
 -4 -3 0 453.98 19.65
 -4 3 0 483.57 20.49
 -4 3 0 477.38 20.05
 -4 3 -1 149.73 8.84
 4 3 1 181.05 8.71
 4 -3 1 153.18 11.1
 -4 -3 -1 172.49 8.66
 4 -3 1 166.5 10.14
 -4 3 -1 158.66 8.63
 -4 3 -1 148.53 8.16
 -4 -3 -1 161.49 8.7
 -4 3 -1 154.65 8.62
 -4 3 -2 711.31 27.41
 4 3 2 734.41 27.7
 4 -3 2 676.27 30.05
 -4 -3 -2 712.2 27.6
 4 -3 2 706.86 29.18
 -4 3 -2 709.33 27.46
 4 3 2 703.49 26.85
 -4 3 -2 740.33 27.68
 -4 -3 -2 688.21 27.39
 -4 3 -2 710.7 27.5
 4 -3 3 448.37 18.27
 4 -3 3 436.83 20.22
 4 3 3 412.36 18.61
 -4 3 -3 439.48 18.53
 -4 -3 -3 447.7 18.73
 -4 -3 -3 448.5 20.53
 4 -3 3 464.7 21.69
 4 3 3 445.63 18.19
 -4 3 -3 439.86 18.55
 -4 -3 -3 446.21 18.3
 -4 3 -3 439.3 18.71
 -4 3 -3 451.83 18.62
 4 -3 4 104.59 7.84
 -4 3 -4 103.4 6.59
 4 -3 4 77.34 8.52
 -4 -3 -4 92.36 8.07
 -4 -3 -4 93.23 6.66
 -4 3 -4 102.4 6.64
 4 3 4 107.51 6.53
 -4 3 -4 112.44 6.94
 4 -3 4 106.19 6.06
 -4 3 -5 1094.42 41.05
 4 3 5 1137.34 41.27
 -4 3 -5 1048.52 40.91
 4 -3 5 1076.85 39.75
 -4 -3 -5 1051.64 41.1
 -4 -3 -5 1094.6 42.44
 -4 -3 -6 514.66 22.71
 -4 -3 -6 492.23 21.9
 -4 3 -6 498.7 21.66
 4 3 6 519.97 22.2
 -4 3 -6 534.63 22.02
 4 -3 6 494.72 23.11
 -4 3 -6 509.17 21.47
 4 -3 6 545.49 20.35
 4 -3 7 810.22 18.53
 -4 -3 -7 770.24 21.8
 -4 3 -7 796.75 21.64
 4 -3 7 795.78 23.92
 -4 3 -7 781.68 21.77
 4 3 7 752.55 22.26
 -4 3 -7 804.98 20.95
 4 -3 8 362.89 14.38
 4 -3 8 332.89 19.06
 -4 -3 -8 343.39 16.9
 -4 3 -8 353.5 16.67
 4 -3 8 317.7 17.84
 -4 3 -8 362.98 17.15
 4 3 8 354.07 17.47
 4 -3 8 383.51 16.48
 -4 -3 -8 308.71 16.35
 -4 3 -8 381.07 16.28
 4 -3 9 875.64 32.42
 4 -3 9 900.23 38.33
 -4 -3 -9 889.99 35.64
 -4 3 -9 903.55 35.34
 4 -3 9 890.48 37.47
 4 3 9 866.6 36.24
 -4 3 -9 864.13 35.36
 -4 -3 -9 937.71 35.81
 4 -3 9 890.04 34.88
 -4 3 -9 874.24 34.56
 4 -3 10 110.79 11.15
 4 3 10 118.69 9.58
 4 -3 10 110.71 10.54
 4 3 10 97.89 9.16
 -4 -3 -10 128.24 9.2
 -4 3 -10 116.31 8.16
 4 -3 11 748.7 33.19
 4 3 11 700.02 30.8
 4 3 11 728.44 31.37
 4 -3 11 705.45 32.17
 -4 -3 -11 723.42 30.01
 4 -3 11 695.03 25.95
 4 3 12 59.06 8.04
 4 3 12 54.98 7.68
 4 3 12 54.36 8.1
 4 -3 12 57.33 9.32
 4 -3 12 56.77 9.27
 -4 -3 -12 63.59 7.07
 4 -3 12 53.19 3.72
 4 3 13 308.71 17.5
 4 3 13 296.42 16.76
 4 3 13 313.42 17.71
 4 -3 13 331.92 19.28
 4 -3 13 270.67 10.8
 4 3 14 188.9 14.13
 4 3 14 183 13.27
 4 3 14 197.71 14.18
 4 -3 14 201.4 15.56
 4 3 15 382.58 22.4
 4 3 15 430.23 22.29
 4 -3 15 453.62 24.58
 4 3 15 413.89 22.5
 4 -3 16 70.56 11.25
 4 3 16 62.25 9.94
 4 3 16 47.26 8.57
 4 3 16 57.71 9.36
 4 3 17 539.6 28.64
 4 3 17 505.07 27.11
 4 3 17 559.87 27.54
 4 -3 17 596.89 30.15
 4 3 18 199.74 14.92
 4 -3 18 180.71 16.73
 4 3 18 164.33 15.29
 4 -3 19 218.09 18.48
 4 -3 20 130.78 15.55
 4 -3 21 172.7 17.25
 4 -3 22 15.86 11.44
 4 -3 23 95.93 15.08
 4 -3 24 65.73 13.92
 4 -3 25 12.45 11.26
 4 4 -29 -9.51 10.95
 -4 4 29 3.98 11.3
 4 4 -28 28.17 11.08
 -4 4 28 43.76 13.25
 -4 4 28 21.75 11.73
 4 4 -27 -5.81 10.38
 -4 4 27 1.16 11.4
 -4 4 27 6.12 10.11
 4 4 -26 33.19 11.29
 -4 4 26 27.7 11.92
 -4 4 26 43.19 11.56
 4 4 -25 -7.84 9.45
 4 -4 -25 -2.35 6.48
 -4 4 25 -10.33 11.68
 -4 4 25 -2.22 9.64
 4 -4 -24 13.98 6.39
 -4 4 24 10.23 10.99
 -4 4 24 -3.16 8.76
 4 -4 -23 -2.29 6.12
 -4 4 23 6.72 10.22
 -4 4 23 1.99 7.79
 4 -4 -22 16.46 2.25
 4 -4 -22 12.72 6.34
 -4 4 22 6.58 9.59
 -4 -4 22 17.92 9.09
 -4 4 22 20.66 8.29
 4 -4 -21 10.3 2.42
 -4 4 21 20.39 8
 -4 -4 21 1.98 7.97
 4 -4 -21 20.46 6.74
 -4 4 21 10.72 9.28
 4 4 -20 22.14 5.39
 4 -4 -20 27.41 3.05
 -4 -4 20 16.68 8.65
 -4 4 20 29.85 7.85
 4 -4 -20 24.77 6.87
 -4 4 20 36.55 10.4
 -4 4 19 -6.09 8.3
 -4 4 19 0.95 4.62
 4 4 -19 0.76 4.28
 -4 4 19 3.09 6.49
 -4 -4 19 -4.32 7.4
 -4 4 19 -1.79 3.1
 4 -4 -19 2.74 5.38
 4 -4 -19 2.48 2.21
 -4 4 18 247.22 17.91
 -4 4 18 257.6 13.11
 4 4 -18 224.69 11.91
 4 -4 -18 227.92 12.78
 -4 -4 18 268.33 16.55
 -4 4 18 239 15.22
 4 -4 -18 261.91 15.07
 -4 4 18 252.07 10.75
 4 -4 -18 230.48 10.37
 4 -4 -17 33.5 5.43
 -4 4 17 42.76 9.45
 -4 4 17 42.25 5.46
 4 4 -17 1.65 3.17
 -4 4 17 37.39 7
 -4 -4 17 63.24 8.86
 4 -4 -17 45.76 6.93
 -4 4 17 34.22 3.63
 4 -4 -17 41.68 3.52
 -4 4 16 188.32 15.26
 4 -4 -16 205.86 10.74
 -4 4 16 226.85 13.27
 -4 -4 16 175.46 12.96
 -4 4 16 202.7 10.65
 4 4 -16 193.91 9.92
 4 -4 -16 203.44 12.8
 -4 4 16 191.84 8.73
 4 -4 -16 187.73 8.93
 4 -4 -15 41.24 5.01
 -4 4 15 35.34 8.43
 -4 4 15 47.28 4.99
 -4 -4 15 45.82 7.19
 -4 4 15 39.78 6.14
 -4 4 15 40.3 3.54
 4 -4 -15 42.07 6.37
 4 -4 -15 43.83 3.76
 -4 4 14 214.46 15.08
 4 -4 -14 208.11 10.36
 -4 4 14 211.97 10.31
 -4 -4 14 184.3 12.28
 -4 4 14 214.84 12.23
 -4 4 14 195.51 8.55
 4 -4 -14 230.95 12.82
 4 -4 -14 195 9.24
 -4 4 13 6.5 6.72
 4 -4 -13 -2.03 3.17
 4 4 -13 9.43 4.9
 -4 4 13 7.17 3.16
 4 4 -13 3.21 2.48
 4 4 -13 0.74 3.38
 4 -4 -13 5.36 4.57
 -4 4 13 7.64 2.1
 4 -4 -13 2.21 2.19
 -4 4 12 836.65 31.03
 4 -4 -12 875.27 33.63
 4 4 -12 807.48 30.51
 4 4 -12 869.16 32.14
 -4 4 12 888.01 36.94
 4 -4 -12 800.86 30.69
 4 4 -12 842.39 33.25
 4 -4 -12 783.22 30.96
 4 4 -11 37.94 3.41
 4 -4 -11 39.14 5.78
 -4 4 11 36.01 3.8
 4 -4 -11 43.07 3.99
 4 4 -11 41.39 5.87
 -4 4 11 51.28 8.2
 4 -4 -11 33.69 3.64
 4 -4 -10 670.71 27.72
 -4 4 10 654.65 25.45
 4 4 -10 696.56 27.72
 4 -4 -10 660.6 25.32
 4 4 -10 706.83 26.35
 -4 -4 10 709.96 28.43
 4 -4 -10 679.3 25.74
 -4 4 9 146.92 7.09
 4 -4 -9 141.11 6.7
 -4 -4 9 141.83 9.31
 4 4 -9 173.12 9.49
 4 4 -9 133.9 7.45
 4 4 -9 148.92 7.55
 -4 4 9 127.85 8.79
 -4 -4 9 135.2 5.52
 4 -4 -9 153.04 7.49
 4 4 -8 609.93 22.77
 -4 4 8 589.82 22.34
 -4 -4 8 640.74 25.08
 4 4 -8 601.04 24.38
 4 -4 -8 573.7 21.65
 4 4 -8 594.57 22.74
 -4 4 8 576 24.33
 4 -4 -8 599.24 22.9
 4 -4 -7 247.91 10.75
 4 4 -7 264.4 10.85
 4 4 -7 220.97 7.25
 4 4 -7 243.55 9.61
 4 -4 -7 219.52 5.42
 -4 -4 7 266.58 10.36
 4 4 -7 240.71 7.23
 -4 4 7 216.28 9.58
 4 -4 -7 238.45 7.88
 4 -4 -6 2313.65 84.33
 4 4 -6 2245.47 84.29
 -4 4 6 2355.04 84.11
 -4 4 6 2331.37 84
 4 4 -6 2398.37 83.55
 -4 -4 6 2326.82 84.08
 4 4 -6 2348.2 81.65
 -4 4 6 2325.77 83.99
 -4 4 6 2291.8 80.99
 4 4 -6 2374.3 84.89
 4 -4 -6 2392.95 82.64
 4 4 -5 11.62 4.39
 4 -4 -5 1.91 4.13
 -4 4 5 3.69 3.54
 -4 4 5 9.18 4.43
 -4 -4 5 7.19 3.86
 4 4 -5 8.97 4.06
 4 4 -5 9.15 2.33
 -4 4 5 3.63 4.48
 4 4 -5 9.65 4.44
 -4 4 5 8.25 2.04
 4 -4 -5 8.44 2.83
 4 -4 -4 1910.45 68.96
 4 4 -4 1913.53 68.99
 -4 4 4 1934.07 69.12
 -4 -4 4 1888.69 66.55
 -4 4 4 1909.43 69.36
 -4 -4 4 1903.92 69.02
 -4 -4 4 1819.75 68.64
 -4 4 4 1906.52 66.56
 4 4 -4 1871.57 69.4
 -4 4 4 1916.17 67.71
 4 -4 -3 48.95 5.51
 -4 4 3 55.06 7.05
 4 4 -3 48.81 5.26
 -4 4 3 44.57 5.26
 4 4 -3 44.04 3.76
 -4 4 3 42.81 5.56
 -4 4 3 41.73 3.98
 -4 -4 3 42.6 4.99
 4 4 -3 37.15 5.42
 -4 4 3 48.28 3.71
 -4 4 3 35.29 5.2
 -4 -4 3 31.84 5.45
 -4 -4 2 33.78 5.34
 -4 4 2 31.82 4.92
 4 4 -2 34.8 3.68
 -4 4 2 32.86 3.89
 -4 -4 2 34 4.66
 -4 4 2 35.02 3.4
 -4 4 2 46.25 6.19
 4 -4 -2 39.32 4.98
 -4 4 1 8.61 3.54
 -4 -4 1 6.31 4.56
 4 4 -1 6.53 4.61
 4 -4 -1 14.11 4.69
 4 4 -1 13.58 3.3
 4 -4 -1 13.1 5.74
 4 4 -1 14.03 4.52
 -4 4 1 9.51 2.55
 -4 4 1 5.61 4.67
 -4 4 1 6.38 4.06
 -4 4 0 556.5 22.01
 4 4 0 578.54 23.62
 4 -4 0 563.99 23.51
 -4 -4 0 541.16 22.9
 4 4 0 565.84 21.82
 4 -4 0 531.33 24.44
 4 -4 0 540.24 21.17
 -4 -4 0 504.04 21.99
 -4 4 0 562.2 21.61
 4 -4 0 574.08 23.16
 -4 4 0 540.81 23.13
 -4 4 0 568.88 22.6
 -4 4 -1 131.92 7.68
 4 4 1 133.41 7.57
 4 -4 1 111.27 9.7
 4 -4 1 120.47 8.7
 4 4 1 126.36 8.91
 -4 -4 -1 124.95 7.44
 -4 4 -1 126.93 7.1
 4 -4 1 137.91 8.7
 -4 4 -2 428.78 18.36
 4 -4 2 394.14 20.64
 -4 -4 -2 454.03 18.73
 4 4 2 447.88 18.58
 4 -4 2 449.85 19.89
 4 4 2 463.32 20.07
 -4 4 -2 443.8 18.77
 -4 -4 -2 417.38 18.09
 4 -4 2 469.64 19.06
 4 4 3 843.36 33.4
 -4 -4 -3 852.64 33.41
 4 -4 3 847.05 36.16
 4 4 3 863.6 34.8
 4 -4 3 861.79 34.77
 -4 4 -3 865.25 33.43
 -4 -4 -3 857.44 32.54
 4 -4 3 893.05 32.85
 4 -4 3 882.55 33.18
 4 -4 4 1321.01 42.88
 -4 4 -4 1259.48 43.21
 -4 -4 -4 1331.67 43.64
 4 -4 4 1231.44 46.43
 -4 -4 -4 1277.74 45
 4 4 4 1287.34 45.14
 4 -4 4 1287.18 44.84
 -4 4 -4 1323.46 43.63
 -4 -4 -4 1271.87 42.26
 -4 -4 -5 34.54 5.34
 -4 -4 -5 34.4 6.53
 -4 4 -5 40.84 5.41
 4 4 5 39.35 4.95
 -4 4 -5 34.91 5.43
 4 -4 5 20.18 6.69
 4 -4 5 31.09 4.48
 4 -4 5 46.39 5.42
 -4 -4 -6 877.42 35.38
 -4 -4 -6 905.83 34.8
 -4 4 -6 874.67 34.37
 -4 4 -6 881 34.56
 4 4 6 864.52 34.57
 -4 4 -6 876.99 33.96
 4 -4 6 870 33.09
 4 -4 7 162.51 8.72
 -4 -4 -7 170.34 10.8
 -4 -4 -7 181.71 10.7
 -4 4 -7 175.12 10.21
 -4 4 -7 169.8 10.45
 4 4 7 165.21 10.59
 -4 -4 -7 168.16 10.27
 -4 4 -7 189.87 9.98
 4 -4 8 815.7 32
 -4 -4 -8 877.84 34.52
 -4 4 -8 884.77 34.21
 4 4 8 831 34.67
 -4 4 -8 887.21 34.59
 -4 -4 -8 876.86 34.22
 4 -4 8 855.12 33.61
 -4 4 -8 854.92 33.46
 4 -4 9 178.23 13.2
 4 4 9 166.09 11.12
 4 -4 9 151.48 11.88
 -4 4 -9 171.68 10.8
 -4 4 -9 157.1 9.81
 -4 -4 -9 168.46 10.44
 4 -4 9 156.61 8.3
 4 4 10 74.77 7.97
 4 -4 10 59.19 8.51
 4 -4 10 69.96 9.31
 4 4 10 63.74 7.35
 -4 -4 -10 73.27 7.06
 -4 4 -10 63.65 6.6
 -4 -4 -11 8.05 4.76
 4 4 11 8.42 5.67
 4 -4 11 16.86 7.19
 4 4 11 16.12 5.76
 4 -4 11 10.72 6.83
 -4 -4 -12 30.43 6.17
 4 4 12 22.04 6.22
 4 4 12 38.5 7.35
 4 -4 12 19.45 7.7
 -4 -4 -13 11.16 5.69
 4 -4 13 8.33 7.81
 4 4 13 3.13 6.26
 4 4 13 12.41 6.26
 4 4 14 58.65 9.09
 4 -4 14 50.56 9.66
 4 4 14 71.02 8.41
 4 4 15 42.14 8.82
 4 -4 15 40.8 9.93
 4 4 15 44.24 8.69
 4 -4 16 49.14 10.32
 4 4 16 58.39 10.03
 4 -4 16 42.86 3.36
 4 4 16 55.29 9.02
 4 -4 17 11.16 8.52
 4 4 17 -4.07 7.81
 4 4 17 -2.73 6.81
 4 -4 18 3.51 8.92
 4 4 18 -1.08 8.27
 4 4 18 2.86 7.05
 4 -4 19 48.84 11.56
 4 4 19 30.79 10.59
 4 4 19 40.92 9.59
 4 -4 20 121.59 15.07
 4 -4 21 -1.32 11.01
 4 -4 22 113.57 15.79
 4 -4 23 -4.21 12.03
 4 -4 24 104.55 16.23
 4 -4 25 36.2 13.33
 4 5 -28 116.8 15.6
 -4 5 28 120.52 15.71
 -4 5 28 137.34 16.05
 -4 5 27 -11.51 11.67
 4 5 -27 -4.76 10.67
 -4 5 27 2.44 10.17
 -4 5 26 117.59 15.17
 -4 5 26 129.51 14.68
 -4 5 25 67.77 13.01
 -4 5 25 64.58 11.89
 -4 5 24 111.2 12.98
 -4 5 23 29.21 11.14
 -4 5 23 42.14 9.78
 -4 5 22 161.95 15.74
 -4 5 22 165.1 14.51
 -4 5 21 36.08 6.57
 -4 5 21 43.29 10.94
 -4 5 21 40.27 8.91
 -4 5 20 613.85 26.46
 -4 5 20 595.02 31.43
 -4 5 20 609.36 29.42
 4 5 -19 51.91 5.99
 -4 5 19 61.14 6.87
 -4 5 19 45.39 10.66
 -4 5 19 51.85 8.47
 4 -5 -18 459.57 21.17
 4 5 -18 499.25 20.85
 -4 5 18 514.95 21.9
 -4 5 18 520.76 27.27
 -4 5 18 501.98 24.41
 4 5 -17 16.58 3.84
 -4 5 17 41.98 7.32
 -4 5 17 37.02 5.29
 4 -5 -17 28.1 4.95
 -4 5 17 37.98 9.74
 -4 5 16 554.97 16.2
 -4 5 16 579.18 19.67
 4 -5 -16 527.79 15.48
 -4 5 16 523.78 11.96
 -4 5 16 550.45 23.07
 -4 5 15 100.62 6.83
 4 5 -15 75.93 5.75
 4 5 -15 88.79 7.77
 -4 5 15 74.41 7.89
 4 -5 -15 77.78 6.36
 -4 5 15 83.78 4.33
 -4 5 15 101.1 11.26
 -4 5 14 250.51 12.08
 4 5 -14 251.61 12.79
 4 -5 -14 240.53 11.69
 -4 5 14 246.4 9.58
 -4 5 14 283.94 17.61
 -4 5 13 280.69 9.83
 4 -5 -13 262.14 9.1
 -4 5 13 260.38 6.08
 -4 5 13 296.9 16.04
 -4 5 12 308.69 13.56
 4 -5 -12 291.01 13.01
 4 5 -12 322.57 15.7
 4 5 -12 308.53 14.36
 4 5 -12 306.56 13.01
 -4 5 12 341.84 19.09
 -4 5 11 150.13 12.59
 4 5 -11 175.51 10.45
 4 -5 -11 146.63 7.5
 -4 5 11 157.1 8.14
 4 -5 -10 81.19 4.71
 -4 -5 10 76.77 7.49
 4 5 -10 81.38 7.2
 -4 5 10 72.43 5.3
 4 5 -10 75.87 5.21
 -4 5 9 116.22 6.72
 -4 -5 9 141.44 9.21
 4 -5 -9 119.11 5.73
 4 5 -9 133.08 8.66
 4 5 -9 119.83 7.03
 -4 5 9 119.8 8.21
 4 5 -9 125.08 6.6
 -4 5 8 1.41 4.02
 4 5 -8 7.33 4.41
 4 -5 -8 3.01 1.46
 -4 -5 8 11.4 4.48
 4 5 -8 4.97 2.9
 -4 5 8 5.61 4.17
 4 5 -8 2.46 2.3
 4 5 -7 25.32 5.18
 4 -5 -7 31.45 5.26
 4 5 -7 17.51 2.69
 -4 5 7 16.15 4.46
 4 5 -7 23.09 4.95
 -4 -5 7 23.49 4.73
 4 5 -7 20.78 3.18
 -4 5 7 13.99 4.51
 -4 5 7 -1.28 3.82
 4 -5 -6 767.91 31.56
 -4 5 6 790.93 31.57
 -4 5 6 800.5 31.25
 4 5 -6 801.59 31.1
 -4 -5 6 840.01 31.82
 4 5 -6 797.04 29.4
 -4 5 6 759.84 31.23
 4 5 -6 787.19 31.55
 4 5 -5 26 4.81
 -4 -5 5 27.13 4.93
 4 -5 -5 29.45 4.9
 4 5 -5 34.64 5.09
 -4 5 5 23.74 4.84
 -4 5 5 45.24 5.13
 -4 5 4 255.91 12.86
 -4 5 4 255.26 12.95
 -4 -5 4 262.67 12.89
 -4 -5 4 254.75 12.7
 4 5 -4 239.77 12.94
 4 5 -4 243.36 12.52
 4 -5 -4 264.28 12.65
 4 5 -3 208.44 10.56
 4 -5 -3 196.66 10.49
 -4 5 3 216.47 12.55
 -4 5 3 197.01 10.96
 -4 -5 3 189.49 8.17
 -4 5 3 212.68 11.06
 -4 5 3 212.2 9.87
 -4 -5 3 201.84 10.77
 4 5 -3 212.17 11.17
 -4 -5 3 169.27 10.5
 -4 5 3 198.11 10.61
 -4 5 2 53.06 5.73
 -4 -5 2 58.12 6.11
 4 5 -2 61.03 4.82
 4 -5 -2 63.02 7.14
 -4 5 2 59.16 5.17
 -4 -5 2 61.89 6.1
 4 5 -2 66.01 5.98
 -4 5 2 54.79 7.18
 4 -5 -2 53.06 7.09
 4 -5 -1 -1.2 4.22
 4 5 -1 -0.41 4.07
 -4 -5 1 -1.74 4.19
 -4 5 1 2.33 3.3
 4 -5 -1 3.1 2.51
 4 5 -1 -0.69 3.62
 4 -5 -1 11.59 5.47
 -4 5 1 -3.51 4.15
 4 5 -1 2.43 3.12
 4 -5 -1 -0.52 5.03
 -4 -5 0 157.57 9.44
 4 -5 0 156.7 9.68
 4 5 0 153.37 9.62
 -4 5 0 153.69 8.74
 4 5 0 161.79 9.24
 4 -5 0 160.73 7.81
 4 5 0 153.16 8.57
 4 -5 0 152.02 10.93
 4 -5 0 168.42 10.22
 -4 5 0 144.82 8.95
 4 -5 1 278.41 16.89
 4 5 1 329.63 15.01
 -4 5 -1 362.52 15.18
 4 -5 1 355.81 16.22
 -4 5 -1 360.38 15.4
 4 -5 1 322.05 15.91
 4 5 1 355.45 16.42
 4 -5 2 136.17 8.87
 4 5 2 109.59 8.35
 4 -5 2 136.06 10.06
 4 5 2 112.38 7.72
 -4 5 -2 108.69 7.49
 -4 5 -2 99.11 7.86
 -4 -5 -2 112.95 6.94
 4 -5 2 121.84 8.38
 4 5 3 16.16 5.28
 4 -5 3 22.48 5.1
 4 5 3 16.15 3.99
 4 -5 3 0.37 2.05
 4 -5 3 16 5.93
 -4 5 -3 12.62 4.81
 -4 -5 -3 20.58 3.82
 4 -5 3 18.4 3.91
 4 -5 3 19.11 4.76
 4 5 4 560.71 16.19
 4 -5 4 539.34 15.87
 4 -5 4 513.14 13.89
 4 -5 4 467.93 17.11
 -4 -5 -4 499.35 15.93
 -4 5 -4 523.66 14.56
 -4 -5 -4 517.27 11.79
 4 -5 4 523.95 13.6
 4 -5 5 4.92 3.92
 -4 -5 -5 3.94 5.24
 -4 -5 -5 0.83 4.13
 4 -5 5 2.81 3.35
 -4 5 -5 -1.25 4.67
 4 -5 5 5.26 5.66
 -4 -5 -5 3.74 3.02
 4 -5 5 7.09 3.68
 4 -5 5 -1.56 4.59
 4 5 5 -2.69 4.54
 4 -5 6 643.4 25.36
 -4 -5 -6 672.53 26.85
 -4 -5 -6 617.32 27.12
 -4 5 -6 672.37 26.43
 -4 5 -6 663.6 26.76
 -4 -5 -6 616.4 24.44
 4 -5 6 634.74 26.31
 -4 5 -6 605.91 25.64
 4 -5 7 322.36 15.25
 -4 -5 -7 323.49 16.95
 -4 -5 -7 358.94 17.07
 -4 5 -7 369.43 16.81
 -4 5 -7 365.81 17.08
 4 5 7 356.18 17.06
 -4 -5 -7 346.05 14.69
 -4 -5 -7 374.29 16.77
 -4 5 -7 358.99 16.21
 4 -5 7 365.55 16.86
 -4 -5 -8 126.88 6.17
 -4 -5 -8 147.57 10.1
 -4 5 -8 172.29 10.05
 -4 -5 -8 167.89 10.06
 -4 5 -8 174.7 9.61
 -4 5 -8 165.3 10.36
 4 5 8 170.06 10.51
 -4 -5 -9 288.78 14.99
 -4 5 -9 301.04 14.4
 4 5 9 280.87 15.57
 4 5 10 417.64 20.36
 4 5 10 388.16 20.08
 -4 -5 -10 419.45 19.42
 4 5 11 6.08 5.53
 4 5 11 2.64 4.72
 -4 -5 -11 2.7 4.51
 4 5 12 657.64 30.54
 4 5 12 642.23 30.03
 -4 -5 -12 732.39 29.56
 4 -5 13 191.19 14.67
 4 5 13 168.3 12.8
 -4 -5 -13 144.51 10.8
 4 5 13 157.52 12.24
 4 5 14 711.05 33.75
 4 5 14 737.59 33.48
 -4 -5 -14 754.63 31.94
 4 -5 14 771.55 35.64
 4 5 15 231.1 15.81
 4 5 15 253.55 16.7
 4 -5 15 250.31 17.97
 4 5 16 783.06 36.68
 4 5 16 850.61 38.05
 4 -5 16 855.85 39.58
 4 5 17 72.43 9.97
 4 5 17 66.15 10.9
 4 -5 17 71.75 11.55
 4 5 18 440.21 25.3
 4 5 18 491.04 27.19
 4 -5 18 528.47 28.57
 4 5 19 94.55 11.89
 4 5 19 76.43 12.27
 4 -5 19 80.72 13.42
 4 5 20 149.81 14.06
 4 5 20 135.86 15.54
 4 -5 20 169.59 17.21
 4 -5 21 18.84 11.65
 4 -5 22 97.72 15.47
 4 -5 23 14.48 11.84
 4 -5 24 136.38 17.68
 4 -5 25 16.57 13.41
 4 6 -28 8.63 11.3
 -4 6 28 5.06 10.63
 -4 6 27 20.43 12
 -4 6 27 18.29 11.57
 -4 6 26 1.15 10.95
 -4 6 26 9.35 10.26
 -4 6 25 43.62 12.07
 -4 6 25 36.89 10.89
 -4 6 24 -7.98 10.55
 -4 6 24 12.78 8.98
 -4 6 23 2.26 10.35
 -4 6 23 3.03 8.7
 -4 6 22 22.17 6.42
 -4 6 22 10 9.39
 4 -6 -22 17.95 3.31
 -4 6 22 32.65 9.09
 -4 6 21 6.25 5.63
 -4 6 21 9.81 9.29
 -4 6 21 9.05 7.2
 -4 6 20 0.54 5
 -4 6 20 7.47 8.77
 -4 6 20 0.85 7.21
 4 6 -19 49.88 5.92
 -4 6 19 50.24 6.7
 -4 6 19 57.48 11.12
 -4 6 19 43.03 8.31
 4 6 -18 17.06 4.6
 -4 6 18 16.52 5.17
 -4 6 18 26.47 9.28
 4 -6 -18 23.74 4.91
 -4 6 18 25.08 7.35
 -4 6 17 63.03 6.54
 4 6 -17 46.04 5.41
 -4 6 17 55.64 10.41
 4 -6 -17 55.44 5.8
 -4 6 17 55.85 7.71
 -4 6 16 42.72 5.42
 4 6 -16 -3.29 3.02
 -4 6 16 52.09 9.97
 4 -6 -16 38.37 4.87
 -4 6 16 44.36 7.07
 4 -6 -15 126.88 7.69
 4 6 -15 97.07 7.15
 -4 6 15 151.42 8.81
 -4 6 15 184.18 14.32
 4 6 -15 160.48 9.7
 -4 6 14 34.97 4.69
 4 6 -14 36.9 5.58
 4 6 -14 38.92 4.47
 -4 6 14 39.78 8.76
 4 -6 -14 32.41 4.26
 4 6 -13 337.93 15.75
 4 -6 -13 329.69 14.21
 -4 6 13 364.59 20.51
 -4 6 13 339.02 15.15
 4 6 -12 -1.86 3.48
 -4 6 12 12.35 3.57
 -4 6 12 19.31 7.23
 4 -6 -12 11.58 2.84
 4 6 -11 246.14 12.37
 4 6 -11 268.42 14
 4 -6 -11 259.32 10.89
 -4 6 11 260.19 12.1
 -4 6 11 270.68 16.68
 -4 6 10 397.11 18.07
 -4 6 10 426.33 17.71
 -4 6 10 428.29 18.74
 4 6 -10 424.24 17
 4 6 -10 491.96 19.99
 4 -6 -10 411.02 16.1
 -4 -6 10 442.48 20.31
 -4 6 9 598.05 24.14
 -4 -6 9 620.08 26.21
 4 6 -9 631.65 25.44
 4 -6 -9 572.85 21.62
 -4 6 9 639.33 24.88
 4 6 -9 609.31 22.7
 4 6 -8 224.01 9.71
 -4 6 8 219 11.44
 4 6 -8 240.56 12.58
 -4 -6 8 235.67 12.91
 4 6 -8 233.39 10.82
 -4 6 8 230.72 11.98
 4 6 -8 233.26 12.69
 -4 6 7 1309.55 20.39
 4 6 -7 1376.42 21.95
 -4 -6 7 1268.35 22.94
 4 6 -7 1285.62 17.51
 -4 6 7 1291.51 20.82
 4 -6 -7 1323.19 22.73
 4 6 -7 1328.47 22.4
 -4 6 6 168.08 8.56
 -4 6 6 178.39 9.12
 4 6 -6 210.6 9.69
 4 -6 -6 179.19 9.31
 -4 -6 6 197.19 9.72
 4 6 -6 203.78 9.46
 -4 6 5 1517.59 21.14
 -4 -6 5 1612.34 23.88
 -4 6 5 1609.44 23.47
 4 -6 -5 1615.43 22.26
 4 6 -5 1551.24 21.55
 -4 6 4 279.77 13.03
 -4 -6 4 291.75 13.81
 -4 6 4 271.21 13.53
 4 -6 -4 255.74 12.84
 4 6 -4 291.51 13.16
 -4 6 4 197.3 13.89
 -4 -6 4 259.27 13.13
 4 -6 -3 588.93 23.09
 -4 6 3 612.96 25.62
 4 6 -3 543.52 22.92
 -4 -6 3 567.04 20.15
 -4 6 3 552.24 23.7
 4 -6 -3 535.52 22.53
 -4 -6 3 561.68 23.75
 4 6 -3 555.79 23.56
 -4 6 3 526.8 22.82
 -4 -6 3 585.24 23.44
 4 -6 -2 650.24 28.11
 4 -6 -2 681.52 28.02
 -4 6 2 627.11 26.17
 -4 -6 2 710.29 27.44
 4 6 -2 679.68 26.91
 4 -6 -2 644.51 24.64
 -4 -6 2 672.39 26.74
 -4 6 1 1026.47 37.98
 -4 -6 1 986.12 38.23
 4 6 -1 1031.27 37.87
 4 -6 -1 1002.66 40.09
 4 -6 -1 996.03 36.62
 4 6 -1 972.65 38.23
 -4 6 1 996.8 38.03
 4 -6 -1 1026.8 39.59
 -4 6 0 1.61 3.41
 4 -6 0 9.3 4.56
 4 6 0 -2.48 4.36
 -4 -6 0 -3.85 4.62
 4 -6 0 4.49 5.57
 4 6 0 2.98 3.55
 4 -6 0 2.73 2.46
 4 6 0 7.94 3.81
 4 -6 0 8.3 5.56
 -4 6 0 -6.36 4.73
 -4 6 -1 421.46 17.98
 4 -6 1 421.13 18.72
 4 6 1 414.1 18.81
 4 -6 1 374.96 19.99
 4 6 1 419.64 18.15
 4 6 1 423.56 17.78
 4 -6 1 415.29 19.14
 -4 6 -1 422.11 17.82
 -4 6 -2 481.3 11.88
 4 6 2 485.74 12.44
 4 -6 2 498.39 16.15
 4 6 2 502.41 14.01
 4 -6 2 505.6 13.71
 4 -6 2 493.83 10.71
 4 -6 2 484.85 13.24
 4 -6 3 160.73 10.44
 4 6 3 140.31 7.61
 4 6 3 139.56 8.47
 4 -6 3 152.2 8.64
 -4 6 -3 151.83 8.55
 4 -6 3 156.59 6.98
 4 -6 3 146.06 8.1
 4 -6 4 769.92 16.29
 4 -6 4 713.2 19.63
 4 6 4 784.44 18.44
 4 -6 4 729.27 17.43
 -4 6 -4 767.52 17.27
 4 -6 4 787.33 16.26
 4 -6 5 951.01 37.55
 -4 6 -5 942.08 37.09
 4 -6 5 967.48 40.13
 -4 -6 -5 907.59 38.36
 4 -6 5 979.98 38.75
 4 6 5 1009.21 39.07
 -4 6 -5 990.59 38.16
 4 -6 5 996.35 36.99
 -4 -6 -5 945.22 35.52
 4 -6 5 1008.38 37.35
 -4 6 -6 93.79 8.15
 -4 -6 -6 93.44 8.22
 -4 -6 -6 81.1 5.4
 4 -6 6 91.37 6.86
 -4 6 -6 79.69 6.72
 4 -6 6 105.06 7.44
 -4 6 -7 1343.62 49.55
 -4 -6 -7 1274.98 49.74
 -4 6 -7 1300.02 49.98
 -4 -6 -7 1321.19 49.38
 -4 -6 -7 1253.78 46.75
 -4 6 -7 1355.9 48.97
 4 -6 7 1301.71 49.56
 4 -6 8 43.5 5.85
 -4 -6 -8 20.38 5.56
 -4 6 -8 23.09 6.05
 -4 6 -8 22.68 4.78
 -4 -6 -8 32.84 5.31
 -4 -6 -8 24.1 3.18
 -4 -6 -8 24.3 3.55
 -4 -6 -9 630.37 24.61
 -4 -6 -9 667.3 27.79
 -4 6 -9 700.48 27.23
 4 6 9 672.32 28.7
 4 6 10 11.92 5.1
 4 6 10 19.85 5.87
 -4 -6 -10 22.06 5.13
 -4 -6 -10 12.6 2.78
 4 6 11 100.38 9.44
 4 6 11 89.38 8.98
 -4 -6 -11 101.46 8.45
 4 6 12 20.62 6.38
 4 6 12 0.72 5.45
 -4 -6 -12 18.14 5.47
 4 6 13 34.08 7.73
 4 6 13 42.41 7.22
 -4 -6 -13 30.68 6.14
 4 6 14 24.66 7.36
 4 6 14 35.95 7.49
 -4 -6 -14 31.38 6.54
 4 6 15 -0.84 6.64
 4 6 15 1.81 6.7
 4 6 16 6.17 7.01
 4 6 16 0.96 7.22
 4 -6 16 13.33 9.13
 4 6 17 16.61 7.4
 4 6 17 23.53 8.99
 4 -6 17 11.62 8.83
 4 6 18 -2.91 7.92
 4 6 18 -9.75 9.46
 4 -6 18 7.32 9.81
 4 6 19 72.91 10.86
 4 -6 19 78.94 13.36
 4 6 19 63.94 11.43
 4 6 20 4.23 8.12
 4 -6 20 7.95 10.48
 4 6 20 20.45 10.15
 4 6 21 39.5 10.37
 4 -6 21 12.38 11.35
 4 6 21 35.4 11.59
 4 6 22 2.27 8.76
 4 -6 22 -1.43 11.51
 4 -6 23 63.61 14.84
 4 -6 24 48.66 14.45
 4 -6 25 57.67 15.02
 -4 7 28 -2.53 10.61
 -4 7 27 72.07 13.25
 -4 7 26 28.14 10.66
 -4 7 25 128.22 14.68
 -4 7 25 120.67 14.97
 -4 7 24 9.66 9.14
 -4 7 24 -4.55 10.71
 -4 7 23 268.81 18.73
 -4 7 23 218.77 18.93
 -4 7 23 255.72 15.25
 -4 7 22 1.94 7.86
 -4 7 22 16.81 10.23
 -4 7 22 3.67 5.67
 -4 7 21 153.99 13.68
 -4 7 21 169.75 15.84
 -4 7 21 173.64 11.78
 -4 7 20 16.43 7.33
 -4 7 20 4.95 5.1
 -4 7 20 6.51 9.43
 -4 7 19 390.29 20.92
 4 -7 -19 356.18 16.97
 -4 7 19 363.81 18.05
 -4 7 19 387.92 23.21
 -4 7 18 64.41 6.8
 4 7 -18 49.76 5.72
 -4 7 18 54.98 10.89
 -4 7 18 48.42 8.3
 -4 7 17 702.34 29.13
 4 7 -17 715.16 28.11
 -4 7 17 713.44 31.56
 -4 7 17 681.9 34.18
 -4 7 16 32.37 5.35
 -4 7 16 27.56 8.65
 4 7 -16 27.67 4.65
 4 7 -15 832.56 17.91
 -4 7 15 819.64 16.61
 -4 7 15 771.93 12.96
 4 7 -14 118.02 8.11
 4 7 -14 48 5.27
 -4 7 14 106.83 7.23
 -4 7 14 96.8 6.22
 4 7 -13 66.03 6.27
 -4 7 13 72.52 6.26
 -4 7 13 58.96 5.3
 -4 7 12 134.03 7.42
 -4 7 12 113.55 6.52
 4 -7 -12 112.78 5.52
 -4 -7 12 108.27 3.88
 -4 7 12 142.57 12.01
 -4 7 11 532.54 22.04
 -4 7 11 533.5 21.45
 4 -7 -11 526.56 20.05
 4 7 -11 558.26 22.44
 -4 -7 11 528.51 19.51
 -4 -7 11 534.31 24.71
 -4 7 11 569.11 27.09
 4 7 -10 86.49 5.31
 -4 7 10 86.36 6.31
 -4 7 10 97.68 6.71
 4 7 -10 95.97 8.18
 4 -7 -10 88.03 4.49
 -4 -7 10 93.62 8.62
 4 7 -10 105.46 7
 -4 7 10 86.65 7.13
 4 -7 -10 80.11 6.38
 4 -7 -9 288.6 14.04
 4 7 -9 257.47 10.53
 -4 7 9 257.93 12.12
 -4 -7 9 288.21 14.67
 4 -7 -9 231.18 9.4
 4 7 -9 281.67 13.8
 -4 7 9 264.2 13
 4 -7 -9 264.74 12.45
 4 -7 -8 43.42 5.63
 4 7 -8 39.04 3.07
 -4 -7 8 42.69 6.19
 4 7 -8 47.97 6.3
 4 7 -8 44.72 6.26
 4 -7 -8 37.73 6.13
 -4 7 8 30.4 4.87
 -4 7 8 37.13 5.51
 4 -7 -8 47.46 4.86
 -4 -7 7 19.1 5.21
 4 7 -7 26.51 5.27
 4 -7 -7 16 4.82
 -4 7 7 20.34 4.06
 4 7 -7 19.7 3.83
 -4 7 7 21.29 4.87
 4 -7 -7 26.91 4
 -4 7 6 0.46 3.78
 -4 -7 6 4.43 4.49
 4 7 -6 1.18 3.87
 4 -7 -6 -1.64 3.85
 -4 7 6 1.35 4.22
 4 -7 -6 1.8 2.86
 -4 7 5 13.57 4.42
 -4 -7 5 16.37 4.76
 4 -7 -5 18.62 4.38
 4 7 -5 11.37 4.33
 4 -7 -5 9.62 6.39
 -4 7 5 -0.64 3.96
 4 -7 -5 15.16 3.89
 -4 7 4 174.59 10.94
 4 -7 -4 195.44 10.25
 -4 -7 4 205.04 11.41
 4 -7 -4 203.28 10.76
 4 7 -4 214.7 10.69
 -4 -7 4 181.02 10.59
 4 -7 -3 98.66 8.25
 4 7 -3 112.24 6.8
 4 -7 -3 107.35 6.64
 4 -7 -3 104.44 4.64
 -4 -7 3 101.95 7.07
 4 -7 -2 100.2 8.39
 4 -7 -2 98.53 8.84
 -4 7 2 93.56 3.93
 4 -7 -2 101.98 4.97
 4 7 -2 105.32 7.02
 -4 7 2 97.88 6.83
 -4 -7 2 88.95 6.69
 4 -7 -1 23.28 5.95
 -4 7 1 18.54 2.81
 4 -7 -1 24.98 6.21
 -4 -7 1 2.25 2.45
 4 7 -1 25.17 4.43
 4 -7 -1 27.81 3.19
 -4 7 1 25.98 4.58
 -4 -7 1 15.75 4.62
 -4 -7 0 149.68 9.13
 4 -7 0 142.31 9.28
 4 7 0 147.15 9.49
 4 7 0 159.31 9.19
 4 -7 0 145.58 10.91
 4 7 0 158.21 9.02
 -4 7 0 153.12 8.9
 4 -7 0 158.94 10.72
 -4 7 -1 142.6 7.47
 4 7 1 130.59 7.37
 4 -7 1 127.41 9.28
 4 7 1 120.19 7.46
 4 -7 1 137.64 7.84
 4 7 1 133.32 6.77
 -4 7 -1 133.33 6.94
 4 -7 1 141.59 9.03
 -4 7 -2 82.03 6.23
 4 7 2 83.3 6.44
 4 -7 2 75.05 6.48
 4 7 2 82.19 6.78
 4 -7 2 74.6 7.89
 4 -7 2 90.23 5.39
 4 -7 2 88.92 7.37
 4 -7 3 100.64 6.58
 4 -7 3 125.33 9.48
 4 7 3 124.36 7.85
 4 7 3 105.38 7.59
 4 -7 3 112.17 7.8
 4 -7 3 118.13 7.91
 4 -7 4 77.96 6.67
 4 7 4 77.67 7.11
 4 -7 4 82.4 7.4
 4 7 4 72.56 7.26
 -4 7 -4 77.13 8.02
 4 -7 4 80.17 8.31
 4 -7 4 75.5 6.01
 4 -7 4 62.38 6.76
 -4 -7 -5 587.5 26.31
 4 -7 5 600.59 26.38
 4 7 5 628.81 26.74
 -4 7 -5 626.26 26.46
 4 -7 5 633.98 25.07
 4 -7 5 625.47 25.82
 -4 7 -5 599.22 25.2
 -4 -7 -6 15.97 5.75
 4 -7 6 16.97 5.48
 -4 7 -6 12.65 5.62
 4 -7 6 17.87 4.63
 4 -7 6 19.25 4.7
 -4 7 -6 18.83 4.64
 -4 7 -7 698.07 28.84
 4 -7 7 686.85 27.44
 -4 -7 -7 654.04 28.28
 4 -7 7 669.78 28.1
 -4 7 -7 664.25 27.56
 -4 -7 -8 175.97 11.29
 -4 7 -8 182.79 10.62
 4 -7 8 188.67 11.13
 -4 -7 -8 168.77 9.04
 -4 -7 -8 197.97 11.34
 4 -7 9 279.97 15.13
 -4 -7 -9 320.68 15.51
 -4 -7 -9 291.67 12.68
 4 7 10 50.64 7.09
 -4 -7 -10 40.39 5.94
 -4 -7 -10 44.72 3.24
 4 7 10 29.09 6.48
 4 7 11 330.5 17.39
 4 7 11 316.91 17.39
 -4 -7 -11 289.53 11.69
 -4 -7 -11 318.73 15.97
 4 7 12 14.09 6.38
 4 7 12 25.03 6.51
 -4 -7 -12 15.21 2.31
 -4 -7 -12 21.55 5.45
 4 7 13 614.8 27.14
 4 7 13 582.12 26.59
 -4 -7 -13 619.82 25.18
 -4 -7 -13 506.92 19.37
 4 7 14 230.52 15.78
 4 7 14 264.91 16.1
 -4 -7 -14 290.41 14.95
 -4 -7 -14 223.43 9.02
 4 7 15 656.4 29.26
 4 7 15 635.43 28.38
 -4 -7 -15 527.88 19.67
 -4 -7 -15 714.93 26.97
 4 7 16 41.3 8.68
 4 7 16 50.68 10
 4 7 17 591.73 29.47
 4 7 17 578.45 30.02
 4 7 18 11.75 7.41
 4 -7 18 28.68 10.16
 4 7 18 28.35 9.41
 4 -7 19 447.83 26.6
 4 7 19 361.61 22.45
 4 7 19 371.12 23.74
 4 7 20 31.95 10.11
 4 -7 20 50.24 12.76
 4 7 20 19.3 9.92
 4 7 21 59.79 11.43
 4 -7 21 114.4 15.11
 4 7 21 79.9 13.49
 4 7 22 20.6 9.66
 4 -7 22 8.77 11.22
 4 7 22 -3.98 11.29
 4 7 23 84.8 13.26
 4 -7 23 121.25 16.91
 4 7 23 85.76 14.77
 4 -7 24 10.93 12.97
 4 -7 25 121.89 18.61
 -4 8 28 7.6 11.22
 -4 8 27 4.9 10.38
 -4 8 26 14.16 10.12
 -4 8 25 23.76 10.14
 -4 8 24 4.76 6.67
 -4 8 24 -2.17 8.37
 -4 8 23 -5.88 6.74
 -4 8 23 6.77 9.76
 -4 8 23 -3.11 8.87
 -4 8 22 1.88 6.07
 -4 8 22 10.09 10.32
 -4 8 22 2.95 7.63
 -4 8 21 6.58 5.74
 -4 8 21 5.55 9.65
 -4 8 21 13.03 7.9
 -4 8 20 17.69 5.98
 -4 8 20 19.72 9.62
 -4 8 20 16.55 7.59
 -4 8 19 22.24 5.72
 -4 8 19 12.94 9.43
 -4 8 19 13.17 6.97
 -4 8 18 6.21 6.48
 -4 8 18 2.58 4.77
 -4 8 18 -5.28 9
 4 8 -17 34.78 5.26
 -4 8 17 26.97 5.74
 -4 8 17 36.16 9.58
 4 8 -16 18.82 4.56
 -4 8 16 26.02 5.32
 -4 8 16 16.39 2.47
 -4 8 16 27.21 9.46
 4 8 -15 126.23 7.75
 -4 8 15 89.33 11.46
 -4 8 15 116.43 8.24
 -4 8 15 95.99 5.4
 -4 8 14 34.32 8.86
 4 8 -14 35.95 5.68
 -4 8 14 20.85 3.19
 -4 8 14 27.73 5.05
 4 8 -13 -5.23 4.39
 -4 8 13 -1.73 2.63
 -4 8 13 1.65 3.89
 -4 -8 13 -0.3 1.34
 -4 8 13 8.32 8.03
 -4 8 12 5.95 2.91
 4 8 -12 6.61 4.2
 -4 8 12 12.42 4.1
 -4 -8 12 8.17 2.03
 -4 8 12 8.04 7.35
 -4 -8 11 38.26 3.01
 -4 8 11 38.48 5.08
 4 8 -11 -1.17 3.49
 -4 8 11 30.74 5.33
 -4 8 11 34.51 8.55
 -4 -8 11 49.01 7.22
 4 8 -10 621.05 23.79
 4 -8 -10 537.62 20.52
 -4 -8 10 600.1 26.26
 -4 8 10 611.78 23.99
 4 8 -10 573.9 21.47
 4 8 -9 852.12 12.06
 4 -8 -9 903.98 20.43
 4 8 -9 965.77 20.75
 -4 -8 9 900.43 21.84
 4 8 -9 905.32 17.49
 -4 8 9 809.47 17.37
 4 8 -8 1198.94 21.97
 4 -8 -8 1156.44 21.94
 4 8 -8 1020.46 11.33
 4 -8 -8 1179.35 22.41
 -4 8 8 1156.49 20.02
 -4 -8 8 1188.6 24.29
 4 -8 -7 464.97 13.14
 4 8 -7 505.22 13.52
 -4 -8 7 513.47 15.58
 4 8 -6 1143.84 19.1
 4 -8 -6 1162.74 23.9
 4 -8 -6 1179.67 19.59
 -4 -8 6 1210.33 22.67
 -4 -8 5 242.07 10.95
 4 -8 -5 224.9 12.07
 4 8 -5 212.66 8.95
 4 -8 -5 214.66 8.98
 -4 -8 5 217.24 9.22
 -4 -8 4 910.67 16.87
 4 -8 -4 922.09 19.34
 4 -8 -4 891.79 10.44
 4 -8 -4 921.34 16.45
 4 8 -4 915.68 16.29
 4 -8 -3 1080.1 21.76
 4 -8 -3 1174.46 17.95
 4 -8 -3 1076.37 12.83
 -4 -8 3 1051.83 18.12
 4 -8 -2 1130.91 23.39
 4 -8 -2 1020.23 22.7
 -4 8 2 1050.12 12.08
 4 -8 -2 1091.1 14.56
 -4 -8 2 1073.87 18.64
 -4 8 2 1125.64 18.42
 4 -8 -1 816.25 20.2
 4 -8 -1 831.01 19.96
 -4 8 1 818.42 15.5
 -4 8 1 832.18 11.49
 4 -8 -1 820.53 12.83
 4 8 -1 852.7 16.68
 -4 -8 1 775.35 15.72
 4 8 0 908.69 17.87
 4 -8 0 931.7 17.79
 4 -8 0 944.11 21.78
 -4 8 0 889.06 12.89
 4 8 0 911.06 16.64
 -4 8 0 937.05 16.36
 4 -8 0 944.85 20.6
 4 -8 1 24.5 5.17
 4 8 1 24.94 4.59
 4 8 1 30.48 5.07
 4 -8 1 0.42 2.82
 4 -8 1 27.08 6.43
 4 8 1 18.18 4.09
 4 -8 1 17.89 3.43
 -4 8 -1 16.32 4.26
 -4 8 -1 19.79 3.58
 4 -8 1 14.63 5.95
 4 -8 2 111.08 7.81
 4 8 2 98.52 7.45
 4 8 2 125.48 8.19
 4 -8 2 108.92 9.37
 4 -8 2 115.25 6.51
 4 8 2 122.02 6.82
 -4 8 -2 105.62 6.82
 4 -8 2 122.82 9.04
 4 -8 3 418.01 13.09
 4 8 3 419.17 13.24
 4 8 3 441.46 13.64
 4 -8 3 418.81 12.66
 4 -8 3 438.19 16.04
 4 -8 3 411.52 13.55
 4 -8 4 1068.15 41.65
 -4 8 -4 1147.63 42.68
 4 8 4 1013.5 41.92
 4 -8 4 1105.06 40.61
 4 -8 4 1027.92 41.72
 4 8 4 1074.56 42.13
 -4 8 -5 425.77 18.65
 4 -8 5 409.9 18.93
 -4 8 -5 416.96 20.03
 4 -8 5 420.55 18.16
 4 8 5 385.62 19.3
 4 -8 5 412.28 19.5
 4 -8 6 1000.25 39.58
 -4 8 -6 1001.95 38.98
 -4 8 -6 1047.24 40.45
 4 -8 6 1007.21 38.57
 -4 -8 -6 994.37 39.86
 4 -8 6 986.89 40.17
 4 8 6 985.62 40.29
 -4 -8 -7 249.99 13.54
 4 -8 7 245.13 13.29
 -4 8 -7 227.06 12.59
 -4 -8 -8 257.31 14.11
 4 -8 8 272.95 14.27
 -4 -8 -9 8.06 5.17
 -4 -8 -9 19.1 4.95
 4 -8 9 13.82 4.29
 -4 -8 -9 8.32 3.91
 -4 -8 -10 161.36 8.73
 4 8 10 162.16 12.06
 -4 -8 -10 179.34 10.95
 4 -8 10 153.03 10.76
 4 8 11 55.22 7.86
 4 8 11 59.16 7.86
 -4 -8 -11 55.38 7.05
 4 8 12 10.6 5.99
 -4 -8 -12 -1.71 5.04
 4 8 12 10.65 6.54
 -4 -8 -13 20.99 5.98
 4 8 13 18.33 6.58
 4 8 13 12.15 6.75
 -4 -8 -14 16.08 5.91
 4 8 14 16.69 6.88
 4 8 14 18.25 7.46
 -4 -8 -15 9.62 5.71
 4 8 15 12.25 7.46
 4 8 15 1.86 6.99
 4 8 16 43.95 8.75
 4 8 16 35.4 8.53
 4 8 17 51.61 9.82
 4 8 17 40.68 9.73
 4 8 18 66.57 10.43
 4 8 18 67.18 11.88
 4 8 19 6.2 7.94
 4 8 19 20.83 10.3
 4 -8 19 12.05 10.53
 4 8 20 32.23 9.97
 4 8 20 43.8 11.02
 4 -8 20 68.24 13.44
 4 8 21 2.23 8.97
 4 8 21 1.27 9.88
 4 -8 21 -5.8 10.99
 4 8 22 84.28 12.87
 4 -8 22 120.06 16.87
 4 8 22 77.12 13.78
 4 8 23 9.49 9.76
 4 -8 23 12.38 12.99
 4 8 23 9.7 11.02
 4 8 24 45 11.82
 4 -8 24 59.08 15.4
 4 8 24 40.27 13.29
 -4 9 27 -8.6 10.1
 -4 9 26 92.57 14.01
 -4 9 25 1.14 9.44
 -4 9 24 296.74 16.98
 -4 9 24 268.62 19.83
 -4 9 23 16.03 6.99
 -4 9 23 6.28 8.57
 -4 9 22 311.86 17.3
 -4 9 22 315.59 20.18
 -4 9 21 16.07 6.26
 -4 9 21 29.96 8.17
 -4 9 20 344.48 18.26
 -4 9 20 391.32 21.44
 -4 9 19 5.9 6.93
 -4 9 19 13 9.9
 -4 9 19 7.93 5.29
 -4 9 18 340.65 21.72
 -4 9 18 340.59 17.34
 -4 9 17 4.18 8.59
 -4 9 17 0.52 4.56
 -4 9 16 888.23 41.43
 4 9 -16 930.06 35.37
 -4 9 16 888.54 36.31
 -4 9 15 3.84 4.73
 -4 9 15 -1 7.84
 -4 9 14 309.34 15.36
 -4 -9 14 306.28 11.53
 -4 9 14 290.2 19.3
 -4 9 13 14.11 4.57
 -4 -9 13 11.64 2.24
 -4 9 13 12.25 8
 4 9 -13 5.51 4.7
 -4 9 12 267.92 13.56
 4 9 -12 268.38 13.57
 -4 -9 12 253.96 10.86
 -4 9 12 292.09 18.12
 4 9 -11 109.54 8.08
 -4 -9 11 124.05 10.61
 -4 9 11 105.66 7.91
 -4 9 11 107.79 8.04
 -4 -9 10 855.01 21.75
 -4 9 10 767.03 16.26
 4 9 -10 699.47 10.26
 4 9 -9 0.9 1.68
 -4 -9 9 7.02 5.22
 4 -9 -9 1.78 3.52
 4 9 -9 -4.45 4.26
 -4 9 9 -2.37 4.71
 4 9 -9 6.92 5.32
 4 -9 -9 -1.03 4.27
 4 9 -8 296.58 14.57
 -4 9 8 290.62 14.72
 4 -9 -8 298.35 15.27
 4 9 -8 304.86 15.26
 -4 -9 8 350.3 17.2
 -4 -9 7 -0.6 4.81
 4 -9 -7 4.45 3.76
 4 9 -7 2.08 4.2
 4 -9 -7 1.75 4
 4 -9 -7 0.63 6.72
 -4 -9 6 87.53 7.97
 4 -9 -6 79.26 6.81
 4 -9 -6 82.05 6.98
 4 -9 -6 81.02 9.29
 4 9 -6 83.46 6.96
 -4 -9 5 16.47 4.72
 4 -9 -5 15.15 4.12
 -4 -9 5 16.88 4.85
 4 -9 -5 16.86 2.07
 4 -9 -5 9.91 6.24
 4 9 -5 20.01 4.29
 4 -9 -5 14.24 4.07
 -4 -9 4 3.94 3.99
 4 -9 -4 2.56 5.15
 4 -9 -4 -1.78 3.43
 -4 -9 4 7.62 4.52
 4 -9 -4 3.48 2.03
 4 9 -4 -0.34 3.53
 4 -9 -4 2.78 3.26
 4 -9 -3 -0.54 5.22
 4 -9 -3 2.9 2.24
 -4 -9 3 1.38 3.79
 -4 -9 3 2.67 4.03
 4 -9 -2 6.94 5.26
 -4 9 2 8.21 3.78
 -4 -9 2 11.35 4.19
 4 -9 -2 8.18 2.48
 -4 9 2 3.87 2.26
 -4 -9 2 2.12 3.69
 4 9 -1 -1.58 4.26
 -4 9 1 1.09 2.51
 -4 -9 1 -2.11 3.68
 4 -9 -1 6.65 5.95
 4 -9 -1 1.14 6.54
 -4 9 1 0.32 3.73
 -4 -9 1 -1.33 3.74
 4 -9 0 104.7 7.6
 4 -9 0 93.48 9.14
 -4 9 0 107.48 7.16
 4 -9 0 113.44 9.89
 4 9 0 107.64 7.52
 -4 9 0 105.5 6.15
 -4 -9 0 102.3 8.49
 4 -9 1 3.62 4.01
 4 9 1 0.83 3.6
 4 -9 1 2.28 3.43
 4 -9 1 10.15 5.51
 4 9 1 -0.34 3.41
 4 -9 1 3.39 3.07
 4 -9 1 10.95 6.18
 -4 9 -1 5.8 3.81
 -4 9 -1 2.56 3.16
 4 9 2 414.26 13.57
 4 -9 2 440.35 13.67
 4 -9 2 418.3 13.76
 4 9 2 446.5 14.66
 -4 9 -2 436.75 11.68
 4 -9 2 506.95 17.8
 4 9 2 421.62 11.81
 4 -9 2 460.71 15.83
 -4 9 -2 439.29 12.38
 4 -9 3 124.84 8.49
 -4 9 -3 139.16 7.85
 4 -9 3 104.66 7.16
 4 9 3 111.74 8.89
 4 9 3 101.7 8.2
 4 -9 3 114.64 8.49
 4 9 4 943.15 39.23
 4 -9 4 968.5 38.69
 4 9 4 1006.59 39.02
 4 -9 4 988.12 37.47
 4 -9 4 992.45 38.84
 4 9 5 5.24 4.79
 4 -9 5 2.52 4.75
 -4 9 -5 -0.57 5.78
 4 -9 5 6.04 4.22
 4 -9 5 3.95 4.23
 -4 9 -5 -3.42 4.47
 4 -9 6 689.61 28.29
 4 9 6 638.44 28.07
 4 -9 6 662.26 27.75
 -4 -9 -6 619.19 27.75
 4 9 7 6.56 5.08
 4 -9 7 4.07 5.19
 4 -9 7 5.21 4.47
 -4 -9 -7 9.48 5.44
 4 -9 8 206.23 12.31
 -4 -9 -8 204.85 12.32
 -4 -9 -9 38.63 6.22
 -4 -9 -9 32.41 5.65
 -4 -9 -9 34.27 5.21
 4 -9 9 26.47 5.47
 -4 -9 -10 523.65 21.34
 4 9 10 483.5 24.5
 -4 -9 -10 550.5 23.36
 4 -9 10 485.7 23.14
 -4 -9 -11 45.36 6.6
 4 9 11 37.3 7.21
 4 -9 11 39.8 6.5
 4 9 12 667.03 30.14
 -4 -9 -12 644.99 28
 4 9 12 614.46 29.51
 -4 -9 -13 72.87 7.81
 4 9 13 58.69 8.96
 4 9 13 75.61 9.44
 4 9 14 392.62 22.37
 4 9 14 409.15 22.69
 -4 -9 -14 432.47 20.7
 4 9 15 -0.94 6.54
 4 9 15 -0.9 6.35
 -4 -9 -15 1.29 5.83
 4 9 16 413.66 23.99
 4 9 16 431.17 23.66
 -4 -9 -16 432 21.33
 4 9 17 22.41 8.09
 4 9 17 26.35 9.02
 4 9 18 350.54 21.93
 4 9 18 384.29 23.35
 4 9 19 83.88 11.83
 4 9 19 91.14 12.92
 4 9 20 141.09 14.5
 4 -9 20 173.43 18.12
 4 9 20 137.2 15.53
 4 9 21 7.87 8.31
 4 9 21 -1.28 10.2
 4 -9 21 -1.49 11.2
 4 9 22 25.58 10.65
 4 9 22 17.35 11.18
 4 -9 22 36.94 13.53
 4 9 23 2.39 9.73
 4 -9 23 -1.59 12.44
 4 9 23 -13.89 11.35
 4 9 24 91.9 14.12
 4 -9 24 86.65 17
 4 9 24 76.3 14.83
 -4 10 27 28.47 11
 -4 10 26 -7.18 10.1
 -4 10 25 19.63 10.1
 -4 10 24 -2.12 7.03
 -4 10 24 -4.43 9.05
 -4 10 23 13 6.86
 -4 10 23 17.99 9.2
 -4 10 22 8.62 6.49
 -4 10 22 8.03 8.26
 -4 10 21 -5.11 5.89
 -4 10 21 0.96 7.65
 -4 10 20 6.77 5.84
 -4 10 20 5.45 7.27
 -4 10 19 14.86 6.01
 -4 10 18 60.44 7.68
 -4 10 17 15.95 5.64
 -4 10 16 66.54 7.33
 -4 10 15 46.74 6.56
 -4 -10 15 53.75 3.26
 -4 10 14 223.2 12.42
 -4 -10 14 199.91 8.71
 -4 10 13 1.5 4.35
 -4 -10 13 1.43 2.31
 -4 10 12 -1.95 4.16
 -4 10 12 -4.24 4.25
 -4 -10 12 3.81 2.59
 4 10 -11 173.75 10.68
 -4 10 11 182.59 10.44
 -4 -10 11 173.13 12.92
 -4 -10 10 304.16 16.4
 4 -10 -10 225.63 9.53
 4 10 -10 305.28 14.9
 4 10 -10 318.22 14.27
 -4 10 10 299.12 13.61
 4 10 -10 273.22 10.26
 -4 10 9 984.56 27.89
 4 -10 -9 980.27 29.28
 4 10 -9 998.14 29.11
 -4 -10 9 977.02 31.35
 4 -10 -8 424.77 19.72
 4 -10 -8 450.16 19.95
 4 10 -8 413.25 19.42
 -4 -10 8 436.23 21.44
 4 -10 -7 907.26 35.96
 4 10 -7 912.9 35.26
 4 -10 -7 839.8 35.16
 -4 -10 7 953.47 37.9
 -4 -10 6 626.75 25.02
 -4 -10 6 650.72 27.27
 4 -10 -6 601.21 25.72
 4 10 -6 593.71 24.75
 4 -10 -6 558.67 24.64
 4 -10 -5 1207.68 43.77
 4 -10 -5 1125.7 43.61
 -4 -10 5 1093.34 42.28
 -4 -10 5 1135.85 44.74
 4 -10 -5 1064.01 39.6
 4 -10 -5 1095.18 45.4
 4 -10 -5 1144 42.25
 4 10 -5 1169.51 42.16
 4 -10 -4 558.02 24.7
 4 -10 -4 561.8 25.66
 -4 -10 4 562.5 23.71
 -4 -10 4 623.53 26.13
 4 -10 -4 580.4 21.72
 4 -10 -4 590.19 23.59
 -4 -10 3 1475.91 55.52
 -4 -10 3 1429.13 53.01
 4 -10 -3 1403.66 51.28
 4 -10 -3 1504.11 55.72
 -4 -10 2 338.92 16.68
 -4 10 2 308.67 12.49
 -4 -10 2 288.65 14.36
 -4 10 2 300.12 16.04
 4 -10 -2 337.53 17.5
 4 -10 -1 1313.36 47.81
 -4 10 1 1309.88 44.4
 -4 10 1 1319.51 43
 -4 -10 1 1094.33 41.23
 4 -10 -1 1368.47 48.26
 4 -10 0 316.41 17.68
 4 -10 0 350.2 16.55
 -4 10 0 337.76 14.06
 4 10 0 329.77 15.46
 4 -10 0 340.41 14.33
 -4 10 0 314.51 14.94
 4 -10 0 317.28 17.8
 4 -10 1 426.51 13.48
 4 10 1 475.26 14.08
 4 -10 1 423.67 16.54
 4 -10 1 430.88 14.6
 -4 10 -1 440.38 11.78
 4 10 1 436.06 12.91
 -4 10 -1 467.53 13.06
 4 -10 1 446.74 16.65
 4 -10 2 581.72 22.07
 4 10 2 582.37 22.28
 4 10 2 632.71 23.79
 4 -10 2 548.31 22.54
 -4 10 -2 548.39 20.75
 4 10 2 545.58 20.85
 4 -10 2 578.34 24.01
 -4 10 -2 577.35 21.18
 4 -10 3 641.84 27.44
 -4 10 -3 659.78 25.98
 4 10 3 681.9 28.42
 4 -10 3 638.6 25.84
 4 10 3 630.32 25.25
 4 10 3 655.79 27.15
 4 -10 3 647.75 26.99
 4 -10 4 366.57 17.63
 -4 10 -4 351.57 16.4
 4 10 4 357.7 18.27
 4 -10 4 359.48 16.27
 4 10 4 359.43 17.34
 4 -10 4 372.2 17.4
 4 -10 5 897.2 36.94
 4 -10 5 920.56 35.62
 4 10 5 917.62 36.95
 4 -10 5 917.7 36.8
 -4 10 -5 921.39 35.84
 4 10 6 113.87 9.15
 4 -10 6 103.17 8.88
 4 -10 6 121.67 8.98
 -4 10 -6 117 8.75
 4 -10 7 98.34 8.26
 -4 -10 -7 83.75 8.37
 4 -10 7 78.44 8.5
 4 10 7 92.88 8.62
 4 -10 8 89.59 7.93
 -4 -10 -8 74.81 7.84
 -4 -10 -9 76.56 7.89
 4 -10 9 93.58 8.34
 -4 -10 -9 85.37 7.52
 4 -10 10 7.07 5.02
 4 10 10 -4.45 5.97
 -4 -10 -10 -0.54 4.53
 -4 -10 -10 1.49 4.75
 4 10 11 51.13 8.19
 -4 -10 -11 47.77 6.74
 -4 -10 -11 57.97 6.55
 4 -10 11 66.44 7.64
 4 -10 12 0.63 5.01
 -4 -10 -12 2.91 5.41
 4 10 12 0.81 6.06
 4 10 13 0.85 6.35
 -4 -10 -13 2.41 5.47
 4 10 13 -3.39 6.54
 -4 -10 -14 22.67 6.17
 4 10 14 8.97 6.73
 4 10 14 3.54 6.76
 4 10 15 -2.85 6.88
 4 10 15 -4.6 6.66
 -4 -10 -15 -4.52 5.95
 4 10 16 -3.02 7.63
 4 10 16 5.74 7.98
 -4 -10 -16 -7.32 6.36
 4 10 17 9.93 7.9
 4 10 17 3.2 7.67
 4 10 18 8.25 8.62
 4 10 18 5.62 8.43
 4 10 19 7.48 8.55
 4 10 19 21.3 10.29
 4 10 20 71.63 11.75
 4 10 20 29.72 10.99
 4 10 21 39.77 10.73
 4 -10 21 22.93 12.67
 4 10 21 23.22 10.87
 4 10 22 19.94 10.01
 4 10 22 9.41 10.33
 4 -10 22 22.18 13.9
 4 10 23 30.13 10.66
 4 -10 23 24.48 13.52
 4 10 23 30.64 11.91
 4 10 24 20.97 10.9
 4 -10 24 16.73 13.77
 4 10 24 33.21 13.43
 -4 11 26 1.21 9.77
 -4 11 25 97.95 13.68
 -4 11 24 6.5 7.02
 -4 11 24 8.95 9.63
 -4 11 23 121.96 11.23
 -4 11 23 136.3 14.33
 -4 11 22 -2.05 6.66
 -4 11 22 14.25 8.67
 -4 11 21 210.11 13.86
 -4 11 21 221.65 16.64
 -4 11 20 3.86 6.2
 -4 11 19 391.02 19.76
 -4 11 18 21.65 6.33
 -4 11 17 353.87 18.13
 -4 11 16 4.58 5.21
 -4 -11 15 269.97 10.96
 -4 11 15 244.99 14.45
 -4 -11 14 6.56 2.83
 -4 11 14 8.85 5.21
 -4 -11 13 128.1 7.02
 -4 11 13 144.34 10.17
 -4 11 12 74.3 7.56
 -4 11 12 64.98 6.6
 -4 -11 12 73.82 5.3
 -4 -11 11 225.78 14.9
 4 -11 -11 206.44 8.65
 4 11 -11 232.84 12.8
 -4 11 11 252.84 12.21
 4 11 -11 211.66 8.87
 4 11 -10 -0.25 1.37
 4 -11 -10 0.81 1.3
 4 11 -10 0.52 4.84
 4 -11 -10 5.49 4.65
 4 11 -10 -5.97 5.15
 -4 11 10 3.64 4.77
 -4 -11 10 -0.75 6
 -4 -11 9 104.18 9.95
 4 -11 -9 83.72 7.84
 4 11 -9 87.57 8.01
 -4 11 9 97.82 7.71
 4 11 -9 99.12 8.06
 4 -11 -8 18.55 4.82
 4 11 -8 20 4.93
 -4 -11 8 21.75 6.3
 4 -11 -8 14.06 4.67
 -4 -11 7 282.17 16.27
 4 -11 -7 279.49 14.03
 4 11 -7 279.63 13.86
 4 -11 -6 101.26 7.15
 4 11 -6 70.22 6.51
 -4 11 6 76.94 7.96
 -4 -11 6 80.66 6.84
 -4 11 6 68.88 6.65
 -4 -11 6 83.56 8.64
 4 -11 -6 89.32 4.25
 4 -11 -6 90.47 7.83
 4 11 -5 25.03 4.49
 4 -11 -5 28.27 4.45
 -4 -11 5 22.59 4.66
 4 -11 -5 19.35 5.52
 -4 11 5 26.37 5.73
 -4 -11 5 41.45 6.71
 4 -11 -5 24.48 2.72
 4 -11 -5 23.6 4.93
 -4 11 4 100.96 8.36
 -4 -11 4 93.55 8.77
 4 -11 -4 84.3 4.95
 -4 -11 4 79.67 6.77
 4 -11 -4 76.27 8.27
 -4 11 3 3.93 4.57
 4 -11 -3 5.43 5.42
 4 -11 -3 -1.47 2.38
 -4 -11 3 3.27 3.94
 -4 11 2 0.72 2.6
 4 -11 -2 8.85 6.18
 -4 11 2 8 4.99
 -4 -11 2 2.86 3.68
 -4 11 2 2.64 3.31
 -4 11 1 97.97 7.01
 -4 -11 1 109.96 6.82
 -4 11 1 110.05 9.1
 4 -11 -1 102.79 9.58
 -4 11 1 111.47 6.24
 4 -11 -1 100.78 6.33
 4 -11 -1 122.26 11.08
 -4 -11 0 21.39 2.44
 -4 11 0 15.74 3.66
 4 -11 0 19.13 4.77
 4 -11 0 34.57 6.89
 -4 11 0 19.01 4.36
 4 -11 0 16.9 7.5
 4 -11 1 276.5 15.08
 -4 11 -1 287.52 13.24
 4 11 1 328.88 14.66
 4 11 1 277.91 13.83
 -4 11 -1 286.84 13.64
 4 -11 1 324.92 17.31
 4 -11 2 1.07 3.86
 4 -11 2 4.86 4.25
 4 11 2 -0.85 3.75
 -4 11 -2 1.96 3.81
 4 11 2 2.32 3.47
 -4 11 -2 -1.96 3.89
 4 -11 3 961.48 38.72
 4 11 3 1018.89 39.71
 4 11 3 888.65 37.55
 4 -11 3 903.87 37.5
 -4 11 -3 985.11 36.97
 4 11 3 937.04 36.21
 -4 -11 -3 1020.7 36.89
 -4 11 -3 998.07 36.85
 -4 11 -4 34.23 5.53
 4 -11 4 31.55 5.61
 4 11 4 37.72 5.68
 4 -11 4 39.77 5.86
 4 11 4 24.36 6.17
 4 -11 5 1105.31 42.97
 4 -11 5 1031.22 42.09
 4 11 5 1102.85 42.58
 -4 11 -5 1080.3 41.46
 4 -11 6 17.46 5.74
 4 11 6 22.4 5.32
 4 -11 6 24.3 5.26
 -4 11 -6 24.47 5.57
 4 -11 7 423.92 20.09
 4 -11 7 428.61 20.33
 4 11 7 405.2 20.16
 -4 -11 -7 399.35 19.54
 4 -11 8 38.91 6.44
 4 11 8 40.67 6.73
 4 -11 8 34.62 6.98
 -4 -11 -8 39.53 6.85
 -4 -11 -9 503.71 22.72
 -4 -11 -9 551.47 22.98
 4 -11 9 509.64 23.85
 4 11 10 7.75 6.51
 -4 -11 -10 10.54 5.12
 -4 -11 -10 14.24 5.76
 4 -11 10 2.45 4.89
 4 11 11 671.88 32.78
 4 -11 11 722.36 31.52
 -4 -11 -11 775.7 31.39
 -4 -11 -11 745.93 29.79
 4 -11 12 34.24 6.51
 -4 -11 -12 26.57 6.09
 -4 -11 -12 24.85 5.66
 4 11 12 32.68 7.24
 4 11 13 420.49 22.16
 -4 -11 -13 384.06 19.33
 4 -11 13 362.3 19.57
 -4 -11 -14 7.56 5.71
 4 11 14 9.19 7.27
 4 11 14 3.64 6.45
 4 11 15 488.7 25.29
 4 11 15 432.39 24.41
 -4 -11 -15 439.6 21.81
 4 11 16 13.27 8.49
 4 11 16 13.71 8.1
 -4 -11 -16 4.68 5.89
 4 11 17 313.71 20.53
[truncated: 1,295,589 more chars]
