# Supplementary material for: Isolation, bonding and reactivity of a monomeric stibine oxide
Source: Nat Chem. 2023 Mar 23;15(5):633–40. doi: 10.1038/s41557-023-01160-x (PMC10159848; doi:10.1038/s41557-023-01160-x)
Supplement: Supplementary file 24 — Crystallographic information file for compound 9. [file 41557_2023_1160_MOESM24_ESM.cif]

data_9
_audit_creation_date               2021-07-29
_audit_creation_method
;
Olex2 1.3
(compiled 2020.11.12 svn.r5f609507 for OlexSys, GUI svn.r6226)
;
_shelx_SHELXL_version_number       '2018/3'
_audit_contact_author_address      ?
_audit_contact_author_email        ?
_audit_contact_author_name         ''
_audit_contact_author_phone        ?
_publ_contact_author_id_orcid      ?
_publ_section_references
;
Dolomanov, O.V., Bourhis, L.J., Gildea, R.J, Howard, J.A.K. & Puschmann, H.
 (2009), J. Appl. Cryst. 42, 339-341.

Sheldrick, G.M. (2015). Acta Cryst. A71, 3-8.

Sheldrick, G.M. (2015). Acta Cryst. C71, 3-8.
;
_chemical_name_common              ?
_chemical_name_systematic          ?
_chemical_formula_moiety           'C36 H51 F2 Sb1'
_chemical_formula_sum              'C36 H51 F2 Sb'
_chemical_formula_weight           643.51
_chemical_absolute_configuration   ?
_chemical_melting_point            ?
_chemical_oxdiff_formula           'Sb1 F2 C36 H51 '
_chemical_oxdiff_usercomment       'JSW0304 '
loop_
  _atom_type_symbol
  _atom_type_description
  _atom_type_scat_dispersion_real
  _atom_type_scat_dispersion_imag
  _atom_type_scat_source
 'C' 'C' 0.0181 0.0091 'International Tables Vol C Tables 4.2.6.8 and 6.1.1.4'
 'H' 'H' 0.0000 0.0000 'International Tables Vol C Tables 4.2.6.8 and 6.1.1.4'
 'F' 'F' 0.0727 0.0534 'International Tables Vol C Tables 4.2.6.8 and 6.1.1.4'
 'Sb' 'Sb' -0.0562 5.8946
 'International Tables Vol C Tables 4.2.6.8 and 6.1.1.4'

_shelx_space_group_comment
;
The symmetry employed for this shelxl refinement is uniquely defined
by the following loop, which should always be used as a source of
symmetry information in preference to the above space-group names.
They are only intended as comments.
;
_space_group_crystal_system        'cubic'
_space_group_IT_number             220
_space_group_name_H-M_alt          'I -4 3 d'
_space_group_name_Hall             'I -4bd 2c 3'
loop_
  _space_group_symop_operation_xyz
 'x, y, z'
 '-x+1/2, -y, z+1/2'
 '-x, y+1/2, -z+1/2'
 'x+1/2, -y+1/2, -z'
 'z, x, y'
 'z+1/2, -x+1/2, -y'
 '-z+1/2, -x, y+1/2'
 '-z, x+1/2, -y+1/2'
 'y, z, x'
 '-y, z+1/2, -x+1/2'
 'y+1/2, -z+1/2, -x'
 '-y+1/2, -z, x+1/2'
 'y+1/4, x+1/4, z+1/4'
 '-y+1/4, -x+3/4, z+3/4'
 'y+3/4, -x+1/4, -z+3/4'
 '-y+3/4, x+3/4, -z+1/4'
 'x+1/4, z+1/4, y+1/4'
 '-x+3/4, z+3/4, -y+1/4'
 '-x+1/4, -z+3/4, y+3/4'
 'x+3/4, -z+1/4, -y+3/4'
 'z+1/4, y+1/4, x+1/4'
 'z+3/4, -y+1/4, -x+3/4'
 '-z+3/4, y+3/4, -x+1/4'
 '-z+1/4, -y+3/4, x+3/4'
 'x+1/2, y+1/2, z+1/2'
 '-x+1, -y+1/2, z+1'
 '-x+1/2, y+1, -z+1'
 'x+1, -y+1, -z+1/2'
 'z+1/2, x+1/2, y+1/2'
 'z+1, -x+1, -y+1/2'
 '-z+1, -x+1/2, y+1'
 '-z+1/2, x+1, -y+1'
 'y+1/2, z+1/2, x+1/2'
 '-y+1/2, z+1, -x+1'
 'y+1, -z+1, -x+1/2'
 '-y+1, -z+1/2, x+1'
 'y+3/4, x+3/4, z+3/4'
 '-y+3/4, -x+5/4, z+5/4'
 'y+5/4, -x+3/4, -z+5/4'
 '-y+5/4, x+5/4, -z+3/4'
 'x+3/4, z+3/4, y+3/4'
 '-x+5/4, z+5/4, -y+3/4'
 '-x+3/4, -z+5/4, y+5/4'
 'x+5/4, -z+3/4, -y+5/4'
 'z+3/4, y+3/4, x+3/4'
 'z+5/4, -y+3/4, -x+5/4'
 '-z+5/4, y+5/4, -x+3/4'
 '-z+3/4, -y+5/4, x+5/4'

_cell_length_a                     23.7603(2)
_cell_length_b                     23.7603(2)
_cell_length_c                     23.7603(2)
_cell_angle_alpha                  90
_cell_angle_beta                   90
_cell_angle_gamma                  90
_cell_volume                       13413.9(3)
_cell_formula_units_Z              16
_cell_measurement_reflns_used      9519
_cell_measurement_temperature      100.01(10)
_cell_measurement_theta_max        73.2760
_cell_measurement_theta_min        4.5200
_shelx_estimated_absorpt_T_max     0.473
_shelx_estimated_absorpt_T_min     0.331
_exptl_absorpt_coefficient_mu      6.771
_exptl_absorpt_correction_T_max    0.50034
_exptl_absorpt_correction_T_min    0.45984
_exptl_absorpt_correction_type     sphere
_exptl_absorpt_process_details
;
CrysAlisPro 1.171.41.113a (Rigaku Oxford Diffraction, 2021)
Spherical absorption correction
using equivalent radius and absorption coefficient.
Empirical absorption correction using spherical harmonics,
implemented in SCALE3 ABSPACK scaling algorithm.
;
_exptl_absorpt_special_details     ?
_exptl_crystal_colour              ?
_exptl_crystal_density_diffrn      1.275
_exptl_crystal_density_meas        ?
_exptl_crystal_density_method      ?
_exptl_crystal_description         sphere
_exptl_crystal_F_000               5376
loop_
  _exptl_crystal_face_index_h
  _exptl_crystal_face_index_k
  _exptl_crystal_face_index_l
  _exptl_crystal_face_perp_dist
 2 1 -1 0.0458
 -1 -2 1 0.0850
 -1 1 0 0.0574
 2 1 0 0.0554
 1 -2 1 0.0814
 -2 -1 0 0.0773
 2 -2 1 0.0809
 2 0 1 0.0790
 2 1 1 0.0712
 2 -1 2 0.0831
 0 1 2 0.1120
 1 2 -2 0.0631
 2 1 -2 0.0473
 -1 0 1 0.1075
 1 -2 0 0.0674
 -2 -1 1 0.0807
 -1 0 -1 0.1009
 1 -1 -2 0.0680
 0 -1 0 0.0848
 1 1 -2 0.0572
 2 -1 -2 0.0545
 1 0 1 0.0759
 1 1 0 0.0544
 0 -1 -1 0.0797
 -1 -1 -2 0.0935
 1 -2 -2 0.0653
 2 -1 0 0.0707
 2 0 -1 0.0506

_exptl_crystal_size_max            0.21
_exptl_crystal_size_mid            0.14
_exptl_crystal_size_min            0.13
_exptl_crystal_size_rad            0.079
loop_
  _exptl_oxdiff_crystal_face_indexfrac_h
  _exptl_oxdiff_crystal_face_indexfrac_k
  _exptl_oxdiff_crystal_face_indexfrac_l
  _exptl_oxdiff_crystal_face_x
  _exptl_oxdiff_crystal_face_y
  _exptl_oxdiff_crystal_face_z
 1.9999 0.9990 -0.9998 -0.1303 0.0026 -0.0906
 -1.0002 -1.9989 1.0001 0.0585 -0.0060 0.1474
 -0.9998 0.9999 -0.0003 0.0719 0.0033 -0.0568
 1.9997 0.9994 -0.0001 -0.1125 -0.0567 -0.0715
 0.9995 -1.9992 1.0002 -0.0644 -0.0460 0.1376
 -1.9997 -0.9994 0.0001 0.1125 0.0567 0.0715
 1.9993 -1.9994 1.0003 -0.1259 -0.0660 0.1327
 1.9994 -0.0000 0.9999 -0.1051 -0.0994 0.0092
 1.9994 0.9997 0.9997 -0.0947 -0.1161 -0.0525
 1.9991 -0.9994 1.9998 -0.0977 -0.1421 0.0900
 -0.0004 1.0004 1.9993 0.0461 -0.1354 -0.0237
 1.0004 1.9986 -1.9998 -0.0763 0.0653 -0.1664
 2.0002 0.9987 -1.9995 -0.1482 0.0620 -0.1096
 -1.0001 0.0005 0.9997 0.0793 -0.0394 0.0239
 0.9997 -1.9996 0.0005 -0.0823 0.0134 0.1186
 -1.9999 -0.9990 0.9998 0.1303 -0.0026 0.0906
 -0.9996 -0.0002 -0.9998 0.0436 0.0794 -0.0141
 1.0003 -1.0005 -1.9992 -0.1075 0.1154 0.0188
 -0.0001 -0.9997 0.0002 -0.0104 0.0167 0.0617
 1.0004 0.9989 -1.9996 -0.0867 0.0820 -0.1047
 2.0001 -1.0007 -1.9991 -0.1690 0.0954 0.0139
 0.9996 0.0002 0.9998 -0.0436 -0.0794 0.0141
 0.9999 0.9995 -0.0001 -0.0510 -0.0367 -0.0666
 0.0002 -1.0000 -0.9995 -0.0282 0.0761 0.0427
 -0.9994 -1.0002 -1.9993 0.0154 0.1555 0.0286
 1.0002 -2.0002 -1.9990 -0.1179 0.1321 0.0805
 1.9996 -1.0000 0.0003 -0.1333 -0.0233 0.0519
 1.9999 -0.0007 -0.9996 -0.1407 0.0193 -0.0288

_exptl_transmission_factor_max     ?
_exptl_transmission_factor_min     ?
_diffrn_reflns_av_R_equivalents    0.0239
_diffrn_reflns_av_unetI/netI       0.0129
_diffrn_reflns_Laue_measured_fraction_full  1.000
_diffrn_reflns_Laue_measured_fraction_max  1.000
_diffrn_reflns_limit_h_max         19
_diffrn_reflns_limit_h_min         -27
_diffrn_reflns_limit_k_max         11
_diffrn_reflns_limit_k_min         -28
_diffrn_reflns_limit_l_max         28
_diffrn_reflns_limit_l_min         -28
_diffrn_reflns_number              16123
_diffrn_reflns_point_group_measured_fraction_full  1.000
_diffrn_reflns_point_group_measured_fraction_max  1.000
_diffrn_reflns_theta_full          66.925
_diffrn_reflns_theta_max           66.925
_diffrn_reflns_theta_min           4.558
_diffrn_ambient_environment        N~2~
_diffrn_ambient_temperature        100.01(10)
_diffrn_detector                   'Hybrid Pixel Array Detector'
_diffrn_detector_area_resol_mean   10.0000
_diffrn_detector_type              HyPix
_diffrn_measured_fraction_theta_full  1.000
_diffrn_measured_fraction_theta_max  1.000
_diffrn_measurement_details
;
List of Runs (angles in degrees, time in seconds):

  # Type    Start    End  Width  t~exp~   \w     \q     \k     \f   Frames
--------------------------------------------------------------------------
  1  \w   -114.00 -75.00   0.50    0.24    --  -49.41-125.00 159.00   78
  2  \w     43.00 100.00   0.50    0.95    --  105.75 -77.00 -90.00  114
  3  \w     48.00  73.00   0.50    0.95    --  105.75 -64.00 -18.00   50
  4  \w     41.00  66.00   0.50    0.95    --  105.75 -57.00-120.00   50
  5  \w     85.00 110.00   0.50    0.24    --   49.41  57.00 -30.00   50
  6  \w   -127.00 -79.00   0.50    0.95    --  -84.25 -23.00-140.00   96
  7  \w   -121.00 -96.00   0.50    0.24    --  -49.41-125.00-120.00   50
  8  \w     40.00  66.00   0.50    0.95    --  105.75 -57.00  60.00   52
  9  \w     34.00  61.00   0.50    0.95    --  105.75 -99.00 150.00   54
 10  \w     72.00 105.00   0.50    0.95    --  105.75 -99.00 150.00   66
 11  \w     35.00  62.00   0.50    0.95    --  105.75 -57.00  30.00   54
;
_diffrn_measurement_device         'four-circle diffractometer'
_diffrn_measurement_device_type    'XtaLAB Synergy, Dualflex, HyPix'
_diffrn_measurement_method         '\w scans'
_diffrn_orient_matrix_type        
 'CrysAlisPro convention (1999,Acta A55,543-557)'
_diffrn_orient_matrix_UB_11        -0.0614679000
_diffrn_orient_matrix_UB_12        0.0104215000
_diffrn_orient_matrix_UB_13        0.0178201000
_diffrn_orient_matrix_UB_21        -0.0200225000
_diffrn_orient_matrix_UB_22        -0.0167096000
_diffrn_orient_matrix_UB_23        -0.0593921000
_diffrn_orient_matrix_UB_31        -0.0049197000
_diffrn_orient_matrix_UB_32        -0.0617457000
_diffrn_orient_matrix_UB_33        0.0190537000
_diffrn_radiation_monochromator    mirror
_diffrn_radiation_probe            x-ray
_diffrn_radiation_type             'Cu K\a'
_diffrn_radiation_wavelength       1.54184
_diffrn_source                     'micro-focus sealed X-ray tube'
_diffrn_source_type                'PhotonJet (Cu) X-ray Source'
_reflns_Friedel_coverage           0.853
_reflns_Friedel_fraction_full      1.000
_reflns_Friedel_fraction_max       1.000
_reflns_number_gt                  1936
_reflns_number_total               1998
_reflns_odcompleteness_completeness  100.00
_reflns_odcompleteness_iscentric   1
_reflns_odcompleteness_theta       66.97
_reflns_special_details
;
 Reflections were merged by SHELXL according to the crystal
 class for the calculation of statistics and refinement.
 
 _reflns_Friedel_fraction is defined as the number of unique
 Friedel pairs measured divided by the number that would be
 possible theoretically, ignoring centric projections and
 systematic absences. Completness statistics refer to single and
 composite reflections containing twin component 1 only.
;
_reflns_threshold_expression       'I > 2\s(I)'
_computing_cell_refinement         'CrysAlisPro 1.171.41.113a (Rigaku OD, 2021)'
_computing_data_collection         'CrysAlisPro 1.171.41.113a (Rigaku OD, 2021)'
_computing_data_reduction          'CrysAlisPro 1.171.41.113a (Rigaku OD, 2021)'
_computing_molecular_graphics      'Olex2 1.3 (Dolomanov et al., 2009)'
_computing_publication_material    'Olex2 1.3 (Dolomanov et al., 2009)'
_computing_structure_refinement    'SHELXL 2018/3 (Sheldrick, 2015)'
_computing_structure_solution      'SHELXT 2018/2 (Sheldrick, 2018)'
_refine_diff_density_max           0.119
_refine_diff_density_min           -0.448
_refine_diff_density_rms           0.038
_refine_ls_abs_structure_details
;
 Refined as an inversion twin.
;
_refine_ls_abs_structure_Flack     0.229(12)
_refine_ls_extinction_coef         .
_refine_ls_extinction_method       none
_refine_ls_goodness_of_fit_ref     1.121
_refine_ls_hydrogen_treatment      constr
_refine_ls_matrix_type             full
_refine_ls_number_parameters       123
_refine_ls_number_reflns           1998
_refine_ls_number_restraints       0
_refine_ls_R_factor_all            0.0229
_refine_ls_R_factor_gt             0.0222
_refine_ls_restrained_S_all        1.121
_refine_ls_shift/su_max            0.000
_refine_ls_shift/su_mean           0.000
_refine_ls_structure_factor_coef   Fsqd
_refine_ls_weighting_details      
 'w=1/[\s^2^(Fo^2^)+(0.0199P)^2^+11.2284P] where P=(Fo^2^+2Fc^2^)/3'
_refine_ls_weighting_scheme        calc
_refine_ls_wR_factor_gt            0.0561
_refine_ls_wR_factor_ref           0.0565
_refine_special_details
;
 Refined as a 2-component inversion twin.
;
_olex2_refinement_description
;
1. Twinned data refinement
 Scales: 0.771(12)
 0.229(12)
2. Fixed Uiso
 At 1.2 times of:
  All C(H) groups
 At 1.5 times of:
  All C(H,H,H) groups
3.a Ternary CH refined with riding coordinates:
 C17(H17), C18(H18)
3.b Aromatic/amide H refined with riding coordinates:
 C13(H13), C14(H14), C15(H15)
3.c Idealised Me refined as rotating group:
 C172(H17A,H17B,H17C), C171(H17D,H17E,H17F), C181(H18A,H18B,H18C), C182(H18D,
 H18E,H18F)
;
_atom_sites_solution_hydrogens     geom
_atom_sites_solution_primary       dual
_atom_sites_solution_secondary     ?
loop_
  _atom_site_label
  _atom_site_type_symbol
  _atom_site_fract_x
  _atom_site_fract_y
  _atom_site_fract_z
  _atom_site_U_iso_or_equiv
  _atom_site_adp_type
  _atom_site_occupancy
  _atom_site_site_symmetry_order
  _atom_site_calc_flag
  _atom_site_refinement_flags_posn
  _atom_site_refinement_flags_adp
  _atom_site_refinement_flags_occupancy
  _atom_site_disorder_assembly
  _atom_site_disorder_group
 Sb01 Sb 0.49795(2) -0.00205(2) 0.50205(2) 0.03085(13) Uani 1 3 d S T P . .
 F002 F 0.45014(8) -0.04986(8) 0.54986(8) 0.0472(8) Uani 1 3 d S T P . .
 F003 F 0.54583(7) 0.04583(7) 0.45417(7) 0.0371(7) Uani 1 3 d S T P . .
 C11 C 0.55154(14) 0.01853(13) 0.57171(13) 0.0359(7) Uani 1 1 d . . . . .
 C12 C 0.52861(14) 0.03727(14) 0.62345(15) 0.0401(8) Uani 1 1 d . . . . .
 C13 C 0.56547(16) 0.05622(15) 0.66469(15) 0.0463(9) Uani 1 1 d . . . . .
 H13 H 0.550738 0.068237 0.699867 0.056 Uiso 1 1 calc R U . . .
 C14 C 0.62269(17) 0.05810(16) 0.65606(16) 0.0521(9) Uani 1 1 d . . . . .
 H14 H 0.646895 0.072656 0.684360 0.063 Uiso 1 1 calc R U . . .
 C15 C 0.64468(15) 0.03858(15) 0.60577(15) 0.0455(8) Uani 1 1 d . . . . .
 H15 H 0.684280 0.039371 0.600289 0.055 Uiso 1 1 calc R U . . .
 C16 C 0.61050(13) 0.01783(13) 0.56302(14) 0.0365(7) Uani 1 1 d . . . . .
 C17 C 0.63921(14) -0.00565(15) 0.51125(15) 0.0427(8) Uani 1 1 d . . . . .
 H17 H 0.609723 -0.022658 0.486507 0.051 Uiso 1 1 calc R U . . .
 C18 C 0.46610(16) 0.03603(18) 0.63838(17) 0.0529(10) Uani 1 1 d . . . . .
 H18 H 0.444052 0.036985 0.602546 0.064 Uiso 1 1 calc R U . . .
 C172 C 0.68069(16) -0.05274(16) 0.52866(19) 0.0555(10) Uani 1 1 d . . . . .
 H17A H 0.713884 -0.035930 0.546462 0.083 Uiso 1 1 calc R U . . .
 H17B H 0.692262 -0.073920 0.495220 0.083 Uiso 1 1 calc R U . . .
 H17C H 0.662188 -0.078183 0.555336 0.083 Uiso 1 1 calc R U . . .
 C171 C 0.66933(16) 0.04029(18) 0.47782(17) 0.0519(9) Uani 1 1 d . . . . .
 H17D H 0.642135 0.069203 0.466601 0.078 Uiso 1 1 calc R U . . .
 H17E H 0.686507 0.023775 0.444155 0.078 Uiso 1 1 calc R U . . .
 H17F H 0.698663 0.057364 0.501256 0.078 Uiso 1 1 calc R U . . .
 C181 C 0.4523(2) -0.0192(2) 0.66902(19) 0.0807(15) Uani 1 1 d . . . . .
 H18A H 0.461582 -0.051146 0.644618 0.121 Uiso 1 1 calc R U . . .
 H18B H 0.412118 -0.020159 0.678227 0.121 Uiso 1 1 calc R U . . .
 H18C H 0.474434 -0.021563 0.703746 0.121 Uiso 1 1 calc R U . . .
 C182 C 0.44787(19) 0.0866(2) 0.67463(18) 0.0699(13) Uani 1 1 d . . . . .
 H18D H 0.462500 0.081990 0.712923 0.105 Uiso 1 1 calc R U . . .
 H18E H 0.406691 0.088502 0.675783 0.105 Uiso 1 1 calc R U . . .
 H18F H 0.462830 0.121328 0.658252 0.105 Uiso 1 1 calc R U . . .

loop_
  _atom_site_aniso_label
  _atom_site_aniso_U_11
  _atom_site_aniso_U_22
  _atom_site_aniso_U_33
  _atom_site_aniso_U_23
  _atom_site_aniso_U_13
  _atom_site_aniso_U_12
 Sb01 0.03085(13) 0.03085(13) 0.03085(13) 0.00294(10) 0.00294(10) -0.00294(10)
 F002 0.0472(8) 0.0472(8) 0.0472(8) 0.0081(9) 0.0081(9) -0.0081(9)
 F003 0.0371(7) 0.0371(7) 0.0371(7) 0.0040(8) 0.0040(8) -0.0040(8)
 C11 0.0391(17) 0.0336(16) 0.0351(17) 0.0052(12) -0.0009(14) 0.0002(13)
 C12 0.0452(18) 0.0387(18) 0.0364(19) 0.0037(14) -0.0011(14) 0.0048(16)
 C13 0.057(2) 0.047(2) 0.0355(19) -0.0028(15) -0.0058(16) 0.0086(17)
 C14 0.058(2) 0.044(2) 0.054(2) -0.0081(17) -0.0171(19) 0.0059(17)
 C15 0.0403(19) 0.0405(19) 0.056(2) 0.0004(16) -0.0085(16) 0.0039(15)
 C16 0.0365(16) 0.0308(15) 0.0421(19) 0.0039(13) -0.0018(14) 0.0025(12)
 C17 0.0333(16) 0.0447(18) 0.050(2) -0.0021(16) 0.0028(14) 0.0011(15)
 C18 0.049(2) 0.078(3) 0.031(2) 0.0023(18) 0.0081(16) -0.001(2)
 C172 0.046(2) 0.049(2) 0.071(3) -0.0016(19) 0.0084(19) 0.0124(18)
 C171 0.038(2) 0.061(2) 0.057(2) 0.0078(18) 0.0041(17) -0.0067(18)
 C181 0.095(4) 0.105(4) 0.042(2) 0.013(2) 0.011(2) -0.037(3)
 C182 0.057(3) 0.110(4) 0.042(2) -0.011(2) 0.0070(19) 0.018(3)

_geom_special_details
;
 All esds (except the esd in the dihedral angle between two l.s. planes)
 are estimated using the full covariance matrix.  The cell esds are taken
 into account individually in the estimation of esds in distances, angles
 and torsion angles; correlations between esds in cell parameters are only
 used when they are defined by crystal symmetry.  An approximate (isotropic)
 treatment of cell esds is used for estimating esds involving l.s. planes.
;
loop_
  _geom_bond_atom_site_label_1
  _geom_bond_atom_site_label_2
  _geom_bond_distance
  _geom_bond_site_symmetry_2
  _geom_bond_publ_flag
 Sb01 F002 1.967(3) . ?
 Sb01 F003 1.971(3) . ?
 Sb01 C11 2.145(3) 11_556 ?
 Sb01 C11 2.145(3) . ?
 Sb01 C11 2.145(3) 8_645 ?
 C11 C12 1.416(5) . ?
 C11 C16 1.416(5) . ?
 C12 C13 1.389(5) . ?
 C12 C18 1.527(5) . ?
 C13 H13 0.9500 . ?
 C13 C14 1.376(6) . ?
 C14 H14 0.9500 . ?
 C14 C15 1.384(5) . ?
 C15 H15 0.9500 . ?
 C15 C16 1.391(5) . ?
 C16 C17 1.513(5) . ?
 C17 H17 1.0000 . ?
 C17 C172 1.547(5) . ?
 C17 C171 1.528(5) . ?
 C18 H18 1.0000 . ?
 C18 C181 1.536(6) . ?
 C18 C182 1.540(6) . ?
 C172 H17A 0.9800 . ?
 C172 H17B 0.9800 . ?
 C172 H17C 0.9800 . ?
 C171 H17D 0.9800 . ?
 C171 H17E 0.9800 . ?
 C171 H17F 0.9800 . ?
 C181 H18A 0.9800 . ?
 C181 H18B 0.9800 . ?
 C181 H18C 0.9800 . ?
 C182 H18D 0.9800 . ?
 C182 H18E 0.9800 . ?
 C182 H18F 0.9800 . ?

loop_
  _geom_angle_atom_site_label_1
  _geom_angle_atom_site_label_2
  _geom_angle_atom_site_label_3
  _geom_angle
  _geom_angle_site_symmetry_1
  _geom_angle_site_symmetry_3
  _geom_angle_publ_flag
 F002 Sb01 F003 180.00(7) . . ?
 F002 Sb01 C11 91.66(8) . 8_645 ?
 F002 Sb01 C11 91.66(8) . 11_556 ?
 F002 Sb01 C11 91.66(8) . . ?
 F003 Sb01 C11 88.34(8) . 8_645 ?
 F003 Sb01 C11 88.34(8) . 11_556 ?
 F003 Sb01 C11 88.34(8) . . ?
 C11 Sb01 C11 119.917(8) 11_556 8_645 ?
 C11 Sb01 C11 119.919(8) 8_645 . ?
 C11 Sb01 C11 119.915(8) 11_556 . ?
 C12 C11 Sb01 120.9(2) . . ?
 C16 C11 Sb01 118.2(2) . . ?
 C16 C11 C12 120.7(3) . . ?
 C11 C12 C18 124.7(3) . . ?
 C13 C12 C11 118.1(3) . . ?
 C13 C12 C18 117.1(3) . . ?
 C12 C13 H13 119.1 . . ?
 C14 C13 C12 121.9(3) . . ?
 C14 C13 H13 119.1 . . ?
 C13 C14 H14 120.3 . . ?
 C13 C14 C15 119.4(3) . . ?
 C15 C14 H14 120.3 . . ?
 C14 C15 H15 119.0 . . ?
 C14 C15 C16 121.9(3) . . ?
 C16 C15 H15 119.0 . . ?
 C11 C16 C17 124.7(3) . . ?
 C15 C16 C11 117.8(3) . . ?
 C15 C16 C17 117.5(3) . . ?
 C16 C17 H17 108.1 . . ?
 C16 C17 C172 109.7(3) . . ?
 C16 C17 C171 111.7(3) . . ?
 C172 C17 H17 108.1 . . ?
 C171 C17 H17 108.1 . . ?
 C171 C17 C172 110.9(3) . . ?
 C12 C18 H18 108.1 . . ?
 C12 C18 C181 109.5(4) . . ?
 C12 C18 C182 112.9(3) . . ?
 C181 C18 H18 108.1 . . ?
 C181 C18 C182 109.9(4) . . ?
 C182 C18 H18 108.1 . . ?
 C17 C172 H17A 109.5 . . ?
 C17 C172 H17B 109.5 . . ?
 C17 C172 H17C 109.5 . . ?
 H17A C172 H17B 109.5 . . ?
 H17A C172 H17C 109.5 . . ?
 H17B C172 H17C 109.5 . . ?
 C17 C171 H17D 109.5 . . ?
 C17 C171 H17E 109.5 . . ?
 C17 C171 H17F 109.5 . . ?
 H17D C171 H17E 109.5 . . ?
 H17D C171 H17F 109.5 . . ?
 H17E C171 H17F 109.5 . . ?
 C18 C181 H18A 109.5 . . ?
 C18 C181 H18B 109.5 . . ?
 C18 C181 H18C 109.5 . . ?
 H18A C181 H18B 109.5 . . ?
 H18A C181 H18C 109.5 . . ?
 H18B C181 H18C 109.5 . . ?
 C18 C182 H18D 109.5 . . ?
 C18 C182 H18E 109.5 . . ?
 C18 C182 H18F 109.5 . . ?
 H18D C182 H18E 109.5 . . ?
 H18D C182 H18F 109.5 . . ?
 H18E C182 H18F 109.5 . . ?

loop_
  _geom_torsion_atom_site_label_1
  _geom_torsion_atom_site_label_2
  _geom_torsion_atom_site_label_3
  _geom_torsion_atom_site_label_4
  _geom_torsion
  _geom_torsion_site_symmetry_1
  _geom_torsion_site_symmetry_2
  _geom_torsion_site_symmetry_3
  _geom_torsion_site_symmetry_4
  _geom_torsion_publ_flag
 Sb01 C11 C12 C13 -172.6(2) . . . . ?
 Sb01 C11 C12 C18 10.0(5) . . . . ?
 Sb01 C11 C16 C15 171.3(2) . . . . ?
 Sb01 C11 C16 C17 -10.8(4) . . . . ?
 C11 C12 C13 C14 1.2(5) . . . . ?
 C11 C12 C18 C181 92.5(4) . . . . ?
 C11 C12 C18 C182 -144.6(4) . . . . ?
 C11 C16 C17 C172 -121.8(3) . . . . ?
 C11 C16 C17 C171 114.8(4) . . . . ?
 C12 C11 C16 C15 -3.0(5) . . . . ?
 C12 C11 C16 C17 174.9(3) . . . . ?
 C12 C13 C14 C15 -2.6(6) . . . . ?
 C13 C12 C18 C181 -84.9(4) . . . . ?
 C13 C12 C18 C182 38.0(5) . . . . ?
 C13 C14 C15 C16 1.1(6) . . . . ?
 C14 C15 C16 C11 1.7(5) . . . . ?
 C14 C15 C16 C17 -176.4(3) . . . . ?
 C15 C16 C17 C172 56.1(4) . . . . ?
 C15 C16 C17 C171 -67.3(4) . . . . ?
 C16 C11 C12 C13 1.6(5) . . . . ?
 C16 C11 C12 C18 -175.8(3) . . . . ?
 C18 C12 C13 C14 178.8(4) . . . . ?

_shelx_res_file
;
TITL tcj00056_mans_a.res in I-43d
    tcj00056_mans.res
    created by SHELXL-2018/3 at 10:27:20 on 29-Jul-2021
REM Old TITL tcj00056_mans_a.res in I-43d
REM SHELXT solution in I-43d: R1 0.188, Rweak 0.004, Alpha 0.155
REM <I/s> 1.433 for 121 systematic absences, Orientation as input
REM Flack x = 0.313 ( 0.006 ) from 866 Parsons' quotients
REM Formula found by SHELXT: C36 F2 Sb
CELL 1.54184 23.7603 23.7603 23.7603 90 90 90
ZERR 16 0.0002 0.0002 0.0002 0 0 0
LATT -2
SYMM 0.5-X,-Y,0.5+Z
SYMM -X,0.5+Y,0.5-Z
SYMM 0.5+X,0.5-Y,-Z
SYMM +Z,+X,+Y
SYMM 0.5+Z,0.5-X,-Y
SYMM 0.5-Z,-X,0.5+Y
SYMM -Z,0.5+X,0.5-Y
SYMM +Y,+Z,+X
SYMM -Y,0.5+Z,0.5-X
SYMM 0.5+Y,0.5-Z,-X
SYMM 0.5-Y,-Z,0.5+X
SYMM 0.25+Y,0.25+X,0.25+Z
SYMM 0.25-Y,0.75-X,0.75+Z
SYMM 0.75+Y,0.25-X,0.75-Z
SYMM 0.75-Y,0.75+X,0.25-Z
SYMM 0.25+X,0.25+Z,0.25+Y
SYMM 0.75-X,0.75+Z,0.25-Y
SYMM 0.25-X,0.75-Z,0.75+Y
SYMM 0.75+X,0.25-Z,0.75-Y
SYMM 0.25+Z,0.25+Y,0.25+X
SYMM 0.75+Z,0.25-Y,0.75-X
SYMM 0.75-Z,0.75+Y,0.25-X
SYMM 0.25-Z,0.75-Y,0.75+X
SFAC C H F Sb
UNIT 576 816 32 16

L.S. 10
PLAN  4
SIZE 0.13 0.14 0.21
TEMP -173
CONF
BOND
list 4
MORE -1
fmap 2 53
BOND $H
ACTA
TWIN -1 0 0 0 -1 0 0 0 -1 2
REM <olex2.extras>
REM <HklSrc "%.\\TCJ00056_manS.hkl">
REM </olex2.extras>

WGHT    0.019900   11.228400
BASF   0.22911
FVAR       0.08677
SB01  4    0.497948   -0.002052    0.502052    10.33333    0.03085    0.03085 =
         0.03085    0.00294    0.00294   -0.00294
F002  3    0.450145   -0.049855    0.549855    10.33333    0.04718    0.04718 =
         0.04718    0.00813    0.00813   -0.00813
F003  3    0.545830    0.045830    0.454170    10.33333    0.03707    0.03707 =
         0.03707    0.00400    0.00400   -0.00400
C11   1    0.551540    0.018531    0.571713    11.00000    0.03915    0.03356 =
         0.03512    0.00521   -0.00089    0.00025
C12   1    0.528607    0.037272    0.623452    11.00000    0.04524    0.03871 =
         0.03645    0.00370   -0.00108    0.00483
C13   1    0.565470    0.056224    0.664692    11.00000    0.05654    0.04700 =
         0.03546   -0.00277   -0.00575    0.00860
AFIX  43
H13   2    0.550738    0.068237    0.699867    11.00000   -1.20000
AFIX   0
C14   1    0.622691    0.058097    0.656061    11.00000    0.05804    0.04443 =
         0.05385   -0.00810   -0.01707    0.00590
AFIX  43
H14   2    0.646895    0.072656    0.684360    11.00000   -1.20000
AFIX   0
C15   1    0.644682    0.038575    0.605765    11.00000    0.04027    0.04054 =
         0.05579    0.00040   -0.00850    0.00394
AFIX  43
H15   2    0.684280    0.039371    0.600289    11.00000   -1.20000
AFIX   0
C16   1    0.610503    0.017832    0.563019    11.00000    0.03646    0.03080 =
         0.04213    0.00386   -0.00176    0.00254
C17   1    0.639210   -0.005646    0.511254    11.00000    0.03326    0.04469 =
         0.05020   -0.00206    0.00277    0.00115
AFIX  13
H17   2    0.609723   -0.022658    0.486507    11.00000   -1.20000
AFIX   0
C18   1    0.466100    0.036026    0.638383    11.00000    0.04925    0.07832 =
         0.03121    0.00229    0.00811   -0.00105
AFIX  13
H18   2    0.444052    0.036985    0.602546    11.00000   -1.20000
AFIX   0
C172  1    0.680688   -0.052736    0.528664    11.00000    0.04619    0.04921 =
         0.07125   -0.00164    0.00845    0.01242
AFIX 137
H17A  2    0.713884   -0.035930    0.546462    11.00000   -1.50000
H17B  2    0.692262   -0.073920    0.495220    11.00000   -1.50000
H17C  2    0.662188   -0.078183    0.555336    11.00000   -1.50000
AFIX   0
C171  1    0.669329    0.040293    0.477819    11.00000    0.03780    0.06113 =
         0.05666    0.00775    0.00407   -0.00672
AFIX 137
H17D  2    0.642135    0.069203    0.466601    11.00000   -1.50000
H17E  2    0.686507    0.023775    0.444155    11.00000   -1.50000
H17F  2    0.698663    0.057364    0.501256    11.00000   -1.50000
AFIX   0
C181  1    0.452310   -0.019210    0.669016    11.00000    0.09517    0.10475 =
         0.04207    0.01325    0.01129   -0.03728
AFIX 137
H18A  2    0.461582   -0.051146    0.644618    11.00000   -1.50000
H18B  2    0.412118   -0.020159    0.678227    11.00000   -1.50000
H18C  2    0.474434   -0.021563    0.703746    11.00000   -1.50000
AFIX   0
C182  1    0.447874    0.086553    0.674629    11.00000    0.05708    0.11041 =
         0.04227   -0.01146    0.00702    0.01773
AFIX 137
H18D  2    0.462500    0.081990    0.712923    11.00000   -1.50000
H18E  2    0.406691    0.088502    0.675783    11.00000   -1.50000
H18F  2    0.462830    0.121328    0.658252    11.00000   -1.50000
AFIX   0
HKLF 4


REM  tcj00056_mans_a.res in I-43d
REM wR2 = 0.0565, GooF = S = 1.121, Restrained GooF = 1.121 for all data
REM R1 = 0.0222 for 1936 Fo > 4sig(Fo) and 0.0229 for all 1998 data
REM 123 parameters refined using 0 restraints

END

WGHT      0.0198     11.2556

REM Highest difference peak  0.119,  deepest hole -0.448,  1-sigma level  0.038
Q1    1   0.4579 -0.0845  0.6037  11.00000  0.05    0.12
Q2    1   0.5826 -0.0028  0.5620  11.00000  0.05    0.11
Q3    1   0.6708  0.0467  0.4076  11.00000  0.05    0.10
Q4    1   0.6704  0.0470  0.4169  11.00000  0.05    0.10
;
_shelx_res_checksum                57769
_shelx_hkl_file
;
   0  -1   1    1.41    0.23
   2   0   0    0.34    0.23
   2  -1   1  215.87    4.52
   1  -1   2  214.04    4.78
  -1  -2  -1  201.62    4.45
  -2  -1   1  204.39    4.48
  -1  -2   1  213.84    4.67
  -1  -1   2  210.06    4.55
   2  -2   2    0.66    0.36
   0  -2   2 9999.00  191.03
  -2  -2   2    0.44    0.40
  -2  -2   2    0.49    0.36
   3   1   0   25.06    1.02
   0  -1   3   25.62    1.23
   3  -1   2   74.30    2.05
   1  -2   3   67.86    2.33
   2  -1   3   68.05    2.27
  -2  -3  -1   70.14    2.06
   2  -3  -1   73.84    2.16
  -2  -1   3   70.88    2.31
  -3  -1   2   67.49    2.03
  -1  -2   3   68.99    2.15
   2  -3   3  369.14    8.57
   3  -2   3  374.09    8.36
  -2  -3  -3  375.10    7.74
   0  -3   3    0.60    0.54
   3  -3  -2  344.96    7.84
  -3  -2   3  348.98    7.84
  -3  -3   2  357.95    7.93
  -2  -3   3  370.07    7.93
   4   0   0 7214.63  138.22
   1  -1   4    0.60    0.49
  -1  -1   4    0.61    0.36
   2  -2   4 1051.14   20.89
  -2  -2  -4  999.59   19.47
   4   2   0    3.80    0.56
   0  -4  -2    4.52    0.39
   0  -2   4    4.15    0.80
   2  -4  -2  831.77   16.25
  -2  -4   2  814.20   16.62
  -2  -2   4  841.03   16.41
   3  -3   4    0.59    0.68
  -3  -4  -3    0.81    0.41
  -3  -3  -4    0.54    0.31
   4  -1   3  378.74    8.12
   3  -1   4  373.03    8.45
   1  -3   4  351.03    8.61
  -3  -4  -1  363.80    8.18
   3  -4  -1  385.02    8.51
   4   3   1  383.12    7.98
   3   4   1  382.28    7.58
  -3  -1   4  376.98    8.68
  -4  -1   3  370.43    8.32
   3  -4  -3    0.69    0.57
  -3  -3   4    0.13    0.57
  -3  -3   4    0.75    0.54
  -3  -4   3    0.31    0.54
  -4  -4  -4 1801.00   35.33
   2  -4   4    0.52    0.66
   4  -2   4    0.35    0.57
  -4  -4  -2    0.42    0.44
   0  -4   4 1599.68   32.47
   4  -4  -2    0.41    0.61
  -2  -4   4    0.30    0.59
  -4  -2   4    0.35    0.57
  -4  -4   2    1.12    0.64
  -4  -4   4 1474.00   30.02
   5   1   0    9.56    0.91
   5  -1   0    9.95    0.96
   5   0  -1   10.22    1.00
   0  -1   5    8.12    1.04
  -1   0   5    9.02    0.61
   1  -2   5  409.76    9.71
   2  -1   5  418.88    9.71
   5  -1   2  415.86    8.67
   5   2   1  412.20    8.73
  -5  -1   2  390.07    8.32
  -2  -1   5  397.94    8.66
   3  -2   5  115.35    3.80
   2  -3   5  112.58    3.83
   5  -2   3  118.73    3.34
  -3  -5  -2  113.35    3.37
   0  -5  -3  129.61    3.04
   5   3   0  130.10    3.44
   5   0   3  130.89    3.43
   0  -3   5  129.26    4.12
  -5   0   3  122.32    3.34
   2  -5  -3  109.50    3.15
   3  -5  -2  112.25    3.34
  -5  -2   3  105.12    3.16
  -3  -2   5  115.01    3.70
  -3  -2   5  110.75    3.37
  -2  -3   5  110.50    3.41
  -3  -5   2  106.02    3.54
   3  -4   5   21.26    1.61
   4  -3   5   23.51    1.61
   5  -3   4   22.36    1.46
  -4  -5  -3   20.16    1.22
   5  -1   4   99.24    3.13
   4  -1   5  105.14    3.47
   1  -4   5  100.09    3.68
  -4  -5  -1   96.23    3.17
   4   5   1  100.41    2.36
   5   4   1   99.40    2.69
  -4  -1   5  101.43    3.41
  -5  -1   4   92.90    3.05
   5  -4  -3   19.33    1.43
   4  -5  -3   19.82    1.38
   3  -5  -4   17.86    1.26
  -3  -4   5   16.63    1.50
  -4  -3   5   16.75    1.37
  -5  -3   4   18.35    1.32
  -4  -3   5   17.38    1.33
  -5  -4   3   17.23    1.39
  -4  -5   3   18.51    1.41
  -3  -5   4   18.74    1.48
  -3  -4   5   20.97    1.44
  -4  -5  -5    0.25    0.36
  -5  -4  -5    0.18    0.33
  -5  -5  -4    1.14    0.46
   5  -2   5   66.68    2.68
  -5  -5  -2   67.82    2.55
  -5  -5   0    1.38    0.63
   5  -5  -2   65.43    2.65
  -5  -2   5   61.13    2.56
   5  -5  -4    0.08    0.66
  -4  -5   5    0.52    0.65
  -5  -4   5    0.25    0.65
  -5  -5   4    0.52    0.65
   6   0   0    0.73    0.70
   6   1  -1 1240.93   25.42
   1  -1   6 1311.48   26.11
  -1   1   6 1231.20   24.26
   6  -1  -1 1310.60   26.78
   2  -2   6    0.42    0.78
   6   2   0 8318.14  157.64
   0  -2   6 8357.57  158.51
  -6   0   2 8047.11  156.64
   6   0   2 8326.03  156.67
  -2   0   6 8186.94  157.12
  -2  -2   6    0.31    0.51
   3  -3   6  129.35    4.39
   6  -1   3  535.05   11.29
   1  -3   6  529.14   12.51
   3  -1   6  549.52   12.47
   6   3   1  534.45   11.33
   1  -6  -3  519.64   11.02
  -3  -1   6  547.03   12.29
  -6  -1   3  528.99   11.12
  -3  -1   6  520.90   11.45
   3  -6  -3  127.69    3.74
  -3  -3   6  117.24    4.19
  -3  -3   6  125.67    3.89
   4  -4   6    0.20    0.74
  -4  -4  -6    0.17    0.26
   4  -2   6 2950.14   57.38
   2  -4   6 2885.08   57.56
   6  -2   4 2951.92   56.56
  -4  -6  -2 2775.14   56.64
   0  -6  -4    1.28    0.37
   6   4   0    1.49    0.57
  -6   0   4    1.60    0.61
   6   0   4    2.84    0.69
   0  -4   6    1.90    0.86
  -4  -6   0    1.67    0.66
   2  -6  -4 2844.33   56.31
  -4  -2   6 2974.28   57.35
  -6  -2   4 2871.89   56.53
  -4  -2   6 2894.74   56.78
   4  -6  -4    0.44    0.59
   6  -4  -4    0.18    0.83
  -4  -4   6    1.08    0.78
  -4  -4   6   -0.08    0.67
  -6  -4   4    0.34    0.65
  -4  -6   4   -0.09    0.72
  -6  -5  -5  336.05    7.88
  -5  -5  -6  334.46    7.53
  -5  -6  -5  335.91    7.86
   3  -5   6   58.85    2.96
   6  -3   5   61.08    2.60
   5  -3   6   53.45    2.60
  -5  -6  -3   51.60    2.26
  -6  -5  -3   56.70    2.32
   6  -1   5  409.65    9.51
   5  -1   6  408.73    9.86
   1  -5   6  399.11   10.28
  -6  -5  -1  404.68    9.56
  -5  -6  -1  399.87    9.57
   5   6   1  413.09    8.44
   6   5   1  408.70    8.85
  -5  -1   6  403.06    9.94
  -6  -1   5  413.71    9.62
   5  -6  -3   57.23    2.57
   6  -5  -3   59.06    2.73
   3  -6  -5   59.14    2.43
  -3  -5   6   56.46    2.89
  -5  -3   6   53.10    2.62
  -6  -3   5   54.92    2.49
  -5  -6   3   60.05    2.78
  -5  -3   6   56.97    2.57
  -6  -5   3   57.44    2.70
   5  -6  -5  365.47    9.23
   6  -5  -5  364.55    9.49
  -5  -5   6  361.45    9.44
  -6  -5   5  363.55    9.44
  -5  -6   5  372.88    9.55
  -6  -6  -6    0.66    0.49
   6  -4   6 3265.09   64.06
  -6  -6  -4 3191.09   63.14
   6  -2   6    0.09    0.72
  -6  -6  -2    0.46    0.57
   6   6   0 2012.67   39.75
   6   0   6 2073.80   40.97
  -6   0   6 2060.28   40.95
  -6  -6   0 1994.76   40.91
  -6  -2   6    0.09    0.65
   4  -6  -6 3008.63   60.23
   6  -6  -4 3020.81   60.45
  -6  -4   6 2972.67   60.52
  -6  -6   4 3091.35   60.71
  -6  -4   6 3105.65   60.53
   6  -6  -6    1.00    1.00
  -6  -6   6    0.47    0.86
   7  -1   0    9.52    1.09
   7   0  -1   10.05    1.14
   7   1   0    8.43    1.02
   0  -1   7    9.15    1.35
   7   1  -2   34.10    1.96
   7   2  -1   33.89    1.82
  -7   1   2   32.81    1.07
   1  -2   7   35.78    2.22
   2  -1   7   34.19    2.19
  -2   1   7   34.61    1.33
  -1   2   7   30.54    0.97
   7  -1  -2   34.31    2.06
   7  -2  -1   38.59    2.07
   7   1   2   37.66    1.19
  -2  -1   7   35.39    1.59
   2  -3   7   24.70    1.94
   3  -2   7   30.64    2.05
   7   3   0   79.74    2.82
  -7   0   3   77.67    2.29
   0  -3   7   85.46    3.58
   7   0   3   86.86    2.39
  -3   0   7   75.27    2.57
   7  -2  -3   29.89    1.96
  -3  -2   7   28.87    1.60
   4  -3   7   87.21    3.59
   3  -4   7   88.17    3.70
   7   4  -1   18.12    1.31
   4  -1   7   18.28    1.62
   1  -4   7   17.63    1.69
   7  -1   4   15.30    1.08
   1  -7  -4   20.72    1.08
   7   4   1   21.86    1.28
  -7  -1   4   19.14    1.17
  -4  -1   7   20.94    1.71
  -4  -1   7   18.31    1.28
   3  -7  -4   81.59    2.90
  -3  -4   7   78.21    3.51
  -4  -3   7   85.39    3.55
  -4  -3   7   80.50    3.11
  -3  -4   7   80.65    3.19
   5  -4   7   98.04    3.93
   4  -5   7   91.69    3.97
  -5  -4  -7   87.48    2.43
   7  -2   5  149.54    4.54
   5  -2   7  158.31    5.17
   2  -5   7  150.21    5.40
  -5  -7  -2  153.95    4.72
   7   5   0   30.36    1.51
   0  -7  -5   26.71    1.17
   0  -5   7   24.53    2.02
   5   0   7   27.85    1.96
   7   0   5   27.51    1.60
  -7   0   5   25.57    1.54
  -5   0   7   24.90    1.88
  -5  -7   0   29.43    1.88
   2  -7  -5  149.63    4.17
  -5  -2   7  151.49    5.02
  -7  -2   5  139.24    4.34
  -5  -2   7  150.35    4.60
   7  -4  -5   79.53    3.55
   4  -7  -5   80.08    3.14
   7  -5  -4   77.75    3.44
   5  -7  -4   82.81    3.30
  -5  -4   7   78.69    3.53
  -4  -5   7   79.78    3.69
  -5  -4   7   78.97    3.34
  -7  -4   5   80.28    3.41
  -5  -7   4   82.87    3.58
  -7  -5   4   76.73    3.41
  -4  -5   7   80.01    3.39
  -7  -5  -6   29.22    1.14
  -7  -5  -6   29.29    1.60
  -6  -5  -7   29.12    1.38
  -6  -7  -5   31.95    1.76
  -7  -6  -5   29.21    1.71
   7  -3   6   88.53    3.45
   6  -3   7   79.81    3.54
  -7  -6  -3   87.33    3.28
  -6  -7  -3   82.06    3.23
  -1  -7  -6  319.44    7.01
   7  -1   6  331.20    8.33
   6  -1   7  341.40    8.68
  -7  -6  -1  329.14    8.40
  -6  -7  -1  314.00    8.33
   1  -7  -6  311.34    7.24
  -6  -1   7  302.56    8.17
  -7  -1   6  314.40    7.91
  -6  -7   1  305.51    8.21
   3  -7  -6   87.97    3.25
   7  -6  -3   85.97    3.67
  -6  -3   7   83.78    3.62
  -7  -3   6   86.68    3.46
  -7  -6   3   85.95    3.64
  -6  -3   7   92.55    3.57
  -7   5  -6   28.68    1.13
   6  -7  -5   28.23    2.02
   7  -6  -5   29.49    2.17
   5  -6  -7   28.29    2.07
   7  -5  -6   28.23    2.22
   5  -7  -6   29.98    2.05
  -6  -5   7   29.40    2.15
  -6  -7   5   28.33    2.19
  -5  -6   7   26.46    2.10
  -7  -6   5   28.81    2.22
  -7  -5   6   27.28    2.08
  -7  -7  -6   26.89    1.07
  -7  -6  -7   26.19    1.46
  -7  -7  -6   26.70    1.65
   7  -4   7    1.27    0.79
  -7  -7  -4    0.17    0.60
   7  -2   7   88.19    3.61
  -7  -7  -2   88.62    3.54
   7   7   0    0.75    0.51
   7   0   7    0.29    0.80
  -7   0   7    1.68    0.81
  -7  -7   0    0.92    0.76
  -7  -2   7   71.54    3.21
   4  -7  -7    1.46    0.85
   7  -7  -4    1.13    0.96
  -7  -4   7    1.39    0.72
  -7  -7   4    2.55    0.98
  -7  -4   7    1.12    0.87
  -7   7  -6   30.61    1.16
   7  -6  -7   31.96    2.39
   6  -7  -7   29.50    2.27
   7  -7  -6   23.78    2.06
  -7  -6   7   29.65    2.34
  -7  -7   6   26.62    2.36
  -6  -7   7   26.76    2.30
   8   0   0  247.44    6.72
   8   1  -1    2.17    0.86
   1  -1   8    1.71    1.01
   8  -1  -1    0.63    0.77
   8   2  -2 2513.05   49.27
   2  -2   8 2520.61   50.11
  -2   2   8 2428.43   47.59
   8   0  -2   53.53    2.63
   8   2   0   50.05    2.30
   0  -2   8   47.38    2.76
  -2   0   8   48.66    1.81
   8  -2  -2 2352.97   47.47
   3  -3   8    0.60    0.95
   8   3  -1   17.52    1.41
   3  -1   8   19.04    1.84
  -8   1   3   18.79    0.92
   1  -3   8   21.45    1.93
  -3   1   8   20.38    1.15
   8  -1  -3   21.05    1.76
   8  -3  -1   20.08    1.72
  -3  -1   8   19.67    1.79
   8   1   3   21.67    1.02
  -3  -1   8   20.10    1.31
   8  -3  -3    0.96    0.94
  -3  -3   8   -0.23    0.56
  -3  -3   8    0.24    0.88
   4  -4   8 2268.28   46.61
   4  -2   8   53.70    2.91
   2  -4   8   52.63    2.95
   8   4   0 2757.76   54.31
  -8   0   4 2707.23   53.70
   8   0   4 2792.97   53.75
   0  -4   8 2799.88   55.89
  -4   0   8 2749.65   54.16
   8  -2  -4   49.92    2.79
  -4  -2   8   53.83    2.96
  -4  -2   8   54.58    2.43
  -4  -4   8 2064.18   43.15
  -4  -4   8 2109.68   42.39
  -8  -5  -5    0.89    0.41
   5  -5   8    1.09    1.02
  -8  -3  -5   55.88    1.68
   5  -3   8   54.32    2.99
   3  -5   8   53.38    3.16
  -5  -3  -8   53.17    1.49
   8   5  -1   74.70    2.89
   1  -5   8   80.52    3.83
  -8   1   5   77.37    2.82
   8  -1   5   75.79    2.79
   5  -1   8   78.81    3.56
  -8   1  -5   79.03    2.14
  -8  -1   5   71.41    2.73
   8   1   5   82.35    2.90
  -5  -1   8   73.42    3.54
  -5  -1   8   75.92    3.00
   3  -8  -5   56.63    2.40
  -8   3  -5   56.33    1.70
  -5  -3   8   51.81    2.96
  -3  -5   8   54.29    3.12
  -5  -3   8   49.21    2.56
  -8  -5   3   57.59    2.92
   5  -8  -5    0.67    0.76
   8  -5  -5    1.14    1.11
  -8   5  -5    0.45    0.39
  -5  -5   8    0.81    1.00
  -5  -5   8    1.46    0.87
  -8  -5   5    0.12    0.85
  -8  -6  -6 3224.17   62.03
  -8  -6  -6 3209.31   63.41
  -8  -6  -4   71.38    2.01
  -8  -4  -6   73.99    2.10
   6  -4   8   70.43    3.53
  -6  -4  -8   72.25    2.14
  -8  -6  -4   72.18    3.02
  -8  -2  -6 2773.94   53.75
   8  -2   6 2880.36   55.45
   2  -6   8 2750.14   56.93
   6  -2   8 2820.24   56.36
  -6  -8  -2 2766.33   55.70
  -8  -6  -2 2744.79   55.64
   8   6   0  133.40    3.95
   0  -8  -6  139.95    3.53
   6   8   0  126.86    3.33
  -8   0  -6  137.30    3.30
   6   0   8  132.32    4.90
   8   0   6  137.99    4.35
  -6   0   8  131.51    4.93
  -8   0   6  132.96    4.32
   0  -6   8  131.00    5.26
  -6  -8   0  134.19    4.72
  -8  -6   0  124.61    4.65
   2  -8  -6 2849.28   56.24
  -8   2  -6 2869.35   55.21
  -8  -2   6 2784.79   56.78
  -6  -2   8 2904.40   57.77
  -6  -2   8 2910.47   57.11
   8  -6  -4   67.67    3.51
   8  -4  -6   73.83    3.70
   4  -8  -6   78.85    3.18
  -8   6  -4   74.21    2.09
  -8   4  -6   73.10    2.13
  -6  -4   8   72.90    3.62
  -8  -6   4   76.40    3.59
  -6  -8   4   78.36    3.68
  -8  -4   6   78.50    3.56
  -6  -4   8   75.42    3.43
  -8   6  -6 3378.70   65.12
   6  -8  -6 3371.73   67.45
   6  -6  -8 3326.08   67.93
   8  -6  -6 3427.14   68.16
  -6  -6   8 3394.17   67.97
  -8  -6   6 3406.23   68.01
  -7  -8  -7    0.80    0.39
  -8  -7  -7    1.26    0.57
  -8  -7  -7    1.78    0.43
  -8  -7  -5   56.28    1.73
  -8  -5  -7   56.79    1.82
  -8  -7  -5   60.02    2.71
  -7  -5  -8   56.62    2.06
  -8  -5  -7   56.44    2.35
   8  -3   7   16.31    1.65
   7  -3   8   16.69    1.73
  -8  -7  -3   18.44    1.59
  -7  -8  -3   18.81    1.63
   8   7  -1  167.67    4.75
  -1  -8  -7  165.81    4.04
  -7   1   8  168.75    5.77
  -8   1   7  163.04    5.38
   7  -1   8  164.45    5.61
   8  -1   7  172.55    5.38
  -7  -8  -1  168.48    5.55
  -8  -7  -1  173.20    5.60
   1  -8  -7  187.03    4.92
   8   1   7  182.79    5.67
  -8  -1   7  169.04    5.51
   7   1   8  182.56    6.03
  -7  -1   8  184.93    6.02
  -7  -8   1  175.20    5.92
  -8  -7   1  172.65    5.89
   3  -8  -7   15.63    1.36
  -7  -3   8   12.53    1.61
  -8  -3   7   13.24    1.49
  -7  -3   8   16.88    1.64
  -8   5  -7   62.53    1.95
  -8   7  -5   63.29    1.89
   7  -8  -5   62.72    3.25
   5  -8  -7   63.79    3.09
   8  -5  -7   61.82    3.51
   8  -7  -5   54.18    3.20
   5  -7  -8   60.86    3.17
  -7  -8   5   64.14    3.46
  -8  -7   5   65.80    3.50
  -7  -5   8   64.07    3.35
  -8  -5   7   68.60    3.44
  -7   8  -7    2.04    0.44
  -7  -7   8    0.45    0.94
  -7  -8   7    1.70    1.14
  -8   7  -7    1.29    0.45
   7  -8  -7    0.95    0.96
   7  -7  -8    0.57    1.06
   8  -7  -7    0.44    1.00
  -8  -7   7    0.91    0.95
  -8  -8  -8 1807.17   35.29
  -8  -8  -6   -0.03    0.39
  -8  -6  -8   -0.13    0.40
  -8  -6  -8    0.45    0.43
  -8  -8  -4 3081.03   59.31
  -8  -8  -4 3092.63   61.54
  -2  -8  -8    0.67    0.31
   8  -2   8   -0.59    0.99
  -8  -8  -2    0.45    0.79
   0  -8  -8 4012.30   78.74
   8   8   0 4014.00   78.50
  -8   0   8 4087.62   80.36
   8   0   8 4234.43   80.44
  -8  -8   0 4053.04   80.52
   2  -8  -8    0.66    0.61
  -8  -2   8    0.59    1.00
  -8   8  -4 3084.06   59.51
   4  -8  -8 3101.65   61.74
  -8  -4   8 3127.06   62.39
  -8  -8   4 3068.42   62.65
  -8   6  -8    0.28    0.44
  -8   8  -6    0.06    0.43
   8  -6  -8    1.24    1.17
   6  -8  -8    0.66    0.98
   8  -8  -6    0.28    1.04
  -8  -6   8    0.89    1.03
  -8  -8   6    0.16    1.04
  -8   8  -8 1964.01   38.65
   8  -8  -8 1984.15   41.92
  -8  -8   8 2064.13   42.43
   9   0  -1   52.00    2.67
   9   1   0   50.58    2.56
   0  -1   9   51.54    3.06
   9   2  -1   29.02    1.90
   9   1  -2   26.10    1.98
   1  -2   9   29.68    2.35
   2  -1   9   26.80    2.21
  -2   1   9   25.86    1.17
  -9   1  -2   33.97    1.23
   9  -2  -1   30.30    2.16
   9  -1  -2   31.74    2.17
   9   3  -2   42.75    2.40
  -9  -3  -2   40.18    1.40
  -9  -2  -3   41.30    1.41
   3  -2   9   41.17    2.71
  -9   2   3   40.67    1.41
   2  -3   9   44.68    2.87
  -3   2   9   43.77    1.67
  -2   3   9   37.53    1.24
   9   3   0    4.41    0.93
   9   0  -3    5.78    1.15
  -9   0  -3    5.65    0.57
   0  -3   9    5.20    1.32
  -3   0   9    6.38    0.76
   9  -3  -2   38.30    2.45
   9  -2  -3   40.64    2.53
  -9   2  -3   40.85    1.40
  -9   3  -2   36.85    1.34
  -3  -2   9   40.64    2.69
   9   2   3   39.96    1.45
  -3  -2   9   38.47    1.93
  -9  -3  -4  185.87    4.17
  -9  -4  -3  172.89    4.15
   4  -3   9  169.13    6.19
   3  -4   9  180.51    6.33
   9   4  -1   53.02    2.52
  -9  -4  -1   54.53    1.66
  -9   4   1   52.59    1.66
  -9   1   4   54.44    1.91
   4  -1   9   54.32    3.12
   1  -4   9   54.92    3.21
  -4   1   9   55.25    2.20
   9  -1  -4   54.39    3.02
  -9   1  -4   51.71    1.66
  -9   4  -1   54.39    1.69
  -9  -4   1   51.27    1.64
  -4  -1   9   51.78    3.08
   9   1   4   53.08    1.92
  -4  -1   9   57.37    2.40
   9  -3  -4  146.83    5.56
  -9   4  -3  165.45    3.87
  -9   3  -4  164.96    3.86
  -4  -3   9  160.40    5.83
  -3  -4   9  152.16    5.82
  -4  -3   9  161.54    5.09
   4  -5   9  285.90    8.95
   5  -4   9  288.69    8.78
  -9  -4  -5  298.88    6.37
  -9  -5  -4  287.03    6.34
   9   5  -2  191.45    5.67
  -9  -5  -2  186.03    4.27
  -9  -2  -5  182.65    4.34
   2  -5   9  186.63    6.62
   5  -2   9  195.70    6.50
   5   9   0   38.31    1.22
   9   5   0   41.58    2.07
  -9  -5   0   38.80    1.34
  -9   5   0   41.82    1.39
  -9   0  -5   40.79    1.43
  -5   0   9   35.76    2.59
   0  -5   9   40.46    2.85
   5   0   9   43.08    2.75
   9   0   5   41.73    1.88
  -9   0   5   41.31    1.83
  -5   0   9   38.50    2.03
   9  -2  -5  182.93    6.28
  -9   2  -5  180.10    4.24
  -9   5  -2  180.08    4.18
  -5  -2   9  175.51    6.19
  -5  -2   9  184.97    5.52
  -9   5  -4  292.25    6.35
  -9   4  -5  288.51    6.36
  -5  -4   9  283.84    8.69
  -4  -5   9  288.91    8.87
  -9  -5   4  300.54    8.46
  -5  -4   9  292.36    8.11
  -9  -5  -6   63.84    1.93
  -9  -6  -5   58.84    1.86
   6  -5   9   62.96    3.58
  -9  -6  -5   62.28    2.85
  -9  -3  -6  222.57    4.83
  -9  -6  -3  217.67    4.71
   6  -3   9  223.09    7.04
   3  -6   9  213.17    7.35
  -9  -6  -3  232.81    6.49
   9   6  -1   78.53    3.08
  -9  -6  -1   79.51    2.18
   1  -6   9   82.65    4.20
   6  -1   9   81.85    3.87
   9  -1   6   80.30    3.09
  -9   1   6   79.18    3.07
  -9  -6  -1   86.74    3.66
  -9   1  -6   90.94    2.49
  -9   6  -1   89.51    2.40
  -9  -1   6   86.26    3.25
  -6  -1   9   88.71    4.07
   9   1   6   89.17    3.35
  -9  -6   1   88.84    3.95
  -6  -1   9   89.14    3.53
   3  -9  -6  214.69    5.97
  -9   6  -3  221.14    4.91
  -9   3  -6  218.20    4.99
  -6  -3   9  203.96    6.96
  -3  -6   9  199.52    7.30
  -6  -3   9  219.41    6.56
   9  -6  -5   52.81    3.19
   5  -9  -6   50.67    2.69
   9  -5  -6   45.09    3.08
  -9   5  -6   51.36    1.74
  -9   6  -5   52.62    1.72
  -6  -5   9   54.58    3.31
  -9  -5   6   48.14    3.07
  -6  -5   9   54.09    3.02
  -9  -6   5   51.49    3.12
  -6  -9  -7   25.36    1.01
  -7  -9  -6   24.11    1.00
  -9  -6  -7   26.06    1.18
  -9  -7  -6   25.19    1.14
  -9  -6  -7   25.75    1.68
  -9  -7  -4    6.44    0.59
  -9  -4  -7    5.73    0.65
   7  -4   9    6.88    1.42
  -9  -7  -4    5.09    1.06
  -7  -4  -9    5.48    0.53
   9   7  -2   12.35    1.34
  -9  -7  -2   13.32    0.76
  -9  -2  -7   13.36    0.86
  -9   2   7   12.42    1.43
   7  -2   9   13.67    1.63
   9  -2   7   12.98    1.43
  -9  -7  -2    9.65    1.37
   9   7   0   52.77    2.23
  -9   0  -7   49.01    1.71
  -9  -7   0   49.90    1.57
  -9   7   0   48.36    1.57
  -9   0   7   58.96    2.71
   7   0   9   53.27    3.05
   9   0   7   58.89    2.75
  -7   0   9   50.78    3.02
  -9  -7   0   49.27    2.85
  -7  -9   0   48.09    2.90
   2  -9  -7   12.11    1.11
  -9   7  -2   14.03    0.80
  -9   2  -7   13.72    0.87
   9   2   7   14.03    1.54
  -9  -2   7   10.48    1.26
  -7  -2   9   12.80    1.67
  -7  -9   2   13.52    1.70
  -7  -2   9   11.89    1.41
   4  -9  -7    9.46    1.21
   9  -7  -4    6.88    1.39
   9  -4  -7    9.19    1.77
  -9   7  -4    9.14    0.71
  -9   4  -7   11.03    0.80
  -7  -4   9    5.87    1.37
  -9  -7   4    7.21    1.46
  -9  -4   7    7.26    1.38
  -7  -4   9    7.00    1.25
  -9   6  -7   24.16    1.19
  -9   7  -6   24.45    1.14
  -6   9  -7   26.52    1.07
  -7   9  -6   26.62    1.07
   9  -6  -7   27.30    2.50
   7  -9  -6   24.52    2.08
   7  -6  -9   24.48    2.30
   9  -7  -6   23.83    2.27
   6  -7  -9   24.95    2.19
   6  -9  -7   25.23    2.08
  -9  -6   7   23.29    2.19
  -9  -7   6   26.66    2.33
  -7  -6   9   23.69    2.15
  -9  -7  -8  140.65    3.61
  -7  -9  -8  141.20    3.47
  -9  -8  -7  139.68    3.57
  -8  -9  -7  139.18    3.47
  -8  -7  -9  145.41    3.65
  -9  -5  -8   86.25    2.49
  -9  -8  -5   85.44    2.36
  -8  -9  -5   83.74    2.26
  -9  -8  -5   89.53    3.67
  -9  -5  -8   85.66    3.07
  -8  -5  -9   77.90    2.59
  -9  -3  -8  129.15    3.38
  -9  -8  -3  129.08    3.20
   9  -3   8  139.69    5.02
   8  -3   9  143.00    5.35
  -9  -8  -3  129.69    4.84
  -8  -9  -3  121.96    4.72
   8   9  -1   91.45    2.94
  -1  -9  -8   86.19    2.42
   9   8  -1   92.93    3.20
  -9  -8  -1   82.22    2.31
   8  -1   9   99.60    4.27
  -9   1   8  103.37    4.06
  -8   1   9   98.22    4.27
   9  -1   8   99.06    3.94
  -9  -8  -1   93.56    4.05
  -8  -9  -1   88.26    4.06
   1  -9  -8   86.14    3.02
  -9   8  -1   85.71    2.36
  -8  -1   9   85.11    4.01
  -9  -1   8   92.96    3.83
   9   1   8   96.93    3.95
   8   1   9   94.71    4.20
  -8  -9   1   88.49    4.11
  -9  -8   1   93.05    4.14
   3  -8  -9  111.99    4.26
   3  -9  -8  117.40    4.12
  -9   3  -8  113.67    3.14
  -9   8  -3  118.68    2.99
  -9  -3   8  117.71    4.61
  -8  -3   9  110.27    4.75
  -9  -3   8  113.18    4.67
  -8  -3   9  123.47    4.76
  -9  -8   5   80.86    4.18
  -8  -5   9   85.26    4.09
  -9  -5   8   84.02    4.07
  -8  -9   5   88.33    4.32
   9  -5  -8   87.13    4.46
   5  -8  -9   79.07    3.76
   5  -9  -8   82.36    3.67
  -8   9  -5   81.79    2.26
  -9   5  -8   80.40    2.43
  -9   8  -5   78.77    2.32
  -9  -8   7  136.84    5.68
  -9  -7   8  134.33    5.71
  -8  -7   9  137.06    5.64
  -8   9  -7  127.29    3.27
  -7   9  -8  130.03    3.28
  -8   7  -9  130.70    3.39
  -9   7  -8  128.41    3.40
  -9   8  -7  129.00    3.36
   7  -8  -9  113.14    5.08
   8  -7  -9  129.45    5.50
   7  -9  -8  122.47    5.11
   9  -8  -7  128.19    5.47
   9  -7  -8  123.82    5.51
   8  -9  -7  127.30    5.26
  -9  -9  -8    1.15    0.46
  -9  -8  -9    0.43    0.45
  -9  -9  -8    0.37    0.41
  -8  -9  -9    0.22    0.41
   8  -9   9    1.86    0.81
  -9  -6  -9   38.57    1.54
  -9  -9  -6   39.64    1.44
  -9  -9  -4   -0.12    0.73
  -9  -4  -9    1.36    0.50
  -9  -4  -9   -0.06    0.37
  -9  -9  -4    0.23    0.33
  -9  -9  -2    5.72    1.26
   9   9  -2    8.46    1.09
  -9  -9  -2    5.02    0.50
   9  -2   9    4.88    1.15
  -9   2   9    4.15    1.27
  -9  -9   0   -0.14    0.84
   0  -9  -9    0.12    0.38
  -9   0   9   -0.13    0.81
   9   0   9    1.07    0.92
  -9  -2   9    4.86    1.21
  -9  -9   2    2.59    1.27
  -9   9  -2    3.08    0.48
   2  -9  -9    3.35    0.83
  -9  -2   9    3.12    1.04
   9   2   9    4.19    1.26
  -9   4  -9    0.28    0.48
  -9  -4   9    0.73    0.94
   4  -9  -9    0.11    0.79
  -9   9  -4    0.19    0.35
  -9   6  -9   27.38    1.33
  -9   9  -6   30.24    1.27
  -9  -9   6   28.80    2.63
  -9  -6   9   30.11    2.50
   9  -6  -9   32.83    2.82
   6  -9  -9   25.15    2.18
  -8  -9   9    0.06    0.54
  -9   8  -9    0.33    0.43
  -8   9  -9    0.88    0.44
  -9   9  -8   -0.12    0.44
  -9  -8   9    2.83    1.23
  -9  -8   9    0.72    0.57
  -9  -9   8    0.67    0.60
   8  -9  -9    0.50    0.99
   9  -8  -9    1.27    1.16
   9  -9  -8    0.35    1.03
 -10   0   0   -0.12    0.38
  10   1  -1   83.42    3.56
   1  -1  10   84.11    4.11
 -10   1   1   79.51    2.26
  10  -1  -1   70.89    3.50
 -10   1  -1   84.44    2.31
   2  -2  10    0.15    1.03
 -10  -2  -2    0.24    0.42
  10   2  -2    0.66    0.87
  10   2   0  670.63   15.47
  10   0  -2  674.44   15.97
   0  -2  10  700.65   16.81
 -10   2   0  676.61   13.75
 -10   0  -2  701.32   13.77
 -10  -2   0  657.78   13.71
  10  -2  -2    0.62    0.97
 -10   2  -2    0.22    0.40
  10   3  -3  147.57    5.15
 -10  -3  -3  145.00    3.55
   3  -3  10  146.15    5.78
  -3   3  10  138.96    3.60
  10   3  -1   50.86    2.64
  10   1  -3   51.96    2.93
 -10  -3  -1   53.38    1.69
 -10   3   1   50.72    1.67
   1  -3  10   57.11    3.40
   3  -1  10   44.20    3.09
  -3   1  10   47.10    1.90
  10  -1  -3   46.26    2.88
  -3  -1  10   46.18    3.04
 -10   1  -3   47.74    1.64
 -10   3  -1   52.85    1.70
 -10  -3   1   47.98    1.61
  10  -3  -3  139.20    5.37
  -3  -3  10  139.11    5.65
 -10   3  -3  146.19    3.58
 -10  -4  -4    0.29    0.41
   4  -4  10   -0.48    1.10
  10   4  -2 2023.78   41.12
  10   2  -4 2092.61   41.81
 -10  -2  -4 1998.77   39.11
 -10  -4  -2 2051.39   39.08
 -10   2   4 1943.48   39.24
   4  -2  10 2084.22   42.56
   2  -4  10 2033.99   42.64
  -4   2  10 1992.06   39.80
  10   4   0   12.54    1.33
  10   0  -4   17.26    1.84
 -10   4   0   13.96    0.84
 -10  -4   0   14.85    0.84
 -10   0  -4   14.53    0.86
   0  -4  10   11.07    1.73
   4   0  10   12.08    1.90
  -4   0  10   13.66    1.17
  10  -2  -4 1996.77   40.90
  10  -4  -2 1947.95   40.71
 -10   4  -2 1951.67   37.93
 -10   2  -4 1962.11   37.97
  -4  -2  10 1955.31   41.24
  10   2   4 1916.20   38.15
  -4  -2  10 1951.87   39.42
  -4  -4  10   -0.16    1.16
 -10   4  -4    0.10    0.45
   5  -5  10   21.17    2.24
 -10  -5  -5   20.28    1.04
  10   5  -3   16.44    1.67
 -10  -5  -3   15.66    0.89
 -10  -3  -5   15.19    0.91
   5  -3  10   16.26    2.00
   3  -5  10   16.34    2.06
  10   5  -1  129.60    4.37
 -10  -5  -1  122.75    3.16
 -10   1   5  123.49    3.58
   5  -1  10  129.00    5.35
   1  -5  10  122.64    5.42
  -5   1  10  129.87    4.06
  10  -1  -5  130.86    5.25
 -10   5  -1  121.85    3.19
 -10   1  -5  128.02    3.26
  -5  -1  10  125.91    5.27
  10   1   5  127.34    3.67
  -5  -1  10  129.56    4.29
  10  -3  -5   15.59    1.93
 -10   3  -5   16.07    0.95
 -10   5  -3   17.12    0.94
  -3  -5  10   17.92    2.20
  -5  -3  10   16.69    2.03
  -5  -3  10   16.11    1.59
 -10   5  -5   16.00    0.96
  -5  -5  10   15.54    2.04
 -10  -5   5   18.15    1.90
 -10  -6  -6   -0.04    0.40
 -10  -6  -6    0.71    0.65
 -10  -4  -6 1958.73   37.65
 -10  -6  -4 1908.10   37.56
   4  -6  10 1930.18   41.50
   6  -4  10 1949.64   41.08
 -10  -6  -4 1890.03   39.72
  10   6  -2  102.06    3.86
 -10  -2  -6   98.42    2.72
 -10  -6  -2   97.21    2.64
 -10   2   6   93.92    3.43
   2  -6  10  102.04    4.94
   6  -2  10  101.04    4.61
  10   6   0 1865.93   37.61
 -10   6   0 1853.33   36.21
 -10  -6   0 1813.51   36.14
 -10   0  -6 1860.55   36.32
   6   0  10 1928.58   39.60
  10   0   6 1939.12   37.42
  -6   0  10 1871.33   39.50
   0  -6  10 1890.79   40.10
 -10   0   6 1824.38   37.28
  -6   0  10 1850.67   37.92
 -10  -6   0 1920.38   38.90
  10  -2  -6   98.77    4.63
 -10   2  -6   96.26    2.73
 -10   6  -2   99.59    2.70
  -6  -2  10   97.65    4.56
  10   2   6  104.43    3.60
  -6  -2  10   98.56    3.89
  10  -6  -4 1891.07   40.69
 -10   4  -6 1953.04   37.63
 -10   6  -4 1911.14   37.55
  -4  -6  10 1911.90   41.35
  -6  -4  10 1922.87   40.96
  -6  -4  10 1893.62   39.94
 -10  -6   4 1959.16   40.63
 -10   6  -6    0.22    0.45
  10  -6  -6    0.16    1.08
 -10  -6   6    0.31    0.90
  -7 -10  -7   99.20    2.64
 -10  -7  -7  105.88    2.89
 -10  -7  -7  109.07    3.99
 -10  -5  -7   50.91    1.79
 -10  -7  -5   50.81    1.74
   7  -5  10   57.31    3.52
 -10  -7  -5   50.12    2.72
 -10  -5  -7   49.69    2.50
  10   7  -3  144.96    5.00
 -10  -7  -3  144.27    3.59
 -10  -3  -7  147.92    3.74
   7  -3  10  153.42    5.88
 -10  -7  -3  144.08    5.20
  10   7  -1   71.88    2.96
 -10  -7  -1   66.85    2.03
  -7   1  10   71.40    3.87
 -10   1   7   70.38    3.03
  10  -1   7   77.37    3.15
   7  -1  10   72.36    3.83
 -10  -7  -1   70.21    3.49
 -10   7  -1   63.05    1.97
 -10   1  -7   68.59    2.14
   7   1  10   61.28    3.59
 -10  -1   7   66.73    2.93
  10   1   7   70.41    3.03
  -7  -1  10   63.00    3.60
 -10  -7   1   67.09    3.52
  -7  -1  10   64.57    3.10
 -10   7  -3  142.04    3.54
 -10   3  -7  140.51    3.66
  -7  -3  10  133.21    5.55
  -7  -3  10  142.90    5.18
  10  -7  -5   47.29    3.23
  10  -5  -7   53.63    3.55
 -10   5  -7   49.92    1.80
 -10   7  -5   49.59    1.75
  -7  -5  10   48.51    3.32
 -10  -7   5   51.12    3.24
  -7  -5  10   56.14    3.23
 -10  -5   7   55.78    3.33
 -10  -7   7  112.44    5.06
 -10   7  -7   99.01    2.86
  10  -7  -7  104.20    4.97
   7  -7 -10   97.92    4.71
  -8 -10  -8   -0.20    0.47
  -8  -8 -10   -0.04    0.41
  -8 -10  -8   -0.17    0.39
 -10  -8  -8    0.20    0.45
   8  -8  10    1.48    0.76
   8 -10   8   -0.26    0.73
 -10  -6  -8 1396.58   27.10
  -6 -10  -8 1360.06   26.73
  -8 -10  -6 1340.10   26.73
 -10  -8  -6 1366.10   26.98
 -10  -8  -6 1411.03   29.11
 -10  -6  -8 1356.26   28.31
 -10  -8  -4   11.93    0.77
  -8 -10  -4   12.12    0.68
 -10  -4  -8   10.83    0.85
   8  -4  10   10.53    1.76
 -10  -8  -4   11.66    1.48
 -10   2   8 2362.99   48.48
  -8   2  10 2331.62   49.59
   8  -2  10 2489.27   49.63
  10  -2   8 2515.75   48.61
 -10  -8  -2 2358.82   46.11
   8  10  -2 2338.90   47.10
  10   8  -2 2398.19   47.82
 -10  -8  -2 2372.73   48.92
 -10   0  -8   33.29    1.44
   8   0  10   33.47    2.65
  -8   0  10   30.74    2.58
  10   0   8   35.26    2.31
 -10   0   8   30.33    2.13
 -10  -8   0   36.06    2.61
  10   2   8 2570.04   50.35
   8   2  10 2522.50   51.52
  -8  -2  10 2395.14   51.16
 -10  -2   8 2482.68   50.18
 -10   2  -8 2508.15   48.15
 -10   8  -2 2455.44   47.89
   2 -10  -8 2422.78   49.04
  -8  -2  10 2477.11   50.48
 -10  -8   2 2420.17   51.13
  -8  -4  10    9.40    1.71
  -8  -4  10   13.74    1.76
 -10  -4   8   11.89    1.70
   4  -8 -10    9.96    1.42
  10  -4  -8   10.62    1.93
   4 -10  -8    9.77    1.28
 -10   4  -8   10.54    0.86
 -10   8  -4   11.88    0.79
  -8  -6  10 1464.79   31.50
 -10  -8   6 1446.71   31.94
 -10  -6   8 1505.96   31.75
 -10   6  -8 1408.35   28.25
 -10   8  -6 1413.60   28.15
  10  -6  -8 1458.21   32.05
  10  -8  -6 1424.10   31.67
   8  -6 -10 1449.77   31.89
   6 -10  -8 1423.13   30.66
   6  -8 -10 1364.38   31.03
   8  -8 -10   -0.18    1.05
  10  -8  -8    0.56    1.06
  -8  -8  10    0.76    0.67
 -10  -8   8   -0.19    1.03
   8 -10  -8   -0.22    0.53
  -8  10  -8   -0.04    0.43
  -8   8 -10    0.04    0.46
 -10   8  -8    0.04    0.45
 -10  -8   8    0.12    0.58
  -8 -10   8    0.31    0.58
  -8  -8  10    0.06    0.54
 -10  -9  -9   61.09    2.15
  -9  -9 -10   62.52    2.15
  -9 -10  -9   62.07    2.06
   9 -10   9   61.63    2.56
  10  -9   9   68.82    2.60
   9  -9  10   68.33    2.64
   7 -10   9    4.49    0.94
   7  -9  10    6.44    1.03
 -10  -9  -7    3.86    0.58
  -9 -10  -7    4.19    0.55
 -10  -9  -7    4.77    0.66
  -9 -10  -7    3.22    0.64
  -7  -9 -10    3.81    0.57
  -7 -10  -9    3.70    0.53
  -9  -7 -10    5.11    0.69
 -10  -7  -9    4.82    0.66
 -10  -9  -5   87.07    2.46
 -10  -5  -9   92.10    2.71
  -9 -10  -5   87.13    2.39
 -10  -5  -9   83.64    3.13
 -10  -9  -5   94.30    4.03
  10   9  -3    3.62    0.96
 -10  -9  -3    3.74    0.51
  -9 -10  -3    3.85    0.45
 -10  -3  -9    3.38    0.63
   9  -3  10    3.66    1.20
 -10   3   9    3.26    1.16
 -10  -9  -3    5.84    1.23
  -1  -9 -10   21.15    1.30
   9  -1  10   22.51    2.18
 -10   1   9   23.12    2.03
  -9   1  10   23.35    2.25
  10  -1   9   24.78    2.12
  -9 -10  -1   26.50    2.26
 -10  -9  -1   22.89    2.21
   1 -10  -9   18.27    1.29
   1  -9 -10   20.35    1.55
 -10   1  -9   22.29    1.20
  -9  -1  10   20.34    2.11
  10   1   9   17.25    1.84
 -10  -1   9   20.63    1.92
   9   1  10   20.89    2.12
  -9 -10   1   19.07    2.15
  -9  -1  10   26.06    2.11
 -10  -9   1   19.47    2.08
   3 -10  -9    3.99    0.87
 -10   9  -3    4.00    0.53
   3  -9 -10    3.54    1.00
 -10   3  -9    3.08    0.60
  -9  -3  10    1.59    1.02
  10   3   9    3.33    1.27
  -9  -3  10    3.18    1.09
 -10  -3   9    3.94    1.30
 -10  -9   5   86.16    4.49
 -10  -5   9   81.72    4.23
  -9  -5  10   75.41    4.03
 -10   9  -5   79.80    2.36
 -10   5  -9   80.30    2.54
   9  -5 -10   75.92    4.42
  10  -5  -9   74.33    4.43
   5  -9 -10   78.06    3.84
   5 -10  -9   79.07    3.69
  -7 -10   9    3.67    0.76
  -7  -9  10    3.46    0.74
  -9  -7  10    5.67    0.82
 -10   9  -7    4.19    0.63
   9  -7 -10    5.36    1.58
  10  -7  -9    3.70    1.43
   7 -10  -9    3.85    1.16
  -9  10  -7    3.85    0.55
   7  -9 -10    3.74    1.23
 -10  -7   9    4.52    1.46
   7  -9 -10    3.72    0.67
   7 -10  -9    4.31    0.72
 -10  -9   7    3.93    1.37
  -7  10  -9    3.40    0.53
 -10   7  -9    4.42    0.66
  -9   7 -10    5.67    0.68
  -9  -7  10    4.44    1.35
  -7   9 -10    3.83    0.54
  -9 -10   7    3.40    0.73
 -10  -9   7    3.65    0.77
 -10  -7   9    2.20    0.66
  -7  -9  10    4.97    0.80
  -7 -10   9    4.38    0.72
  -9   9 -10   64.40    2.19
 -10   9  -9   65.83    2.23
  -9  10  -9   63.53    2.17
  -9  -9  10   66.55    2.57
  -9 -10   9   65.89    2.58
 -10  -9   9   68.67    2.59
   9  -9 -10   68.69    4.14
  10  -9  -9   61.57    3.99
   9 -10  -9   70.57    4.05
 -10 -10 -10    0.49    0.47
  10 -10  10    1.76    0.88
 -10 -10  -8  925.59   19.01
 -10  -8 -10  920.23   18.82
  -8 -10 -10  921.64   18.62
 -10 -10  -8  922.38   18.63
  10  -8  10  922.31   19.35
  10 -10   8  935.18   19.38
   8 -10  10  910.02   19.48
   6 -10  10    0.57    0.80
  -6 -10 -10   -0.11    0.49
 -10  -6 -10    0.41    0.51
  -6 -10 -10    0.07    0.37
 -10 -10  -6   -0.07    0.40
 -10 -10  -6   -0.10    0.51
 -10 -10  -4 1144.85   23.42
 -10 -10  -4 1159.14   22.98
 -10  -4 -10 1173.03   23.38
   4 -10  10 1181.34   24.09
 -10 -10  -2   -0.09    0.36
 -10 -10  -2    0.92    0.99
  10  -2  10   -0.15    1.15
 -10   2  10   -0.93    1.37
 -10   0 -10 2456.60   47.79
 -10 -10   0 2425.31   51.08
  10   0  10 2463.88   50.59
 -10   0  10 2410.39   50.56
 -10  -2  10    0.76    0.82
   2 -10 -10   -0.18    0.53
 -10   2 -10    0.69    0.54
 -10 -10   2    0.35    1.08
 -10  -2  10   -1.07    1.25
  10   2  10   -0.63    1.26
  10  -4 -10 1163.70   27.32
   4 -10 -10 1116.59   24.94
 -10  -4  10 1167.94   26.21
 -10   4 -10 1166.27   23.15
 -10 -10   4 1129.84   23.44
  -6 -10  10    0.31    0.53
 -10  10  -6   -0.15    0.41
   6 -10 -10    0.15    0.87
  10  -6 -10   -0.62    1.22
  -6 -10  10    0.12    0.60
 -10  -6  10    0.74    1.06
   6 -10 -10    0.17    0.56
 -10   6 -10   -0.05    0.53
 -10 -10   6   -0.06    0.60
 -10  -6  10    0.71    0.53
  10  -8 -10  895.23   22.32
   8 -10 -10  868.90   21.56
  -8  10 -10  899.85   18.34
 -10   8 -10  893.27   18.51
 -10  10  -8  918.46   18.41
  -8 -10  10  910.23   19.07
 -10 -10   8  896.27   19.04
 -10  -8  10  899.87   18.99
   8 -10 -10  932.60   18.86
 -10  10 -10    0.14    0.50
  10 -10 -10    0.21    1.22
 -10 -10  10    0.07    0.61
   0  -1  11   88.93    4.48
   1   0  11   84.61    4.65
  11   0  -1   88.79    3.99
 -11   0   1   89.50    2.53
 -11   0  -1   91.14    2.57
 -11   1   0   88.38    2.52
   2  -1  11   32.22    2.82
   1  -2  11   29.17    2.70
  11   1  -2   32.64    2.41
  11   2  -1   36.46    2.41
 -11   2   1   36.00    1.40
 -11  -2  -1   33.41    1.36
  11  -1  -2   36.84    2.60
 -11   2  -1   41.60    1.53
 -11  -2   1   36.30    1.44
 -11   1  -2   40.41    1.50
   2  -3  11   25.30    2.58
   3  -2  11   24.76    2.50
  11   3  -2   26.55    2.06
  11   2  -3   29.56    2.34
 -11  -3  -2   26.65    1.18
 -11  -2  -3   25.24    1.19
 -11   3   0    0.76    0.45
 -11  -3   0    0.53    0.42
 -11   0  -3    0.35    0.42
  11   0  -3    2.31    1.06
   3   0  11    1.86    1.30
   0  -3  11   -0.35    1.27
  -3   0  11    1.52    1.26
  -3  -2  11   27.08    2.52
 -11   3  -2   26.61    1.20
 -11   2  -3   26.00    1.21
  11  -2  -3   25.43    2.31
  11  -3  -2   21.79    2.23
   4  -3  11  141.30    5.85
   3  -4  11  132.00    5.77
 -11  -4  -3  132.79    3.46
 -11  -3  -4  137.35    3.49
  11   3  -4  139.98    5.31
  11   4  -3  141.73    5.13
  -4   3  11  130.61    3.70
   1  -4  11   30.40    2.80
   4  -1  11   33.86    2.86
 -11   4   1   34.31    1.38
 -11  -4  -1   35.10    1.37
  11   4  -1   30.69    2.14
  11   1  -4   36.70    2.65
  -4   1  11   32.24    1.66
  -4  -1  11   29.12    2.58
  11  -1  -4   29.97    2.51
 -11   1  -4   31.54    1.32
 -11   4  -1   27.98    1.27
 -11  -4   1   27.83    1.22
  -4  -3  11  128.47    5.63
  -3  -4  11  136.35    5.81
  11  -3  -4  140.63    5.53
  11  -4  -3  124.13    5.31
 -11   3  -4  129.57    3.41
 -11   4  -3  130.25    3.41
   4  -5  11   96.15    4.86
   5  -4  11   78.98    4.38
 -11  -4  -5   86.16    2.55
 -11  -5  -4   86.22    2.51
  11   5  -4   89.21    4.01
   5  -2  11   28.34    2.56
 -11   2   5   23.74    1.21
   2  -5  11   25.43    2.55
 -11  -5  -2   29.88    1.25
 -11  -2  -5   25.94    1.26
  11   2  -5   28.16    2.43
  11   5  -2   23.92    1.95
  -5   2  11   29.92    1.65
   5   0  11  357.73   10.63
  -5   0  11  355.95   10.61
   0  -5  11  344.99   10.85
 -11   5   0  354.86    7.69
 -11  -5   0  349.89    7.65
 -11   0  -5  356.06    7.75
  11   0  -5  374.63   10.48
  -5   0  11  357.23    8.81
  -5  -2  11   27.87    2.56
 -11   2  -5   26.02    1.27
 -11   5  -2   30.23    1.30
  11  -2  -5   24.63    2.43
  -5  -2  11   31.56    2.02
 -11   4  -5   77.51    2.41
 -11   5  -4   79.90    2.40
  -4  -5  11   81.42    4.49
  -5  -4  11   81.56    4.38
 -11  -6  -5   30.33    1.33
 -11  -5  -6   30.56    1.34
   6  -5  11   26.18    2.60
   5  -6  11   31.80    2.97
 -11  -6  -5   32.83    2.23
   3  -6  11   66.04    4.15
   6  -3  11   66.84    3.86
 -11   3   6   61.51    2.59
 -11  -6  -3   60.69    1.97
 -11  -3  -6   62.12    2.06
  11   6  -3   62.45    3.16
  -6   1  11   10.91    1.87
   6  -1  11    9.68    1.64
   1  -6  11   10.62    1.90
 -11   1   6    9.16    0.91
 -11  -6  -1   10.32    0.76
  11   6  -1    9.10    1.25
  11   1  -6    9.30    1.75
  -6   1  11    8.96    1.14
  -6  -1  11   12.45    1.91
   6   1  11   17.35    2.15
 -11   1  -6   13.15    0.92
 -11   6  -1   14.59    0.91
  11  -1  -6   11.45    1.85
 -11  -6   1   11.14    1.61
  -6  -1  11   13.61    1.38
  -3  -6  11   54.57    3.75
  -6  -3  11   52.89    3.48
 -11   6  -3   55.41    1.87
 -11   3  -6   54.69    1.94
  11  -3  -6   49.12    3.52
  -6  -3  11   59.44    3.05
  -5  -6  11   26.37    2.70
  -6  -5  11   30.03    2.74
 -11   6  -5   25.58    1.28
 -11   5  -6   27.05    1.29
  11  -6  -5   25.91    2.52
 -11  -5   6   29.15    2.50
 -11  -6   5   29.26    2.53
 -11  -7  -6   28.37    1.29
 -11  -6  -7   25.44    1.28
 -11  -7  -6   28.04    2.07
 -11  -6  -7   28.02    1.97
   7  -4  11   16.34    2.09
 -11  -7  -4   14.18    0.87
 -11  -4  -7   13.00    0.93
  11   7  -4   14.75    1.70
 -11  -7  -4   14.16    1.58
  -7   2  11  211.56    7.72
   7  -2  11  212.79    7.59
 -11   2   7  209.60    6.11
 -11  -7  -2  222.34    5.04
  11   7  -2  217.16    6.48
 -11  -7  -2  217.81    7.13
 -11   0  -7    5.72    0.70
   0  -7  11    4.48    1.60
  -7   0  11    4.94    1.39
  11   0   7    5.74    0.93
 -11   0   7    4.35    0.79
   7   0  11    7.00    1.58
  -7   0  11    6.48    1.10
 -11  -7   0    5.60    1.31
   7   2  11  216.82    7.77
  11   2   7  214.20    6.16
  -7  -2  11  231.28    7.84
 -11   2  -7  217.52    5.18
 -11   7  -2  215.04    5.03
  11  -2  -7  212.28    7.82
  -7  -2  11  212.80    6.70
 -11  -7   2  197.84    7.22
 -11   4  -7   15.84    1.03
 -11   7  -4   16.27    0.97
  -7  -4  11   16.70    2.15
  -7  -4  11   13.78    1.68
 -11  -4   7   16.40    1.94
 -11  -7   6   25.50    2.57
 -11  -6   7   33.06    2.72
 -11   6  -7   30.46    1.43
 -11   7  -6   29.13    1.34
  11  -6  -7   31.61    2.86
  11  -7  -6   27.22    2.62
 -11  -8  -7   13.23    0.97
  -8 -11  -7   13.66    1.06
 -11  -7  -8   14.01    0.96
 -11  -8  -7   14.85    0.97
   7  -8  11   14.56    1.28
   8 -11   7   12.20    1.17
   8  -7  11   14.03    1.33
   7 -11   8   15.02    1.29
 -11  -8  -7   11.70    1.41
 -11  -7  -8   12.69    1.33
  -8 -11  -5   33.82    1.52
 -11  -5  -8   31.56    2.03
 -11  -8  -5   32.09    2.36
 -11  -5  -8   31.28    1.43
 -11  -8  -5   31.23    1.37
  -5 -11  -8   33.16    1.57
 -11  -8  -3   28.33    2.29
   8  -3  11   33.93    2.82
 -11   3   8   29.31    2.10
 -11  -8  -3   31.45    1.31
 -11  -3  -8   32.30    1.45
  11   8  -3   30.90    2.17
 -11  -8  -1   64.64    3.67
  11  -1   8   65.82    3.08
   8  -1  11   64.11    3.81
  -8   1  11   60.43    3.75
 -11   1   8   60.89    2.95
 -11  -8  -1   65.91    2.02
  11   8  -1   63.01    2.82
 -11   8  -1   64.40    2.03
 -11   1  -8   66.89    2.23
 -11  -8   1   68.07    3.76
  -8  -1  11   63.42    3.24
 -11  -1   8   62.90    2.98
  -8  -1  11   62.55    3.77
  11   1   8   62.16    3.02
   8   1  11   60.63    3.70
 -11   3  -8   35.25    1.55
 -11   8  -3   35.17    1.45
  -8  -3  11   38.01    2.58
  11   3   8   31.40    2.28
  -8  -3  11   37.88    2.98
  -8  -5  11   30.98    2.52
 -11  -5   8   25.24    2.50
 -11  -8   5   27.64    2.60
  -5  -8  11   26.80    1.51
 -11   8  -5   25.67    1.26
 -11   5  -8   26.87    1.35
   5  -8 -11   27.09    2.31
  11  -5  -8   25.12    2.71
  -8  -5  11   29.03    1.56
   8  -7 -11   13.96    2.08
  11  -7  -8   13.87    2.05
  11  -8  -7   10.94    1.95
   7  -8 -11   11.13    1.83
 -11  -7   8   15.06    2.14
   7 -11  -8   15.22    1.14
 -11  -8   7   16.43    2.11
 -11   8  -7   16.28    1.02
 -11   7  -8   12.59    0.95
 -11  -7   8   13.16    1.09
 -11  -8   7   14.06    1.14
  -7  -8  11   15.41    1.19
  -8  -7  11   12.23    1.07
 -11  -9  -8   43.15    1.83
  -9 -11  -8   45.11    1.90
  -8  -9 -11   41.26    1.67
  -9  -8 -11   41.55    1.78
  -9 -11  -8   43.66    1.57
 -11  -8  -9   44.05    1.80
 -11  -9  -8   43.56    1.73
  -8 -11  -9   43.73    1.57
   8 -11   9   46.20    2.23
   9 -11   8   44.18    2.15
  11  -8   9   44.55    2.05
   9  -8  11   47.34    2.21
  11  -9   8   48.57    2.09
   8  -9  11   47.21    2.30
 -11  -9  -6   25.42    1.34
  -9 -11  -6   24.89    1.37
  -9  -6 -11   26.09    1.36
 -11  -9  -6   25.76    1.22
 -11  -6  -9   27.10    1.36
   6  -9  11   29.25    1.76
   9 -11   6   28.31    1.60
  -6  -9 -11   25.42    1.40
   6 -11   9   25.29    1.66
 -11   4   9    7.20    1.35
   9  -4  11    7.56    1.61
  -4 -11  -9    6.55    0.81
   4 -11   9    7.86    1.10
   4  -9  11    7.07    1.13
 -11  -9  -4    9.87    1.50
  11   9  -4   10.15    1.45
 -11  -4  -9    7.28    0.80
 -11  -9  -4    7.06    0.66
  -9 -11  -4    8.66    0.81
 -11  -9  -4    7.88    0.78
  11   9  -2    1.50    0.73
 -11  -9  -2    1.46    0.37
  -9   2  11    2.28    1.14
 -11   2   9    0.91    0.74
   9  -2  11    2.24    1.20
 -11  -9  -2    1.09    0.83
   0  -9 -11   38.19    2.05
 -11   0  -9   40.56    1.70
  -9   0  11   42.67    3.04
  11   0   9   38.44    2.51
 -11   0   9   37.49    2.46
   9   0  11   46.76    3.16
 -11  -9   0   38.13    2.87
  -9   0  11   36.75    2.51
 -11   9  -2    2.05    0.44
   2  -9 -11    1.41    0.76
 -11  -9   2    1.06    1.07
  -9  -2  11    0.57    0.85
 -11   2  -9    1.02    0.54
  -9  -2  11    2.60    1.21
   9   2  11    1.41    1.10
  11   2   9    1.83    0.89
  11   4   9   11.47    1.63
  -9  -4  11    9.63    1.76
   4  -9 -11    9.58    1.41
  11  -4  -9   11.15    2.12
  -9  -4  11   10.64    1.04
   4 -11  -9   10.20    0.96
  -9  -4  11   11.52    1.71
 -11  -4   9   11.59    1.76
  -4  -9  11   12.91    1.06
 -11   4  -9   10.66    0.93
 -11   9  -4   11.80    0.85
  -4 -11   9   10.66    1.03
 -11  -9   4   10.92    1.02
   9  -6 -11   23.41    2.58
  -9  -6  11   25.10    1.57
  -6  -9  11   25.31    1.54
  11  -6  -9   26.23    2.75
   6  -9 -11   24.77    2.37
  -6 -11   9   26.21    1.49
  -9  -6  11   28.04    2.56
   6 -11  -9   25.95    1.49
 -11  -6   9   24.89    2.48
   6  -9 -11   27.36    1.44
 -11  -9   6   29.12    2.80
  -9   6 -11   28.46    1.40
 -11   6  -9   25.39    1.34
 -11   9  -6   25.19    1.25
  -6  -9  11   26.24    1.52
  -9  -6  11   26.13    1.47
 -11  -9   6   24.67    1.50
 -11  -6   9   27.57    1.53
   8 -11  -9   40.11    1.87
   8  -9 -11   38.80    3.03
  11  -8  -9   38.82    3.26
  -8  -9  11   39.13    2.00
   9  -8 -11   37.35    3.20
 -11  -9   8   36.66    3.24
 -11  -8   9   35.18    3.08
  -9   8 -11   38.39    1.67
 -11   9  -8   37.85    1.63
 -11   8  -9   37.68    1.68
  -8   9 -11   40.28    1.65
  -8  -9  11   37.85    1.93
  -8 -11   9   41.05    1.98
  -9  -8  11   34.27    1.84
 -11  -9   8   42.01    1.99
 -11  -8   9   39.37    1.92
  -9 -11   8   40.50    1.98
   9 -11  10    8.14    1.17
   9 -10  11    7.39    1.19
  11  -9  10    9.64    1.21
  11 -10   9    8.21    1.14
 -11 -10  -9    7.48    0.78
 -10 -11  -9    9.44    0.78
 -10  -9 -11    8.65    0.82
  -9 -11 -10    9.07    0.77
 -11  -9 -10    9.31    0.85
  -9 -10 -11    7.98    0.77
  10 -11   9   10.41    1.20
  10  -9  11    9.14    1.30
 -10 -11  -7    8.18    0.91
 -11 -10  -7    8.92    0.96
  10 -11   7   10.33    1.18
   7 -11  10    9.36    1.21
   7 -10  11    6.94    1.20
 -11 -10  -7    9.01    0.79
  -7 -11 -10    9.70    0.76
  -7 -10 -11    8.67    0.81
 -10  -7 -11   10.86    0.90
 -11  -7 -10    9.01    0.87
 -10 -11  -7    9.16    0.73
  11  -7  10    9.63    1.14
  -7 -10 -11    8.99    0.96
  -7 -11 -10   10.44    0.98
  11 -10   7    9.55    1.11
  -5 -11 -10   19.84    1.27
  -5 -10 -11   23.03    1.31
   5 -11  10   24.43    1.67
  10 -11   5   20.65    1.41
   5 -10  11   21.51    1.59
 -11 -10  -5   21.68    1.27
 -10 -11  -5   22.24    1.30
  -5 -11 -10   23.58    1.04
 -11 -10  -5   23.13    1.13
 -10  -5 -11   20.95    1.27
 -11  -5 -10   21.48    1.27
 -10 -11  -5   21.47    1.01
  11  10  -5   24.04    2.11
 -11 -10  -3   29.46    1.47
 -10 -11  -3   31.11    1.52
 -10   3  11   28.47    2.66
 -11   3  10   30.17    2.47
  10  -3  11   28.99    2.68
 -11 -10  -3   31.47    2.58
 -10  -3 -11   30.33    1.49
 -11 -10  -3   30.13    1.25
 -11  -3 -10   31.90    1.52
  -3 -11 -10   31.49    1.58
   3 -10  11   34.45    1.94
   3 -11  10   30.25    1.88
  -3 -10 -11   31.42    1.52
 -11 -10  -1   20.40    2.18
 -11   1  10   15.07    1.77
 -10   1  11   16.04    2.09
  11  -1  10   13.20    1.73
  10  -1  11   17.74    2.12
 -10 -11  -1   15.80    1.15
 -11 -10  -1   17.21    1.18
  -1 -11 -10   16.52    1.11
  -1 -10 -11   15.63    1.10
   1 -11  10   16.98    1.47
  -1 -10  11   22.60    1.62
  -1 -11  10   19.61    1.51
  10   1  11   21.03    2.28
  11   1  10   17.19    1.94
 -11  -1  10   17.82    1.91
 -10  -1  11   15.17    1.99
 -10  -1  11   19.70    1.96
 -11 -10   1   22.09    2.36
 -11   1 -10   20.58    1.23
 -10 -11   1   17.84    1.23
  -3 -11  10   29.01    1.61
 -11 -10   3   30.97    1.62
  -3 -10  11   34.43    1.92
  -3 -11  10   32.72    1.92
  -3 -11  10   29.62    1.57
  -3 -10  11   32.37    1.63
   3 -10 -11   35.08    1.62
 -11  -3  10   29.29    2.58
 -11 -10   3   33.80    2.93
   3 -11 -10   31.77    1.59
 -10  -3  11   28.97    2.52
   3 -10 -11   29.75    2.13
 -10   3 -11   28.58    1.49
 -11  10  -3   29.17    1.29
 -11   3 -10   31.66    1.55
  11   3  10   24.68    2.34
 -10  -3  11   26.75    2.55
  10   3  11   29.33    2.75
 -10  -5  11   23.80    1.42
  -5 -10  11   25.85    1.55
 -11  -5  10   24.72    1.45
 -11 -10   5   24.18    1.51
  -5 -11  10   27.25    1.72
 -11  -5  10   27.31    2.58
   5 -11 -10   28.81    1.53
   5 -10 -11   25.01    1.42
 -10  -5  11   22.06    2.37
 -11   5 -10   24.65    1.37
 -10   5 -11   26.26    1.40
 -11  10  -5   26.27    1.26
   5 -11 -10   23.53    2.05
  -5 -10  11   24.89    1.52
  10  -5 -11   30.18    3.02
  -5 -11  10   25.51    1.49
   5 -10 -11   22.79    2.11
  11  -5 -10   22.47    2.66
  -7 -11  10   10.37    1.08
   7 -10 -11    8.19    1.57
  11  -7 -10    6.43    1.90
  10  -7 -11    6.78    1.75
   7 -10 -11   10.34    1.00
   7 -11 -10    8.69    0.97
 -11  -7  10   11.45    2.03
  -7  10 -11    7.96    0.78
 -11   7 -10    9.08    0.90
 -11  10  -7    8.69    0.81
 -10   7 -11   10.37    0.95
  -7 -10  11    7.94    1.04
 -11 -10   7    9.77    1.08
  -7 -11  10   10.97    1.10
 -11  -7  10   11.25    1.08
 -10  -7  11   10.73    1.08
 -10 -11   7   10.57    1.06
  -7 -10  11    9.88    1.06
 -11   9 -10    9.12    0.89
  -9  10 -11    7.42    0.79
 -11  10  -9    8.47    0.85
 -10   9 -11    6.56    0.80
 -10  -9  11    7.55    1.05
 -11  -9  10    8.86    1.04
 -11 -10   9    7.22    1.01
 -10 -11   9    8.10    1.04
  -9 -10  11    9.27    1.08
  -9 -11  10    7.85    1.03
   9 -10 -11    8.40    1.74
  10  -9 -11    6.05    1.64
  11  -9 -10    6.89    1.82
 -10 -11 -11   12.11    0.92
 -11 -11 -10   13.85    0.95
 -11 -10 -11   12.44    0.98
  10 -11  11   12.50    1.42
  11 -11  10   12.97    1.36
  11 -10  11   11.66    1.41
  -8 -11 -11    0.19    0.68
 -11 -11  -8    0.06    0.60
   8 -11  11    0.97    0.90
  11 -11   8    0.29    0.72
 -11  -8 -11    0.05    0.54
  -8 -11 -11    0.04    0.42
 -11 -11  -8    0.81    0.41
  -6 -11 -11    2.83    0.70
   6 -11  11    4.50    1.11
  11 -11   6    3.66    0.84
 -11 -11  -6    3.97    0.71
  -6 -11 -11    2.90    0.52
 -11  -6 -11    3.07    0.69
 -11 -11  -6    3.43    0.53
  -4 -11 -11    0.78    0.57
   4 -11  11    1.68    1.12
 -11 -11  -4    0.70    0.54
 -11   4  11    0.54    1.01
 -11  -4 -11    0.20    0.57
 -11 -11  -4    0.30    0.34
 -11 -11  -2   88.55    2.85
  -2 -11 -11   90.93    2.88
  11  -2  11   90.95    4.47
  11   0  11   -0.33    0.97
 -11   0  11   -0.33    0.82
   0 -11 -11    0.64    0.53
   0 -11  11    0.16    0.87
 -11 -11   0    0.19    0.97
 -11   0 -11    0.78    0.63
 -11 -11   0   -0.18    0.62
  -2 -11  11   89.32    3.34
  11 -11  -2   86.79    2.98
  -2 -11  11   95.43    3.04
 -11 -11   2   86.44    4.79
 -11  -2  11   83.56    4.29
 -11   2 -11   87.26    2.88
  11   2  11   83.26    4.35
 -11  -2  11   78.54    4.21
 -11  -4  11   -0.06    0.55
  11   4  11    0.92    1.19
  -4 -11  11    1.66    0.92
  11 -11  -4    0.52    0.60
 -11  -4  11   -0.18    1.03
   4 -11 -11   -0.06    0.54
  -4 -11  11    0.45    0.61
 -11   4 -11    0.32    0.56
   4 -11 -11    0.12    0.67
  11  -4 -11    0.70    1.35
   6 -11 -11    1.07    0.89
  11  -6 -11    2.80    1.44
  -6 -11  11    3.31    0.80
 -11  -6  11    0.82    1.09
   6 -11 -11    1.72    0.68
 -11   6 -11    2.88    0.74
 -11  -6  11    2.88    0.75
 -11 -11   6    2.09    0.73
  11  -8 -11    1.16    1.39
 -11   8 -11    0.11    0.52
 -11  -8  11    0.14    0.67
 -11 -11   8   -0.44    0.65
  -8 -11  11    0.37    0.71
 -11  11 -10   16.72    1.07
 -11  10 -11   12.90    1.05
 -10  11 -11   16.89    1.11
 -10 -11  11   16.15    1.39
 -11 -11  10   16.55    1.40
 -11 -10  11   15.55    1.40
   0   0  12  367.62   11.20
 -12   0   0  355.69    7.82
 -12   1   1    0.77    0.47
  12   1  -1    2.67    1.16
   1  -1  12   -0.19    1.52
 -12   1  -1    0.96    0.48
   2  -2  12 1875.51   39.88
  12   2  -2 1872.06   38.40
 -12  -2  -2 1797.86   35.68
   0  -2  12   95.60    4.90
   2   0  12   92.26    4.95
  12   0  -2   90.48    4.29
 -12  -2   0   86.04    2.58
 -12   2   0   91.80    2.64
 -12   0  -2   91.24    2.65
  12  -2  -2 2000.87   41.89
 -12   2  -2 1976.71   38.78
  12   3  -3    1.11    0.91
 -12  -3  -3    1.74    0.55
   3  -3  12    1.92    1.44
   3  -1  12    9.24    1.88
   1  -3  12    9.61    1.92
  -3   1  12   12.26    2.04
  12   1  -3   10.79    1.71
  12   3  -1   11.76    1.57
 -12  -3  -1    8.52    0.79
  -3  -1  12    8.46    1.80
  12  -1  -3   11.86    1.84
 -12   3  -1    8.99    0.84
 -12   1  -3    9.96    0.87
  12  -3  -3    0.65    1.17
 -12   3  -3    1.33    0.53
  -3  -3  12    0.38    1.13
   4  -4  12 1631.86   35.54
  12   4  -4 1635.03   34.16
 -12  -4  -4 1564.64   31.27
   2  -4  12   35.52    3.05
   4  -2  12   39.39    3.15
  12   4  -2   39.81    2.58
  12   2  -4   38.79    2.78
 -12  -4  -2   39.69    1.57
   4   0  12 1754.55   38.63
  -4   0  12 1777.58   38.56
   0  -4  12 1750.98   38.75
  12   0  -4 1784.62   37.85
 -12  -4   0 1774.38   34.55
 -12   4   0 1758.92   34.60
 -12   0  -4 1749.31   34.62
  -4  -2  12   38.64    3.20
  12  -2  -4   40.40    3.06
 -12   4  -2   42.21    1.63
 -12   2  -4   38.92    1.58
  -4  -4  12 1521.22   34.58
  12  -4  -4 1569.43   34.06
 -12   4  -4 1541.00   30.50
 -12  -5  -5    1.38    0.51
  12   5  -5    0.15    0.99
   5  -5  12    1.87    1.33
   5  -3  12   29.55    2.81
   3  -5  12   24.37    2.73
 -12  -3  -5   24.28    1.29
 -12  -5  -3   27.83    1.30
  12   5  -3   27.89    2.23
  12   3  -5   28.59    2.43
   5  -1  12  108.65    5.25
  -5   1  12  108.65    5.39
   1  -5  12   97.82    5.20
 -12  -5  -1  108.00    2.91
  12   5  -1  103.69    4.18
  12   1  -5  106.04    4.91
  -5   1  12   98.34    3.49
  -5  -1  12  104.65    5.19
   5   1  12  115.47    5.50
  12  -1  -5   98.77    4.98
 -12   1  -5  105.73    3.01
 -12   5  -1  105.84    2.95
  -3  -5  12   22.48    2.54
  -5  -3  12   24.70    2.63
 -12   5  -3   22.45    1.21
 -12   3  -5   24.11    1.25
  12  -3  -5   24.16    2.47
 -12  -5   5    0.85    1.11
  -5  -5  12    1.46    1.32
 -12   5  -5    0.60    0.50
  -6 -12  -6 1667.38   34.11
 -12  -6  -6 1747.50   36.27
 -12  -6  -6 1735.45   33.93
   6 -12   6 1763.89   34.63
 -12  -6  -4   15.03    1.72
  12   4  -6   14.77    2.03
  12   6  -4   12.65    1.68
 -12  -4  -6   15.39    1.02
 -12  -6  -4   15.87    0.99
   6  -4  12   17.79    2.30
   4  -6  12   16.09    2.33
  -6   2  12 1187.18   25.35
  12   2  -6 1232.69   27.68
  12   6  -2 1228.21   26.34
 -12  -6  -2 1226.63   24.18
   6  -2  12 1249.79   28.23
  -6   2  12 1178.76   28.19
   2  -6  12 1201.51   28.70
  -6   0  12    0.39    0.62
 -12   0  -6    1.19    0.52
 -12  -6   0    0.86    0.45
  12   0  -6    1.23    1.12
   6   0  12    0.19    1.33
  -6   0  12    0.57    1.24
   0  -6  12    0.85    1.27
  -6  -2  12 1234.84   26.60
  12  -2  -6 1290.29   28.50
 -12   2  -6 1222.49   24.74
 -12   6  -2 1240.40   24.64
   6   2  12 1292.17   28.91
  -6  -2  12 1193.67   28.40
 -12   6  -4   14.27    1.00
 -12   4  -6   15.71    1.08
 -12  -6   4   17.53    2.08
  -4  -6  12   11.56    2.16
  -6  -4  12   16.49    2.23
  -6  -6  12 1671.46   34.22
  -6  -6  12 1745.28   34.31
  12  -6  -6 1723.33   37.86
 -12  -6   6 1824.56   37.75
   6 -12  -6 1702.40   34.15
 -12   6  -6 1710.35   33.86
  -6 -12   6 1716.10   34.23
 -12  -7  -7    1.85    0.78
 -12  -7  -7    1.04    0.46
   7 -12   7   -0.28    0.81
 -12  -7  -7    1.11    0.54
   7  -5  12   20.43    2.46
  -7 -12  -5   21.46    1.25
   5 -12   7   18.99    1.45
   5  -7  12   25.62    1.71
  -5 -12  -7   18.31    1.22
 -12  -7  -5   22.33    1.18
 -12  -5  -7   21.61    1.21
  12   7  -5   17.19    1.97
 -12  -7  -5   20.91    1.97
 -12  -3  -7    2.50    0.62
  12   7  -3    1.76    0.93
 -12  -7  -3    3.22    0.60
   7  -3  12    0.58    1.15
  -7   3  12    1.31    0.67
 -12  -7  -3    1.48    0.97
  12   7  -1   70.90    3.19
  12   1  -7   60.82    3.88
 -12  -7  -1   64.19    2.09
   1  -7  12   74.41    4.59
   7  -1  12   65.69    4.07
  -7   1  12   70.11    4.20
  -7   1  12   66.27    3.04
 -12  -7  -1   68.85    3.76
  12  -1  -7   72.74    4.26
 -12   7  -1   68.22    2.22
 -12   1  -7   70.72    2.33
   7   1  12   62.60    4.07
  -7  -1  12   70.56    4.24
  -7  -1  12   70.47    3.33
 -12  -7   1   68.80    3.87
 -12   7  -3    3.00    0.58
 -12   3  -7    1.74    0.61
  12  -3  -7    1.58    1.39
  -7  -3  12    1.35    0.94
  -7  -3  12    0.39    1.05
  -7  -5  12   24.56    2.65
  -7  -5  12   25.48    1.49
   7 -12  -5   21.62    1.36
 -12  -7   5   26.19    2.51
 -12  -5   7   27.14    2.57
   5 -12  -7   25.35    1.45
 -12   5  -7   23.85    1.32
 -12   7  -5   24.99    1.29
  -5 -12   7   23.21    1.40
  -7 -12   5   25.04    1.48
 -12  -7   5   29.29    1.53
  -7  -7  12    0.46    0.60
  -7  -7  12    1.31    0.68
 -12  -7   7    2.38    1.27
   7 -12  -7    0.65    0.61
 -12   7  -7    1.03    0.54
   7  -7 -12    0.19    1.13
  12  -7  -7    1.25    1.29
 -12  -7   7    0.99    0.60
  -7 -12   7    1.19    0.60
 -12  -8  -8 1112.24   22.84
 -12  -8  -8 1175.31   22.83
   8 -12   8 1129.39   23.57
   8  -8  12 1139.71   23.55
  -6 -12  -8   12.56    1.07
  -6  -8 -12   12.49    0.97
   6  -8  12   15.74    1.47
   6 -12   8   10.52    1.23
   8 -12   6   10.75    1.19
 -12  -8  -6   12.89    0.99
  -8 -12  -6   11.21    1.01
 -12  -6  -8   13.53    1.44
 -12  -8  -6   12.18    1.60
 -12  -8  -6   11.51    0.88
 -12  -6  -8   13.67    0.99
  12   8  -6   13.26    1.85
  -4 -12  -8 1602.94   31.60
   4 -12   8 1635.24   32.15
   4  -8  12 1603.37   32.17
  -8 -12  -4 1586.01   31.48
 -12  -8  -4 1566.80   31.37
 -12  -8  -4 1579.67   34.06
  12   8  -4 1556.83   33.64
 -12  -8  -4 1590.96   31.20
 -12  -4  -8 1574.05   31.38
 -12   4   8 1473.53   32.92
   8  -4  12 1615.89   35.50
  -8   2  12   92.21    4.99
   8  -2  12   95.32    4.93
  -2 -12  -8   90.54    2.99
   2  -8  12  100.05    3.46
 -12  -8  -2   95.84    2.71
 -12  -8  -2   96.42    4.51
  -8   2  12   93.18    3.85
  12   8  -2   91.87    3.82
 -12  -8   0 1699.00   36.75
  -8   0  12 1652.84   35.44
  12   0  -8 1733.44   37.60
 -12   0  -8 1700.97   33.54
   8   0  12 1705.16   37.44
  -8   0  12 1681.35   37.44
   8   2  12   92.27    4.96
  -8  -2  12   95.97    5.01
  12  -2  -8  103.94    5.28
 -12  -8   2   98.34    4.86
  -8  -2  12   98.36    4.29
   2 -12  -8   95.03    3.07
 -12   2  -8   98.39    2.97
 -12   8  -2   94.05    2.75
 -12  -8   2   91.68    3.02
  -8  -4  12 1577.66   35.57
  -8  -4  12 1605.22   31.99
 -12  -4   8 1596.79   35.15
   4 -12  -8 1566.47   31.83
  -8  -4  12 1574.81   34.37
  -4  -8  12 1571.63   31.90
 -12   4  -8 1618.28   31.61
 -12   8  -4 1590.82   31.43
  -8 -12   4 1582.02   31.88
 -12  -8   4 1580.45   31.87
  -4 -12   8 1609.92   31.87
  12  -6  -8   13.78    2.25
  -6 -12   8   13.04    1.11
  -8  -6  12   15.46    1.23
   6  -8 -12   15.88    2.04
   8  -6 -12   12.21    2.06
 -12   6  -8   14.35    1.04
 -12   8  -6   14.07    1.00
  -8 -12   6   12.64    1.15
  -6  -8  12   14.13    1.17
  -6 -12   8   13.09    1.15
 -12  -8   6   14.56    1.18
 -12  -6   8   14.64    1.16
  -8  -6  12   13.66    1.10
 -12  -6   8   15.89    2.20
 -12  -8   6   14.81    2.09
   6 -12  -8   13.32    1.17
  12  -8  -8 1156.03   27.61
   8  -8 -12 1122.71   26.92
 -12  -8   8 1188.47   27.69
 -12   8  -8 1148.46   23.30
 -12  -8   8 1161.36   23.81
  -8  -8  12 1156.67   23.76
   9  -9  12    1.79    0.95
   9 -12   9    0.70    0.87
  12  -9   9    0.13    0.81
  -9  -9 -12    0.72    0.52
 -12  -9  -9    0.39    0.52
   7  -9  12    3.02    1.12
  -7 -12  -9    1.02    0.66
  -7  -9 -12    1.37    0.59
   7 -12   9    1.01    0.84
   9 -12   7    1.66    0.81
  12  -9   7    1.20    0.69
 -12  -7  -9    1.57    0.57
 -12  -9  -7    2.23    0.55
  -9  -7 -12    1.70    0.61
  -9 -12  -7    0.81    0.64
 -12  -9  -7    1.88    0.59
 -12  -7  -9    2.03    0.53
 -12   5   9   26.64    2.26
  -5 -12  -9   29.82    1.57
  -5  -9 -12   29.69    1.50
   5 -12   9   31.39    1.90
   5  -9  12   31.99    1.95
 -12  -9  -5   29.03    1.46
  -9 -12  -5   31.11    1.55
 -12  -5  -9   27.21    1.90
 -12  -9  -5   31.01    2.47
 -12  -5  -9   29.75    1.50
 -12  -9  -5   32.36    1.40
  12   9  -5   31.11    2.47
  -9   3  12    1.61    1.23
   9  -3  12    1.78    1.24
 -12   3   9    0.74    0.69
  -3 -12  -9    2.80    0.67
  -3  -9 -12    1.46    0.57
   3  -9  12    1.92    0.99
   3 -12   9    1.82    0.88
  -9 -12  -3    1.27    0.59
 -12  -9  -3    1.95    1.07
 -12  -3  -9    2.39    0.63
 -12  -9  -3    2.42    0.56
  12   9  -3    2.09    0.92
   1 -12   9    9.93    1.21
  -9 -12  -1    7.99    0.88
 -12  -9  -1    6.40    1.43
  -9   1  12    9.42    1.40
   9  -1  12    5.93    1.60
  -9   1  12    7.34    1.74
 -12   1   9    5.60    1.05
  -1 -12  -9    9.22    0.94
  -9 -12   1    8.36    0.91
 -12  -9   1    5.51    0.84
  -1 -12   9    8.60    0.92
  -9  -1  12    4.59    1.52
   9   1  12    5.04    1.61
   1 -12  -9    6.16    0.83
  -1  -9  12    7.79    1.25
  -1 -12   9    6.63    1.09
  -9  -1  12    6.23    1.34
 -12  -9   1    7.70    1.63
 -12   1  -9    7.14    0.86
  12  -1  -9    7.72    2.01
   1  -9 -12    5.10    0.95
  -3 -12   9    1.95    0.66
   9   3  12    3.69    1.55
  -9  -3  12    2.19    1.23
 -12   9  -3    2.36    0.54
   3  -9 -12    3.28    1.00
   9 -12  -3    2.33    0.72
  -3 -12   9    3.45    0.90
   3  -9 -12    2.58    0.64
   3 -12  -9    1.83    0.69
  -9  -3  12    2.52    1.06
 -12  -3   9    2.16    1.17
 -12  -9   3    4.10    1.47
  -9 -12   3    2.07    0.73
 -12  -9   3    1.79    0.64
 -12   3  -9    3.65    0.70
  -9  -3  12    3.27    0.78
  -3  -9  12    3.96    0.78
 -12  -9   5   31.63    1.70
  -9  -5  12   31.95    1.62
  -9 -12   5   28.60    1.65
  -5 -12   9   28.42    1.63
  -5  -9  12   35.39    1.80
 -12  -5   9   29.35    1.60
  -5 -12   9   30.46    1.77
  -9  -5  12   30.84    2.70
 -12  -5   9   33.63    2.95
   5  -9 -12   33.58    1.62
 -12  -9   5   27.22    2.82
   5 -12  -9   31.10    1.67
 -12   5  -9   33.39    1.61
 -12   9  -5   31.79    1.45
  -9  -5  12   34.32    1.79
  -5  -9  12   29.44    1.67
  12  -5  -9   32.25    3.20
   5  -9 -12   26.09    2.38
  -5 -12   9   31.15    1.65
 -12  -7   9    2.48    0.74
 -12  -9   7    1.71    0.71
  -7 -12   9    2.00    0.78
  -7  -9  12    0.35    0.68
   7  -9 -12    1.29    0.65
 -12  -7   9    2.36    1.38
   7 -12  -9    1.71    0.71
 -12  -9   7    1.34    1.19
  -9   7 -12    1.21    0.58
  -7  -9  12    1.83    0.75
  -9  -7  12    1.76    0.70
 -12   9  -7    1.97    0.58
 -12   7  -9    3.23    0.68
  12  -7  -9    1.59    1.50
   7  -9 -12    1.65    1.16
   9  -7 -12    1.93    1.45
  -9  -9  12   -0.29    0.75
  -9   9 -12    0.55    0.55
 -12  -9   9    0.71    1.31
 -12  -9   9    0.43    0.69
  -9 -12   9   -0.80    0.80
 -12   9  -9    0.46    0.51
   9  -9 -12   -0.42    1.24
 -12 -10 -10  398.68    8.85
 -10 -10 -12  393.17    8.82
  10 -12  10  394.56    9.61
  10 -10  12  391.30    9.58
  12 -10  10  394.54    9.41
  12 -10   8    1.87    0.82
  10 -12   8    1.29    0.90
   8 -12  10    1.05    0.92
   8 -10  12    1.87    1.13
 -12 -10  -8    1.43    0.62
  -8 -12 -10    0.96    0.63
  12  -8  10    1.58    0.84
  -8 -10 -12    1.39    0.65
 -10  -8 -12    1.23    0.61
  -8 -10 -12    0.58    0.47
 -12  -8 -10    0.62    0.53
 -12 -10  -8    1.26    0.54
 -12   6  10  913.28   22.51
   6 -12  10  982.01   20.51
  12 -10   6  982.11   20.03
  10 -12   6  979.79   20.25
   6 -10  12  977.05   20.52
  -6 -10 -12  954.00   19.85
  -6 -12 -10  927.71   19.94
 -12 -10  -6  942.69   19.78
 -10 -12  -6  958.62   19.91
 -12 -10  -6  975.24   19.47
 -12  -6 -10  961.12   19.74
 -10  -6 -12  964.30   19.70
  12  10  -6  960.33   22.26
 -12   4  10    4.22    1.15
 -10   4  12    6.58    1.81
  -4 -12 -10    7.24    0.91
  -4 -10 -12    5.08    0.80
   4 -10  12    6.94    1.22
  12 -10   4    5.59    0.89
   4 -12  10    6.48    1.13
 -12 -10  -4    5.50    0.67
 -12 -10  -4    6.29    1.41
 -12  -4 -10    5.12    0.78
 -10  -4 -12    5.03    0.77
 -10 -12  -4    6.64    0.83
 -12 -10  -4    7.95    0.84
 -10 -12  -2 1665.03   32.85
 -12 -10  -2 1686.36   36.20
  -2 -12 -10 1655.25   32.92
  -2 -10 -12 1652.15   32.79
 -10   2  12 1618.94   36.41
 -12   2  10 1557.31   34.88
  10  -2  12 1694.51   36.58
   0 -12 -10   36.36    1.73
   0 -10  12   40.14    2.21
   0 -10 -12   38.01    1.69
   0 -12  10   42.15    2.21
  10 -12   0   38.36    1.90
 -10 -12   0   37.69    1.80
 -10   0  12   40.85    2.81
 -12 -10   0   39.42    3.09
 -12   0 -10   37.81    1.76
 -10   0  12   39.89    3.15
 -12   0  10   34.76    2.53
  10   0  12   37.62    3.11
 -12 -10   2 1695.79   33.82
 -10 -12   2 1673.68   33.81
  -2 -12  10 1639.05   33.82
 -10  -2  12 1680.14   37.14
  10   2  12 1709.22   37.29
  -2 -10  12 1681.97   34.25
  -2 -12  10 1652.51   34.17
  10 -12  -2 1747.21   33.93
  -2 -10  12 1686.86   33.84
  -2 -12  10 1735.34   33.73
   2 -12 -10 1712.85   33.82
 -10  -2  12 1680.89   36.39
 -12 -10   2 1665.85   37.61
 -12  -2  10 1697.43   36.85
 -12   2 -10 1691.55   33.57
   2 -10 -12 1591.48   34.90
  -4 -12  10    7.14    0.93
  -4 -10  12    5.48    0.89
  10   4  12    4.63    1.64
 -10  -4  12    6.10    0.84
 -12  10  -4    5.83    0.72
   4 -10 -12    4.11    1.05
  12  -4 -10    7.03    2.06
  -4 -12  10    7.59    1.17
  10 -12  -4    4.88    0.88
  12 -10  -4    5.45    0.86
 -10  -4  12    7.35    1.59
 -12  -4  10    5.00    1.43
   4 -12 -10    6.44    0.94
   4 -10 -12    5.52    0.85
 -12 -10   4    6.45    0.95
 -12  -4  10    5.03    0.80
 -10   4 -12    5.76    0.83
 -12   4 -10    6.00    0.85
  -4 -10  12    5.79    0.90
  -4 -12  10    6.23    0.89
 -12  -6  10  922.23   19.43
 -12 -10   6  953.28   19.63
 -10  -6  12  905.58   19.45
  -6 -10  12  935.37   19.62
  -6 -12  10  898.07   19.57
   6 -12 -10  912.34   19.45
 -12  -6  10  921.87   22.94
 -12 -10   6  981.68   23.68
   6 -10 -12  926.84   19.32
 -10   6 -12  931.74   19.19
 -12  10  -6  963.40   19.02
 -12   6 -10  929.17   19.19
  10  -6 -12  944.50   23.49
  -6 -12  10  946.74   19.59
   6 -10 -12  895.28   21.80
  12  -6 -10  939.98   23.62
  -6 -10  12  931.17   19.60
   8 -10 -12    1.55    1.29
  10  -8 -12   -0.23    1.49
 -12  10  -8    1.79    0.58
 -12   8 -10    0.75    0.59
  12  -8 -10    1.91    1.55
  -8 -10  12    1.21    0.74
  -8  10 -12    1.08    0.54
 -10   8 -12    1.42    0.60
 -12  -8  10    2.09    1.45
 -10 -12   8    0.66    0.73
 -10  -8  12    0.56    0.63
 -12  -8  10    0.70    0.69
 -12 -10   8    0.58    0.71
  -8 -10  12    0.58    0.70
  10 -10 -12  373.21   11.97
 -10  10 -12  378.62    8.64
 -12  10 -10  381.56    8.66
 -10 -12  10  390.56    9.32
 -10 -10  12  390.16    9.27
 -12 -10  10  377.51    9.20
  11 -12  11    0.08    0.97
 -11 -11 -12   -0.30    0.52
 -12 -11 -11   -0.10    0.54
 -11 -12 -11   -0.13    0.48
  12 -11  11    1.51    1.00
   9 -11  12    9.83    1.43
   9 -12  11    8.97    1.30
  11 -12   9    8.94    1.26
  12 -11   9    8.86    1.21
 -11  -9 -12    9.72    0.94
  -9 -11 -12    6.76    0.78
 -12  -9 -11    7.92    0.90
 -11 -12  -9    7.61    0.74
 -12 -11  -9    8.42    0.81
  -9 -12 -11    7.99    1.01
  -9 -11 -12    8.67    1.01
 -11  -7 -12   27.69    1.50
 -12 -11  -7   29.02    1.33
 -12  -7 -11   27.41    1.49
  -7 -11 -12   28.34    1.31
  12 -11   7   27.14    1.71
   7 -11  12   27.28    1.93
   7 -12  11   23.57    1.83
  -7 -11 -12   26.03    1.54
  11 -12   7   27.69    1.80
  -7 -12 -11   29.38    1.64
 -11 -12  -7   25.43    1.52
 -12 -11  -7   26.48    1.52
  12 -11   5   22.88    1.52
   5 -12  11   26.50    1.92
   5 -11  12   23.09    1.81
  -5 -12 -11   23.10    1.46
  -5 -11 -12   24.45    1.46
  11 -12   5   25.84    1.64
 -12 -11  -5   26.02    1.48
 -11 -12  -5   27.68    1.54
 -12 -11  -5   24.44    1.17
 -12  -5 -11   25.66    1.47
 -11  -5 -12   25.94    1.46
 -11   5  12   24.29    2.64
 -12   5  11   25.33    2.48
  -3 -12 -11    1.65    0.68
  -3 -11 -12    0.96    0.62
   3 -12  11    1.84    1.06
   3 -11  12    1.95    1.11
 -11 -12  -3    1.06    0.60
 -12 -11  -3    1.46    0.60
 -11  -3 -12    1.74    0.66
 -12  -3 -11    2.51    0.68
 -11   3  12    2.70    1.25
 -12   3  11    1.16    0.87
  -1 -11 -12   15.76    1.17
   1 -12  11   15.56    1.59
   1 -11  12   15.23    1.59
  -1 -12 -11   18.37    1.26
  11 -12   1   17.01    1.28
 -11 -12  -1   14.81    1.11
 -11   1  12   18.60    2.00
 -12 -11  -1   15.40    2.09
 -11   1  12   16.01    2.13
  11  -1  12   12.46    1.97
 -12   1  11   15.74    1.91
  -1 -11  12   17.70    1.66
  -1 -12  11   21.28    1.72
  11 -12  -1   19.88    1.37
  12 -11  -1   17.19    1.26
  -1 -12  11   20.94    1.38
 -11 -12   1   19.71    1.39
 -11  -1  12   15.77    1.96
 -12  -1  11   20.48    2.30
 -12 -11   1   18.30    2.38
 -12   1 -11   20.65    1.33
 -11   1 -12   17.76    1.27
 -11  -1  12   16.58    2.19
 -12  -1  11   15.59    1.92
  11   1  12   17.07    2.23
  -3 -12  11    3.35    0.80
  11   3  12    1.56    1.20
  11  -3 -12    3.46    1.74
  -3 -12  11    3.12    1.09
  12 -11  -3    1.83    0.73
  11 -12  -3    0.68    0.71
  -3 -11  12    2.79    0.75
  -3 -12  11    2.27    0.72
   3 -12 -11    1.86    0.76
 -12  -3  11    3.05    1.31
   3 -11 -12    1.90    0.66
 -11  -3  12    1.81    1.13
 -12   3 -11    2.10    0.70
 -11   3 -12    3.00    0.73
 -12 -11   3    2.64    1.54
 -12  -3  11    2.41    0.69
 -12 -11   3    2.18    0.77
 -11  -3  12    2.32    0.71
  -5 -11  12   32.85    1.85
  11  -5 -12   33.96    3.40
  12  -5 -11   27.83    3.20
   5 -11 -12   30.59    2.45
  -5 -12  11   36.52    1.90
  11 -12  -5   35.44    1.93
  12 -11  -5   37.05    1.87
  11   5  12   33.58    3.15
 -11  -5  12   27.71    2.78
   5 -11 -12   35.20    1.79
 -12  -5  11   37.47    3.13
   5 -12 -11   34.34    1.83
 -11   5 -12   33.63    1.71
 -12   5 -11   34.69    1.74
 -11  -5  12   32.74    1.73
 -12  -5  11   32.51    1.74
 -12 -11   5   33.25    1.85
   7 -12 -11   28.57    1.68
   7 -11 -12   31.09    1.68
 -12  -7  11   34.28    3.20
 -12   7 -11   27.91    1.55
 -11   7 -12   28.53    1.55
 -12  11  -7   28.76    1.41
  -7  11 -12   28.20    1.37
 -11 -12   7   29.11    1.79
 -12 -11   7   28.83    1.74
  -7 -11  12   30.15    1.78
 -11  -7  12   28.93    1.70
 -12  -7  11   26.86    1.64
  -7 -12  11   27.49    1.72
  11  -7 -12   23.41    2.83
  -7 -11  12   30.22    1.78
   7 -11 -12   26.73    2.54
  12  -7 -11   28.75    3.20
 -12  11  -9   13.66    1.02
  -9  11 -12   12.43    1.02
 -12   9 -11   11.82    1.01
 -11   9 -12   13.17    1.05
 -12 -11   9   12.41    1.26
  -9 -12  11   10.47    1.21
 -12  -9  11   14.52    1.30
  -9 -11  12   12.53    1.26
 -11 -12   9   13.73    1.32
 -11  -9  12   12.12    1.20
  12  -9 -11   13.75    2.34
  11  -9 -12    9.84    2.12
 -11 -11  12    0.56    0.73
 -12 -11  11   -0.40    0.76
 -11 -12  11   -0.16    0.83
 -12  11 -11   -0.16    0.53
 -11  11 -12    0.11    0.57
 -12 -12 -12  296.67    6.84
 -12 -12 -12  292.68    7.42
 -10 -12 -12   -0.21    0.70
  10 -12  12    0.43    1.00
 -12 -12 -10   -0.04    0.51
 -10 -12 -12   -0.49    0.58
 -12 -10 -12   -0.05    0.58
  12 -12  10    0.40    0.96
 -12 -12  -8  683.15   14.38
  -8 -12 -12  650.50   13.70
 -12 -12  -8  645.14   13.70
 -12  -8 -12  682.56   14.18
  -8 -12 -12  669.05   14.44
  12 -12   8  666.79   14.61
   8 -12  12  655.46   14.95
  -6 -12 -12    0.26    0.63
 -12 -12  -6   -0.25    0.61
   6 -12  12    0.98    1.03
  12 -12   6    0.21    0.80
 -12  -6 -12    0.92    0.68
 -12   6  12   -0.41    1.22
  12 -12   4  863.51   18.08
  -4 -12 -12  853.66   17.92
   4 -12  12  849.24   18.63
 -12  -4 -12  865.97   17.84
 -12 -12  -4  849.65   17.85
 -12   4  12  810.70   20.76
 -12 -12  -2    1.23    0.60
  -2 -12 -12   -0.30    0.64
 -12   2  12   -0.72    1.25
   0 -12  12 1592.32   32.49
  12 -12   0 1603.96   31.89
 -12 -12   0 1546.76   31.88
 -12   0  12 1616.09   34.87
 -12   0 -12 1592.49   31.68
 -12   0  12 1506.50   34.51
  -2 -12  12    0.78    1.11
  12 -12  -2    0.47    0.64
  -2 -12  12   -0.54    0.74
   2 -12 -12    0.07    0.73
 -12  -2  12   -0.38    1.08
 -12   2 -12    0.18    0.64
  -2 -12  12    0.21    0.64
  12  -4 -12  898.87   23.49
  -4 -12  12  905.18   19.09
  12 -12  -4  924.52   19.07
 -12  -4  12  872.83   22.13
   4 -12 -12  905.61   18.95
 -12   4 -12  900.24   18.80
 -12  -4  12  882.56   18.83
  12  -6 -12   -0.52    1.56
  12 -12  -6    0.37    0.75
   6 -12 -12   -1.02    0.72
 -12  -6  12    0.44    1.37
 -12   6 -12    0.42    0.68
 -12  -6  12    0.34    0.63
 -12 -12   6    0.15    0.74
  -6 -12  12    0.08    0.74
 -12   8 -12  633.20   13.79
 -12  -8  12  651.95   14.21
  -8 -12  12  647.74   14.33
 -12 -12   8  643.09   14.34
  12  -8 -12  627.77   18.01
 -12 -10  12   -0.16    0.77
 -12 -12  10   -0.08    0.79
 -10 -12  12   -0.24    0.82
 -12  10 -12   -0.34    0.66
 -12 -12  12  283.29    7.42
   1   0  13   29.57    3.00
   0   1  13   30.66    3.10
   0  -1  13   22.03    2.70
 -13   1   0   27.16    1.31
 -13   0  -1   25.02    1.28
   2  -1  13    0.83    1.42
   1  -2  13    2.10    1.43
  13   1  -2   -0.15    0.94
   2   1  13    1.70    1.54
 -13   1  -2    0.26    0.52
 -13   2  -1    0.17    0.49
  13   2  -3   17.63    1.97
  13   3  -2   11.77    1.70
   2  -3  13   14.69    2.11
   3  -2  13   14.48    2.18
 -13  -3  -2   12.22    0.90
  13   0  -3   16.77    2.12
   0  -3  13   18.93    2.48
   3   0  13   16.01    2.24
  -3   0  13   16.79    2.35
 -13  -3   0   15.80    1.04
 -13   0  -3   17.46    1.06
 -13   3   0   17.95    1.09
  13  -2  -3   16.18    2.10
  -3  -2  13   14.25    2.20
 -13   3  -2   14.94    1.01
 -13   2  -3   15.66    1.05
   4  -3  13    3.23    1.52
   3  -4  13    4.36    1.63
 -13  -3  -4    4.09    0.66
  13   4  -3    3.52    1.23
  13   3  -4    3.18    1.24
 -13  -4  -3    4.94    0.67
  13   1  -4   43.65    3.08
  -4   1  13   41.22    3.38
   4  -1  13   39.70    3.36
   1  -4  13   39.46    3.42
 -13  -4  -1   40.76    1.62
  13  -1  -4   51.50    3.42
  -4  -1  13   45.94    3.57
   4   1  13   44.00    3.58
 -13   4  -1   49.93    1.87
 -13   1  -4   50.18    1.88
  -4  -3  13    3.45    1.49
  -3  -4  13    1.53    1.34
 -13   4  -3    3.88    0.68
 -13   3  -4    2.08    0.61
  13  -3  -4    1.86    1.55
  13   4  -5   28.13    2.50
  13   5  -4   32.58    2.62
   4  -5  13   32.59    3.07
   5  -4  13   34.92    3.14
 -13  -5  -4   30.80    1.41
 -13  -4  -5   28.64    1.41
  13   2  -5   61.10    3.69
  13   5  -2   66.68    3.44
  -5   2  13   67.88    4.39
   5  -2  13   64.33    4.18
   2  -5  13   62.25    4.29
 -13  -5  -2   62.37    2.11
  13   0  -5   27.36    2.66
   5   0  13   32.61    2.98
  -5   0  13   27.69    2.88
   0  -5  13   24.26    2.86
 -13   5   0   27.62    1.33
 -13  -5   0   31.10    1.37
 -13   0  -5   25.55    1.34
  13  -2  -5   58.33    3.87
 -13   5  -2   60.30    2.11
 -13   2  -5   62.37    2.17
  -5  -2  13   63.84    4.18
   5   2  13   64.79    4.28
  13  -4  -5   25.41    2.77
  -4  -5  13   26.79    1.48
 -13   5  -4   28.04    1.37
 -13   4  -5   24.63    1.34
  -4  -5  13   26.58    2.88
  -5  -4  13   24.71    2.72
  13   6  -5   51.05    3.25
  13   5  -6   52.35    3.39
 -13  -6  -5   41.75    2.84
 -13  -5  -6   49.05    1.89
 -13  -6  -5   48.14    1.86
   6  -5  13   47.34    3.75
   5  -6  13   49.45    3.90
  13   6  -3   27.25    2.28
  13   3  -6   28.92    2.71
  -6 -13  -3   32.00    1.48
 -13  -6  -3   30.49    1.41
 -13  -3  -6   28.77    1.45
   6  -3  13   36.32    3.11
   3  -6  13   28.73    3.02
   6 -13   3   32.93    1.74
  13   1  -6   21.06    2.39
   6  -1  13   20.13    2.53
  -6   1  13   18.04    2.36
   1  -6  13   24.39    2.86
 -13  -6  -1   18.11    1.07
  13  -1  -6   15.42    2.33
 -13   6  -1   16.36    1.04
 -13   1  -6   16.84    1.12
   6   1  13   17.89    2.30
  -6  -1  13   16.92    2.40
  13  -3  -6   26.36    2.80
   6 -13  -3   26.28    1.58
   6 -13  -3   24.92    1.42
 -13   6  -3   25.98    1.34
 -13   3  -6   27.51    1.40
  -3  -6  13   25.38    2.87
  -6  -3  13   25.06    2.64
  -6  -5  13   52.04    2.16
  -5  -6  13   49.20    2.12
  -6  -5  13   47.40    3.77
  -5  -6  13   52.02    3.97
 -13  -5   6   46.03    3.37
 -13  -6   5   55.29    3.65
   5 -13  -6   47.19    2.05
 -13   6  -5   48.29    1.89
 -13   5  -6   45.54    1.88
  -5 -13   6   47.62    2.04
 -13  -6   5   47.98    2.05
 -13  -5   6   47.58    2.02
  -6 -13   5   49.24    2.08
 -13  -7  -6   21.30    1.21
  -7 -13  -6   21.81    1.34
 -13  -6  -7   21.60    1.18
 -13  -6  -7   23.82    2.07
 -13  -7  -6   22.54    2.04
   7 -13   6   25.20    1.63
  -6  -7 -13   22.62    1.26
  -7  -6 -13   23.73    1.25
   6 -13   7   22.57    1.62
  -6 -13  -7   21.64    1.40
 -13  -7  -6   23.26    1.28
 -13  -6  -7   25.31    1.35
  13   6  -7   26.68    2.60
  13   7  -6   21.82    2.32
   7  -4  13   47.29    3.66
  -4 -13  -7   44.89    1.97
   4 -13   7   50.06    2.32
 -13  -7  -4   52.38    3.23
 -13  -7  -4   47.54    1.84
 -13  -4  -7   51.78    1.96
  13   4  -7   45.54    3.36
  13   7  -4   42.87    2.94
  13   7  -2   36.38    2.50
  13   2  -7   39.17    3.19
   7 -13   2   40.69    1.96
  -7 -13  -2   39.73    1.70
 -13  -7  -2   37.47    2.86
 -13  -7  -2   40.04    1.60
   2  -7  13   45.24    3.78
  -7   2  13   37.59    3.23
   7  -2  13   41.68    3.39
   0  -7  13  111.55    6.00
   7   0  13  113.06    5.57
  -7   0  13  109.73    5.54
   0 -13   7  116.31    3.72
   7 -13   0  105.41    3.48
  -7 -13   0  106.59    3.15
 -13  -7   0  111.54    5.13
  -7   0  13  102.09    4.10
 -13   0  -7  105.56    3.20
  13   0  -7  114.11    5.59
  -7  -2  13   39.17    1.85
  13  -2  -7   41.75    3.37
   7 -13  -2   37.85    1.91
   2 -13  -7   40.94    1.86
 -13  -7   2   41.61    3.20
  -7  -2  13   39.88    2.55
   7   2  13   39.99    3.32
  -7  -2  13   38.85    3.24
 -13   7  -2   37.60    1.61
 -13   2  -7   38.93    1.73
 -13  -7   2   38.28    1.82
  -7  -4  13   64.75    4.21
  -7  -4  13   52.29    2.26
   4 -13  -7   53.94    2.21
 -13  -4   7   54.58    3.70
 -13   7  -4   54.61    2.03
 -13   4  -7   52.97    2.08
  -7 -13   4   53.03    2.17
  -4 -13   7   55.14    2.23
  -7  -4  13   53.42    2.16
 -13  -7   4   54.77    2.21
  -6  -7  13   22.47    1.46
  -7  -6  13   20.05    1.42
  13  -6  -7   21.65    2.71
   7 -13  -6   20.50    1.38
 -13  -6   7   19.50    2.47
 -13  -7   6   23.75    2.62
   6 -13  -7   22.57    1.41
 -13   6  -7   22.46    1.29
 -13   7  -6   17.80    1.17
  -7 -13   6   21.07    1.39
 -13  -7   6   20.99    1.38
  -6 -13   7   22.49    1.44
  -7  -6  13   18.01    1.30
 -13  -6   7   20.18    1.34
  -6  -7  13   21.16    1.43
 -13  -8  -7   93.49    2.88
 -13  -7  -8   88.67    2.77
   7 -13   8   92.24    3.41
  -7  -8 -13   91.76    2.91
   8 -13   7   92.53    3.37
  -7 -13  -8   90.45    3.11
 -13  -7  -8   82.10    3.85
 -13  -8  -7   87.20    4.08
 -13  -7  -8   89.81    2.87
 -13  -8  -7   88.94    2.80
  13   8  -7   91.35    4.66
   8  -5  13   15.72    2.40
 -13  -8  -5   17.75    1.12
  -8 -13  -5   16.42    1.18
 -13  -5  -8   16.08    1.69
 -13  -8  -5   18.48    1.98
   5 -13   8   17.09    1.44
  -5  -8 -13   17.71    1.12
  -5 -13  -8   16.09    1.21
 -13  -8  -5   17.03    1.10
 -13  -5  -8   15.10    1.09
  13   8  -5   13.73    1.86
  -8   3  13   26.56    2.83
   8  -3  13   27.62    2.88
  -3 -13  -8   34.76    1.65
  -3  -8 -13   29.43    1.40
 -13  -8  -3   29.69    2.57
 -13  -3  -8   29.76    1.53
 -13  -8  -3   27.76    1.34
  13   8  -3   29.04    2.27
  13   3  -8   34.79    3.06
  -1 -13  -8   16.65    1.19
   1 -13   8   15.63    1.41
   8 -13   1   18.18    1.33
  -8 -13  -1   15.93    1.09
  -8 -13  -1   17.89    1.20
 -13  -8  -1   16.85    2.12
  -8   1  13   20.41    1.81
  13   1  -8   13.74    2.25
   8  -1  13   14.80    2.25
  -8   1  13   15.35    2.24
  -1 -13   8   19.58    1.29
  -8 -13   1   20.91    1.30
  -8  -1  13   14.27    2.26
   8   1  13   17.55    2.43
   1 -13  -8   19.77    1.29
  -1 -13   8   17.69    1.50
   8 -13  -1   21.27    1.46
 -13  -8   1   17.73    1.25
  -8  -1  13   18.06    1.83
 -13  -8   1   20.10    2.30
 -13   1  -8   18.42    1.23
  -8  -1  13   20.31    1.36
  13  -1  -8   18.16    2.45
 -13  -8   3   32.22    1.69
  -3 -13   8   33.28    1.67
  -8  -3  13   30.07    1.59
  -8 -13   3   33.15    1.69
  -3 -13   8   33.83    1.89
   8 -13  -3   31.17    1.76
  -8  -3  13   29.93    2.44
   3 -13  -8   29.63    1.64
  13  -3  -8   31.14    3.20
  -8  -3  13   34.34    1.77
 -13   3  -8   28.00    1.53
 -13   8  -3   32.61    1.48
   8   3  13   29.06    3.05
  -8  -3  13   28.49    2.88
 -13  -8   5   19.39    1.35
 -13  -5   8   18.61    1.28
  -5 -13   8   18.65    1.34
  -8 -13   5   18.37    1.32
  -8  -5  13   15.23    1.19
  -5 -13   8   16.85    1.40
  -5  -8  13   18.04    1.34
 -13  -8   5   15.17    2.23
   5  -8 -13   18.57    1.21
 -13  -5   8   19.75    2.36
   5 -13  -8   18.33    1.34
 -13   8  -5   17.95    1.16
 -13   5  -8   19.52    1.24
  -8  -5  13   19.50    1.39
   5  -8 -13   18.82    2.18
  -5 -13   8   17.69    1.25
  -7  -8  13   85.22    3.09
  -8  -7  13   80.97    2.99
  -7 -13   8   88.99    3.11
 -13  -7   8   89.35    3.07
 -13  -8   7   89.13    3.10
  -8 -13   7   90.91    3.12
  -7 -13   8   80.14    2.92
   7 -13  -8   78.30    2.96
   7  -8 -13   85.71    2.80
 -13  -7   8   89.12    4.99
 -13  -8   7   83.58    4.99
 -13   8  -7   82.12    2.72
 -13   7  -8   84.65    2.80
  13  -7  -8   92.86    5.27
   8  -7 -13   81.64    4.79
  -8  -7  13   88.95    3.17
   7  -8 -13   85.51    4.66
 -13  -9  -8   34.75    1.65
 -13  -8  -9   35.78    1.64
  -8 -13  -9   36.40    1.89
   9 -13   8   35.22    2.06
  -8  -9 -13   39.35    1.82
   8 -13   9   37.46    2.15
  -8  -9 -13   37.71    1.66
 -13  -8  -9   36.64    1.71
  -9  -8 -13   35.88    1.67
 -13  -9  -8   37.31    1.67
  13   9  -8   36.20    3.08
  -9 -13  -6   25.89    1.48
 -13  -6  -9   19.69    1.16
 -13  -9  -6   24.37    1.38
   9 -13   6   21.21    1.63
   6 -13   9   22.63    1.75
  -6  -9 -13   23.21    1.38
  -6 -13  -9   25.68    1.51
 -13  -9  -6   23.34    2.22
 -13  -9  -6   23.77    1.27
 -13  -6  -9   22.42    1.39
  13   9  -6   23.75    2.36
   9  -4  13   84.00    4.89
  -9   4  13   78.13    4.84
  -4  -9 -13   84.39    2.72
   4  -9  13   86.59    3.36
  -4 -13  -9   83.36    2.89
   4 -13   9   86.11    3.27
 -13  -9  -4   78.83    2.73
  -9 -13  -4   78.46    2.79
 -13  -9  -4   84.33    4.36
 -13  -4  -9   81.76    2.75
 -13  -9  -4   81.97    2.53
  13   9  -4   81.61    3.92
  -2  -9 -13   21.26    1.21
  -2 -13  -9   21.27    1.34
   9 -13   2   17.97    1.38
  -9   2  13   14.78    1.66
 -13  -9  -2   19.40    2.22
  13   2  -9   15.24    2.35
  -9   2  13   15.64    2.31
   9  -2  13   20.10    2.50
  -9 -13   0    1.49    0.59
   9   0  13    0.64    1.20
   0 -13   9    1.01    0.70
  -9   0  13   -0.42    1.17
   0 -13  -9    1.63    0.63
   9 -13   0    2.00    0.77
   0 -13   9    1.41    0.94
  -9 -13   0    0.94    0.53
  -9   0  13    1.37    0.93
 -13  -9   0    2.31    1.31
 -13   0  -9    1.82    0.63
  13   0  -9    0.45    1.55
  -9 -13   2   22.37    1.39
  -2 -13   9   21.32    1.40
   9   2  13   21.84    2.60
  -9  -2  13   22.37    2.55
  -2 -13   9   21.86    1.65
   9 -13  -2   20.67    1.45
 -13  -9   2   20.35    1.37
   2 -13  -9   21.31    1.40
 -13  -9   2   15.88    2.24
  -9  -2  13   18.95    1.97
 -13   2  -9   21.06    1.34
  -9  -2  13   20.40    1.42
  13  -2  -9   22.92    2.88
  -2 -13   9   22.22    1.32
   2  -9 -13   20.61    1.90
 -13  -9   4   78.87    2.89
  -4 -13   9   82.11    2.90
 -13  -4   9   81.59    2.79
  -9  -4  13   78.26    2.78
  -9 -13   4   81.40    2.92
  -9  -4  13   78.70    4.74
   9   4  13   77.27    4.90
  -4 -13   9   75.27    2.99
   9 -13  -4   82.12    3.04
 -13  -4   9   87.73    4.75
   4 -13  -9   74.83    2.86
  -9  -4  13   80.48    4.28
   4  -9 -13   86.01    2.78
  -9  -4  13   71.84    2.87
  -4 -13   9   82.90    2.83
   4  -9 -13   76.87    3.98
 -13   9  -4   81.21    2.56
 -13   4  -9   81.38    2.77
  -4  -9  13   78.80    2.94
  -9  -6  13   24.60    1.55
 -13  -9   6   26.63    1.63
  -6 -13   9   26.04    1.63
  -9 -13   6   29.44    1.69
  -6  -9  13   29.21    1.71
 -13  -6   9   27.53    1.61
 -13  -9   6   31.85    3.26
   6  -9 -13   26.67    1.50
   6 -13  -9   25.47    1.60
 -13  -6   9   27.28    2.82
  -6 -13   9   27.45    1.77
 -13   6  -9   25.80    1.49
 -13   9  -6   28.31    1.44
   9  -6 -13   26.03    2.87
  -9  -6  13   25.70    1.68
   6  -9 -13   25.93    2.55
 -13  -9   8   33.79    3.29
 -13  -8   9   36.33    3.38
  -8   9 -13   36.43    1.65
  -9   8 -13   35.63    1.69
 -13   9  -8   35.48    1.67
 -13   8  -9   37.21    1.75
  -8  -9  13   32.62    1.87
 -13  -9   8   36.42    1.97
 -13  -8   9   33.26    1.85
  -9  -8  13   33.07    1.85
  13  -8  -9   37.66    3.49
   8  -9 -13   31.28    2.99
   9  -8 -13   29.69    3.09
   9 -13  10   63.53    2.85
  -9 -10 -13   59.02    2.40
  13 -10   9   62.53    2.55
  10 -13   9   53.27    2.61
  -9 -13 -10   57.40    2.50
  -9 -10 -13   57.01    2.17
 -10  -9 -13   60.32    2.26
 -13 -10  -9   57.27    2.16
 -13  -9 -10   63.54    2.31
  13  10  -9   57.36    3.96
   7 -13  10    7.96    1.24
  10 -13   7    6.71    1.11
   7 -10  13    9.57    1.45
  -7 -13 -10    9.57    1.05
  -7 -10 -13    7.81    0.93
 -13 -10  -7    8.35    0.90
 -10 -13  -7    9.26    1.01
 -10  -7 -13    7.83    0.90
  -7 -10 -13    9.92    0.86
 -13 -10  -7    8.85    0.85
 -13  -7 -10    9.27    0.96
  13  10  -7    9.33    1.67
   5 -10  13   10.98    1.52
  10 -13   5   12.41    1.28
  -5 -10 -13   10.56    0.98
  -5 -13 -10    9.35    1.03
   5 -13  10    8.43    1.28
 -10 -13  -5   10.87    1.04
 -13 -10  -5   10.22    0.99
 -10  -5 -13   10.56    1.03
 -13  -5 -10   13.82    1.11
 -13 -10  -5    9.87    0.85
 -13 -10  -5   10.66    1.68
 -10   5  13   14.00    2.19
  -3 -10 -13   18.96    1.22
   3 -10  13   21.37    1.76
  -3 -13 -10   17.00    1.27
 -13 -10  -3   17.78    1.19
 -10 -13  -3   14.77    1.19
 -10   3  13   16.14    1.77
 -13 -10  -3   17.58    2.16
 -13  -3 -10   18.35    1.28
  10  -3  13   15.19    2.25
 -10   3  13   18.39    2.39
   1 -13  10   18.98    1.65
  -1 -10 -13   21.76    1.29
  -1 -13 -10   21.44    1.38
  10 -13   1   19.35    1.43
 -10 -13  -1   17.52    1.32
 -13 -10  -1   20.03    2.42
 -10   1  13   14.73    1.79
  13   1 -10   17.13    2.66
 -10   1  13   15.28    2.39
  10  -1  13   17.46    2.40
 -10 -13   1   21.75    1.41
  -1 -13  10   18.22    1.34
  10   1  13   13.52    2.26
 -10  -1  13   16.41    2.36
  -1 -13  10   17.29    1.61
  10 -13  -1   17.05    1.38
  -1 -13  10   18.36    1.26
 -13 -10   1   19.07    1.38
 -10  -1  13   18.77    2.05
 -13 -10   1   22.76    2.61
 -13   1 -10   20.86    1.36
  13  -1 -10   16.38    2.69
  -3 -13  10   17.91    1.37
 -10 -13   3   15.81    1.28
 -13 -10   3   16.15    1.31
 -10  -3  13   17.51    1.22
 -13  -3  10   15.83    1.18
 -10  -3  13   10.46    1.96
  10   3  13   19.06    2.59
  -3 -13  10   17.99    1.57
  10 -13  -3   18.50    1.42
  -3 -10  13   17.43    1.35
   3 -10 -13   13.42    1.14
   3 -13 -10   18.40    1.38
 -13 -10   3   16.25    2.34
 -10  -3  13   17.53    2.12
 -13  -3  10   19.80    2.34
 -13   3 -10   17.35    1.28
   3 -10 -13   16.59    1.76
  -3 -13  10   16.87    1.28
 -10 -13   5   13.46    1.23
 -10  -5  13   15.81    1.23
  -5 -10  13   13.97    1.26
  -5 -13  10   13.27    1.19
 -13  -5  10   11.25    1.07
 -13 -10   5   11.64    1.20
  10   5  13   12.53    2.04
  -5 -13  10   13.68    1.35
  10 -13  -5    9.31    1.22
   5 -13 -10   10.38    1.13
   5 -10 -13   12.60    1.12
 -13  -5  10   11.75    2.04
 -10   5 -13   12.72    1.11
 -13   5 -10   12.89    1.11
 -13  10  -5   12.16    0.97
  10  -5 -13   13.31    2.48
  13  -5 -10   12.80    2.44
   5 -10 -13   10.55    1.68
  -5 -13  10   12.20    1.11
  -5 -10  13   11.05    1.21
  -7 -10  13    7.03    1.05
  10  -7 -13    6.99    1.94
   7 -10 -13    6.00    1.52
 -13  10  -7    6.08    0.83
  13  -7 -10    8.65    2.13
   7 -13 -10    7.42    1.04
 -13  -7  10    9.14    1.95
   7 -10 -13    6.82    0.93
 -10   7 -13    8.34    0.93
  -7  10 -13    8.64    0.83
 -13   7 -10    8.20    0.95
 -13 -10   7    8.96    1.97
 -13 -10   7    8.19    1.08
 -10  -7  13    7.85    1.01
 -13  -7  10    8.46    1.03
  -7 -10  13    6.78    1.08
   9 -10 -13   55.60    3.98
  10  -9 -13   60.09    4.27
  -9  10 -13   60.89    2.25
 -13  10  -9   60.15    2.25
 -13   9 -10   57.91    2.29
 -10   9 -13   61.12    2.30
 -13  -9  10   61.50    2.66
 -10  -9  13   62.86    2.67
 -13 -10   9   59.43    2.66
  -9 -10  13   59.80    2.64
  10 -13  11    7.83    1.35
  11 -13  10    9.12    1.30
 -10 -13 -11    7.09    1.03
  13 -11  10    8.66    1.21
 -10 -11 -13    7.15    1.06
 -13 -11 -10    7.91    0.82
 -10 -11 -13    8.05    0.83
 -11 -10 -13    8.60    0.93
 -13 -10 -11    6.91    0.87
 -13 -11  -8   49.24    2.13
 -11  -8 -13   47.55    2.06
  -8 -11 -13   49.79    1.89
 -13  -8 -11   49.71    2.10
 -13 -11  -8   49.64    1.90
  13 -11   8   50.42    2.32
  -8 -11 -13   49.08    2.18
   8 -13  11   48.70    2.59
  -8 -13 -11   47.89    2.27
  11 -13   8   48.63    2.43
   8 -11  13   52.48    2.69
 -11   6  13    5.86    1.70
   6 -13  11    4.98    1.22
  13 -11   6    4.13    0.89
  11 -13   6    5.17    0.99
  -6 -11 -13    5.33    0.89
   6 -11  13    3.78    1.22
  -6 -13 -11    4.63    0.85
 -11  -6 -13    4.46    0.81
  -6 -11 -13    4.58    0.63
 -13  -6 -11    3.82    0.80
 -13 -11  -6    4.24    0.63
 -11 -13  -6    4.65    0.83
 -13 -11  -6    4.01    0.80
  -4 -11 -13   99.01    3.18
   4 -11  13   96.36    3.79
  -4 -13 -11   99.08    3.29
  13 -11   4   94.57    3.22
   4 -13  11  101.86    3.79
 -11 -13  -4  106.39    3.30
 -13 -11  -4  101.94    3.22
 -13  -4 -11   96.16    3.17
 -11  -4 -13   97.49    3.17
 -11   4  13   90.99    5.13
  -2 -13 -11    2.90    0.81
  -2 -11 -13    4.40    0.79
 -13 -11  -2    4.01    0.79
 -11 -13  -2    2.85    0.71
 -11   2  13    4.73    1.29
 -13 -11  -2    4.42    1.45
 -11   2  13    2.51    1.35
  11  -2  13    3.98    1.41
  11   0  13   62.56    4.04
 -11   0  13   49.84    3.69
   0 -11  13   63.04    2.95
   0 -13  11   59.88    2.78
  11 -13   0   58.12    2.46
   0 -13  11   58.83    2.36
 -11 -13   0   58.16    2.46
 -11   0  13   58.80    3.55
 -13 -11   0   49.20    3.76
 -11   0 -13   55.27    2.32
 -13   0 -11   56.15    2.33
  13   0 -11   69.23    4.69
 -13 -11   2    3.68    0.85
 -11 -13   2    4.02    0.85
  -2 -13  11    2.38    1.21
  11 -13  -2    4.68    0.89
  -2 -13  11    3.52    0.81
  -2 -11  13    3.84    0.88
   2 -11 -13    2.30    0.71
 -11  -2  13    3.05    1.29
 -13  -2  11    4.76    1.57
   2 -13 -11    4.22    0.83
 -13   2 -11    3.20    0.82
 -13 -11   2    2.51    1.39
 -11   2 -13    3.88    0.82
 -11  -2  13    3.13    1.41
  -2 -13  11    1.47    0.75
  11   2  13    2.35    1.26
  -4 -13  11  111.12    3.75
 -13  -4  11  109.09    3.55
 -13 -11   4  114.66    3.80
 -11  -4  13  115.15    3.61
  11   4  13  118.96    5.91
  -4 -13  11  112.88    4.01
  11 -13  -4  116.60    3.83
  13 -11  -4  118.00    3.65
 -13 -11   4  116.63    6.07
   4 -13 -11  118.41    3.77
 -11  -4  13  119.88    5.59
   4 -11 -13  119.55    3.67
 -13  -4  11  120.81    5.78
 -13   4 -11  116.03    3.63
 -11   4 -13  110.11    3.57
  -4 -11  13  118.65    3.86
  -4 -13  11  118.29    3.74
  11  -4 -13  127.30    6.59
  13  -4 -11  115.68    6.30
  -6 -11  13    4.23    0.87
  11   6  13    6.02    1.85
 -13   6 -11    3.74    0.80
   6 -11 -13    4.50    1.28
 -13  11  -6    3.64    0.65
  11  -6 -13    2.58    1.76
  13  -6 -11    3.69    1.73
  13 -11  -6    3.77    0.86
  11 -13  -6    2.55    0.85
  -6 -11  13    3.54    0.87
  -6 -13  11    3.59    0.85
 -13  -6  11    3.46    1.48
   6 -11 -13    4.52    0.84
   6 -13 -11    3.60    0.88
  -6  11 -13    4.58    0.68
 -11   6 -13    3.94    0.78
 -11  -6  13    5.09    0.86
 -13 -11   6    4.99    0.94
 -13  -6  11    3.98    0.87
   8 -11 -13   42.10    3.36
  13  -8 -11   47.81    4.07
  11  -8 -13   44.12    3.81
  -8  11 -13   48.45    1.91
 -11   8 -13   44.85    2.02
 -13   8 -11   45.03    2.05
 -13  11  -8   53.37    2.01
 -13  -8  11   48.28    2.32
 -11  -8  13   48.03    2.29
  -8 -11  13   51.84    2.40
 -11 -13   8   47.61    2.34
 -13 -11   8   47.26    2.31
  13 -11  -8   49.49    2.26
 -13  11 -10    8.31    0.90
 -10  11 -13    8.50    0.89
 -11  10 -13   10.01    0.96
 -13  10 -11    8.63    0.93
 -13 -11  10    9.42    1.13
 -11 -10  13    8.76    1.16
 -13 -10  11    7.40    1.10
 -11 -13  10    8.73    1.16
 -10 -11  13    8.51    1.13
 -10 -13  11    6.50    1.05
  11 -10 -13    9.13    1.98
 -13 -12 -11   18.52    1.12
 -13 -11 -12   17.55    1.15
 -12 -11 -13   15.46    1.11
 -11 -12 -13   15.35    1.04
  11 -13  12   19.45    1.75
  12 -13  11   18.27    1.63
 -12 -11 -13   16.85    1.35
 -12 -13 -11   15.23    1.36
 -11 -12 -13   16.88    1.38
 -11 -13 -12   15.94    1.38
   9 -12  13    4.73    1.37
  -9 -12 -13    2.62    0.84
  -9 -13 -12    4.81    0.94
 -13 -12  -9    3.67    0.64
  -9 -12 -13    4.63    0.68
 -12  -9 -13    4.77    0.79
 -13  -9 -12    5.52    0.83
  13 -12   9    5.69    1.10
   9 -13  12    5.45    1.40
  12 -13   9    5.88    1.18
  13 -12   7    4.56    1.04
   7 -13  12    7.49    1.43
  12 -13   7    4.57    1.09
  -7 -13 -12    5.91    0.99
   7 -12  13    6.41    1.39
  -7 -12 -13    5.13    0.87
 -12 -13  -7    6.30    0.95
 -13 -12  -7    3.81    0.84
 -12  -7 -13    6.43    0.92
  -7 -12 -13    4.17    0.64
 -13  -7 -12    7.65    0.96
 -13 -12  -7    5.13    0.68
  -5 -13 -12    6.29    0.98
  -5 -12 -13    7.27    0.94
  12 -13   5    6.84    1.06
   5 -13  12    8.20    1.46
   5 -12  13    9.21    1.49
  13 -12   5   10.06    1.14
 -13 -12  -5    8.89    1.01
 -12 -13  -5    8.65    1.01
 -12  -5 -13    6.42    0.91
 -13  -5 -12    8.73    1.04
 -12   5  13    6.16    1.61
  -3 -12 -13   45.77    2.09
   3 -12  13   44.94    2.58
   3 -13  12   46.83    2.63
  13 -12   3   43.95    2.09
  -3 -13 -12   51.55    2.20
 -12   3  13   47.50    3.26
 -13 -12  -3   48.63    2.11
 -12 -13  -3   47.54    2.11
 -13  -3 -12   49.25    2.12
 -12  -3 -13   49.00    2.11
 -12   3  13   40.58    3.34
 -13 -12  -1   66.63    2.55
 -12 -13  -1   68.88    2.58
 -12   1  13   71.09    4.01
 -13   1  12   66.65    4.02
   1 -12  13   70.24    3.22
  -1 -13 -12   72.92    2.66
   1 -13  12   70.40    3.16
  -1 -13  12   63.65    2.70
 -12  -1  13   53.04    3.80
  -1 -13  12   61.68    3.01
  -1 -12  13   57.67    2.96
  12 -13  -1   63.40    2.62
  13 -12  -1   67.18    2.58
 -12 -13   1   61.76    2.62
  -1 -13  12   63.66    2.55
  -1 -12  13   63.14    2.59
 -13  -1  12   73.39    4.27
 -12  -1  13   64.96    3.95
   1 -13 -12   70.27    2.73
 -12   1 -13   66.37    2.57
 -13   1 -12   65.04    2.54
  13  -1 -12   73.53    4.98
 -12  -3  13   54.24    2.22
 -13  -3  12   49.88    2.13
  -3 -13  12   54.17    2.41
  -3 -13  12   53.43    2.67
  13 -12  -3   55.58    2.33
  12 -13  -3   49.54    2.32
   3 -13 -12   54.36    2.38
 -13  -3  12   48.19    3.63
   3 -12 -13   47.26    2.23
 -12  -3  13   46.42    3.54
 -13   3 -12   50.99    2.24
 -12   3 -13   49.78    2.22
  -3 -13  12   55.38    2.38
  -3 -12  13   51.15    2.34
  12  -3 -13   63.63    4.78
  13  -5 -12    6.61    2.10
  12  -5 -13    5.19    1.85
  13 -12  -5    8.01    1.03
  12 -13  -5    7.71    1.07
  -5 -12  13    5.84    1.02
  -5 -13  12    5.46    0.96
 -13  -5  12    7.24    1.84
   5 -13 -12    6.70    0.99
   5 -12 -13    6.18    0.97
 -12  -5  13    5.67    1.70
 -12   5 -13    7.25    1.00
 -13   5 -12    8.19    1.05
 -12  -5  13    6.99    0.93
 -13  -5  12    6.26    0.93
 -13 -12   5    9.01    1.09
  -7 -12  13    7.42    1.11
  13  -7 -12    4.88    1.92
 -13   7 -12    7.17    0.98
  12  -7 -13    7.22    1.98
  12 -13  -7    7.64    1.10
  13 -12  -7    6.93    1.03
  -7 -12  13    7.35    1.10
   7 -13 -12    5.75    1.00
   7 -12 -13    7.51    1.06
 -12   7 -13    7.46    0.99
 -13  -7  12    8.12    1.08
 -12 -13   7    7.64    1.11
 -13 -12   7    7.02    1.17
 -12  -7  13    8.62    1.09
  13  -9 -12    6.36    1.77
  12  -9 -13    5.68    1.76
 -13   9 -12    6.36    0.86
 -12   9 -13    4.96    0.87
  -9 -12  13    4.48    0.96
  -9 -13  12    3.83    0.94
 -12  -9  13    3.79    0.86
 -12 -13   9    6.35    1.05
 -13 -12   9    3.87    0.97
 -13  -9  12    6.25    1.07
  13 -12  -9    4.01    0.93
 -13  11 -12   12.25    1.03
 -12  11 -13   11.09    1.03
 -13 -12  11   10.95    1.24
 -12 -11  13   12.77    1.31
 -12 -13  11   14.03    1.35
 -13 -11  12   10.96    1.26
 -11 -13  12   10.43    1.25
 -11 -12  13   13.83    1.36
 -13 -12 -13   -0.43    0.50
 -12 -13 -13   -0.21    0.80
 -13 -13 -12   -0.07    0.78
 -13 -12 -13   -0.14    0.78
 -13 -10 -13   34.12    1.71
  13 -13  10   35.42    2.11
 -10 -13 -13   33.05    1.89
  13 -13   8    0.31    0.89
   8 -13  13    0.09    1.09
  -8 -13 -13    0.42    0.76
 -13  -8 -13   -0.55    0.73
 -13  -6 -13   92.76    3.22
  -6 -13 -13   96.02    3.32
   6 -13  13   97.44    3.86
  13 -13   6   92.24    3.39
 -13 -13  -6  102.30    3.37
  13 -13   4   -0.07    0.75
   4 -13  13    1.56    1.14
 -13 -13  -4    0.13    0.71
 -13  -4 -13    1.27    0.75
  -4 -13 -13    0.34    0.75
 -13   2  13  122.27    5.57
 -13 -13  -2  120.00    3.71
  -2 -13 -13  113.08    3.72
   0 -13  13    1.84    1.30
 -13 -13   0    0.25    0.65
   0 -13  13   -0.43    0.69
 -13   0  13    0.20    1.12
 -13   0 -13    0.78    0.73
  13   0 -13    0.28    1.78
  -2 -13  13  134.88    4.17
  13 -13  -2  128.83    4.06
   2 -13 -13  131.95    4.14
 -13  -2  13  126.05    5.96
 -13   2 -13  130.92    4.04
  -2 -13  13  134.14    4.27
  -4 -13  13    0.24    0.85
  13  -4 -13    0.57    1.56
  13 -13  -4    0.60    0.79
  -4 -13  13   -0.23    0.68
 -13  -4  13   -0.89    1.49
   4 -13 -13   -0.07    0.77
 -13   4 -13    1.26    0.72
 -13  -4  13    1.11    0.65
  13 -13  -6  109.00    3.71
  -6 -13  13  108.42    3.75
  13  -6 -13  114.94    6.46
   6 -13 -13  108.68    3.63
 -13   6 -13  100.21    3.44
 -13  -6  13  104.58    3.55
 -13 -13   6  103.31    3.71
  13  -8 -13    1.93    1.72
 -13   8 -13   -0.50    0.72
 -13 -13   8   -0.16    0.76
  -8 -13  13   -0.08    0.81
 -13  -8  13    0.38    0.73
  13 -13  -8    0.08    0.73
  13 -13 -10   34.58    1.99
 -13  10 -13   31.93    1.68
 -10 -13  13   36.99    2.07
 -13 -13  10   30.65    1.93
 -13 -10  13   33.86    2.01
 -13 -13  12   -0.08    0.80
 -12 -13  13    0.25    0.78
 -13 -12  13    0.16    0.73
   0   0  14   -0.46    1.52
 -14   0   0    0.05    0.51
   1  -1  14   10.06    2.06
   1   1  14    6.97    2.11
 -14   1  -1    6.05    0.76
   2  -2  14    0.94    1.45
  14   2  -2   -0.16    1.05
   2   0  14 1044.60   25.22
   0  -2  14  975.83   24.93
 -14   0  -2  998.19   20.32
 -14   2   0 1001.32   20.33
   2   2  14   -0.48    1.43
 -14   2  -2   -0.09    0.60
  14   3  -3   22.53    2.29
   3  -3  14   17.11    2.54
 -14  -3  -3   20.37    1.21
  14   1  -3   15.80    2.06
  -3   1  14   15.77    2.48
   1  -3  14   14.11    2.45
   3  -1  14    9.72    2.14
 -14  -3  -1   14.54    1.05
  14  -1  -3   15.16    2.18
 -14   3  -1   16.79    1.12
 -14   1  -3   15.96    1.13
   3   1  14   10.03    2.08
  -3  -1  14   14.77    2.41
 -14   3  -3   24.10    1.35
  -3  -3  14   25.17    2.87
  -4 -14  -4    0.48    0.56
  -4 -14  -4    0.45    0.51
 -14  -4  -4    0.33    0.54
  14   4  -4    0.50    1.10
   4  -4  14    0.48    1.51
  -4   2  14 1720.95   39.38
   4  -2  14 1762.67   39.33
   2  -4  14 1741.25   39.43
  -2 -14  -4 1695.44   34.56
 -14  -4  -2 1761.62   34.37
   4 -14   2 1761.80   34.99
  14   4  -2 1749.17   37.23
  14   2  -4 1753.45   37.86
   4 -14   0    1.74    0.71
 -14   0  -4    2.47    0.64
  14   0  -4    3.56    1.44
   4   0  14    0.23    1.74
  -4   0  14    2.56    1.75
   0  -4  14    2.15    1.63
  14  -2  -4 1689.27   37.59
   4 -14  -2 1729.06   34.05
   2 -14  -4 1675.54   33.73
 -14   2  -4 1674.13   33.52
 -14   4  -2 1703.93   33.48
   4   2  14 1679.86   38.56
  -4  -2  14 1656.45   38.33
   4 -14  -4   -0.06    0.61
  -4  -4  14    0.31    0.58
  -4  -4  14   -0.24    1.49
 -14   4  -4    0.35    0.55
   5  -5  14   55.87    4.23
  -5 -14  -5   49.44    2.07
 -14  -5  -5   46.03    1.93
  14   5  -5   53.60    3.46
   5  -3  14   14.16    2.36
   3  -5  14   11.67    2.35
   5 -14   3   12.22    1.17
  -3 -14  -5   12.52    1.05
  -5 -14  -3   13.10    1.03
  -5 -14  -3   14.13    1.05
 -14  -5  -3   12.08    0.97
 -14  -3  -5   13.23    1.02
  14   3  -5   12.48    1.94
  14   5  -3   14.37    1.90
  -1 -14  -5    1.61    0.62
   5 -14   1    1.51    0.76
  -5 -14  -1    0.76    0.53
   5  -1  14    1.89    1.52
   1  -5  14    0.99    1.51
  -5   1  14    2.57    1.61
 -14  -5  -1    0.72    0.55
  14   1  -5    0.76    1.31
   1 -14  -5    1.55    0.63
   5 -14  -1    2.25    0.74
   1 -14  -5    1.00    0.69
   5 -14  -1    2.24    0.67
  14  -1  -5    2.00    1.50
 -14   1  -5    2.07    0.64
 -14   5  -1    2.80    0.68
  -5  -1  14    1.18    1.48
   5   1  14    1.88    1.45
  14  -3  -5   12.01    2.21
   5 -14  -3   11.58    1.17
   3 -14  -5    9.98    1.04
   5 -14  -3   12.85    1.11
  -5  -3  14   13.69    1.13
 -14  -5   3   11.54    1.02
 -14   3  -5   15.09    1.08
 -14   5  -3   11.64    1.03
  -3  -5  14   11.66    2.23
  -5  -3  14   12.07    2.23
 -14  -5   5   53.11    2.17
  -5 -14   5   52.15    2.19
  -5  -5  14   52.82    2.25
 -14  -5   5   61.55    3.98
 -14   5  -5   54.84    2.13
  -5  -5  14   45.50    3.86
 -14  -6  -6    0.31    0.82
 -14  -6  -6    0.27    0.40
   6 -14   6   -0.70    0.91
 -14  -6  -6    0.45    0.55
  14   6  -6    0.37    1.11
   4  -6  14 1380.97   32.05
   6  -4  14 1335.95   31.52
  -6 -14  -4 1283.25   26.80
  -6 -14  -4 1310.06   26.74
 -14  -6  -4 1347.60   29.71
 -14  -4  -6 1333.10   26.68
 -14  -6  -4 1342.78   26.61
  14   6  -4 1369.64   29.63
  14   4  -6 1386.76   30.36
   6 -14   2    3.45    0.86
  -2 -14  -6    2.71    0.70
  -6 -14  -2    3.90    0.68
 -14  -6  -2    2.87    0.62
  14   2  -6    3.53    1.45
   2  -6  14    2.32    1.43
   6  -2  14    4.00    1.64
  -6   2  14    5.23    1.74
   6   0  14 1527.50   35.30
  -6   0  14 1521.49   35.21
   0  -6  14 1551.96   35.94
   0 -14   6 1580.22   31.23
   0 -14  -6 1519.33   30.73
   6 -14   0 1555.13   31.13
  -6 -14   0 1511.40   30.48
 -14   0  -6 1518.15   30.58
  14   0  -6 1578.95   34.69
 -14   6  -2    3.86    0.69
  14  -2  -6    3.00    1.62
 -14   2  -6    4.20    0.73
  -2 -14   6    3.17    0.86
   6 -14  -2    3.40    0.82
  -6 -14   2    5.30    0.69
  -6  -2  14    3.70    0.79
 -14  -6   2    3.86    1.40
  -6  -2  14    0.95    1.46
   6   2  14    3.86    1.70
 -14  -6   2    3.23    0.71
  -6 -14   2    2.67    0.67
  -4 -14   6 1323.00   26.92
 -14  -4   6 1294.97   26.82
 -14  -6   4 1298.14   26.94
  -6 -14   4 1343.53   26.96
  -6  -4  14 1333.95   31.64
  -4  -6  14 1322.40   31.82
  -4 -14   6 1369.08   27.18
   6 -14  -4 1347.38   27.36
  -4  -6  14 1318.90   27.10
 -14   6  -4 1338.98   26.69
 -14   4  -6 1325.04   26.76
  14  -4  -6 1363.51   31.18
  -6  -4  14 1349.46   27.15
 -14   6  -6    0.42    0.56
  -6 -14   6    0.94    0.67
   6 -14  -6    0.33    0.71
 -14  -6   6    0.21    1.14
  -6  -6  14    0.20    0.61
  -6 -14   6    0.38    0.66
 -14  -6   6    0.77    0.63
  -6  -6  14    0.98    0.68
  -7  -7 -14   57.30    2.12
   7 -14   7   54.27    2.58
 -14  -7  -7   56.57    2.08
 -14  -7  -7   56.36    3.28
 -14  -7  -7   54.87    2.11
  14   7  -7   55.84    3.76
  -5  -7 -14    2.33    0.56
   5 -14   7    1.68    0.91
 -14  -7  -5    4.19    0.62
   7  -5  14    0.75    1.34
 -14  -5  -7    4.08    0.74
 -14  -7  -5    3.19    0.67
  14   7  -5    2.70    1.18
  14   5  -7    2.55    1.41
 -14  -7  -5    2.79    1.04
  -7 -14  -3    3.62    0.72
 -14  -7  -3    3.55    1.48
   7  -3  14    6.66    1.86
  -7   3  14    3.91    1.63
 -14  -7  -3    4.35    0.69
 -14  -3  -7    4.94    0.79
  14   7  -3    4.85    1.29
  14   3  -7    3.84    1.54
   1 -14   7  119.22    3.95
   7 -14   1  120.35    3.85
  -7 -14  -1  116.22    3.42
  -7 -14  -1  120.03    3.52
 -14  -7  -1  130.21    5.69
  14   1  -7  110.74    5.66
  -7   1  14  115.00    3.56
  -7   1  14  116.58    6.02
   1  -7  14  124.07    6.57
   7  -1  14  110.70    5.93
  -7 -14   1  117.77    3.52
  -1 -14   7  108.10    3.40
   7   1  14  115.96    6.10
  -7  -1  14  105.91    5.79
  -1 -14   7  123.97    3.93
   7 -14  -1  116.13    3.78
  -7 -14   1  109.33    3.33
 -14  -7   1  114.10    5.52
 -14   1  -7  118.18    3.48
  -7  -1  14  116.56    3.61
  14  -1  -7  125.92    6.05
 -14   3  -7    5.07    0.82
 -14   7  -3    5.09    0.74
  14  -3  -7    3.20    1.79
  -3 -14   7    4.68    0.99
   7 -14  -3    4.59    0.96
  -3  -7  14    4.53    0.82
  -7  -3  14    4.43    0.86
   3 -14  -7    5.50    0.93
  -3 -14   7    4.58    0.81
  -7  -3  14    3.93    0.75
   7   3  14    3.73    1.81
  -7  -3  14    3.84    1.67
  -7 -14   3    3.23    0.80
 -14  -3   7    5.11    0.76
 -14  -7   3    3.65    0.77
 -14   7  -5    3.71    0.71
 -14   5  -7    3.95    0.74
  -5 -14   7    3.95    0.94
  -5  -7  14    2.99    0.79
  -7  -5  14    4.51    0.86
 -14  -7   5    2.18    1.47
   5 -14  -7    3.32    0.81
 -14  -5   7    3.85    1.60
 -14  -5   7    3.16    0.77
 -14  -7   5    3.41    0.78
  -5 -14   7    3.71    0.82
  -7 -14   5    2.70    0.73
  -7  -5  14    2.78    1.69
  -7  -5  14    3.20    0.80
  -7  -7  14   60.03    2.60
   7  -7 -14   60.63    4.10
   7 -14  -7   64.36    2.60
 -14  -7   7   68.03    4.44
 -14   7  -7   59.66    2.28
  -7 -14   7   60.53    2.53
  -7  -7  14   60.05    2.54
 -14  -7   7   64.97    2.57
   8 -14   8    0.68    1.00
 -14  -8  -8   -0.05    0.52
  -8 -14  -8   -0.20    0.66
  -8  -8 -14    0.56    0.55
 -14  -8  -8    0.47    0.59
  14   8  -8    1.02    1.34
   6 -14   8 1169.25   24.58
  -6  -8 -14 1192.48   23.72
  -6 -14  -8 1139.28   24.01
  -8  -6 -14 1181.10   23.64
   8 -14   6 1168.47   24.45
 -14  -8  -6 1151.57   23.69
  -8 -14  -6 1222.09   24.00
 -14  -6  -8 1088.77   23.41
 -14  -8  -6 1152.01   26.40
 -14  -6  -8 1146.44   25.84
 -14  -8  -6 1233.64   23.76
 -14  -6  -8 1185.85   23.79
  14   6  -8 1211.57   27.71
  14   8  -6 1190.92   26.93
   8  -4  14    5.15    1.70
  -8   4  14    7.81    1.96
  -4 -14  -8    9.06    1.02
  -4  -8 -14    7.71    0.82
   4 -14   8    6.67    1.13
 -14  -8  -4    8.35    0.87
 -14  -8  -4    7.76    1.51
 -14  -8  -4    8.39    0.85
 -14  -4  -8    9.45    0.95
  14   8  -4   10.37    1.65
  14   4  -8   10.33    1.97
   2 -14   8 1674.22   32.99
  -8   2  14 1621.66   37.69
   8  -2  14 1682.98   37.74
  -2  -8 -14 1641.92   32.75
  -2 -14  -8 1700.36   33.17
   8 -14   2 1633.74   33.51
  -8 -14  -2 1628.09   32.96
 -14  -8  -2 1692.84   36.58
 -14  -8  -2 1638.57   32.68
  14   2  -8 1662.57   37.31
   0 -14   8   11.90    1.06
   8   0  14   10.70    2.18
  -8   0  14   11.62    2.20
   0 -14  -8    9.67    1.06
   8 -14   0    9.15    1.18
   0 -14   8   10.73    1.31
  -8 -14   0   13.10    1.03
  -8 -14   0   10.69    1.03
 -14  -8   0    8.60    1.79
 -14   0  -8   11.49    1.07
  -8   0  14    9.26    0.99
  14   0  -8    8.60    2.02
  -8 -14   2 1712.11   34.47
  -8  -2  14 1705.92   34.29
  -2 -14   8 1748.99   34.44
   8   2  14 1755.20   39.28
  -8  -2  14 1731.34   38.99
  -2 -14   8 1723.72   34.93
   8 -14  -2 1747.81   34.83
  -8 -14   2 1665.34   34.15
 -14  -8   2 1680.60   34.52
   2  -8 -14 1745.97   34.22
 -14  -8   2 1798.17   38.51
   2 -14  -8 1778.18   34.63
 -14   2  -8 1698.91   34.34
  -2 -14   8 1760.74   34.27
  -8  -2  14 1668.04   34.61
  14  -2  -8 1753.50   39.12
  -8  -4  14    7.99    0.95
  -8  -4  14    9.38    2.13
   8   4  14    9.85    2.23
  -8  -4  14    9.42    1.12
   8 -14  -4    7.59    1.11
  -4 -14   8    9.32    1.17
 -14  -4   8    8.53    1.76
   4 -14  -8    8.75    1.08
   4  -8 -14    8.06    0.87
  -8 -14   4    7.52    1.01
  -4 -14   8    9.15    1.04
 -14  -8   4    8.56    1.04
 -14  -4   8    9.64    0.98
 -14   8  -4    7.34    0.85
 -14   4  -8    9.19    0.94
  -4 -14   8    7.65    0.90
  -6  -8  14 1217.91   25.10
  -6 -14   8 1218.43   25.04
  -8  -6  14 1200.94   24.93
 -14  -6   8 1217.82   24.93
  -8 -14   6 1241.44   25.05
 -14  -8   6 1194.69   25.04
  -6 -14   8 1210.00   24.97
 -14  -8   6 1283.33   29.31
 -14  -6   8 1197.07   28.89
   6  -8 -14 1211.33   24.56
   6 -14  -8 1207.45   25.02
 -14   8  -6 1233.86   24.64
 -14   6  -8 1197.27   24.65
  -8  -6  14 1215.77   25.17
  14  -6  -8 1211.16   29.34
   6  -8 -14 1215.39   28.15
 -14   8  -8    0.33    0.59
   8  -8 -14    0.22    1.25
  -8  -8  14   -0.08    0.73
 -14  -8   8    0.25    1.25
  -8  -8  14    0.22    0.69
 -14  -8   8    0.14    0.67
  -8 -14   8    0.37    0.75
  -9  -9 -14    7.46    0.95
  -9 -14  -9    7.38    1.02
   9 -14   9    9.55    1.40
 -14  -9  -9    8.47    0.90
  -9  -9 -14    8.12    0.90
  14   9  -9   11.33    2.03
   9 -14   7   24.95    1.75
   7 -14   9   20.11    1.74
  -9  -7 -14   21.97    1.33
  -7 -14  -9   23.11    1.49
  -7  -9 -14   23.99    1.43
 -14  -9  -7   23.03    1.37
 -14  -7  -9   22.32    1.23
 -14  -9  -7   19.07    2.03
 -14  -9  -7   25.59    1.39
  -9  -7 -14   23.14    1.42
 -14  -7  -9   25.01    1.46
  14   7  -9   22.77    2.61
  14   9  -7   20.22    2.34
  -9   5  14    6.46    1.99
  -5 -14  -9    7.67    0.99
  -5  -9 -14    8.90    0.92
   9 -14   5    7.79    1.15
   5 -14   9    8.50    1.32
 -14  -9  -5    7.91    1.52
  14   5  -9    7.08    1.85
  14   9  -5    7.98    1.50
 -14  -5  -9    8.71    0.98
 -14  -9  -5    8.48    0.82
 -14  -9  -5    8.22    0.89
  -9 -14  -5    5.72    0.95
  -9   3  14   12.20    2.30
   9  -3  14   13.72    2.35
  -3 -14  -9   13.61    1.19
  -3  -9 -14   12.65    1.05
 -14  -9  -3   16.06    1.13
 -14  -9  -3   14.03    2.08
 -14  -9  -3   13.25    0.98
 -14  -3  -9   15.45    1.19
  14   3  -9   15.60    2.44
  -9   1  14    8.82    2.04
   9  -1  14    9.34    2.03
  -1 -14  -9   10.09    1.09
   1 -14   9   10.80    1.35
   9 -14   1    9.66    1.19
   1 -14   9    9.96    0.97
  -9 -14  -1    8.91    0.94
  -9 -14  -1    9.65    1.05
 -14  -9  -1    9.46    1.80
  14   1  -9    8.87    2.10
   1 -14   9    9.64    1.02
  -1 -14   9    8.57    1.00
   9   1  14   10.35    2.15
  -9  -1  14    7.25    1.88
  14  -1  -9    8.73    2.14
  -1 -14   9    9.29    0.99
  -1 -14   9    8.94    1.23
   9 -14  -1   11.26    1.21
  -9 -14   1   10.62    0.98
   1 -14  -9   11.37    1.20
  -9  -1  14    6.76    1.35
 -14  -9   1   10.01    2.00
 -14   1  -9   11.08    1.07
  -9 -14   1    8.69    1.02
  -3 -14   9   14.58    1.21
  -9 -14   3   16.31    1.29
 -14  -3   9   12.09    1.08
  -9  -3  14   14.73    1.22
  -9  -3  14   15.68    2.48
   9   3  14   14.72    2.45
  -3 -14   9   15.73    1.52
   9 -14  -3   17.85    1.49
  -3  -9  14   15.36    1.31
 -14  -9   3   13.53    1.21
   3 -14  -9   14.52    1.32
 -14  -9   3   15.31    2.41
   3  -9 -14   15.92    1.16
 -14  -3   9   11.44    2.08
 -14   9  -3   15.40    1.09
 -14   3  -9   16.94    1.26
   3  -9 -14   14.15    1.76
  -3 -14   9   15.87    1.18
  14  -3  -9   11.72    2.53
  -9  -3  14   14.49    1.31
 -14  -5   9   11.94    1.14
  -5  -9  14   12.77    1.22
  -5 -14   9   12.92    1.24
  -9  -5  14   11.16    1.10
  -9 -14   5   10.92    1.20
 -14  -9   5   13.84    1.26
  -5 -14   9   11.96    1.34
   9 -14  -5   11.55    1.25
   5  -9 -14   11.16    1.02
 -14  -5   9   10.55    1.97
   5 -14  -9   11.22    1.24
 -14   5  -9   11.36    1.13
 -14   9  -5   12.02    1.01
  -9  -5  14   11.89    1.23
   5  -9 -14   10.27    1.69
 -14  -9   7   22.97    1.57
 -14  -7   9   21.58    1.51
  -7 -14   9   23.82    1.62
  -9  -7  14   22.81    1.56
  -9 -14   7   23.83    1.60
  -7  -9  14   22.86    1.62
  -7 -14   9   22.29    1.62
   7  -9 -14   25.07    1.44
   7 -14  -9   18.69    1.53
 -14  -7   9   17.94    2.55
 -14  -9   7   22.63    2.84
 -14   9  -7   21.70    1.34
 -14   7  -9   22.15    1.40
  -9   7 -14   22.92    1.40
  14  -7  -9   20.86    2.87
   7  -9 -14   19.12    2.41
  -9  -7  14   25.15    1.70
   9  -7 -14   18.16    2.50
 -14   9  -9    3.93    0.74
   9  -9 -14    3.19    1.46
  -9  -9  14    3.94    0.92
  -9   9 -14    5.32    0.81
 -14  -9   9    3.15    1.55
 -14  -9   9    4.09    0.90
  10 -14  10    2.11    1.04
 -10 -14 -10    0.22    0.71
 -10 -10 -14   -0.07    0.60
 -10 -10 -14    0.11    0.53
  14  10 -10   -0.66    1.34
 -14 -10 -10    0.16    0.57
  10 -14   8  826.26   18.15
 -10  -8 -14  836.08   17.55
   8 -14  10  824.61   18.27
  -8 -14 -10  838.33   17.80
  -8 -10 -14  832.80   17.60
 -14 -10  -8  828.01   17.52
  -8 -10 -14  834.12   17.29
 -14 -10  -8  842.46   17.31
 -10  -8 -14  843.53   17.46
 -14  -8 -10  837.52   17.47
  14   8 -10  842.75   21.50
  14  10  -8  831.27   20.66
 -10   6  14    6.00    1.85
  -6 -10 -14    9.08    0.99
  -6 -14 -10    9.78    1.10
  10 -14   6    9.43    1.30
   6 -14  10    8.64    1.35
  14   6 -10   10.03    2.10
 -14  -6 -10   10.69    1.09
 -10  -6 -14   10.03    1.03
 -14 -10  -6    8.33    0.89
 -14 -10  -6   10.82    1.04
 -10 -14  -6    9.74    1.06
 -10   4  14 1088.46   27.21
 -14 -10  -4 1103.75   22.73
 -10 -14  -4 1103.47   22.84
 -14 -10  -4 1121.76   26.02
  -4 -14 -10 1116.52   22.97
   4 -14  10 1127.87   23.60
  -4 -10 -14 1101.24   22.68
 -14  -4 -10 1145.89   22.80
 -14 -10  -4 1094.01   22.35
  14   4 -10 1117.65   27.08
  -2 -14 -10    4.45    0.85
  -2 -10 -14    5.63    0.83
 -14 -10  -2    5.75    1.55
  14   2 -10    6.32    1.95
  10  -2  14    4.01    1.65
 -10   2  14    3.80    1.62
   0 -14  10 1857.94   36.65
  10   0  14 1909.00   41.11
 -10   0  14 1742.70   40.53
   0 -14  10 1791.99   37.20
  10 -14   0 1841.81   36.85
 -10 -14   0 1782.83   36.35
   0 -14  10 1860.36   36.46
 -10 -14   0 1819.72   36.62
 -10   0  14 1796.19   38.81
 -14 -10   0 1864.29   40.70
 -14   0 -10 1825.08   36.47
  14   0 -10 1947.49   41.69
  14  -2 -10    5.43    1.86
 -14   2 -10    5.63    0.92
  -2 -14  10    5.63    1.18
  10 -14  -2    5.14    1.08
  -2 -10  14    5.65    0.92
  -2 -14  10    4.80    0.84
 -10  -2  14    7.61    1.50
 -14  -2  10    3.58    1.42
   2 -10 -14    5.33    0.87
 -14 -10   2    5.10    1.65
   2 -14 -10    4.28    0.96
  10   2  14    3.39    1.67
  -2 -14  10    5.28    0.92
 -10  -2  14    4.11    0.78
 -10  -2  14    3.06    1.57
 -10 -14   2    6.06    0.92
 -14 -10   2    4.33    0.90
  -4 -14  10 1129.29   23.44
 -10 -14   4 1127.46   23.47
 -10  -4  14 1112.29   23.24
 -14  -4  10 1117.51   23.21
 -14 -10   4 1129.61   23.54
  -4 -14  10 1107.33   23.67
  10 -14  -4 1139.78   23.70
  10   4  14 1165.72   27.94
  -4 -10  14 1146.69   23.60
   4 -10 -14 1135.47   23.18
   4 -14 -10 1153.03   23.53
 -14  -4  10 1118.21   27.09
 -14   4 -10 1157.54   23.25
 -14  10  -4 1149.14   22.90
  -4 -14  10 1125.76   23.31
   4 -10 -14 1043.68   25.29
  -4 -10  14 1133.04   23.56
 -10 -14   6    8.83    1.14
 -14  -6  10    9.50    1.07
 -14 -10   6   10.98    1.18
 -10  -6  14   10.11    1.12
  -6 -10  14   11.38    1.22
  -6 -14  10   11.45    1.18
  -6 -14  10   11.23    1.39
  10 -14  -6    7.78    1.20
   6 -10 -14    8.77    1.02
   6 -14 -10    7.28    1.09
 -14  -6  10   12.86    2.24
  14  -6 -10    9.95    2.35
   6 -10 -14    5.08    1.37
  10  -6 -14    9.99    2.30
  -6 -10  14   10.14    1.24
 -14 -10   6   10.20    2.26
 -14   6 -10   10.23    1.07
 -10   6 -14   10.40    1.10
 -14  10  -6   10.16    0.98
  10   6  14    7.02    2.03
 -14  -8  10  881.65   22.19
  -8  10 -14  828.47   17.17
 -10   8 -14  817.67   17.33
 -14  10  -8  845.01   17.28
 -14   8 -10  811.77   17.33
 -10  -8  14  828.96   17.78
  -8 -10  14  850.91   17.92
 -14  -8  10  816.50   17.77
 -14 -10   8  837.05   17.88
   8 -10 -14  781.12   20.60
  10  -8 -14  794.71   21.50
 -10  10 -14    0.56    0.59
 -10 -10  14    0.64    0.79
 -14 -10  10    0.08    0.74
  10 -10 -14   -0.46    1.33
 -14  10 -10    0.46    0.61
 -14 -11 -11   14.50    1.12
 -11 -11 -14   15.89    1.15
 -11 -11 -14   14.08    1.26
 -11 -14 -11   11.03    1.25
  11 -14  11   13.14    1.50
  11 -14   9    6.01    1.17
   9 -14  11    4.37    1.23
  14 -11   9    4.82    1.09
  -9 -11 -14    5.95    0.95
  -9 -14 -11    3.96    0.88
 -11  -9 -14    5.49    0.91
 -11  -9 -14    4.95    0.84
  -9 -11 -14    4.64    0.72
  14   9 -11    5.03    1.84
 -14 -11  -9    4.50    0.73
 -14  -9 -11    4.84    0.86
 -11   7  14    4.13    1.70
   7 -14  11    4.73    1.25
  11 -14   7    2.80    0.99
  -7 -14 -11    2.39    0.82
  -7 -11 -14    3.35    0.79
  -7 -11 -14    3.00    0.62
 -11  -7 -14    3.80    0.79
  14   7 -11    1.96    1.53
 -14 -11  -7    2.89    0.62
 -14  -7 -11    2.47    0.80
 -11 -14  -7    1.82    0.74
 -14 -11  -7    3.58    0.79
 -11   5  14   50.75    4.05
  -5 -11 -14   51.54    2.20
  -5 -14 -11   50.38    2.27
   5 -14  11   53.86    2.72
  11 -14   5   49.30    2.42
 -11  -5 -14   53.92    2.26
 -14  -5 -11   49.12    2.17
 -14 -11  -5   51.03    1.90
  14   5 -11   54.46    4.12
 -11 -14  -5   51.87    2.25
 -14 -11  -5   52.79    2.23
 -11   3  14    5.87    1.60
 -14 -11  -3    6.61    0.90
 -11 -14  -3    6.90    0.93
  -3 -11 -14    4.63    0.84
  -3 -14 -11    5.48    0.93
 -11  -3 -14    6.29    0.94
  14   3 -11    4.32    1.77
 -14  -3 -11    6.79    1.01
  -1 -14 -11   49.69    2.21
   1 -14  11   51.62    2.64
   1 -14  11   47.29    2.11
 -14 -11  -1   48.40    3.69
 -11   1  14   42.35    3.00
  14   1 -11   48.30    4.05
  11  -1  14   50.12    3.93
 -11   1  14   45.85    3.68
   1 -14  11   47.57    2.18
  -1 -14  11   47.59    2.18
 -11  -1  14   40.71    3.52
  11   1  14   42.24    3.67
  -1 -14  11   50.00    2.57
  11 -14  -1   44.11    2.22
  -1 -11  14   47.04    2.23
 -11 -14   1   42.20    2.11
 -11 -14   1   41.47    1.96
 -14  -1  11   42.32    3.38
   1 -14 -11   44.16    2.23
 -11  -1  14   42.96    3.17
 -14 -11   1   42.72    3.63
 -11   1 -14   50.07    2.15
 -14   1 -11   45.33    2.12
  -1 -14  11   44.37    2.06
  14  -1 -11   39.27    3.88
  -3 -14  11    7.61    1.08
  11   3  14    7.44    1.95
  -3 -11  14    9.55    1.16
  -3 -14  11    9.90    1.41
  11 -14  -3    9.32    1.16
  -3 -14  11    7.17    1.04
 -14  -3  11    8.58    1.86
   3 -14 -11    7.44    1.08
   3 -11 -14    7.86    1.00
 -14   3 -11    9.45    1.08
 -11  -3  14    7.63    1.65
 -11   3 -14    7.93    1.01
 -14 -11   3    8.93    2.01
 -14 -11   3    8.47    1.12
 -11 -14   3    7.50    1.07
 -14  -3  11    8.89    0.98
 -11  -3  14    7.49    0.94
  -5 -14  11   58.57    2.55
 -11  -5  14   54.45    2.36
 -14  -5  11   57.17    2.37
  -5 -11  14   51.88    2.49
 -14 -11   5   54.55    2.50
 -11 -14   5   55.91    2.53
  11   5  14   52.43    4.20
  -5 -14  11   54.84    2.63
  11 -14  -5   55.83    2.58
   5 -14 -11   49.56    2.42
   5 -11 -14   57.28    2.34
 -14  -5  11   55.35    4.06
 -14   5 -11   54.72    2.34
 -14  11  -5   60.74    2.15
 -11   5 -14   52.61    2.30
  -5 -11  14   56.55    2.53
  -5 -14  11   56.02    2.43
  14  -5 -11   57.81    4.54
  11  -5 -14   57.76    4.51
  11   7  14    2.65    1.61
  -7 -11  14    2.63    0.88
 -14   7 -11    2.30    0.80
   7 -11 -14    1.11    1.11
 -14  11  -7    1.29    0.60
  11  -7 -14    0.79    1.41
  14  -7 -11    4.43    1.78
  11 -14  -7    3.43    0.93
  -7 -11  14    3.53    0.94
   7 -14 -11    1.75    0.88
   7 -11 -14    0.99    0.67
 -11   7 -14    2.28    0.75
 -14  -7  11    2.26    1.39
  -7  11 -14    3.01    0.67
 -14  -7  11    1.47    0.75
 -11  -7  14    2.27    0.79
 -14 -11   7    3.15    0.88
   9 -11 -14    3.17    1.39
 -14   9 -11    4.17    0.83
  11  -9 -14    5.29    1.72
 -14  11  -9    5.32    0.81
 -11   9 -14    5.74    0.84
  -9  11 -14    4.73    0.73
 -11  -9  14    4.75    0.99
 -14  -9  11    5.72    1.03
  -9 -11  14    4.07    0.93
 -14 -11   9    4.62    0.99
  14 -11  -9    5.74    0.95
 -11  11 -14   11.81    1.04
 -14  11 -11   13.20    1.13
 -11 -11  14   13.45    1.38
 -14 -11  11   14.01    1.36
 -11 -14  11   10.68    1.30
 -14 -12 -12   -0.05    0.52
 -12 -12 -14    0.14    0.49
 -12 -12 -14   -0.07    0.66
 -12 -14 -12   -0.29    0.70
 -12 -10 -14  449.58   10.09
 -10 -12 -14  449.48   10.14
  12 -14  10  432.36   10.45
 -12 -14 -10  443.80   10.20
  10 -14  12  431.87   10.60
 -10 -14 -12  451.67   10.22
  14 -12  10  439.70   10.22
 -14 -10 -12  438.40    9.78
 -12 -10 -14  429.46    9.76
 -10 -12 -14  422.96    9.50
 -14 -12 -10  416.13    9.47
  14  10 -12  416.79   13.37
 -12  -8 -14    9.74    1.03
  -8 -12 -14   10.35    0.88
 -14  -8 -12    9.26    1.09
 -14 -12  -8   11.19    0.89
 -14 -12  -8   11.50    1.10
  -8 -14 -12   10.93    1.21
  14 -12   8   10.17    1.24
   8 -14  12   14.17    1.71
  -8 -12 -14   13.66    1.21
  12 -14   8   11.99    1.38
  -6 -12 -14  826.62   17.81
 -12  -6 -14  891.74   18.44
 -14  -6 -12  885.61   18.46
 -12 -14  -6  884.87   18.57
 -14 -12  -6  893.87   18.50
  -6 -12 -14  892.25   18.54
   6 -14  12  875.94   19.30
  -6 -14 -12  900.03   18.69
  14 -12   6  886.03   18.60
  12 -14   6  886.83   18.90
 -14 -12  -4   30.77    1.68
 -12 -14  -4   29.94    1.70
  -4 -14 -12   24.96    1.66
  -4 -12 -14   29.68    1.68
  12 -14   4   26.44    1.77
   4 -14  12   31.07    2.24
 -14  -4 -12   26.75    1.64
 -12  -4 -14   29.23    1.66
  14   4 -12   31.99    3.59
  -2 -12 -14  985.00   20.45
  -2 -14 -12 1004.31   20.65
 -14 -12  -2  988.44   20.52
 -12 -14  -2  967.65   20.45
  14   2 -12 1019.53   25.57
 -12   2  14  958.98   24.02
  14   0 -12    1.11    1.61
   0 -14  12    1.53    1.24
  12 -14   0    0.38    0.72
   0 -14  12    0.07    0.63
   0 -12  14    0.52    0.69
 -14   0  12    2.09    1.26
 -12   0  14    1.80    1.14
 -12   0 -14    0.65    0.79
 -14   0 -12    0.59    0.76
   0 -14  12    0.07    0.73
 -12   0  14   -0.43    1.32
  -2 -14  12 1006.97   21.24
  -2 -12  14  996.95   21.31
  -2 -14  12  975.92   21.67
  12 -14  -2 1040.95   21.33
  -2 -12  14 1016.47   21.27
 -14 -12   2  987.88   21.25
 -12 -14   2  979.27   21.20
   2 -14 -12 1009.68   21.30
 -14  -2  12 1026.98   24.71
   2 -12 -14 1014.38   21.09
 -12  -2  14  987.30   24.05
 -12   2 -14 1002.27   21.01
 -14   2 -12 1029.19   21.03
  -2 -14  12 1029.37   21.17
  -4 -12  14   28.21    1.85
  14  -4 -12   28.05    3.38
  12  -4 -14   26.60    3.36
  -4 -14  12   30.87    1.80
  12 -14  -4   28.84    1.84
 -14 -12   4   29.25    1.83
   4 -12 -14   27.98    1.70
   4 -14 -12   29.74    1.86
 -14  -4  12   27.11    2.88
 -12  -4  14   26.65    2.87
 -12   4 -14   26.20    1.66
 -14   4 -12   29.21    1.72
  -4 -14  12   28.94    1.81
 -14  -4  12   28.92    1.64
 -12 -14   4   28.69    1.85
 -12  -4  14   27.27    1.60
  14 -12  -6  899.43   18.64
  12 -14  -6  881.30   18.96
  14  -6 -12  886.07   23.53
  -6 -12  14  903.48   18.98
  12  -6 -14  886.19   23.51
   6 -12 -14  867.21   18.59
   6 -14 -12  862.14   18.75
 -14  -6  12  897.76   22.80
 -12   6 -14  880.32   18.48
 -14   6 -12  886.07   18.52
  -6 -14  12  858.42   18.81
  -6 -12  14  880.99   18.94
 -14  -6  12  872.01   18.65
 -12  -6  14  853.75   18.61
 -14 -12   6  891.43   18.92
  12  -8 -14    9.14    2.18
  14  -8 -12   10.09    2.38
 -12   8 -14    9.35    1.08
 -14   8 -12   13.22    1.20
  -8 -12  14   12.03    1.32
 -12  -8  14   11.30    1.21
 -14  -8  12   10.17    1.21
 -14 -12   8   12.16    1.29
  12 -14  -8   11.45    1.29
  14 -12  -8   10.46    1.21
 -14  10 -12  436.36   10.10
 -12  10 -14  443.17   10.15
 -12 -14  10  469.64   10.84
 -10 -14  12  453.64   10.77
 -14 -10  12  434.01   10.60
 -14 -12  10  453.00   10.75
 -10 -12  14  455.64   10.79
 -12 -10  14  454.23   10.69
  14 -12 -10  478.52   10.66
  12 -14 -10  457.04   10.88
 -12 -14  12   -0.08    0.85
 -12 -12  14    0.48    0.81
 -14 -12  12   -0.32    0.76
  14 -12 -12   -0.38    0.79
 -13 -13 -14   46.74    2.20
 -14 -13 -13   50.47    2.29
 -13 -14 -13   48.09    2.25
 -14 -11 -13    6.14    0.83
 -13 -11 -14    5.22    0.79
 -11 -13 -14    6.07    0.99
  13 -14  11    8.45    1.36
 -11 -14 -13    5.86    0.97
 -13 -14 -11    6.33    1.03
 -13 -11 -14    5.92    0.96
 -13  -9 -14   14.76    1.21
 -14  -9 -13   16.34    1.26
  13 -14   9   19.44    1.66
   9 -14  13   16.22    1.77
  14 -13   9   17.26    1.51
  -9 -14 -13   16.25    1.36
  -9 -13 -14   16.22    1.35
 -14 -13  -7    6.43    0.92
 -13 -14  -7    4.34    0.89
   7 -14  13    5.01    1.44
  14 -13   7    4.96    1.06
  13 -14   7    5.37    1.14
 -13  -7 -14    5.76    0.92
 -14  -7 -13    4.41    0.91
  -7 -13 -14    5.63    0.99
  -7 -14 -13    5.67    0.96
  13 -14   5   16.99    1.49
  14 -13   5   18.64    1.46
  -5 -14 -13   17.74    1.45
   5 -14  13   15.21    1.84
  -5 -13 -14   16.14    1.32
   5 -13  14   19.47    1.95
 -13  -5 -14   17.56    1.37
 -14  -5 -13   19.29    1.42
 -13 -14  -5   19.04    1.47
 -14 -13  -5   18.99    1.40
 -13 -14  -3   27.55    1.66
 -14 -13  -3   26.76    1.62
  13 -14   3   28.79    1.81
  14 -13   3   26.03    1.67
  -3 -13 -14   28.63    1.65
   3 -13  14   29.56    2.36
  -3 -14 -13   29.18    1.72
 -14   3  13   29.40    2.83
 -13  -3 -14   29.28    1.73
 -14  -3 -13   30.99    1.74
  14   3 -13   23.00    3.03
   1 -14  13   60.09    3.11
 -14 -13  -1   66.57    2.58
   1 -14  13   61.99    2.59
 -13 -14  -1   64.23    2.56
   1 -13  14   66.78    2.72
 -14   1  13   66.80    4.22
 -13   1  14   69.58    4.13
  14   1 -13   61.93    4.76
   1 -14  13   66.52    2.73
  -1 -14  13   71.95    2.88
  -1 -13  14   66.61    2.86
  -1 -14  13   71.90    3.33
  13 -14  -1   67.01    2.75
  -1 -13  14   64.68    2.75
 -14  -1  13   61.79    4.13
   1 -14 -13   68.67    2.84
 -13  -1  14   68.43    4.24
   1 -13 -14   66.12    2.75
 -14   1 -13   71.49    2.79
 -13   1 -14   66.81    2.72
  -1 -14  13   71.53    2.83
  14  -1 -13   75.07    5.22
  -3 -14  13   31.05    1.82
  -3 -13  14   32.93    1.90
  13  -3 -14   28.80    3.54
   3 -14 -13   27.16    1.84
   3 -13 -14   32.72    1.84
 -13  -3  14   29.08    2.93
 -14  -3  13   26.05    2.84
  14 -13  -3   26.95    1.69
  13 -14  -3   29.16    1.82
 -14   3 -13   28.14    1.73
 -13   3 -14   29.56    1.81
 -13  -3  14   32.59    1.69
  -3 -14  13   29.43    1.84
  -3 -13  14   26.96    1.81
  14  -5 -13   20.07    3.05
  -5 -14  13   19.73    1.58
  13  -5 -14   18.89    3.09
  -5 -13  14   19.87    1.58
  14 -13  -5   20.90    1.54
  13 -14  -5   20.44    1.60
   5 -13 -14   20.55    1.55
   5 -14 -13   23.72    1.70
 -13   5 -14   21.46    1.53
 -14   5 -13   23.45    1.53
 -14  -5  13   20.37    2.71
 -13  -5  14   22.35    1.49
 -14 -13   5   25.01    1.70
  -5 -14  13   21.24    1.62
 -14  -5  13   23.52    1.57
  14 -13  -7    4.80    1.01
  13 -14  -7    3.43    0.92
  -7 -13  14    4.27    1.01
   7 -14 -13    3.89    1.02
  14  -7 -13    2.33    1.72
  13  -7 -14    5.98    1.99
 -13   7 -14    5.10    0.91
 -14   7 -13    4.75    0.95
 -14  -7  13    4.74    0.89
 -13  -7  14    4.65    0.90
 -13 -14   7    6.13    1.04
 -14 -13   7    6.63    1.07
  13  -9 -14   11.91    2.37
 -14   9 -13   12.66    1.18
 -13   9 -14   12.73    1.12
 -14 -13   9   14.58    1.38
 -14  -9  13   11.61    1.27
 -13  -9  14   12.45    1.29
  -9 -14  13   12.11    1.34
 -13 -14   9   12.42    1.38
  -9 -13  14   13.69    1.40
  13 -14  -9   13.34    1.33
  14 -13  -9   10.75    1.26
 -11 -14  13    5.02    1.07
 -13 -11  14    5.47    1.02
 -14 -11  13    7.22    1.06
 -11 -13  14    7.67    1.17
 -14 -13  11    5.80    1.07
 -13 -14  11    8.05    1.13
 -14  11 -13    5.95    0.86
 -13  11 -14    4.75    0.80
  13 -14 -11    4.35    0.99
  14 -13 -11    5.04    0.98
 -13 -14  13   41.55    2.23
 -14 -13  13   44.47    2.24
 -13 -13  14   46.07    2.28
  14 -13 -13   44.39    2.21
  13 -14 -13   41.28    2.24
 -14 -14 -14    0.19    0.74
 -14 -14 -12  502.90   10.99
 -12 -14 -14  498.81   10.99
 -14 -12 -14  495.22   10.90
 -14 -10 -14   -0.06    0.61
  14  10 -14   -0.51    1.50
  14 -14  10    1.22    1.03
 -10 -14 -14   -0.07    0.67
 -14 -10 -14   -0.53    0.64
 -14  -8 -14  709.89   15.42
  14 -14   8  714.36   15.72
  -8 -14 -14  740.07   15.70
 -14 -14  -6    0.28    0.69
  14 -14   6   -1.13    0.88
   6 -14  14    1.32    1.31
  -6 -14 -14    0.72    0.73
 -14  -6 -14    0.59    0.72
 -14 -14  -4  559.08   12.56
 -14  -4 -14  583.65   12.60
   4 -14  14  559.09   13.46
  -4 -14 -14  561.76   12.65
  14 -14   4  557.55   12.68
   2 -14  14   -0.59    0.76
 -14 -14  -2    0.94    0.77
  14 -14   2   -0.51    0.91
  14   2 -14   -2.36    2.06
  14   0 -14 1067.81   27.26
   0 -14  14 1050.77   21.79
 -14 -14   0 1003.91   21.53
   0 -14 -14 1044.34   21.93
 -14   0  14 1013.54   24.83
 -14   0 -14 1046.84   21.69
   0 -14  14 1052.21   21.96
  14 -14  -2    0.22    0.77
  -2 -14  14    0.16    0.79
 -14  -2  14    0.22    1.11
   2 -14 -14   -0.78    0.93
 -14   2 -14    0.36    0.77
  -2 -14  14   -0.40    0.81
  14  -4 -14  683.69   19.63
  -4 -14  14  675.90   14.73
   4 -14 -14  668.95   14.61
 -14  -4  14  644.84   17.90
  14 -14  -4  661.04   14.52
 -14   4 -14  667.12   14.45
  -4 -14  14  650.68   14.71
 -14  -4  14  631.14   14.23
   6 -14 -14    0.08    0.82
  14 -14  -6    0.08    0.77
 -14 -14   6    0.74    0.86
 -14  -6  14    0.29    0.76
 -14   6 -14    0.21    0.71
  14  -6 -14   -0.30    1.62
  14 -14  -8  742.24   15.80
 -14   8 -14  708.54   15.39
 -14 -14   8  719.79   15.90
 -14  -8  14  709.79   15.68
  -8 -14  14  712.30   15.93
  14  -8 -14  719.89   20.28
 -14  10 -14    0.71    0.63
 -14 -10  14    0.77    0.77
 -10 -14  14    0.41    0.90
 -14 -14  10    0.81    0.78
  14 -14 -10    0.78    0.81
 -12 -14  14  495.01   11.41
 -14 -12  14  482.31   11.28
 -14 -14  12  484.27   11.34
  14 -14 -12  490.53   11.27
 -14 -14  14    0.65    0.78
  14 -14 -14    0.42    0.78
 -15   0  -1   20.90    1.29
   1 -15   0   23.33    1.51
   0 -15   1   21.96    1.44
   0 -15  -1   22.90    1.45
  -1 -15   0   23.45    1.46
   0   1  15   26.03    3.11
   1   0  15   23.69    2.88
   0  -1  15   24.57    2.99
  -2 -15  -1   25.01    1.48
   1 -15   2   22.17    1.49
   2 -15   1   24.03    1.52
  -1 -15  -2   21.83    1.44
  -1 -15  -2   20.05    1.24
   2  -1  15   26.45    3.09
   1  -2  15   24.23    2.97
  -2 -15   1   23.51    1.49
  -1 -15   2   22.38    1.50
   2 -15  -1   27.01    1.58
   1 -15  -2   23.58    1.50
   1 -15  -2   24.21    1.41
   2 -15  -1   24.67    1.41
 -15   2  -1   24.63    1.36
 -15   1  -2   24.16    1.33
   1   2  15   22.14    2.96
   2   1  15   23.65    2.98
  -3   2  15   26.43    3.14
   3  -2  15   32.92    3.35
   2  -3  15   33.82    3.52
  -2 -15  -3   31.19    1.55
  -3 -15  -2   31.18    1.53
   2 -15   3   33.02    1.82
  -2 -15  -3   32.02    1.72
  -3 -15  -2   29.89    1.66
  -3 -15  -2   32.51    1.50
 -15  -3  -2   30.47    1.50
  15   2  -3   30.76    2.83
   0 -15  -3    2.72    0.78
   0 -15  -3    2.26    0.66
   3 -15   0    1.96    0.58
   0 -15  -3    3.05    0.71
 -15   0  -3    2.05    0.63
   3   0  15    0.25    1.45
   0  -3  15    2.34    1.49
  -3   0  15    1.52    1.54
   2 -15  -3   29.74    1.70
   3 -15  -2   27.07    1.54
   2 -15  -3   27.34    1.56
 -15   2  -3   31.03    1.53
 -15   3  -2   28.19    1.47
   3   2  15   26.92    3.22
  -3  -2  15   26.38    3.15
  -4   3  15   30.75    3.38
   4  -3  15   29.28    3.14
   3  -4  15   25.85    3.06
  -3 -15  -4   32.71    1.76
  -4 -15  -3   32.64    1.69
  -3 -15  -4   32.56    1.63
  -4 -15  -3   31.31    1.61
  -4 -15  -3   31.44    1.53
 -15  -3  -4   34.27    1.62
 -15  -4  -3   36.03    1.64
  15   3  -4   35.79    2.98
  15   4  -3   29.91    2.65
   4  -1  15  101.17    5.81
  -4   1  15   96.63    5.66
   1  -4  15  106.29    6.00
  -4 -15  -1  103.58    3.12
  -1 -15  -4  104.41    3.23
   4 -15   1  102.43    3.48
  -1 -15  -4   98.69    3.39
  -4 -15  -1  100.81    3.08
  -4   1  15  101.04    3.21
 -15  -4  -1  101.66    3.08
  15   1  -4  108.81    5.31
  15  -1  -4   91.01    5.00
   1 -15  -4   85.13    3.14
   4 -15  -1   88.92    3.21
   4 -15  -1   88.10    2.97
  -4 -15   1   87.67    2.76
  -4  -1  15   97.58    3.10
   1 -15  -4   90.46    3.06
 -15   1  -4   91.71    2.94
 -15   4  -1   89.68    2.90
   4   1  15   87.79    5.44
  -4  -1  15   96.25    5.69
  -4 -15   3   34.85    1.63
  -3 -15   4   32.78    1.58
   4 -15  -3   35.33    1.90
  -4  -3  15   31.97    1.73
  -4 -15   3   33.48    1.49
   3 -15  -4   33.77    1.75
   4 -15  -3   34.05    1.73
 -15   3  -4   34.98    1.68
 -15   4  -3   32.21    1.61
   4   3  15   36.37    3.64
  -4  -3  15   35.21    3.46
  -3  -4  15   31.90    3.44
   5  -4  15   17.80    2.71
   4  -5  15   20.53    2.96
  -4 -15  -5   23.04    1.48
  -5 -15  -4   23.02    1.43
  -5 -15  -4   24.31    1.42
  -4 -15  -5   23.29    1.44
  -5 -15  -4   23.76    1.37
 -15  -5  -4   22.65    1.34
 -15  -4  -5   26.22    1.43
  15   5  -4   22.25    2.36
  15   4  -5   22.44    2.52
  -2 -15  -5    4.37    0.76
  -5 -15  -2    6.23    0.80
   5 -15   2    5.15    0.91
  -5   2  15    4.94    0.78
  -5 -15  -2    6.38    0.80
 -15  -5  -2    4.76    0.74
  15   2  -5    3.98    1.42
   5  -2  15    6.98    1.90
   2  -5  15    2.98    1.91
  -5   2  15    6.98    2.11
   0  -5  15   46.06    4.00
   5   0  15   47.59    3.88
  -5   0  15   40.16    3.67
  -5 -15   0   41.75    1.79
   0 -15  -5   42.48    1.91
   5 -15   0   44.83    2.16
  -5 -15   0   41.32    1.78
   0 -15  -5   42.42    2.01
 -15   0  -5   46.88    1.93
  -5   0  15   43.74    1.96
  15   0  -5   50.38    3.66
  15  -2  -5    5.99    1.81
 -15   5  -2    5.35    0.82
 -15   2  -5    4.29    0.76
   5 -15  -2    4.98    0.89
  -2 -15   5    3.87    0.88
  -5 -15   2    4.61    0.69
  -5  -2  15    5.53    0.86
   5 -15  -2    5.18    0.83
   2 -15  -5    5.69    0.88
  -5 -15   2    4.97    0.75
  -2 -15   5    4.94    0.74
  -5  -2  15    3.88    1.60
  -4  -5  15   30.97    3.47
  -5  -4  15   28.00    3.19
  -5 -15   4   28.27    1.65
  -4 -15   5   28.32    1.68
   5 -15  -4   32.66    1.88
  -4 -15   5   28.02    1.32
  -4  -5  15   30.20    1.70
  -5  -4  15   28.99    1.69
  -5 -15   4   26.83    1.38
 -15  -4   5   27.53    1.53
 -15  -5   4   27.64    1.55
   5 -15  -4   28.22    1.65
   4 -15  -5   28.00    1.65
 -15   4  -5   29.07    1.56
 -15   5  -4   31.10    1.57
  -5 -15   4   26.36    1.53
  -4 -15   5   32.14    1.61
  -5 -15  -6    5.21    0.82
  -6 -15  -5    2.41    0.74
  -6 -15  -5    3.99    0.78
   5 -15   6    0.90    0.91
 -15  -6  -5    3.96    0.62
 -15  -5  -6    3.38    0.58
 -15  -6  -5    3.36    1.25
 -15  -6  -5    2.99    0.68
  15   6  -5    4.21    1.34
  15   5  -6    1.57    1.23
 -15  -5  -6    3.15    0.74
   5  -6  15    1.41    1.58
   6  -5  15    2.18    1.73
  -6   3  15   11.71    2.33
   3  -6  15   12.33    2.49
   6  -3  15   12.75    2.34
  -3 -15  -6   13.59    1.13
  -6 -15  -3   13.19    1.09
  -6 -15  -3   14.74    1.15
  -6 -15  -3   11.57    1.02
 -15  -6  -3   10.44    1.79
 -15  -3  -6   15.67    1.13
 -15  -6  -3   13.64    1.01
  15   3  -6   14.27    2.09
  15   6  -3   12.27    1.81
   1  -6  15   62.58    4.91
  -6   1  15   60.64    4.45
   6  -1  15   62.43    4.60
  -6 -15  -1   63.69    2.34
  -1 -15  -6   63.56    2.46
   1 -15   6   65.51    2.77
   6 -15   1   58.31    2.58
  -6 -15  -1   63.64    2.32
  -6 -15  -1   66.90    2.36
 -15  -6  -1   73.77    4.24
  15   1  -6   64.93    4.33
  -6   1  15   65.56    2.46
   1 -15   6   61.18    2.22
  -6 -15   1   67.26    2.44
  -1 -15   6   69.17    2.43
   6   1  15   64.84    4.71
  -6  -1  15   57.30    4.44
  -1 -15   6   63.19    2.76
  -6 -15   1   65.00    2.30
   6 -15  -1   65.53    2.77
  -6 -15   1   70.34    2.39
   1 -15  -6   71.48    2.65
 -15  -6   1   73.27    4.42
 -15   1  -6   66.91    2.45
  -6  -1  15   63.70    2.53
  15  -1  -6   77.38    4.74
  -6  -3  15   10.96    2.30
   6   3  15    9.48    2.23
  -3  -6  15    9.81    2.27
  15  -3  -6    7.31    2.08
  -6 -15   3    8.20    0.98
   6 -15  -3    8.31    1.11
  -3 -15   6    9.38    1.16
  -6 -15   3    9.35    0.84
  -3  -6  15   10.11    1.09
  -6  -3  15    7.59    1.00
   6 -15  -3    7.86    0.99
 -15   6  -3   10.43    0.96
 -15   3  -6    8.61    0.95
  -6 -15   3    9.38    0.97
 -15  -6   3    8.13    0.97
 -15  -3   6    7.19    0.85
  -3 -15   6    8.68    0.94
 -15   6  -5    1.66    0.65
 -15   5  -6    2.16    0.70
  -6 -15   5    2.76    0.82
  -5 -15   6    2.49    0.85
   6 -15  -5    1.85    0.81
  -6 -15   5    2.07    0.54
  -6  -5  15    1.31    0.71
  -5  -6  15    3.02    0.81
  -5 -15   6    3.52    0.54
 -15  -5   6    2.49    1.47
 -15  -6   5    4.30    1.66
 -15  -6   5    2.17    0.72
  -5 -15   6    2.44    0.70
 -15  -5   6    2.42    0.71
  -6 -15   5    1.22    0.62
  -5  -6  15    1.13    1.54
  -6  -5  15    1.67    0.67
  -6  -5  15    1.10    1.57
   7 -15   6    2.53    0.94
   6 -15   7    1.29    0.97
 -15  -7  -6    2.40    1.07
 -15  -6  -7    2.24    1.10
  -7 -15  -6    2.86    0.76
  -6  -7 -15    3.03    0.66
 -15  -7  -6    2.43    0.68
 -15  -6  -7    3.38    0.76
  15   7  -6    3.62    1.33
  15   6  -7    5.16    1.66
 -15  -7  -6    2.44    0.59
 -15  -6  -7    2.51    0.57
  -7   4  15   15.85    2.70
   7  -4  15   20.32    2.80
  -7 -15  -4   16.50    1.23
   4 -15   7   13.85    1.50
 -15  -7  -4   16.15    1.11
  -7 -15  -4   16.89    1.23
 -15  -7  -4   17.38    2.16
 -15  -4  -7   15.95    1.19
 -15  -7  -4   17.52    1.16
  15   7  -4   13.99    1.94
  15   4  -7   12.48    2.12
   2 -15   7   56.22    2.11
  -7   2  15   48.58    4.06
   7  -2  15   51.79    4.20
  -7 -15  -2   54.54    2.18
   2 -15   7   55.15    2.60
   7 -15   2   55.69    2.52
  -7 -15  -2   53.35    2.17
 -15  -7  -2   55.49    3.78
 -15  -7  -2   57.31    2.11
  15   2  -7   61.10    4.12
  -7   2  15   52.86    2.18
   0 -15   7   30.99    1.56
   0  -7  15   27.06    3.38
   7   0  15   30.09    3.24
  -7   0  15   31.00    3.31
   0 -15   7   30.80    1.90
   7 -15   0   30.82    1.83
  -7 -15   0   30.29    1.56
  -7 -15   0   31.70    1.62
 -15  -7   0   30.06    2.90
 -15   0  -7   29.39    1.59
  -7   0  15   31.48    1.71
  15   0  -7   32.76    3.20
  -2 -15   7   55.84    2.24
  -7  -2  15   55.60    2.23
  -7 -15   2   55.12    2.24
   7   2  15   54.89    4.29
  -7  -2  15   48.82    4.08
  -7 -15   2   55.99    2.06
  -2 -15   7   53.09    2.50
   7 -15  -2   55.35    2.51
  -7 -15   2   54.69    2.10
 -15  -7   2   60.11    4.10
 -15   7  -2   52.04    2.09
 -15   2  -7   55.63    2.24
  15  -2  -7   57.77    4.30
  -7  -2  15   51.55    2.33
  -7 -15   4   15.03    1.21
 -15  -4   7   14.75    1.17
  -4 -15   7   12.72    1.17
  -7  -4  15   14.01    1.18
   7   4  15   14.87    2.65
  -7  -4  15   12.63    2.39
  -4 -15   7   11.70    1.32
   7 -15  -4   13.92    1.33
  -4  -7  15   13.83    1.28
 -15  -7   4   13.27    1.20
  -7 -15   4   14.09    1.06
 -15  -4   7   12.30    2.13
 -15   7  -4   14.82    1.12
 -15   4  -7   12.77    1.09
  15  -4  -7   12.48    2.50
  -7  -4  15   12.13    1.22
 -15   6  -7    2.26    0.77
 -15   7  -6    1.94    0.70
  -6 -15   7    2.76    0.90
 -15  -7   6    1.44    1.35
   7 -15  -6    3.24    0.80
   6 -15  -7    1.96    0.82
 -15  -6   7    4.04    1.44
  -6  -7  15    2.83    0.82
  -7  -6  15    1.83    0.78
  -7 -15   6    2.77    0.74
  -6 -15   7    3.40    0.81
 -15  -6   7    3.06    0.75
 -15  -7   6    1.82    0.70
  -7  -6  15    1.84    0.84
  -6  -7  15    1.40    0.76
  -7 -15  -8   20.17    1.46
  -7  -8 -15   21.04    1.29
  -8  -7 -15   22.91    1.34
   8 -15   7   20.10    1.68
   7 -15   8   22.73    1.84
 -15  -7  -8   19.94    1.22
 -15  -8  -7   21.34    1.29
 -15  -8  -7   17.25    2.02
 -15  -8  -7   24.15    1.43
 -15  -7  -8   23.88    1.42
  15   8  -7   22.84    2.57
  15   7  -8   22.73    2.68
  -5  -8 -15   49.94    1.99
  -8 -15  -5   49.58    2.18
   5 -15   8   50.71    2.58
 -15  -8  -5   52.85    2.06
  -8   5  15   40.91    4.02
   5 -15   8   50.75    2.02
 -15  -8  -5   51.04    3.47
 -15  -5  -8   49.81    3.14
 -15  -8  -5   49.03    2.00
 -15  -5  -8   54.54    2.20
  15   8  -5   47.71    3.35
  15   5  -8   52.85    3.85
   3 -15   8    9.47    0.96
   8  -3  15    9.68    2.14
  -8   3  15    9.34    2.11
  -3  -8 -15    9.04    0.91
  -8 -15  -3    8.81    0.97
 -15  -8  -3   10.07    1.82
 -15  -8  -3    9.09    0.89
 -15  -3  -8   10.08    1.05
  15   3  -8    6.10    1.92
  -8   1  15   10.96    1.09
  15   1  -8   12.94    2.30
   1 -15   8   11.69    1.39
   8 -15   1   13.25    1.27
  -8 -15  -1   10.02    1.03
  -8 -15  -1    9.95    0.95
 -15  -8  -1    8.81    1.83
   1 -15   8   10.56    1.03
   8  -1  15    8.50    2.04
  -8   1  15    9.95    2.16
   8   1  15    8.45    2.11
  -8  -1  15    5.91    1.87
   8 -15  -1    8.93    1.15
  -8 -15   1    7.37    0.86
  -8  -1  15    8.00    1.00
 -15  -8   1   10.39    1.99
 -15   1  -8    7.93    0.99
  -1 -15   8    8.97    0.87
  15  -1  -8    9.05    2.27
  -8 -15   1    8.41    0.96
  -1 -15   8    7.72    0.95
  -8  -3  15    7.89    0.98
  -3 -15   8    7.13    0.91
  -8  -3  15    5.79    1.80
   8   3  15   10.34    2.29
  15  -3  -8    6.87    2.06
 -15   8  -3    7.74    0.88
  -3 -15   8    7.82    0.88
   8 -15  -3    7.74    1.13
  -3 -15   8    5.96    1.16
  -8  -3  15    5.87    0.97
  -8 -15   3    7.49    0.86
 -15  -8   3    6.26    1.82
 -15  -3   8    5.98    1.68
   3 -15  -8    6.21    0.99
   3  -8 -15    5.95    0.84
 -15   3  -8    7.09    0.99
 -15  -8   3    7.43    1.00
 -15  -3   8    8.01    0.92
  -8 -15   3    7.19    0.95
  -8 -15   5   47.14    2.17
  -5 -15   8   44.45    2.11
  -8  -5  15   43.41    2.04
 -15  -5   8   41.15    2.00
  -5  -8  15   40.85    2.12
   8   5  15   41.38    4.07
  -5 -15   8   45.10    2.21
   8 -15  -5   43.58    2.31
 -15  -8   5   41.82    2.08
   5 -15  -8   44.79    2.18
   5  -8 -15   40.75    1.82
 -15  -5   8   46.45    3.77
 -15   8  -5   42.80    1.91
 -15   5  -8   44.46    2.01
   5  -8 -15   40.91    3.29
  -8  -5  15   43.64    2.20
  -5  -8  15   38.27    2.10
  -8  -7  15   17.53    1.40
  -8 -15   7   19.27    1.45
 -15  -8   7   19.08    1.44
  -7 -15   8   21.08    1.52
 -15  -7   8   19.95    1.46
  -7  -8  15   22.26    1.55
  -7 -15   8   17.23    1.46
   7 -15  -8   18.25    1.46
 -15  -8   7   19.66    2.66
 -15  -7   8   18.45    2.50
 -15   7  -8   19.29    1.34
 -15   8  -7   20.41    1.37
   8  -7 -15   24.54    2.85
  -8  -7  15   18.43    1.51
   7  -8 -15   21.01    2.57
  -7  -8  15   17.99    1.46
 -15  -9  -8   24.99    1.42
  -9 -15  -8   23.12    1.56
   8 -15   9   23.55    1.89
  -8  -9 -15   24.94    1.46
  -9  -8 -15   23.08    1.43
   9 -15   8   18.11    1.69
  -8 -15  -9   22.62    1.60
  -9  -8 -15   20.57    1.38
  -8  -9 -15   26.18    1.43
 -15  -9  -8   23.45    1.41
 -15  -8  -9   23.66    1.47
  15   9  -8   23.12    2.60
  15   8  -9   20.50    2.59
  -9   6  15   47.95    4.31
  -6 -15  -9   56.11    2.45
   6 -15   9   57.07    2.78
  -6  -9 -15   58.85    2.23
   9 -15   6   55.26    2.63
  -9  -6 -15   53.97    2.09
 -15  -9  -6   57.71    2.26
  -9 -15  -6   56.59    2.38
 -15  -9  -6   58.17    3.64
 -15  -9  -6   54.98    2.12
 -15  -6  -9   53.56    2.25
  15   6  -9   57.34    4.14
  -9   4  15   12.10    2.42
   9  -4  15   15.48    2.48
   4 -15   9   13.79    1.10
  -4 -15  -9   13.15    1.19
  -4  -9 -15   13.01    1.06
   4 -15   9   12.74    1.55
 -15  -9  -4   13.91    1.09
 -15  -9  -4   10.42    1.86
 -15  -4  -9   10.28    1.45
 -15  -9  -4   14.78    1.07
 -15  -4  -9   13.59    1.20
  15   4  -9   11.20    2.13
   9  -2  15   21.71    2.85
  -9   2  15   22.65    2.89
  -2 -15  -9   25.17    1.57
   2 -15   9   25.00    1.38
  -9 -15  -2   24.45    1.46
 -15  -9  -2   27.21    2.75
  15   2  -9   23.69    2.90
   2 -15   9   23.58    1.46
   0 -15   9   15.86    1.24
   9   0  15   14.26    2.40
  -9   0  15   14.10    2.43
   0 -15   9   15.26    1.53
   9 -15   0   15.33    1.37
  -9 -15   0   13.95    1.10
  -9 -15   0   17.72    1.29
 -15  -9   0   17.11    2.41
 -15   0  -9   14.27    1.27
   0 -15   9   12.74    1.05
  15   0  -9   10.83    2.33
  -9 -15   2   25.21    1.55
  -9  -2  15   23.87    1.45
  -2 -15   9   21.18    1.45
  -9  -2  15   22.71    2.97
   9   2  15   24.57    3.01
  -2 -15   9   24.02    1.78
   9 -15  -2   25.62    1.69
  -9 -15   2   21.91    1.38
 -15  -2   9   22.04    2.65
   2 -15  -9   23.98    1.62
   2  -9 -15   24.43    1.44
 -15  -9   2   22.95    2.84
 -15   2  -9   23.85    1.48
  -9  -2  15   24.29    1.62
  15  -2  -9   20.84    2.92
  -2 -15   9   24.49    1.45
   2  -9 -15   20.74    2.08
  -4 -15   9   22.32    1.55
  -9  -4  15   18.60    1.38
 -15  -4   9   21.92    1.44
  -9 -15   4   20.23    1.46
  -9  -4  15   23.83    3.00
   9   4  15   18.73    2.83
  -4 -15   9   24.66    1.74
   9 -15  -4   21.85    1.61
 -15  -9   4   20.13    1.50
   4  -9 -15   17.63    1.28
   4 -15  -9   21.06    1.55
 -15  -4   9   20.82    2.57
 -15   9  -4   19.26    1.26
 -15   4  -9   20.27    1.43
  -9  -4  15   19.40    1.56
  -4 -15   9   22.51    1.41
   4  -9 -15   19.82    2.21
 -15  -6   9   56.73    2.39
  -6  -9  15   54.97    2.51
 -15  -9   6   55.36    2.46
  -9  -6  15   48.85    2.29
  -9 -15   6   54.42    2.46
  -6 -15   9   56.26    2.48
  -6 -15   9   52.37    2.47
   9 -15  -6   57.18    2.68
   6  -9 -15   51.26    2.12
   6 -15  -9   52.03    2.45
 -15  -6   9   53.29    4.14
 -15  -9   6   58.19    4.31
   9   6  15   46.26    4.38
 -15   9  -6   51.95    2.12
 -15   6  -9   53.39    2.26
   9  -6 -15   56.37    4.32
  -9  -6  15   52.87    2.53
  15  -6  -9   54.32    4.46
   6  -9 -15   53.40    3.74
   8  -9 -15   23.93    2.78
   9  -8 -15   25.29    3.00
 -15  -8   9   23.56    3.00
 -15  -9   8   23.40    3.07
  -9   8 -15   25.33    1.54
 -15   8  -9   22.50    1.49
  -8   9 -15   25.51    1.49
 -15   9  -8   25.44    1.52
 -15  -9   8   26.64    1.76
  -8  -9  15   27.23    1.76
  -9 -15   8   28.47    1.76
  -8 -15   9   28.90    1.80
  -9  -8  15   25.42    1.72
 -15  -8   9   26.79    1.76
  10 -15   9   11.88    1.48
 -10 -15  -9    9.89    1.14
  -9 -15 -10   10.28    1.21
   9 -15  10   10.82    1.46
  -9 -10 -15    9.46    1.07
 -10  -9 -15    9.33    1.01
 -15  -9 -10   10.98    1.05
  -9 -10 -15    9.29    0.93
 -10  -9 -15    9.94    1.03
 -15 -10  -9    9.05    0.97
  15   9 -10    9.61    2.00
 -10   7  15    4.54    1.90
   7 -15  10    8.99    1.39
  10 -15   7    8.86    1.33
  -7 -15 -10   10.04    1.16
  -7 -10 -15    9.36    1.02
 -10  -7 -15    9.08    0.96
 -10  -7 -15   10.25    1.01
 -15 -10  -7    9.38    0.92
 -15  -7 -10   10.37    1.06
  -7 -10 -15    8.51    0.91
  15   7 -10    9.28    1.95
 -15 -10  -7    8.83    0.97
 -10   5  15   14.81    2.61
 -10 -15  -5   18.50    1.40
 -15 -10  -5   18.29    1.25
  -5 -15 -10   16.76    1.40
  -5 -10 -15   17.05    1.23
  10 -15   5   15.87    1.48
   5 -15  10   15.80    1.69
 -15 -10  -5   15.71    2.10
 -15 -10  -5   16.88    1.15
 -15  -5 -10   18.00    1.36
 -10  -5 -15   15.73    1.30
  15   5 -10   21.85    2.79
  -3 -10 -15    6.06    0.81
  -3 -15 -10    6.91    1.00
 -15 -10  -3    5.78    0.87
   3 -15  10    5.59    0.79
 -15 -10  -3    7.79    1.80
   3 -15  10    5.89    0.85
  10  -3  15    5.17    1.85
 -10   3  15    3.63    1.65
 -15  -3 -10    5.91    0.94
  15   3 -10    6.73    1.99
  -1 -15 -10    2.14    0.80
   1 -15  10    3.13    1.16
  10 -15   1    0.49    0.75
   1 -15  10    1.82    0.61
 -10 -15  -1    2.01    0.71
 -15 -10  -1    1.13    1.25
  10  -1  15   -0.25    1.20
   1 -15  10    1.53    0.71
 -10   1  15    1.02    1.28
  15   1 -10    0.26    1.72
 -15   1 -10    3.18    0.87
  15  -1 -10    3.48    1.74
  -1 -15  10    3.93    1.16
  10 -15  -1    3.24    0.96
 -10 -15   1    2.94    0.74
  -1 -15  10    2.88    0.70
 -15  -1  10    0.44    1.20
   1 -10 -15    2.87    0.74
 -15 -10   1    3.36    1.67
   1 -15 -10    2.66    0.90
 -10 -15   1    3.09    0.77
  -1 -15  10    3.13    0.86
 -10  -1  15    3.78    1.56
  10   1  15    1.80    1.37
 -15 -10   3    9.68    1.17
 -15  -3  10   10.39    1.02
 -10  -3  15   11.12    1.06
  -3 -15  10   11.18    1.14
 -10 -15   3    9.55    1.12
 -10  -3  15   10.86    2.20
  10   3  15    8.73    2.10
  -3 -15  10   13.87    1.55
  10 -15  -3   11.53    1.31
 -10 -15   3    9.81    1.01
  -3 -10  15    9.62    1.18
 -15 -10   3    9.83    2.11
   3 -15 -10   11.23    1.26
   3 -10 -15    9.78    1.03
 -15  -3  10    9.21    1.84
 -15   3 -10    9.61    1.15
  15  -3 -10    8.53    2.32
  -3 -15  10    9.34    1.04
  -5 -10  15   22.65    1.63
  -5 -15  10   18.11    1.49
 -10 -15   5   21.09    1.53
 -15  -5  10   21.83    1.44
 -10  -5  15   17.75    1.40
  10   5  15   14.38    2.62
  -5 -15  10   21.28    1.70
  10 -15  -5   19.21    1.63
 -15 -10   5   20.20    1.59
 -15  -5  10   18.64    2.59
   5 -10 -15   17.73    1.32
   5 -15 -10   24.80    1.70
 -10   5 -15   21.11    1.44
 -15  10  -5   20.59    1.29
 -15   5 -10   21.64    1.48
  10  -5 -15   21.30    2.98
   5 -10 -15   18.13    2.12
  -5 -10  15   19.62    1.61
   7 -10 -15   10.21    1.87
  10  -7 -15    9.92    2.21
   7 -15 -10   11.09    1.23
  10 -15  -7    9.92    1.34
 -15  -7  10    8.84    2.13
 -10   7 -15   11.55    1.13
 -15  10  -7   12.06    1.06
 -15 -10   7   10.41    2.24
 -15   7 -10    9.86    1.06
 -15  -7  10   10.59    1.19
 -10 -15   7   11.76    1.25
 -15 -10   7   12.01    1.29
 -10  -7  15   10.44    1.17
  -7 -15  10   10.35    1.18
  10   7  15    7.04    2.18
  -7 -10  15    9.96    1.20
 -15  10  -9    6.74    0.88
 -15   9 -10    7.21    0.93
   9 -10 -15    5.84    1.65
  10  -9 -15    9.29    2.08
  -9  10 -15    8.18    0.93
 -10   9 -15    8.41    0.93
  -9 -10  15   10.56    1.27
 -15 -10   9    8.85    1.14
 -10  -9  15    9.21    1.18
 -15  -9  10    8.54    1.10
 -10 -11 -15   44.87    2.07
 -11 -10 -15   40.94    2.01
 -10 -15 -11   40.86    2.13
  10 -15  11   43.74    2.48
  11 -15  10   43.50    2.43
 -11 -15 -10   41.50    2.14
 -15 -10 -11   40.56    1.89
 -10 -11 -15   42.22    1.81
 -11 -10 -15   39.24    1.86
 -15 -11 -10   41.09    1.78
 -11  10  15   34.97    3.78
 -11   8  15   20.82    2.93
 -15 -11  -8   24.84    1.55
  11 -15   8   31.40    2.04
 -11 -15  -8   31.40    1.81
  -8 -15 -11   30.63    1.80
   8 -15  11   32.84    2.19
  -8 -11 -15   28.27    1.64
 -11  -8 -15   33.20    1.68
  -8 -11 -15   29.23    1.45
 -11  -8 -15   31.27    1.64
 -15  -8 -11   27.59    1.60
 -15 -11  -8   27.08    1.40
  15   8 -11   31.41    3.23
 -11   6  15   15.68    2.59
  -6 -15 -11   20.54    1.51
 -11  -6 -15   16.10    1.22
  11 -15   6   19.35    1.65
   6 -15  11   21.70    1.87
  -6 -11 -15   21.01    1.42
 -11 -15  -6   21.21    1.49
 -15 -11  -6   23.63    1.46
 -11  -6 -15   19.57    1.43
 -15 -11  -6   21.83    1.24
 -15  -6 -11   21.11    1.45
  15   6 -11   16.13    2.59
 -11   4  15   10.75    2.12
  11 -15   4   11.69    1.40
 -11 -15  -4   12.74    1.19
 -15 -11  -4   12.74    1.15
  -4 -11 -15    9.93    1.04
   4 -15  11   16.10    1.64
  -4 -15 -11   15.03    1.29
 -11  -4 -15   14.38    1.19
 -15  -4 -11   14.06    1.25
  15   4 -11   11.61    2.34
  11  -2  15    4.97    1.81
 -11   2  15    7.42    1.80
   2 -15  11    7.37    0.95
  -2 -15 -11    5.76    0.98
   2 -15  11    6.39    0.89
 -15 -11  -2    6.20    0.89
 -15 -11  -2    6.52    1.67
  15   2 -11    6.11    1.95
 -15   0 -11    5.59    0.97
  15   0 -11    4.11    1.87
  11 -15   0    4.66    1.02
   0 -15  11    5.59    1.32
   0 -15  11    5.10    0.84
 -11 -15   0    3.16    0.78
   0 -15 -11    4.24    0.99
 -15   0  11    4.62    1.52
 -11   0 -15    5.43    0.91
 -15 -11   0    3.61    1.48
   0 -15  11    2.77    0.83
  11   0  15    4.44    1.61
 -11   0  15    5.62    1.72
 -11  -2  15   10.16    2.02
  11   2  15    9.56    2.08
  15  -2 -11   10.16    2.47
  -2 -15  11   10.75    1.09
 -15   2 -11   10.27    1.22
  -2 -15  11   13.30    1.56
  11 -15  -2   10.98    1.25
  -2 -11  15   11.66    1.24
 -11 -15   2   12.38    1.20
 -11 -15   2   11.58    1.08
   2 -11 -15   12.31    1.16
   2 -15 -11   12.26    1.30
 -15  -2  11   12.50    2.15
 -11   2 -15   10.04    1.18
 -15 -11   2    9.92    2.15
  -2 -15  11   11.38    1.20
  11   4  15   12.79    2.40
  -4 -15  11   12.15    1.22
  -4 -11  15   11.46    1.28
  11  -4 -15   10.93    2.53
  11 -15  -4   11.87    1.35
  -4 -15  11   10.42    1.48
 -15 -11   4   12.48    1.27
   4 -11 -15   12.98    1.16
 -15  -4  11   11.69    2.19
   4 -15 -11   12.27    1.30
 -15   4 -11   12.12    1.19
 -11   4 -15   12.72    1.23
 -15 -11   4   10.95    2.19
 -11  -4  15   12.77    1.17
  -4 -11  15   11.73    1.32
 -15  -4  11   11.73    1.09
  -4 -15  11   13.79    1.29
 -11 -15   4   11.70    1.22
  15  -6 -11   26.12    3.27
  11  -6 -15   25.61    3.22
  -6 -11  15   24.19    1.72
   6 -15 -11   30.37    1.87
  11 -15  -6   29.21    1.96
   6 -11 -15   26.12    1.58
  11   6  15   23.48    3.08
 -15  -6  11   22.71    2.85
 -11   6 -15   25.40    1.62
 -15  11  -6   24.31    1.40
 -15   6 -11   24.06    1.54
 -11  -6  15   23.60    1.60
  -6 -15  11   25.01    1.72
 -15 -11   6   26.72    1.73
 -11 -15   6   24.39    1.68
  -6 -11  15   25.92    1.78
 -15  -6  11   23.01    1.59
  11 -15  -8   29.16    1.99
 -15  -8  11   33.05    3.44
 -11   8 -15   30.02    1.69
  -8  11 -15   32.30    1.57
 -15   8 -11   33.57    1.75
 -15  11  -8   34.32    1.62
 -15  -8  11   28.83    1.80
  -8 -11  15   31.22    1.96
  -8 -15  11   28.88    1.90
 -11  -8  15   30.86    1.85
 -15 -11   8   33.73    1.95
  11 -10 -15   34.56    3.43
 -15  10 -11   40.45    1.92
 -10  11 -15   40.35    1.82
 -11  10 -15   39.95    1.89
 -15  11 -10   41.97    1.86
 -15 -10  11   38.30    2.15
 -15 -11  10   43.01    2.26
 -11 -10  15   43.74    2.25
 -10 -11  15   42.23    2.21
  11 -15 -10   41.30    2.31
  12 -15  11    1.97    1.09
 -12 -11 -15    1.53    0.60
 -15 -11 -12    1.69    0.64
 -15 -12 -11    1.32    0.51
 -11 -12 -15    1.29    0.53
 -11 -15 -12    2.31    0.81
  11 -15  12    4.10    1.28
 -12 -11 -15    1.92    0.75
 -12 -15 -11    1.59    0.82
 -11 -12 -15    1.55    0.79
 -12  -9 -15   18.41    1.35
 -12 -15  -9   18.79    1.46
   9 -15  12   18.91    1.81
  12 -15   9   20.08    1.73
  -9 -15 -12   16.66    1.46
  -9 -12 -15   17.55    1.41
 -15  -9 -12   18.35    1.32
  -9 -12 -15   16.41    1.11
 -12  -9 -15   20.87    1.34
 -15 -12  -9   15.87    1.09
  15   9 -12   17.59    2.62
  -7 -15 -12   14.64    1.30
 -12  -7 -15   15.49    1.20
   7 -15  12   16.93    1.79
  12 -15   7   14.07    1.46
  -7 -12 -15   13.96    1.23
 -15 -12  -7   16.38    1.31
  -7 -12 -15   13.85    1.00
 -12  -7 -15   14.84    1.26
 -15  -7 -12   15.54    1.27
  15   7 -12   13.49    2.49
  12 -15   5   11.92    1.40
  -5 -12 -15   11.34    1.13
   5 -15  12   16.40    1.74
  -5 -15 -12   12.45    1.25
 -12 -15  -5   12.13    1.17
 -15 -12  -5   10.80    1.13
 -12  -5 -15   10.34    1.12
  -5 -12 -15   10.07    0.87
 -15  -5 -12   10.96    1.14
  15   5 -12   13.84    2.25
  -3 -15 -12    6.77    1.09
  -3 -12 -15    7.09    0.95
 -12 -15  -3    8.94    1.05
 -15 -12  -3    9.91    1.05
   3 -15  12    7.90    1.01
   3 -15  12    9.65    1.12
 -12  -3 -15   10.15    1.14
 -15  -3 -12    9.64    1.11
  15   3 -12    7.66    2.15
   1 -15  12   14.28    1.76
 -15 -12  -1   13.55    1.18
   1 -15  12   13.98    1.24
 -15   1  12   13.40    2.16
  15   1 -12   15.19    2.65
   1 -15  12   14.64    1.34
  -1 -15  12   17.32    1.40
  -1 -15  12   18.32    1.86
  12 -15  -1   13.90    1.41
  -1 -12  15   17.54    1.45
 -12 -15   1   13.79    1.22
   1 -12 -15   18.25    1.42
 -15  -1  12   15.51    2.20
   1 -15 -12   16.06    1.46
 -12   1 -15   17.22    1.43
 -15   1 -12   17.18    1.40
  -1 -15  12   16.55    1.32
  15  -1 -12   15.36    2.81
 -12 -15   3    9.55    1.18
 -12  -3  15    8.29    1.00
  -3 -15  12    9.52    1.15
  -3 -15  12   10.72    1.49
  12 -15  -3    9.21    1.21
  -3 -15  12    9.51    1.09
 -12 -15   3   10.27    1.04
  -3 -12  15    8.34    1.13
 -15 -12   3   10.32    1.25
 -15  -3  12    8.92    1.89
   3 -15 -12    8.40    1.13
   3 -12 -15    7.45    1.06
 -12   3 -15    8.44    1.14
 -15   3 -12    9.41    1.14
  12  -3 -15    5.09    2.09
  15  -5 -12    9.50    2.45
  12  -5 -15    7.33    2.22
  12 -15  -5   11.48    1.34
  -5 -12  15    9.66    1.21
   5 -12 -15    9.50    1.13
 -15  -5  12    8.49    1.98
   5 -15 -12   11.03    1.29
 -15   5 -12   12.77    1.22
 -12   5 -15   11.59    1.18
 -15  -5  12    9.74    1.11
  -5 -15  12   10.68    1.20
 -15 -12   5    8.87    1.21
 -12 -15   5   11.11    1.25
  -5 -12  15   13.38    1.36
 -12  -5  15   11.11    1.15
  15  -7 -12   16.16    2.52
  -7 -12  15   12.00    1.34
  12  -7 -15   10.39    2.36
 -12   7 -15   13.10    1.20
 -15  -7  12    7.60    2.15
 -15   7 -12   12.88    1.23
 -15  -7  12   12.12    1.24
  -7 -15  12   12.59    1.36
 -15 -12   7   11.89    1.33
 -12  -7  15   13.47    1.27
  -7 -12  15   12.28    1.29
   7 -15 -12   12.97    1.31
  12 -15  -7   13.76    1.39
  12  -9 -15   15.76    2.61
 -12   9 -15   20.10    1.32
 -15   9 -12   18.98    1.35
  -9 -12  15   17.54    1.57
 -12  -9  15   19.46    1.52
 -15 -12   9   19.14    1.58
 -15  -9  12   18.98    1.52
  12 -15  -9   17.01    1.59
 -12  11 -15    1.35    0.64
 -15  11 -12    1.68    0.66
 -12 -15  11    0.90    0.84
 -11 -15  12    1.81    0.88
 -15 -12  11    1.35    0.79
 -12 -11  15    2.21    0.86
 -15 -11  12    1.72    0.82
 -11 -12  15    1.62    0.84
  12 -15 -11    2.02    0.88
  15 -12 -11    0.90    0.75
 -13 -12 -15   33.54    1.51
 -15 -12 -13   34.10    1.51
 -12 -13 -15   37.41    1.92
 -13 -12 -15   33.69    1.83
 -15 -12 -13   34.43    1.84
 -15 -13 -12   36.22    1.93
 -13 -15 -12   38.13    1.94
 -12 -15 -13   34.30    1.90
 -10 -13 -15   11.32    1.15
 -10 -15 -13    8.24    1.09
 -13 -10 -15   10.04    1.06
 -13 -15 -10    9.30    1.12
 -15 -10 -13    8.76    0.96
 -13 -10 -15    7.26    0.93
  13 -15  10    9.12    1.36
 -13  -8 -15   39.32    1.95
 -15  -8 -13   40.87    1.97
  15   8 -13   39.10    3.73
  15 -13   8   43.51    2.13
   8 -15  13   45.93    2.62
  -8 -13 -15   40.82    2.05
  13 -15   8   44.05    2.28
  -8 -15 -13   44.20    2.20
 -13  -8 -15   44.40    2.00
 -13 -15  -6   20.49    1.47
 -15 -13  -6   20.02    1.45
 -13  -6 -15   17.58    1.39
 -15  -6 -13   18.02    1.42
  15   6 -13   21.82    2.96
  -6 -13 -15   15.74    1.33
  13 -15   6   17.82    1.58
  -6 -15 -13   22.39    1.58
   6 -15  13   18.79    1.92
 -13 -15  -4   32.03    1.78
 -15 -13  -4   33.08    1.81
  13 -15   4   27.60    1.86
  -4 -15 -13   32.31    1.84
  -4 -13 -15   30.42    1.77
   4 -15  13   35.38    2.39
 -15  -4 -13   32.18    1.85
 -13  -4 -15   32.60    1.79
  15   4 -13   29.15    3.41
 -15   2  13    7.12    1.67
  15   2 -13   12.10    2.54
   2 -15  13   11.09    1.19
 -13 -15  -2   11.00    1.14
 -15 -13  -2    9.60    1.09
   2 -15  13    8.30    1.03
   0 -15  13   43.86    2.23
   0 -15  13   48.02    2.74
 -15 -13   0   46.10    2.11
   0 -13  15   45.78    2.26
   0 -15 -13   42.20    2.25
 -15   0  13   33.75    3.21
   0 -13 -15   43.73    2.19
 -15   0 -13   41.68    2.16
 -13   0 -15   38.68    2.05
  13   0 -15   48.05    4.48
   0 -15  13   42.87    2.14
  15   0 -13   47.64    4.31
  -2 -13  15    8.12    1.17
  -2 -15  13    9.08    1.17
  -2 -15  13   12.23    1.19
  13 -15  -2    9.01    1.18
  -2 -13  15    9.16    1.14
   2 -13 -15   11.62    1.18
 -15  -2  13   11.50    2.07
   2 -15 -13    9.56    1.25
 -15   2 -13   10.11    1.20
 -13   2 -15    9.79    1.13
 -13 -15   2    8.67    1.19
  -4 -13  15   36.85    2.11
  15  -4 -13   28.01    3.53
  -4 -15  13   36.90    2.01
  13  -4 -15   38.73    4.05
  13 -15  -4   38.14    2.10
 -13 -15   4   35.67    2.06
 -15 -13   4   40.78    2.18
   4 -13 -15   37.02    1.99
   4 -15 -13   36.61    2.10
 -15  -4  13   34.60    3.32
 -13   4 -15   34.16    1.93
 -15   4 -13   35.86    1.98
  -4 -15  13   41.20    2.16
 -13  -4  15   35.69    1.84
 -15  -4  13   37.77    1.87
   6 -15 -13   17.61    1.55
  13 -15  -6   21.78    1.64
   6 -13 -15   20.03    1.50
  15  -6 -13   18.46    3.05
  -6 -13  15   18.28    1.52
  13  -6 -15   16.23    2.75
 -15 -13   6   17.76    1.53
 -13   6 -15   18.28    1.43
 -15   6 -13   18.21    1.45
 -15  -6  13   18.59    2.60
 -15  -6  13   20.05    1.46
  -6 -15  13   21.84    1.69
  -6 -13  15   18.69    1.60
 -13  -6  15   18.62    1.41
  13  -8 -15   42.34    3.98
 -13   8 -15   39.41    1.99
 -15   8 -13   43.47    2.03
 -15  -8  13   42.30    2.13
 -15 -13   8   43.59    2.26
  -8 -13  15   42.40    2.31
 -13  -8  15   38.51    2.12
  15 -13  -8   44.42    2.12
  13 -15  -8   47.09    2.35
 -15 -13  10   10.65    1.22
 -15 -10  13   11.61    1.20
 -13 -10  15    8.25    1.16
 -10 -13  15    8.74    1.20
 -10 -15  13    8.34    1.19
 -13 -15  10    9.92    1.22
 -13  10 -15    7.37    0.95
 -15  10 -13    8.79    0.98
  15 -13 -10    8.67    1.07
  13 -15 -10    7.74    1.15
 -13 -15  12   35.58    2.03
 -12 -15  13   33.96    2.03
 -12 -13  15   33.27    1.99
 -13 -12  15   36.38    2.04
 -15 -12  13   34.01    1.96
 -15 -13  12   34.08    2.00
  15 -12 -13   31.88    1.79
  12 -15 -13   32.38    2.02
  13 -15 -12   34.66    2.01
  15 -13 -12   35.23    1.86
 -15 -13 -14    1.54    0.74
 -14 -15 -13    1.84    0.75
 -14 -13 -15    1.93    0.77
 -13 -14 -15    3.03    0.79
 -13 -15 -14    2.99    0.82
 -15 -14 -13    2.15    0.81
 -15 -11 -14   33.07    1.59
 -14 -11 -15   32.01    1.54
 -11 -15 -14   30.98    1.82
 -15 -11 -14   34.59    1.81
 -15 -14 -11   35.48    1.92
 -14 -15 -11   34.57    1.91
 -14 -11 -15   35.90    1.82
 -11 -14 -15   32.28    1.82
  14 -15   9    0.61    0.97
 -14  -9 -15    1.02    0.67
 -15  -9 -14    1.25    0.65
  14   9 -15    1.34    1.29
  15   9 -14   -0.26    1.42
 -14 -15  -9    1.43    0.83
  -9 -14 -15    0.28    0.70
  -9 -15 -14    0.99    0.73
  15 -14   9    1.56    0.97
 -14  -9 -15    0.57    0.63
  -7 -14 -15   49.09    2.32
  -7 -15 -14   50.78    2.36
  15 -14   7   51.75    2.38
  14 -15   7   51.71    2.46
 -14  -7 -15   52.59    2.26
 -15  -7 -14   53.77    2.27
  15   7 -14   51.21    4.32
 -14 -15  -5    4.60    0.96
 -15 -14  -5    4.89    0.88
   5 -15  14    5.92    1.49
  -5 -14 -15    4.08    0.93
  -5 -15 -14    5.20    0.99
 -15  -5 -14    5.12    0.98
  15   5 -14    2.85    1.69
 -14  -5 -15    5.62    0.96
  15 -14   5    4.93    1.00
  14 -15   5    2.40    0.99
  14 -15   3   32.35    1.94
  15 -14   3   30.99    1.82
   3 -15  14   31.08    1.81
 -15 -14  -3   32.61    1.81
 -14 -15  -3   34.06    1.81
   3 -15  14   31.90    1.87
 -14  -3 -15   28.28    1.76
 -15  -3 -14   30.24    1.83
  14   3 -15   25.64    3.35
  15   3 -14   29.37    3.45
  15 -14   1   43.14    2.09
 -14 -15  -1   42.74    2.06
   1 -15  14   42.73    2.11
 -15 -14  -1   40.64    2.03
   1 -14  15   42.01    2.16
  14   1 -15   39.39    4.03
  15   1 -14   37.66    4.00
  -1 -15 -14   44.10    2.32
  -1 -14 -15   42.60    2.23
   1 -15  14   39.96    2.19
   1 -14  15   42.02    2.24
  -1 -14  15   43.56    2.18
  15  -1 -14   44.64    4.31
  -1 -15  14   41.80    2.10
 -15 -14   1   37.58    1.99
   1 -14 -15   37.80    2.09
 -15  -1  14   40.39    3.45
   1 -15 -14   41.75    2.23
 -14   1 -15   43.65    2.17
 -15   1 -14   41.13    2.14
  -1 -14  15   37.28    2.14
  -1 -15  14   38.84    2.14
  -3 -14  15   33.95    2.01
  14  -3 -15   34.97    3.84
  -3 -15  14   37.03    2.01
  14 -15  -3   34.52    1.95
   3 -15 -14   30.21    1.95
   3 -14 -15   33.34    1.93
 -15  -3  14   28.47    3.05
 -14   3 -15   33.88    1.93
 -15   3 -14   31.40    1.88
  -3 -15  14   34.39    2.01
  -3 -14  15   33.79    2.04
 -15   5 -14    2.65    0.92
  15  -5 -14    1.54    1.64
  14  -5 -15    1.23    1.70
 -14   5 -15    2.56    0.93
  14 -15  -5    2.90    0.93
  15 -14  -5    3.25    0.83
  -5 -14  15    3.89    1.03
   5 -14 -15    3.00    0.86
   5 -15 -14    3.31    0.94
  -5 -15  14    4.32    1.04
 -15 -14   5    2.75    0.97
 -14  -5  15    3.21    0.82
 -15  -5  14    3.02    0.78
  15 -14  -7   43.01    2.16
  14 -15  -7   46.36    2.32
  15  -7 -14   41.37    4.07
  14  -7 -15   44.81    4.23
 -15 -14   7   47.62    2.40
 -14   7 -15   45.93    2.16
 -15   7 -14   47.61    2.19
 -15  -7  14   46.95    2.22
 -14  -7  15   48.42    2.27
  -7 -14  15   45.23    2.39
 -15   9 -14    0.49    0.64
 -14   9 -15    1.05    0.66
 -14  -9  15    0.15    0.72
 -15 -14   9    0.08    0.80
  -9 -14  15    0.33    0.83
  -9 -15  14    1.15    0.84
 -15  -9  14    1.10    0.84
 -14 -15   9    1.45    0.85
  14 -15  -9    0.39    0.85
  15 -14  -9    1.01    0.80
 -14  11 -15   31.42    1.55
 -15  11 -14   28.73    1.50
 -15 -14  11   24.88    1.77
 -15 -11  14   28.26    1.77
 -14 -11  15   31.52    1.84
 -11 -15  14   27.12    1.81
 -11 -14  15   28.31    1.85
 -14 -15  11   30.60    1.88
  15 -14 -11   27.06    1.66
  14 -15 -11   26.28    1.77
 -14 -13  15    2.54    0.90
 -15 -14  13    2.00    0.86
 -14 -15  13    1.88    0.87
 -13 -15  14    1.89    0.88
 -13 -14  15    2.24    0.89
 -15 -13  14    2.81    0.89
  15 -13 -14    1.75    0.78
  13 -15 -14    1.87    0.87
  15 -14 -13    2.67    0.79
  14 -13 -15    1.37    0.76
  14 -15 -13    2.33    0.82
  13 -14 -15    1.11    0.77
 -14 -15 -15    9.26    1.01
 -15 -14 -15    8.15    0.97
 -15 -15 -14   10.43    1.03
 -15 -15 -12    0.13    0.71
 -15 -12 -15   -0.06    0.63
 -12 -15 -15    0.31    0.69
 -15 -10 -15   43.55    1.92
 -15 -10 -15   44.75    2.02
 -15 -15 -10   46.18    2.19
 -10 -15 -15   45.38    2.13
  15 -15   8    0.71    0.87
 -15  -8 -15    0.72    0.68
  -8 -15 -15    0.35    0.77
  15   8 -15    0.27    1.36
 -15  -8 -15    0.06    0.71
  15 -15   6   61.74    2.61
  -6 -15 -15   61.26    2.60
 -15  -6 -15   61.27    2.53
 -15 -15  -6   67.17    2.65
 -15 -15  -4    0.07    0.85
   4 -15  15   -0.15    0.75
  15 -15   4   -0.80    0.85
  15   4 -15   -0.59    1.49
 -15  -4 -15    0.42    0.70
  15 -15   2   20.42    1.52
  -2 -15 -15   19.87    1.61
  15   2 -15   22.54    3.23
   2 -15  15   22.25    1.62
   2 -15  15   22.64    1.56
 -15 -15  -2   21.51    1.49
   0 -15 -15    0.88    0.73
  15   0 -15    0.31    1.69
 -15   0 -15    1.32    0.79
   0 -15  15    0.08    0.71
 -15 -15   0    0.13    0.77
   0 -15  15   -0.31    0.63
  -2 -15  15   16.36    1.43
   2 -15 -15   16.47    1.41
 -15   2 -15   17.71    1.44
  -2 -15  15   18.87    1.54
 -15   4 -15    0.80    0.79
  15  -4 -15   -0.94    1.70
  15 -15  -4   -0.44    0.74
  -4 -15  15   -0.08    0.82
   4 -15 -15    0.16    0.77
 -15  -4  15   -0.25    0.63
  -4 -15  15    0.08    0.91
  15  -6 -15   64.31    5.13
 -15 -15   6   66.47    2.86
 -15   6 -15   68.81    2.72
 -15  -6  15   64.12    2.59
  15 -15  -6   62.30    2.61
   6 -15 -15   69.18    2.80
 -15   8 -15   -0.13    0.71
 -15 -15   8    0.24    0.83
 -15  -8  15    1.05    0.76
  15 -15  -8    0.22    0.72
  15 -15 -10   36.36    1.97
 -10 -15  15   44.41    2.26
 -15 -10  15   41.61    2.11
 -15 -15  10   44.39    2.23
 -15  10 -15   39.01    1.83
 -12 -15  15    0.29    0.80
 -15 -15  12    0.21    0.75
 -15 -12  15    0.07    0.73
  15 -12 -15    0.06    0.64
  12 -15 -15    0.23    0.76
  15 -15 -12   -0.19    0.67
 -14 -15  15    9.07    1.12
 -15 -14  15    8.44    1.03
 -15 -15  14   10.21    1.13
  14 -15 -15    6.97    1.03
  15 -14 -15    8.09    0.97
  15 -15 -14    6.96    0.94
   0 -16   0 1254.27   25.92
   0   0  16 1317.64   31.54
   0 -16   0 1311.94   26.42
   1 -16   1    0.55    0.67
  -1 -16  -1    0.82    0.67
  -1 -16  -1    0.43    0.55
   1  -1  16    3.10    1.99
  -1 -16  -1    0.85    0.72
   1 -16   1    0.15    0.78
   1 -16  -1    1.25    0.79
  -1 -16   1    0.99    0.75
  -1 -16   1    1.02    0.49
   1 -16  -1    1.21    0.69
   1   1  16   -0.28    1.76
 -16   1  -1    0.66    0.66
  -2 -16  -2 1528.93   30.88
   2 -16   2 1543.85   31.36
  -2 -16  -2 1523.19   31.12
  -2 -16  -2 1543.13   30.78
   2  -2  16 1578.28   36.59
  -2 -16   0   10.15    0.92
   0 -16  -2    8.05    1.06
   0 -16   2    9.38    1.16
   2 -16   0    9.67    1.17
  -2 -16   0    7.71    1.00
   2 -16   0    9.52    1.03
   0 -16  -2    9.05    1.06
  -2 -16   0    8.81    0.93
 -16   0  -2    8.24    0.93
   0  -2  16    9.50    2.29
   0   2  16    7.61    2.29
   2   0  16    4.15    1.89
   2 -16  -2 1513.13   30.68
  -2 -16   2 1481.39   29.87
   2 -16  -2 1494.12   30.38
 -16   2  -2 1547.84   30.20
   2   2  16 1467.88   35.86
  -3 -16  -3    2.11    0.72
  -3 -16  -3    0.68    0.70
 -16  -3  -3    1.24    0.65
  -3   3  16    0.58    1.80
   3  -3  16    0.85    1.62
  -3 -16  -1    5.70    0.82
  -1 -16  -3    7.07    0.91
  -3 -16  -1    5.76    0.98
  -1 -16  -3    7.03    1.03
  -3   1  16    6.05    0.88
  -3 -16  -1    7.58    0.83
  -3 -16  -1    5.91    0.88
  -1 -16  -3    8.03    1.01
 -16  -3  -1    8.70    0.93
   3  -1  16    7.07    2.27
   1  -3  16    8.48    2.16
  -3   1  16    4.77    2.10
  -3  -1  16    5.63    1.96
   1   3  16    7.57    2.50
   3   1  16    5.09    2.14
  -3 -16   1    4.92    0.72
   1 -16  -3    5.38    1.03
  -3 -16   1    6.50    1.02
   3 -16  -1    4.57    0.88
   1 -16  -3    4.12    0.90
 -16   1  -3    5.70    0.89
 -16   3  -1    6.99    0.92
  -3 -16   1    6.03    0.78
 -16   3  -3    0.78    0.66
  -3 -16   3    0.60    0.51
   3 -16  -3    0.80    0.73
   3   3  16    0.58    1.77
  -3  -3  16    0.85    1.51
  -3 -16   3    0.91    0.57
  -4   4  16 1323.02   32.98
   4  -4  16 1311.35   32.61
  -4 -16  -4 1366.73   27.37
  -4 -16  -4 1304.97   27.13
 -16  -4  -4 1350.80   26.99
  16   4  -4 1344.35   30.53
  -4   2  16   23.40    3.11
   4  -2  16   31.86    3.42
   2  -4  16   30.82    3.43
  -2 -16  -4   26.39    1.56
  -4 -16  -2   28.44    1.54
  -2 -16  -4   25.25    1.64
   4 -16   2   27.72    1.84
  -4 -16  -2   28.75    1.65
  -4 -16  -2   28.00    1.49
  -4   2  16   29.15    1.57
 -16  -4  -2   28.68    1.51
  16   2  -4   30.56    2.98
   4   0  16 1526.64   35.25
  -4   0  16 1477.52   35.06
   0  -4  16 1472.91   35.25
  -4 -16   0 1413.65   29.27
   0 -16  -4 1474.01   29.52
   4 -16   0 1450.31   29.96
  -4 -16   0 1498.57   29.68
   0 -16  -4 1510.31   29.97
  -4   0  16 1448.58   29.57
  -4 -16   0 1469.47   29.27
   0 -16  -4 1475.96   29.64
  -4 -16   0 1397.01   29.28
 -16   0  -4 1452.73   29.43
  -4 -16   0 1511.94   29.26
   4   2  16   29.93    3.56
  -4  -2  16   28.23    3.31
  -4 -16   2   26.40    1.36
   4 -16  -2   26.50    1.64
   2 -16  -4   27.64    1.76
   4 -16  -2   26.53    1.80
  -4  -2  16   25.91    1.60
  -4 -16   2   26.75    1.39
   2 -16  -4   29.25    1.72
 -16   4  -2   27.21    1.53
 -16   2  -4   27.93    1.59
  -2 -16   4   27.36    1.44
  -4 -16   2   28.91    1.50
  -4  -4  16 1308.15   31.83
   4   4  16 1288.01   32.03
  -4 -16   4 1298.05   26.44
   4 -16  -4 1283.65   26.69
  -4  -4  16 1306.72   26.45
  -4 -16   4 1264.15   25.75
   4 -16  -4 1247.35   26.37
 -16   4  -4 1318.98   26.10
  -4 -16   4 1288.88   26.11
  -5 -16  -5    1.70    0.69
  -5 -16  -5    1.61    0.74
 -16  -5  -5    0.33    0.50
 -16  -5  -5    0.67    0.64
  16   5  -5    1.59    1.36
   5  -5  16    0.59    1.64
  -5   3  16   13.55    2.79
   3  -5  16   13.38    2.66
   5  -3  16   13.60    2.59
  -3 -16  -5   14.78    1.23
  -5 -16  -3   15.93    1.22
  -3 -16  -5   15.29    1.35
  -5 -16  -3   15.49    1.25
  -5 -16  -3   14.75    1.15
 -16  -5  -3   15.25    1.15
 -16  -3  -5   15.35    1.24
  16   3  -5   12.70    2.15
  -1 -16  -5   13.81    1.23
  -5 -16  -1   16.84    1.18
  -5 -16  -1   15.92    1.26
   5 -16   1   14.91    1.38
  -1 -16  -5   16.13    1.38
  -5 -16  -1   16.63    1.16
  -5 -16  -1   15.96    1.16
  -1 -16  -5   14.89    1.31
  -5   1  16   15.08    1.23
  16   1  -5   11.80    2.19
   1  -5  16   17.75    3.07
  -5   1  16   16.17    2.73
   5  -1  16   18.86    2.81
  -5 -16   1   14.28    1.11
  -1 -16   5   15.79    1.12
  -5  -1  16   13.71    2.46
   5   1  16   15.48    2.73
  -5 -16   1   17.30    1.16
   1 -16  -5   15.01    1.36
   5 -16  -1   14.74    1.40
  -5 -16   1   14.24    1.08
   1 -16  -5   14.32    1.27
 -16   1  -5   14.70    1.23
  -5  -1  16   14.52    1.22
  16  -1  -5   18.79    2.59
  -3 -16   5   10.04    1.04
  -5 -16   3   10.02    1.06
   5   3  16    9.67    2.62
  -3  -5  16   11.30    2.49
  -5  -3  16   13.33    2.52
  -3 -16   5   14.00    1.35
   5 -16  -3   11.32    1.29
   5 -16  -3   12.25    1.27
  -3  -5  16   12.09    1.27
  -5 -16   3   12.70    0.99
   3 -16  -5   10.47    1.19
 -16   5  -3   12.95    1.12
 -16   3  -5   11.54    1.15
  -5  -3  16   13.03    1.24
 -16   5  -5    1.24    0.72
  -5 -16   5    0.92    0.75
   5 -16  -5    1.09    0.80
  -5  -5  16    0.97    0.74
  -5 -16   5    0.53    0.51
 -16  -5   5    0.71    1.33
   5 -16  -5    0.51    0.80
  -5 -16   5    2.74    0.75
 -16  -5   5   -0.07    0.62
  -5  -5  16   -0.30    1.40
   6 -16   6  702.25   15.56
  -6 -16  -6  681.54   14.97
  -6 -16  -6  710.76   15.03
 -16  -6  -6  660.66   14.43
 -16  -6  -6  682.16   17.57
 -16  -6  -6  721.63   14.80
  16   6  -6  698.28   18.14
  -6 -16  -4    2.72    0.75
  -4 -16  -6    1.72    0.75
   4 -16   6    2.84    1.00
  -6 -16  -4    2.80    0.73
  -4 -16  -6    3.81    0.89
 -16  -6  -4    3.43    0.66
 -16  -6  -4    3.76    1.52
  -6   4  16    2.65    1.84
   6  -4  16    1.16    1.55
   4  -6  16    4.56    1.59
 -16  -4  -6    3.97    0.86
  16   6  -4    2.22    1.25
  16   4  -6    4.67    1.60
 -16  -6  -4    2.44    0.72
  -2 -16  -6 1206.53   24.77
   2 -16   6 1198.24   25.30
  -6 -16  -2 1176.55   24.58
   6 -16   2 1205.93   25.23
  -6 -16  -2 1227.43   24.66
  -6 -16  -2 1203.12   24.58
 -16  -6  -2 1276.07   28.56
  -6   2  16 1191.95   24.65
  16   2  -6 1236.51   28.73
   2  -6  16 1262.08   30.78
  -6   2  16 1206.03   30.16
   6  -2  16 1241.45   30.28
   6   0  16    4.00    1.76
  -6   0  16    2.55    1.65
   0  -6  16    5.17    2.00
  -6 -16   0    3.79    0.71
   0 -16   6    1.98    0.97
   6 -16   0    3.31    0.98
  -6   0  16    4.49    0.87
  -6 -16   0    3.87    0.68
   0 -16  -6    2.81    0.87
 -16  -6   0    4.80    1.60
 -16   0  -6    3.81    0.83
  16   0  -6    3.05    1.75
   0 -16   6    2.72    0.63
  -6 -16   0    4.52    0.74
  -6 -16   2 1207.46   24.55
  -2 -16   6 1188.93   24.45
   6   2  16 1211.42   30.06
  -6  -2  16 1205.79   29.89
  -6 -16   2 1164.43   24.21
  -2 -16   6 1239.75   25.11
   6 -16  -2 1190.26   25.08
  -6 -16   2 1157.52   24.30
 -16  -6   2 1254.51   28.97
   2 -16  -6 1219.74   24.86
 -16   2  -6 1235.06   24.58
  -6  -2  16 1206.46   24.82
  16  -2  -6 1292.73   29.46
 -16   6  -4    2.01    0.73
 -16   4  -6    3.78    0.86
  -4 -16   6    2.87    0.87
   6 -16  -4    2.70    0.95
  -6 -16   4    2.70    0.82
  -4  -6  16    2.91    0.86
  -6  -4  16    3.85    0.88
  -4 -16   6    2.90    0.57
  -6 -16   4    3.81    0.67
   6 -16  -4    4.11    0.88
 -16  -4   6    5.61    1.66
  -6 -16   4    3.90    0.83
  -4 -16   6    3.39    0.76
 -16  -4   6    2.29    0.72
  -4  -6  16    6.09    1.96
   6   4  16    3.62    1.98
  -6  -4  16    1.46    1.70
  -6  -6  16  749.71   16.04
  -6 -16   6  736.63   15.89
  -6 -16   6  729.28   15.89
   6 -16  -6  743.23   16.40
  -6 -16   6  729.58   15.42
 -16  -6   6  742.02   15.93
 -16  -6   6  729.13   19.93
 -16   6  -6  739.01   15.69
  -6  -6  16  743.84   16.22
 -16  -7  -7    1.38    1.05
 -16  -7  -7    0.97    0.53
  -7 -16  -7    0.85    0.64
   7 -16   7   -1.00    1.09
 -16  -7  -7    1.00    0.64
  16   7  -7    0.42    1.22
  -7   5  16   18.10    2.96
   7  -5  16   21.56    3.07
   5 -16   7   18.72    1.71
  -7 -16  -5   17.75    1.36
  -5 -16  -7   17.33    1.38
 -16  -7  -5   18.10    2.24
 -16  -5  -7   17.95    2.13
  16   7  -5   16.25    2.14
  16   5  -7   18.12    2.48
 -16  -5  -7   21.08    1.41
 -16  -7  -5   22.03    1.36
 -16  -7  -5   19.56    1.22
  -7   3  16   29.53    3.43
   7  -3  16   24.74    3.19
  -7 -16  -3   32.68    1.71
  -7 -16  -3   30.03    1.67
 -16  -7  -3   24.48    2.61
 -16  -7  -3   32.21    1.61
 -16  -3  -7   31.55    1.68
  16   3  -7   27.35    2.97
  -7   1  16   33.01    3.55
   7  -1  16   35.79    3.71
   1 -16   7   36.75    2.21
  -1 -16  -7   38.02    1.94
  -7 -16  -1   40.04    1.85
   7 -16   1   36.80    2.14
  -7 -16  -1   42.35    1.88
  -7 -16  -1   36.18    1.80
 -16  -7  -1   31.30    3.15
  16   1  -7   44.70    3.71
  -7   1  16   40.42    1.96
   1 -16   7   40.98    1.81
  -7 -16   1   36.33    1.81
  -7  -1  16   39.79    1.85
  -1 -16   7   36.87    1.77
   7   1  16   35.59    3.84
  -7  -1  16   33.33    3.63
  -7 -16   1   36.04    1.70
  -1 -16   7   35.80    2.15
   7 -16  -1   39.70    2.18
  -7 -16   1   36.84    1.77
 -16  -7   1   38.25    3.41
 -16   1  -7   38.40    1.88
  -7  -1  16   39.46    2.00
  16  -1  -7   42.43    3.71
  -7 -16   3   30.98    1.75
  -3 -16   7   29.58    1.67
  -7  -3  16   30.48    1.70
  -7  -3  16   31.36    3.59
   7   3  16   27.49    3.50
  -7 -16   3   29.69    1.46
  -3 -16   7   30.83    1.97
   7 -16  -3   31.72    1.96
  -7 -16   3   30.47    1.55
 -16  -3   7   29.49    1.60
  -3  -7  16   32.14    1.89
 -16  -7   3   33.62    3.24
 -16   3  -7   31.70    1.71
 -16   7  -3   29.03    1.59
  -7  -3  16   30.26    1.81
  16  -3  -7   30.24    3.41
  -7 -16   5   20.89    1.54
  -5 -16   7   16.92    1.39
  -7  -5  16   20.63    1.49
   7   5  16   17.38    2.91
  -7  -5  16   23.19    3.10
  -5 -16   7   21.51    1.61
   7 -16  -5   20.66    1.68
 -16  -5   7   22.47    1.46
  -5 -16   7   21.90    1.21
  -7 -16   5   22.89    1.35
 -16  -7   5   21.99    1.54
 -16  -7   5   24.02    2.95
 -16  -5   7   19.87    2.73
 -16   5  -7   19.74    1.43
 -16   7  -5   20.94    1.37
  -5  -7  16   20.15    1.53
  -7  -5  16   21.76    1.59
   7  -7 -16    1.66    1.46
 -16   7  -7    1.23    0.68
   7 -16  -7    0.45    0.84
  -7 -16   7    1.51    0.87
 -16  -7   7    1.29    1.50
  -7  -7  16    0.33    0.75
  -7 -16   7    0.59    0.57
  -7 -16   7    1.54    0.79
 -16  -7   7    0.81    0.71
  -7  -7  16    0.61    0.80
  -8  -8 -16  847.06   17.15
   8 -16   8  798.71   18.02
 -16  -8  -8  771.73   16.95
 -16  -8  -8  853.46   17.25
  16   8  -8  831.66   20.89
  -8   6  16    6.76    2.31
  -6  -8 -16   12.64    1.04
  -8 -16  -6   11.90    1.17
  -6 -16  -8   11.28    1.15
   8 -16   6   11.05    1.44
   6 -16   8   10.15    1.44
 -16  -8  -6   13.22    1.05
 -16  -8  -6   10.93    1.80
 -16  -6  -8   12.74    1.17
 -16  -8  -6   13.63    1.12
  16   8  -6   10.86    1.93
  16   6  -8   11.90    2.13
   4 -16   8  733.98   15.44
   8  -4  16  755.73   20.80
  -8   4  16  685.83   20.42
   4 -16   8  729.34   16.42
  -8 -16  -4  730.51   15.74
  -4  -8 -16  716.07   15.34
  -8 -16  -4  704.00   15.66
 -16  -8  -4  750.98   15.57
 -16  -8  -4  778.43   19.19
 -16  -8  -4  748.28   15.48
 -16  -4  -8  759.06   15.69
  16   4  -8  735.23   19.57
   8  -2  16    5.90    1.88
  -8   2  16    9.02    2.30
  -8 -16  -2    7.96    0.95
   2 -16   8    8.89    1.38
  -8 -16  -2    7.38    0.93
 -16  -8  -2    9.18    1.83
  16   2  -8    5.06    1.83
   2 -16   8    8.06    0.89
   0 -16   8 1002.01   20.62
   8   0  16  985.66   25.69
  -8   0  16 1009.41   25.82
   0 -16   8 1006.93   21.39
  -8 -16   0  983.59   20.52
   8 -16   0  993.06   21.25
  -8 -16   0  982.04   20.58
  -8 -16   0  992.44   20.73
 -16   0  -8 1019.78   20.74
  -8   0  16  960.62   20.84
  16   0  -8 1043.30   25.48
  -8  -2  16    4.49    1.88
   8   2  16    7.20    2.03
  -8 -16   2    8.70    0.90
  -2 -16   8    6.76    1.18
   8 -16  -2    8.16    1.14
  -8  -2  16    9.28    1.13
  -8 -16   2    9.81    0.96
   2  -8 -16    9.05    0.92
 -16  -8   2    8.72    1.92
 -16   2  -8    8.48    1.02
  16  -2  -8    8.74    2.36
  -8 -16   2    6.90    0.99
  -8  -2  16    9.59    1.04
  -2 -16   8    9.68    1.02
  -8 -16   4  786.18   16.61
  -8  -4  16  758.68   16.48
  -4 -16   8  786.05   16.57
  -8  -4  16  751.75   21.32
   8   4  16  785.51   21.76
  -4 -16   8  777.67   16.86
   8 -16  -4  787.89   17.05
 -16  -8   4  782.64   16.73
  -8 -16   4  756.02   16.19
 -16  -4   8  768.76   16.41
  -4  -8  16  750.38   16.77
   4 -16  -8  771.58   16.79
 -16  -4   8  785.17   20.61
 -16   8  -4  752.48   16.22
 -16   4  -8  793.03   16.45
  16  -4  -8  807.16   21.42
  -8  -4  16  757.72   16.81
  -8 -16   6   13.70    1.29
  -8  -6  16   13.47    1.24
  -6 -16   8   13.73    1.34
  -6  -8  16   13.98    1.35
 -16  -6   8   11.95    1.18
   8   6  16   12.69    2.74
  -6 -16   8   13.19    1.35
   8 -16  -6   11.12    1.42
   6 -16  -8   12.05    1.38
 -16  -8   6   13.01    1.31
  -6 -16   8   13.10    1.01
  -8 -16   6   12.90    1.07
 -16  -6   8   14.35    2.37
 -16  -8   6   11.80    2.36
 -16   6  -8   12.54    1.17
 -16   8  -6   15.01    1.19
   8  -6 -16   13.06    2.48
  -6  -8  16   14.78    1.40
  -8  -6  16   12.96    1.33
   6  -8 -16   10.15    2.06
   8 -16  -8  885.12   19.17
  -8  -8  16  875.64   18.95
   8  -8 -16  868.50   22.39
 -16  -8   8  910.32   23.37
 -16   8  -8  860.37   18.30
  -8  -8  16  861.52   18.74
  -8 -16   8  862.96   18.75
 -16  -8   8  898.73   18.74
   9 -16   9    0.65    1.01
  -9 -16  -9    0.81    0.80
  -9  -9 -16    0.30    0.62
  -9  -9 -16    0.35    0.59
 -16  -9  -9    0.99    0.68
  16   9  -9    0.65    1.27
  -9   7  16   28.91    3.53
  -7  -9 -16   37.60    1.77
  -7 -16  -9   33.62    1.90
   7 -16   9   33.96    2.20
   9 -16   7   34.23    2.18
  -9  -7 -16   38.97    1.73
  -7 -16  -9   33.37    1.83
 -16  -9  -7   35.22    1.71
 -16  -7  -9   37.26    1.86
 -16  -9  -7   33.84    1.69
  -9  -7 -16   36.60    1.81
  16   7  -9   30.01    3.15
   5 -16   9   22.68    1.39
  -5 -16  -9   22.87    1.58
  -5  -9 -16   26.61    1.47
   9 -16   5   24.10    1.84
  -9 -16  -5   26.92    1.62
   5 -16   9   23.67    1.92
 -16  -9  -5   25.70    1.49
  -9   5  16   23.42    3.09
 -16  -9  -5   23.04    2.51
 -16  -9  -5   25.52    1.41
 -16  -5  -9   23.75    1.50
  16   5  -9   17.53    2.58
   3 -16   9   31.18    1.64
   9  -3  16   29.94    3.51
  -9   3  16   27.64    3.26
  -3 -16  -9   30.63    1.79
  -9 -16  -3   31.57    1.73
 -16  -9  -3   30.72    1.62
  -9 -16  -3   25.28    1.60
 -16  -9  -3   26.62    2.84
 -16  -3  -9   27.79    1.69
  16   3  -9   28.76    3.11
  -9   1  16   30.09    3.42
   9  -1  16   29.41    3.42
   1 -16   9   39.18    2.36
  -1 -16  -9   38.24    2.01
   9 -16   1   40.70    2.24
  -9 -16  -1   37.59    1.84
 -16  -9  -1   39.97    3.41
  16   1  -9   41.28    3.77
   1 -16   9   37.69    1.82
  -1 -16   9   39.45    1.96
   9   1  16   37.10    3.79
  -9  -1  16   37.48    3.77
  -1 -16   9   42.89    2.42
   9 -16  -1   42.80    2.30
  -9 -16   1   38.54    1.86
  -9 -16   1   42.38    2.05
   1 -16  -9   38.77    2.17
   1  -9 -16   42.61    1.94
 -16  -9   1   35.67    3.45
 -16   1  -9   39.36    2.02
  16  -1  -9   43.63    4.00
  -1 -16   9   43.79    1.89
  -9 -16   3   25.84    1.65
  -3 -16   9   25.54    1.61
  -9  -3  16   25.17    1.55
  -9  -3  16   23.66    3.18
   9   3  16   21.74    3.09
  -9 -16   3   24.52    1.38
  -3 -16   9   26.19    1.91
   9 -16  -3   23.33    1.76
 -16  -3   9   21.41    1.41
  -9 -16   3   25.62    1.47
   3  -9 -16   26.49    1.47
   3 -16  -9   24.71    1.75
 -16  -3   9   24.58    2.86
 -16  -9   3   24.76    2.98
 -16   3  -9   25.87    1.65
  -9  -3  16   23.55    1.66
  16  -3  -9   29.58    3.39
  -9 -16   5   22.97    1.60
 -16  -5   9   25.44    1.58
  -5  -9  16   24.11    1.69
  -9  -5  16   25.37    1.63
  -5 -16   9   23.92    1.66
   9   5  16   23.18    3.31
  -5 -16   9   24.82    1.79
   9 -16  -5   28.81    1.95
 -16  -9   5   29.83    1.79
  -9 -16   5   24.41    1.46
   5 -16  -9   24.99    1.78
 -16  -5   9   25.87    3.03
   5  -9 -16   26.66    1.47
 -16   9  -5   25.14    1.47
 -16   5  -9   23.82    1.55
  -9  -5  16   23.36    1.72
   5  -9 -16   24.16    2.56
 -16  -7   9   42.38    2.08
  -9 -16   7   34.50    2.02
  -7  -9  16   35.02    2.01
  -7 -16   9   35.13    2.04
  -9  -7  16   36.37    1.99
   9   7  16   36.82    4.08
  -7 -16   9   36.22    2.07
   9 -16  -7   39.18    2.28
 -16  -9   7   36.48    2.03
 -16  -7   9   36.79    3.65
 -16  -9   7   35.69    3.64
 -16   7  -9   40.22    1.96
  -9   7 -16   38.05    1.91
 -16   9  -7   35.05    1.77
   7  -9 -16   34.37    3.19
   9  -7 -16   35.90    3.58
   9 -16  -9    1.03    0.88
  -9  -9  16    0.40    0.81
 -16   9  -9    0.49    0.66
   9  -9 -16    2.61    1.48
  -9   9 -16    0.84    0.64
 -16  -9   9   -0.56    1.53
 -16  -9   9    0.08    0.72
  -9 -16   9   -0.08    0.79
 -10 -10 -16  620.14   13.44
 -16 -10 -10  636.47   13.47
 -10 -10 -16  638.72   13.66
  10 -16  10  630.88   14.40
 -10 -16 -10  633.15   13.95
  -8 -16 -10    4.29    0.91
  -8 -10 -16    3.46    0.82
 -10  -8 -16    3.96    0.78
   8 -16  10    3.91    1.23
  10 -16   8    4.29    1.11
 -10   8  16    3.33    1.89
 -16  -8 -10    2.62    0.82
 -16 -10  -8    2.88    0.67
  16   8 -10    2.85    1.51
  -8 -10 -16    2.89    0.75
 -10  -8 -16    2.79    0.79
 -16 -10  -8    3.11    0.76
   6 -16  10  701.52   14.83
  -6 -16 -10  698.02   15.22
  10 -16   6  693.05   15.61
 -10 -16  -6  686.18   15.13
  -6 -10 -16  699.92   14.86
   6 -16  10  700.35   15.84
 -16 -10  -6  700.88   14.91
 -10   6  16  629.84   19.33
 -10  -6 -16  682.97   14.90
 -16 -10  -6  699.96   14.67
 -16  -6 -10  706.75   14.99
  16   6 -10  690.85   18.94
   4 -16  10   27.54    1.58
  -4 -10 -16   26.98    1.52
  -4 -16 -10   29.74    1.78
   4 -16  10   28.49    2.05
 -16 -10  -4   29.64    1.63
 -10   4  16   24.01    3.07
 -16 -10  -4   25.77    2.76
 -16  -4 -10   25.10    1.63
  16   4 -10   29.96    3.27
  10  -2  16  752.17   20.36
 -10   2  16  700.43   19.85
  -2 -16 -10  722.22   15.68
   2 -16  10  715.26   16.23
 -10 -16  -2  674.31   15.34
 -16 -10  -2  726.49   15.40
 -16 -10  -2  791.85   19.65
   2 -16  10  723.20   15.22
  16   2 -10  761.59   20.12
   2 -16  10  722.07   15.45
   0 -16  10    6.60    1.37
  10 -16   0    6.38    1.14
   0 -16  10    7.55    0.92
 -10 -16   0    7.44    0.96
 -16 -10   0    8.36    1.86
   0 -16 -10    7.17    1.12
 -16   0 -10    7.62    1.10
  16   0 -10    9.25    2.24
   0 -16  10    7.95    1.00
  10   0  16    8.19    2.08
 -10   0  16    3.76    1.49
  -2 -16  10  768.85   16.39
 -10  -2  16  736.33   16.08
 -10  -2  16  736.78   20.66
  10   2  16  774.16   21.11
  -2 -16  10  767.91   16.91
  10 -16  -2  782.26   16.82
 -10 -16   2  742.49   16.39
 -10 -16   2  725.45   16.07
  -2 -10  16  752.87   16.60
 -16  -2  10  763.64   20.29
   2 -10 -16  763.45   16.18
   2 -16 -10  777.49   16.67
 -16 -10   2  768.50   20.64
 -16   2 -10  766.22   16.33
  -2 -16  10  778.70   16.17
  16  -2 -10  775.77   21.15
  10   4  16   23.32    3.17
 -10 -16   4   26.42    1.39
  -4 -16  10   28.71    2.01
  10 -16  -4   27.27    1.91
 -10 -16   4   27.06    1.57
 -16 -10   4   28.44    1.81
   4 -16 -10   27.38    1.82
   4 -10 -16   27.11    1.56
 -16  -4  10   26.83    2.97
 -16 -10   4   24.60    3.00
 -16   4 -10   28.21    1.72
  -4 -16  10   25.00    1.71
 -16  -4  10   25.09    1.54
 -10  -4  16   24.09    1.54
  -4 -10  16   28.24    1.84
 -10 -16   4   25.34    1.72
 -10  -6  16  688.03   15.05
  -6 -10  16  694.48   15.29
 -10 -16   6  698.41   15.19
  -6 -16  10  713.82   15.23
 -16  -6  10  672.94   14.96
  10   6  16  671.96   19.69
  -6 -16  10  665.16   15.14
   6 -16 -10  686.31   15.29
   6 -10 -16  688.05   14.70
  10 -16  -6  685.41   15.48
 -16 -10   6  704.14   15.25
  -6 -16  10  660.93   14.30
 -16  -6  10  699.62   19.22
 -10   6 -16  702.03   14.90
 -16  10  -6  681.48   14.59
 -16   6 -10  699.67   14.89
  10  -6 -16  677.02   19.32
  10 -16  -8    3.63    1.08
   8 -10 -16    3.64    1.48
 -16   8 -10    3.22    0.89
 -16  10  -8    3.69    0.75
  10  -8 -16    4.37    1.79
  -8 -10  16    5.32    1.04
  10   8  16    4.34    1.88
  -8  10 -16    3.37    0.72
 -10   8 -16    3.08    0.80
 -16  -8  10    3.86    1.75
 -16  -8  10    3.04    0.92
 -16 -10   8    3.10    0.87
 -10 -16   8    3.70    0.92
  -8 -16  10    4.25    0.98
 -10  -8  16    3.58    0.92
  10 -10 -16  595.33   17.11
 -10  10 -16  627.72   13.48
 -16  10 -10  630.54   13.51
 -10 -16  10  613.08   14.08
 -16 -10  10  641.28   14.05
 -10 -10  16  621.90   14.05
  10 -16 -10  634.16   14.44
  11 -16  11    1.60    1.17
 -16 -11 -11    0.41    0.51
 -11 -11 -16    0.58    0.55
 -11 -16 -11   -0.14    0.80
 -11 -11 -16    0.06    0.66
 -11   9  16    9.50    2.20
  -9 -11 -16   11.60    1.16
  -9 -16 -11   11.42    1.25
  11 -16   9   12.27    1.44
 -11 -16  -9   10.13    1.21
   9 -16  11   10.80    1.47
 -11  -9 -16    9.59    1.04
 -16  -9 -11   10.67    1.10
  -9 -11 -16    9.79    0.94
 -11  -9 -16   11.50    1.06
 -16 -11  -9   11.00    0.98
  16   9 -11    9.96    2.05
   7 -16  11   23.22    1.42
 -11   7  16   19.15    2.85
  -7 -16 -11   22.92    1.62
  -7 -11 -16   23.26    1.49
 -11  -7 -16   22.09    1.36
  11 -16   7   19.84    1.77
   7 -16  11   24.00    1.95
 -16 -11  -7   21.78    1.44
 -16  -7 -11   21.92    1.48
  -7 -11 -16   21.95    1.27
 -16 -11  -7   21.42    1.27
 -11  -7 -16   23.03    1.47
  16   7 -11   19.62    2.74
   5 -16  11   11.08    1.07
 -11   5  16    8.18    2.01
  -5 -16 -11   11.83    1.27
  -5 -11 -16   12.83    1.14
  11 -16   5   12.07    1.48
   5 -16  11   12.57    1.61
 -16 -11  -5   14.12    1.21
 -11 -16  -5   10.15    1.18
   5 -16  11   12.51    1.10
 -11  -5 -16   12.99    1.25
 -16  -5 -11   12.86    1.26
  16   5 -11    9.36    2.10
   3 -16  11   49.45    2.18
 -11   3  16   38.57    3.70
  -3 -16 -11   42.86    2.20
 -16 -11  -3   45.83    2.08
   3 -16  11   44.75    1.99
 -11  -3 -16   47.36    2.20
 -16  -3 -11   45.22    2.16
  16   3 -11   44.27    4.00
  11  -1  16   11.14    2.29
 -11   1  16    3.64    1.61
   1 -16  11    9.17    1.01
  16   1 -11    6.69    2.05
   1 -16  11   10.83    1.61
 -16 -11  -1    9.90    1.04
  -1 -16 -11    9.74    1.28
 -16 -11  -1    8.55    1.95
   1 -16  11    8.92    1.07
 -11  -1  16    3.41    1.55
  -1 -16  11    6.62    0.99
  11   1  16    4.76    1.81
 -16   1 -11    5.74    1.07
  16  -1 -11    6.89    2.07
  -1 -16  11    7.18    1.45
  11 -16  -1    5.19    1.14
 -11 -16   1    6.34    0.92
  -1 -11  16    5.88    1.07
  -1 -16  11    5.68    0.92
 -16  -1  11    8.36    2.00
   1 -16 -11    5.95    1.09
   1 -11 -16    5.94    0.95
 -11   1 -16    6.27    1.04
 -16 -11   1    7.51    1.90
 -11 -16   1    7.17    1.11
 -11  -3  16   46.31    2.11
  -3 -16  11   47.47    2.28
  -3 -11  16   49.10    2.44
  11   3  16   39.50    3.87
  -3 -16  11   43.98    2.50
  11 -16  -3   50.24    2.49
 -11 -16   3   45.23    2.11
 -11 -16   3   51.80    2.40
   3 -16 -11   46.33    2.44
   3 -11 -16   50.40    2.19
 -16  -3  11   48.88    3.92
 -16 -11   3   49.26    4.15
 -11   3 -16   50.73    2.28
 -16   3 -11   51.73    2.31
  11  -3 -16   50.68    4.46
  -3 -11  16   48.40    2.41
  -3 -16  11   46.99    2.18
  16  -3 -11   51.90    4.52
  -5 -16  11   15.56    1.44
 -11 -16   5   13.05    1.35
 -11  -5  16   15.10    1.31
  -5 -11  16   16.94    1.52
 -16  -5  11   14.92    1.31
  -5 -16  11   17.36    1.66
  11 -16  -5   16.45    1.54
 -11 -16   5   14.43    1.20
 -16 -11   5   15.71    1.47
   5 -11 -16   16.99    1.31
 -16  -5  11   13.93    2.45
   5 -16 -11   14.92    1.51
 -11   5 -16   15.95    1.39
 -16   5 -11   17.35    1.42
  -5 -11  16   14.74    1.49
  11  -5 -16   12.55    2.66
  -7 -11  16   22.78    1.76
  11  -7 -16   19.43    2.78
  11 -16  -7   20.70    1.75
 -16 -11   7   19.09    1.58
 -16  -7  11   25.90    3.14
 -11   7 -16   22.76    1.52
 -16   7 -11   21.58    1.50
 -16  11  -7   24.74    1.42
  -7  11 -16   22.01    1.34
 -11 -16   7   23.12    1.72
 -16  -7  11   24.97    1.61
  -7 -11  16   22.01    1.72
  -7 -16  11   22.24    1.66
 -11  -7  16   21.35    1.54
  11  -9 -16   11.22    2.25
 -16  11  -9   13.58    1.12
 -16   9 -11   14.47    1.23
 -11   9 -16   13.94    1.20
  -9  11 -16   14.61    1.16
 -16  -9  11   14.76    1.37
  -9 -16  11   11.33    1.33
 -11  -9  16   13.54    1.36
  -9 -11  16   13.68    1.37
 -16 -11   9   13.95    1.38
  11 -16  -9   13.77    1.46
 -16  11 -11    0.22    0.57
 -11  11 -16    0.34    0.58
 -11 -11  16    0.40    0.81
 -16 -11  11    0.39    0.78
  11 -16 -11   -0.27    0.89
 -16 -12 -12  358.19    8.37
 -12 -12 -16  366.57    8.40
 -12 -16 -12  410.59    9.17
 -12 -12 -16  413.81    9.02
  10 -16  12    2.77    1.24
  12 -16  10    1.71    1.09
 -12 -16 -10    2.81    0.84
 -10 -12 -16    1.11    0.69
 -10 -16 -12    2.84    0.93
 -12 -10 -16    3.47    0.75
 -16 -10 -12    2.78    0.72
 -16 -12 -10    2.35    0.60
 -12 -10 -16    1.59    0.68
 -10 -12 -16    4.09    0.63
  12 -16   8  560.13   12.82
 -12  -8 -16  567.09   12.15
   8 -16  12  566.13   13.15
  -8 -12 -16  557.74   12.32
  -8 -16 -12  546.37   12.53
   8 -16  12  558.10   12.18
 -16  -8 -12  569.63   12.24
  -8 -12 -16  523.79   11.74
 -12  -8 -16  559.15   12.24
  16   8 -12  532.15   16.05
 -16 -12  -6   14.96    1.23
  -6 -16 -12   16.83    1.43
  -6 -12 -16   15.87    1.29
   6 -16  12   15.27    1.71
  12 -16   6   13.64    1.52
   6 -16  12   14.68    1.25
  -6 -12 -16   14.77    1.01
 -12  -6 -16   14.92    1.26
 -16  -6 -12   15.69    1.36
  16   6 -12   14.82    2.55
   4 -16  12  467.07   10.64
   4 -16  12  464.40   10.50
 -12 -16  -4  460.89   10.64
 -16 -12  -4  464.51   10.59
  -4 -16 -12  452.62   10.75
   4 -16  12  462.84   11.41
  12 -16   4  472.35   11.05
 -12  -4 -16  448.65   10.57
 -16  -4 -12  473.41   10.66
  16   4 -12  474.31   14.77
 -16 -12  -2   24.09    1.53
   2 -16  12   21.76    1.98
 -16   2  12   23.96    2.68
   2 -16  12   21.41    1.44
  16   2 -12   19.23    2.92
   2 -16  12   22.63    1.56
   0 -16  12 1005.82   21.21
   0 -16  12  996.04   21.90
   0 -12  16  998.65   21.43
 -16   0  12  989.42   24.95
   0 -16 -12  996.59   21.46
   0 -12 -16 1007.23   21.22
 -12   0 -16  994.80   21.16
 -16   0 -12 1049.74   21.25
  16   0 -12 1036.57   26.47
   0 -16  12 1029.64   21.11
  -2 -16  12   23.50    1.63
  -2 -16  12   23.65    1.95
  12 -16  -2   21.56    1.72
 -12 -16   2   25.17    1.71
 -12 -16   2   22.20    1.48
   2 -16 -12   20.87    1.74
   2 -12 -16   25.73    1.62
 -16  -2  12   21.34    2.70
 -12   2 -16   25.39    1.67
 -16   2 -12   25.73    1.67
  12  -2 -16   24.55    3.42
  -2 -12  16   21.48    1.65
  16  -2 -12   25.20    3.34
  -2 -16  12   24.83    1.59
  -4 -12  16  474.07   11.01
  12  -4 -16  485.19   15.44
  12 -16  -4  457.93   11.00
 -12 -16   4  441.45   10.41
 -12 -16   4  452.22   10.84
   4 -12 -16  458.01   10.58
   4 -16 -12  476.17   11.02
 -16  -4  12  438.40   14.05
 -12   4 -16  458.73   10.64
 -16   4 -12  477.34   10.70
 -16  -4  12  451.92   10.41
  -4 -16  12  472.74   10.86
 -12  -4  16  451.29   10.50
  -4 -12  16  468.29   10.99
   6 -12 -16   14.13    1.27
   6 -16 -12   15.05    1.49
  12 -16  -6   19.20    1.60
  16  -6 -12   14.60    2.76
  -6 -12  16   14.38    1.42
  12  -6 -16   15.27    2.66
 -16 -12   6   15.45    1.50
 -12   6 -16   15.27    1.33
 -16   6 -12   12.80    1.30
 -16  -6  12   16.83    2.55
 -16  -6  12   14.84    1.29
 -12 -16   6   15.28    1.47
 -12  -6  16   17.89    1.40
  -6 -12  16   17.59    1.56
  -6 -16  12   16.74    1.49
  12 -16  -8  569.21   12.89
  12  -8 -16  556.25   16.59
 -16 -12   8  562.82   12.70
 -16   8 -12  551.23   12.21
 -12   8 -16  547.14   12.22
 -16  -8  12  545.90   12.45
  -8 -12  16  569.44   12.77
  -8 -16  12  548.35   12.69
 -12  -8  16  529.46   12.45
 -16 -12  10    2.35    0.90
 -16 -10  12    3.47    0.91
 -12 -10  16    2.62    0.87
 -16  10 -12    1.59    0.69
 -12  10 -16    1.95    0.72
  12 -16 -10    0.88    0.87
  12 -16 -12  406.98    9.79
 -12 -16  12  399.90    9.60
 -12 -12  16  398.73    9.57
 -16 -12  12  387.07    9.46
 -13 -13 -16   -0.23    0.67
 -16 -13 -13   -0.06    0.71
 -13 -16 -13    0.26    0.70
 -16 -11 -13   29.06    1.47
 -13 -11 -16   28.86    1.47
 -11 -16 -13   28.49    1.78
 -13 -16 -11   31.31    1.82
  13 -16  11   35.49    2.08
 -13 -11 -16   29.57    1.63
 -11 -13 -16   31.62    1.70
   9 -16  13   14.38    1.18
  -9 -16 -13   19.61    1.49
  -9 -13 -16   20.28    1.42
 -13 -16  -9   19.22    1.47
   9 -16  13   19.16    1.88
 -13  -9 -16   20.86    1.36
  13 -16   9   18.45    1.60
 -16  -9 -13   20.23    1.35
 -13  -9 -16   19.59    1.34
  16   9 -13   14.27    2.33
   7 -16  13   21.52    1.45
 -16 -13  -7   24.86    1.57
  -7 -16 -13   24.26    1.71
   7 -16  13   22.59    2.06
 -13  -7 -16   23.66    1.43
  13 -16   7   23.33    1.78
  -7 -13 -16   24.89    1.60
 -13  -7 -16   24.67    1.55
 -16  -7 -13   25.46    1.60
  16   7 -13   21.50    2.93
   5 -16  13   37.92    1.93
  -5 -13 -16   33.05    1.85
   5 -16  13   34.77    2.48
  13 -16   5   34.58    2.09
  -5 -16 -13   37.98    2.05
   5 -16  13   36.37    1.85
 -16 -13  -5   37.35    1.92
 -13 -16  -5   35.15    1.94
 -13  -5 -16   37.72    1.97
 -16  -5 -13   37.83    1.94
  16   5 -13   34.54    3.67
 -16  -3 -13    6.23    1.00
  16   3 -13    4.30    1.75
  13 -16   3    2.41    1.03
 -16   3  13    5.58    1.56
   3 -16  13    5.35    0.94
 -13  -3 -16    4.23    0.94
 -16 -13  -3    5.58    0.90
   3 -16  13    5.07    0.88
 -13 -16  -3    4.32    0.87
   1 -13  16   23.94    1.71
 -16 -13  -1   23.33    1.54
   1 -16  13   27.89    2.27
  -1 -13 -16   25.14    1.69
 -16   1  13   26.34    2.87
  -1 -16 -13   25.07    1.83
   1 -16  13   25.69    1.58
  16   1 -13   21.64    3.11
   1 -16  13   25.79    1.67
  -1 -13  16   25.53    1.81
  -1 -16  13   31.49    1.87
  -1 -16  13   29.89    2.34
 -16 -13   1   29.19    1.74
   1 -16 -13   26.47    1.89
 -16  -1  13   29.93    3.15
   1 -13 -16   28.72    1.80
 -13   1 -16   31.31    1.86
 -16   1 -13   29.41    1.82
  -1 -16  13   29.98    1.76
  16  -1 -13   28.77    3.56
  -1 -13  16   28.85    1.86
  -3 -16  13    4.76    0.96
 -16   3 -13    7.89    1.09
  13  -3 -16    5.64    2.24
  13 -16  -3    8.32    1.14
  -3 -16  13    7.08    1.07
 -13 -16   3    7.51    1.02
  -3 -13  16    8.29    1.12
 -16  -3  13    4.93    1.61
   3 -16 -13    7.25    1.20
   3 -13 -16    7.87    1.07
 -13   3 -16    8.23    1.11
 -13 -16   3    9.09    1.13
  16  -5 -13   39.66    4.13
  -5 -13  16   37.33    2.14
  13  -5 -16   41.03    4.12
   5 -13 -16   40.44    2.02
  13 -16  -5   36.37    2.11
 -13 -16   5   38.95    2.16
 -16 -13   5   36.55    2.12
 -13 -16   5   35.41    1.90
   5 -16 -13   36.46    2.14
 -16  -5  13   31.13    3.31
 -13   5 -16   40.05    2.06
 -16   5 -13   37.31    1.97
  -5 -16  13   36.72    2.10
 -16  -5  13   37.12    1.87
 -13  -5  16   39.80    1.95
  -5 -13  16   36.70    2.19
  13 -16  -7   29.15    1.88
  13  -7 -16   26.49    3.39
 -16 -13   7   30.03    1.91
 -13   7 -16   28.31    1.71
 -16   7 -13   27.16    1.68
 -13  -7  16   26.85    1.70
  -7 -13  16   28.14    1.90
  -7 -16  13   27.25    1.86
 -16  -7  13   26.79    1.70
  13 -16  -9   19.51    1.58
  13  -9 -16   13.73    2.35
 -16 -13   9   20.00    1.59
 -13   9 -16   21.26    1.42
 -16   9 -13   19.78    1.39
 -13  -9  16   20.60    1.53
 -16  -9  13   19.42    1.48
  -9 -13  16   17.60    1.57
 -16  11 -13   31.14    1.54
 -13  11 -16   28.72    1.49
 -11 -16  13   27.32    1.87
 -13 -11  16   30.51    1.86
 -11 -13  16   27.07    1.81
 -13 -16  11   32.23    1.98
 -16 -11  13   31.76    1.85
 -16 -13  11   32.05    1.91
  13 -16 -11   26.79    1.80
  11 -16 -13   33.74    2.06
 -13 -13  16    0.21    0.73
 -16 -13  13   -0.07    0.77
 -13 -16  13    0.07    0.75
  13 -16 -13   -0.68    0.82
 -14 -16 -14  370.90    8.46
 -14 -14 -16  356.47    8.31
 -16 -14 -14  368.38    8.41
 -16 -12 -14    1.80    0.71
 -14 -16 -12    2.42    0.81
 -12 -14 -16    2.15    0.69
 -12 -16 -14    3.40    0.87
 -16 -14 -12    1.83    0.76
 -14 -12 -16    1.66    0.69
  10 -16  14  364.34    8.44
 -16 -10 -14  368.61    8.45
 -14 -10 -16  359.43    8.39
 -10 -14 -16  370.40    8.68
 -10 -16 -14  370.71    8.78
 -14 -10 -16  371.48    8.53
  14 -16  10  354.83    8.85
 -14 -16 -10  373.21    8.79
 -16 -10 -14  375.99    8.65
  14 -16   8    3.00    1.02
   8 -16  14    0.64    0.64
  -8 -16 -14    1.36    0.85
 -14  -8 -16    1.20    0.65
  -8 -14 -16    1.76    0.74
 -16  -8 -14    0.31    0.71
 -14  -8 -16    0.12    0.74
  16   8 -14    3.11    1.58
   6 -16  14  653.69   14.27
 -16 -14  -6  678.72   14.39
  14 -16   6  649.95   14.59
   6 -16  14  672.67   15.24
 -14  -6 -16  629.20   13.89
  -6 -14 -16  653.81   14.34
  -6 -16 -14  655.70   14.47
   6 -16  14  667.14   14.40
 -14  -6 -16  658.49   14.31
 -16  -6 -14  674.94   14.35
  16   6 -14  640.01   18.69
   4 -16  14   15.86    1.39
   4 -16  14   15.39    1.28
 -14 -16  -4   14.21    1.32
 -16 -14  -4   17.91    1.41
   4 -16  14   17.18    1.89
  14 -16   4   13.69    1.46
 -14  -4 -16   14.80    1.36
 -16  -4 -14   14.49    1.30
  14   4 -16   18.51    2.96
  16   4 -14   17.24    2.82
  14 -16   2  461.06   10.76
  -2 -16 -14  460.61   10.85
   2 -16  14  461.12   10.52
  16   2 -14  450.07   14.88
  14   2 -16  460.64   15.27
   2 -16  14  462.91   10.70
   2 -14  16  453.86   10.70
 -14 -16  -2  441.22   10.47
 -16 -14  -2  459.27   10.52
   0 -16  14    0.29    0.70
   0 -14  16    0.71    0.79
 -16 -14   0    1.22    0.78
 -16   0 -14    0.07    0.81
  14   0 -16    0.95    1.77
  16   0 -14   -1.23    1.73
 -16   0  14    0.45    1.04
   0 -16 -14    1.82    0.94
   0 -14 -16    0.08    0.79
 -14   0 -16    0.37    0.88
   0 -16  14    0.15    0.74
   0 -14  16   -0.17    0.83
  -2 -14  16  488.25   11.33
  -2 -16  14  486.22   11.14
  14  -2 -16  517.95   16.21
 -16 -14   2  465.58   10.90
   2 -16 -14  483.22   11.32
   2 -14 -16  485.65   11.16
 -16  -2  14  460.20   14.27
 -14   2 -16  479.26   11.12
 -16   2 -14  485.21   11.14
  -2 -14  16  477.52   11.32
  -2 -16  14  485.59   11.25
  16  -4 -14   10.92    2.46
  14  -4 -16   16.64    2.94
  -4 -14  16   15.36    1.48
  14 -16  -4   14.52    1.44
 -14 -16   4   16.05    1.47
 -14 -16   4   16.66    1.33
   4 -14 -16   15.75    1.40
   4 -16 -14   16.89    1.52
 -16  -4  14   15.98    2.43
 -14   4 -16   15.70    1.40
 -16   4 -14   17.48    1.47
 -14  -4  16   13.83    1.20
  -4 -16  14   17.09    1.48
   6 -16 -14  673.29   14.72
  14 -16  -6  662.25   14.67
  16  -6 -14  652.76   19.33
  14  -6 -16  641.65   19.17
 -14 -16   6  646.32   14.26
 -16 -14   6  673.89   14.81
 -14   6 -16  670.54   14.46
 -16   6 -14  661.28   14.42
 -14  -6  16  655.77   14.38
 -16  -6  14  639.16   14.29
  -6 -16  14  665.38   14.78
 -14   8 -16    1.22    0.75
 -16   8 -14    0.63    0.74
  14  -8 -16    1.39    1.62
 -14  -8  16    0.93    0.77
 -16 -14   8    1.11    0.85
 -16  -8  14    0.56    0.74
  -8 -14  16    0.90    0.93
  14 -16  -8    0.40    0.78
 -16 -14  10  394.07    9.38
 -16 -10  14  380.60    9.16
 -14 -10  16  390.45    9.23
 -10 -14  16  394.51    9.45
 -14 -16  10  396.68    9.38
  14 -16 -10  394.19    9.35
 -16  10 -14  383.11    8.87
 -14  10 -16  374.02    8.80
 -12 -16  14    3.47    0.98
 -16 -14  12    2.03    0.88
 -12 -14  16    2.09    0.95
 -16 -12  14    2.49    0.86
 -14 -16  12    2.51    0.91
 -14 -12  16    1.98    0.84
  14 -16 -12    1.98    0.83
  12 -16 -14    1.17    0.92
 -14 -14  16  378.70    8.89
 -14 -16  14  388.32    8.97
  14 -16 -14  376.46    8.81
  14 -14 -16  374.84    8.76
 -16 -14  14  376.12    8.83
 -15 -16 -15    0.05    0.59
 -15 -15 -16    0.41    0.57
 -16 -15 -15   -0.42    0.57
 -13 -15 -16   22.22    1.37
 -13 -16 -15   19.97    1.36
 -15 -13 -16   23.44    1.35
 -15 -16 -13   21.73    1.43
 -16 -13 -15   22.87    1.37
 -16 -15 -13   19.98    1.38
 -15 -11 -16    4.99    0.74
 -16 -11 -15    5.18    0.74
 -16 -11 -15    6.25    0.88
 -16 -15 -11    6.87    1.01
 -15 -16 -11    6.88    0.99
 -15 -11 -16    5.37    0.82
 -11 -15 -16    6.97    0.95
 -11 -16 -15    6.80    0.96
  -9 -16 -15   27.38    1.69
 -15 -16  -9   27.10    1.71
 -16  -9 -15   29.64    1.60
 -16 -15  -9   28.87    1.75
 -15  -9 -16   27.90    1.52
  15 -16   9   29.04    1.81
  -9 -15 -16   27.58    1.68
 -16  -9 -15   28.88    1.57
 -15  -9 -16   25.47    1.50
   9 -16  15   31.23    1.63
   7 -16  15   11.43    1.18
   7 -16  15   13.80    1.19
 -15  -7 -16   11.85    1.03
  15 -16   7   13.15    1.33
  -7 -15 -16   11.06    1.15
  -7 -16 -15    9.64    1.16
 -15  -7 -16   10.24    1.13
 -16  -7 -15   12.01    1.13
  15   7 -16    9.17    2.13
  16   7 -15    8.87    2.17
   5 -16  15   21.20    1.49
  15 -16   5   17.06    1.48
   5 -16  15   19.81    1.43
   5 -15  16   20.53    1.54
 -15 -16  -5   18.59    1.45
 -16 -15  -5   21.93    1.49
 -15  -5 -16   20.65    1.49
 -16  -5 -15   19.17    1.46
  15   5 -16   16.38    2.71
  16   5 -15   15.62    2.62
  16   3 -15   10.37    2.42
  15   3 -16   15.15    2.67
  15 -16   3    9.05    1.18
  -3 -16 -15    7.09    1.17
   3 -16  15   10.19    1.18
   3 -15  16   10.52    1.23
 -15  -3 -16   10.39    1.13
 -16  -3 -15   10.79    1.20
   3 -15  16    9.61    1.13
 -15 -16  -3   11.20    1.15
 -16 -15  -3   11.17    1.18
   3 -16  15    9.56    1.11
 -15 -16  -1   14.62    1.28
 -16 -15  -1   16.45    1.36
  15 -16   1   14.51    1.41
  -1 -15 -16   16.53    1.48
  -1 -16 -15   17.64    1.53
   1 -16  15   16.20    1.35
  16   1 -15   14.69    2.72
  15   1 -16   15.86    2.89
   1 -15  16   17.40    1.39
   1 -15  16   15.20    1.46
   1 -16  15   16.15    1.42
  -1 -16  15   15.12    1.34
  16  -1 -15   16.14    2.85
  -1 -15  16   18.07    1.46
   1 -16 -15   19.01    1.54
   1 -15 -16   18.76    1.54
 -16 -15   1   16.38    1.33
 -15   1 -16   18.33    1.48
 -16   1 -15   16.50    1.47
  -1 -16  15   15.21    1.45
  -1 -15  16   16.37    1.46
  -3 -16  15   11.80    1.25
  15  -3 -16   12.25    2.57
  -3 -15  16   13.26    1.35
   3 -16 -15   11.72    1.32
   3 -15 -16   13.00    1.32
 -15   3 -16   13.47    1.32
 -16   3 -15   13.67    1.36
  -3 -16  15   12.84    1.30
  -3 -15  16   13.41    1.40
  15 -16  -5   22.65    1.61
   5 -15 -16   22.66    1.60
   5 -16 -15   19.64    1.58
  16  -5 -15   18.54    2.99
  15  -5 -16   21.14    3.11
 -15 -16   5   24.19    1.52
 -15   5 -16   22.78    1.57
 -16   5 -15   21.59    1.59
 -15  -5  16   18.38    1.33
 -16  -5  15   24.04    1.44
  -5 -16  15   21.56    1.70
  15 -16  -7   11.02    1.20
  15  -7 -16   10.41    2.39
 -15   7 -16   11.31    1.19
 -16   7 -15   12.06    1.18
 -16 -15   7    9.99    1.27
 -16  -7  15   11.29    1.16
 -15  -7  16   12.16    1.18
 -16 -15   9   31.54    1.85
 -15 -16   9   30.85    1.90
  15 -16  -9   33.22    1.81
 -16   9 -15   30.18    1.61
 -15   9 -16   27.64    1.57
 -16  -9  15   29.95    1.72
  -9 -15  16   24.99    1.75
 -15  -9  16   26.79    1.65
 -16 -15  11    6.80    1.04
 -11 -16  15    7.01    1.12
 -11 -15  16    6.72    1.12
 -15 -16  11    8.89    1.17
 -15 -11  16    5.87    0.95
 -16 -11  15    6.34    0.99
  15 -16 -11    7.82    1.02
  11 -16 -15    6.63    1.16
 -11 -16  15    7.77    0.67
 -15 -13  16   21.50    1.42
 -13 -16  15   17.81    1.41
 -13 -15  16   20.93    1.48
 -15 -16  13   18.93    1.44
 -16 -13  15   18.91    1.34
  13 -16 -15   19.57    1.44
  15 -13 -16   16.19    1.23
  13 -15 -16   16.73    1.38
  15 -16 -13   17.52    1.28
 -16 -15  13   21.51    1.46
 -13 -16  15   21.91    1.12
 -16 -15  15   -0.21    0.62
 -15 -16  15    0.05    0.68
 -15 -15  16    0.32    0.64
  15 -16 -15    0.60    0.58
  15 -15 -16    0.09    0.58
 -15 -16  15    0.07    0.46
 -16 -16 -16  134.11    3.47
 -14 -16 -16   -0.23    0.57
 -16 -14 -16   -0.09    0.54
 -16 -16 -14   -0.24    0.59
 -16 -12 -16  359.87    8.14
 -16 -16 -12  358.01    8.32
 -12 -16 -16  359.96    8.28
 -16 -10 -16    0.62    0.59
 -16 -16 -10    1.92    0.75
 -10 -16 -16    1.45    0.76
 -16 -10 -16    0.40    0.60
  10 -16  16    0.05    0.55
 -16  -8 -16  503.99   11.10
  16 -16   8  503.02   11.34
   8 -16  16  508.78   11.37
 -16  -8 -16  526.16   11.34
   8 -16  16  519.47   11.43
 -16  -6 -16    0.25    0.55
  16 -16   6    1.15    0.81
   6 -16  16    0.07    0.65
 -16  -6 -16   -0.06    0.74
   6 -16  16   -0.33    0.67
   4 -16  16  329.35    8.03
  16 -16   4  304.62    7.70
   4 -16  16  316.68    7.84
 -16 -16  -4  333.82    7.90
  -4 -16 -16  317.69    8.10
 -16  -4 -16  330.88    7.92
  16   4 -16  316.91   11.75
  16 -16   2   -0.07    0.83
  -2 -16 -16    0.31    0.76
   2 -16  16   -0.38    0.78
  16   2 -16   -0.90    1.78
 -16 -16  -2   -0.07    0.66
   2 -16  16    0.14    0.70
   0 -16  16  429.56   10.05
 -16 -16   0  426.96    9.80
  16 -16   0  399.99    9.67
   0 -16 -16  432.11   10.07
 -16   0 -16  415.61    9.92
   0 -16  16  428.22    9.96
  16   0 -16  417.80   14.32
  -2 -16  16    0.08    0.75
   2 -16 -16   -0.08    0.81
 -16   2 -16    0.59    0.86
  -2 -16  16   -0.08    0.76
  16  -4 -16  356.25   12.99
   4 -16 -16  362.74    8.80
 -16   4 -16  360.33    8.72
  -4 -16  16  359.15    8.91
 -16 -16   6   -0.32    0.67
 -16   6 -16   -0.54    0.80
 -16  -6  16   -0.12    0.63
 -16 -16   8  530.98   11.44
 -16 -16   8  539.51   11.86
 -16   8 -16  496.33   11.32
  16 -16  -8  513.97   11.39
 -16  -8  16  495.51   11.37
  16 -16 -10   -0.23    0.63
 -16 -16  10    1.12    0.85
 -10 -16  16    0.07    0.82
 -16 -10  16    0.86    0.67
 -16  10 -16    0.73    0.60
 -16 -16  12  396.62    9.12
 -16 -16  12  397.83    8.74
 -12 -16  16  404.63    9.16
 -16 -12  16  372.96    8.89
  12 -16 -16  378.68    9.15
 -16 -16  14    0.20    0.47
 -16 -16  14    0.32    0.66
 -14 -16  16   -0.05    0.65
 -16 -14  16    0.21    0.61
  14 -16 -16   -0.30    0.59
 -16 -16  16  167.34    4.29
   0  -1  17   11.28    2.63
   0   1  17   11.53    2.64
   1   0  17   15.43    2.99
   0 -17  -1   14.08    1.18
   1 -17   0   14.07    1.15
   0 -17   1   12.79    1.07
  -1 -17   0   13.68    1.12
   1 -17   0   14.85    1.33
  -1 -17   0   14.21    1.29
   0 -17  -1   14.57    1.31
   0 -17   1   16.22    1.37
  -2 -17  -1   40.94    1.88
  -1 -17  -2   36.58    1.86
  -2 -17  -1   36.37    2.00
   1 -17   2   38.03    1.77
   2 -17   1   38.05    1.84
  -1 -17  -2   40.38    2.11
   2 -17   1   37.13    2.07
   1 -17   2   40.26    2.12
  -2 -17  -1   34.71    1.74
  -1 -17  -2   39.78    1.84
   2  -1  17   40.84    4.05
   1  -2  17   30.49    3.75
  -2 -17   1   32.94    1.60
   1 -17  -2   33.60    1.97
  -2 -17   1   34.78    1.95
   2 -17  -1   34.86    2.02
   1 -17  -2   33.52    1.81
  -2 -17   1   34.52    1.66
  -1 -17   2   35.36    1.64
   2 -17  -1   32.72    1.78
 -17   1  -2   37.49    1.82
   1   2  17   31.28    3.68
   2   1  17   30.06    3.63
  -3 -17  -2   20.65    1.34
  -2 -17  -3   19.41    1.38
  -2 -17  -3   21.09    1.53
  -3 -17  -2   22.73    1.54
  -2   3  17   21.07    1.37
  -3   2  17   17.78    1.34
  -3 -17  -2   20.58    1.38
  -2 -17  -3   20.73    1.43
 -17  -3  -2   21.19    1.38
   3  -2  17   22.03    3.15
  -3   2  17   23.75    3.22
   2  -3  17   19.01    3.01
  -3 -17   0    3.12    0.70
   0 -17  -3    3.35    0.86
  -3 -17   0    2.53    0.81
  -3   0  17    3.23    0.77
   3 -17   0    2.48    0.72
   0 -17  -3    2.45    0.77
  -3 -17   0    2.76    0.65
 -17   0  -3    2.72    0.74
   0   3  17    0.62    1.81
   0  -3  17    4.28    2.06
   3   0  17    3.99    2.04
  -3   0  17    3.66    1.91
   2   3  17   21.93    3.28
  -3  -2  17   24.09    3.23
   3   2  17   23.97    3.32
  -3 -17   2   23.39    1.31
   2 -17  -3   26.66    1.75
  -2 -17   3   23.54    1.26
  -3  -2  17   23.92    1.58
  -3 -17   2   24.92    1.33
   2 -17  -3   21.49    1.53
   3 -17  -2   23.38    1.54
 -17   2  -3   23.50    1.45
 -17   3  -2   22.98    1.49
  -3 -17   2   23.15    1.34
  -2 -17   3   23.81    1.32
  -3 -17  -4   31.49    1.71
  -4 -17  -3   30.61    1.67
  -3 -17  -4   36.86    1.94
  -4 -17  -3   30.51    1.75
 -17  -4  -3   31.14    1.65
 -17  -3  -4   33.18    1.70
   3  -4  17   33.16    3.71
  -3   4  17   29.68    3.79
  -4   3  17   30.62    3.63
   4  -3  17   28.54    3.59
  -1 -17  -4   98.67    3.48
  -4 -17  -1   93.53    3.27
  -4   1  17   94.60    3.19
  -1 -17  -4   94.00    3.28
  -4 -17  -1   91.44    3.08
  -4 -17  -1   97.07    3.10
  -1 -17  -4   92.63    3.20
  -4   1  17   86.22    5.87
   4  -1  17   86.84    5.83
   1  -4  17   93.37    6.10
   1   4  17  101.56    6.47
   4   1  17  102.78    6.33
  -4  -1  17   96.62    6.11
  -4 -17   1   97.21    3.13
   1 -17  -4  104.14    3.69
  -4  -1  17   99.50    3.44
  -4 -17   1  109.87    3.25
   1 -17  -4  107.18    3.57
  -4 -17   1  101.99    3.17
 -17   1  -4  107.60    3.38
  -1 -17   4  102.43    3.12
  -4 -17   1  105.66    3.20
   3   4  17   35.13    3.94
   4   3  17   32.90    3.88
  -4  -3  17   23.28    3.23
  -3  -4  17   29.06    3.59
  -3 -17   4   27.61    1.76
   4 -17  -3   27.57    1.69
  -3  -4  17   31.03    1.83
  -3 -17   4   27.74    1.40
  -4  -3  17   29.67    1.75
  -4 -17   3   29.67    1.45
   3 -17  -4   29.56    1.76
 -17   4  -3   27.09    1.62
 -17   3  -4   29.86    1.64
  -4 -17   3   30.06    1.56
  -3 -17   4   30.08    1.57
   4  -5  17   34.78    3.91
   5  -4  17   29.81    3.64
  -4   5  17   41.83    4.33
  -5   4  17   38.65    4.00
  -4 -17  -5   39.06    1.94
  -5 -17  -4   39.33    1.94
  -4 -17  -5   36.91    1.97
  -5 -17  -4   41.64    2.02
 -17  -5  -4   40.48    1.69
 -17  -5  -4   43.76    1.92
 -17  -4  -5   36.10    1.87
  17   4  -5   39.18    3.33
  -2 -17  -5   61.01    2.52
  -5 -17  -2   67.09    2.48
  -5 -17  -2   63.37    2.52
  -2 -17  -5   62.25    2.70
  -2 -17  -5   60.65    2.55
  17   2  -5   70.10    4.43
  -5   2  17   62.46    2.49
   2  -5  17   57.01    4.94
  -5   2  17   56.44    4.79
   5  -2  17   58.91    4.77
   0 -17   5   15.85    1.11
   5   0  17   18.24    2.88
   0  -5  17   16.67    2.95
  -5 -17   0   19.14    1.29
   0 -17  -5   18.94    1.48
   5 -17   0   17.51    1.50
  -5 -17   0   19.14    1.23
  -5 -17   0   19.78    1.25
   0 -17  -5   18.09    1.41
  -5 -17   0   17.87    1.27
 -17   0  -5   19.09    1.40
  -5   0  17   19.58    1.43
  -5 -17   2   65.76    2.47
  -2 -17   5   72.68    2.51
   5   2  17   74.01    5.33
  -5  -2  17   59.11    4.88
  -5 -17   2   66.23    2.34
  -2 -17   5   67.96    2.92
   2 -17  -5   65.86    2.90
   5 -17  -2   64.90    2.87
  -5 -17   2   66.48    2.41
   2 -17  -5   65.61    2.75
 -17   2  -5   69.15    2.63
  -5  -2  17   65.38    2.69
  -4 -17   5   51.17    2.13
  -5 -17   4   48.86    2.14
  -4  -5  17   37.05    4.05
  -5  -4  17   50.56    4.43
   4   5  17   38.42    4.23
   5   4  17   33.51    3.96
  -5 -17   4   48.83    2.25
  -4 -17   5   49.05    2.33
   5 -17  -4   45.91    2.41
   5 -17  -4   45.71    2.28
  -4  -5  17   47.71    2.28
  -4 -17   5   46.30    1.85
  -5 -17   4   50.76    1.96
   4 -17  -5   48.42    2.31
 -17   5  -4   46.13    2.09
 -17   4  -5   45.55    2.16
  -5  -4  17   46.20    2.29
  -6   5  17    8.07    2.44
   6  -5  17    4.11    2.09
  -6 -17  -5    6.82    0.98
  -5 -17  -6    7.95    1.07
  -6 -17  -5    8.23    1.03
   5 -17   6    7.66    1.31
  -5 -17  -6    7.96    1.04
 -17  -6  -5    7.27    0.81
 -17  -5  -6    7.81    1.62
 -17  -6  -5    7.98    1.69
 -17  -5  -6    8.31    0.99
  17   5  -6    7.43    1.73
 -17  -6  -5    7.75    0.94
   6  -3  17   30.73    3.57
   3  -6  17   31.04    3.74
  -6   3  17   28.94    3.60
  -3 -17  -6   34.79    1.85
  -6 -17  -3   31.02    1.71
  -3 -17  -6   35.33    1.99
  -6 -17  -3   32.13    1.77
 -17  -6  -3   38.18    3.27
 -17  -3  -6   31.87    1.72
 -17  -6  -3   32.61    1.69
  17   3  -6   33.27    3.24
  -6   1  17   51.32    4.54
   1  -6  17   59.45    4.95
   6  -1  17   57.69    4.77
  -6 -17  -1   58.20    2.29
   1 -17   6   59.63    2.79
  -1 -17  -6   56.92    2.43
   6 -17   1   61.59    2.77
  -1 -17  -6   57.41    2.60
  -6 -17  -1   58.34    2.37
  -6 -17  -1   56.40    2.27
 -17  -6  -1   60.83    4.23
  -1 -17  -6   57.72    2.50
  -6   1  17   55.14    2.38
  17   1  -6   65.34    4.45
   1 -17   6   53.23    2.11
  -1 -17   6   49.24    2.03
   6   1  17   47.38    4.38
  -6  -1  17   45.06    4.24
  -6 -17   1   47.94    1.99
  -1 -17   6   44.04    2.40
   6 -17  -1   44.34    2.39
   1 -17  -6   46.59    2.41
  -6 -17   1   48.06    2.05
  -6 -17   1   48.15    2.01
   1 -17  -6   42.00    2.23
 -17  -6   1   57.17    4.15
 -17   1  -6   50.66    2.22
  -6  -1  17   45.22    2.21
  -6 -17   3   37.59    1.86
  -3 -17   6   40.23    1.90
  -3  -6  17   33.01    3.84
  -6  -3  17   38.41    3.95
   6   3  17   40.37    4.13
  -3 -17   6   38.82    2.19
  -6 -17   3   36.41    1.93
   6 -17  -3   41.81    2.29
  -3  -6  17   37.96    2.09
  -6 -17   3   40.03    1.80
   3 -17  -6   42.45    2.16
 -17   3  -6   41.69    1.98
 -17   6  -3   38.85    1.90
  -6  -3  17   37.80    2.06
   6   5  17   10.21    2.63
  -6  -5  17    7.00    2.17
  -6  -5  17    7.29    1.04
 -17   6  -5    8.11    0.98
  -5 -17   6    8.24    1.12
   6 -17  -5    8.23    1.24
  -6 -17   5    9.81    1.18
   5 -17  -6    7.95    1.22
  -6  -5  17    8.73    1.15
  -5 -17   6    6.79    0.78
  -5  -6  17    7.36    1.13
  -6 -17   5    7.47    0.83
 -17  -5   6    7.99    2.04
 -17  -6   5    6.93    1.89
 -17   5  -6   10.28    1.10
  -5 -17   6    8.80    1.00
  -6 -17   5    8.98    1.04
  -7   6  17    8.52    2.55
  -6 -17  -7   12.80    1.22
  -7 -17  -6   11.33    1.16
  -6 -17  -7    9.03    1.08
   6 -17   7   10.32    1.41
   7 -17   6    7.85    1.31
  -7 -17  -6   11.00    1.08
 -17  -7  -6   10.66    0.95
 -17  -6  -7    9.62    0.88
 -17  -7  -6    9.89    1.75
 -17  -6  -7    9.95    1.72
 -17  -6  -7   11.83    1.14
 -17  -7  -6   11.52    1.11
  17   7  -6   11.16    1.97
  17   6  -7   12.05    2.11
   7  -4  17   26.35    3.42
  -7   4  17   19.21    3.10
  -7 -17  -4   28.19    1.65
  -4 -17  -7   22.17    1.55
  -4 -17  -7   23.04    1.63
 -17  -7  -4   26.47    1.42
 -17  -7  -4   24.26    2.62
 -17  -4  -7   25.82    1.63
 -17  -7  -4   24.13    1.45
  17   4  -7   23.26    2.81
  -7 -17  -2    0.38    0.63
  -2 -17  -7    2.00    0.80
  -2 -17  -7    1.96    0.85
   2 -17   7    0.92    1.03
  -7   2  17    0.33    0.74
  -7 -17  -2    1.38    0.69
 -17  -7  -2    1.81    1.23
  17   2  -7    1.95    1.42
  -7   2  17    3.05    1.75
   2 -17   7    1.80    0.57
   7  -2  17    2.43    1.73
   0 -17   7  161.84    4.53
   7   0  17  141.29    7.71
  -7   0  17  156.35    7.96
  -7 -17   0  163.06    4.54
   0 -17   7  168.97    5.23
   7 -17   0  164.35    5.12
  -7 -17   0  171.37    4.69
  -7 -17   0  166.39    4.60
   0 -17  -7  169.51    4.97
 -17  -7   0  179.15    7.62
 -17   0  -7  166.61    4.78
  17   0  -7  191.78    8.00
  -7   0  17  159.82    4.82
  -7  -2  17    0.60    1.39
  -7  -2  17    1.19    0.64
   7   2  17    0.93    1.59
  -7 -17   2    1.18    0.59
   7 -17  -2    1.07    0.84
  -2 -17   7    0.52    0.93
  -7 -17   2    2.27    0.63
  -2  -7  17    1.50    0.76
  -7  -2  17    0.70    0.75
 -17  -7   2    1.99    1.33
  17  -2  -7   -1.07    1.70
 -17   2  -7    0.94    0.80
  -7 -17   2    1.44    0.64
  -2 -17   7    2.46    0.72
  -7 -17   4   31.79    1.78
  -4 -17   7   31.52    1.75
  -7  -4  17   31.93    1.81
  -7  -4  17   31.65    3.77
   7   4  17   25.73    3.49
  -4 -17   7   32.34    2.02
   7 -17  -4   34.26    2.08
  -7 -17   4   31.95    1.61
 -17  -4   7   36.29    3.46
 -17   7  -4   31.43    1.69
 -17   4  -7   35.08    1.90
  -7  -4  17   29.23    1.89
  -4  -7  17   36.78    2.03
   7   6  17    7.38    2.37
  -6  -7  17    8.16    1.14
  -6  -7  17   10.05    1.26
   7 -17  -6    9.38    1.27
  -7 -17   6    9.21    1.15
  -6 -17   7    9.84    1.27
   6 -17  -7    8.65    1.29
  -7 -17   6   10.54    0.95
  -7  -6  17    9.33    1.20
  -6 -17   7    9.31    0.89
 -17  -6   7    7.74    2.01
 -17  -7   6    8.58    2.11
 -17   6  -7   10.38    1.12
 -17   7  -6    9.81    1.05
 -17  -6   7    9.56    1.12
 -17  -7   6    9.13    1.16
  -7 -17   6   11.25    1.17
  -6 -17   7   10.90    1.12
  -7  -6  17   10.66    1.19
  -8 -17  -7    1.30    0.82
   7 -17   8    1.54    1.08
  -7 -17  -8    2.83    0.77
   8 -17   7    1.42    1.05
 -17  -8  -7    1.92    0.64
 -17  -7  -8    3.05    0.57
 -17  -7  -8    2.18    0.75
  17   7  -8    2.48    1.50
 -17  -8  -7    2.65    0.78
  -8   7  17    1.97    1.85
  -8   5  17   21.43    3.17
  -8 -17  -5   23.03    1.54
   8 -17   5   22.96    1.82
   5 -17   8   22.53    1.83
  -5 -17  -8   18.70    1.53
 -17  -8  -5   25.57    1.41
 -17  -8  -5   21.49    2.48
 -17  -5  -8   23.58    1.53
 -17  -8  -5   21.22    1.37
   3 -17   8   10.16    0.95
   8  -3  17   11.29    2.33
  -8   3  17    8.22    2.22
  -8 -17  -3   10.65    1.10
 -17  -8  -3   11.10    1.05
  -8 -17  -3   10.08    1.07
 -17  -8  -3   11.84    2.02
 -17  -3  -8   12.33    1.18
  17   3  -8   11.04    2.13
  -8   1  17   27.16    3.40
   8  -1  17   29.46    3.56
  -8 -17  -1   32.49    1.69
   1 -17   8   33.11    2.16
   8 -17   1   31.79    2.07
  -8 -17  -1   32.87    1.74
  -1 -17  -8   29.80    1.86
 -17  -8  -1   34.34    3.24
  17   1  -8   30.39    3.41
   1 -17   8   32.09    1.65
  -1 -17   8   35.34    1.81
   8   1  17   39.68    3.99
  -8  -1  17   35.69    3.88
  -8 -17   1   37.66    1.77
  -1 -17   8   38.64    2.28
   8 -17  -1   38.11    2.21
  -8 -17   1   33.12    1.74
  -8 -17   1   37.60    1.89
   1  -8 -17   35.17    1.70
 -17  -8   1   37.63    3.51
 -17   1  -8   39.51    1.96
  -8  -1  17   37.43    1.99
  17  -1  -8   38.37    3.76
  -8 -17   3   12.62    1.23
  -8  -3  17   13.65    1.22
  -3 -17   8   14.85    1.25
   8   3  17   13.77    2.72
  -8  -3  17   11.87    2.51
  -3 -17   8   13.07    1.48
  -8 -17   3   14.08    1.05
   8 -17  -3   14.16    1.42
  -8 -17   3   13.55    1.14
  -3  -8  17   13.56    1.32
 -17  -8   3   15.89    2.55
 -17  -3   8   16.30    2.44
 -17   3  -8   14.90    1.29
  17  -3  -8   13.84    2.61
  -8  -3  17   14.43    1.37
  -8  -5  17   23.54    1.60
  -8 -17   5   27.13    1.68
  -5 -17   8   26.18    1.64
  -5  -8  17   29.58    1.84
   8   5  17   19.71    3.14
  -5 -17   8   29.36    1.89
   8 -17  -5   29.25    1.97
  -8 -17   5   27.34    1.49
 -17  -5   8   28.11    1.68
 -17  -5   8   31.70    3.31
   5 -17  -8   32.20    1.93
 -17   5  -8   29.29    1.71
 -17   8  -5   24.94    1.54
  -5  -8  17   24.55    1.80
   5  -8 -17   18.68    2.43
  -8  -5  17   25.21    1.77
 -17   7  -8    3.50    0.87
 -17   8  -7    3.40    0.83
   7  -8 -17    4.19    1.62
   8  -7 -17    6.36    1.90
  -7 -17   8    4.25    1.03
   8 -17  -7    3.79    1.07
   7 -17  -8    3.33    1.05
  -7  -8  17    3.30    0.95
  -8  -7  17    5.55    1.05
  -7 -17   8    5.10    0.70
  -8 -17   7    5.15    0.79
 -17  -7   8    3.30    1.83
 -17  -8   7    3.36    1.68
  -8  -7  17    3.76    0.95
  -7  -8  17    4.92    1.00
   8   7  17    4.05    2.16
  -8 -17   7    4.84    0.96
 -17  -8   7    3.97    0.94
 -17  -7   8    5.40    0.98
  -7 -17   8    3.89    0.84
  -9   8  17    6.81    2.22
   9 -17   8   12.93    1.54
   8 -17   9   12.25    1.57
  -8  -9 -17   11.58    1.02
  -9  -8 -17   10.47    0.98
  -8 -17  -9    9.08    1.17
 -17  -9  -8   12.75    1.07
  -9  -8 -17   12.10    1.11
  -8  -9 -17   12.23    1.09
 -17  -8  -9   10.95    1.13
 -17  -9  -8   12.19    1.13
  17   8  -9   10.44    1.98
  -9   6  17    9.08    2.31
  -6  -9 -17   12.88    1.08
  -9 -17  -6   12.09    1.17
   9 -17   6    9.60    1.46
  -6 -17  -9   10.60    1.17
   6 -17   9   11.67    1.57
 -17  -9  -6   11.92    1.05
 -17  -6  -9   11.68    1.21
 -17  -9  -6   13.57    1.11
 -17  -9  -6   13.98    1.99
  17   6  -9   14.42    2.35
 -17  -9  -4    1.21    0.65
  -9 -17  -4    1.66    0.74
 -17  -9  -4    2.41    1.23
  17   4  -9    3.25    1.52
 -17  -4  -9    1.99    0.83
   4 -17   9    1.37    0.62
  -9   4  17    1.21    1.67
  -9   2  17   20.42    2.99
   9  -2  17   21.95    3.22
  -9 -17  -2   20.59    1.43
   2 -17   9   25.10    1.99
  -9 -17  -2   21.12    1.45
 -17  -9  -2   22.42    2.74
  17   2  -9   20.01    2.83
   2 -17   9   22.88    1.40
   0 -17   9   45.91    2.08
   9   0  17   37.21    3.91
  -9   0  17   37.98    3.89
   0 -17   9   44.71    2.54
  -9 -17   0   46.30    2.04
   9 -17   0   44.42    2.43
  -9 -17   0   43.18    2.02
 -17  -9   0   43.40    3.73
 -17   0  -9   43.78    2.16
  17   0  -9   45.16    4.08
  -2 -17   9   17.56    1.33
  -9  -2  17   18.89    1.30
   9   2  17   15.23    2.85
  -9  -2  17   19.03    2.93
  -2 -17   9   16.15    1.68
  -9 -17   2   16.90    1.19
   9 -17  -2   18.17    1.60
  -9 -17   2   17.02    1.24
  -9 -17   2   17.83    1.38
 -17  -9   2   17.58    2.64
   2 -17  -9   17.53    1.49
   2  -9 -17   18.31    1.27
 -17  -2   9   18.68    2.63
 -17   2  -9   16.42    1.39
  17  -2  -9   15.92    2.68
  17  -4  -9    0.29    1.68
 -17   4  -9    0.90    0.79
   9 -17  -4    0.56    0.91
  -4 -17   9    1.45    0.94
  -9 -17   4    0.54    0.59
   4  -9 -17    0.46    0.58
 -17  -9   4    1.92    1.49
   4 -17  -9    1.42    0.88
 -17  -4   9    0.52    1.36
  -9 -17   4    1.04    0.70
  -4 -17   9    0.58    0.72
 -17  -4   9    1.52    0.73
  -9  -4  17    1.05    0.68
  -4  -9  17    0.99    0.79
   9   4  17    1.87    1.69
  -9 -17   6   19.17    1.49
  -6 -17   9   19.77    1.52
  -9  -6  17   19.01    1.47
  -6  -9  17   21.35    1.59
   9   6  17   12.85    2.72
  -6 -17   9   17.89    1.54
   9 -17  -6   20.27    1.70
   6 -17  -9   20.46    1.65
  -6 -17   9   15.69    1.05
 -17  -9   6   18.14    1.54
  -9 -17   6   19.47    1.31
 -17  -6   9   17.88    1.41
 -17  -9   6   16.70    2.78
 -17  -6   9   16.20    2.71
 -17   6  -9   17.80    1.43
 -17   9  -6   16.48    1.22
   9  -6 -17   19.72    2.88
  -6  -9  17   19.39    1.62
   6  -9 -17   13.36    2.09
   9   8  17    7.94    2.34
  -8  -9  17   11.29    1.27
   8  -9 -17   10.03    1.97
   9  -8 -17    9.33    2.03
   8 -17  -9   11.41    1.48
   9 -17  -8   12.67    1.42
 -17  -8   9   10.19    2.24
  -8  -9  17   10.24    1.33
  -8 -17   9   10.51    0.96
 -17  -9   8   10.82    1.24
  -9 -17   8    9.23    0.98
  -8   9 -17   10.77    1.06
  -9   8 -17   11.91    1.17
 -17   8  -9   10.77    1.12
 -17   9  -8   11.24    1.12
 -17  -9   8   11.18    2.33
  -9 -17   8   11.74    1.27
  -8 -17   9   11.47    1.25
 -17  -8   9   10.26    1.22
  -9  -8  17   12.47    1.32
  -9  10  17   19.34    3.13
 -10   9  17   19.65    3.14
 -17 -10  -9   23.53    1.39
 -10  -9 -17   21.67    1.41
  -9 -10 -17   22.43    1.38
 -17  -9 -10   25.70    1.51
  10 -17   9   22.23    1.90
 -10  -9 -17   23.27    1.42
  -9 -17 -10   23.68    1.65
 -10 -17  -9   23.10    1.63
  -9 -10 -17   24.88    1.50
   9 -17  10   23.66    1.92
  -7 -17 -10   12.47    1.25
  -7 -10 -17   13.13    1.12
   7 -17  10   11.48    1.57
  10 -17   7   10.51    1.51
  -7 -17 -10   12.34    1.20
 -10   7  17   12.23    2.49
 -17 -10  -7   13.19    1.13
 -10  -7 -17   15.24    1.27
  -7 -10 -17   12.39    1.08
 -17  -7 -10   13.03    1.23
 -17 -10  -7   12.90    1.10
  17   7 -10   12.88    2.32
   5 -17  10   15.96    1.16
 -10   5  17   12.73    2.56
   5 -17  10   15.33    1.69
 -10 -17  -5   14.65    1.30
  -5 -17 -10   13.38    1.30
  -5 -10 -17   14.49    1.14
  10 -17   5   13.41    1.51
 -17 -10  -5   15.25    1.22
 -17  -5 -10   14.77    1.26
 -10  -5 -17   13.70    1.21
 -17 -10  -5   14.51    2.13
  17   5 -10   11.41    2.17
   3 -17  10   28.90    1.62
 -10 -17  -3   30.49    1.72
  -3 -17 -10   30.38    1.82
 -17 -10  -3   28.82    1.63
 -10   3  17   23.46    3.08
 -17 -10  -3   23.75    2.75
 -17  -3 -10   29.28    1.73
  17   3 -10   27.14    3.26
  10  -1  17   13.47    2.64
 -10   1  17   10.25    2.28
   1 -17  10   14.48    1.67
 -10 -17  -1   13.54    1.19
 -10 -17  -1   13.52    1.20
 -17 -10  -1   10.45    2.14
  17   1 -10   16.47    2.67
   1 -17  10   15.91    1.25
  -1 -17  10   19.51    1.42
  10   1  17   14.01    2.62
 -10  -1  17   15.58    2.60
 -10 -17   1   17.97    1.25
  -1 -17  10   20.25    1.77
  10 -17  -1   15.32    1.54
  -1 -10  17   17.61    1.53
 -10 -17   1   17.51    1.33
 -10 -17   1   18.20    1.43
   1 -17 -10   14.26    1.51
   1 -10 -17   15.15    1.25
 -17 -10   1   13.98    2.38
 -17  -1  10   18.79    2.61
 -17   1 -10   16.62    1.39
  17  -1 -10    9.73    2.43
  -1 -17  10   16.93    1.24
  -3 -17  10   36.32    1.97
 -10  -3  17   35.56    1.84
  10   3  17   35.02    3.85
  -3 -10  17   36.03    2.08
 -10 -17   3   31.63    1.59
  -3 -17  10   39.12    2.29
  10 -17  -3   31.59    2.08
 -10 -17   3   33.01    1.76
 -10 -17   3   38.22    1.98
   3 -17 -10   36.89    2.16
   3 -10 -17   33.42    1.75
 -17 -10   3   31.72    3.49
 -17  -3  10   33.00    3.34
 -17   3 -10   38.15    1.97
  17  -3 -10   33.44    3.68
 -10 -17   5   22.38    1.62
 -10  -5  17   20.40    1.47
  -5 -10  17   21.34    1.69
  -5 -17  10   20.40    1.54
  10   5  17   15.30    2.81
  -5 -17  10   22.46    1.78
  10 -17  -5   21.81    1.79
   5 -10 -17   23.50    1.43
 -10 -17   5   20.32    1.40
 -17  -5  10   18.22    1.39
   5 -17 -10   20.06    1.65
 -17  -5  10   18.57    2.72
 -10   5 -17   23.24    1.56
 -17   5 -10   24.22    1.58
  10  -5 -17   22.10    3.04
  10   7  17   20.42    2.99
  10  -7 -17   12.76    2.37
  10 -17  -7   13.07    1.52
 -10 -17   7   15.87    1.20
  -7 -17  10   13.34    1.01
 -17  -7  10   17.62    1.42
 -17 -10   7   16.40    1.46
 -17  -7  10   11.95    2.35
  -7  10 -17   14.64    1.22
 -10   7 -17   15.39    1.28
 -17   7 -10   15.24    1.32
 -17  10  -7   15.03    1.23
 -17 -10   7   15.38    2.67
 -10 -17   7   15.61    1.39
 -10  -7  17   13.90    1.32
  -7 -17  10   15.42    1.40
  -7 -10  17   14.79    1.42
  10  -9 -17   30.99    3.17
  10 -17  -9   29.57    2.06
   9 -17 -10   31.83    2.16
 -17  -9  10   31.97    1.90
  -9 -17  10   32.75    1.63
 -10 -17   9   33.93    1.71
 -17 -10   9   33.20    1.98
 -17  10  -9   31.37    1.68
  -9  10 -17   30.50    1.67
 -10   9 -17   33.88    1.73
 -17   9 -10   33.65    1.76
 -10 -17   9   37.78    2.10
  -9 -10  17   34.06    2.02
  -9 -17  10   36.27    2.06
 -10  -9  17   32.44    1.95
   9  10  17   29.38    3.76
  10   9  17   32.73    3.85
 -10 -11 -17   16.78    1.24
 -11 -10 -17   16.41    1.21
 -10 -17 -11   17.10    1.44
 -11 -17 -10   15.81    1.39
  10 -17  11   15.78    1.67
  11 -17  10   17.87    1.70
 -17 -11 -10   15.90    1.13
 -10 -11 -17   14.89    1.09
 -11 -10 -17   17.60    1.25
 -17 -10 -11   15.96    1.19
 -10  11  17   10.81    2.55
  11 -17   8    6.13    1.23
   8 -17  11    5.83    1.32
  -8 -11 -17    5.54    0.93
  -8 -17 -11    4.52    0.96
 -11  -8 -17    3.61    0.77
 -11  -8 -17    3.85    0.85
  -8 -11 -17    4.14    0.70
 -17  -8 -11    3.33    0.85
  17   8 -11    4.34    1.70
   6 -17  11    6.71    0.88
 -11   6  17    6.84    1.88
   6 -17  11   11.51    1.58
  11 -17   6    7.97    1.26
  -6 -11 -17    7.09    0.95
 -11 -17  -6    8.60    1.08
  -6 -17 -11    7.81    1.10
 -17 -11  -6    6.79    0.97
  -6 -11 -17    7.91    0.83
 -11  -6 -17    9.80    1.10
  17   6 -11    4.09    1.67
 -17  -6 -11    8.74    1.10
   4 -17  11    2.50    0.70
 -11   4  17    1.66    1.42
 -11 -17  -4    3.51    0.82
  -4 -17 -11    4.37    0.97
   4 -17  11    3.73    1.30
  11 -17   4    2.61    1.08
 -17 -11  -4    4.26    0.86
 -11  -4 -17    2.42    0.85
 -17  -4 -11    3.96    0.92
  17   4 -11    1.33    1.45
   2 -17  11   17.49    1.28
 -11   2  17   10.39    2.13
 -11 -17  -2   16.88    1.33
   2 -17  11   16.73    1.83
 -17 -11  -2   16.64    1.27
  -2 -17 -11   17.87    1.50
 -17 -11  -2   15.28    2.36
  17   2 -11   15.79    2.73
   2 -17  11   15.63    1.18
   0 -17  11    1.48    0.71
 -11   0  17    1.10    1.33
 -11 -17   0    1.08    0.68
   0 -17  11    1.98    1.19
 -11 -17   0    1.52    0.71
   0 -11  17    1.32    0.82
   0 -17  11    2.91    0.71
 -17   0  11    1.24    1.27
   0 -17 -11    1.42    0.83
   0 -11 -17    1.02    0.67
 -11   0 -17    0.49    0.90
 -17 -11   0   -0.26    1.39
 -17   0 -11    1.36    0.83
  17   0 -11    0.29    1.57
  -2 -17  11   18.34    1.44
  -2 -11  17   18.81    1.58
 -11 -17   2   18.50    1.25
  -2 -17  11   19.97    1.85
  11 -17  -2   20.41    1.68
 -11 -17   2   15.70    1.27
 -11 -17   2   18.67    1.48
  -2 -11  17   19.91    1.55
 -17  -2  11   16.90    2.60
   2 -17 -11   19.68    1.65
   2 -11 -17   17.41    1.33
 -11   2 -17   17.81    1.42
 -17   2 -11   19.36    1.50
 -17 -11   2   16.51    2.62
  -2 -17  11   20.34    1.35
  17  -2 -11   13.45    2.68
 -17  -4  11    6.77    0.96
 -11 -17   4    8.41    1.12
  -4 -17  11    8.65    1.05
 -11  -4  17    6.97    0.99
  -4 -11  17    8.12    1.17
 -11 -17   4    7.05    0.82
  -4 -17  11    9.14    1.40
  11 -17  -4    9.32    1.31
 -11 -17   4    7.81    0.94
  -4 -11  17    9.47    1.20
   4 -11 -17    9.48    0.97
   4 -17 -11    8.17    1.21
 -17  -4  11    8.31    1.98
 -11   4 -17    6.83    1.11
 -17 -11   4    7.13    1.93
  11  -4 -17    7.60    2.21
 -17   4 -11    8.90    1.15
  -6 -11  17    6.17    1.11
 -17   6 -11    5.61    0.97
  11  -6 -17    7.21    2.14
  11 -17  -6    6.83    1.17
 -11 -17   6    6.79    0.93
   6 -17 -11    4.49    1.07
 -17  -6  11    4.34    1.75
 -11   6 -17    6.61    1.01
  -6  11 -17    7.87    0.89
  -6 -17  11    6.26    1.03
 -17  -6  11    6.24    0.92
 -11 -17   6    5.88    1.04
 -17 -11   6    7.06    1.14
 -11  -6  17    6.71    1.03
 -17   8 -11    4.55    0.87
  11  -8 -17    4.76    1.72
  11 -17  -8    6.49    1.20
  -8 -11  17    7.81    1.17
 -11 -17   8    6.25    0.90
  -8 -17  11    6.50    0.73
 -11   8 -17    5.81    0.96
  -8  11 -17    6.52    0.83
 -17  -8  11    5.74    1.06
 -11  -8  17    5.99    1.02
 -11 -17   8    5.21    1.02
  -8 -17  11    6.79    1.03
 -17 -11   8    5.60    1.04
 -17 -11  10   17.49    1.45
 -10 -17  11   17.86    1.19
 -11 -17  10   18.37    1.27
 -17 -10  11   16.90    1.44
 -17  11 -10   15.94    1.17
 -10  11 -17   18.20    1.26
 -11  10 -17   17.08    1.25
 -17  10 -11   17.41    1.25
 -11 -17  10   17.89    1.52
 -10 -17  11   19.99    1.61
 -11 -10  17   19.58    1.52
 -10 -11  17   16.81    1.46
  11 -17 -10   21.66    1.73
  10 -17 -11   21.15    1.73
 -17 -11 -12   21.94    1.27
 -12 -11 -17   21.13    1.27
 -11 -12 -17   23.15    1.44
  11 -17  12   23.42    1.94
 -12 -17 -11   23.87    1.61
 -12 -11 -17   22.21    1.40
  12 -17  11   24.93    1.87
 -11 -17 -12   22.64    1.58
 -12 -17  -9    1.36    0.78
  -9 -12 -17    1.19    0.66
  -9 -17 -12    1.95    0.81
 -12  -9 -17    1.19    0.60
 -17  -9 -12    0.54    0.61
  -9 -12 -17    0.70    0.54
 -12  -9 -17    0.95    0.67
   9 -17  12    3.21    1.30
  12 -17   9    1.29    1.02
   7 -17  12    6.68    0.90
  12 -17   7    8.46    1.42
  -7 -17 -12    6.92    1.04
   7 -17  12   10.11    1.62
  -7 -12 -17    6.31    0.95
  -7 -17 -12    8.91    1.13
 -17 -12  -7    9.48    1.05
 -12  -7 -17    9.33    1.06
  -7 -12 -17    6.89    0.81
 -17  -7 -12    8.32    1.03
  17   7 -12    7.13    1.89
   5 -17  12    8.29    0.98
   5 -17  12    9.06    1.58
  12 -17   5    7.03    1.31
 -12 -17  -5    8.40    1.05
  -5 -17 -12    8.24    1.12
   5 -17  12    7.52    0.89
 -17 -12  -5    9.46    1.06
 -12  -5 -17    7.39    1.03
  -5 -12 -17    6.43    0.78
  17   5 -12    8.86    2.33
 -17  -5 -12    8.35    1.09
   3 -17  12    9.14    1.03
 -12 -17  -3    8.95    1.07
  12 -17   3    8.94    1.37
 -17 -12  -3    9.62    1.08
 -12  -3 -17   10.25    1.19
 -17  -3 -12   10.62    1.21
  17   3 -12   11.14    2.30
   3 -17  12   10.22    1.00
   1 -17  12    4.38    1.31
   1 -17  12    4.32    0.81
   1 -12  17    4.85    1.02
 -17 -12  -1    5.23    0.90
 -17   1  12    6.31    1.73
  -1 -17 -12    5.43    1.07
  -1 -12 -17    5.44    0.94
  17   1 -12    4.93    2.00
   1 -17  12    5.54    0.95
 -17   1 -12    5.77    1.02
  17  -1 -12    5.99    2.09
  -1 -17  12    7.24    1.37
 -12 -17   1    4.80    0.85
  -1 -17  12    4.57    0.84
  -1 -12  17    3.55    0.96
 -17  -1  12    6.19    1.73
   1 -17 -12    7.48    1.14
   1 -12 -17    4.85    0.93
 -12   1 -17    3.92    0.95
  -1 -17  12    5.27    0.92
  -3 -17  12   15.79    1.38
 -12  -3  17   16.36    1.25
  -3 -12  17   14.30    1.49
  -3 -17  12   15.30    1.75
 -12 -17   3   15.84    1.15
  12 -17  -3   14.88    1.51
 -12 -17   3   12.68    1.16
 -12 -17   3   15.32    1.33
   3 -17 -12   14.32    1.42
   3 -12 -17   12.54    1.21
 -17  -3  12   13.45    2.35
 -12   3 -17   14.07    1.35
 -17   3 -12   15.81    1.42
  12  -3 -17   13.48    2.63
  17  -3 -12   10.49    2.47
  -3 -12  17   13.08    1.39
  -5 -12  17    9.64    1.24
  17  -5 -12   11.15    2.35
  12  -5 -17    5.44    2.04
  12 -17  -5    8.23    1.27
  -5 -12  17    9.15    1.21
 -12 -17   5   10.75    1.08
 -12 -17   5   10.25    1.22
   5 -12 -17    9.05    1.05
   5 -17 -12   10.49    1.31
 -17  -5  12   11.63    2.25
 -12   5 -17    8.82    1.13
 -17   5 -12   11.63    1.22
 -12  -5  17    8.48    1.06
 -17  -5  12    7.09    0.94
  -5 -17  12    8.92    1.15
  12 -17  -7   11.32    1.38
  12  -7 -17   10.43    2.33
 -12 -17   7   13.40    1.17
 -17 -12   7   11.95    1.33
 -17  -7  12   12.27    1.20
 -17   7 -12   11.62    1.17
 -12   7 -17   12.43    1.23
  -7 -12  17   12.40    1.35
  -7 -17  12   12.00    1.32
 -12  -7  17   11.45    1.20
 -12 -17   7   12.61    1.33
 -12 -17   9    0.95    0.64
  -9 -17  12    1.27    0.55
  12  -9 -17   -0.76    1.49
 -17   9 -12    0.86    0.67
 -12   9 -17    0.92    0.71
  12 -17  -9    1.48    0.92
   9 -17 -12    0.46    0.93
 -17 -12   9    0.62    0.82
  -9 -17  12    1.27    0.78
 -17  -9  12    1.30    0.76
 -12 -17   9    0.95    0.84
  -9 -12  17    0.89    0.88
 -12  -9  17    0.30    0.75
 -11 -17  12   20.97    1.23
 -12 -17  11   20.32    1.31
 -17 -11  12   21.36    1.53
 -17 -12  11   22.04    1.59
 -17  11 -12   19.48    1.26
 -12  11 -17   24.41    1.39
 -12 -11  17   23.36    1.63
 -11 -12  17   20.98    1.58
  11 -17 -12   23.86    1.77
  12 -17 -11   18.34    1.61
 -17 -12 -13    0.54    0.62
 -17 -13 -12    1.30    0.71
 -12 -13 -17    1.86    0.69
 -13 -12 -17    0.92    0.63
 -12 -17 -13    1.70    0.77
 -13 -17 -12    0.77    0.72
 -17 -10 -13   19.85    1.31
 -13 -10 -17   18.64    1.29
 -10 -17 -13   21.05    1.54
 -13 -10 -17   21.42    1.35
 -10 -13 -17   22.92    1.45
  13 -17  10   24.40    1.78
 -13 -17 -10   20.41    1.49
  13 -17   8    7.10    1.20
  -8 -17 -13    5.92    0.84
   8 -17  13    5.38    0.78
   8 -17  13    9.43    1.57
 -13  -8 -17    7.32    0.85
  -8 -13 -17    6.77    0.96
  -8 -17 -13    7.46    1.10
 -17  -8 -13    6.86    0.95
  17   8 -13    4.20    1.71
 -13  -8 -17    6.22    0.95
   8 -17  13    6.14    0.83
   6 -17  13   21.50    1.40
   6 -17  13   18.34    1.26
 -17 -13  -6   19.48    1.39
  13 -17   6   18.18    1.63
   6 -17  13   20.59    2.03
 -13 -17  -6   17.32    1.40
  -6 -17 -13   17.77    1.46
 -17  -6 -13   18.47    1.42
 -13  -6 -17   18.26    1.42
  17   6 -13   16.33    2.69
   4 -17  13   38.11    1.91
  13 -17   4   37.34    2.17
   4 -17  13   32.45    2.42
 -13 -17  -4   31.70    1.86
 -13 -17  -4   35.52    1.93
 -17 -13  -4   35.52    1.87
 -13  -4 -17   33.96    1.88
 -17  -4 -13   35.46    1.90
  17   4 -13   31.66    3.51
   4 -17  13   35.22    1.75
  13 -17   2    2.79    1.03
   2 -17  13    6.75    1.56
 -17   2  13    4.64    1.56
  -2 -17 -13    3.75    1.06
  17   2 -13    2.90    1.79
   2 -17  13    4.14    0.82
   2 -17  13    3.99    0.81
   2 -13  17    3.54    0.91
 -17 -13  -2    4.12    0.91
   0 -17  13    9.18    1.08
   0 -13  17    9.04    1.19
 -17 -13   0   10.96    1.18
   0 -13  17   10.46    1.25
   0 -17  13    8.19    0.98
   0 -17  13   10.34    1.65
   0 -17 -13   11.98    1.31
 -17   0  13    9.12    1.92
   0 -13 -17    9.94    1.16
 -13   0 -17    9.89    1.21
 -17   0 -13   10.64    1.19
  17   0 -13   11.43    2.65
 -17   2 -13    3.03    0.92
  17  -2 -13    4.00    1.87
  13  -2 -17    0.96    1.85
  -2 -13  17    2.86    0.93
 -13 -17   2    2.71    0.78
  -2 -17  13    2.50    0.78
   2 -17 -13    1.70    0.93
   2 -13 -17    0.79    0.77
 -17  -2  13    0.49    1.27
 -13   2 -17    1.55    0.86
  -2 -17  13    1.47    0.77
  -4 -17  13   36.37    2.04
 -13  -4  17   32.16    1.72
 -13 -17   4   34.61    1.62
  13 -17  -4   32.57    2.02
 -13 -17   4   33.94    1.82
 -13 -17   4   35.02    2.03
 -17  -4  13   28.66    3.22
   4 -17 -13   37.37    2.14
   4 -13 -17   36.61    1.90
 -13   4 -17   35.56    1.97
 -17   4 -13   35.38    1.95
  13  -4 -17   33.98    3.79
  -4 -13  17   30.11    2.02
  13 -17  -6   18.13    1.57
  -6 -13  17   23.16    1.77
  13  -6 -17   20.07    2.97
 -13 -17   6   19.89    1.39
 -17  -6  13   20.82    1.44
 -13 -17   6   21.47    1.62
 -13   6 -17   21.59    1.58
 -17   6 -13   21.59    1.53
  -6 -13  17   23.06    1.75
  -6 -17  13   23.25    1.63
 -13  -6  17   18.06    1.41
 -13 -17   8    6.00    0.88
  13  -8 -17    4.59    1.78
 -17   8 -13    7.25    1.00
 -13   8 -17    7.11    0.99
 -17 -13   8    8.37    1.19
 -17  -8  13    6.42    1.00
 -13  -8  17    7.88    1.03
  -8 -13  17    7.86    1.19
  -8 -17  13    6.45    1.04
  13 -17  -8    9.21    1.24
 -17 -10  13   19.24    1.45
 -17 -13  10   19.73    1.51
 -10 -17  13   20.48    1.16
 -13 -17  10   20.97    1.33
 -13 -10  17   18.12    1.46
 -10 -13  17   19.70    1.59
 -17  10 -13   18.15    1.27
 -13  10 -17   14.94    1.20
  10 -17 -13   18.67    1.62
  13 -17 -10   18.66    1.57
 -13 -17  12    0.85    0.57
 -12 -17  13    0.56    0.50
 -17 -13  12    1.36    0.76
 -12 -13  17    1.55    0.87
 -13 -12  17    1.64    0.77
 -17 -12  13    1.92    0.78
  13 -17 -12    1.63    0.87
  12 -17 -13    0.46    0.82
 -13 -14 -17   28.50    1.49
 -14 -17 -13   30.17    1.60
 -14 -13 -17   28.04    1.46
 -17 -13 -14   27.20    1.50
 -17 -14 -13   27.98    1.56
 -13 -17 -14   28.07    1.58
 -17 -11 -14    7.20    0.91
 -17 -14 -11    7.64    1.01
 -14 -17 -11    5.28    0.90
 -11 -14 -17    6.46    0.88
 -11 -17 -14    6.32    1.00
 -14 -11 -17    4.98    0.81
 -14 -11 -17    5.27    0.73
 -17 -11 -14    4.29    0.68
  -9 -17 -14   15.61    1.33
 -14  -9 -17   13.05    1.11
 -14 -17  -9   16.81    1.41
  14 -17   9   14.34    1.42
  -9 -14 -17   15.87    1.28
   9 -17  14   13.40    1.06
 -17  -9 -14   16.62    1.21
 -14  -9 -17   15.17    1.16
   9 -17  14   12.16    1.04
  14 -17   7    6.06    1.14
   7 -17  14    7.03    0.89
  -7 -17 -14    6.90    1.08
 -17  -7 -14    6.07    0.98
  14   7 -17    6.83    2.05
  17   7 -14    5.98    1.87
 -14  -7 -17    6.34    0.96
   7 -17  14    7.14    0.94
   5 -17  14   19.83    1.44
   5 -17  14   22.99    2.08
  14 -17   5   21.60    1.68
 -14 -17  -5   18.85    1.46
 -17 -14  -5   21.02    1.50
   5 -17  14   19.64    1.35
 -14  -5 -17   18.97    1.43
 -17  -5 -14   22.05    1.53
  14   5 -17   19.45    3.05
  17   5 -14   15.78    2.60
  14   3 -17    8.36    2.28
  17   3 -14   10.94    2.32
  14 -17   3    5.60    1.18
  -3 -17 -14    8.60    1.25
   3 -17  14    8.57    1.10
 -14  -3 -17    9.97    1.17
 -17  -3 -14    8.81    1.16
   3 -14  17   10.33    1.22
   3 -17  14    7.61    1.00
 -14 -17  -3   10.70    1.15
 -17 -14  -3    8.64    1.08
 -17 -14  -1   30.98    1.80
   1 -14  17   32.55    1.92
  14 -17   1   30.25    1.95
  -1 -14 -17   29.22    1.83
  -1 -17 -14   32.16    1.97
  14   1 -17   26.81    3.54
   1 -17  14   34.40    1.80
  17   1 -14   30.71    3.57
   1 -17  14   32.38    1.89
   1 -14  17   32.87    2.00
 -17 -14   1   35.28    1.88
  -1 -14  17   32.97    1.99
  17  -1 -14   32.52    3.71
  -1 -17  14   32.75    1.80
   1 -14 -17   36.97    1.95
   1 -17 -14   35.18    2.11
 -17  -1  14   33.60    3.26
 -14   1 -17   32.12    1.93
 -17   1 -14   33.27    1.95
  -1 -14  17   33.98    2.07
  -1 -17  14   34.61    1.95
  -3 -17  14    7.81    1.12
 -14 -17   3    6.41    0.86
 -17 -14   3    5.79    0.92
 -14 -17   3    6.82    0.92
  -3 -14  17    7.21    1.13
   3 -14 -17    6.59    1.03
   3 -17 -14    5.85    1.07
 -17  -3  14    7.08    1.80
 -14   3 -17    7.31    1.12
 -17   3 -14    7.81    1.13
  14  -3 -17    4.74    1.98
  14 -17  -5   15.90    1.42
   5 -14 -17   15.04    1.30
   5 -17 -14   17.60    1.55
  -5 -14  17   15.37    1.44
  14  -5 -17   17.01    2.84
  17  -5 -14   16.03    2.83
 -14 -17   5   18.14    1.54
 -14 -17   5   17.64    1.35
 -17  -5  14   15.79    1.21
 -14   5 -17   15.28    1.35
 -17   5 -14   16.46    1.40
 -14  -5  17   15.39    1.24
  -5 -17  14   17.94    1.45
 -14 -17   7    7.20    0.95
 -17   7 -14    6.87    0.99
  14  -7 -17    6.24    1.96
 -14   7 -17    5.49    0.96
  14 -17  -7    4.85    1.05
 -14  -7  17    4.74    0.93
  -7 -17  14    5.95    1.11
 -17  -7  14    6.01    0.94
  -7 -14  17    6.67    1.11
 -14 -17   9   20.02    1.35
 -17 -14   9   18.25    1.52
  14 -17  -9   15.90    1.41
 -17   9 -14   16.46    1.24
 -14   9 -17   18.87    1.30
 -14  -9  17   17.84    1.37
  -9 -14  17   18.19    1.56
 -17  -9  14   18.32    1.37
 -17 -14  11    5.80    1.01
 -17 -11  14    6.37    0.92
 -11 -14  17    7.02    1.09
 -14 -17  11    6.74    1.08
 -14 -11  17    7.35    1.03
 -14 -17  11    7.13    0.87
 -11 -17  14    6.10    0.61
  14 -17 -11    6.94    1.05
  11 -17 -14    6.25    1.08
 -13 -17  14   29.72    1.74
 -13 -14  17   28.39    1.66
 -14 -13  17   28.32    1.60
 -14 -17  13   30.82    1.72
 -17 -13  14   28.95    1.62
 -13 -17  14   28.82    1.31
 -17 -14  13   27.39    1.63
 -14 -17  13   27.35    1.37
  14 -13 -17   26.86    1.54
  13 -17 -14   26.14    1.62
  13 -14 -17   28.95    1.66
  14 -17 -13   27.50    1.64
 -14 -15 -17    3.02    0.65
 -15 -14 -17    3.24    0.66
 -14 -17 -15    2.90    0.69
 -15 -17 -14    2.97    0.68
 -17 -14 -15    2.65    0.66
 -17 -15 -14    1.92    0.65
 -12 -17 -15   17.91    1.32
 -15 -12 -17   17.78    1.15
 -17 -15 -12   18.28    1.31
 -17 -12 -15   18.88    1.24
 -15 -17 -12   19.69    1.34
 -12 -15 -17   18.69    1.25
 -15 -10 -17   10.51    0.96
 -17 -10 -15   12.12    0.99
 -15 -10 -17   12.94    1.01
 -15 -17 -10   12.00    1.17
 -17 -10 -15   12.99    1.08
 -17 -15 -10   11.98    1.18
 -10 -15 -17   12.07    1.11
 -10 -17 -15   12.96    1.21
 -15  -8 -17   23.51    1.32
  15 -17   8   27.98    1.73
 -17  -8 -15   24.45    1.45
  -8 -17 -15   27.79    1.65
 -17  -8 -15   26.73    1.57
 -15  -8 -17   24.73    1.51
   8 -17  15   26.18    1.47
   8 -17  15   27.56    1.47
 -15 -17  -6   10.64    1.14
  15 -17   6   11.22    1.24
   6 -15  17    6.69    1.01
   6 -17  15    9.06    0.96
 -17  -6 -15    9.63    1.07
 -15  -6 -17   10.05    1.16
   6 -17  15    9.51    1.05
   4 -17  15   15.25    1.27
   4 -15  17   18.87    1.48
  15 -17   4   14.53    1.39
   4 -15  17   17.13    1.40
 -15 -17  -4   17.39    1.35
 -17 -15  -4   16.05    1.32
  -4 -17 -15   16.54    1.50
 -15  -4 -17   15.89    1.38
 -17  -4 -15   16.04    1.36
   4 -17  15   16.30    1.26
  17   4 -15   17.80    2.79
  15   4 -17   13.31    2.54
  15 -17   2    3.99    0.99
 -17 -15  -2    4.21    0.90
   2 -17  15    4.44    0.85
   2 -15  17    2.83    0.87
 -15 -17  -2    4.69    0.92
  -2 -17 -15    4.71    1.02
  -2 -15 -17    3.77    0.98
  17   2 -15    3.81    1.83
  15   2 -17    1.53    1.69
   2 -17  15    4.53    0.91
   2 -15  17    5.04    0.96
  15 -17   0    2.53    0.95
   0 -17  15    3.45    0.82
 -17 -15   0    3.33    0.86
   0 -15  17    4.36    0.96
 -17   0 -15    1.90    0.93
  17   0 -15    2.12    1.76
  15   0 -17    1.25    1.63
 -15   0 -17    2.92    0.88
   0 -17  15    3.13    0.93
   0 -15  17    3.03    0.90
   0 -17 -15    2.98    0.91
   0 -15 -17    3.30    0.89
  -2 -17  15    3.69    0.89
  -2 -15  17    4.93    0.96
 -17 -15   2    3.83    0.91
   2 -17 -15    4.49    0.95
   2 -15 -17    3.30    0.92
  -2 -15  17    2.63    0.91
  -2 -17  15    4.31    0.96
 -17   2 -15    4.33    0.96
  15  -2 -17    4.08    1.93
 -15   2 -17    3.68    0.97
  -4 -17  15   13.89    1.37
   4 -15 -17   14.81    1.34
   4 -17 -15   16.88    1.47
 -15 -17   4   15.52    1.08
 -15 -17   4   14.70    1.23
 -15   4 -17   16.86    1.45
 -17   4 -15   17.80    1.46
  -4 -15  17   15.64    1.44
  15  -4 -17   13.77    2.67
  17  -4 -15   17.15    2.88
 -15 -17   6   10.24    1.08
 -15   6 -17    9.48    1.17
 -17   6 -15    8.41    1.06
  15 -17  -6    8.90    1.14
 -17  -6  15    8.69    0.95
  -6 -17  15    9.74    1.22
 -15  -6  17    7.31    0.95
 -15 -17   8   24.47    1.47
 -17  -8  15   24.81    1.52
  15 -17  -8   22.59    1.52
 -17   8 -15   24.13    1.53
 -15   8 -17   22.68    1.48
 -15  -8  17   20.46    1.43
  -8 -15  17   24.34    1.74
 -15 -17  10   11.16    1.03
 -15 -17  10   13.16    1.31
 -17 -10  15   14.18    1.18
 -17 -15  10   14.32    1.28
  10 -17 -15   12.06    1.30
  15 -17 -10   13.29    1.19
 -15  10 -17   12.92    1.05
 -17  10 -15   11.54    1.00
 -15 -10  17   10.93    1.10
 -10 -15  17   13.36    1.27
 -15 -12  17   18.38    1.34
 -12 -17  15   21.24    1.46
 -12 -15  17   21.95    1.45
  12 -17 -15   19.59    1.47
  12 -15 -17   19.25    1.46
  15 -17 -12   19.07    1.32
 -15 -17  12   20.94    1.21
 -17 -15  12   20.15    1.42
 -17 -12  15   18.74    1.33
 -15 -17  12   20.04    1.44
 -17 -15  14    3.37    0.73
 -17 -14  15    3.34    0.72
 -15 -17  14    3.20    0.77
 -14 -17  15    3.42    0.77
 -14 -15  17    4.03    0.79
 -15 -14  17    3.49    0.74
  14 -17 -15    3.45    0.74
  14 -15 -17    3.21    0.70
  15 -17 -14    4.33    0.77
 -15 -17  14    2.96    0.57
 -17 -16 -15   13.20    0.91
 -16 -17 -15   12.28    0.91
 -17 -15 -16   13.33    0.89
 -16 -15 -17   11.58    0.81
 -17 -16 -13    7.06    0.86
 -13 -17 -16    5.17    0.76
 -16 -13 -17    5.32    0.69
 -17 -13 -16    5.96    0.75
 -16 -17 -13    6.25    0.83
  11 -16  17   25.62    1.34
 -16 -11 -17   22.87    1.27
 -17 -11 -16   25.10    1.34
 -16 -17 -11   25.30    1.48
 -17 -16 -11   27.65    1.55
 -11 -17 -16   27.84    1.49
   9 -17  16    1.59    0.56
   9 -16  17    1.11    0.64
 -17  -9 -16    1.54    0.61
 -16 -17  -9    1.02    0.73
 -17 -16  -9    1.45    0.78
 -16  -9 -17    1.03    0.56
 -16  -9 -17    1.79    0.67
 -17  -9 -16    0.81    0.63
   9 -17  16    0.65    0.50
   9 -16  17    1.56    0.65
   7 -17  16   16.55    1.21
   7 -16  17   19.05    1.33
 -17  -7 -16   15.61    1.10
  16 -17   7   17.85    1.39
 -17  -7 -16   18.37    1.30
 -16  -7 -17   17.84    1.31
   7 -17  16   17.30    1.29
   7 -16  17   19.11    1.36
   5 -16  17   15.66    1.35
   5 -17  16   17.73    1.33
   5 -16  17   14.82    1.24
 -16 -17  -5   15.08    1.28
  16 -17   5   14.74    1.29
  -5 -17 -16   14.32    1.38
  -5 -16 -17   12.43    1.31
 -16  -5 -17   16.02    1.30
 -17  -5 -16   12.50    1.20
   5 -17  16   12.65    1.15
   3 -16  17   16.12    1.40
   3 -17  16   14.76    1.27
  16 -17   3   12.95    1.27
 -16 -17  -3   16.07    1.31
 -17 -16  -3   14.74    1.27
  -3 -17 -16   12.65    1.36
  -3 -16 -17   14.63    1.39
 -16  -3 -17   15.57    1.34
 -17  -3 -16   15.52    1.32
   3 -16  17   14.45    1.27
   3 -17  16   15.70    1.25
  16 -17   1    0.07    0.80
 -16 -17  -1    1.10    0.76
   1 -16  17    1.65    0.79
   1 -17  16    0.60    0.65
 -17 -16  -1    1.56    0.76
  -1 -17 -16    1.70    0.93
  -1 -16 -17    2.09    0.81
  17   1 -16   -0.29    1.39
  16   1 -17    0.90    1.52
   1 -17  16    1.58    0.79
   1 -16  17    0.97    0.76
  16 -17  -1    1.06    0.78
   1 -17 -16    2.69    0.92
   1 -16 -17    0.59    0.83
 -16   1 -17    2.17    0.86
 -17   1 -16    1.51    0.82
  17  -1 -16    3.61    1.90
  -1 -17  16    1.34    0.83
  -1 -16  17    0.76    0.73
  -1 -16  17    1.97    0.82
  -1 -17  16    1.52    0.72
 -17 -16   1    0.91    0.75
  -3 -16  17   18.20    1.46
 -16   3 -17   19.83    1.51
 -17   3 -16   19.31    1.49
  -3 -17  16   17.74    1.48
  -3 -16  17   20.15    1.53
   3 -16 -17   17.86    1.48
   3 -17 -16   17.74    1.45
 -16 -17   5   15.15    1.22
  -5 -17  16   13.63    1.34
 -16   5 -17   12.63    1.24
 -17   5 -16   16.49    1.35
 -16 -17   7   15.45    1.26
 -17 -16   7   19.02    1.33
 -17  -7  16   15.50    1.14
 -17   7 -16   14.10    1.24
 -16   7 -17   16.04    1.29
 -16  -7  17   14.01    1.13
 -17 -16   9    0.99    0.69
 -16 -17   9    0.70    0.64
 -16   9 -17    0.69    0.64
 -17   9 -16    1.05    0.66
  16 -17  -9    1.30    0.68
 -17  -9  16    1.67    0.72
 -16  -9  17    1.01    0.66
  -9 -16  17    1.44    0.83
 -16 -17  11   24.67    1.36
 -16 -17  11   26.37    1.58
 -17 -16  11   27.17    1.42
 -17 -11  16   24.78    1.43
  11 -17 -16   24.08    1.63
  11 -16 -17   23.95    1.61
  16 -17 -11   21.56    1.31
 -11 -17  16   26.94    1.63
 -11 -16  17   28.15    1.63
 -16 -11  17   23.72    1.42
 -16 -17  13    7.34    0.73
 -17 -16  13    7.31    0.76
  13 -16 -17    6.62    0.89
  13 -17 -16    7.03    0.91
 -16 -17  13    6.67    0.92
 -17 -13  16    6.38    0.84
 -16 -13  17    5.91    0.83
 -13 -17  16    7.16    0.93
 -13 -16  17    7.69    0.94
 -17 -16  15   10.38    0.73
 -15 -17  16   11.41    0.95
 -15 -16  17   10.16    0.91
 -16 -17  15   10.09    0.89
 -16 -15  17   11.25    0.90
 -17 -15  16    9.66    0.71
 -17 -17 -14    8.26    0.79
 -17 -14 -17    8.95    0.69
 -17 -12 -17   -0.11    0.46
 -17 -17 -12    0.14    0.60
 -17 -17 -10   36.50    1.75
 -17 -10 -17   32.67    1.42
   8 -17  17    0.05    0.51
 -17  -8 -17    0.16    0.46
 -17  -8 -17    0.37    0.59
   8 -17  17   -0.05    0.59
   6 -17  17   24.69    1.49
 -17 -17  -6   25.78    1.57
  -6 -17 -17   28.77    1.69
 -17  -6 -17   23.65    1.47
   6 -17  17   28.03    1.50
   4 -17  17    0.06    0.63
   4 -17  17   -0.32    0.73
  -4 -17 -17    0.42    0.78
 -17 -17  -4   -0.43    0.70
 -17  -4 -17   -0.51    0.73
  -2 -17 -17   10.69    1.19
   2 -17  17    8.31    1.05
 -17 -17  -2   11.98    1.16
   2 -17  17   10.93    1.11
   0 -17 -17   -0.14    0.83
   0 -17  17   -0.14    0.80
 -17 -17   0   -0.62    0.80
   0 -17  17   -0.60    0.71
 -17   0 -17   -0.55    0.87
   2 -17 -17    5.84    1.05
  -2 -17  17    4.41    0.95
 -17   2 -17    5.67    1.00
 -17 -17   4   -0.23    0.54
 -17   4 -17   -0.74    0.83
  -4 -17  17   -0.43    0.89
 -17   6 -17   24.97    1.55
  -6 -17  17   26.96    1.70
 -17 -17   6   25.72    1.51
 -17  -8  17    0.35    0.55
 -17   8 -17   -0.05    0.60
 -17 -17   8   -0.05    0.62
 -17 -17  10   34.13    1.56
 -17 -10  17   29.35    1.49
 -10 -17  17   33.02    1.75
  10 -17 -17   32.07    1.82
 -17 -17  12    0.31    0.47
 -17 -12  17   -0.09    0.54
 -12 -17  17    0.05    0.64
  12 -17 -17    0.33    0.67
 -17 -17  14    7.68    0.66
 -14 -17  17    8.95    0.86
  14 -17 -17    6.22    0.74
   0 -18   0   -0.26    0.67
   0 -18   0    0.08    0.79
   0   0  18    0.99    1.59
  -1 -18  -1   40.79    1.99
   1 -18   1   40.12    2.22
   1 -18   1   39.62    1.93
  -1 -18  -1   42.39    2.22
   1  -1  18   37.45    4.13
  -1 -18   1   37.49    1.85
   1 -18  -1   38.35    2.00
   1   1  18   35.41    4.15
  -1 -18   1   36.89    2.09
   1 -18  -1   40.56    2.21
  -2 -18  -2    0.55    0.75
  -2   2  18    0.20    0.63
  -2 -18  -2   -0.27    0.89
  -2 -18  -2    0.13    0.69
   0 -18  -2 1280.63   26.10
  -2 -18   0 1236.84   25.81
   0   2  18 1226.44   32.19
   2   0  18 1301.87   32.48
   0  -2  18 1266.49   32.18
  -2 -18   0 1321.41   26.40
   2 -18   0 1270.65   26.02
   2 -18   0 1315.27   26.54
   0 -18   2 1233.19   25.70
   0 -18  -2 1272.18   26.44
   2 -18  -2    0.43    0.77
   2   2  18    0.33    1.77
   2 -18  -2    0.09    0.93
  -3   3  18   40.62    4.40
   3  -3  18   49.16    4.59
  -3 -18  -3   44.35    2.11
  -3 -18  -3   49.67    2.37
  -3 -18  -3   49.33    2.23
 -18  -3  -3   48.44    2.15
  -3   3  18   48.47    2.10
  -1 -18  -3    1.88    0.96
  -3 -18  -1    2.60    0.93
  -3   1  18    2.05    0.75
  -1 -18  -3    0.92    0.81
  -3 -18  -1    1.91    0.75
   3  -1  18    1.31    2.17
   1  -3  18    0.66    2.00
  -3   1  18    1.97    1.96
  -3 -18  -1    1.66    0.72
  -3 -18   1    2.39    0.64
   1 -18  -3    2.12    0.94
   3 -18  -1    1.21    0.83
   1 -18  -3    2.41    0.92
  -3 -18   1    1.89    0.67
 -18   1  -3    3.08    0.90
  -3  -1  18    3.86    0.98
  -3  -1  18    0.65    1.63
   1   3  18   -1.00    2.04
   3   1  18    2.30    2.03
  -3 -18   3   42.18    1.88
  -3  -3  18   44.30    2.24
   3 -18  -3   45.84    2.29
 -18   3  -3   47.32    2.13
   3   3  18   40.01    4.51
  -4 -18  -4   -0.34    0.72
  -4 -18  -4    0.38    0.72
  -4   4  18    1.01    1.77
   4  -4  18   -0.34    1.69
 -18  -4  -4    0.56    0.76
  -2 -18  -4  950.88   19.92
  -4 -18  -2  962.61   19.83
  -2 -18  -4  945.33   20.28
  -4 -18  -2  954.16   20.09
  -2 -18  -4  949.99   20.03
  -4 -18  -2  945.85   19.87
  -4   2  18  945.68   25.76
   4  -2  18  958.16   25.80
   2  -4  18  936.44   25.91
  -4   2  18  940.71   19.86
  -4 -18   0   -0.18    0.56
   0 -18  -4   -0.25    0.89
  -4   0  18    0.07    0.73
   0 -18  -4   -0.67    0.82
  -4 -18   0    0.06    0.58
 -18   0  -4    0.06    0.76
   4   0  18    1.98    1.59
  -4   0  18    1.30    1.60
   0  -4  18   -0.67    1.89
   0   4  18   -1.02    2.08
   2   4  18  913.65   25.89
   4   2  18  945.43   25.87
  -4  -2  18  974.83   25.97
  -4 -18   2  932.84   19.46
  -2 -18   4  958.30   20.29
   2 -18  -4  937.85   20.39
  -2  -4  18  957.42   20.16
  -4 -18   2  948.28   19.53
  -4  -2  18  926.17   20.07
   2 -18  -4  938.40   20.14
 -18   2  -4  976.97   19.87
  -2 -18   4  966.38   19.57
  -4 -18   2  937.19   19.56
 -18   4  -4    0.26    0.74
  -4 -18   4   -0.24    0.89
  -4  -4  18    0.39    0.73
  -4 -18   4    0.10    0.51
   4 -18  -4   -0.39    0.91
  -4 -18   4   -0.06    0.59
   4   4  18   -0.34    1.95
  -4  -4  18   -2.01    2.04
  -5 -18  -5    8.18    1.03
  -5 -18  -5    9.58    1.14
   5 -18   5    7.47    1.27
 -18  -5  -5    8.59    0.82
 -18  -5  -5    7.58    1.72
 -18  -5  -5    9.35    1.05
  -5   5  18    9.25    2.57
   5  -5  18    6.42    2.23
  -3 -18  -5    3.67    0.92
  -5 -18  -3    6.52    0.93
  -3 -18  -5    4.92    1.03
  -5 -18  -3    5.26    0.94
  -3 -18  -5    6.58    1.05
   5  -3  18    3.63    1.98
  -3   5  18    5.57    2.60
   3  -5  18    5.11    2.30
  -5   3  18    9.61    2.68
 -18  -3  -5    5.51    0.93
   5 -18   1    2.34    0.99
   1 -18   5    2.59    1.08
  -5 -18  -1    2.44    0.84
  -1 -18  -5    3.93    1.00
  -5   1  18    3.07    0.82
  -1 -18  -5    2.41    0.88
  -5 -18  -1    2.41    0.73
  -5 -18  -1    2.83    0.77
  -5   1  18    2.30    2.11
   1  -5  18    5.12    2.22
   5  -1  18    1.63    1.75
   5   1  18    1.67    1.75
   1   5  18    1.41    2.05
  -5  -1  18    1.94    1.76
  -5 -18   1    3.79    0.77
  -1 -18   5    2.26    1.05
   1 -18  -5    2.62    0.96
   5 -18  -1    2.94    1.03
  -5  -1  18    3.63    0.86
  -5 -18   1    5.04    0.79
 -18  -5   1    4.25    1.72
   1 -18  -5    2.32    0.92
 -18   1  -5    3.72    0.94
  -5 -18   1    2.31    0.72
  -1 -18   5    2.42    0.71
 -18   3  -5    5.79    0.95
  -3 -18   5    3.97    1.09
   5 -18  -3    5.29    1.14
  -5 -18   3    4.75    1.00
  -3  -5  18    4.85    0.95
  -5  -3  18    5.22    0.97
  -5 -18   3    5.53    0.79
   3 -18  -5    5.87    1.14
  -3 -18   5    4.57    0.82
  -5 -18   3    5.56    0.85
  -5  -3  18    6.24    2.16
   3   5  18    3.51    2.22
  -3  -5  18    2.38    2.01
   5   3  18    6.40    2.38
  -5 -18   5    6.09    1.00
  -5 -18   5    7.38    1.15
   5 -18  -5    7.01    1.20
  -5  -5  18    7.83    1.12
  -5 -18   5    8.98    0.87
   5 -18  -5    9.84    1.24
 -18  -5   5    6.98    2.16
 -18   5  -5    9.63    1.07
   5   5  18    7.99    2.43
  -5  -5  18    4.39    2.00
  -6 -18  -6    0.22    0.70
  -6 -18  -6   -0.36    0.70
   6 -18   6    0.29    1.09
 -18  -6  -6    0.45    0.48
 -18  -6  -6   -0.20    1.05
 -18  -6  -6    0.12    0.69
  -6   6  18    0.35    1.82
  -6 -18  -4  569.31   13.12
  -4 -18  -6  600.73   13.28
  -4 -18  -6  611.01   13.46
  -6 -18  -4  609.60   13.23
 -18  -6  -4  583.20   12.76
 -18  -6  -4  622.58   16.78
 -18  -6  -4  603.98   13.03
 -18  -4  -6  601.97   13.09
   6  -4  18  619.37   18.78
  -4   6  18  554.85   18.72
  -6   4  18  567.34   18.42
  -6 -18  -2    7.92    1.00
  -2 -18  -6    6.68    1.10
   2 -18   6    8.20    1.36
  -6   2  18    7.68    0.99
 -18  -6  -2    5.75    1.69
  -2 -18  -6    6.73    1.09
  -2 -18  -6    8.21    1.05
  -6 -18  -2    6.36    0.92
   2  -6  18    5.23    1.97
  -6   2  18    8.21    2.22
   6  -2  18    6.83    2.01
   0 -18   6  784.23   16.40
   0  -6  18  786.51   22.91
   6   0  18  787.07   22.43
  -6   0  18  808.85   22.58
  -6 -18   0  752.69   16.48
   0 -18   6  804.10   17.40
   0 -18  -6  778.04   17.23
   6 -18   0  779.52   17.30
  -6 -18   0  782.35   16.52
  -6 -18   0  799.34   16.59
 -18  -6   0  856.16   21.34
   0 -18  -6  797.01   17.05
  -6 -18   0  757.60   16.41
 -18   0  -6  798.84   16.75
  -6   0  18  769.40   16.86
  -6  -2  18    8.08    2.23
  -6  -2  18    8.31    1.02
   2   6  18    6.91    2.42
   6   2  18    8.00    2.17
  -6 -18   2    6.91    0.84
  -6 -18   2    5.76    0.99
  -2 -18   6    6.94    1.20
   2 -18  -6    6.67    1.19
   6 -18  -2    8.42    1.28
  -6  -2  18    9.06    1.10
  -2  -6  18    6.39    1.05
  -6 -18   2    7.93    0.92
   2 -18  -6    7.31    1.17
 -18  -6   2    8.60    1.99
 -18   2  -6    5.92    1.01
  -6 -18   2    6.79    0.93
  -2 -18   6    7.61    0.93
  -4 -18   6  577.61   12.88
  -6  -4  18  575.68   13.05
  -6 -18   4  592.50   12.94
  -6  -4  18  583.03   18.37
   4   6  18  582.36   18.90
   6   4  18  586.73   18.56
  -4 -18   6  581.70   13.28
  -6 -18   4  576.52   13.00
   6 -18  -4  593.21   13.61
  -6 -18   4  577.97   12.61
 -18  -4   6  609.48   17.43
   4 -18  -6  588.19   13.32
 -18   6  -4  585.97   12.88
 -18   4  -6  601.75   12.97
  -6  -4  18  579.52   13.30
  -4  -6  18  585.22   13.31
 -18   6  -6    0.07    0.75
   6 -18  -6   -0.28    0.88
  -6 -18   6    0.89    0.88
  -6  -6  18    0.93    0.79
  -6 -18   6    0.11    0.51
 -18  -6   6    0.83    1.39
  -6 -18   6   -0.07    0.69
  -6  -6  18    0.47    0.75
   6   6  18   -0.71    2.02
   7 -18   7   59.52    2.96
  -7 -18  -7   56.49    2.55
  -7 -18  -7   58.90    2.45
 -18  -7  -7   56.41    2.14
 -18  -7  -7   60.04    2.42
  -7   7  18   56.39    5.13
  -5   7  18   13.16    2.99
  -7   5  18    9.09    2.48
  -5 -18  -7   11.16    1.19
  -7 -18  -5   11.06    1.18
  -5 -18  -7   10.95    1.19
   5 -18   7   10.00    1.44
  -7 -18  -5    9.41    1.05
   7 -18   5   11.51    1.48
 -18  -7  -5   11.01    1.00
 -18  -7  -5    8.57    1.75
 -18  -5  -7   12.59    1.94
 -18  -7  -5   10.73    1.08
 -18  -5  -7   11.84    1.19
  18   5  -7    9.13    1.96
  -7   3  18    7.81    2.42
   7  -3  18   10.78    2.57
  -7 -18  -3   10.47    1.11
  -3 -18  -7   11.95    1.23
  -3 -18  -7   14.07    1.33
  -7 -18  -3   11.10    1.11
 -18  -7  -3   12.29    1.07
 -18  -7  -3   10.73    2.09
  -3 -18  -7   14.07    1.35
 -18  -3  -7   11.90    1.22
  18   3  -7   13.98    2.41
  -7   1  18   41.23    4.21
   7  -1  18   49.57    4.54
   1 -18   7   51.71    2.69
  -7 -18  -1   51.72    2.19
  -1 -18  -7   48.48    2.50
  -7 -18  -1   54.83    2.27
  -1 -18  -7   53.52    2.48
 -18  -7  -1   60.23    4.28
  18   1  -7   51.41    4.18
  -7   1  18   50.35    2.29
   1 -18   7   52.25    2.09
  -7  -1  18   53.27    2.27
  -1 -18   7   54.90    2.24
   7   1  18   51.80    4.76
  -7  -1  18   45.52    4.43
  -7 -18   1   53.54    2.19
  -1 -18   7   51.02    2.69
   1 -18  -7   57.02    2.75
   7 -18  -1   54.81    2.70
  -7 -18   1   57.18    2.30
  -7 -18   1   54.02    2.32
   1 -18  -7   50.38    2.49
 -18  -7   1   63.02    4.54
 -18   1  -7   59.47    2.47
  -7  -1  18   55.43    2.50
  -7 -18   3   11.14    1.18
  -7  -3  18    9.47    1.06
  -3 -18   7    8.39    1.04
   7   3  18    8.01    2.45
  -7  -3  18    8.77    2.37
  -7 -18   3    8.31    0.85
  -7 -18   3    7.67    1.06
  -3 -18   7    7.87    1.26
   7 -18  -3   10.78    1.35
  -3  -7  18    9.28    1.21
  -7 -18   3   10.73    1.00
 -18  -7   3   11.31    2.20
 -18  -3   7    7.95    2.01
   3 -18  -7    8.10    1.22
 -18   3  -7   11.53    1.25
  -7  -3  18   10.34    1.26
   5   7  18   12.86    3.07
   7   5  18    6.91    2.25
  -7 -18   5   10.96    1.17
   7 -18  -5   11.85    1.38
   5 -18  -7   10.64    1.40
  -5 -18   7   10.11    1.28
  -7  -5  18    9.11    1.25
  -5  -7  18   10.47    1.22
  -5 -18   7    8.93    0.87
  -7 -18   5   10.96    0.99
 -18  -5   7   10.09    2.25
 -18   7  -5   12.22    1.16
 -18   5  -7   11.38    1.19
  -7  -5  18   10.93    1.18
  -5 -18   7    8.72    1.04
  -5  -7  18   10.72    1.24
  -7 -18   5    8.24    1.05
  -7 -18   7   62.17    2.68
  -7  -7  18   60.51    2.67
   7   7  18   62.57    5.37
  -7 -18   7   64.24    2.64
   7 -18  -7   62.65    2.96
  -7 -18   7   67.46    2.38
 -18   7  -7   67.87    2.62
   7  -7 -18   57.25    4.38
  -7  -7  18   63.76    2.90
 -18  -8  -8   -0.06    0.68
   8 -18   8    1.37    1.04
 -18  -8  -8    0.47    0.52
  -8  -8 -18    0.37    0.70
  -8   8  18    0.69    1.83
  -6   8  18  575.73   19.42
  -8   6  18  583.85   18.83
  -8 -18  -6  624.19   13.78
   6 -18   8  619.06   14.42
   8 -18   6  625.59   14.39
  -6 -18  -8  625.29   13.79
 -18  -8  -6  620.02   13.35
 -18  -8  -6  607.93   16.56
 -18  -8  -6  641.88   13.50
 -18  -6  -8  612.34   13.59
  18   6  -8  641.96   17.48
   8  -4  18   14.65    2.79
  -8   4  18   12.30    2.59
  -8 -18  -4   16.23    1.32
  -4 -18  -8   15.99    1.40
 -18  -8  -4   16.01    1.19
 -18  -8  -4   13.20    2.10
 -18  -4  -8   16.39    1.37
  18   4  -8   11.86    2.37
  -8   2  18  448.25   15.26
   8  -2  18  485.00   15.67
  -8 -18  -2  437.77   10.38
   2 -18   8  467.63   11.23
  -2 -18  -8  488.66   11.07
  -8 -18  -2  470.07   10.51
  -2 -18  -8  442.21   10.77
 -18  -8  -2  464.41   14.12
  18   2  -8  471.11   14.45
   2 -18   8  442.99   10.15
   0 -18   8   19.08    1.30
   8   0  18   22.08    3.07
  -8   0  18   12.55    2.52
  -8 -18   0   20.95    1.36
   0 -18   8   18.69    1.73
   0 -18  -8   19.20    1.63
   8 -18   0   19.95    1.75
  -8 -18   0   19.79    1.40
   0 -18  -8   18.93    1.60
   0  -8 -18   18.61    1.26
 -18  -8   0   16.91    2.56
 -18   0  -8   19.99    1.54
  18   0  -8   13.05    2.51
  -8  -2  18  432.27   10.08
  -2 -18   8  445.28   10.15
   8   2  18  432.64   15.07
  -8  -2  18  436.69   14.98
  -2 -18   8  432.41   10.69
  -8 -18   2  430.78    9.84
   2 -18  -8  435.87   10.77
   8 -18  -2  446.93   10.80
  -8 -18   2  445.46   10.22
  -2  -8  18  432.35   10.51
  -8 -18   2  449.83   10.06
 -18  -2   8  447.42   14.24
 -18  -8   2  458.17   14.36
 -18   2  -8  463.15   10.39
  -8  -2  18  443.92   10.50
  -8  -4  18   17.13    1.36
  -4 -18   8   16.03    1.30
  -8 -18   4   14.35    1.28
   8   4  18   12.01    2.71
  -4  -8  18   16.56    1.46
  -4 -18   8   13.84    1.48
   8 -18  -4   15.52    1.58
  -8 -18   4   15.62    1.18
 -18  -8   4   13.82    2.49
 -18  -4   8   16.41    2.58
 -18   4  -8   14.85    1.35
   4  -8 -18   12.13    1.98
  -8  -4  18   15.52    1.46
  -4  -8  18   15.83    1.49
  -8  -6  18  594.56   13.31
  -6  -8  18  592.29   13.47
  -8 -18   6  614.66   13.36
  -6 -18   8  598.91   13.29
   6   8  18  565.26   18.90
   8   6  18  579.21   18.57
  -6 -18   8  578.91   13.29
   6 -18  -8  600.25   13.85
   8 -18  -6  563.43   13.70
  -8 -18   6  604.20   12.87
  -6 -18   8  596.17   12.63
 -18  -6   8  628.91   17.79
 -18  -8   6  595.33   17.73
 -18   8  -6  607.07   13.04
 -18   6  -8  592.74   13.12
   8  -6 -18  598.90   17.48
  -6  -8  18  590.56   13.60
  -8  -6  18  588.41   13.60
   6  -8 -18  556.09   16.25
 -18   8  -8   -0.89    0.78
   8  -8 -18   -0.73    1.41
   8 -18  -8    1.35    0.97
 -18  -8   8    0.29    1.45
  -8  -8  18    0.09    0.89
  -8 -18   8    0.16    0.50
  -8 -18   8    0.23    0.80
 -18  -8   8    0.08    0.85
  -8  -8  18    1.34    0.78
   8   8  18   -0.69    1.85
  -9  -9 -18   23.03    1.35
   9 -18   9   22.08    1.91
 -18  -9  -9   21.63    1.39
  -9  -9 -18   24.84    1.48
  -9   9  18   22.13    3.28
  -7   9  18    2.20    2.10
  -9   7  18    0.65    1.57
  -9 -18  -7    2.41    0.85
   9 -18   7    2.20    1.12
   7 -18   9    2.66    1.25
  -7 -18  -9    1.94    0.75
 -18  -9  -7    1.14    0.58
  -9  -7 -18    1.77    0.78
  18   7  -9    2.35    1.41
 -18  -7  -9    2.56    0.77
 -18  -9  -7    1.88    0.74
  -9   5  18   11.43    2.44
  -9 -18  -5   15.16    1.28
   5 -18   9   16.86    1.72
   9 -18   5   15.51    1.62
  -5 -18  -9   12.04    1.29
 -18  -9  -5   17.31    1.23
 -18  -9  -5   13.89    2.08
 -18  -5  -9   15.86    1.37
  18   5  -9   18.96    2.62
   3 -18   9   50.86    2.09
   9  -3  18   44.35    4.42
  -9   3  18   47.79    4.55
  -9 -18  -3   48.45    2.22
  -3 -18  -9   47.97    2.45
 -18  -9  -3   53.45    2.23
  -9 -18  -3   50.38    2.26
  -3 -18  -9   47.81    2.41
 -18  -9  -3   46.48    3.80
 -18  -3  -9   50.53    2.34
  18   3  -9   46.15    4.07
   9  -1  18   25.15    3.44
  -9   1  18   23.96    3.30
   1 -18   9   26.58    2.10
  -9 -18  -1   25.81    1.54
  -9 -18  -1   24.61    1.60
 -18  -9  -1   31.19    3.26
  18   1  -9   20.44    2.94
   1 -18   9   24.98    1.50
  -1 -18   9   22.71    1.48
  -9  -1  18   19.18    3.00
   9   1  18   20.16    3.13
  -1 -18   9   20.87    1.85
  -9 -18   1   24.18    1.43
   9 -18  -1   22.37    1.77
  -9 -18   1   22.25    1.47
 -18  -1   9   26.00    3.06
 -18  -9   1   20.87    2.91
   1  -9 -18   21.30    1.37
 -18   1  -9   22.47    1.60
  18  -1  -9   21.10    2.99
  -9  -3  18   48.03    4.58
   9   3  18   45.00    4.48
  -9 -18   3   49.77    2.02
  -3 -18   9   53.54    2.66
   9 -18  -3   55.22    2.71
  -9 -18   3   51.32    2.20
  -9 -18   3   49.51    2.31
 -18  -3   9   40.82    3.86
 -18  -9   3   49.20    4.22
 -18   3  -9   54.48    2.45
  -9  -3  18   53.05    2.29
  -3 -18   9   54.90    2.37
  -9 -18   5   16.80    1.45
  -5 -18   9   15.23    1.37
  -9  -5  18   14.71    1.34
  -5  -9  18   16.61    1.50
   9   5  18   15.75    3.03
  -5 -18   9   18.61    1.66
   9 -18  -5   18.65    1.64
   5 -18  -9   20.37    1.73
   5 -18  -9   17.12    1.55
  -9 -18   5   19.21    1.31
 -18  -5   9   15.06    2.58
 -18   5  -9   18.58    1.45
   9  -5 -18   16.44    2.69
  -5  -9  18   18.87    1.64
 -18  -7   9    2.00    0.82
  -7 -18   9    2.07    0.86
  -9 -18   7    1.85    0.82
  -7  -9  18    2.59    0.90
  -9  -7  18    1.15    0.83
   7   9  18    0.36    1.84
   9   7  18    5.69    2.20
  -7 -18   9    3.22    1.04
   7 -18  -9    2.91    1.10
   9 -18  -7    2.18    1.02
  -7  -9  18    2.46    0.95
  -7 -18   9    1.85    0.59
  -9 -18   7    2.07    0.66
 -18  -9   7    3.20    1.64
 -18  -7   9    1.14    1.40
  -9   7 -18    3.38    0.81
 -18   7  -9    3.05    0.82
 -18   9  -7    1.92    0.73
   9  -7 -18    3.44    1.58
   9  -9 -18   20.88    2.66
   9 -18  -9   24.67    1.89
   9   9  18   21.96    3.27
  -9 -18   9   23.56    1.34
 -18  -9   9   20.04    1.58
 -18   9  -9   21.78    1.41
  -9   9 -18   24.38    1.47
 -18  -9   9   19.93    2.94
  -9 -18   9   21.25    1.64
  -9  -9  18   21.54    1.64
 -10  10  18    0.31    1.59
 -10 -10 -18    0.44    0.56
 -10 -18 -10    0.14    0.79
 -10 -10 -18   -0.44    0.65
 -18 -10 -10    0.94    0.66
  10 -18  10    0.55    1.12
  -8 -18 -10  521.83   11.82
  10 -18   8  525.22   12.29
   8 -18  10  520.48   12.33
  -8 -10 -18  518.42   11.30
  -8 -10 -18  504.51   11.25
 -10  -8 -18  518.11   11.46
 -18  -8 -10  533.83   11.52
  -8  10  18  457.11   16.60
 -10   8  18  453.84   15.86
 -10   6  18    0.92    1.47
 -10 -18  -6    1.30    0.71
  -6 -18 -10    0.91    0.86
  -6 -18 -10    0.53    0.69
  10 -18   6    0.85    1.05
   6 -18  10    1.19    1.15
 -18 -10  -6    0.73    0.65
 -10  -6 -18    0.26    0.71
 -18  -6 -10    0.87    0.75
  18   6 -10   -0.25    1.42
   4 -18  10  410.06    9.35
 -10   4  18  396.55   13.94
  10 -18   4  402.16   10.20
 -10 -18  -4  413.31    9.69
  -4 -18 -10  404.73    9.81
  -4 -18 -10  424.07   10.02
 -18 -10  -4  425.40    9.56
 -18 -10  -4  394.77   12.61
 -10  -4 -18  410.08    9.60
 -18  -4 -10  415.66    9.72
  18   4 -10  416.61   13.44
 -10 -18  -2    3.42    0.79
   2 -18  10    4.69    1.34
 -18 -10  -2    3.71    1.39
  10  -2  18    3.06    1.89
 -10   2  18    3.86    1.88
   2 -18  10    4.05    0.78
 -10 -18  -2    4.96    0.88
 -18 -10  -2    5.11    0.89
  18   2 -10    4.91    1.78
   0 -18  10  461.72   10.46
  10   0  18  450.58   15.06
 -10   0  18  434.46   14.74
   0 -18  10  447.52   11.16
 -10 -18   0  458.11   10.36
 -10 -18   0  460.13   10.43
   0 -10 -18  445.31   10.31
 -18   0  10  469.89   14.39
 -18 -10   0  451.27   14.40
 -18   0 -10  468.82   10.67
  18   0 -10  462.85   14.86
 -10  -2  18    3.61    1.69
  10   2  18    4.89    1.81
 -10 -18   2    5.78    0.82
  -2 -18  10    4.77    1.31
  10 -18  -2    4.38    1.07
 -10 -18   2    5.73    0.86
 -18 -10   2    3.89    1.64
   2 -18 -10    3.96    1.04
   2 -10 -18    3.05    0.74
 -18  -2  10    4.20    1.57
  18  -2 -10    5.64    2.07
 -18   2 -10    4.39    0.99
  -2 -18  10    4.59    0.89
 -10 -18   2    2.59    0.86
  -4 -10  18  419.58   10.13
 -10  -4  18  398.56    9.64
  -4 -18  10  412.83    9.82
  10   4  18  401.60   14.18
  -4 -18  10  404.23   10.08
  10 -18  -4  402.70   10.22
 -10 -18   4  406.65    9.80
 -10 -18   4  415.49    9.54
 -18 -10   4  437.87   14.15
 -18  -4  10  438.00   13.85
   4 -10 -18  416.11    9.41
   4 -18 -10  426.62   10.16
 -10   4 -18  420.94    9.80
 -18   4 -10  425.39    9.86
  10  -4 -18  432.39   14.37
 -18  -6  10    1.27    0.76
 -10  -6  18    0.59    0.71
 -10 -18   6    0.77    0.83
  -6 -18  10    0.38    0.73
  -6 -10  18    1.73    0.88
  10   6  18    1.58    1.65
  -6 -18  10    1.11    1.01
  10 -18  -6   -0.09    0.93
   6 -18 -10    0.77    0.91
 -10 -18   6    0.60    0.60
 -18  -6  10    1.40    1.31
 -10   6 -18    0.69    0.74
 -18   6 -10    0.70    0.77
  10  -6 -18   -0.85    1.74
   8  10  18  492.27   16.99
  10  -8 -18  478.79   15.23
   8 -18 -10  523.15   12.36
  10 -18  -8  518.66   12.24
  -8 -18  10  504.76   11.11
 -18 -10   8  523.10   11.92
 -10 -18   8  527.70   11.38
 -18  -8  10  520.11   11.79
 -18  -8  10  513.11   16.02
  -8  10 -18  527.18   11.44
 -10   8 -18  508.73   11.52
 -18   8 -10  509.61   11.52
 -10  -8  18  505.71   11.80
  -8 -18  10  532.51   11.98
  -8 -10  18  521.73   12.00
 -10 -18   8  522.49   11.92
  10 -18 -10    0.55    0.93
 -10 -18  10    0.05    0.55
 -10  10 -18   -0.41    0.64
 -18 -10  10    0.07    0.75
 -10 -10  18    0.23    0.78
 -10 -18  10   -0.08    0.81
 -18  10 -10   -0.06    0.61
 -11 -11 -18   19.36    1.19
 -11 -18 -11   18.09    1.44
  11 -18  11   18.12    1.72
 -11 -11 -18   18.23    1.26
  -9  11  18    9.70    2.48
   9 -18  11    8.87    1.54
  11 -18   9    9.82    1.44
  -9 -18 -11    9.05    1.13
 -11  -9 -18    8.85    0.90
  -9 -11 -18    8.35    0.96
  -9 -11 -18   10.16    0.92
 -11  -9 -18    9.66    1.00
 -18  -9 -11    7.72    0.92
  -7 -18 -11   17.38    1.39
 -11 -18  -7   17.28    1.42
  -7 -18 -11   19.01    1.51
  11 -18   7   19.29    1.73
   7 -18  11   20.04    1.92
 -18 -11  -7   17.72    1.29
  -7 -11 -18   16.85    1.15
 -11  -7 -18   19.08    1.38
 -18  -7 -11   18.94    1.38
  18   7 -11   13.70    2.30
   5 -18  11    4.27    0.77
  11 -18   5    4.03    1.16
  -5 -18 -11    5.26    1.03
   5 -18  11    5.54    1.48
 -11 -18  -5    4.40    0.89
  -5 -18 -11    4.73    1.02
 -18 -11  -5    5.34    0.90
 -11  -5 -18    3.97    0.88
 -18  -5 -11    6.05    1.05
  18   5 -11    3.12    1.63
   3 -18  11    6.12    0.88
 -11   3  18    5.08    1.74
 -11 -18  -3    6.28    0.96
  11 -18   3    6.76    1.25
 -18 -11  -3    8.10    0.98
 -11  -3 -18    6.80    1.04
 -18  -3 -11    6.59    1.03
  18   3 -11    7.08    2.02
 -11   1  18    0.57    1.39
   1 -18  11    1.15    0.72
 -11 -18  -1    0.33    0.76
   1 -18  11    1.50    1.17
   1 -11  18    1.42    0.90
 -11 -18  -1    2.09    0.76
 -18 -11  -1    2.01    0.78
 -18   1  11    1.77    1.40
  -1 -18 -11    1.43    0.89
  -1 -11 -18    1.56    0.75
 -18 -11  -1    1.28    1.45
  18   1 -11    2.00    1.66
  -1 -18  11    1.77    0.76
 -11  -1  18    0.57    1.31
 -11 -18   1    0.91    0.57
  -1 -18  11    2.14    1.17
 -11 -18   1    1.45    0.72
  -1 -11  18    1.09    0.88
   1 -18 -11    1.63    0.95
   1 -11 -18    0.85    0.72
 -18  -1  11    0.26    1.26
 -11   1 -18    0.94    0.84
 -18 -11   1    3.01    1.59
 -18   1 -11    1.09    0.81
  18  -1 -11    1.48    1.61
 -11 -18   3    8.82    1.14
 -11  -3  18    8.96    1.00
  -3 -18  11   10.40    1.13
  -3 -11  18   10.90    1.32
 -11 -18   3    8.50    0.89
  -3 -18  11   10.41    1.51
  11 -18  -3    8.73    1.27
 -11 -18   3    9.64    1.06
 -18  -3  11    6.57    1.96
   3 -18 -11    9.05    1.29
   3 -11 -18    8.26    0.99
 -11   3 -18    8.62    1.18
 -18   3 -11   10.16    1.26
 -18 -11   3    7.69    2.06
  11  -3 -18    5.34    1.94
  18  -3 -11    7.03    2.18
  -3 -11  18   10.59    1.31
  -5 -11  18    6.20    1.15
 -18   5 -11    6.61    1.07
  11  -5 -18    8.92    2.35
  11 -18  -5    6.56    1.22
 -11 -18   5    6.24    0.89
   5 -11 -18    6.37    0.90
   5 -18 -11    5.25    1.14
 -18  -5  11    6.81    1.94
 -11   5 -18    7.70    1.09
 -18  -5  11    6.47    0.95
  -5 -18  11    6.27    1.03
 -11 -18   5    6.32    1.03
 -11  -5  18    6.54    0.98
  11  -7 -18   22.91    3.07
   7 -18 -11   23.24    1.85
  11 -18  -7   20.95    1.76
 -11 -18   7   22.33    1.40
 -18  -7  11   19.52    1.44
  -7  11 -18   21.13    1.33
 -11   7 -18   19.05    1.46
 -18   7 -11   23.09    1.52
 -18  -7  11   23.28    3.09
  -7 -18  11   21.17    1.59
  -7 -11  18   21.51    1.65
 -11  -7  18   18.90    1.47
 -11 -18   7   18.63    1.53
  11  -9 -18    5.06    1.74
 -18   9 -11    8.37    1.00
   9 -18 -11    9.41    1.32
  11 -18  -9    9.50    1.32
   9  11  18    8.52    2.34
  -9 -18  11   10.73    0.86
 -11 -18   9   10.10    0.99
 -18 -11   9   10.02    1.20
 -18  -9  11   11.13    1.16
  -9  11 -18    9.32    0.96
 -11   9 -18    9.86    1.05
  -9 -18  11    9.52    1.23
 -11 -18   9   10.92    1.28
  -9 -11  18    8.08    1.22
 -11  -9  18   10.52    1.21
 -11 -18  11   18.33    1.17
 -18 -11  11   18.98    1.46
 -11  11 -18   17.32    1.22
 -11 -18  11   14.57    1.42
 -11 -11  18   18.09    1.48
  11 -18 -11   16.56    1.56
 -12 -12 -18    0.10    0.58
 -12 -18 -12   -0.25    0.72
 -18 -10 -12  416.14    9.23
 -12 -10 -18  405.27    9.21
 -12 -10 -18  396.05    9.12
 -10 -18 -12  426.47    9.68
 -12 -18 -10  425.33    9.69
  10 -18  12  432.64   10.19
  12 -18  10  397.17    9.91
 -10 -12 -18  404.61    9.28
  12 -18   8    7.83    1.28
   8 -18  12    9.12    1.52
  -8 -18 -12    6.00    1.04
 -12  -8 -18    6.32    0.95
  -8 -12 -18    6.36    0.78
 -18  -8 -12    6.84    0.95
   6 -18  12  450.97   10.09
  -6 -18 -12  458.18   10.56
 -12 -18  -6  465.42   10.52
  12 -18   6  449.65   10.90
   6 -18  12  446.47   11.19
  -6 -18 -12  467.81   10.64
 -18 -12  -6  481.42   10.36
  -6 -12 -18  418.30    9.75
 -18  -6 -12  467.63   10.47
 -12  -6 -18  451.44   10.36
  18   6 -12  429.51   13.98
   4 -18  12   15.52    1.22
 -12 -18  -4   14.05    1.29
  12 -18   4   12.88    1.53
  18   4 -12   11.90    2.41
 -18  -4 -12   13.21    1.29
 -12  -4 -18   16.00    1.35
 -18 -12  -4   16.12    1.30
 -12 -18  -2  450.71   10.37
   2 -18  12  446.12   11.18
  12 -18   2  456.87   10.91
 -18 -12  -2  456.57   10.36
   2 -12  18  446.57   10.71
 -18   2  12  459.63   14.07
  -2 -18 -12  456.48   10.78
  -2 -12 -18  457.41   10.48
  18   2 -12  466.22   14.75
   2 -18  12  439.51   10.05
   2 -18  12  445.24   10.31
   0 -18  12    9.74    1.11
 -12 -18   0    8.41    1.00
   0 -18  12    8.10    1.49
   0 -18 -12    6.98    1.18
   0 -12 -18    8.75    1.08
 -18   0  12    7.72    1.89
 -18   0 -12    8.81    1.21
  18   0 -12    5.31    1.97
 -12   0 -18    8.39    1.17
   0 -18  12    7.24    0.93
 -18 -12   0    8.00    1.02
   0 -12  18    6.33    1.13
 -12 -18   0    8.87    1.08
  -2 -18  12  468.21   10.75
  -2 -12  18  429.48   10.89
  -2 -18  12  466.26   11.29
 -12 -18   2  446.76   10.28
 -12 -18   2  455.03   10.53
   2 -12 -18  460.94   10.54
 -18  -2  12  469.99   14.41
   2 -18 -12  470.92   11.11
 -18   2 -12  477.73   10.79
 -12   2 -18  474.13   10.79
  12  -2 -18  462.31   15.48
  -2 -12  18  466.94   11.02
  18  -2 -12  500.66   15.61
  -4 -12  18   18.11    1.56
 -12  -4  18   12.75    1.17
  -4 -18  12   16.80    1.42
 -12 -18   4   14.22    1.03
  12 -18  -4   12.93    1.45
   4 -12 -18   14.36    1.21
 -12 -18   4   15.40    1.25
 -12 -18   4   16.75    1.43
 -18  -4  12   15.07    2.46
   4 -18 -12   15.32    1.48
 -18   4 -12   16.52    1.42
 -12   4 -18   16.73    1.42
  -4 -12  18   15.43    1.51
  12  -4 -18   10.47    2.53
  -6 -12  18  450.67   10.88
  12  -6 -18  464.23   14.86
  12 -18  -6  459.51   10.92
 -12 -18   6  464.68   10.71
 -12 -18   6  456.98   10.27
 -18  -6  12  440.31   10.30
 -18  -6  12  449.79   14.37
 -18   6 -12  464.24   10.54
 -12   6 -18  453.25   10.46
  -6 -18  12  464.18   10.68
 -12  -6  18  435.18   10.37
  -6 -12  18  450.21   10.78
  12 -18  -8    5.58    1.14
   8 -18 -12    7.11    1.30
  12  -8 -18    4.68    1.74
 -18   8 -12    5.53    0.94
 -12 -18   8    6.39    0.85
 -12   8 -18    6.46    0.92
  -8 -12  18    7.33    1.19
 -18  -8  12    6.58    1.00
 -12 -18   8    4.35    1.03
  -8 -18  12    6.53    1.10
 -12  -8  18    6.12    0.98
 -10 -18  12  408.97    9.01
 -12 -18  10  403.83    9.21
 -18 -12  10  416.90    9.76
 -18 -10  12  415.83    9.63
 -12 -18  10  418.05    9.80
 -10 -18  12  422.39    9.84
 -12 -10  18  409.87    9.67
 -10 -12  18  412.87    9.79
 -18  10 -12  405.43    9.26
 -12  10 -18  405.77    9.29
  10 -18 -12  421.70   10.14
  12 -18 -10  415.91    9.99
 -12 -18  12    0.18    0.50
 -18 -12  12   -0.26    0.72
 -12 -12  18   -0.40    0.72
  12 -18 -12   -0.08    0.81
 -18 -13 -13    1.82    0.77
 -13 -13 -18    2.78    0.65
 -13 -18 -13    2.12    0.77
 -18 -11 -13    0.76    0.68
 -11 -13 -18    0.89    0.61
 -13 -11 -18    0.34    0.56
 -11 -18 -13    0.50    0.73
 -13 -18 -11    1.81    0.84
 -13 -11 -18    1.37    0.53
 -18 -11 -13    0.75    0.53
 -13  -9 -18    9.06    0.98
 -18  -9 -13    8.99    0.99
  13 -18   9    9.39    1.36
  -9 -18 -13    8.52    1.17
 -13  -9 -18    8.61    0.85
   9 -18  13    9.48    1.45
  13 -18   7    9.93    1.35
  -7 -18 -13   10.62    1.12
 -13 -18  -7   13.30    1.28
   7 -18  13   12.38    1.62
  -7 -18 -13   13.64    1.33
 -18  -7 -13   13.81    1.22
 -13  -7 -18   10.84    1.14
   7 -18  13   10.12    0.95
   5 -18  13   16.43    1.24
   5 -18  13   18.71    1.95
 -13 -18  -5   16.83    1.36
  13 -18   5   15.73    1.52
 -18 -13  -5   17.10    1.33
 -18  -5 -13   18.77    1.42
 -13  -5 -18   16.86    1.36
  18   5 -13   13.29    2.49
   3 -18  13    3.75    0.85
 -13 -18  -3    3.34    0.81
  13 -18   3    2.47    1.06
   3 -18  13    3.24    0.71
   3 -13  18    2.46    0.89
 -18 -13  -3    2.72    0.82
  -3 -18 -13    4.17    1.01
 -13  -3 -18    2.80    0.83
 -18  -3 -13    3.76    0.91
  18   3 -13    2.23    1.70
   1 -18  13    5.86    0.87
 -18 -13  -1    7.24    0.99
   1 -13  18    6.31    1.07
   1 -18  13    6.24    0.96
   1 -13  18    7.41    1.18
 -18   1  13    7.18    1.78
  -1 -18 -13    6.18    1.18
  -1 -13 -18    7.58    1.09
 -13 -18  -1    5.74    0.91
   1 -18  13    8.20    1.57
  18   1 -13    3.50    1.72
  -1 -18  13    5.84    0.98
 -13 -18   1    7.99    1.01
  -1 -13  18    6.58    1.14
 -18 -13   1    7.58    1.06
 -13 -18   1    4.98    0.83
  -1 -18  13    7.27    1.44
 -18  -1  13    4.90    1.67
   1 -18 -13    5.75    1.16
   1 -13 -18    6.85    1.03
 -13   1 -18    7.72    1.14
  13  -1 -18    7.01    2.22
 -18   1 -13    7.27    1.11
  18  -1 -13    6.96    2.14
  -3 -18  13    4.71    0.95
 -13 -18   3    4.13    0.74
  -3 -13  18    5.40    1.10
 -13 -18   3    5.19    0.92
   3 -13 -18    5.23    0.90
   3 -18 -13    4.87    1.05
 -18  -3  13    4.32    1.55
 -13   3 -18    5.15    0.95
  18  -3 -13    3.07    1.87
 -18   3 -13    4.43    1.01
  13  -3 -18    4.70    2.09
   5 -18 -13   24.84    1.73
  13 -18  -5   21.51    1.70
  -5 -13  18   20.18    1.63
  13  -5 -18   16.07    2.71
 -13 -18   5   21.48    1.44
 -18  -5  13   18.82    1.32
 -13 -18   5   23.08    1.67
 -18   5 -13   21.78    1.58
 -13   5 -18   21.27    1.54
 -18  -5  13   17.09    2.57
 -13  -5  18   20.53    1.39
  -5 -13  18   22.45    1.69
  -5 -18  13   19.13    1.54
 -13 -18   7   13.27    1.15
 -13 -18   7   13.81    1.37
 -18  -7  13   12.21    1.15
  -7 -13  18   13.96    1.37
 -13  -7  18   14.33    1.24
  -7 -18  13   13.42    1.33
 -18   7 -13   13.81    1.24
 -13   7 -18   14.37    1.27
  13 -18  -7   13.32    1.43
 -18  -9  13   13.39    1.26
 -13 -18   9   11.73    1.05
 -13 -18   9   11.02    1.35
  -9 -18  13   13.38    1.34
 -13  -9  18   10.37    1.16
  -9 -13  18   12.13    1.29
 -13   9 -18   11.58    1.09
 -18   9 -13   12.20    1.10
   9 -18 -13   12.32    1.40
  13 -18  -9   16.19    1.42
 -13 -18  11    1.31    0.58
  13 -18 -11    0.44    0.77
  11 -18 -13    0.86    0.86
 -18 -13  11    0.93    0.73
 -13 -11  18    1.75    0.76
 -18 -11  13    1.26    0.72
 -11 -13  18    1.17    0.78
 -13 -18  13    1.17    0.47
 -18 -13  13    0.93    0.72
 -13 -13  18    1.91    0.78
  13 -18 -13    0.85    0.80
 -14 -18 -14    1.29    0.65
 -18 -14 -14    0.23    0.56
 -14 -12 -18  243.21    5.84
 -12 -18 -14  253.73    6.21
 -14 -18 -12  241.91    6.14
 -18 -12 -14  250.99    6.07
 -18 -14 -12  258.97    6.17
 -18 -10 -14    3.12    0.67
 -14 -10 -18    2.57    0.67
  14 -18  10    3.45    1.06
 -18 -10 -14    2.76    0.72
 -18 -14 -10    2.43    0.80
 -10 -18 -14    2.93    0.88
 -14 -10 -18    2.18    0.61
 -14 -18 -10    2.76    0.79
 -18  -8 -14  384.54    8.79
 -14  -8 -18  378.63    8.74
  14 -18   8  377.51    9.13
  -8 -18 -14  380.59    9.01
 -14 -18  -6    6.63    1.04
  14 -18   6    8.02    1.22
  -6 -18 -14    6.79    1.00
   6 -18  14    7.46    0.90
 -18  -6 -14    6.93    1.04
 -14  -6 -18    7.70    1.09
   6 -18  14    6.09    0.78
   4 -18  14  382.57    8.80
 -14 -18  -4  372.63    8.89
  14 -18   4  374.24    9.16
   4 -14  18  375.39    9.06
 -18 -14  -4  376.88    8.84
  -4 -18 -14  370.74    9.18
 -18  -4 -14  376.96    8.90
 -14  -4 -18  379.27    8.90
  14   4 -18  366.18   13.13
   4 -18  14  371.20    8.61
  18   4 -14  357.07   12.58
 -14 -18  -2    0.85    0.69
  14 -18   2    0.08    1.01
  -2 -18 -14   -0.08    0.84
  -2 -14 -18   -0.07    0.76
   2 -18  14    0.68    0.69
   2 -14  18   -0.24    0.80
  14   2 -18   -1.54    1.80
  18   2 -14   -0.57    1.52
   2 -18  14    0.06    0.64
 -18 -14  -2    0.73    0.70
   2 -14  18   -0.08    0.76
   0 -18  14  556.69   12.56
   0 -14  18  565.78   12.86
 -18 -14   0  563.03   12.44
 -14 -18   0  555.88   12.30
   0 -18 -14  570.72   12.84
   0 -14 -18  546.53   12.50
 -14   0 -18  566.62   12.59
 -18   0 -14  565.17   12.61
   0 -14  18  555.38   12.70
   0 -18  14  565.81   12.33
  18   0 -14  520.41   16.80
  -2 -18  14    0.81    0.74
 -14 -18   2    0.45    0.53
 -14 -18   2    0.71    0.65
  -2 -14  18    0.64    0.77
 -18 -14   2    0.33    0.73
   2 -18 -14    0.25    0.90
   2 -14 -18    0.48    0.75
 -18  -2  14    0.72    1.26
 -14   2 -18   -0.37    0.81
 -18   2 -14   -0.44    0.83
  18  -2 -14    0.61    1.50
  14  -2 -18   -0.94    1.79
  -4 -18  14  374.67    8.86
 -14 -18   4  340.86    8.04
   4 -18 -14  376.27    8.99
   4 -14 -18  352.60    8.52
 -14 -18   4  365.89    8.54
 -18 -14   4  365.29    8.60
 -18  -4  14  339.19   11.79
 -18   4 -14  364.39    8.72
 -14   4 -18  373.98    8.75
  -4 -14  18  358.80    8.92
  14  -4 -18  354.46   12.87
 -14 -18   6    6.82    0.94
 -18   6 -14    7.03    1.07
 -14   6 -18    8.45    1.13
 -14 -18   6    8.49    1.22
 -18  -6  14    7.42    0.90
  -6 -14  18    7.24    1.15
  -6 -18  14    6.99    1.06
 -14  -6  18    7.49    0.93
  14 -18  -6    7.23    1.13
 -14 -18   8  407.10    9.12
 -14 -18   8  384.07    9.45
 -18  -8  14  384.56    9.14
 -14  -8  18  389.03    9.21
  -8 -18  14  418.84    9.60
  -8 -14  18  411.00    9.60
 -18   8 -14  396.78    9.16
 -14   8 -18  400.96    9.17
   8 -18 -14  398.00    9.82
  14 -18  -8  414.82    9.57
 -14 -18  10    3.57    0.72
  10 -18 -14    2.36    0.91
  14 -18 -10    1.99    0.81
 -18 -10  14    3.48    0.78
 -10 -14  18    3.37    0.92
 -14 -10  18    3.35    0.85
 -14  10 -18    2.68    0.68
 -18  10 -14    2.16    0.66
 -14 -12  18  248.31    6.24
 -12 -14  18  259.48    6.35
  12 -18 -14  246.78    6.42
  14 -12 -18  245.17    6.11
  14 -18 -12  248.51    6.29
 -14 -18  12  247.04    5.84
 -18 -12  14  253.63    6.22
  14 -14 -18    0.14    0.56
  14 -18 -14    0.61    0.63
 -14 -18  14    0.91    0.67
 -14 -14  18   -0.46    0.65
 -15 -18 -15    6.32    0.72
 -18 -15 -15    4.93    0.66
 -15 -13 -18    0.43    0.46
 -13 -18 -15    1.45    0.60
 -15 -18 -13    1.33    0.63
 -18 -13 -15    0.47    0.57
 -18 -15 -13    0.79    0.57
  11 -15  18    5.19    0.77
 -18 -11 -15    5.64    0.78
 -18 -15 -11    5.54    0.87
 -11 -18 -15    4.99    0.84
 -15 -11 -18    3.99    0.64
 -15 -18 -11    5.76    0.89
  15 -18   9    1.45    0.89
 -18  -9 -15    0.66    0.59
 -18 -15  -9    1.25    0.75
 -15  -9 -18    0.99    0.61
 -18  -9 -15    0.60    0.57
   7 -15  18   32.71    1.79
 -15 -18  -7   27.38    1.67
 -18  -7 -15   30.45    1.52
  15 -18   7   29.51    1.80
  -7 -18 -15   27.64    1.55
   7 -15  18   30.44    1.71
 -18  -7 -15   32.55    1.71
 -15  -7 -18   31.34    1.66
   7 -18  15   30.79    1.52
 -15 -18  -5    8.93    1.03
  15 -18   5    8.10    1.16
   5 -18  15    7.43    0.88
   5 -15  18    6.96    1.02
 -18 -15  -5    6.55    0.97
  -5 -15 -18    6.83    1.08
  -5 -18 -15    8.36    1.15
   5 -18  15    6.46    0.94
   5 -15  18    8.10    1.08
 -15  -5 -18    7.85    1.04
 -18  -5 -15    7.89    1.04
 -15 -18  -3    6.88    0.95
  15 -18   3    6.72    1.11
   3 -18  15    6.08    0.84
   3 -15  18    4.99    0.97
 -15 -18  -3    4.77    0.94
 -18 -15  -3    7.86    1.03
  -3 -18 -15    6.75    1.15
  -3 -15 -18    6.46    1.06
   3 -18  15    6.77    0.97
   3 -15  18    6.32    1.05
 -18  -3 -15    5.16    0.98
 -15  -3 -18    7.51    1.03
  15 -18   1    2.93    0.94
   1 -18  15    5.91    0.89
   1 -15  18    5.50    1.01
 -18 -15  -1    5.69    0.97
  -1 -18 -15    5.01    1.05
  -1 -15 -18    4.12    0.98
 -15 -18  -1    6.20    0.90
   1 -18  15    6.22    0.98
   1 -15  18    4.38    0.96
  -1 -15  18    7.07    1.17
 -15 -18   1    6.18    0.87
  15 -18  -1    3.94    1.03
   1 -18 -15    7.86    1.14
   1 -15 -18    7.44    1.06
 -18   1 -15    7.84    1.14
 -15   1 -18    7.32    1.11
  -1 -18  15    7.65    1.05
 -18 -15   1    8.08    1.03
  -1 -15  18    8.68    1.16
  -3 -18  15    7.31    1.08
  -3 -15  18    7.53    1.06
 -15 -18   3    7.92    1.02
 -18 -15   3    6.61    0.98
 -15 -18   3    8.10    0.85
   3 -15 -18    7.19    0.99
   3 -18 -15    7.48    1.13
 -18   3 -15   10.52    1.21
 -15   3 -18    7.81    1.10
 -15   5 -18    7.82    1.08
 -18   5 -15    7.08    1.08
  -5 -18  15    7.91    1.13
 -15 -18   5    7.06    0.97
 -15 -18   7   33.52    1.70
 -18  -7  15   31.99    1.62
 -18   7 -15   34.55    1.80
 -15   7 -18   31.73    1.74
 -15  -7  18   33.58    1.66
  -7 -18  15   33.40    1.91
  -7 -15  18   37.76    2.05
 -15 -18   9    0.97    0.58
 -15   9 -18    2.23    0.69
 -18   9 -15    0.57    0.62
   9 -18 -15   -0.08    0.86
  15 -18  -9    1.01    0.74
 -18  -9  15    0.83    0.62
 -15  -9  18    1.69    0.73
  -9 -15  18    0.14    0.81
 -15 -18  11    5.03    0.73
  15 -18 -11    5.11    0.89
  11 -18 -15    4.50    0.92
 -18 -11  15    4.65    0.81
 -11 -15  18    5.91    0.99
 -15 -11  18    4.23    0.80
 -15 -18  13    0.45    0.45
  13 -18 -15    1.03    0.65
  13 -15 -18    0.62    0.63
  15 -18 -13    0.78    0.57
 -15 -18  13    1.98    0.72
 -13 -18  15    1.59    0.69
 -15 -13  18    1.11    0.64
 -13 -15  18    0.62    0.66
 -18 -15  15    3.84    0.57
  15 -18 -15    3.49    0.57
 -15 -18  15    2.86    0.68
 -16 -18 -14  180.06    4.44
 -18 -14 -16  176.77    4.27
 -18 -16 -14  187.69    4.42
 -16 -12 -18    0.86    0.44
 -16 -18 -12    1.76    0.61
 -18 -12 -16    1.57    0.55
 -18 -16 -12    1.53    0.65
 -16 -18 -10  253.25    5.73
 -18 -10 -16  232.91    5.34
 -18 -16 -10  252.67    5.72
  10 -16  18  230.48    5.45
 -18  -8 -16    0.30    0.49
 -18 -16  -8    0.92    0.69
   8 -16  18   -0.22    0.66
 -18  -8 -16    0.87    0.62
 -16  -8 -18    1.11    0.65
   8 -16  18    0.56    0.67
   6 -16  18  356.24    8.05
   6 -18  16  350.22    7.77
 -16 -18  -6  355.29    7.97
  16 -18   6  340.93    7.86
  -6 -18 -16  328.11    7.87
   6 -16  18  350.85    7.94
  -6 -18 -16  346.87    8.14
  -6 -16 -18  354.31    8.12
 -18  -6 -16  364.15    7.96
 -16  -6 -18  350.32    7.90
 -16 -18  -4    2.84    0.82
  16 -18   4    1.05    0.85
  -4 -18 -16    3.51    0.91
  -4 -16 -18    2.73    0.92
 -16  -4 -18    2.60    0.80
 -18  -4 -16    2.82    0.84
   4 -18  16    1.76    0.71
   4 -16  18    2.58    0.86
   4 -18  16    1.98    0.68
   4 -16  18    2.13    0.77
 -18 -16  -4    2.96    0.82
 -16 -18  -2  349.67    8.09
  16 -18   2  325.42    8.06
 -16 -18  -2  347.25    8.16
 -18 -16  -2  357.71    8.17
  -2 -18 -16  341.92    8.37
  -2 -16 -18  329.17    8.21
   2 -16  18  339.84    8.29
   2 -18  16  337.70    8.14
   2 -16  18  343.29    8.25
   2 -18  16  331.73    7.95
 -16 -18   0    3.57    0.75
  16 -18   0    2.82    0.89
   0 -18 -16    2.75    0.91
   0 -16 -18    2.82    0.81
   0 -16  18    4.32    0.95
   0 -18  16    4.18    0.91
 -16   0 -18    5.05    0.96
 -18   0 -16    4.45    0.97
   0 -16  18    3.69    0.89
 -18 -16   0    5.33    0.90
   0 -18  16    3.37    0.78
  -2 -18  16  352.15    8.34
  -2 -16  18  338.45    8.39
 -18 -16   2  344.12    8.15
  16 -18  -2  331.06    8.11
 -16 -18   2  331.77    7.81
   2 -16 -18  336.50    8.19
   2 -18 -16  342.03    8.40
 -18   2 -16  353.66    8.33
 -16   2 -18  354.88    8.32
  -2 -16  18  335.75    8.27
 -16   4 -18    3.21    0.82
 -18   4 -16    1.85    0.84
  -4 -18  16    2.23    0.82
  -4 -16  18    2.68    0.90
 -16 -18   4    3.36    0.82
 -16 -18   6  375.83    8.59
 -18   6 -16  379.28    8.75
 -16   6 -18  367.75    8.69
  -6 -18  16  368.46    8.85
   8 -18 -16    0.61    0.86
 -18  -8  16    0.34    0.56
  -8 -18  16    0.33    0.75
 -16  -8  18    0.70    0.59
  -8 -16  18    0.73    0.78
 -16   8 -18    0.53    0.65
 -18   8 -16    0.80    0.64
 -16 -18   8    1.03    0.65
 -18 -16   8    0.43    0.63
 -18 -16  10  268.32    6.13
 -18 -10  16  242.62    6.01
 -16 -18  10  264.06    6.02
  10 -18 -16  250.19    6.51
 -10 -16  18  261.09    6.41
 -16 -10  18  233.49    5.98
 -16 -18  12    0.74    0.49
 -18 -16  12    1.72    0.56
  12 -16 -18    1.41    0.70
  12 -18 -16    1.04    0.70
 -16 -12  18    1.38    0.61
 -12 -18  16    1.77    0.68
 -12 -16  18    1.50    0.69
  14 -18 -16  176.75    4.44
  14 -16 -18  171.74    4.36
 -14 -16  18  201.12    4.67
 -18 -16  14  192.29    4.37
 -14 -18  16  196.25    4.69
 -16 -14  18  183.09    4.53
 -18 -17 -13   15.98    1.00
 -17 -18 -13   15.38    0.99
 -18 -13 -17   15.21    0.84
 -13 -18 -17   16.92    1.08
 -18 -11 -17    0.16    0.44
 -17 -18 -11    0.14    0.58
 -18 -17 -11   -0.05    0.56
 -11 -18 -17    0.25    0.65
  -9 -18 -17   29.53    1.59
  -9 -17 -18   28.68    1.58
 -17  -9 -18   25.25    1.29
 -18  -9 -17   25.15    1.27
 -18  -9 -17   23.71    1.14
 -18 -17  -9   29.42    1.52
   7 -17  18    5.75    0.79
  -7 -17 -18    5.52    0.94
  -7 -18 -17    6.46    1.01
 -17 -18  -7    5.43    0.85
 -17  -7 -18    4.77    0.82
 -18  -7 -17    5.14    0.85
   7 -18  17    4.27    0.68
   7 -17  18    5.11    0.77
   5 -17  18    9.41    1.00
   5 -18  17   11.18    1.03
 -18 -17  -5    8.27    1.00
 -17 -18  -5   10.27    1.04
  -5 -17 -18    9.57    1.13
  -5 -18 -17   10.30    1.12
 -18  -5 -17    9.69    1.06
 -17  -5 -18    9.69    1.04
   5 -18  17   10.79    0.93
   5 -17  18    9.24    0.98
   3 -18  17    5.90    0.82
   3 -17  18    6.58    0.91
 -18 -17  -3    8.12    0.98
   3 -17  18    7.30    0.98
   3 -18  17    8.68    1.01
  -3 -18 -17    8.55    1.08
  -3 -17 -18    7.33    1.06
 -17 -18  -3    8.87    0.97
 -17  -3 -18    6.28    0.93
 -18  -3 -17    6.89    0.99
  -1 -18 -17    0.07    0.75
  -1 -17 -18    1.53    0.78
   1 -17  18    0.26    0.72
   1 -18  17    1.41    0.77
   1 -18  17   -0.06    0.61
   1 -17  18    0.12    0.67
 -17 -18  -1    0.59    0.76
 -18 -17  -1    1.24    0.73
 -17 -18  -1   -0.28    0.68
 -17 -18   1    0.62    0.58
 -18 -17   1    0.70    0.70
  -1 -17  18    0.83    0.75
   1 -17 -18   -0.20    0.71
   1 -18 -17   -0.14    0.81
  -1 -17  18    0.20    0.73
  -1 -18  17    0.53    0.77
 -17   1 -18    0.39    0.77
 -18   1 -17    0.72    0.77
 -17 -18   3    4.23    0.65
 -18 -17   3    5.17    0.72
   3 -17 -18    5.44    0.91
   3 -18 -17    5.75    0.99
 -17   3 -18    6.32    0.97
 -18   3 -17    5.56    0.96
  -3 -17  18    7.16    1.06
  -3 -18  17    6.01    0.99
 -18   5 -17    9.92    1.08
 -17   5 -18   11.64    1.11
 -17 -18   5   13.41    1.12
  -5 -18  17   10.50    1.18
  -5 -17  18   10.90    1.16
 -17 -18   7    5.62    0.82
 -18 -17   7    4.89    0.82
 -17   7 -18    3.97    0.77
 -18   7 -17    4.56    0.81
  -7 -18  17    5.94    0.94
   9 -18 -17   22.68    1.55
   9 -17 -18   25.24    1.64
 -17   9 -18   23.43    1.25
 -18   9 -17   23.50    1.25
 -17 -18   9   25.01    1.32
 -18 -17   9   26.38    1.37
 -17  -9  18   23.61    1.24
  -9 -17  18   28.00    1.59
 -17 -18  11    0.34    0.48
 -18 -17  11    0.12    0.48
  11 -17 -18    1.10    0.71
  11 -18 -17    0.82    0.66
 -17 -11  18    0.16    0.52
 -11 -18  17    0.50    0.62
 -11 -17  18    0.05    0.63
 -18 -17  13   14.61    0.85
 -13 -18  17   14.30    1.01
 -17 -18  13   13.15    0.77
 -13 -17  18   14.59    1.00
  13 -18 -17   12.69    0.93
  13 -17 -18   12.13    0.92
 -18 -18 -12  143.98    3.64
 -12 -18 -18  140.36    3.70
 -18 -18 -10   -0.52    0.61
 -10 -18 -18   -0.52    0.61
 -18  -8 -18  219.59    5.40
  -8 -18 -18  245.24    5.80
  -6 -18 -18    0.58    0.69
 -18 -18  -6    0.51    0.62
 -18  -6 -18    0.92    0.66
   6 -18  18    0.61    0.56
   4 -18  18  238.24    5.83
 -18 -18  -4  230.26    5.81
  -4 -18 -18  243.76    6.05
 -18  -4 -18  228.60    5.85
   4 -18  18  230.80    5.67
  -2 -18 -18    0.25    0.70
   2 -18  18    0.94    0.68
 -18 -18  -2    0.37    0.61
   2 -18  18    0.16    0.57
 -18 -18  -2   -0.05    0.64
 -18 -18   0  367.52    8.29
   0 -18 -18  359.31    8.42
 -18 -18   0  348.01    8.07
 -18   0 -18  348.84    8.36
   0 -18  18  364.40    8.42
   2 -18 -18    0.24    0.74
  -2 -18  18   -0.06    0.69
 -18   2 -18    0.97    0.74
 -18 -18   2    0.17    0.48
 -18   4 -18  243.70    6.21
  -4 -18  18  255.36    6.33
 -18 -18   6   -0.10    0.59
 -18   6 -18    0.59    0.68
  -6 -18  18    0.46    0.66
 -18   8 -18  229.93    5.64
   8 -18 -18  239.33    6.18
  10 -18 -18    0.11    0.63
 -18 -18  10    0.30    0.49
 -18 -18  12  138.25    3.36
 -12 -18  18  142.07    3.64
  12 -18 -18  131.83    3.59
   0 -19  -1   32.97    1.81
  -1 -19   0   32.57    1.75
   0   1  19   28.28    3.63
   1   0  19   32.77    4.00
   0  -1  19   32.47    3.85
   0 -19   1   31.96    1.71
  -1 -19   0   34.28    2.02
   1 -19   0   34.13    2.09
   0 -19  -1   29.85    1.96
   1 -19   0   32.53    1.78
  -2 -19  -1   46.04    2.11
  -1 -19  -2   43.64    2.12
  -2   1  19   45.78    2.16
  -1   2  19   46.49    2.14
   2  -1  19   48.14    4.65
   1  -2  19   40.30    4.44
  -2 -19  -1   44.90    2.30
  -1 -19  -2   42.30    2.26
  -2 -19   1   46.04    2.00
   1 -19  -2   43.52    2.21
  -2  -1  19   44.94    2.24
   1   2  19   53.51    4.98
   2   1  19   48.11    4.69
   2 -19  -1   48.39    2.46
   2 -19  -1   44.74    2.20
   1 -19  -2   44.93    2.42
  -3 -19  -2   37.05    1.90
  -3 -19  -2   35.75    2.03
  -2 -19  -3   38.94    2.12
  -2   3  19   35.72    1.81
  -2 -19  -3   38.32    1.99
  -3 -19  -2   36.85    1.91
  -3   2  19   36.17    1.87
  -3   2  19   35.63    4.15
  -2   3  19   32.22    3.93
   3  -2  19   31.57    3.97
   2  -3  19   30.88    3.93
   0 -19  -3   14.08    1.34
  -3 -19   0   12.69    1.14
  -3   0  19   14.60    1.31
   0 -19  -3   15.74    1.46
   0  -3  19   10.52    2.66
   3   0  19   10.42    2.59
  -3   0  19   15.51    3.02
   0   3  19   11.42    2.71
   2 -19  -3   38.94    2.07
  -2  -3  19   39.48    2.12
  -3  -2  19   40.05    2.07
   3   2  19   43.36    4.49
  -3  -2  19   40.04    4.31
   3 -19  -2   34.02    1.95
   2 -19  -3   34.09    2.13
  -4 -19  -3   47.08    2.27
  -3 -19  -4   46.12    2.32
  -4 -19  -3   47.32    2.16
  -3 -19  -4   47.07    2.17
  -3 -19  -4   44.70    2.15
  -4 -19  -3   43.66    2.11
 -19  -3  -4   44.70    2.16
   3  -4  19   45.12    4.61
  -3   4  19   40.00    4.42
  -4   3  19   44.73    4.57
   4  -3  19   44.02    4.61
  -1 -19  -4   41.49    2.24
  -4 -19  -1   42.99    1.99
  -1 -19  -4   40.67    2.12
  -4 -19  -1   40.58    1.96
  -4   1  19   38.26    2.02
  -4   1  19   37.98    4.21
   4  -1  19   40.41    4.33
   1  -4  19   36.76    4.20
   1   4  19   34.29    4.08
   4   1  19   35.95    4.10
  -4  -1  19   35.63    4.00
  -1 -19   4   38.85    2.20
  -4 -19   1   36.42    1.75
   1 -19  -4   35.06    2.14
   1 -19  -4   39.47    2.10
 -19   1  -4   40.41    2.04
  -4  -1  19   40.07    2.08
  -3 -19   4   54.44    2.17
  -4 -19   3   55.13    2.19
  -3  -4  19   48.90    4.80
   3   4  19   55.32    5.10
   4   3  19   45.28    4.71
  -4  -3  19   47.30    4.67
  -4 -19   3   52.50    2.51
  -3 -19   4   52.16    2.53
   3 -19  -4   58.17    2.62
  -3  -4  19   53.60    2.52
 -19   3  -4   50.61    2.34
  -4  -3  19   54.10    2.51
  -4 -19  -5   56.91    2.45
  -5 -19  -4   54.91    2.37
  -5 -19  -4   54.24    2.41
  -4 -19  -5   53.22    2.49
 -19  -5  -4   55.14    2.08
 -19  -5  -4   58.07    4.11
  -4 -19  -5   52.16    2.42
  -5 -19  -4   55.28    2.40
 -19  -4  -5   52.03    2.32
   5  -4  19   57.15    5.16
   4  -5  19   49.17    4.81
  -5   4  19   47.49    4.78
   2 -19   5    9.95    1.43
  -5 -19  -2    9.35    1.17
  -2 -19  -5   11.70    1.30
  -5 -19  -2    9.84    1.04
  -2 -19  -5   12.53    1.29
  -5 -19  -2   11.32    1.11
 -19  -5  -2   14.95    2.44
  -5   2  19   11.26    1.10
   5  -2  19   10.02    2.57
  -5   2  19    9.09    2.50
  -2   5  19    9.46    2.62
   2  -5  19    6.82    2.28
   5   0  19   28.91    3.75
  -5   0  19   20.93    3.38
   0   5  19   30.05    4.01
   0  -5  19   25.53    3.72
  -5 -19   0   25.35    1.48
   0 -19   5   23.51    1.84
   0 -19  -5   23.37    1.77
   5 -19   0   24.90    1.86
 -19  -5   0   29.95    3.20
   0 -19  -5   23.72    1.68
  -5 -19   0   23.98    1.45
 -19   0  -5   24.60    1.62
  -5   0  19   25.05    1.67
  -2 -19   5   13.44    1.09
  -5  -2  19   12.00    2.74
   5   2  19   14.20    3.02
   2   5  19    9.17    2.57
  -2  -5  19   10.74    2.69
  -5 -19   2   14.44    1.34
  -5 -19   2   11.90    1.04
   2 -19  -5   14.13    1.44
  -2 -19   5   13.81    1.44
   5 -19  -2   13.67    1.44
  -2  -5  19   13.92    1.35
  -5 -19   2   12.97    1.09
  -5 -19   2   13.11    1.09
   2 -19  -5   15.31    1.42
 -19  -5   2   11.91    2.29
 -19   2  -5   14.40    1.33
  -5  -2  19   12.96    1.31
  -5 -19   4   64.46    2.46
  -4 -19   5   58.36    2.37
  -5  -4  19   54.52    4.96
  -4  -5  19   59.14    5.22
   4   5  19   65.61    5.61
   5   4  19   52.39    4.99
  -5 -19   4   63.03    2.68
  -4 -19   5   61.81    2.72
   4 -19  -5   63.82    2.78
   5 -19  -4   53.20    2.76
  -4 -19   5   62.73    2.21
  -5 -19   4   59.17    2.26
 -19  -4   5   62.98    4.64
 -19   4  -5   61.61    2.57
  -5  -4  19   64.54    2.81
  -4  -5  19   61.77    2.74
  -5 -19  -6    2.06    0.81
  -6 -19  -5    3.00    0.84
  -5 -19  -6    2.40    0.79
   5 -19   6    1.37    1.06
   6 -19   5    2.92    1.12
  -6 -19  -5    2.00    0.78
 -19  -6  -5    3.80    0.63
 -19  -5  -6    3.03    1.28
 -19  -6  -5    2.01    1.17
  -5   6  19    0.36    1.90
  -6   5  19    4.96    1.96
 -19  -5  -6    1.84    0.78
  -3 -19  -6    3.39    0.85
  -6 -19  -3    2.86    0.82
  -3 -19  -6    2.98    0.89
  -6 -19  -3    2.78    0.79
 -19  -6  -3    1.47    0.64
  -6 -19  -3    3.31    0.78
 -19  -6  -3    2.18    1.43
  -3 -19  -6    3.63    0.91
  -3   6  19    1.49    1.84
   6  -3  19    1.04    1.71
  -6   3  19    2.44    1.79
 -19  -3  -6    2.68    0.83
  -6 -19  -1   44.98    2.03
   1 -19   6   42.47    2.47
  -1 -19  -6   40.28    2.30
  -1 -19  -6   43.39    2.25
 -19  -6  -1   45.57    3.85
  -6 -19  -1   42.32    1.96
  -6   1  19   44.39    2.13
  -6   1  19   39.70    4.22
   6  -1  19   42.38    4.36
  -1 -19   6   45.77    1.96
  -6  -1  19   50.03    2.17
   1   6  19   40.65    4.58
   6   1  19   44.73    4.56
  -6  -1  19   41.88    4.42
  -6 -19   1   47.26    2.01
  -1 -19   6   48.15    2.55
  -6 -19   1   46.28    2.19
   1 -19  -6   47.00    2.46
   6 -19  -1   46.78    2.49
  -1  -6  19   45.93    2.36
  -6 -19   1   47.58    2.06
  -6 -19   1   48.47    2.07
   1 -19  -6   46.19    2.35
 -19  -6   1   48.49    4.11
 -19   1  -6   45.25    2.20
  -6  -1  19   48.10    2.35
 -19   3  -6    4.10    0.90
   6 -19  -3    3.99    1.11
  -3 -19   6    4.15    1.06
  -6 -19   3    2.61    0.89
  -6  -3  19    4.53    0.98
  -3  -6  19    3.50    0.90
  -6 -19   3    3.71    0.73
 -19  -3   6    6.06    1.90
   3 -19  -6    2.25    0.88
 -19  -6   3    3.84    1.67
  -6  -3  19    2.89    0.80
   3   6  19    1.50    1.85
   6   3  19    4.95    2.21
  -6  -3  19    2.40    1.83
  -3 -19   6    2.38    0.68
  -6 -19   3    2.82    0.74
 -19   5  -6    1.31    0.79
  -5 -19   6    0.32    0.89
   6 -19  -5    1.34    0.98
  -6 -19   5    0.37    0.81
   5 -19  -6    1.33    0.95
  -5  -6  19    0.95    0.82
  -6  -5  19    1.11    0.84
  -5 -19   6    2.96    0.52
  -6 -19   5    2.63    0.63
 -19  -5   6    3.08    1.65
  -6 -19   5    1.29    0.70
  -5 -19   6    1.14    0.68
  -6  -5  19    1.30    0.75
  -5  -6  19    1.83    0.83
   5   6  19   -0.37    1.88
  -6 -19  -7   38.96    2.06
  -7 -19  -6   43.11    2.08
   7 -19   6   36.14    2.31
   6 -19   7   38.37    2.45
  -7 -19  -6   39.02    1.94
  -6 -19  -7   38.02    2.00
 -19  -7  -6   40.60    1.76
 -19  -7  -6   37.33    3.18
 -19  -6  -7   42.20    2.02
 -19  -7  -6   41.86    1.97
  -6   7  19   32.24    4.20
  -7   6  19   27.47    3.76
  -7 -19  -4   13.95    1.27
  -4 -19  -7   13.86    1.34
  -4 -19  -7   13.97    1.42
   7 -19   4   12.49    1.49
  -7 -19  -4   14.25    1.23
 -19  -7  -4   16.11    1.14
 -19  -7  -4   16.94    2.40
  -4 -19  -7   14.81    1.39
 -19  -4  -7   11.86    1.98
 -19  -4  -7   14.94    1.36
   7  -4  19   12.03    2.61
  -4   7  19   10.96    2.84
  -7   4  19    7.53    2.24
  -2 -19  -7   39.52    2.23
  -2 -19  -7   41.04    2.15
  -7 -19  -2   41.71    1.97
 -19  -7  -2   41.38    3.70
   2 -19   7   40.73    2.47
  -7 -19  -2   39.56    1.93
  -2   7  19   37.07    4.47
  -7   2  19   38.28    4.24
   7  -2  19   33.02    4.03
   0 -19   7   18.53    1.24
   0   7  19   25.61    3.78
   7   0  19   14.93    2.85
  -7   0  19   17.31    3.15
  -7 -19   0   20.95    1.32
  -7 -19   0   18.11    1.38
   0 -19   7   17.11    1.69
   0 -19  -7   17.68    1.62
   7 -19   0   18.56    1.71
  -7 -19   0   22.40    1.41
 -19  -7   0   16.41    2.60
   0 -19  -7   19.06    1.53
  -7 -19   0   16.87    1.22
 -19   0  -7   18.68    1.50
  -7   0  19   16.61    1.43
  -7  -2  19   41.68    2.00
  -2 -19   7   42.42    1.95
  -7  -2  19   38.50    4.22
   2   7  19   38.67    4.47
   7   2  19   43.46    4.49
  -7 -19   2   39.65    1.79
  -2 -19   7   42.06    2.34
  -7 -19   2   41.83    2.03
   2 -19  -7   38.83    2.32
   7 -19  -2   41.14    2.40
  -7 -19   2   42.11    1.97
  -7 -19   2   39.49    1.90
  -2  -7  19   44.52    2.29
   2 -19  -7   38.33    2.21
 -19  -2   7   42.51    3.84
 -19  -7   2   39.90    3.76
 -19   2  -7   41.54    2.12
  -7  -2  19   38.80    2.14
  -4 -19   7   13.92    1.19
  -7  -4  19   12.92    1.22
  -7 -19   4   13.85    1.19
  -7  -4  19   11.95    2.71
  -4  -7  19   12.54    1.32
   4   7  19   10.99    2.82
   7   4  19    9.83    2.43
  -7 -19   4   12.89    1.24
   7 -19  -4   11.00    1.39
  -4 -19   7   10.74    1.42
   4 -19  -7   12.54    1.35
  -7 -19   4   13.41    1.08
 -19  -4   7   11.15    2.30
 -19   4  -7   12.86    1.34
  -4  -7  19   12.01    1.38
  -7  -4  19   12.36    1.34
  -7 -19   6   42.05    2.07
  -6  -7  19   43.20    2.23
  -6 -19   7   43.53    2.09
  -7  -6  19   41.32    2.13
   6   7  19   36.18    4.20
   7   6  19   32.61    4.16
  -7 -19   6   40.03    2.05
  -6 -19   7   39.96    2.13
   7 -19  -6   37.49    2.29
   6 -19  -7   38.18    2.36
  -6 -19   7   41.61    1.75
  -7 -19   6   39.54    1.80
 -19  -6   7   44.86    4.15
 -19  -7   6   32.57    3.55
 -19   6  -7   39.82    2.02
   6  -7 -19   36.17    3.49
  -6  -7  19   43.35    2.34
   7  -6 -19   35.60    3.67
  -7  -6  19   45.59    2.40
  -8 -19  -7   10.39    1.19
  -7 -19  -8    9.39    1.12
  -7 -19  -8    9.01    1.05
   7 -19   8    9.67    1.53
   8 -19   7    7.79    1.45
 -19  -8  -7    9.11    0.89
 -19  -7  -8    9.63    1.06
  -7   8  19    5.71    2.41
  -8   7  19    8.24    2.43
  -5 -19  -8   14.26    1.37
  -8 -19  -5   14.60    1.30
   5 -19   8   14.75    1.71
  -5 -19  -8   16.29    1.40
   8 -19   5   11.85    1.56
 -19  -8  -5   14.74    1.14
 -19  -8  -5   12.33    2.07
 -19  -5  -8   15.46    1.31
  -5   8  19   13.69    3.01
  -8   5  19   13.78    2.80
  -8 -19  -3    7.08    0.98
  -3 -19  -8    6.82    1.12
 -19  -8  -3    7.30    0.92
 -19  -8  -3    4.81    1.68
  -3 -19  -8    6.36    1.05
 -19  -3  -8    6.08    1.00
  -8   3  19    4.97    2.02
  -3   8  19    3.16    2.15
   8  -3  19    3.69    1.83
  -8 -19  -1   25.19    1.55
   1 -19   8   20.87    1.91
  -1 -19  -8   27.89    1.90
  -8 -19  -1   25.11    1.53
  -1 -19  -8   26.40    1.80
  -8 -19  -1   24.78    1.46
 -19  -8  -1   23.16    2.98
   1 -19   8   25.33    1.46
   8  -1  19   23.75    3.42
  -8   1  19   21.51    3.23
  -8  -1  19   21.65    3.21
   8   1  19   22.09    3.31
  -8 -19   1   24.28    1.41
  -1 -19   8   24.38    1.95
   1 -19  -8   23.81    1.88
   8 -19  -1   23.73    1.89
  -1  -8  19   26.02    1.82
  -8 -19   1   25.42    1.51
   1 -19  -8   21.92    1.73
 -19  -8   1   27.86    3.24
 -19   1  -8   26.17    1.71
  -1 -19   8   24.13    1.47
 -19   3  -8    6.16    1.06
  -3 -19   8    6.18    1.20
   8 -19  -3    6.38    1.19
  -8  -3  19    7.24    1.13
  -3  -8  19    5.72    1.07
  -8 -19   3    6.57    0.88
 -19  -3   8    4.71    1.71
 -19  -8   3    2.52    1.61
  -8 -19   3    6.62    0.94
  -3 -19   8    6.39    0.93
  -8  -3  19    6.78    0.94
   8   3  19    4.79    2.08
   3   8  19    7.05    2.58
  -8  -3  19    5.97    2.05
  -8  -5  19   15.32    1.35
  -5 -19   8   16.15    1.34
  -5  -8  19   18.71    1.55
  -8 -19   5   16.58    1.37
   5   8  19   16.70    3.35
   8   5  19   13.49    2.82
  -5 -19   8   17.42    1.53
   5 -19  -8   16.67    1.65
   8 -19  -5   15.61    1.64
  -8 -19   5   17.33    1.23
 -19  -5   8   13.79    2.47
 -19   5  -8   17.19    1.42
  -8  -5  19   17.19    1.55
  -5  -8  19   16.05    1.48
  -8 -19   7    8.17    1.08
  -7 -19   8    9.16    1.10
  -8  -7  19    9.14    1.13
  -7  -8  19    9.27    1.19
   7   8  19    3.59    2.22
   8   7  19    9.09    2.50
  -7 -19   8   10.16    1.25
   8 -19  -7   12.03    1.43
   7 -19  -8    7.12    1.22
 -19  -8   7    5.83    1.93
 -19  -7   8   12.72    2.47
 -19   7  -8   12.19    1.20
  -7  -8  19   10.31    1.29
  -7 -19   8   11.22    0.88
  -8 -19   7   12.28    1.02
   8  -7 -19    9.67    2.18
   8 -19   9   28.35    2.13
  -9 -19  -8   22.70    1.60
   9 -19   8   24.83    1.95
  -8  -9 -19   24.96    1.47
  -9  -8 -19   27.61    1.59
 -19  -8  -9   26.48    1.56
  -8   9  19   16.55    3.08
  -9   8  19   13.42    2.77
  -6   9  19   24.23    3.77
  -9   6  19   26.63    3.48
   9 -19   6   32.01    2.19
  -9 -19  -6   31.24    1.83
   6 -19   9   32.87    2.24
  -6 -19  -9   27.01    1.70
 -19  -9  -6   31.69    1.61
  -9  -6 -19   29.50    1.70
 -19  -6  -9   27.73    1.69
  19   6  -9   29.55    3.17
  -9 -19  -4    8.04    1.03
   9 -19   4    7.00    1.31
  -4 -19  -9    7.25    1.13
 -19  -9  -4    9.05    0.97
 -19  -9  -4    5.28    1.64
  -4 -19  -9    6.48    1.09
  19   4  -9    7.40    1.95
 -19  -4  -9    7.23    1.03
  -9   4  19   10.30    2.39
  -9   2  19    7.59    2.24
   9  -2  19   11.72    2.68
  -9 -19  -2    8.38    1.01
  -2 -19  -9   11.61    1.37
   2 -19   9   11.19    1.58
 -19  -9  -2    9.66    1.09
  -2 -19  -9   10.27    1.26
 -19  -9  -2   10.60    2.15
  19   2  -9    8.85    2.28
   2 -19   9   10.90    0.98
   9   0  19   23.51    3.37
  -9   0  19   24.16    3.32
   0 -19   9   24.24    2.01
  -9 -19   0   23.12    1.46
   0 -19  -9   21.82    1.81
  -9 -19   0   25.54    1.57
   0  -9 -19   25.72    1.43
 -19  -9   0   26.03    3.13
 -19   0  -9   25.70    1.69
   0 -19   9   25.52    1.51
  -9  -2  19   11.82    2.57
   9   2  19   10.48    2.55
  -9 -19   2    9.89    0.96
  -2 -19   9   10.72    1.50
   2 -19  -9   12.32    1.46
   9 -19  -2   12.95    1.42
  -2  -9  19   12.13    1.33
  -9 -19   2   11.73    1.13
  -9 -19   2    9.43    1.03
 -19  -9   2    9.00    2.19
 -19  -2   9    9.28    2.13
 -19   2  -9   13.41    1.33
  -9  -2  19   11.23    1.09
  -2 -19   9    9.76    1.06
 -19   4  -9    9.19    1.18
  -4 -19   9    9.48    1.35
   9 -19  -4    9.05    1.35
  -9 -19   4    9.49    1.11
  -4  -9  19    8.78    1.25
  -9 -19   4   11.00    1.07
 -19  -9   4   11.28    2.31
 -19  -4   9   10.29    2.18
  -4  -9  19   12.38    1.35
  -4 -19   9   12.81    1.20
   9   4  19    8.02    2.15
  -9  -4  19    8.32    1.07
  -6 -19   9   29.37    1.78
  -6  -9  19   28.80    1.91
  -9  -6  19   32.41    1.82
  -9 -19   6   29.09    1.76
   6   9  19   23.14    3.68
   9   6  19   29.71    3.66
  -6 -19   9   31.29    1.97
   6 -19  -9   28.84    2.08
   9 -19  -6   28.12    2.05
  -9 -19   6   30.01    1.59
 -19  -6   9   32.06    3.59
  -9   6 -19   30.27    1.81
 -19   6  -9   28.65    1.75
  -6  -9  19   28.88    1.96
   9  -6 -19   24.96    3.16
   8   9  19   22.32    3.43
   9   8  19   26.55    3.55
   9  -8 -19   27.54    3.03
   9 -19  -8   27.53    1.96
   8 -19  -9   28.03    1.98
  -9 -19   8   29.30    1.49
  -8 -19   9   26.71    1.39
 -19  -8   9   33.21    3.62
  -8   9 -19   28.35    1.59
  -9   8 -19   26.58    1.61
 -19   8  -9   27.53    1.62
 -19  -9   8   24.12    3.13
  -9 -19   8   28.92    1.76
  -8 -19   9   29.61    1.83
  -9  -8  19   27.77    1.79
  -8  -9  19   30.40    1.84
 -19  -9 -10    1.61    0.71
  -9 -10 -19    0.27    0.66
 -10  -9 -19    0.80    0.65
   9 -19  10    3.23    1.25
  10 -19   9    3.78    1.28
  10 -19   7   11.76    1.53
  -7 -19 -10   13.91    1.23
 -10 -19  -7   14.50    1.33
   7 -19  10   15.56    1.74
 -19 -10  -7   15.57    1.15
  -7 -10 -19   15.15    1.15
 -10  -7 -19   15.04    1.27
 -19  -7 -10   15.33    1.28
  -7  10  19   14.33    3.03
 -10   7  19   10.20    2.31
 -10   5  19   14.94    2.58
   5 -19  10   18.12    1.82
  10 -19   5   14.51    1.58
 -10 -19  -5   15.41    1.37
  -5 -19 -10   11.72    1.26
 -19 -10  -5   15.31    1.22
 -10  -5 -19   15.52    1.27
 -19  -5 -10   15.02    1.31
  19   5 -10   14.87    2.50
   3 -19  10   24.10    1.44
 -10   3  19   29.64    3.48
 -10 -19  -3   23.15    1.58
  10 -19   3   23.03    1.91
  -3 -19 -10   25.77    1.83
 -19 -10  -3   24.64    1.53
 -19 -10  -3   23.64    2.82
 -10  -3 -19   26.26    1.64
 -19  -3 -10   27.90    1.71
  19   3 -10   23.63    3.06
 -10   1  19    9.43    2.24
  10  -1  19   12.51    2.58
 -10 -19  -1   11.21    1.10
   1 -19  10   12.76    1.55
  -1 -19 -10   10.94    1.35
 -19 -10  -1   10.74    1.14
 -10 -19  -1   10.93    1.17
  -1 -10 -19   10.25    1.06
 -19   1  10   11.18    2.18
 -19 -10  -1   11.17    2.26
  19   1 -10    9.49    2.27
   1 -19  10   11.07    1.05
 -10  -1  19    8.83    2.18
  10   1  19    9.09    2.24
 -10 -19   1   10.70    1.04
  -1 -19  10   11.42    1.50
   1 -19 -10   11.53    1.44
 -10 -19   1   11.13    1.09
   1 -10 -19    9.97    1.02
 -19 -10   1    7.99    2.13
 -19  -1  10   11.49    2.26
 -19   1 -10   11.87    1.28
 -10   1 -19   11.17    1.20
  -1 -19  10   11.10    1.09
  10   3  19   28.21    3.54
 -10 -19   3   26.65    1.44
  -3 -19  10   28.40    2.05
  10 -19  -3   25.85    1.96
 -10 -19   3   30.47    1.80
 -10 -19   3   32.13    1.71
 -19 -10   3   28.58    3.42
 -19  -3  10   26.66    3.18
   3 -19 -10   26.36    1.93
 -10   3 -19   30.15    1.79
 -19   3 -10   30.01    1.82
 -10  -3  19   28.24    1.61
  -3 -10  19   29.71    1.95
  -3 -19  10   28.68    1.71
 -10  -5  19   17.22    1.34
  -5 -19  10   16.73    1.39
  -5 -10  19   17.76    1.52
  -5 -19  10   18.45    1.66
   5 -19 -10   16.99    1.67
   5 -19 -10   19.86    1.66
  10 -19  -5   17.23    1.64
 -10 -19   5   17.99    1.28
 -10 -19   5   18.27    1.42
 -19  -5  10   17.73    2.71
 -10   5 -19   17.70    1.41
 -19   5 -10   17.52    1.40
 -19 -10   5   16.34    2.74
  10  -5 -19   15.42    2.61
  -7 -10  19   16.74    1.56
  10  -7 -19   13.13    2.43
   7 -19 -10   13.77    1.59
  10 -19  -7   15.57    1.53
   7  10  19   17.95    3.31
 -10 -19   7   16.02    1.19
  -7  10 -19   16.33    1.21
 -10   7 -19   16.47    1.33
 -19   7 -10   17.35    1.37
 -19  -7  10   17.12    2.69
 -10  -7  19   15.66    1.38
  -7 -19  10   19.41    1.48
  -7 -10  19   15.78    1.45
 -10 -19   7   15.98    1.45
  10 -19  -9    1.52    1.00
   9 -19 -10    1.99    0.91
 -19   9 -10    1.25    0.68
  -9 -19  10    0.57    0.50
 -10 -19   9    0.42    0.55
  -9  10 -19    1.27    0.66
 -10   9 -19    0.66    0.67
  -9 -10  19    2.04    0.83
 -10 -19   9    1.84    0.78
 -10  -9  19    0.58    0.80
  -9 -19  10    0.88    0.78
 -10 -19 -11    5.96    1.00
 -11 -19 -10    5.54    1.03
 -10 -11 -19    5.25    0.73
 -11 -10 -19    4.22    0.75
  10 -19  11    7.68    1.43
  11 -19  10    7.97    1.34
  -8 -19 -11    7.63    1.07
   8 -19  11    7.66    1.41
  11 -19   8    7.71    1.35
  -8 -11 -19    7.92    0.86
 -11  -8 -19    8.99    1.01
 -19  -8 -11    6.73    0.95
 -11 -19  -6   23.00    1.57
  11 -19   6   21.88    1.84
   6 -19  11   25.08    2.05
  -6 -19 -11   22.96    1.64
  -6 -19 -11   19.29    1.49
  -6  11  19   18.19    3.49
 -19 -11  -6   22.65    1.40
  -6 -11 -19   21.12    1.28
 -11  -6 -19   22.36    1.50
 -19  -6 -11   22.67    1.55
  19   6 -11   18.68    2.65
   4 -19  11    9.27    0.93
 -11 -19  -4   11.05    1.12
  -4 -19 -11   10.06    1.20
  11 -19   4   12.31    1.50
 -19 -11  -4   10.47    1.08
 -11  -4 -19   12.69    1.17
 -19  -4 -11   12.75    1.27
  19   4 -11    6.82    2.01
 -11 -19  -2    4.50    0.88
   2 -19  11    6.87    1.34
  -2 -19 -11    3.18    0.98
   2 -11  19    4.56    1.03
 -19 -11  -2    4.27    0.86
 -11 -19  -2    1.95    0.76
 -19   2  11    5.32    1.69
  -2 -11 -19    4.02    0.83
  19   2 -11    5.78    1.98
   2 -19  11    4.25    0.78
   0 -19  11    0.79    0.68
 -11 -19   0    0.87    0.63
   0 -19  11    2.24    1.28
   0 -19 -11    0.93    0.85
 -19 -11   0    1.40    0.72
   0 -11  19    1.00    0.84
 -11 -19   0    1.92    0.76
   0 -19 -11    2.88    0.99
 -19   0  11    2.85    1.53
   0 -11 -19    1.27    0.68
 -11   0 -19    1.75    0.82
  19   0 -11    0.87    1.51
 -19   0 -11    1.65    0.90
  -2 -19  11    1.32    0.70
  -2 -11  19    1.61    0.88
 -11 -19   2    2.39    0.67
   2 -19 -11    0.66    0.87
  -2 -19  11    1.67    1.09
 -11 -19   2    1.80    0.69
 -19  -2  11    2.91    1.49
   2 -19 -11    1.28    0.84
   2 -11 -19    1.26    0.63
 -11   2 -19    2.58    0.91
  11  -2 -19    3.81    1.93
 -19   2 -11    1.98    0.92
  -4 -19  11    9.19    1.09
 -11  -4  19   11.71    1.10
  -4 -11  19    9.81    1.29
  -4 -19  11   11.80    1.47
   4 -19 -11   11.83    1.36
  11 -19  -4    8.60    1.30
 -11 -19   4    9.83    1.03
 -11 -19   4    9.29    1.17
 -19  -4  11    9.96    2.20
   4 -11 -19    8.20    0.94
 -11   4 -19   11.46    1.22
 -19   4 -11    9.68    1.19
  11  -4 -19    6.35    2.02
  11  -6 -19   22.15    3.10
   6 -19 -11   22.63    1.87
  11 -19  -6   25.60    1.89
 -11 -19   6   27.43    1.54
 -11 -19   6   26.10    1.73
 -19  -6  11   23.24    3.01
  -6  11 -19   28.80    1.52
 -11   6 -19   25.99    1.65
 -19   6 -11   26.70    1.70
  -6 -19  11   29.31    1.76
 -11  -6  19   27.04    1.63
  -6 -11  19   24.62    1.74
   8 -19 -11    8.57    1.31
  11 -19  -8    9.10    1.32
 -19   8 -11    7.42    0.97
 -11 -19   8    7.35    0.91
 -11   8 -19    7.34    0.98
  -8  11 -19    6.49    0.88
  -8 -19  11    8.15    1.11
 -11  -8  19    7.62    1.07
 -11 -19   8    8.50    1.11
  -8 -11  19    9.34    1.25
 -10 -19  11    5.17    0.71
 -11 -19  10    7.27    0.81
 -10 -11  19    7.22    1.03
 -11 -19  10    7.80    1.09
 -10 -19  11    6.46    1.03
 -11 -10  19    6.60    1.04
  11 -19 -10    7.92    1.20
  10 -19 -11    5.38    1.15
 -11  10 -19    5.45    0.88
 -11 -19 -12   10.25    1.11
 -12 -19 -11   11.60    1.14
  12 -19  11   10.76    1.36
 -19  -9 -12   16.45    1.20
 -12  -9 -19   15.59    1.16
  -9 -19 -12   16.20    1.38
   9 -19  12   17.13    1.76
  12 -19   9   15.89    1.54
  12 -19   7    2.28    1.09
   7 -19  12    3.20    1.57
  -7 -19 -12    2.52    0.72
  -7 -19 -12    2.12    0.85
 -12 -19  -7    3.45    0.90
 -12  -7 -19    1.55    0.73
 -19  -7 -12    2.47    0.84
   5 -19  12   18.48    1.21
 -12 -19  -5   19.50    1.44
   5 -19  12   23.17    2.07
  12 -19   5   20.18    1.71
  -5 -19 -12   19.40    1.51
 -19 -12  -5   19.79    1.36
  -5 -12 -19   14.83    1.05
 -12  -5 -19   20.58    1.47
 -19  -5 -12   21.03    1.47
  19   5 -12   15.15    2.40
   3 -19  12   16.80    1.26
 -12 -19  -3   18.02    1.37
  12 -19   3   15.96    1.59
  -3 -19 -12   16.91    1.51
   3 -12  19   15.26    1.42
 -19 -12  -3   17.10    1.34
  -3 -19 -12   15.64    1.49
  -3 -12 -19   16.28    1.31
 -19   3  12   17.31    2.49
 -12  -3 -19   17.57    1.42
 -19  -3 -12   18.69    1.46
  19   3 -12   18.69    2.75
 -12 -19  -1   16.39    1.28
   1 -19  12   17.16    1.90
  -1 -19 -12   14.33    1.47
  -1 -19 -12   15.87    1.49
  -1 -12 -19   15.36    1.26
 -19   1  12   13.10    2.25
  19   1 -12   15.01    2.65
   1 -19  12   13.79    1.19
 -19 -12  -1   15.21    1.33
 -12 -19  -1   15.69    1.30
   1 -12  19   14.15    1.41
  -1 -19  12   17.05    1.31
 -19 -12   1   16.52    1.34
 -12 -19   1   18.16    1.35
 -12 -19   1   17.96    1.23
  -1 -19  12   18.99    1.88
   1 -19 -12   18.73    1.57
   1 -12 -19   15.79    1.27
 -19  -1  12   15.50    2.42
 -12   1 -19   15.41    1.43
 -19   1 -12   18.41    1.52
  19  -1 -12   13.29    2.60
  12  -1 -19   14.30    2.77
  -1 -12  19   20.41    1.59
  -3 -12  19   14.45    1.40
  -3 -19  12   15.10    1.33
 -12 -19   3   12.99    1.03
 -12 -19   3   13.86    1.21
 -19  -3  12   16.38    2.51
   3 -12 -19   13.57    1.16
   3 -19 -12   12.70    1.41
 -12   3 -19   15.26    1.36
 -19   3 -12   13.90    1.34
  -3 -12  19   11.32    1.37
  12  -3 -19   12.66    2.67
  -5 -12  19   12.99    1.39
  12  -5 -19   11.69    2.42
   5 -19 -12   14.89    1.59
  12 -19  -5   16.24    1.54
 -12 -19   5   14.63    1.35
 -12 -19   5   16.61    1.26
 -19  -5  12   15.85    2.55
 -12   5 -19   15.11    1.34
 -19   5 -12   12.04    1.27
  -5 -19  12   15.51    1.39
 -12  -5  19   14.96    1.20
  -5 -12  19   14.67    1.44
   7 -19 -12    3.55    1.09
  12 -19  -7    2.95    1.01
 -19   7 -12    2.17    0.85
 -12 -19   7    2.86    0.73
 -12   7 -19    1.62    0.80
 -12 -19   7    2.85    0.86
  -7 -19  12    1.89    0.77
  -7 -12  19    2.58    0.90
 -12  -7  19    1.70    0.83
 -12 -19   9   15.95    1.14
 -12 -19   9   17.50    1.41
  -9 -19  12   15.82    1.35
 -12  -9  19   15.86    1.30
  -9 -12  19   16.48    1.42
 -19   9 -12   15.38    1.17
 -12   9 -19   13.46    1.14
   9 -19 -12   16.21    1.50
  12 -19  -9   11.73    1.34
 -12 -19  11   10.55    0.87
 -11 -19  12   12.00    1.23
 -12 -19  11   10.84    1.17
 -12 -11  19   10.98    1.16
 -11 -12  19   12.40    1.19
  12 -19 -11   12.08    1.30
  11 -19 -12   10.67    1.26
 -19 -12 -13   23.43    1.39
 -19 -13 -12   24.13    1.44
 -13 -19 -12   25.83    1.49
 -12 -19 -13   24.41    1.45
 -13 -10 -19    3.07    0.65
 -19 -10 -13    3.01    0.68
  13 -19  10    4.39    1.10
 -10 -19 -13    2.95    0.83
 -13 -19 -10    1.98    0.78
   8 -19  13   11.51    1.62
  13 -19   8   13.04    1.41
  -8 -19 -13   10.20    1.15
 -19  -8 -13   10.56    1.09
 -13  -8 -19    8.69    1.02
  13 -19   6   36.73    2.12
 -13 -19  -6   35.09    1.86
   6 -19  13   36.87    2.45
  -6 -19 -13   32.36    1.81
 -19 -13  -6   36.08    1.81
 -13  -6 -19   34.75    1.84
 -19  -6 -13   35.77    1.83
   6 -19  13   36.13    1.62
 -13 -19  -4   20.04    1.41
  13 -19   4   15.12    1.56
  -4 -19 -13   15.79    1.41
   4 -13  19   17.86    1.47
 -19 -13  -4   16.95    1.30
  -4 -19 -13   18.96    1.54
  -4 -13 -19   19.19    1.43
 -13  -4 -19   15.36    1.36
 -19  -4 -13   16.37    1.40
   4 -19  13   20.70    1.31
   2 -19  13   21.80    2.01
 -13 -19  -2   21.47    1.44
  13 -19   2   20.67    1.70
  -2 -19 -13   22.03    1.69
  -2 -19 -13   18.46    1.58
  -2 -13 -19   18.69    1.39
  13   2 -19   17.04    2.91
  19   2 -13   20.50    2.90
   2 -19  13   19.70    1.34
   2 -13  19   20.85    1.55
 -19 -13  -2   22.21    1.50
   0 -19  13   21.28    1.44
 -19 -13   0   19.96    1.45
 -13 -19   0   20.91    1.43
   0 -19  13   22.64    2.02
 -13 -19   0   21.20    1.41
   0 -19 -13   20.32    1.61
   0 -13 -19   19.52    1.43
 -19   0  13   22.33    2.69
 -19   0 -13   19.60    1.54
 -13   0 -19   22.51    1.62
   0 -13  19   22.39    1.62
  13   0 -19   25.34    3.44
  19   0 -13   15.28    2.74
  -2 -19  13   20.94    1.51
 -13 -19   2   19.28    1.22
 -19 -13   2   20.85    1.45
 -13 -19   2   20.69    1.44
   2 -19 -13   22.33    1.68
 -19  -2  13   18.19    2.58
   2 -13 -19   19.21    1.36
 -19   2 -13   22.38    1.59
 -13   2 -19   20.74    1.54
  -2 -13  19   21.59    1.63
  13  -2 -19   17.33    2.87
   4 -13 -19   22.51    1.37
   4 -19 -13   22.62    1.71
  -4 -13  19   21.61    1.66
 -13 -19   4   20.38    1.38
 -13   4 -19   16.17    1.42
 -19   4 -13   20.13    1.57
  -4 -19  13   21.36    1.54
  -4 -13  19   18.95    1.54
 -13 -19   6   35.83    1.77
 -13 -19   6   36.48    1.96
 -13  -6  19   31.46    1.69
  -6 -13  19   33.13    2.00
  -6 -19  13   34.34    1.91
 -13   6 -19   33.31    1.83
 -19   6 -13   33.98    1.83
   6 -19 -13   32.92    2.14
  13 -19  -6   32.75    1.98
   8 -19 -13    9.52    1.33
  13 -19  -8   11.53    1.28
 -13   8 -19    9.38    1.09
 -13 -19   8    9.84    0.97
 -13 -19   8   10.56    1.18
 -19   8 -13    9.61    1.07
  -8 -19  13   12.21    1.20
 -13  -8  19   10.40    1.10
  -8 -13  19   12.90    1.26
 -13 -19  10    3.92    0.70
 -13 -10  19    3.73    0.81
 -13 -19  10    3.41    0.83
 -10 -13  19    3.32    0.87
 -10 -19  13    2.37    0.79
 -13  10 -19    3.38    0.74
 -19  10 -13    3.62    0.72
  10 -19 -13    3.00    0.95
  13 -19 -10    3.91    0.95
 -13 -12  19   26.01    1.52
 -12 -13  19   27.73    1.59
  13 -19 -12   25.35    1.61
  12 -19 -13   26.82    1.66
 -14 -19 -13   11.93    1.00
 -19 -13 -14   10.47    0.90
 -19 -14 -13   12.68    0.98
 -13 -19 -14   10.46    0.96
 -14 -19 -11   22.15    1.38
 -19 -11 -14   23.57    1.34
 -19 -14 -11   20.94    1.36
 -11 -19 -14   22.35    1.40
 -19  -9 -14    5.32    0.82
  14 -19   9    5.31    1.10
 -14  -9 -19    5.23    0.80
 -19  -9 -14    5.37    0.79
 -14 -19  -7    8.49    1.04
  14 -19   7    6.81    1.19
   7 -14  19    9.68    1.09
  -7 -19 -14    9.22    1.17
 -19  -7 -14    8.02    0.98
 -14  -7 -19    7.36    0.96
 -14 -19  -5    8.00    1.01
  -5 -19 -14    7.50    1.02
  14 -19   5    6.37    1.16
   5 -14  19    6.19    0.97
 -19 -14  -5    8.84    1.03
  -5 -14 -19    8.15    1.10
  -5 -19 -14    9.65    1.17
 -19  -5 -14    7.29    1.03
 -14  -5 -19    7.98    1.02
   5 -19  14    6.55    0.86
   3 -14  19    9.72    1.17
 -14 -19  -3    9.43    1.08
  14 -19   3    7.51    1.23
  -3 -19 -14   11.05    1.26
 -19 -14  -3    9.74    1.10
   3 -14  19   10.24    1.16
  -3 -19 -14   11.76    1.33
  -3 -14 -19   10.51    1.15
 -19  -3 -14   10.51    1.18
 -14  -3 -19    9.25    1.08
   3 -19  14    8.23    0.97
 -14 -19  -1    5.00    0.81
  14 -19   1    3.14    0.97
  -1 -19 -14    5.50    1.11
  -1 -14 -19    5.25    0.89
   1 -14  19    5.74    1.05
   1 -19  14    4.85    0.87
 -19 -14  -1    4.27    0.89
   1 -14  19    4.00    0.92
  -1 -19  14    3.37    0.83
 -14 -19   1    2.43    0.71
  -1 -14  19    3.06    0.89
 -19 -14   1    3.48    0.86
 -14 -19   1    3.13    0.85
   1 -19 -14    3.16    0.96
   1 -14 -19    2.76    0.80
 -14   1 -19    4.33    0.96
 -19   1 -14    3.30    0.92
  -3 -19  14   10.37    1.17
 -14 -19   3    6.67    0.76
   3 -14 -19    9.34    1.03
  -3 -14  19    9.44    1.17
 -19 -14   3   10.23    1.10
 -14 -19   3    9.20    1.07
   3 -19 -14    8.38    1.22
 -14   3 -19    9.29    1.16
 -19   3 -14    8.77    1.19
   5 -19 -14    4.89    1.13
 -19   5 -14    5.30    0.97
 -14   5 -19    5.55    0.95
 -19 -14   5    5.83    0.96
 -14 -19   5    7.17    0.90
  -5 -19  14    5.38    0.97
  -5 -14  19    5.98    1.08
 -14 -19   7    5.90    0.87
  14 -19  -7    5.86    1.04
   7 -19 -14    6.03    1.24
  -7 -14  19    5.46    1.09
  -7 -19  14    5.99    0.99
 -14  -7  19    5.60    0.82
 -14   7 -19    5.34    0.92
 -19   7 -14    5.35    0.87
 -14 -19   9    6.17    0.78
   9 -19 -14    4.70    1.07
  14 -19  -9    4.67    0.95
  -9 -19  14    6.20    0.99
 -14 -19   9    4.62    0.95
 -14  -9  19    4.54    0.81
  -9 -14  19    5.12    0.97
 -14   9 -19    5.90    0.83
 -19   9 -14    5.00    0.79
 -11 -19  14   21.83    1.45
 -14 -11  19   24.06    1.39
 -11 -14  19   22.61    1.47
  11 -19 -14   23.75    1.54
  14 -19 -11   21.01    1.40
 -14 -19  11   22.30    1.19
  14 -13 -19   10.96    0.92
  13 -14 -19   11.60    1.03
  14 -19 -13   11.12    0.99
  13 -19 -14   11.24    1.05
 -13 -14  19   13.13    1.03
 -14 -13  19   12.48    1.02
 -19 -14 -15   11.62    0.84
 -19 -15 -14   13.73    0.90
 -15 -19 -14   13.54    0.92
  12 -15  19    2.43    0.60
 -15 -19 -12    2.53    0.66
 -19 -12 -15    2.78    0.60
 -19 -15 -12    2.29    0.64
 -15 -19 -10   15.22    1.15
 -19 -10 -15   15.15    1.04
 -19 -15 -10   17.12    1.23
  10 -15  19   13.63    1.09
  10 -15  19   13.53    1.07
  15 -19   8    2.50    0.89
 -19  -8 -15    2.11    0.62
   8 -15  19    3.24    0.74
  -8 -19 -15    2.88    0.88
 -15  -8 -19    2.21    0.65
 -19  -8 -15    2.38    0.67
   8 -15  19    1.35    0.69
 -15 -19  -6   39.63    1.89
  15 -19   6   41.10    2.02
  -6 -19 -15   35.45    1.78
   6 -15  19   36.87    1.85
  -6 -19 -15   38.86    2.01
  -6 -15 -19   36.79    1.90
 -19  -6 -15   38.71    1.87
 -15  -6 -19   36.57    1.84
   6 -15  19   42.27    2.01
   4 -15  19   19.70    1.49
   4 -19  15   21.06    1.32
  15 -19   4   19.95    1.51
 -15 -19  -4   20.77    1.40
  -4 -19 -15   21.10    1.52
  -4 -19 -15   22.13    1.62
  -4 -15 -19   19.35    1.41
   4 -15  19   22.61    1.49
 -19  -4 -15   21.70    1.48
 -15  -4 -19   20.70    1.43
 -19 -15  -4   21.55    1.42
 -15 -19  -2   34.89    1.79
  15 -19   2   36.95    1.99
 -19 -15  -2   37.89    1.84
  -2 -19 -15   36.87    2.03
  -2 -15 -19   35.87    1.88
   2 -15  19   37.45    2.01
   2 -19  15   42.18    1.91
   2 -19  15   31.13    1.55
   2 -15  19   39.14    1.99
   0 -15  19    0.29    0.84
 -15 -19   0   -0.28    0.61
  15 -19   0   -0.21    0.88
   0 -15  19    0.57    0.75
 -19 -15   0   -0.31    0.69
   0 -19 -15    0.08    0.79
   0 -15 -19   -0.06    0.72
 -19   0 -15    0.34    0.72
 -15   0 -19   -0.21    0.69
   0 -19  15    0.84    0.70
  -2 -19  15   33.98    1.81
 -15 -19   2   29.01    1.46
  15 -19  -2   28.01    1.78
   2 -15 -19   27.77    1.63
   2 -19 -15   30.70    1.87
 -19   2 -15   33.26    1.86
 -15   2 -19   29.79    1.74
  -2 -15  19   33.54    1.88
 -19 -15   2   31.87    1.71
 -15 -19   2   29.84    1.65
 -19 -15   4   19.85    1.40
 -15 -19   4   19.70    1.36
 -19   4 -15   20.81    1.47
 -15   4 -19   24.20    1.54
  -4 -19  15   22.41    1.52
 -15 -19   6   43.75    1.90
   6 -19 -15   36.47    2.16
 -19   6 -15   42.21    2.00
 -15   6 -19   40.41    1.97
 -15  -6  19   39.96    1.71
  -6 -19  15   44.03    2.08
  -6 -15  19   40.86    2.10
   8 -19 -15    1.59    0.86
  -8 -19  15    2.33    0.81
 -15  -8  19    2.53    0.64
  -8 -15  19    2.48    0.87
 -15   8 -19    2.15    0.69
 -19   8 -15    2.72    0.73
 -15 -19   8    2.13    0.66
 -15 -19  10   18.23    1.10
 -19 -15  10   19.13    1.23
  10 -19 -15   18.63    1.46
 -15 -10  19   16.07    1.14
 -10 -19  15   20.75    1.39
 -10 -15  19   21.21    1.40
 -15 -19  12    1.12    0.40
 -19 -15  12    3.36    0.66
  12 -19 -15    2.96    0.77
  12 -15 -19    3.03    0.75
  15 -19 -12    2.85    0.65
 -15 -12  19    2.97    0.67
 -12 -15  19    2.54    0.69
 -15 -14  19   17.01    1.04
 -19 -15  14   17.29    0.96
 -19 -14  15   19.40    1.00
 -14 -19  15   19.68    1.16
 -14 -15  19   20.26    1.11
  14 -19 -15   16.10    1.00
  14 -15 -19   15.56    0.92
 -13 -19 -16   14.01    1.00
 -19 -13 -16   13.38    0.81
 -19 -16 -13   15.49    0.96
 -16 -19 -13   14.13    0.95
 -11 -19 -16   -0.10    0.57
 -16 -19 -11    0.22    0.58
 -19 -11 -16   -0.31    0.47
 -19 -16 -11    0.31    0.55
 -19 -16  -9    6.12    0.88
 -19  -9 -16    5.88    0.69
  -9 -16 -19    7.40    0.91
  -9 -19 -16    6.32    0.93
   9 -16  19    5.19    0.73
   9 -16  19    4.68    0.73
 -16  -9 -19    4.99    0.72
 -19  -9 -16    5.80    0.72
  16 -19   7    3.95    0.90
 -19  -7 -16    3.30    0.62
 -16 -19  -7    3.79    0.79
   7 -16  19    3.57    0.73
  -7 -19 -16    3.49    0.86
  -7 -16 -19    4.33    0.84
   7 -16  19    4.42    0.81
 -16  -7 -19    3.41    0.71
 -19  -7 -16    3.94    0.77
   5 -16  19   10.55    1.08
   5 -19  16   10.06    0.92
 -16 -19  -5   11.56    1.07
  16 -19   5   10.96    1.12
  -5 -19 -16    9.05    1.03
  -5 -19 -16    9.99    1.14
  -5 -16 -19    8.11    1.04
 -19  -5 -16    9.98    1.04
 -16  -5 -19   10.01    1.04
   5 -16  19   11.87    1.09
   3 -19  16   13.72    1.12
   3 -16  19   12.34    1.20
  16 -19   3   14.15    1.24
 -16 -19  -3   13.36    1.15
  -3 -19 -16   12.43    1.23
 -19 -16  -3   14.44    1.17
  -3 -19 -16   12.73    1.30
  -3 -16 -19   15.55    1.24
 -19  -3 -16   13.32    1.21
 -16  -3 -19   15.31    1.23
   3 -16  19   14.62    1.21
 -16 -19  -1    5.14    0.81
  16 -19   1    4.81    0.97
   1 -16  19    5.71    0.94
 -19 -16  -1    7.13    0.96
  -1 -19 -16    5.60    0.96
  -1 -16 -19    4.02    0.89
   1 -19  16    5.85    0.92
   1 -16  19    5.77    0.96
  -1 -16  19    5.13    0.97
 -16 -19   1    4.29    0.71
  16 -19  -1    3.29    0.89
  -1 -16  19    5.82    0.96
 -19 -16   1    5.24    0.87
   1 -16 -19    3.29    0.84
   1 -19 -16    4.87    0.98
 -16   1 -19    5.31    0.93
 -19   1 -16    4.68    0.94
  -1 -19  16    4.95    0.85
 -19 -16   3   11.26    1.11
 -16 -19   3   11.99    1.09
   3 -19 -16   13.09    1.26
  16 -19  -3   10.01    1.14
 -19   3 -16   13.43    1.24
 -16   3 -19   10.77    1.15
  -3 -16  19   12.05    1.22
  -3 -19  16   12.86    1.21
 -16   5 -19    8.33    1.00
 -16 -19   5    8.22    0.92
   5 -19 -16    6.46    1.15
 -19   5 -16    9.19    1.08
  -5 -19  16    6.56    0.97
   7 -19 -16    3.38    0.95
  -7 -19  16    5.20    0.90
  -7 -16  19    4.20    0.91
 -16   7 -19    2.88    0.73
 -19   7 -16    4.95    0.82
 -16 -19   7    4.70    0.77
   9 -19 -16    5.59    1.00
 -16  -9  19    4.93    0.68
  -9 -16  19    6.46    0.93
  -9 -19  16    6.28    0.88
 -16   9 -19    4.41    0.73
 -19   9 -16    5.62    0.75
 -16 -19   9    5.25    0.73
 -19 -16   9    6.71    0.81
 -16 -19  11    0.66    0.44
 -19 -16  11    0.88    0.51
  11 -19 -16    0.60    0.68
  11 -16 -19    0.27    0.65
 -16 -11  19    0.04    0.52
 -11 -16  19    0.49    0.62
 -19 -16  13   15.56    0.88
 -13 -19  16   13.81    0.98
 -16 -13  19   13.93    0.90
 -13 -16  19   14.15    0.99
  13 -16 -19   12.94    0.91
  13 -19 -16   12.02    0.93
 -17 -19 -12    9.09    0.78
 -19 -17 -12    8.74    0.77
 -19 -12 -17    6.74    0.56
 -12 -19 -17    8.22    0.79
 -12 -17 -19    8.27    0.80
 -19 -10 -17   -0.29    0.40
 -17 -19 -10    0.21    0.55
 -19 -17 -10    0.26    0.54
 -10 -19 -17   -0.09    0.60
 -10 -17 -19   -0.09    0.59
  -8 -19 -17   18.04    1.25
  -8 -17 -19   19.24    1.27
 -17  -8 -19   19.96    1.11
 -19  -8 -17   18.11    1.06
   8 -17  19   18.17    1.07
 -19 -17  -6   -0.21    0.64
 -17 -19  -6    0.46    0.60
   6 -17  19   -0.29    0.60
  -6 -19 -17    0.06    0.73
  -6 -17 -19    0.06    0.66
   6 -17  19   -0.15    0.59
 -17  -6 -19    0.79    0.63
 -19  -6 -17    0.20    0.56
   4 -17  19   29.15    1.57
   4 -19  17   32.38    1.52
 -17 -19  -4   28.19    1.53
 -19 -17  -4   27.98    1.52
  -4 -19 -17   26.13    1.53
  -4 -19 -17   28.39    1.67
  -4 -17 -19   26.93    1.58
 -19  -4 -17   26.41    1.55
 -17  -4 -19   27.50    1.56
   4 -17  19   31.64    1.55
 -17 -19  -2    7.64    0.86
 -19 -17  -2    8.77    0.94
  -2 -19 -17    6.10    0.96
  -2 -17 -19    8.41    1.01
  -2 -19 -17    7.21    1.02
   2 -17  19    6.12    0.95
   2 -19  17    7.24    0.89
   2 -17  19    7.65    0.89
 -19 -17  -2    8.03    0.93
   0 -17  19   16.88    1.31
   0 -19  17   16.49    1.23
 -19 -17   0   16.04    1.23
 -17 -19   0   13.79    1.05
 -19 -17   0   12.70    1.05
   0 -17 -19   14.01    1.17
   0 -19 -17   13.09    1.24
 -19   0 -17   15.73    1.26
 -17   0 -19   16.39    1.30
   0 -17  19   16.62    1.24
  -2 -19  17    7.47    0.97
  -2 -17  19    7.79    1.02
 -19 -17   2    6.84    0.94
 -19 -17   2    7.08    0.78
   2 -17 -19    6.56    0.92
   2 -19 -17    7.04    1.03
 -19   2 -17    8.83    1.03
 -17   2 -19    7.51    0.99
 -17 -19   4   25.66    1.41
 -19   4 -17   25.05    1.55
 -17   4 -19   24.97    1.52
  -4 -19  17   24.21    1.50
  -4 -17  19   24.87    1.54
 -17 -19   6    0.09    0.60
   6 -19 -17   -0.49    0.85
 -17   6 -19    0.57    0.64
 -19   6 -17   -0.10    0.57
  -6 -19  17   -0.57    0.68
   8 -19 -17   15.34    1.32
 -17   8 -19   17.61    1.08
 -19   8 -17   18.16    1.08
  -8 -19  17   20.62    1.31
  -8 -17  19   16.37    1.22
 -19 -17   8   17.51    1.12
 -17 -19   8   17.11    1.08
 -17 -19  10   -0.11    0.48
 -19 -17  10    0.38    0.49
 -10 -17  19   -0.38    0.61
  10 -17 -19    0.64    0.67
  10 -19 -17    0.05    0.65
 -19 -17  12   11.83    0.76
  12 -17 -19    8.76    0.81
  12 -19 -17    8.91    0.84
 -12 -17  19   11.80    0.87
  -9 -19 -18    1.15    0.58
  -9 -18 -19    2.60    0.65
  -7 -19 -18   11.99    1.04
  -7 -18 -19   11.45    1.00
 -18  -7 -19   11.43    0.90
 -19  -7 -18   11.63    0.90
 -18 -19  -7   12.14    0.96
 -19 -18  -7   12.47    1.00
 -18 -19  -5   14.79    1.04
 -19 -18  -5   13.69    1.05
  -5 -19 -18   13.97    1.13
  -5 -18 -19   14.40    1.12
 -18  -5 -19   13.26    1.06
 -19  -5 -18   13.19    1.04
   5 -18  19   15.30    1.04
   3 -18  19    7.23    0.86
 -18 -19  -3    7.32    0.84
 -19 -18  -3    7.68    0.86
  -3 -19 -18    5.99    0.88
  -3 -19 -18    7.72    0.97
  -3 -18 -19    6.71    0.92
   3 -19  18    6.33    0.81
 -18  -3 -19    7.14    0.94
 -19  -3 -18    7.41    0.93
   3 -18  19    7.54    0.83
  -1 -19 -18    5.10    0.93
  -1 -19 -18    7.87    0.96
  -1 -18 -19    8.86    0.96
 -19 -18  -1    7.83    0.90
   1 -18  19    6.81    0.92
   1 -19  18    8.09    0.90
 -19 -18  -1    6.74    0.82
 -18 -19  -1    7.32    0.83
 -19 -18   1    4.88    0.70
 -18 -19   1    5.22    0.65
 -19 -18   1    4.84    0.82
   1 -18 -19    3.59    0.80
   1 -19 -18    5.08    0.89
 -18   1 -19    4.59    0.87
 -19   1 -18    4.64    0.87
  -1 -18  19    5.03    0.86
  -1 -19  18    5.17    0.84
 -18   3 -19    5.11    0.86
 -19   3 -18    6.75    0.95
  -3 -18  19    6.35    0.92
  -3 -19  18    7.81    0.92
   5 -19 -18   15.44    1.34
 -18   5 -19   14.35    1.12
 -19   5 -18   15.79    1.15
  -5 -19  18   15.11    1.18
  -5 -18  19   13.28    1.12
 -18 -19   5   14.57    1.04
   7 -19 -18    9.70    1.09
   7 -18 -19    9.62    1.09
 -18   7 -19    9.66    0.89
 -19   7 -18    9.91    0.87
  -7 -19  18   10.54    0.99
 -18 -19   7   10.01    0.87
 -19 -18   7   11.59    0.90
 -18 -19   9    1.28    0.51
 -19 -18   9    1.19    0.51
   9 -18 -19    1.34    0.66
   9 -19 -18    1.39    0.67
  -8 -19 -19    0.04    0.53
  -6 -19 -19   14.55    1.02
 -19  -6 -19   12.62    0.88
 -19 -19  -6   12.73    0.94
  -4 -19 -19   -0.23    0.52
 -19 -19  -4   -0.41    0.56
  -4 -19 -19    0.14    0.59
 -19  -4 -19   -0.09    0.55
   4 -19  19   -0.36    0.54
  -2 -19 -19   34.77    1.69
 -19 -19  -2   35.13    1.51
  -2 -19 -19   41.31    1.75
 -19  -2 -19   35.89    1.70
   2 -19  19   39.28    1.63
   0 -19 -19    0.12    0.66
 -19 -19   0   -0.15    0.48
   0 -19 -19    0.39    0.63
   0 -19  19    0.43    0.57
 -19   0 -19    1.25    0.67
 -19   2 -19   33.90    1.65
  -2 -19  19   37.31    1.65
 -19   4 -19    0.23    0.55
  -4 -19  19   -0.24    0.66
 -19 -19   6   11.03    0.86
   6 -19 -19    9.20    1.04
 -19   6 -19   10.74    0.84
  -6 -19  19   10.41    0.93
   8 -19 -19    0.19    0.61
 -19 -19   8   -0.30    0.50
   0   0  20  736.46   22.32
   0 -20   0  744.13   15.96
  -1 -20  -1    1.25    0.76
  -1   1  20    0.81    0.76
   1  -1  20   -0.73    2.01
  -1 -20  -1    0.96    0.89
  -1 -20   1    0.87    0.64
   1 -20  -1    0.65    0.75
  -1  -1  20    0.54    0.81
   1   1  20    1.84    1.86
   1 -20  -1    0.18    0.97
  -2 -20  -2  652.40   14.19
  -2   2  20  625.85   14.09
  -2   2  20  605.54   20.07
   2  -2  20  670.80   20.46
  -2 -20  -2  664.88   14.60
  -2 -20   0    2.76    0.73
   0 -20  -2    3.53    0.93
  -2   0  20    4.21    0.93
   2 -20   0    3.59    1.08
   0 -20  -2    3.17    1.00
   2   0  20    6.24    2.17
  -2   0  20    2.55    2.02
   0  -2  20    2.18    2.01
   0   2  20    3.36    2.10
  -2  -2  20  589.42   13.20
   2 -20  -2  582.39   13.10
   2 -20  -2  567.14   13.40
   2   2  20  606.13   19.29
  -2  -2  20  559.54   18.62
  -3 -20  -3    0.87    0.75
   3  -3  20   -0.37    1.72
  -3 -20  -3    0.74    0.77
  -1 -20  -3    4.50    0.95
  -3 -20  -1    5.39    0.88
  -3   1  20    4.75    0.94
  -1   3  20    5.00    0.87
  -3   1  20    4.34    2.14
   1  -3  20    4.04    2.20
   3  -1  20    5.44    2.20
  -1 -20  -3    4.78    1.11
  -3 -20   1    4.09    0.78
   1 -20  -3    3.40    0.94
  -3  -1  20    4.42    0.95
  -1  -3  20    4.87    1.01
   3 -20  -1    4.37    1.08
   1 -20  -3    4.46    1.05
   3   1  20    3.29    1.99
  -3  -1  20    2.16    1.89
   1   3  20    5.21    2.45
  -3  -3  20    0.08    0.79
  -3  -3  20   -0.36    1.72
   3   3  20    0.74    2.02
   3 -20  -3    0.84    0.98
  -3 -20   3    0.17    0.81
  -4 -20  -4  607.01   13.48
 -20  -4  -4  599.70   16.97
  -4 -20  -4  599.69   13.31
   4  -4  20  618.19   19.47
  -4   4  20  565.73   19.00
  -4 -20  -4  586.25   13.21
   2 -20   4    5.55    1.23
  -2 -20  -4    6.17    1.12
  -4   2  20    6.83    0.97
  -2 -20  -4    6.52    1.07
  -4 -20  -2    6.75    0.97
  -4   2  20    8.04    2.32
   4  -2  20    6.52    2.14
   2  -4  20    6.66    2.55
  -2   4  20    3.35    2.27
  -4 -20  -2    4.90    0.93
   0 -20   4  616.15   14.11
   0 -20  -4  627.67   14.12
   0 -20  -4  628.99   13.84
  -4 -20   0  600.30   13.30
  -4   0  20  609.05   13.72
   0  -4  20  651.54   20.00
   0   4  20  588.15   19.48
   4   0  20  616.09   19.50
  -4   0  20  614.46   19.56
   2 -20  -4    5.05    1.14
  -2 -20   4    6.42    1.28
  -4 -20   2    5.36    1.03
 -20  -4   2    5.00    2.06
   2 -20  -4    6.76    1.09
  -4 -20   2    6.46    0.81
  -4  -2  20    7.48    1.13
  -2  -4  20    7.06    1.13
   4   2  20    5.18    2.28
  -4  -2  20    6.47    2.22
  -2  -4  20    4.06    2.08
   2   4  20    5.24    2.53
  -4  -4  20  540.18   18.23
   4   4  20  534.16   18.27
  -4 -20   4  556.61   12.82
  -4 -20   4  567.48   12.25
  -4  -4  20  566.90   12.89
   5 -20   5    0.78    1.10
  -5 -20  -5    1.06    0.78
 -20  -5  -5    1.39    1.19
  -5 -20  -5    0.44    0.79
  -5 -20  -5    0.29    0.71
  -5   5  20    2.56    2.06
  -5 -20  -3   11.94    1.20
   3 -20   5    7.45    1.39
  -5 -20  -3    9.97    1.19
  -3 -20  -5   11.14    1.32
 -20  -5  -3   10.17    0.96
  -5 -20  -3   10.03    1.09
 -20  -5  -3   13.66    2.43
  -3 -20  -5    7.82    1.13
 -20  -3  -5   10.71    1.15
   5  -3  20   12.28    2.93
  -5   3  20    8.40    2.44
   3  -5  20    7.80    2.57
  -3   5  20   11.37    2.84
  -1 -20  -5    2.05    0.93
   1 -20   5    2.08    1.03
  -5   1  20    2.64    0.79
 -20  -5  -1    1.60    1.43
  -1 -20  -5    3.17    0.97
  -5 -20  -1    1.97    0.71
   5  -1  20    2.15    1.95
  -5   1  20    0.72    2.05
   1  -5  20    1.49    1.80
  -5 -20  -1    1.22    0.66
   1 -20  -5    1.76    0.90
  -1 -20   5    2.36    1.09
   5 -20  -1    2.00    1.05
  -5  -1  20    1.81    0.82
  -1  -5  20    2.51    0.98
   1 -20  -5    1.46    0.93
 -20  -5   1    1.11    1.46
 -20   1  -5    1.92    0.86
   5   1  20    0.73    1.97
   1   5  20   -0.77    2.01
  -5  -1  20   -0.71    1.99
   5   3  20    7.79    2.59
  -5  -3  20   11.83    2.61
   3   5  20    9.52    2.80
  -5  -3  20   11.07    1.21
  -3  -5  20   14.45    2.98
  -5  -3  20   11.84    1.30
   3 -20  -5    8.95    1.33
  -3 -20   5   11.60    1.42
  -5 -20   3    9.73    1.22
   5 -20  -3    8.56    1.40
  -3  -5  20    9.86    1.25
  -5 -20   3   10.97    1.10
 -20  -3   5   15.04    2.62
   3 -20  -5   10.84    1.33
 -20  -5   3   11.92    2.34
 -20   3  -5   12.92    1.24
  -3 -20   5   11.03    1.03
   5 -20  -5    0.29    0.98
  -5 -20   5    1.33    0.93
  -5  -5  20    0.34    0.84
  -5 -20   5    1.01    0.65
  -5  -5  20    1.16    0.74
   5   5  20   -0.74    2.01
  -6 -20  -6  543.95   12.29
  -6 -20  -6  551.43   12.45
  -6 -20  -6  562.31   12.44
   6 -20   6  553.99   13.02
  -4 -20  -6    2.64    0.88
  -6 -20  -4    2.46    0.80
  -4 -20  -6    0.89    0.79
   6 -20   4    0.10    1.07
  -6 -20  -4    2.22    0.78
 -20  -6  -4    2.70    0.62
 -20  -6  -4    3.12    1.39
 -20  -4  -6    1.13    1.14
  -4 -20  -6    2.69    0.89
  -6 -20  -4    2.76    0.82
   6  -4  20    0.36    1.84
  -4   6  20    1.91    2.07
  -6   4  20    1.81    1.66
 -20  -4  -6    3.13    0.92
  -6 -20  -2  650.03   13.95
   2 -20   6  631.66   14.67
  -2 -20  -6  641.73   14.46
 -20  -6  -2  650.75   13.72
  -2 -20  -6  644.15   14.31
  -6 -20  -2  630.15   13.88
 -20  -6  -2  644.65   18.13
  -6   2  20  618.35   13.93
   6  -2  20  661.16   20.11
  -2   6  20  634.78   20.42
  -6   2  20  602.08   19.46
   0   6  20   12.69    3.05
   6   0  20   17.73    3.04
  -6   0  20   11.15    2.62
  -6 -20   0   14.68    1.16
   0 -20   6   14.65    1.63
   0 -20  -6   12.40    1.43
   0 -20  -6   14.46    1.40
  -6 -20   0   12.55    1.09
 -20  -6   0   11.31    2.36
 -20   0  -6   15.70    1.35
  -6   0  20   14.49    1.34
  -2 -20   6  588.80   12.76
  -6  -2  20  576.28   13.06
  -6  -2  20  593.60   18.96
   2   6  20  582.31   19.30
   6   2  20  604.69   19.07
  -6 -20   2  581.46   13.12
  -2 -20   6  589.21   13.57
  -6 -20   2  570.91   12.62
   2 -20  -6  574.76   13.67
   6 -20  -2  575.30   13.69
  -6 -20   2  602.91   12.89
  -2  -6  20  593.03   13.45
 -20  -2   6  632.96   17.84
 -20  -6   2  644.07   17.94
   2 -20  -6  588.03   13.40
 -20   2  -6  637.27   13.29
  -6  -2  20  581.11   13.35
 -20   4  -6    1.99    0.86
   6 -20  -4    1.83    1.04
  -6 -20   4    1.03    0.79
  -4 -20   6    1.91    1.02
  -6  -4  20    1.69    0.90
  -4  -6  20    2.15    0.93
  -6 -20   4    2.33    0.65
   4 -20  -6    0.34    0.88
 -20  -4   6    3.14    1.68
  -6 -20   4    2.23    0.67
  -4 -20   6    2.75    0.73
  -6  -4  20    2.68    0.86
  -4  -6  20    1.04    0.76
  -6  -4  20    1.42    2.00
   4   6  20    0.38    1.75
   6   4  20    0.73    1.89
   6   6  20  497.08   17.09
  -6 -20   6  493.44   11.41
   6 -20  -6  494.79   12.06
  -6 -20   6  497.09   10.86
 -20  -6   6  527.81   16.05
  -6 -20   6  503.70   11.29
  -6  -6  20  515.04   11.59
   6  -6 -20  474.53   14.93
  -6  -6  20  496.63   11.77
   7 -20   7    0.88    1.08
  -7 -20  -7    0.85    0.68
  -7 -20  -7    0.22    0.74
  -7   7  20    2.84    2.06
  -7 -20  -5   38.95    2.03
   7 -20   5   37.67    2.37
   5 -20   7   41.80    2.53
  -5 -20  -7   36.44    2.04
  -5 -20  -7   41.24    2.12
 -20  -7  -5   40.48    1.78
  -5 -20  -7   36.34    2.07
  -7 -20  -5   38.97    2.02
 -20  -7  -5   37.42    3.34
 -20  -5  -7   41.69    2.05
  -7   5  20   39.70    4.34
  -5   7  20   32.89    4.21
  -7 -20  -3    3.95    0.87
  -3 -20  -7    4.05    1.03
 -20  -7  -3    4.90    0.79
 -20  -3  -7    3.24    1.41
 -20  -7  -3    3.45    1.50
  -3 -20  -7    3.66    0.99
  -7 -20  -3    4.22    0.88
  -7   3  20    2.42    1.95
   7  -3  20    1.75    1.80
  -3   7  20    5.04    2.39
 -20  -3  -7    4.91    1.02
  -1 -20  -7   25.14    1.84
  -1 -20  -7   21.71    1.64
  -7 -20  -1   23.33    1.44
 -20  -7  -1   26.96    3.13
  -7 -20  -1   24.34    1.52
   1 -20   7   23.50    1.91
   7  -1  20   12.61    2.89
  -7   1  20   16.78    3.18
  -1 -20   7   21.02    1.34
  -7  -1  20   22.80    1.46
   1   7  20   20.42    3.59
  -7  -1  20   21.29    3.35
   7   1  20   18.91    3.26
  -7 -20   1   20.65    1.33
  -7 -20   1   19.64    1.46
  -1 -20   7   21.64    1.83
   1 -20  -7   23.39    1.79
   7 -20  -1   21.65    1.81
  -1  -7  20   19.74    1.63
   1 -20  -7   19.16    1.65
 -20  -7   1   22.42    2.97
 -20   1  -7   23.50    1.65
  -7  -1  20   22.85    1.60
 -20   3  -7    4.31    0.95
  -3 -20   7    3.56    1.08
  -7 -20   3    4.24    0.92
   3 -20  -7    4.18    1.11
   7 -20  -3    3.54    1.09
  -7  -3  20    2.74    0.95
  -3  -7  20    3.24    0.99
  -7 -20   3    4.50    0.80
 -20  -7   3    4.55    1.80
   3 -20  -7    3.66    1.02
 -20  -3   7    1.14    1.43
  -3 -20   7    4.36    0.79
  -7 -20   3    2.33    0.76
  -7  -3  20    3.82    0.86
   7   3  20    2.85    2.04
   3   7  20    6.56    2.51
  -7  -3  20    3.81    2.04
  -5 -20   7   41.43    2.01
  -7  -5  20   41.29    2.09
  -5  -7  20   41.24    2.19
  -7 -20   5   42.19    2.04
   5   7  20   40.58    4.69
   7   5  20   47.54    4.75
  -5 -20   7   41.85    2.22
  -7 -20   5   44.85    2.10
   5 -20  -7   39.12    2.38
   7 -20  -5   38.09    2.37
  -7 -20   5   44.65    1.89
 -20  -5   7   41.59    4.04
 -20   5  -7   40.51    2.09
  -5  -7  20   41.74    2.31
  -7  -5  20   45.43    2.35
   7  -7 -20    0.24    1.16
   7 -20  -7    0.29    0.94
  -7 -20   7    1.55    0.84
 -20  -7   7    0.87    1.63
  -7  -7  20    0.17    0.91
  -7 -20   7    0.20    0.55
  -7  -7  20    0.83    0.86
   7   7  20   -0.72    1.84
  -7 -20   7    0.14    0.67
  -8 -20  -8  524.76   11.72
   8 -20   8  520.36   12.28
  -8  -8 -20  509.20   11.36
  -6 -20  -8    2.51    0.90
  -8 -20  -6    2.91    0.91
  -6 -20  -8    2.35    0.78
   6 -20   8    2.74    1.23
   8 -20   6    1.55    1.15
 -20  -8  -6    1.69    0.61
  -6 -20  -8    2.70    0.90
 -20  -6  -8    2.17    0.82
  -6   8  20    0.37    1.70
  -8   6  20    3.77    1.96
   8 -20   4  468.32   11.56
  -8 -20  -4  476.48   10.89
  -4 -20  -8  482.55   11.18
 -20  -8  -4  489.82   10.63
  -4 -20  -8  467.98   11.10
  -8 -20  -4  475.64   10.87
 -20  -8  -4  462.55   14.19
 -20  -4  -8  487.15   10.89
  -4   8  20  447.44   16.57
  -2 -20  -8   23.37    1.75
 -20  -8  -2   24.02    1.49
  -2 -20  -8   25.12    1.77
  -8 -20  -2   23.31    1.46
 -20  -8  -2   24.15    2.94
  -8 -20  -2   27.31    1.59
   2 -20   8   22.60    1.98
  -2   8  20   17.91    3.45
  -8   2  20   24.95    3.52
   8  -2  20   24.30    3.56
   0   8  20  497.75   18.46
   8   0  20  541.92   17.96
  -8   0  20  533.95   17.72
  -8 -20   0  572.88   12.48
   0 -20   8  558.26   13.29
   0 -20  -8  562.31   13.21
   0  -8  20  571.77   13.11
   0 -20  -8  587.10   13.12
 -20  -8   0  603.91   17.18
 -20   0  -8  607.13   12.86
   0 -20   8  557.09   12.32
   2   8  20   22.54    3.88
   8   2  20   22.68    3.41
  -8  -2  20   20.08    3.33
  -8 -20   2   22.09    1.34
  -2 -20   8   25.81    1.93
   8 -20  -2   22.63    1.88
   2 -20  -8   23.07    1.85
  -2  -8  20   22.64    1.74
  -8 -20   2   20.53    1.42
 -20  -2   8   27.23    3.25
 -20  -8   2   23.58    3.07
   2 -20  -8   23.32    1.75
 -20   2  -8   27.72    1.73
  -2 -20   8   23.57    1.45
  -8  -2  20   21.74    1.45
  -4 -20   8  456.97   10.26
  -8  -4  20  423.79   10.19
  -4  -8  20  434.43   10.58
   4   8  20  406.14   15.65
   8   4  20  432.47   15.38
  -4 -20   8  430.98   10.55
   8 -20  -4  436.96   10.86
  -8 -20   4  450.71   10.26
  -8 -20   4  452.49   10.05
 -20  -4   8  478.66   14.88
 -20  -8   4  462.95   14.83
 -20   4  -8  475.71   10.45
  -4  -8  20  439.94   10.69
 -20   6  -8    2.60    0.86
   8  -6 -20    0.26    1.36
   8 -20  -6    3.15    1.11
   6 -20  -8    2.75    1.04
  -6 -20   8    3.97    1.02
  -6  -8  20    2.76    1.06
  -8 -20   6    2.62    0.65
 -20  -6   8    1.71    1.41
  -8 -20   6    2.49    0.75
  -6 -20   8    2.05    0.77
  -8  -6  20    1.24    0.72
  -6  -8  20    2.26    0.87
   6   8  20    1.47    1.89
   8   6  20    1.74    1.79
  -8 -20   8  499.68   11.21
  -8  -8  20  477.52   11.26
   8 -20  -8  496.47   11.77
  -8 -20   8  486.42   10.61
 -20  -8   8  510.87   15.63
  -8   8 -20  497.32   11.03
   8   8  20  453.78   16.03
  -9  -9 -20    0.06    0.59
   9 -20   9    1.44    1.16
  -7   9  20    5.74    2.22
  -9   7  20    3.91    1.74
  -9 -20  -7    7.19    1.11
   7 -20   9    6.75    1.33
   9 -20   7    8.25    1.42
  -7 -20  -9    5.89    0.87
  -9  -7 -20    6.81    0.95
  -7  -9 -20    7.62    0.94
 -20  -7  -9    7.97    1.02
  -9 -20  -5   15.05    1.31
   5 -20   9   15.14    1.68
   9 -20   5   15.78    1.70
  -5 -20  -9   15.85    1.37
 -20  -9  -5   16.45    1.19
  -5 -20  -9   16.11    1.46
 -20  -5  -9   15.32    1.32
  -9  -5 -20   14.94    1.33
  -9   5  20   10.27    2.33
  -9 -20  -3    2.54    0.79
   9 -20   3    2.19    1.08
  -3 -20  -9    3.34    0.92
 -20  -9  -3    3.10    0.75
 -20  -9  -3    4.35    1.63
  -3 -20  -9    2.17    0.89
  -9 -20  -3    2.82    0.77
 -20  -3  -9    4.09    0.98
  -3   9  20    2.81    2.15
  -9   3  20    4.47    1.88
  -9 -20  -1    8.86    1.00
   1 -20   9    8.50    1.53
  -1 -20  -9    8.81    1.29
 -20  -9  -1   10.79    1.12
  -1 -20  -9    9.60    1.28
 -20  -9  -1    8.41    2.01
  -9 -20  -1    7.56    0.87
   1 -20   9    6.30    0.85
  -9   1  20    6.10    2.01
   9  -1  20    5.97    2.19
   9   1  20    4.31    1.99
   1   9  20    9.74    2.92
  -9  -1  20    4.50    1.93
  -9 -20   1    6.98    0.89
  -1 -20   9    8.52    1.44
   1 -20  -9    6.75    1.25
  -1  -9  20    7.97    1.22
  -9 -20   1    8.67    1.00
 -20  -1   9    7.97    2.10
 -20  -9   1    5.27    1.92
 -20   1  -9    8.79    1.16
  -1 -20   9    8.21    0.94
 -20   3  -9    2.31    0.87
  -3 -20   9    2.78    1.13
   9 -20  -3    2.09    1.06
  -3  -9  20    2.92    1.03
  -9 -20   3    0.06    0.73
 -20  -3   9    2.78    1.69
 -20  -9   3    1.43    1.41
  -3 -20   9    1.44    0.72
  -9  -3  20    2.01    0.73
  -3  -9  20    2.33    0.92
   3   9  20   -0.79    1.95
   9   3  20    2.98    1.98
  -5 -20   9   13.34    1.21
  -9  -5  20   12.82    1.26
  -5  -9  20   14.42    1.45
   9   5  20    9.95    2.45
   5   9  20    9.05    2.70
  -5 -20   9   13.13    1.46
   5 -20  -9   14.14    1.59
   9 -20  -5   13.55    1.53
  -9 -20   5   15.10    1.29
  -9 -20   5   14.45    1.16
 -20  -9   5   13.94    2.49
 -20  -5   9    9.79    2.24
  -9   5 -20   15.88    1.39
 -20   5  -9   15.44    1.36
  -5  -9  20   14.63    1.49
   9  -5 -20   16.61    2.70
  -7  -9  20    8.48    1.10
   7   9  20   10.91    2.66
   9   7  20    9.55    2.37
 -20   7  -9    7.15    1.00
   9  -7 -20    9.00    1.96
   9 -20  -7    6.67    1.23
   7 -20  -9    8.99    1.34
  -7  -9  20    8.13    1.20
  -9 -20   7    6.37    0.81
 -20  -7   9    9.89    2.20
  -9   7 -20    6.15    1.00
  -7   9 -20    7.89    0.99
 -20  -9   7    4.90    1.81
  -9  -7  20    9.77    1.15
  -9 -20   7    6.28    1.05
  -7 -20   9    8.46    1.09
  -9 -20   9    0.28    0.47
  -9   9 -20    0.53    0.67
  -9  -9  20    0.57    0.74
  -9 -20   9    0.62    0.77
   9 -20  -9    1.33    0.91
 -10 -10 -20  404.24    9.14
  10 -20  10  427.23   10.09
 -10 -20  -8    6.34    0.97
   8 -20  10    7.11    1.44
  10 -20   8    6.80    1.37
 -10  -8 -20    3.21    0.78
  -8 -10 -20    4.12    0.72
 -20  -8 -10    4.17    0.90
 -10 -20  -6  528.30   11.97
  10 -20   6  555.28   12.69
   6 -20  10  545.05   12.71
  -6 -20 -10  528.15   11.97
 -20 -10  -6  542.22   11.68
  -6 -20 -10  538.14   12.22
  -6 -10 -20  516.61   11.56
 -20  -6 -10  552.62   11.93
 -10  -6 -20  530.46   11.90
  -4  10  20   -0.40    1.96
 -10   4  20    1.20    1.58
 -10 -20  -4    0.88    0.67
  10 -20   4   -0.19    1.15
  -4 -20 -10    0.39    0.77
 -20 -10  -4    1.14    0.67
  -4 -20 -10    1.02    0.87
 -10  -4 -20    0.07    0.73
 -20  -4 -10    1.02    0.81
 -10 -20  -2  415.12    9.42
   2 -20  10  396.49   10.14
  -2 -20 -10  412.26    9.92
 -20 -10  -2  420.13    9.39
 -20   2  10  422.69   13.37
  -2 -20 -10  368.14    9.62
 -20 -10  -2  405.90   13.06
  -2 -10 -20  407.80    9.24
 -10 -20  -2  396.81    9.17
   2 -20  10  412.17    9.14
  -2  10  20  386.46   15.35
 -10   2  20  354.92   13.36
   0  10  20    6.99    2.65
 -10   0  20   10.65    2.43
 -10 -20   0    9.37    1.02
   0 -20  10   12.33    1.53
   0 -20 -10    9.33    1.28
 -20 -10   0    9.38    1.05
 -10 -20   0    8.26    1.04
 -20   0  10   10.40    2.15
   0 -10 -20    8.91    0.96
 -20   0 -10   10.73    1.23
 -10   0 -20    8.74    1.12
 -20 -10   0    9.08    2.02
   0 -20  10    8.19    0.95
   2  10  20  395.95   15.56
 -10 -20   2  399.65    9.37
  -2 -20  10  418.88   10.35
   2 -20 -10  408.41   10.40
 -10 -20   2  437.71    9.76
 -20 -10   2  419.50   13.94
 -20  -2  10  427.88   13.84
 -10   2 -20  446.66   10.04
 -20   2 -10  436.05   10.01
  -2 -10  20  429.08   10.28
  -2 -20  10  424.53    9.74
  -4 -10  20    1.38    0.94
   4  10  20    0.78    1.91
  10  -4 -20   -0.29    1.48
 -20   4 -10    0.43    0.76
  10 -20  -4    1.02    0.90
  -4 -20  10    1.33    1.10
  -4 -10  20    1.18    0.97
 -10 -20   4    0.90    0.64
   4 -20 -10    0.25    0.93
 -20  -4  10   -0.27    1.34
 -20 -10   4   -0.86    1.64
 -10   4 -20   -0.14    0.76
 -10  -4  20    0.06    0.63
 -10 -20   4    0.63    0.76
  -4 -20  10    1.01    0.70
   6  10  20  462.20   16.89
  -6 -10  20  516.05   12.23
  10  -6 -20  466.40   15.45
   6 -20 -10  524.58   12.45
  10 -20  -6  521.06   12.36
 -10 -20   6  529.81   11.89
 -10 -20   6  544.11   11.57
 -20  -6  10  538.52   16.22
  -6  10 -20  553.18   11.65
 -20   6 -10  524.28   11.80
 -10   6 -20  522.91   11.82
  -6 -20  10  538.27   11.92
  -6 -10  20  534.10   12.11
 -10  -6  20  512.01   11.77
  10 -20  -8    5.00    1.17
   8 -20 -10    5.66    1.16
 -20   8 -10    4.00    0.85
 -10 -20   8    5.57    0.76
 -10   8 -20    5.15    0.91
  -8  10 -20    6.27    0.83
  -8 -10  20    5.23    0.99
 -10 -20   8    5.39    0.98
 -10  -8  20    4.98    0.99
  -8 -20  10    5.16    0.92
 -10 -20  10  415.09    9.20
 -10  10 -20  423.46    9.50
 -10 -10  20  416.34    9.83
 -10 -20  10  449.84    9.96
  10 -20 -10  434.21   10.27
 -11 -20 -11    0.78    0.80
  11 -20  11    1.53    1.12
  -9 -11 -20   14.39    1.02
 -11  -9 -20   17.29    1.19
   9 -20  11   16.04    1.67
  11 -20   9   18.06    1.66
  -9 -20 -11   19.83    1.45
  -7 -20 -11   11.75    1.08
  -7 -20 -11   13.11    1.37
 -20  -7 -11   13.91    1.21
  -7 -11 -20   11.97    0.98
 -11  -7 -20   12.23    1.12
 -11 -20  -7   15.14    1.30
  11 -20   7   15.67    1.64
   7 -20  11   14.84    1.74
  -7 -20 -11   14.03    1.30
 -11 -20  -5    7.08    1.00
   5 -20  11    9.02    1.49
  11 -20   5    6.06    1.25
  -5 -20 -11    6.59    1.04
 -20 -11  -5    8.37    0.96
  -5 -20 -11    6.88    1.16
 -11  -5 -20    7.86    1.06
  -5 -11 -20    5.89    0.78
 -20  -5 -11    9.32    1.10
  -5  11  20    4.27    2.26
  -3  11  20   17.15    3.42
 -11 -20  -3   19.67    1.38
  11 -20   3   16.69    1.66
  -3 -20 -11   17.54    1.51
   3 -11  20   16.14    1.48
 -20 -11  -3   17.91    1.33
  -3 -11 -20   14.12    1.23
 -20   3  11   18.92    2.60
 -11  -3 -20   17.66    1.40
 -20  -3 -11   18.89    1.41
   3 -20  11   16.92    1.16
  -1 -20 -11   13.49    1.50
 -20 -11  -1   18.31    1.34
   1 -11  20   14.87    1.45
  -1 -11 -20   15.10    1.23
 -20   1  11   16.88    2.58
 -11 -20  -1   17.50    1.30
   1 -20  11   13.84    1.73
   1 -20  11   16.92    1.21
  -1 -11  20   19.59    1.64
 -11 -20   1   17.66    1.23
  -1 -20  11   17.29    1.80
   1 -20 -11   18.63    1.66
 -20 -11   1   18.84    1.41
 -11 -20   1   22.62    1.47
   1 -11 -20   19.44    1.30
 -20  -1  11   14.34    2.44
 -11   1 -20   19.02    1.52
 -20   1 -11   21.54    1.56
  -1 -20  11   18.51    1.36
  -3 -11  20   14.69    1.42
  -3 -20  11   16.42    1.30
   3  11  20    9.10    2.71
  -3 -20  11   15.58    1.59
   3 -20 -11   15.26    1.51
 -11 -20   3   15.97    1.25
 -20  -3  11   11.05    2.18
 -11   3 -20   16.05    1.39
 -20   3 -11   17.72    1.43
  11  -3 -20   13.00    2.60
  -5 -11  20   11.85    1.26
 -11 -20   5    9.37    1.13
  -5 -20  11   11.66    1.21
 -11  -5  20    9.33    1.05
   5 -20 -11   10.49    1.42
  11 -20  -5   10.50    1.38
 -11 -20   5   10.43    1.01
 -20  -5  11    9.36    2.03
  -5  11 -20   10.31    1.04
 -11   5 -20   12.64    1.26
 -20   5 -11    9.94    1.14
   5  11  20    9.66    2.71
 -11 -20   7   15.42    1.32
 -11 -20   7   13.29    1.09
  -7 -20  11   12.12    1.22
  -7 -11  20   12.70    1.36
 -11  -7  20   12.45    1.19
 -20   7 -11   12.26    1.21
  -7  11 -20   12.70    1.11
 -11   7 -20   15.22    1.28
   7 -20 -11   12.05    1.49
  11 -20  -7   12.38    1.40
 -11 -20   9   14.86    1.33
 -11 -20   9   15.92    1.06
 -11   9 -20   13.66    1.12
  -9 -20  11   14.53    1.30
 -11  -9  20   15.18    1.26
  -9 -11  20   15.10    1.33
   9 -20 -11   13.02    1.44
  11 -20  -9   12.91    1.39
 -11 -20  11    0.81    0.72
 -11 -11  20    1.10    0.72
  11 -20 -11    0.97    0.87
 -20 -12 -12  361.13    8.13
 -12 -20 -12  352.27    8.18
 -10 -20 -12    0.89    0.73
 -12 -10 -20    0.45    0.52
  -8 -20 -12  457.38   10.47
 -20  -8 -12  460.40   10.11
 -12  -8 -20  447.44   10.08
 -12 -20  -8  439.16   10.26
   8 -20  12  457.31   10.88
  12 -20   8  459.56   10.70
 -12 -20  -6    6.13    0.96
  12 -20   6    5.61    1.22
  -6 -20 -12    4.62    0.88
   6 -20  12    7.50    1.46
 -12  -6 -20    3.97    0.90
 -20  -6 -12    4.03    0.86
 -12 -20  -4  409.19    9.42
  12 -20   4  408.81    9.93
  -4 -20 -12  397.18    9.63
   4 -12  20  405.54    9.73
 -20 -12  -4  422.57    9.36
  -4 -12 -20  396.87    9.35
 -12  -4 -20  406.89    9.46
 -20  -4 -12  406.21    9.46
   4 -20  12  401.56    9.03
  -2 -20 -12    0.67    0.83
  12 -20   2    0.96    1.04
   2 -20  12    2.47    1.34
 -20 -12  -2    1.25    0.73
   2 -12  20    0.16    0.84
  -2 -12 -20    1.86    0.76
 -12 -20  -2    0.78    0.52
 -12 -20  -2    2.05    0.74
   2 -20  12    1.70    0.64
   0 -20  12  475.87   10.64
 -12 -20   0  467.92   10.51
   0 -20  12  446.24   11.32
   0 -20 -12  468.88   11.26
 -20 -12   0  475.95   10.70
 -12 -20   0  488.30   10.75
   0 -20 -12  488.84   11.19
   0 -12 -20  466.59   10.55
 -12   0 -20  480.20   10.89
 -20   0 -12  486.19   10.94
  12   0 -20  472.49   15.56
   0 -12  20  454.91   11.03
  -2 -20  12    1.23    0.73
  -2 -12  20    1.76    0.89
 -12 -20   2    1.36    0.55
  -2 -20  12    3.69    1.21
   2 -20 -12    2.17    0.98
 -20 -12   2    2.39    0.84
  -2 -12  20    0.40    0.81
 -12 -20   2    1.23    0.67
   2 -12 -20    1.11    0.64
   2 -20 -12    1.70    0.99
 -12   2 -20    1.79    0.80
 -20   2 -12    1.79    0.93
   4 -20 -12  410.78    9.83
 -12 -20   4  399.99    9.27
 -12   4 -20  412.90    9.56
 -20   4 -12  414.92    9.57
  -4 -12  20  390.13    9.64
  -4 -20  12  407.84    9.48
 -20   6 -12    5.53    0.95
   6 -20 -12    5.54    1.14
  12 -20  -6    6.65    1.13
  -6 -12  20    7.29    1.11
 -12 -20   6    5.21    0.81
 -12   6 -20    5.02    0.95
 -12 -20   6    5.06    0.92
  -6 -20  12    3.97    0.89
 -12  -6  20    4.58    0.82
 -12 -20   8  474.74   10.40
 -12 -20   8  487.34   10.89
  -8 -20  12  499.17   10.90
 -12  -8  20  445.46   10.57
  -8 -12  20  487.56   10.99
 -20   8 -12  473.98   10.58
 -12   8 -20  475.89   10.61
   8 -20 -12  469.02   11.21
  12 -20  -8  492.62   11.18
 -12 -20  10    0.88    0.51
  10 -20 -12    1.05    0.83
  12 -20 -10    2.64    0.91
 -12 -20  10    0.50    0.69
 -12 -10  20    0.94    0.69
 -10 -20  12    0.68    0.72
 -10 -12  20    0.75    0.74
 -12  10 -20    1.16    0.59
 -12 -12  20  352.53    8.24
  12 -20 -12  350.50    8.45
 -12 -20  12  374.70    8.39
 -20 -13 -13   -0.08    0.55
 -13 -20 -13    0.13    0.58
 -20 -11 -13    1.88    0.65
 -20 -13 -11    2.24    0.70
 -13 -20 -11    2.20    0.74
  13 -20   9    5.91    1.20
 -13  -9 -20    4.33    0.76
  13 -20   7    4.83    1.16
 -13 -20  -7    4.48    0.90
 -20  -7 -13    4.88    0.84
 -13  -7 -20    5.47    0.88
   5 -20  13    3.25    1.37
 -13 -20  -5    2.61    0.83
  13 -20   5    2.66    1.02
  -5 -20 -13    3.07    0.82
   5 -13  20    2.84    0.91
 -20 -13  -5    3.81    0.78
  -5 -13 -20    2.38    0.79
 -13  -5 -20    2.61    0.78
 -20  -5 -13    2.96    0.82
   3 -13  20   17.27    1.46
 -13 -20  -3   21.26    1.43
  13 -20   3   18.21    1.60
  -3 -20 -13   16.82    1.45
 -20 -13  -3   20.04    1.39
   3 -13  20   19.51    1.54
  -3 -20 -13   21.08    1.62
  -3 -13 -20   19.76    1.41
 -13  -3 -20   19.73    1.46
 -20  -3 -13   20.85    1.49
   3 -20  13   16.93    1.19
 -13 -20  -1   12.54    1.10
  13 -20   1   12.09    1.45
  -1 -20 -13   10.41    1.25
 -20 -13  -1   14.19    1.21
  -1 -20 -13   14.62    1.40
  -1 -13 -20   12.13    1.14
   1 -13  20   14.08    1.40
   1 -20  13   13.05    1.15
 -13 -20   1   10.32    0.99
   1 -20 -13   11.97    1.40
  -1 -13  20    9.78    1.23
 -20 -13   1   12.56    1.20
 -13 -20   1   10.38    1.08
   1 -20 -13   11.28    1.31
   1 -13 -20   12.20    1.10
 -13   1 -20   12.01    1.28
 -20   1 -13   12.51    1.25
  -1 -20  13   11.16    1.10
   3 -13 -20   23.41    1.38
   3 -20 -13   21.59    1.69
  -3 -13  20   23.88    1.70
 -20 -13   3   23.85    1.55
 -13 -20   3   25.10    1.49
 -13   3 -20   24.71    1.64
 -20   3 -13   22.52    1.57
  -3 -13  20   24.39    1.69
  -3 -20  13   23.35    1.52
  -5 -13  20    2.14    0.94
 -20   5 -13    2.71    0.85
 -13 -20   5    1.50    0.72
   5 -20 -13    1.80    0.94
 -13   5 -20    2.10    0.83
 -13  -5  20    1.55    0.66
  -5 -20  13    1.57    0.74
  13 -20  -7    8.09    1.16
   7 -20 -13    5.89    1.16
  -7 -20  13    6.22    1.00
 -13  -7  20    5.97    0.85
  -7 -13  20    6.82    1.07
 -20   7 -13    6.15    0.91
 -13   7 -20    5.13    0.89
 -13 -20   7    5.74    0.81
   9 -20 -13    6.26    1.08
  13 -20  -9    4.36    0.98
 -13  -9  20    5.21    0.80
 -13 -20   9    5.63    0.98
  -9 -20  13    5.32    0.88
  -9 -13  20    4.73    0.91
 -13   9 -20    5.12    0.78
 -13 -20   9    4.83    0.74
 -13 -20  11    0.73    0.70
 -11 -13  20    2.01    0.78
 -11 -20  13    1.00    0.74
 -13 -11  20    0.91    0.62
  13 -20 -11    0.72    0.73
  11 -20 -13    0.07    0.77
 -13 -20  13    0.34    0.61
 -13 -13  20    0.23    0.57
  13 -13 -20    0.09    0.58
  13 -20 -13   -0.25    0.63
 -20 -14 -14  171.65    3.95
 -14 -20 -14  165.69    4.06
  12 -14  20    2.80    0.63
 -20 -14 -12    2.81    0.66
 -14 -20 -12    3.77    0.75
 -20 -12 -14    2.06    0.58
  12 -14  20    1.43    0.50
 -20 -10 -14  275.54    6.43
  10 -14  20  265.42    6.57
  14 -20   8    1.87    0.92
   8 -14  20    1.30    0.76
 -20  -8 -14   -0.47    0.60
 -14 -20  -8    0.94    0.68
 -14  -8 -20    0.49    0.58
 -20  -8 -14    0.24    0.56
 -14 -20  -6  401.44    8.67
  14 -20   6  398.52    8.92
   6 -14  20  390.99    8.78
  -6 -20 -14  384.01    8.82
  -6 -14 -20  398.80    8.69
 -14  -6 -20  388.67    8.58
 -20  -6 -14  386.24    8.55
   6 -14  20  405.06    8.88
   4 -14  20    1.26    0.79
 -14 -20  -4    1.23    0.67
  -4 -20 -14    0.27    0.74
  14 -20   4    0.29    0.94
   4 -14  20    0.13    0.77
 -20 -14  -4    1.88    0.68
  -4 -20 -14    0.85    0.80
  -4 -14 -20    1.09    0.74
   4 -20  14    0.88    0.52
 -20  -4 -14    0.98    0.72
 -14  -4 -20    1.36    0.74
 -14 -20  -2  379.53    8.56
  14 -20   2  365.71    8.94
  -2 -20 -14  347.05    8.88
 -20 -14  -2  369.11    8.57
  -2 -20 -14  376.63    8.97
  -2 -14 -20  364.34    8.58
   2 -20  14  370.96    8.48
   2 -14  20  378.38    8.95
   2 -14  20  366.42    8.85
 -14 -20   0    0.21    0.55
  14 -20   0   -0.67    1.00
   0 -20 -14   -0.08    0.88
   0 -14  20   -0.07    0.76
 -20 -14   0    0.24    0.67
 -14 -20   0    0.24    0.71
   0 -20 -14   -0.60    0.87
   0 -14 -20    0.23    0.64
 -20   0 -14    0.54    0.79
 -14   0 -20   -0.20    0.76
   0 -20  14   -0.48    0.64
  -2 -20  14  405.35    9.04
 -14 -20   2  361.29    8.49
 -20 -14   2  394.82    8.95
 -14 -20   2  389.87    8.91
  -2 -14  20  385.50    9.24
 -14   2 -20  394.69    9.15
 -20   2 -14  416.73    9.22
   2 -14 -20  366.60    8.73
   2 -20 -14  371.23    9.41
   2 -20 -14  395.62    9.35
 -20   4 -14    0.26    0.71
 -14   4 -20    0.85    0.75
 -20 -14   4    0.42    0.67
 -14 -20   4    1.16    0.67
  -4 -20  14    0.56    0.68
  -4 -14  20    1.14    0.84
 -20 -14   6  416.99    9.17
 -14 -20   6  406.60    9.01
   6 -20 -14  390.50    9.65
 -14   6 -20  404.69    9.20
 -20   6 -14  407.75    9.18
  -6 -14  20  402.29    9.41
  -6 -20  14  416.27    9.34
   8 -20 -14    1.47    0.85
  -8 -14  20    0.44    0.80
 -14  -8  20    0.68    0.55
  -8 -20  14    1.60    0.77
 -14   8 -20    0.41    0.59
 -20   8 -14    1.81    0.65
 -14 -20   8    0.14    0.54
 -14 -20  10  267.22    6.20
  10 -20 -14  281.53    6.90
  14 -20 -10  270.68    6.66
 -10 -20  14  287.71    6.71
 -14 -10  20  261.34    6.38
 -10 -14  20  283.88    6.72
  14 -12 -20    2.24    0.55
  14 -20 -12    2.99    0.70
  12 -14 -20    2.26    0.69
  12 -20 -14    3.58    0.77
 -12 -20  14    3.55    0.74
 -14 -12  20    3.51    0.66
 -12 -14  20    3.55    0.70
 -14 -14  20  174.14    4.35
 -20 -14  14  190.56    4.34
 -15 -20 -13    3.54    0.62
 -20 -13 -15    3.05    0.53
 -20 -15 -13    3.54    0.60
  11 -15  20    3.35    0.60
 -20 -15 -11    3.79    0.68
 -15 -20 -11    3.32    0.68
 -20 -11 -15    2.85    0.57
 -20  -9 -15   14.51    0.96
 -20 -15  -9   15.13    1.13
   9 -15  20   14.66    1.07
  -9 -20 -15   14.55    1.20
  -9 -15 -20   15.92    1.18
 -15  -9 -20   13.25    0.95
   9 -15  20   13.31    1.05
 -20  -7 -15    2.74    0.59
 -15 -20  -7    3.13    0.73
  15 -20   7    2.95    0.92
   7 -15  20    2.31    0.74
  -7 -20 -15    3.43    0.84
  -7 -15 -20    1.87    0.73
   7 -15  20    1.59    0.69
 -15  -7 -20    2.26    0.68
 -20  -7 -15    2.03    0.70
[truncated: 121,701 more chars]
