# Supplementary material for: Isolation, bonding and reactivity of a monomeric stibine oxide
Source: Nat Chem. 2023 Mar 23;15(5):633–40. doi: 10.1038/s41557-023-01160-x (PMC10159848; doi:10.1038/s41557-023-01160-x)
Supplement: Source Data Fig. 4 — Source data for line graphs in Figure 4. [file 41557_2023_1160_MOESM25_ESM.xlsx]

## Sheet: Density
Density
Normalized Distance	1a	1b	1c
0.000333348	314766	46344	2504.41
0.000666696	195648	39997.7	2480.29
0.00100004	138370	31978	2413.74
0.00133339	107797	27727.7	2319.4
0.00166674	87844.8	24693.8	2214.47
0.00200009	73328.7	22170.2	2112.65
0.00233344	61897	20094.2	2021.39
0.00266678	52759.4	18350.4	1942.31
0.00300013	45359.2	16830.6	1873.47
0.00333348	39239.2	15472.6	1811.77
0.00366683	34085.3	14247.9	1754.51
0.00400018	29700.1	13142.1	1699.94
0.00433353	25952.8	12143	1647.22
0.00466687	22744	11238.1	1596.11
0.00500022	19990.5	10415.1	1546.65
0.00533357	17621	9662.98	1498.94
0.00566692	15575.1	8972.69	1453.06
0.00600027	13803.2	8337.06	1409.03
0.00633307	12264.7	7750.54	1366.8
0.00666641	10926.6	7208.72	1326.29
0.00699976	9761.46	6707.98	1287.39
0.00733311	8746.44	6245.14	1249.97
0.00766646	7861.84	5817.33	1213.9
0.00799981	7090.62	5421.84	1179.08
0.00833316	6417.9	5056.14	1145.39
0.0086665	5830.71	4717.83	1112.76
0.00899985	5317.69	4404.71	1081.1
0.0093332	4869	4114.71	1050.38
0.00966655	4476.1	3845.96	1020.53
0.0099999	4131.62	3596.76	991.535
0.0103332	3829.2	3365.56	963.364
0.0106666	3563.35	3150.99	935.999
0.0109999	3329.33	2951.79	909.422
0.0113333	3123.05	2766.82	883.619
0.0116666	2940.92	2595.05	858.575
0.012	2779.85	2435.55	834.275
0.0123333	2637.1	2287.43	810.703
0.0126667	2510.3	2149.89	787.843
0.013	2397.34	2022.2	765.676
0.0133334	2296.38	1903.65	744.183
0.0136667	2205.82	1793.59	723.344
0.0140001	2124.22	1691.41	703.138
0.0143334	2050.35	1596.55	683.544
0.0146668	1983.12	1508.49	664.541
0.0150001	1921.6	1426.71	646.108
0.0153335	1864.95	1350.77	628.224
0.0156668	1812.48	1280.23	610.871
0.0160002	1763.58	1214.7	594.028
0.0163335	1717.73	1153.8	577.676
0.0166669	1674.48	1097.2	561.799
0.0170002	1633.46	1044.58	546.379
0.0173336	1594.36	995.638	531.4
0.0176669	1556.9	950.114	516.848
0.0180003	1520.86	907.755	502.709
0.0183336	1486.05	868.331	488.968
0.0186664	1452.32	831.629	475.614
0.0189997	1419.53	797.45	462.634
0.0193331	1387.58	765.614	450.018
0.0196664	1356.37	735.951	437.755
0.0199998	1325.84	708.304	425.835
0.0203331	1295.93	682.529	414.248
0.0206665	1266.58	658.491	402.986
0.0209998	1237.77	636.064	392.04
0.0213332	1209.44	615.132	381.401
0.0216665	1181.59	595.587	371.061
0.0219999	1154.18	577.326	361.013
0.0223332	1127.21	560.257	351.248
0.0226666	1100.66	544.291	341.761
0.0229999	1074.51	529.346	332.542
0.0233333	1048.78	515.347	323.586
0.0236666	1023.44	502.221	314.885
0.024	998.501	489.904	306.433
0.0243333	973.957	478.332	298.222
0.0246667	949.808	467.448	290.247
0.025	926.056	457.199	282.501
0.0253334	902.7	447.536	274.978
0.0256667	879.745	438.411	267.671
0.0260001	857.191	429.782	260.575
0.0263334	835.042	421.609	253.683
0.0266668	813.302	413.856	246.989
0.0270001	791.972	406.488	240.489
0.0273335	771.055	399.473	234.176
0.0276668	750.556	392.783	228.045
0.0280001	730.475	386.39	222.09
0.0283335	710.817	380.271	216.306
0.0286668	691.582	374.401	210.689
0.0290002	672.772	368.761	205.233
0.0293335	654.389	363.33	199.934
0.0296669	636.434	358.092	194.786
0.0300002	618.906	353.03	189.786
0.0303336	601.806	348.13	184.928
0.0306669	585.134	343.377	180.209
0.0309997	568.887	338.759	175.625
0.0313331	553.064	334.266	171.171
0.0316664	537.664	329.887	166.843
0.0319998	522.683	325.612	162.639
0.0323331	508.118	321.434	158.553
0.0326665	493.966	317.344	154.583
0.0329998	480.222	313.335	150.725
0.0333332	466.881	309.401	146.976
0.0336665	453.94	305.537	143.333
0.0339999	441.391	301.737	139.792
0.0343332	429.23	297.996	136.351
0.0346666	417.451	294.311	133.007
0.0349999	406.046	290.677	129.757
0.0353333	395.01	287.09	126.598
0.0356666	384.334	283.549	123.528
0.036	374.013	280.05	120.544
0.0363333	364.038	276.591	117.643
0.0366667	354.401	273.169	114.824
0.037	345.096	269.783	112.084
0.0373333	336.114	266.43	109.421
0.0376667	327.447	263.11	106.832
0.038	319.087	259.82	104.317
0.0383334	311.026	256.56	101.871
0.0386667	303.256	253.329	99.4946
0.0390001	295.769	250.125	97.1846
0.0393334	288.556	246.948	94.9396
0.0396668	281.61	243.797	92.7576
0.0400001	274.922	240.672	90.637
0.0403335	268.485	237.572	88.5761
0.0406668	262.291	234.496	86.5732
0.0410002	256.331	231.444	84.6267
0.0413335	250.598	228.416	82.7351
0.0416669	245.085	225.412	80.8968
0.0420002	239.784	222.431	79.1104
0.0423336	234.688	219.474	77.3745
0.0426669	229.79	216.54	75.6877
0.0430003	225.081	213.628	74.0485
0.0433331	220.557	210.74	72.4558
0.0436664	216.209	207.875	70.9081
0.0439998	212.032	205.033	69.4043
0.0443331	208.018	202.214	67.9431
0.0446665	204.162	199.419	66.5234
0.0449998	200.458	196.646	65.144
0.0453332	196.899	193.897	63.8037
0.0456665	193.479	191.172	62.5014
0.0459999	190.194	188.47	61.2362
0.0463332	187.037	185.792	60.0069
0.0466665	184.004	183.138	58.8125
0.0469999	181.089	180.507	57.6521
0.0473332	178.287	177.901	56.5247
0.0476666	175.594	175.319	55.4292
0.0479999	173.004	172.762	54.3649
0.0483333	170.514	170.229	53.3309
0.0486666	168.118	167.721	52.3262
0.049	165.813	165.237	51.35
0.0493333	163.594	162.779	50.4015
0.0496667	161.458	160.346	49.48
0.05	159.401	157.937	48.5845
0.0503334	157.419	155.555	47.7144
0.0506667	155.508	153.197	46.869
0.0510001	153.666	150.866	46.0474
0.0513334	151.888	148.56	45.2491
0.0516668	150.172	146.279	44.4733
0.0520001	148.515	144.025	43.7194
0.0523335	146.914	141.796	42.9867
0.0526668	145.365	139.594	42.2746
0.0530002	143.866	137.417	41.5826
0.0533335	142.416	135.267	40.9099
0.0536669	141.01	133.142	40.2561
0.0540002	139.647	131.044	39.6206
0.0543336	138.324	128.972	39.0028
0.0546669	137.039	126.926	38.4022
0.0550002	135.79	124.907	37.8183
0.0553336	134.576	122.913	37.2507
0.0556664	133.393	120.946	36.6987
0.0559997	132.241	119.005	36.1621
0.0563331	131.117	117.09	35.6402
0.0566664	130.019	115.201	35.1327
0.0569998	128.947	113.339	34.6392
0.0573331	127.899	111.502	34.1591
0.0576665	126.872	109.691	33.6922
0.0579998	125.867	107.905	33.238
0.0583332	124.88	106.146	32.7962
0.0586665	123.912	104.412	32.3663
0.0589999	122.96	102.703	31.9481
0.0593332	122.024	101.02	31.5411
0.0596666	121.103	99.3624	31.145
0.0599999	120.196	97.7296	30.7596
0.0603333	119.301	96.1219	30.3844
0.0606666	118.417	94.5389	30.0192
0.061	117.545	92.9806	29.6637
0.0613333	116.682	91.4467	29.3175
0.0616667	115.829	89.9373	28.9805
0.062	114.984	88.4519	28.6523
0.0623334	114.146	86.9905	28.3327
0.0626667	113.316	85.5529	28.0213
0.0630001	112.493	84.1389	27.718
0.0633334	111.675	82.7482	27.4226
0.0636668	110.863	81.3808	27.1347
0.0640001	110.055	80.0362	26.8541
0.0643334	109.252	78.7145	26.5807
0.0646668	108.453	77.4152	26.3142
0.0650001	107.658	76.1383	26.0544
0.0653335	106.866	74.8834	25.801
0.0656668	106.077	73.6504	25.554
0.0660002	105.29	72.4389	25.3131
0.0663335	104.506	71.2489	25.0781
0.0666669	103.724	70.08	24.8489
0.0670002	102.943	68.9319	24.6252
0.0673336	102.164	67.8045	24.4069
0.0676664	101.387	66.6975	24.1938
0.0679997	100.61	65.6106	23.9858
0.0683331	99.8352	64.5436	23.7828
0.0686664	99.061	63.4963	23.5845
0.0689998	98.2875	62.4683	23.3908
0.0693331	97.5148	61.4594	23.2016
0.0696665	96.7428	60.4695	23.0167
0.0699998	95.9713	59.4981	22.8361
0.0703332	95.2003	58.5451	22.6595
0.0706665	94.4299	57.6102	22.4868
0.0709999	93.6598	56.6931	22.318
0.0713332	92.8903	55.7936	22.1529
0.0716666	92.1211	54.9115	21.9914
0.0719999	91.3524	54.0464	21.8334
0.0723333	90.5842	53.1982	21.6787
0.0726666	89.8164	52.3665	21.5273
0.073	89.0492	51.5511	21.3791
0.0733333	88.2824	50.7518	21.2339
0.0736666	87.5163	49.9683	21.0918
0.074	86.7509	49.2003	20.9524
0.0743333	85.9861	48.4477	20.8159
0.0746667	85.2222	47.7101	20.682
0.075	84.459	46.9873	20.5508
0.0753334	83.6968	46.2791	20.4221
0.0756667	82.9356	45.5853	20.2958
0.0760001	82.1755	44.9055	20.1719
0.0763334	81.4166	44.2396	20.0503
0.0766668	80.6589	43.5873	19.9309
0.0770001	79.9026	42.9484	19.8137
0.0773335	79.1477	42.3226	19.6985
0.0776668	78.3943	41.7097	19.5854
0.0780002	77.6426	41.1096	19.4742
0.0783335	76.8927	40.5219	19.3648
0.0786669	76.1445	39.9465	19.2573
0.0790002	75.3984	39.3831	19.1516
0.0793336	74.6542	38.8315	19.0475
0.0796669	73.9122	38.2916	18.9451
0.0799997	73.1725	37.763	18.8443
0.0803331	72.4351	37.2456	18.745
0.0806664	71.7002	36.7391	18.6472
0.0809998	70.9678	36.2434	18.5509
0.0813331	70.2381	35.7583	18.4559
0.0816665	69.5111	35.2836	18.3623
0.0819998	68.787	34.819	18.27
0.0823332	68.0658	34.3644	18.179
0.0826665	67.3477	33.9196	18.0892
0.0829998	66.6327	33.4843	18.0005
0.0833332	65.9209	33.0585	17.913
0.0836665	65.2125	32.6419	17.8266
0.0839999	64.5075	32.2344	17.7412
0.0843332	63.806	31.8357	17.6569
0.0846666	63.1081	31.4457	17.5736
0.0849999	62.4139	31.0643	17.4912
0.0853333	61.7234	30.6912	17.4097
0.0856666	61.0368	30.3262	17.3292
0.086	60.3541	29.9693	17.2495
0.0863333	59.6754	29.6203	17.1706
0.0866667	59.0007	29.2789	17.0926
0.087	58.3302	28.9451	17.0153
0.0873334	57.664	28.6187	16.9388
0.0876667	57.002	28.2995	16.863
0.0880001	56.3443	27.9873	16.7879
0.0883334	55.6911	27.6821	16.7135
0.0886668	55.0423	27.3837	16.6397
0.0890001	54.3981	27.092	16.5666
0.0893335	53.7584	26.8067	16.4941
0.0896668	53.1234	26.5278	16.4222
0.0900002	52.4931	26.2552	16.3509
0.0903335	51.8675	25.9886	16.2801
0.0906669	51.2467	25.728	16.2098
0.0910002	50.6307	25.4733	16.1401
0.0913336	50.0196	25.2242	16.0709
0.0916669	49.4134	24.9807	16.0021
0.0920002	48.8121	24.7427	15.9339
0.092333	48.2159	24.5101	15.866
0.0926664	47.6246	24.2826	15.7987
0.0929997	47.0385	24.0603	15.7317
0.0933331	46.4573	23.843	15.6651
0.0936664	45.8813	23.6305	15.599
0.0939998	45.3105	23.4228	15.5332
0.0943331	44.7447	23.2198	15.4678
0.0946665	44.1842	23.0213	15.4028
0.0949998	43.6288	22.8273	15.3381
0.0953332	43.0786	22.6376	15.2738
0.0956665	42.5337	22.4522	15.2098
0.0959999	41.994	22.2709	15.1461
0.0963332	41.4595	22.0936	15.0827
0.0966666	40.9303	21.9203	15.0196
0.0969999	40.4064	21.7509	14.9568
0.0973333	39.8877	21.5853	14.8943
0.0976666	39.3743	21.4233	14.8321
0.098	38.8662	21.2649	14.7701
0.0983333	38.3633	21.11	14.7084
0.0986667	37.8657	20.9586	14.647
0.099	37.3734	20.8104	14.5857
0.0993334	36.8863	20.6655	14.5248
0.0996667	36.4045	20.5238	14.464
0.1	35.9279	20.3852	14.4035
0.100333	35.4566	20.2496	14.3432
0.100667	34.9905	20.1169	14.2832
0.101	34.5296	19.9871	14.2233
0.101333	34.0739	19.8601	14.1637
0.101667	33.6234	19.7358	14.1042
0.102	33.1781	19.6142	14.0449
0.102333	32.738	19.4951	13.9859
0.102667	32.303	19.3785	13.927
0.103	31.8731	19.2644	13.8683
0.103334	31.4483	19.1527	13.8098
0.103667	31.0286	19.0432	13.7514
0.104	30.614	18.9361	13.6933
0.104334	30.2043	18.8311	13.6353
0.104666	29.7997	18.7283	13.5775
0.105	29.4001	18.6275	13.5198
0.105333	29.0055	18.5287	13.4623
0.105666	28.6158	18.4319	13.405
0.106	28.231	18.3371	13.3478
0.106333	27.851	18.244	13.2907
0.106666	27.4759	18.1528	13.2339
0.107	27.1057	18.0633	13.1771
0.107333	26.7402	17.9755	13.1205
0.107667	26.3795	17.8894	13.0641
0.108	26.0235	17.8048	13.0078
0.108333	25.6722	17.7218	12.9517
0.108667	25.3256	17.6403	12.8957
0.109	24.9836	17.5603	12.8398
0.109333	24.6462	17.4817	12.784
0.109667	24.3133	17.4045	12.7284
0.11	23.985	17.3286	12.673
0.110333	23.6611	17.254	12.6177
0.110667	23.3418	17.1806	12.5625
0.111	23.0268	17.1084	12.5074
0.111333	22.7162	17.0375	12.4525
0.111667	22.41	16.9676	12.3977
0.112	22.1081	16.8989	12.343
0.112333	21.8104	16.8312	12.2885
0.112667	21.517	16.7645	12.2341
0.113	21.2277	16.6988	12.1798
0.113333	20.9427	16.6341	12.1256
0.113667	20.6617	16.5703	12.0716
0.114	20.3848	16.5074	12.0177
0.114333	20.112	16.4454	11.9639
0.114667	19.8432	16.3842	11.9102
0.115	19.5783	16.3238	11.8567
0.115334	19.3173	16.2642	11.8033
0.115667	19.0603	16.2054	11.75
0.116	18.8071	16.1472	11.6969
0.116334	18.5576	16.0898	11.6439
0.116667	18.312	16.033	11.591
0.117	18.0701	15.9769	11.5382
0.117333	17.8318	15.9214	11.4855
0.117666	17.5973	15.8665	11.433
0.118	17.3663	15.8121	11.3806
0.118333	17.1389	15.7583	11.3283
0.118666	16.915	15.7051	11.2762
0.119	16.6946	15.6523	11.2241
0.119333	16.4777	15.6001	11.1722
0.119666	16.2641	15.5483	11.1205
0.12	16.054	15.4969	11.0688
0.120333	15.8472	15.446	11.0173
0.120667	15.6436	15.3955	10.9659
0.121	15.4434	15.3454	10.9146
0.121333	15.2463	15.2957	10.8634
0.121667	15.0524	15.2463	10.8124
0.122	14.8617	15.1973	10.7615
0.122333	14.674	15.1486	10.7108
0.122667	14.4895	15.1002	10.6601
0.123	14.3079	15.0521	10.6096
0.123333	14.1293	15.0043	10.5592
0.123667	13.9537	14.9568	10.509
0.124	13.781	14.9095	10.4588
0.124333	13.6112	14.8625	10.4088
0.124667	13.4442	14.8157	10.359
0.125	13.28	14.7691	10.3092
0.125333	13.1185	14.7227	10.2596
0.125667	12.9598	14.6766	10.2101
0.126	12.8038	14.6306	10.1608
0.126333	12.6504	14.5848	10.1115
0.126667	12.4997	14.5391	10.0625
0.127	12.3515	14.4936	10.0135
0.127334	12.2059	14.4483	9.96468
0.127667	12.0627	14.4031	9.91599
0.128	11.9221	14.358	9.86744
0.128334	11.7839	14.3131	9.81901
0.128667	11.6481	14.2683	9.77073
0.129	11.5147	14.2235	9.72257
0.129333	11.3836	14.1789	9.67455
0.129666	11.2549	14.1344	9.62667
0.13	11.1284	14.09	9.57893
0.130333	11.0041	14.0456	9.53132
0.130666	10.8821	14.0013	9.48384
0.131	10.7622	13.9571	9.43651
0.131333	10.6445	13.9129	9.38931
0.131666	10.5289	13.8688	9.34225
0.132	10.4153	13.8248	9.29533
0.132333	10.3038	13.7807	9.24855
0.132667	10.1944	13.7368	9.2019
0.133	10.0869	13.6929	9.1554
0.133333	9.98134	13.649	9.10904
0.133667	9.87773	13.6051	9.06282
0.134	9.77602	13.5613	9.01674
0.134333	9.67617	13.5175	8.9708
0.134667	9.57816	13.4737	8.925
0.135	9.48196	13.4299	8.87935
0.135333	9.38754	13.3861	8.83384
0.135667	9.29486	13.3424	8.78847
0.136	9.20391	13.2987	8.74325
0.136333	9.11465	13.2549	8.69817
0.136667	9.02706	13.2112	8.65323
0.137	8.94111	13.1675	8.60844
0.137333	8.85677	13.1237	8.5638
0.137667	8.77402	13.08	8.5193
0.138	8.69283	13.0363	8.47495
0.138333	8.61317	12.9925	8.43074
0.138667	8.53502	12.9488	8.38668
0.139	8.45836	12.905	8.34277
0.139333	8.38314	12.8613	8.29901
0.139667	8.30937	12.8175	8.25539
0.14	8.237	12.7738	8.21192
0.140334	8.16601	12.73	8.1686
0.140667	8.09639	12.6862	8.12543
0.141	8.02809	12.6424	8.08241
0.141334	7.96112	12.5986	8.03954
0.141666	7.89543	12.5547	7.99682
0.142	7.83101	12.5109	7.95425
0.142333	7.76783	12.467	7.91182
0.142666	7.70587	12.4232	7.86955
0.143	7.64512	12.3793	7.82744
0.143333	7.58554	12.3354	7.78547
0.143666	7.52712	12.2915	7.74365
0.144	7.46983	12.2476	7.70199
0.144333	7.41366	12.2037	7.66048
0.144667	7.35858	12.1598	7.61912
0.145	7.30457	12.1158	7.57791
0.145333	7.25162	12.0719	7.53686
0.145667	7.1997	12.0279	7.49596
0.146	7.1488	11.984	7.45521
0.146333	7.09889	11.94	7.41462
0.146667	7.04996	11.896	7.37418
0.147	7.00198	11.8521	7.3339
0.147333	6.95495	11.8081	7.29377
0.147667	6.90883	11.7641	7.25379
0.148	6.86362	11.7201	7.21397
0.148333	6.81929	11.6761	7.1743
0.148667	6.77582	11.6321	7.13479
0.149	6.73321	11.5882	7.09544
0.149333	6.69143	11.5442	7.05624
0.149667	6.65047	11.5002	7.01719
0.15	6.61031	11.4562	6.9783
0.150333	6.57093	11.4123	6.93957
0.150667	6.53232	11.3683	6.90099
0.151	6.49446	11.3244	6.86257
0.151333	6.45734	11.2804	6.8243
0.151667	6.42094	11.2365	6.78619
0.152	6.38524	11.1926	6.74824
0.152334	6.35024	11.1487	6.71044
0.152667	6.31591	11.1048	6.6728
0.153	6.28225	11.061	6.63531
0.153334	6.24923	11.0171	6.59799
0.153667	6.21685	10.9733	6.56082
0.154	6.18509	10.9295	6.5238
0.154333	6.15394	10.8857	6.48694
0.154666	6.12338	10.842	6.45024
0.155	6.0934	10.7982	6.4137
0.155333	6.06399	10.7545	6.37731
0.155666	6.03514	10.7109	6.34108
0.156	6.00683	10.6672	6.305
0.156333	5.97905	10.6236	6.26908
0.156666	5.95178	10.5801	6.23332
0.157	5.92503	10.5365	6.19772
0.157333	5.89877	10.493	6.16227
0.157667	5.873	10.4496	6.12698
0.158	5.8477	10.4061	6.09184
0.158333	5.82286	10.3628	6.05686
0.158667	5.79847	10.3194	6.02204
0.159	5.77452	10.2761	5.98737
0.159333	5.75101	10.2329	5.95286
0.159667	5.72791	10.1897	5.91851
0.16	5.70522	10.1465	5.88431
0.160333	5.68293	10.1034	5.85026
0.160667	5.66103	10.0604	5.81638
0.161	5.63952	10.0174	5.78265
0.161333	5.61837	9.97446	5.74907
0.161667	5.59758	9.93158	5.71565
0.162	5.57715	9.88875	5.68238
0.162333	5.55706	9.84599	5.64927
0.162667	5.53731	9.80328	5.61631
0.163	5.51788	9.76063	5.58351
0.163333	5.49877	9.71805	5.55087
0.163667	5.47997	9.67553	5.51837
0.164	5.46148	9.63308	5.48603
0.164334	5.44327	9.59069	5.45385
0.164667	5.42535	9.54838	5.42182
0.165	5.40772	9.50613	5.38994
0.165334	5.39035	9.46395	5.35821
0.165667	5.37324	9.42185	5.32664
0.166	5.35639	9.37981	5.29522
0.166333	5.33979	9.33786	5.26395
0.166666	5.32344	9.29598	5.23284
0.167	5.30732	9.25417	5.20188
0.167333	5.29142	9.21245	5.17107
0.167666	5.27575	9.1708	5.14041
0.168	5.2603	9.12924	5.1099
0.168333	5.24506	9.08775	5.07954
0.168666	5.23002	9.04635	5.04933
0.169	5.21517	9.00504	5.01928
0.169333	5.20052	8.96381	4.98937
0.169667	5.18606	8.92266	4.95961
0.17	5.17177	8.88161	4.93001
0.170333	5.15766	8.84064	4.90055
0.170667	5.14372	8.79976	4.87124
0.171	5.12994	8.75897	4.84208
0.171333	5.11633	8.71828	4.81306
0.171667	5.10286	8.67767	4.7842
0.172	5.08955	8.63716	4.75548
0.172333	5.07638	8.59674	4.72691
0.172667	5.06335	8.55642	4.69848
0.173	5.05045	8.5162	4.67021
0.173333	5.03768	8.47607	4.64207
0.173667	5.02504	8.43605	4.61409
0.174	5.01252	8.39612	4.58625
0.174333	5.00012	8.35629	4.55855
0.174667	4.98783	8.31656	4.531
0.175	4.97566	8.27693	4.50359
0.175333	4.96358	8.23741	4.47633
0.175667	4.95161	8.19799	4.44921
0.176	4.93973	8.15867	4.42223
0.176333	4.92795	8.11946	4.39539
0.176667	4.91626	8.08035	4.3687
0.177	4.90466	8.04135	4.34215
0.177334	4.89313	8.00246	4.31574
0.177667	4.88169	7.96368	4.28947
0.178	4.87033	7.925	4.26334
0.178333	4.85904	7.88644	4.23735
0.178666	4.84782	7.84798	4.2115
0.179	4.83667	7.80963	4.18579
0.179333	4.82558	7.7714	4.16022
0.179666	4.81455	7.73327	4.13479
0.18	4.80359	7.69526	4.10949
0.180333	4.79268	7.65737	4.08433
0.180666	4.78182	7.61958	4.05931
0.181	4.77101	7.58191	4.03443
0.181333	4.76026	7.54436	4.00968
0.181667	4.74955	7.50692	3.98507
0.182	4.73888	7.46959	3.96059
0.182333	4.72825	7.43239	3.93624
0.182667	4.71767	7.3953	3.91203
0.183	4.70712	7.35832	3.88796
0.183333	4.6966	7.32147	3.86402
0.183667	4.68612	7.28473	3.84021
0.184	4.67567	7.24811	3.81653
0.184333	4.66525	7.21161	3.79298
0.184667	4.65485	7.17523	3.76957
0.185	4.64448	7.13897	3.74628
0.185333	4.63414	7.10283	3.72313
0.185667	4.62381	7.06681	3.7001
0.186	4.61351	7.03091	3.67721
0.186333	4.60322	6.99514	3.65444
0.186667	4.59296	6.95948	3.6318
0.187	4.5827	6.92395	3.60929
0.187333	4.57246	6.88854	3.58691
0.187667	4.56224	6.85325	3.56465
0.188	4.55202	6.81808	3.54252
0.188333	4.54181	6.78304	3.52052
0.188667	4.53162	6.74813	3.49864
0.189	4.52143	6.71333	3.47689
0.189334	4.51124	6.67866	3.45526
0.189667	4.50106	6.64412	3.43375
0.19	4.49089	6.6097	3.41237
0.190334	4.48072	6.5754	3.39111
0.190666	4.47054	6.54123	3.36997
0.191	4.46037	6.50718	3.34895
0.191333	4.4502	6.47326	3.32806
0.191666	4.44003	6.43947	3.30728
0.192	4.42986	6.4058	3.28663
0.192333	4.41968	6.37226	3.26609
0.192666	4.4095	6.33884	3.24568
0.193	4.39932	6.30555	3.22538
0.193333	4.38913	6.27239	3.2052
0.193666	4.37893	6.23935	3.18514
0.194	4.36873	6.20644	3.1652
0.194333	4.35852	6.17365	3.14537
0.194667	4.3483	6.14099	3.12566
0.195	4.33807	6.10846	3.10606
0.195333	4.32784	6.07606	3.08658
0.195667	4.31759	6.04378	3.06721
0.196	4.30734	6.01163	3.04796
0.196333	4.29707	5.97961	3.02882
0.196667	4.2868	5.94771	3.0098
0.197	4.27651	5.91595	2.99088
0.197333	4.26621	5.88431	2.97208
0.197667	4.25589	5.85279	2.95339
0.198	4.24557	5.82141	2.93481
0.198333	4.23523	5.79015	2.91634
0.198667	4.22488	5.75901	2.89798
0.199	4.21451	5.72801	2.87973
0.199333	4.20413	5.69713	2.86158
0.199667	4.19374	5.66638	2.84355
0.2	4.18333	5.63576	2.82562
0.200333	4.17291	5.60527	2.8078
0.200667	4.16247	5.5749	2.79009
0.201	4.15202	5.54466	2.77249
0.201334	4.14156	5.51454	2.75498
0.201667	4.13107	5.48455	2.73759
0.202	4.12058	5.45469	2.7203
0.202334	4.11006	5.42496	2.70311
0.202667	4.09954	5.39535	2.68603
0.203	4.08899	5.36587	2.66905
0.203333	4.07843	5.33652	2.65217
0.203666	4.06786	5.30729	2.63539
0.204	4.05727	5.27819	2.61872
0.204333	4.04666	5.24922	2.60215
0.204666	4.03604	5.22037	2.58568
0.205	4.0254	5.19165	2.5693
0.205333	4.01475	5.16305	2.55303
0.205666	4.00408	5.13458	2.53686
0.206	3.9934	5.10624	2.52078
0.206333	3.9827	5.07802	2.5048
0.206667	3.97198	5.04992	2.48892
0.207	3.96125	5.02195	2.47314
0.207333	3.95051	4.99411	2.45746
0.207667	3.93975	4.96639	2.44187
0.208	3.92897	4.93879	2.42637
0.208333	3.91818	4.91132	2.41097
0.208667	3.90737	4.88398	2.39567
0.209	3.89656	4.85676	2.38046
0.209333	3.88572	4.82966	2.36534
0.209667	3.87487	4.80268	2.35031
0.21	3.86401	4.77583	2.33538
0.210333	3.85314	4.74911	2.32054
0.210667	3.84225	4.7225	2.30579
0.211	3.83135	4.69602	2.29114
0.211333	3.82043	4.66966	2.27657
0.211667	3.8095	4.64343	2.2621
0.212	3.79856	4.61731	2.24771
0.212333	3.78761	4.59132	2.23341
0.212667	3.77664	4.56545	2.2192
0.213	3.76566	4.5397	2.20508
0.213333	3.75467	4.51408	2.19105
0.213667	3.74367	4.48857	2.17711
0.214	3.73266	4.46319	2.16325
0.214334	3.72164	4.43792	2.14948
0.214667	3.7106	4.41278	2.13579
0.215	3.69956	4.38775	2.12219
0.215333	3.68851	4.36285	2.10868
0.215666	3.67744	4.33806	2.09525
0.216	3.66637	4.3134	2.0819
0.216333	3.65529	4.28885	2.06864
0.216666	3.64419	4.26443	2.05546
0.217	3.63309	4.24012	2.04236
0.217333	3.62198	4.21593	2.02935
0.217666	3.61087	4.19185	2.01642
0.218	3.59974	4.1679	2.00357
0.218333	3.58861	4.14406	1.9908
0.218667	3.57747	4.12034	1.97811
0.219	3.56633	4.09674	1.9655
0.219333	3.55517	4.07325	1.95297
0.219667	3.54402	4.04988	1.94052
0.22	3.53285	4.02663	1.92815
0.220333	3.52168	4.00349	1.91585
0.220667	3.51051	3.98046	1.90364
0.221	3.49933	3.95755	1.8915
0.221333	3.48814	3.93476	1.87944
0.221667	3.47696	3.91208	1.86746
0.222	3.46576	3.88952	1.85555
0.222333	3.45457	3.86706	1.84371
0.222667	3.44337	3.84473	1.83196
0.223	3.43217	3.8225	1.82028
0.223333	3.42096	3.80039	1.80867
0.223667	3.40976	3.77839	1.79713
0.224	3.39855	3.7565	1.78567
0.224333	3.38734	3.73473	1.77429
0.224667	3.37613	3.71306	1.76297
0.225	3.36492	3.69151	1.75173
0.225333	3.35371	3.67007	1.74056
0.225667	3.3425	3.64874	1.72947
0.226	3.33128	3.62751	1.71844
0.226334	3.32007	3.6064	1.70748
0.226667	3.30886	3.5854	1.6966
0.227	3.29766	3.56451	1.68578
0.227334	3.28645	3.54372	1.67504
0.227666	3.27524	3.52305	1.66436
0.228	3.26404	3.50248	1.65376
0.228333	3.25284	3.48202	1.64322
0.228666	3.24164	3.46167	1.63275
0.229	3.23045	3.44143	1.62234
0.229333	3.21926	3.42129	1.61201
0.229666	3.20807	3.40126	1.60174
0.23	3.19689	3.38133	1.59154
0.230333	3.18571	3.36151	1.5814
0.230666	3.17454	3.3418	1.57133
0.231	3.16337	3.32219	1.56132
0.231333	3.15221	3.30269	1.55138
0.231667	3.14106	3.28329	1.54151
0.232	3.12991	3.26399	1.5317
0.232333	3.11877	3.2448	1.52195
0.232667	3.10763	3.22571	1.51227
0.233	3.0965	3.20672	1.50265
0.233333	3.08538	3.18784	1.49309
0.233667	3.07427	3.16906	1.48359
0.234	3.06316	3.15038	1.47416
0.234333	3.05207	3.1318	1.46479
0.234667	3.04098	3.11332	1.45548
0.235	3.0299	3.09494	1.44623
0.235333	3.01883	3.07667	1.43704
0.235667	3.00777	3.05849	1.42791
0.236	2.99672	3.04041	1.41885
0.236333	2.98568	3.02243	1.40984
0.236667	2.97466	3.00456	1.40089
0.237	2.96364	2.98677	1.392
0.237333	2.95263	2.96909	1.38317
0.237667	2.94164	2.95151	1.37439
0.238	2.93065	2.93402	1.36568
0.238334	2.91968	2.91663	1.35702
0.238667	2.90873	2.89934	1.34842
0.239	2.89778	2.88214	1.33988
0.239334	2.88685	2.86504	1.33139
0.239667	2.87593	2.84803	1.32296
0.24	2.86502	2.83112	1.31459
0.240333	2.85413	2.8143	1.30627
0.240666	2.84325	2.79758	1.298
0.241	2.83239	2.78095	1.28979
0.241333	2.82154	2.76442	1.28164
0.241666	2.81071	2.74798	1.27354
0.242	2.79989	2.73163	1.2655
0.242333	2.78909	2.71538	1.2575
0.242666	2.7783	2.69921	1.24956
0.243	2.76753	2.68314	1.24168
0.243333	2.75677	2.66716	1.23385
0.243667	2.74603	2.65127	1.22607
0.244	2.73531	2.63547	1.21834
0.244333	2.7246	2.61976	1.21066
0.244667	2.71392	2.60414	1.20304
0.245	2.70325	2.58862	1.19546
0.245333	2.69259	2.57318	1.18794
0.245667	2.68196	2.55782	1.18047
0.246	2.67134	2.54256	1.17305
0.246333	2.66074	2.52739	1.16567
0.246667	2.65016	2.5123	1.15835
0.247	2.6396	2.4973	1.15108
0.247333	2.62906	2.48238	1.14386
0.247667	2.61853	2.46756	1.13668
0.248	2.60803	2.45282	1.12955
0.248333	2.59755	2.43816	1.12248
0.248667	2.58708	2.42359	1.11545
0.249	2.57664	2.40911	1.10847
0.249333	2.56622	2.39471	1.10153
0.249667	2.55581	2.38039	1.09464
0.25	2.54543	2.36616	1.0878
0.250333	2.53507	2.35201	1.08101
0.250667	2.52473	2.33794	1.07426
0.251	2.51441	2.32396	1.06756
0.251334	2.50412	2.31006	1.0609
0.251667	2.49384	2.29624	1.05429
0.252	2.48359	2.2825	1.04773
0.252333	2.47336	2.26885	1.04121
0.252666	2.46315	2.25527	1.03473
0.253	2.45296	2.24178	1.0283
0.253333	2.4428	2.22836	1.02191
0.253666	2.43266	2.21503	1.01557
0.254	2.42254	2.20177	1.00927
0.254333	2.41244	2.1886	1.00301
0.254666	2.40237	2.1755	0.996801
0.255	2.39232	2.16248	0.99063
0.255333	2.3823	2.14954	0.984503
0.255667	2.3723	2.13667	0.978417
0.256	2.36232	2.12389	0.972374
0.256333	2.35237	2.11117	0.966372
0.256667	2.34244	2.09854	0.960412
0.257	2.33254	2.08598	0.954494
0.257333	2.32266	2.0735	0.948616
0.257667	2.31281	2.06109	0.942779
0.258	2.30298	2.04876	0.936983
0.258333	2.29317	2.0365	0.931227
0.258667	2.2834	2.02432	0.925512
0.259	2.27364	2.01221	0.919836
0.259333	2.26391	2.00018	0.9142
0.259667	2.25421	1.98821	0.908603
0.26	2.24453	1.97632	0.903045
0.260333	2.23488	1.9645	0.897526
0.260667	2.22526	1.95276	0.892046
0.261	2.21566	1.94109	0.886604
0.261333	2.20608	1.92948	0.8812
0.261667	2.19654	1.91795	0.875834
0.262	2.18702	1.90649	0.870506
0.262333	2.17752	1.8951	0.865216
0.262667	2.16806	1.88378	0.859963
0.263	2.15862	1.87253	0.854746
0.263334	2.1492	1.86134	0.849567
0.263667	2.13982	1.85023	0.844424
0.264	2.13046	1.83919	0.839318
0.264334	2.12112	1.82821	0.834247
0.264666	2.11182	1.8173	0.829213
0.265	2.10254	1.80646	0.824214
0.265333	2.09329	1.79569	0.819251
0.265666	2.08407	1.78498	0.814323
0.266	2.07487	1.77434	0.80943
0.266333	2.06571	1.76376	0.804572
0.266666	2.05657	1.75325	0.799748
0.267	2.04745	1.74281	0.794959
0.267333	2.03837	1.73243	0.790205
0.267666	2.02931	1.72212	0.785484
0.268	2.02029	1.71187	0.780796
0.268333	2.01129	1.70168	0.776143
0.268667	2.00232	1.69156	0.771523
0.269	1.99337	1.6815	0.766936
0.269333	1.98446	1.6715	0.762381
0.269667	1.97557	1.66157	0.75786
0.27	1.96671	1.6517	0.753371
0.270333	1.95788	1.64189	0.748915
0.270667	1.94908	1.63214	0.74449
0.271	1.94031	1.62246	0.740098
0.271333	1.93157	1.61283	0.735737
0.271667	1.92285	1.60327	0.731408
0.272	1.91417	1.59376	0.72711
0.272333	1.90551	1.58432	0.722843
0.272667	1.89689	1.57494	0.718608
0.273	1.88829	1.56561	0.714403
0.273333	1.87972	1.55635	0.710228
0.273667	1.87118	1.54714	0.706084
0.274	1.86266	1.53799	0.70197
0.274333	1.85418	1.5289	0.697886
0.274667	1.84573	1.51987	0.693832
0.275	1.83731	1.51089	0.689808
0.275333	1.82891	1.50197	0.685813
0.275667	1.82054	1.49311	0.681847
0.276	1.81221	1.4843	0.677911
0.276334	1.8039	1.47556	0.674003
0.276667	1.79562	1.46686	0.670124
0.277	1.78738	1.45822	0.666273
0.277333	1.77916	1.44964	0.662451
0.277666	1.77097	1.44111	0.658657
0.278	1.76281	1.43264	0.654891
0.278333	1.75468	1.42422	0.651153
0.278666	1.74658	1.41586	0.647442
0.279	1.73851	1.40755	0.643759
0.279333	1.73047	1.39929	0.640103
0.279666	1.72245	1.39109	0.636474
0.28	1.71447	1.38293	0.632872
0.280333	1.70652	1.37483	0.629297
0.280667	1.69859	1.36679	0.625749
0.281	1.6907	1.35879	0.622227
0.281333	1.68283	1.35085	0.618731
0.281667	1.675	1.34296	0.615261
0.282	1.66719	1.33511	0.611817
0.282333	1.65942	1.32732	0.608399
0.282667	1.65167	1.31958	0.605007
0.283	1.64396	1.31189	0.60164
0.283333	1.63627	1.30425	0.598298
0.283667	1.62861	1.29666	0.594982
0.284	1.62098	1.28912	0.59169
0.284333	1.61338	1.28163	0.588423
0.284667	1.60581	1.27418	0.585181
0.285	1.59828	1.26678	0.581963
0.285333	1.59077	1.25944	0.578769
0.285667	1.58328	1.25214	0.5756
0.286	1.57583	1.24488	0.572455
0.286333	1.56841	1.23768	0.569333
0.286667	1.56102	1.23052	0.566235
0.287	1.55366	1.22341	0.563161
0.287333	1.54632	1.21634	0.56011
0.287667	1.53902	1.20932	0.557082
0.288	1.53174	1.20235	0.554078
0.288334	1.5245	1.19542	0.551096
0.288667	1.51728	1.18854	0.548137
0.289	1.5101	1.1817	0.545201
0.289333	1.50294	1.17491	0.542287
0.289666	1.49581	1.16816	0.539395
0.29	1.48871	1.16146	0.536526
0.290333	1.48164	1.1548	0.533679
0.290666	1.4746	1.14818	0.530853
0.291	1.46759	1.14161	0.52805
0.291333	1.46061	1.13508	0.525268
0.291666	1.45365	1.12859	0.522507
0.292	1.44673	1.12215	0.519768
0.292333	1.43983	1.11574	0.51705
0.292667	1.43296	1.10939	0.514353
0.293	1.42613	1.10307	0.511677
0.293333	1.41932	1.09679	0.509022
0.293667	1.41254	1.09056	0.506387
0.294	1.40578	1.08436	0.503773
0.294333	1.39906	1.07821	0.50118
0.294667	1.39237	1.0721	0.498606
0.295	1.3857	1.06602	0.496053
0.295333	1.37906	1.05999	0.493519
0.295667	1.37246	1.054	0.491006
0.296	1.36588	1.04805	0.488512
0.296333	1.35932	1.04214	0.486037
0.296667	1.3528	1.03626	0.483583
0.297	1.34631	1.03043	0.481147
0.297333	1.33984	1.02463	0.478731
0.297667	1.3334	1.01887	0.476333
0.298	1.32699	1.01315	0.473955
0.298333	1.32061	1.00747	0.471595
0.298667	1.31425	1.00183	0.469254
0.299	1.30793	0.996219	0.466932
0.299333	1.30163	0.990649	0.464628
0.299667	1.29536	0.985116	0.462342
0.3	1.28912	0.97962	0.460075
0.300334	1.2829	0.974161	0.457826
0.300667	1.27671	0.968738	0.455594
0.301	1.27056	0.963351	0.45338
0.301333	1.26442	0.958	0.451184
0.301666	1.25832	0.952685	0.449006
0.302	1.25224	0.947404	0.446845
0.302333	1.24619	0.942159	0.444702
0.302666	1.24017	0.936949	0.442575
0.303	1.23418	0.931774	0.440466
0.303333	1.22821	0.926633	0.438374
0.303666	1.22227	0.921527	0.436299
0.304	1.21636	0.916455	0.43424
0.304333	1.21047	0.911416	0.432198
0.304666	1.20461	0.906411	0.430173
0.305	1.19878	0.90144	0.428164
0.305333	1.19298	0.896501	0.426171
0.305667	1.1872	0.891596	0.424194
0.306	1.18145	0.886724	0.422234
0.306333	1.17572	0.881884	0.42029
0.306667	1.17002	0.877076	0.418361
0.307	1.16435	0.872301	0.416448
0.307333	1.1587	0.867558	0.414551
0.307667	1.15309	0.862846	0.41267
0.308	1.14749	0.858166	0.410804
0.308333	1.14193	0.853517	0.408953
0.308667	1.13639	0.8489	0.407117
0.309	1.13087	0.844313	0.405297
0.309333	1.12538	0.839757	0.403492
0.309667	1.11992	0.835232	0.401701
0.31	1.11448	0.830737	0.399925
0.310333	1.10907	0.826272	0.398165
0.310667	1.10369	0.821838	0.396418
0.311	1.09833	0.817433	0.394686
0.311333	1.09299	0.813057	0.392969
0.311667	1.08769	0.808711	0.391266
0.312	1.0824	0.804394	0.389577
0.312333	1.07715	0.800106	0.387902
0.312667	1.07191	0.795847	0.386242
0.313	1.06671	0.791617	0.384595
0.313334	1.06152	0.787415	0.382962
0.313666	1.05637	0.783241	0.381343
0.314	1.05123	0.779096	0.379737
0.314333	1.04613	0.774978	0.378145
0.314666	1.04104	0.770888	0.376566
0.315	1.03599	0.766826	0.375001
0.315333	1.03095	0.762791	0.373449
0.315666	1.02595	0.758783	0.37191
0.316	1.02096	0.754802	0.370384
0.316333	1.016	0.750848	0.368871
0.316666	1.01107	0.74692	0.367371
0.317	1.00616	0.743019	0.365884
0.317333	1.00127	0.739145	0.36441
0.317667	0.996405	0.735296	0.362948
0.318	0.991566	0.731474	0.361499
0.318333	0.986751	0.727677	0.360062
0.318667	0.98196	0.723906	0.358638
0.319	0.977193	0.72016	0.357225
0.319333	0.972449	0.71644	0.355825
0.319667	0.967729	0.712744	0.354437
0.32	0.963033	0.709074	0.353062
0.320333	0.958359	0.705428	0.351698
0.320667	0.95371	0.701807	0.350346
0.321	0.949083	0.698211	0.349005
0.321333	0.94448	0.694639	0.347676
0.321667	0.9399	0.691091	0.346359
0.322	0.935342	0.687567	0.345054
0.322333	0.930808	0.684067	0.34376
0.322667	0.926297	0.68059	0.342477
0.323	0.921808	0.677137	0.341205
0.323333	0.917342	0.673708	0.339945
0.323667	0.912899	0.670301	0.338696
0.324	0.908478	0.666918	0.337458
0.324333	0.904079	0.663557	0.33623
0.324667	0.899703	0.66022	0.335014
0.325	0.895349	0.656904	0.333809
0.325334	0.891018	0.653612	0.332614
0.325667	0.886708	0.650341	0.33143
0.326	0.882421	0.647093	0.330256
0.326333	0.878155	0.643867	0.329093
0.326666	0.873911	0.640662	0.32794
0.327	0.869689	0.63748	0.326798
0.327333	0.865489	0.634319	0.325666
0.327666	0.861311	0.631179	0.324544
0.328	0.857153	0.628061	0.323432
0.328333	0.853018	0.624963	0.32233
0.328666	0.848903	0.621887	0.321238
0.329	0.84481	0.618832	0.320157
0.329333	0.840738	0.615797	0.319085
0.329667	0.836687	0.612783	0.318022
0.33	0.832658	0.60979	0.31697
0.330333	0.828649	0.606816	0.315927
0.330667	0.824661	0.603863	0.314894
0.331	0.820693	0.60093	0.31387
0.331333	0.816747	0.598017	0.312855
0.331667	0.812821	0.595124	0.31185
0.332	0.808915	0.59225	0.310854
0.332333	0.80503	0.589396	0.309868
0.332667	0.801166	0.586561	0.30889
0.333	0.797321	0.583746	0.307922
0.333333	0.793497	0.580949	0.306963
0.333667	0.789693	0.578172	0.306012
0.334	0.785908	0.575414	0.305071
0.334333	0.782144	0.572674	0.304138
0.334667	0.7784	0.569953	0.303214
0.335	0.774675	0.56725	0.302299
0.335333	0.77097	0.564566	0.301392
0.335667	0.767285	0.5619	0.300494
0.336	0.763619	0.559252	0.299605
0.336333	0.759972	0.556622	0.298724
0.336667	0.756345	0.55401	0.297851
0.337	0.752737	0.551416	0.296987
0.337334	0.749149	0.54884	0.296131
0.337667	0.745579	0.546281	0.295283
0.338	0.742028	0.543739	0.294443
0.338333	0.738497	0.541215	0.293611
0.338666	0.734984	0.538708	0.292788
0.339	0.73149	0.536218	0.291972
0.339333	0.728015	0.533745	0.291164
0.339666	0.724558	0.531289	0.290364
0.34	0.72112	0.52885	0.289572
0.340333	0.7177	0.526427	0.288788
0.340666	0.714299	0.524021	0.288011
0.341	0.710916	0.521631	0.287242
0.341333	0.707551	0.519258	0.28648
0.341666	0.704204	0.516901	0.285726
0.342	0.700875	0.514559	0.28498
0.342333	0.697564	0.512234	0.284241
0.342667	0.694271	0.509925	0.283509
0.343	0.690996	0.507631	0.282784
0.343333	0.687739	0.505353	0.282067
0.343667	0.684499	0.503091	0.281357
0.344	0.681277	0.500844	0.280654
0.344333	0.678072	0.498612	0.279958
0.344667	0.674885	0.496396	0.279269
0.345	0.671715	0.494195	0.278588
0.345333	0.668562	0.492009	0.277913
0.345667	0.665426	0.489838	0.277245
0.346	0.662308	0.487681	0.276583
0.346333	0.659206	0.48554	0.275929
0.346667	0.656122	0.483413	0.275281
0.347	0.653054	0.4813	0.27464
0.347333	0.650003	0.479202	0.274006
0.347667	0.646969	0.477119	0.273378
0.348	0.643951	0.475049	0.272757
0.348333	0.64095	0.472994	0.272142
0.348667	0.637965	0.470953	0.271534
0.349	0.634997	0.468926	0.270932
0.349333	0.632045	0.466913	0.270336
0.349667	0.629109	0.464914	0.269747
0.35	0.626189	0.462928	0.269163
0.350334	0.623286	0.460956	0.268587
0.350666	0.620398	0.458997	0.268016
0.351	0.617527	0.457052	0.267451
0.351333	0.614671	0.45512	0.266892
0.351666	0.611831	0.453202	0.26634
0.352	0.609007	0.451296	0.265793
0.352333	0.606198	0.449404	0.265253
0.352666	0.603405	0.447525	0.264718
0.353	0.600627	0.445659	0.264189
0.353333	0.597865	0.443805	0.263666
0.353666	0.595118	0.441964	0.263148
0.354	0.592386	0.440136	0.262637
0.354333	0.58967	0.438321	0.262131
0.354667	0.586968	0.436517	0.26163
0.355	0.584282	0.434727	0.261136
0.355333	0.581611	0.432948	0.260646
0.355667	0.578954	0.431182	0.260163
0.356	0.576312	0.429428	0.259684
0.356333	0.573686	0.427686	0.259211
0.356667	0.571073	0.425957	0.258744
0.357	0.568476	0.424239	0.258282
0.357333	0.565892	0.422533	0.257825
0.357667	0.563324	0.420838	0.257373
0.358	0.560769	0.419156	0.256927
0.358333	0.558229	0.417485	0.256486
0.358667	0.555704	0.415825	0.25605
0.359	0.553192	0.414177	0.255619
0.359333	0.550694	0.41254	0.255193
0.359667	0.548211	0.410915	0.254772
0.36	0.545742	0.409301	0.254357
0.360333	0.543286	0.407698	0.253946
0.360667	0.540844	0.406106	0.25354
0.361	0.538416	0.404525	0.253139
0.361333	0.536002	0.402956	0.252743
0.361667	0.533601	0.401396	0.252351
0.362	0.531214	0.399848	0.251965
0.362334	0.52884	0.398311	0.251583
0.362667	0.52648	0.396784	0.251206
0.363	0.524133	0.395268	0.250833
0.363333	0.5218	0.393762	0.250465
0.363666	0.519479	0.392267	0.250102
0.364	0.517172	0.390782	0.249744
0.364333	0.514878	0.389307	0.249389
0.364666	0.512597	0.387843	0.24904
0.365	0.510328	0.386389	0.248695
0.365333	0.508073	0.384945	0.248354
0.365666	0.505831	0.383511	0.248018
0.366	0.503601	0.382087	0.247686
0.366333	0.501384	0.380673	0.247358
0.366667	0.499179	0.379269	0.247035
0.367	0.496987	0.377874	0.246716
0.367333	0.494808	0.37649	0.246401
0.367667	0.492641	0.375114	0.24609
0.368	0.490487	0.373749	0.245784
0.368333	0.488344	0.372393	0.245481
0.368667	0.486214	0.371047	0.245183
0.369	0.484096	0.36971	0.244889
0.369333	0.481991	0.368382	0.244599
0.369667	0.479897	0.367064	0.244313
0.37	0.477815	0.365755	0.244031
0.370333	0.475746	0.364455	0.243753
0.370667	0.473688	0.363164	0.243479
0.371	0.471642	0.361882	0.243209
0.371333	0.469607	0.360609	0.242943
0.371667	0.467585	0.359345	0.24268
0.372	0.465574	0.35809	0.242421
0.372333	0.463574	0.356844	0.242166
0.372667	0.461586	0.355607	0.241915
0.373	0.45961	0.354378	0.241668
0.373333	0.457645	0.353158	0.241424
0.373667	0.455691	0.351947	0.241184
0.374	0.453749	0.350744	0.240948
0.374334	0.451817	0.34955	0.240715
0.374667	0.449897	0.348364	0.240486
0.375	0.447988	0.347186	0.240261
0.375333	0.44609	0.346017	0.240039
0.375666	0.444203	0.344856	0.23982
0.376	0.442327	0.343703	0.239605
0.376333	0.440462	0.342559	0.239394
0.376666	0.438607	0.341422	0.239186
0.377	0.436764	0.340294	0.238981
0.377333	0.434931	0.339173	0.23878
0.377666	0.433108	0.338061	0.238582
0.378	0.431297	0.336956	0.238387
0.378333	0.429495	0.33586	0.238196
0.378666	0.427705	0.334771	0.238008
0.379	0.425924	0.33369	0.237823
0.379333	0.424154	0.332616	0.237642
0.379667	0.422395	0.331551	0.237464
0.38	0.420645	0.330492	0.237289
0.380333	0.418906	0.329442	0.237117
0.380667	0.417177	0.328399	0.236948
0.381	0.415458	0.327363	0.236782
0.381333	0.413749	0.326335	0.23662
0.381667	0.41205	0.325314	0.236461
0.382	0.410361	0.324301	0.236304
0.382333	0.408682	0.323295	0.236151
0.382667	0.407013	0.322296	0.236001
0.383	0.405353	0.321304	0.235853
0.383333	0.403703	0.320319	0.235709
0.383667	0.402063	0.319342	0.235568
0.384	0.400433	0.318371	0.235429
0.384333	0.398812	0.317408	0.235293
0.384667	0.3972	0.316451	0.235161
0.385	0.395599	0.315502	0.235031
0.385333	0.394006	0.314559	0.234904
0.385667	0.392423	0.313623	0.23478
0.386	0.390849	0.312694	0.234658
0.386333	0.389284	0.311772	0.23454
0.386667	0.387729	0.310856	0.234424
0.387	0.386183	0.309947	0.234311
0.387334	0.384646	0.309045	0.234201
0.387666	0.383118	0.308149	0.234093
0.388	0.381599	0.30726	0.233988
0.388333	0.380089	0.306377	0.233886
0.388666	0.378588	0.305501	0.233786
0.389	0.377096	0.304631	0.233689
0.389333	0.375612	0.303767	0.233594
0.389666	0.374138	0.30291	0.233502
0.39	0.372672	0.302059	0.233413
0.390333	0.371215	0.301215	0.233326
0.390666	0.369766	0.300376	0.233242
0.391	0.368326	0.299544	0.23316
0.391333	0.366895	0.298718	0.233081
0.391667	0.365472	0.297898	0.233004
0.392	0.364058	0.297084	0.23293
0.392333	0.362652	0.296277	0.232858
0.392667	0.361254	0.295475	0.232788
0.393	0.359865	0.294679	0.232721
0.393333	0.358484	0.293889	0.232657
0.393667	0.357112	0.293105	0.232594
0.394	0.355747	0.292326	0.232534
0.394333	0.354391	0.291554	0.232477
0.394667	0.353042	0.290787	0.232421
0.395	0.351702	0.290026	0.232368
0.395333	0.35037	0.289271	0.232318
0.395667	0.349046	0.288521	0.232269
0.396	0.347729	0.287777	0.232223
0.396333	0.346421	0.287039	0.232179
0.396667	0.345121	0.286306	0.232137
0.397	0.343828	0.285579	0.232098
0.397333	0.342543	0.284857	0.23206
0.397667	0.341266	0.284141	0.232025
0.398	0.339996	0.28343	0.231992
0.398333	0.338734	0.282724	0.231961
0.398667	0.33748	0.282024	0.231932
0.399	0.336233	0.281329	0.231906
0.399334	0.334994	0.28064	0.231881
0.399666	0.333762	0.279955	0.231858
0.4	0.332538	0.279276	0.231838
0.400333	0.331321	0.278602	0.23182
0.400666	0.330111	0.277934	0.231803
0.401	0.328909	0.27727	0.231789
0.401333	0.327714	0.276612	0.231777
0.401666	0.326526	0.275958	0.231766
0.402	0.325346	0.27531	0.231758
0.402333	0.324172	0.274667	0.231752
0.402666	0.323006	0.274028	0.231747
0.403	0.321847	0.273395	0.231745
0.403333	0.320695	0.272766	0.231744
0.403667	0.31955	0.272143	0.231746
0.404	0.318411	0.271524	0.231749
0.404333	0.31728	0.27091	0.231754
0.404667	0.316156	0.270301	0.231761
0.405	0.315038	0.269697	0.23177
0.405333	0.313928	0.269097	0.231781
0.405667	0.312824	0.268502	0.231793
0.406	0.311727	0.267912	0.231808
0.406333	0.310636	0.267326	0.231824
0.406667	0.309553	0.266746	0.231842
0.407	0.308476	0.266169	0.231862
0.407333	0.307405	0.265597	0.231883
0.407667	0.306341	0.26503	0.231907
0.408	0.305284	0.264468	0.231932
0.408333	0.304233	0.26391	0.231958
0.408667	0.303189	0.263356	0.231987
0.409	0.302151	0.262807	0.232017
0.409333	0.301119	0.262262	0.232049
0.409667	0.300094	0.261721	0.232083
0.41	0.299075	0.261185	0.232118
0.410333	0.298062	0.260653	0.232155
0.410667	0.297056	0.260126	0.232194
0.411	0.296056	0.259603	0.232234
0.411334	0.295062	0.259084	0.232276
0.411667	0.294074	0.258569	0.232319
0.412	0.293093	0.258059	0.232365
0.412333	0.292117	0.257552	0.232411
0.412666	0.291148	0.25705	0.23246
0.413	0.290184	0.256552	0.23251
0.413333	0.289227	0.256058	0.232561
0.413666	0.288275	0.255569	0.232614
0.414	0.28733	0.255083	0.232669
0.414333	0.28639	0.254601	0.232725
0.414666	0.285456	0.254123	0.232783
0.415	0.284528	0.25365	0.232842
0.415333	0.283606	0.25318	0.232903
0.415666	0.28269	0.252714	0.232965
0.416	0.281779	0.252252	0.233028
0.416333	0.280874	0.251794	0.233094
0.416667	0.279975	0.25134	0.23316
0.417	0.279081	0.25089	0.233228
0.417333	0.278193	0.250443	0.233298
0.417667	0.277311	0.250001	0.233369
0.418	0.276434	0.249562	0.233441
0.418333	0.275563	0.249127	0.233515
0.418667	0.274697	0.248696	0.23359
0.419	0.273837	0.248268	0.233667
0.419333	0.272982	0.247844	0.233745
0.419667	0.272133	0.247424	0.233825
0.42	0.271289	0.247007	0.233905
0.420333	0.27045	0.246594	0.233988
0.420667	0.269617	0.246185	0.234071
0.421	0.268789	0.245779	0.234156
0.421333	0.267966	0.245377	0.234242
0.421667	0.267148	0.244978	0.23433
0.422	0.266336	0.244583	0.234419
0.422333	0.265529	0.244191	0.234509
0.422667	0.264727	0.243803	0.234601
0.423	0.26393	0.243418	0.234694
0.423333	0.263138	0.243037	0.234788
0.423667	0.262352	0.242659	0.234883
0.424	0.26157	0.242285	0.23498
0.424333	0.260794	0.241914	0.235078
0.424666	0.260022	0.241546	0.235177
0.425	0.259256	0.241182	0.235278
0.425333	0.258494	0.240821	0.235379
0.425666	0.257737	0.240463	0.235482
0.426	0.256985	0.240109	0.235587
0.426333	0.256239	0.239758	0.235692
0.426666	0.255496	0.23941	0.235799
0.427	0.254759	0.239065	0.235907
0.427333	0.254027	0.238724	0.236016
0.427666	0.253299	0.238386	0.236126
0.428	0.252576	0.238051	0.236237
0.428333	0.251858	0.237719	0.23635
0.428667	0.251144	0.23739	0.236464
0.429	0.250435	0.237065	0.236579
0.429333	0.249731	0.236742	0.236695
0.429667	0.249032	0.236423	0.236812
0.43	0.248337	0.236107	0.236931
0.430333	0.247646	0.235793	0.23705
0.430667	0.24696	0.235483	0.237171
0.431	0.246279	0.235176	0.237293
0.431333	0.245602	0.234872	0.237416
0.431667	0.24493	0.234571	0.23754
0.432	0.244262	0.234272	0.237665
0.432333	0.243598	0.233977	0.237792
0.432667	0.242939	0.233685	0.237919
0.433	0.242285	0.233395	0.238047
0.433333	0.241634	0.233109	0.238177
0.433667	0.240988	0.232825	0.238308
0.434	0.240347	0.232544	0.238439
0.434333	0.239709	0.232267	0.238572
0.434667	0.239076	0.231992	0.238706
0.435	0.238447	0.231719	0.238841
0.435333	0.237823	0.23145	0.238977
0.435667	0.237202	0.231183	0.239114
0.436	0.236586	0.23092	0.239252
0.436334	0.235974	0.230658	0.239391
0.436666	0.235366	0.2304	0.239531
0.437	0.234762	0.230145	0.239672
0.437333	0.234163	0.229892	0.239815
0.437666	0.233567	0.229642	0.239958
0.438	0.232975	0.229394	0.240102
0.438333	0.232388	0.229149	0.240247
0.438666	0.231804	0.228907	0.240393
0.439	0.231225	0.228668	0.24054
0.439333	0.230649	0.228431	0.240688
0.439666	0.230078	0.228197	0.240838
0.44	0.22951	0.227965	0.240988
0.440333	0.228946	0.227736	0.241139
0.440666	0.228387	0.227509	0.241291
0.441	0.227831	0.227285	0.241444
0.441333	0.227279	0.227064	0.241598
0.441667	0.22673	0.226845	0.241753
0.442	0.226186	0.226629	0.241908
0.442333	0.225645	0.226415	0.242065
0.442667	0.225108	0.226204	0.242223
0.443	0.224575	0.225995	0.242381
0.443333	0.224046	0.225789	0.242541
0.443667	0.22352	0.225585	0.242702
0.444	0.222998	0.225383	0.242863
0.444333	0.22248	0.225184	0.243025
0.444667	0.221965	0.224987	0.243188
0.445	0.221455	0.224793	0.243353
0.445333	0.220947	0.224601	0.243518
0.445667	0.220443	0.224412	0.243684
0.446	0.219943	0.224225	0.24385
0.446333	0.219447	0.22404	0.244018
0.446667	0.218954	0.223857	0.244187
0.447	0.218464	0.223677	0.244356
0.447333	0.217978	0.2235	0.244527
0.447667	0.217496	0.223324	0.244698
0.448	0.217017	0.223151	0.24487
0.448334	0.216542	0.22298	0.245043
0.448667	0.21607	0.222811	0.245217
0.449	0.215601	0.222645	0.245391
0.449333	0.215136	0.222481	0.245567
0.449666	0.214674	0.222319	0.245743
0.45	0.214216	0.222159	0.24592
0.450333	0.213761	0.222001	0.246098
0.450666	0.213309	0.221846	0.246277
0.451	0.212861	0.221693	0.246457
0.451333	0.212416	0.221542	0.246638
0.451666	0.211974	0.221393	0.246819
0.452	0.211535	0.221246	0.247001
0.452333	0.2111	0.221102	0.247184
0.452666	0.210668	0.220959	0.247368
0.453	0.21024	0.220819	0.247553
0.453333	0.209814	0.220681	0.247738
0.453667	0.209392	0.220545	0.247925
0.454	0.208973	0.220411	0.248112
0.454333	0.208557	0.220279	0.2483
0.454667	0.208144	0.220149	0.248488
0.455	0.207735	0.220021	0.248678
0.455333	0.207328	0.219896	0.248868
0.455667	0.206925	0.219772	0.249059
0.456	0.206524	0.21965	0.249251
0.456333	0.206127	0.219531	0.249444
0.456667	0.205733	0.219413	0.249637
0.457	0.205342	0.219297	0.249831
0.457333	0.204954	0.219183	0.250026
0.457667	0.204569	0.219072	0.250222
0.458	0.204187	0.218962	0.250419
0.458333	0.203808	0.218854	0.250616
0.458667	0.203432	0.218748	0.250814
0.459	0.203059	0.218644	0.251013
0.459333	0.202689	0.218542	0.251212
0.459667	0.202322	0.218442	0.251413
0.46	0.201957	0.218344	0.251614
0.460333	0.201596	0.218248	0.251815
0.460667	0.201238	0.218153	0.252018
0.461	0.200882	0.218061	0.252221
0.461333	0.200529	0.21797	0.252425
0.461666	0.20018	0.217881	0.25263
0.462	0.199833	0.217795	0.252836
0.462333	0.199488	0.217709	0.253042
0.462666	0.199147	0.217626	0.253249
0.463	0.198808	0.217545	0.253457
0.463333	0.198473	0.217465	0.253665
0.463666	0.19814	0.217387	0.253874
0.464	0.197809	0.217311	0.254084
0.464333	0.197482	0.217237	0.254295
0.464666	0.197157	0.217165	0.254506
0.465	0.196835	0.217094	0.254718
0.465333	0.196516	0.217025	0.254931
0.465667	0.196199	0.216958	0.255145
0.466	0.195885	0.216893	0.255359
0.466333	0.195574	0.216829	0.255574
0.466667	0.195266	0.216767	0.25579
0.467	0.19496	0.216707	0.256006
0.467333	0.194656	0.216648	0.256223
0.467667	0.194356	0.216592	0.256441
0.468	0.194058	0.216537	0.256659
0.468333	0.193762	0.216483	0.256878
0.468667	0.193469	0.216432	0.257098
0.469	0.193179	0.216382	0.257319
0.469333	0.192891	0.216333	0.25754
0.469667	0.192606	0.216287	0.257762
0.47	0.192323	0.216242	0.257985
0.470333	0.192043	0.216198	0.258208
0.470667	0.191766	0.216157	0.258432
0.471	0.191491	0.216117	0.258657
0.471333	0.191218	0.216078	0.258882
0.471667	0.190948	0.216041	0.259108
0.472	0.19068	0.216006	0.259335
0.472333	0.190415	0.215973	0.259562
0.472667	0.190152	0.215941	0.25979
0.473	0.189892	0.21591	0.260019
0.473334	0.189634	0.215882	0.260248
0.473666	0.189379	0.215854	0.260479
0.474	0.189126	0.215829	0.260709
0.474333	0.188875	0.215805	0.260941
0.474666	0.188627	0.215782	0.261173
0.475	0.188381	0.215761	0.261406
0.475333	0.188138	0.215742	0.261639
0.475666	0.187897	0.215724	0.261873
0.476	0.187658	0.215707	0.262108
0.476333	0.187422	0.215693	0.262344
0.476666	0.187187	0.215679	0.26258
0.477	0.186956	0.215667	0.262816
0.477333	0.186726	0.215657	0.263054
0.477666	0.186499	0.215648	0.263292
0.478	0.186274	0.215641	0.263531
0.478333	0.186051	0.215635	0.26377
0.478667	0.185831	0.215631	0.26401
0.479	0.185613	0.215628	0.264251
0.479333	0.185397	0.215627	0.264492
0.479667	0.185184	0.215627	0.264734
0.48	0.184972	0.215628	0.264977
0.480333	0.184763	0.215631	0.26522
0.480667	0.184556	0.215636	0.265464
0.481	0.184351	0.215642	0.265709
0.481333	0.184149	0.215649	0.265954
0.481667	0.183948	0.215658	0.2662
0.482	0.18375	0.215668	0.266446
0.482333	0.183554	0.21568	0.266694
0.482667	0.18336	0.215693	0.266941
0.483	0.183168	0.215707	0.26719
0.483333	0.182979	0.215723	0.267439
0.483667	0.182791	0.21574	0.267689
0.484	0.182606	0.215759	0.267939
0.484333	0.182423	0.215779	0.26819
0.484667	0.182242	0.2158	0.268442
0.485	0.182063	0.215823	0.268694
0.485334	0.181886	0.215847	0.268947
0.485667	0.181711	0.215873	0.269201
0.486	0.181538	0.2159	0.269455
0.486333	0.181367	0.215928	0.26971
0.486666	0.181198	0.215958	0.269965
0.487	0.181032	0.215988	0.270221
0.487333	0.180867	0.216021	0.270478
0.487666	0.180705	0.216054	0.270735
0.488	0.180544	0.216089	0.270994
0.488333	0.180385	0.216126	0.271252
0.488666	0.180229	0.216163	0.271511
0.489	0.180074	0.216202	0.271771
0.489333	0.179922	0.216242	0.272032
0.489666	0.179771	0.216284	0.272293
0.49	0.179622	0.216327	0.272555
0.490333	0.179476	0.216371	0.272817
0.490667	0.179331	0.216416	0.27308
0.491	0.179188	0.216463	0.273344
0.491333	0.179047	0.216511	0.273608
0.491667	0.178908	0.216561	0.273873
0.492	0.178772	0.216611	0.274139
0.492333	0.178636	0.216663	0.274405
0.492667	0.178503	0.216716	0.274672
0.493	0.178372	0.216771	0.274939
0.493333	0.178243	0.216826	0.275207
0.493667	0.178115	0.216883	0.275476
0.494	0.17799	0.216941	0.275746
0.494333	0.177866	0.217001	0.276015
0.494667	0.177744	0.217062	0.276286
0.495	0.177624	0.217123	0.276557
0.495333	0.177506	0.217187	0.276829
0.495667	0.17739	0.217251	0.277102
0.496	0.177276	0.217317	0.277375
0.496333	0.177163	0.217384	0.277648
0.496667	0.177052	0.217452	0.277923
0.497	0.176943	0.217521	0.278198
0.497333	0.176836	0.217592	0.278473
0.497667	0.176731	0.217663	0.278749
0.498	0.176627	0.217736	0.279026
0.498333	0.176526	0.21781	0.279304
0.498666	0.176426	0.217886	0.279582
0.499	0.176328	0.217962	0.279861
0.499333	0.176231	0.21804	0.28014
0.499666	0.176137	0.218119	0.28042
0.5	0.176044	0.218199	0.2807
0.500333	0.175953	0.21828	0.280982
0.500666	0.175863	0.218363	0.281263
0.501	0.175776	0.218447	0.281546
0.501333	0.17569	0.218531	0.281829
0.501666	0.175606	0.218617	0.282113
0.502	0.175523	0.218705	0.282397
0.502333	0.175443	0.218793	0.282682
0.502667	0.175364	0.218883	0.282968
0.503	0.175287	0.218973	0.283254
0.503333	0.175211	0.219065	0.283541
0.503667	0.175137	0.219158	0.283828
0.504	0.175065	0.219252	0.284116
0.504333	0.174995	0.219348	0.284405
0.504667	0.174926	0.219444	0.284694
0.505	0.174859	0.219542	0.284984
0.505333	0.174793	0.21964	0.285275
0.505667	0.17473	0.21974	0.285566
0.506	0.174668	0.219841	0.285858
0.506333	0.174607	0.219943	0.28615
0.506667	0.174548	0.220047	0.286443
0.507	0.174491	0.220151	0.286737
0.507333	0.174436	0.220256	0.287031
0.507667	0.174382	0.220363	0.287326
0.508	0.174329	0.220471	0.287622
0.508333	0.174279	0.22058	0.287918
0.508667	0.17423	0.22069	0.288215
0.509	0.174182	0.220801	0.288513
0.509333	0.174136	0.220913	0.288811
0.509667	0.174092	0.221026	0.289109
0.51	0.17405	0.221141	0.289409
0.510333	0.174009	0.221256	0.289709
0.510666	0.173969	0.221373	0.290009
0.511	0.173931	0.22149	0.290311
0.511333	0.173895	0.221609	0.290613
0.511666	0.17386	0.221729	0.290915
0.512	0.173827	0.22185	0.291218
0.512333	0.173796	0.221972	0.291522
0.512666	0.173766	0.222095	0.291827
0.513	0.173737	0.222219	0.292132
0.513333	0.17371	0.222345	0.292438
0.513666	0.173685	0.222471	0.292744
0.514	0.173661	0.222598	0.293051
0.514333	0.173639	0.222727	0.293359
0.514666	0.173618	0.222857	0.293667
0.515	0.173599	0.222987	0.293976
0.515333	0.173581	0.223119	0.294285
0.515667	0.173565	0.223252	0.294595
0.516	0.17355	0.223386	0.294906
0.516333	0.173537	0.223521	0.295218
0.516667	0.173525	0.223657	0.29553
0.517	0.173515	0.223794	0.295843
0.517333	0.173506	0.223932	0.296156
0.517667	0.173499	0.224071	0.29647
0.518	0.173494	0.224211	0.296785
0.518333	0.173489	0.224352	0.2971
0.518667	0.173487	0.224495	0.297416
0.519	0.173485	0.224638	0.297733
0.519333	0.173486	0.224782	0.29805
0.519667	0.173487	0.224928	0.298368
0.52	0.173491	0.225074	0.298687
0.520333	0.173495	0.225222	0.299006
0.520667	0.173501	0.22537	0.299326
0.521	0.173509	0.22552	0.299646
0.521333	0.173518	0.225671	0.299967
0.521667	0.173528	0.225822	0.300289
0.522	0.17354	0.225975	0.300612
0.522334	0.173553	0.226129	0.300935
0.522666	0.173568	0.226284	0.301259
0.523	0.173584	0.226439	0.301583
0.523333	0.173602	0.226596	0.301908
0.523666	0.173621	0.226754	0.302234
0.524	0.173641	0.226913	0.30256
0.524333	0.173663	0.227073	0.302887
0.524666	0.173687	0.227234	0.303215
0.525	0.173711	0.227396	0.303544
0.525333	0.173737	0.227559	0.303873
0.525666	0.173765	0.227723	0.304202
0.526	0.173794	0.227888	0.304533
0.526333	0.173824	0.228054	0.304864
0.526666	0.173856	0.228221	0.305195
0.527	0.173889	0.228389	0.305528
0.527333	0.173924	0.228558	0.305861
0.527667	0.173959	0.228728	0.306194
0.528	0.173997	0.228899	0.306529
0.528333	0.174035	0.229072	0.306864
0.528667	0.174075	0.229245	0.3072
0.529	0.174117	0.229419	0.307536
0.529333	0.17416	0.229594	0.307873
0.529667	0.174204	0.22977	0.308211
0.53	0.174249	0.229947	0.308549
0.530333	0.174296	0.230125	0.308888
0.530667	0.174344	0.230305	0.309228
0.531	0.174394	0.230485	0.309568
0.531333	0.174445	0.230666	0.30991
0.531667	0.174497	0.230848	0.310251
0.532	0.174551	0.231031	0.310594
0.532333	0.174606	0.231215	0.310937
0.532667	0.174662	0.231401	0.311281
0.533	0.17472	0.231587	0.311625
0.533333	0.174779	0.231774	0.31197
0.533667	0.174839	0.231962	0.312316
0.534	0.174901	0.232151	0.312663
0.534333	0.174964	0.232341	0.31301
0.534667	0.175028	0.232533	0.313358
0.535	0.175094	0.232725	0.313707
0.535333	0.175161	0.232918	0.314056
0.535666	0.175229	0.233112	0.314406
0.536	0.175299	0.233307	0.314757
0.536333	0.17537	0.233503	0.315108
0.536666	0.175442	0.2337	0.31546
0.537	0.175515	0.233898	0.315813
0.537333	0.17559	0.234097	0.316166
0.537666	0.175666	0.234297	0.31652
0.538	0.175744	0.234499	0.316875
0.538333	0.175823	0.234701	0.317231
0.538666	0.175903	0.234904	0.317587
0.539	0.175984	0.235108	0.317944
0.539333	0.176067	0.235313	0.318302
0.539667	0.176151	0.235519	0.31866
0.54	0.176236	0.235726	0.319019
0.540333	0.176323	0.235934	0.319379
0.540667	0.17641	0.236143	0.319739
0.541	0.176499	0.236352	0.320101
0.541333	0.17659	0.236563	0.320463
0.541667	0.176682	0.236775	0.320825
0.542	0.176775	0.236988	0.321189
0.542333	0.176869	0.237202	0.321553
0.542667	0.176964	0.237417	0.321917
0.543	0.177061	0.237633	0.322283
0.543333	0.177159	0.237849	0.322649
0.543667	0.177258	0.238067	0.323016
0.544	0.177359	0.238286	0.323383
0.544333	0.177461	0.238506	0.323752
0.544667	0.177564	0.238727	0.324121
0.545	0.177668	0.238948	0.324491
0.545333	0.177774	0.239171	0.324861
0.545667	0.177881	0.239395	0.325232
0.546	0.177989	0.239619	0.325604
0.546333	0.178099	0.239845	0.325977
0.546667	0.178209	0.240072	0.32635
0.547	0.178321	0.240299	0.326725
0.547333	0.178435	0.240528	0.3271
0.547666	0.178549	0.240757	0.327475
0.548	0.178665	0.240988	0.327851
0.548333	0.178782	0.241219	0.328229
0.548666	0.1789	0.241452	0.328606
0.549	0.179019	0.241685	0.328985
0.549333	0.17914	0.24192	0.329364
0.549666	0.179262	0.242155	0.329744
0.55	0.179385	0.242392	0.330125
0.550333	0.179509	0.242629	0.330507
0.550666	0.179635	0.242868	0.330889
0.551	0.179762	0.243107	0.331272
0.551333	0.17989	0.243347	0.331656
0.551666	0.180019	0.243589	0.33204
0.552	0.18015	0.243831	0.332425
0.552333	0.180282	0.244074	0.332811
0.552667	0.180415	0.244319	0.333198
0.553	0.180549	0.244564	0.333586
0.553333	0.180685	0.24481	0.333974
0.553667	0.180821	0.245057	0.334363
0.554	0.180959	0.245306	0.334753
0.554333	0.181099	0.245555	0.335143
0.554667	0.181239	0.245805	0.335534
0.555	0.181381	0.246056	0.335926
0.555333	0.181524	0.246308	0.336319
0.555667	0.181668	0.246561	0.336713
0.556	0.181813	0.246815	0.337107
0.556333	0.181959	0.247071	0.337502
0.556667	0.182107	0.247327	0.337898
0.557	0.182256	0.247584	0.338295
0.557333	0.182406	0.247842	0.338692
0.557667	0.182558	0.248101	0.33909
0.558	0.18271	0.248361	0.339489
0.558333	0.182864	0.248622	0.339889
0.558667	0.183019	0.248884	0.34029
0.559	0.183175	0.249147	0.340691
0.559334	0.183333	0.249411	0.341093
0.559666	0.183492	0.249676	0.341496
0.56	0.183651	0.249942	0.3419
0.560333	0.183813	0.250208	0.342304
0.560666	0.183975	0.250476	0.342709
0.561	0.184138	0.250745	0.343115
0.561333	0.184303	0.251015	0.343522
0.561666	0.184469	0.251286	0.343929
0.562	0.184636	0.251558	0.344338
0.562333	0.184804	0.251831	0.344747
0.562666	0.184974	0.252105	0.345157
0.563	0.185145	0.25238	0.345568
0.563333	0.185317	0.252655	0.345979
0.563666	0.18549	0.252932	0.346392
0.564	0.185664	0.25321	0.346805
0.564333	0.18584	0.253489	0.347219
0.564667	0.186016	0.253769	0.347633
0.565	0.186194	0.254049	0.348049
0.565333	0.186374	0.254331	0.348465
0.565667	0.186554	0.254614	0.348882
0.566	0.186735	0.254898	0.3493
0.566333	0.186918	0.255183	0.349719
0.566667	0.187102	0.255468	0.350139
0.567	0.187287	0.255755	0.350559
0.567333	0.187474	0.256043	0.35098
0.567667	0.187661	0.256332	0.351402
0.568	0.18785	0.256622	0.351825
0.568333	0.18804	0.256912	0.352249
0.568667	0.188231	0.257204	0.352673
0.569	0.188423	0.257497	0.353099
0.569333	0.188617	0.257791	0.353525
0.569667	0.188812	0.258086	0.353952
0.57	0.189008	0.258381	0.354379
0.570333	0.189205	0.258678	0.354808
0.570667	0.189403	0.258976	0.355237
0.571	0.189603	0.259275	0.355668
0.571333	0.189803	0.259575	0.356099
0.571667	0.190005	0.259876	0.356531
0.572	0.190208	0.260177	0.356963
0.572333	0.190413	0.26048	0.357397
0.572666	0.190618	0.260784	0.357831
0.573	0.190825	0.261089	0.358267
0.573333	0.191033	0.261395	0.358703
0.573666	0.191242	0.261702	0.35914
0.574	0.191452	0.26201	0.359577
0.574333	0.191664	0.262319	0.360016
0.574666	0.191876	0.262629	0.360456
0.575	0.19209	0.26294	0.360896
0.575333	0.192305	0.263252	0.361337
0.575666	0.192521	0.263565	0.361779
0.576	0.192739	0.263879	0.362222
0.576333	0.192957	0.264194	0.362666
0.576667	0.193177	0.26451	0.36311
0.577	0.193398	0.264827	0.363556
0.577333	0.193621	0.265145	0.364002
0.577667	0.193844	0.265464	0.364449
0.578	0.194069	0.265784	0.364897
0.578333	0.194294	0.266105	0.365346
0.578667	0.194521	0.266428	0.365796
0.579	0.19475	0.266751	0.366247
0.579333	0.194979	0.267075	0.366698
0.579667	0.19521	0.2674	0.367151
0.58	0.195441	0.267727	0.367604
0.580333	0.195674	0.268054	0.368058
0.580667	0.195909	0.268382	0.368513
0.581	0.196144	0.268712	0.368969
0.581333	0.196381	0.269042	0.369425
0.581667	0.196618	0.269374	0.369883
0.582	0.196857	0.269706	0.370342
0.582333	0.197098	0.27004	0.370801
0.582667	0.197339	0.270374	0.371261
0.583	0.197582	0.27071	0.371722
0.583333	0.197825	0.271047	0.372185
0.583667	0.19807	0.271384	0.372647
0.584	0.198317	0.271723	0.373111
0.584333	0.198564	0.272063	0.373576
0.584666	0.198813	0.272404	0.374042
0.585	0.199062	0.272745	0.374508
0.585333	0.199313	0.273088	0.374976
0.585666	0.199566	0.273432	0.375444
0.586	0.199819	0.273777	0.375913
0.586333	0.200074	0.274123	0.376383
0.586666	0.200329	0.27447	0.376854
0.587	0.200586	0.274819	0.377326
0.587333	0.200845	0.275168	0.377799
0.587666	0.201104	0.275518	0.378273
0.588	0.201365	0.275869	0.378747
0.588333	0.201627	0.276222	0.379223
0.588666	0.20189	0.276575	0.379699
0.589	0.202154	0.27693	0.380177
0.589333	0.202419	0.277285	0.380655
0.589667	0.202686	0.277642	0.381134
0.59	0.202954	0.277999	0.381614
0.590333	0.203223	0.278358	0.382095
0.590667	0.203493	0.278718	0.382577
0.591	0.203765	0.279079	0.38306
0.591333	0.204038	0.279441	0.383544
0.591667	0.204311	0.279804	0.384029
0.592	0.204587	0.280168	0.384515
0.592333	0.204863	0.280533	0.385001
0.592667	0.205141	0.280899	0.385489
0.593	0.205419	0.281266	0.385977
0.593333	0.205699	0.281634	0.386467
0.593667	0.205981	0.282004	0.386957
0.594	0.206263	0.282374	0.387448
0.594333	0.206547	0.282746	0.387941
0.594667	0.206832	0.283118	0.388434
0.595	0.207118	0.283492	0.388928
0.595333	0.207405	0.283867	0.389423
0.595667	0.207694	0.284243	0.389919
0.596	0.207983	0.284619	0.390416
0.596333	0.208274	0.284997	0.390914
0.596666	0.208567	0.285376	0.391413
0.597	0.20886	0.285757	0.391913
0.597333	0.209155	0.286138	0.392413
0.597666	0.209451	0.28652	0.392915
0.598	0.209748	0.286904	0.393418
0.598333	0.210046	0.287288	0.393921
0.598666	0.210346	0.287674	0.394426
0.599	0.210647	0.28806	0.394932
0.599333	0.210949	0.288448	0.395438
0.599666	0.211252	0.288837	0.395946
0.6	0.211557	0.289227	0.396454
0.600333	0.211862	0.289618	0.396964
0.600666	0.212169	0.29001	0.397474
0.601	0.212478	0.290404	0.397985
0.601333	0.212787	0.290798	0.398498
0.601667	0.213098	0.291193	0.399011
0.602	0.21341	0.29159	0.399525
0.602333	0.213723	0.291988	0.400041
0.602667	0.214037	0.292386	0.400557
0.603	0.214353	0.292786	0.401074
0.603333	0.21467	0.293187	0.401592
0.603667	0.214988	0.293589	0.402112
0.604	0.215307	0.293993	0.402632
0.604333	0.215628	0.294397	0.403153
0.604667	0.21595	0.294802	0.403675
0.605	0.216273	0.295209	0.404199
0.605333	0.216597	0.295617	0.404723
0.605667	0.216923	0.296025	0.405248
0.606	0.21725	0.296435	0.405774
0.606333	0.217578	0.296846	0.406301
0.606667	0.217907	0.297258	0.406829
0.607	0.218238	0.297672	0.407359
0.607333	0.21857	0.298086	0.407889
0.607667	0.218903	0.298502	0.40842
0.608	0.219237	0.298918	0.408952
0.608333	0.219573	0.299336	0.409485
0.608667	0.21991	0.299755	0.41002
0.609	0.220248	0.300175	0.410555
0.609333	0.220588	0.300596	0.411091
0.609666	0.220928	0.301018	0.411628
0.61	0.22127	0.301442	0.412167
0.610333	0.221614	0.301866	0.412706
0.610666	0.221958	0.302292	0.413246
0.611	0.222304	0.302719	0.413788
0.611333	0.222651	0.303147	0.41433
0.611666	0.222999	0.303576	0.414873
0.612	0.223349	0.304006	0.415418
0.612333	0.2237	0.304437	0.415963
0.612666	0.224052	0.30487	0.41651
0.613	0.224405	0.305304	0.417057
0.613333	0.22476	0.305738	0.417606
0.613667	0.225116	0.306174	0.418155
0.614	0.225473	0.306612	0.418706
0.614333	0.225832	0.30705	0.419258
0.614667	0.226192	0.307489	0.41981
0.615	0.226553	0.30793	0.420364
0.615333	0.226915	0.308372	0.420919
0.615667	0.227279	0.308815	0.421475
0.616	0.227644	0.309259	0.422031
0.616333	0.22801	0.309704	0.422589
0.616667	0.228377	0.31015	0.423148
0.617	0.228746	0.310598	0.423708
0.617333	0.229116	0.311046	0.424269
0.617667	0.229488	0.311496	0.424831
0.618	0.229861	0.311947	0.425395
0.618333	0.230235	0.3124	0.425959
0.618667	0.23061	0.312853	0.426524
0.619	0.230986	0.313307	0.42709
0.619333	0.231364	0.313763	0.427658
0.619667	0.231744	0.31422	0.428226
0.62	0.232124	0.314678	0.428796
0.620333	0.232506	0.315137	0.429366
0.620667	0.232889	0.315598	0.429938
0.621	0.233273	0.316059	0.430511
0.621333	0.233659	0.316522	0.431085
0.621666	0.234046	0.316986	0.43166
0.622	0.234434	0.317451	0.432235
0.622333	0.234824	0.317918	0.432813
0.622666	0.235215	0.318385	0.433391
0.623	0.235607	0.318854	0.43397
0.623333	0.236001	0.319324	0.43455
0.623666	0.236396	0.319795	0.435131
0.624	0.236792	0.320267	0.435714
0.624333	0.23719	0.320741	0.436297
0.624666	0.237589	0.321215	0.436882
0.625	0.237989	0.321691	0.437468
0.625333	0.23839	0.322168	0.438054
0.625666	0.238793	0.322646	0.438642
0.626	0.239198	0.323126	0.439231
0.626333	0.239603	0.323607	0.439821
0.626667	0.24001	0.324088	0.440412
0.627	0.240418	0.324572	0.441005
0.627333	0.240828	0.325056	0.441598
0.627667	0.241239	0.325541	0.442192
0.628	0.241651	0.326028	0.442788
0.628333	0.242064	0.326516	0.443384
0.628667	0.242479	0.327005	0.443982
0.629	0.242895	0.327495	0.444581
0.629333	0.243313	0.327987	0.445181
0.629667	0.243732	0.32848	0.445782
0.63	0.244152	0.328974	0.446384
0.630333	0.244574	0.329469	0.446987
0.630667	0.244997	0.329965	0.447592
0.631	0.245421	0.330463	0.448197
0.631333	0.245847	0.330962	0.448804
0.631667	0.246274	0.331462	0.449412
0.632	0.246702	0.331963	0.45002
0.632333	0.247132	0.332466	0.45063
0.632667	0.247563	0.33297	0.451242
0.633	0.247996	0.333475	0.451854
0.633333	0.248429	0.333981	0.452467
0.633666	0.248865	0.334489	0.453082
0.634	0.249301	0.334997	0.453697
0.634333	0.249739	0.335507	0.454314
0.634666	0.250178	0.336018	0.454932
0.635	0.250619	0.336531	0.455551
0.635333	0.251061	0.337045	0.456171
0.635666	0.251504	0.337559	0.456792
0.636	0.251949	0.338076	0.457414
0.636333	0.252395	0.338593	0.458038
0.636666	0.252843	0.339112	0.458662
0.637	0.253292	0.339632	0.459288
0.637333	0.253742	0.340153	0.459915
0.637666	0.254194	0.340675	0.460543
0.638	0.254647	0.341199	0.461172
0.638333	0.255102	0.341724	0.461803
0.638667	0.255557	0.34225	0.462434
0.639	0.256015	0.342777	0.463067
0.639333	0.256473	0.343306	0.463701
0.639667	0.256933	0.343836	0.464336
0.64	0.257395	0.344367	0.464972
0.640333	0.257858	0.3449	0.465609
0.640667	0.258322	0.345433	0.466247
0.641	0.258787	0.345969	0.466887
0.641333	0.259255	0.346505	0.467527
0.641667	0.259723	0.347042	0.468169
0.642	0.260193	0.347581	0.468812
0.642333	0.260664	0.348121	0.469456
0.642667	0.261137	0.348663	0.470102
0.643	0.261611	0.349205	0.470748
0.643333	0.262086	0.349749	0.471396
0.643667	0.262563	0.350294	0.472045
0.644	0.263042	0.350841	0.472695
0.644333	0.263521	0.351389	0.473346
0.644667	0.264003	0.351938	0.473998
0.645	0.264485	0.352488	0.474651
0.645333	0.264969	0.35304	0.475306
0.645666	0.265455	0.353592	0.475962
0.646	0.265941	0.354147	0.476619
0.646333	0.26643	0.354702	0.477277
0.646666	0.266919	0.355259	0.477936
0.647	0.267411	0.355817	0.478597
0.647333	0.267903	0.356376	0.479258
0.647666	0.268397	0.356937	0.479921
0.648	0.268893	0.357499	0.480585
0.648333	0.26939	0.358062	0.48125
0.648666	0.269888	0.358627	0.481917
0.649	0.270388	0.359192	0.482584
0.649333	0.270889	0.359759	0.483253
0.649666	0.271392	0.360328	0.483923
0.65	0.271896	0.360898	0.484594
0.650333	0.272401	0.361469	0.485266
0.650667	0.272908	0.362041	0.48594
0.651	0.273417	0.362615	0.486614
0.651333	0.273927	0.36319	0.48729
0.651667	0.274438	0.363766	0.487967
0.652	0.274951	0.364344	0.488645
0.652333	0.275465	0.364922	0.489325
0.652667	0.275981	0.365503	0.490005
0.653	0.276498	0.366084	0.490687
0.653333	0.277017	0.366667	0.49137
0.653667	0.277537	0.367251	0.492054
0.654	0.278059	0.367837	0.49274
0.654333	0.278582	0.368424	0.493426
0.654667	0.279107	0.369012	0.494114
0.655	0.279633	0.369601	0.494803
0.655333	0.28016	0.370192	0.495493
0.655667	0.280689	0.370784	0.496184
0.656	0.28122	0.371378	0.496877
0.656333	0.281752	0.371972	0.49757
0.656667	0.282285	0.372568	0.498265
0.657	0.28282	0.373166	0.498961
0.657333	0.283357	0.373765	0.499659
0.657667	0.283895	0.374365	0.500357
0.658	0.284434	0.374966	0.501057
0.658333	0.284975	0.375569	0.501758
0.658666	0.285518	0.376173	0.50246
0.659	0.286062	0.376779	0.503163
0.659333	0.286607	0.377385	0.503868
0.659666	0.287154	0.377994	0.504574
0.66	0.287702	0.378603	0.50528
0.660333	0.288252	0.379214	0.505989
0.660666	0.288804	0.379826	0.506698
0.661	0.289357	0.38044	0.507409
0.661333	0.289911	0.381055	0.50812
0.661666	0.290467	0.381671	0.508833
0.662	0.291025	0.382288	0.509547
0.662333	0.291584	0.382907	0.510263
0.662666	0.292144	0.383528	0.510979
0.663	0.292706	0.384149	0.511697
0.663333	0.29327	0.384772	0.512416
0.663667	0.293835	0.385397	0.513136
0.664	0.294402	0.386022	0.513858
0.664333	0.29497	0.386649	0.514581
0.664667	0.295539	0.387278	0.515304
0.665	0.296111	0.387908	0.516029
0.665333	0.296683	0.388539	0.516756
0.665667	0.297258	0.389171	0.517483
0.666	0.297834	0.389805	0.518212
[truncated: 1,002 more rows]

## Sheet: Laplacian
Laplacian
Normalized Distance	1a	1b	1c
0.000333348	-1135618779400	-46007717534	-1.68183e+08
0.000666696	-35685490774	-18125047772	-1.5662e+08
0.00100004	-16564895796	-1.33421e+09	-1.26648e+08
0.00133339	-4.03199e+09	-1.22208e+09	-8.9333e+07
0.00166674	-2.4188e+09	-8.3404e+08	-5.56337e+07
0.00200009	-1.61459e+09	-4.27639e+08	-3.16686e+07
0.00233344	-8.36351e+08	-2.79422e+08	-1.80723e+07
0.00266678	-4.59472e+08	-2.2657e+08	-1.21294e+07
0.00300013	-3.07165e+08	-1.8606e+08	-1.03351e+07
0.00333348	-2.16982e+08	-1.4378e+08	-1.00008e+07
0.00366683	-1.39942e+08	-1.0644e+08	-9.70722e+06
0.00400018	-7.58874e+07	-7.86575e+07	-9.02629e+06
0.00433353	-3.01022e+07	-5.99145e+07	-8.03389e+06
0.00466687	-1.73602e+06	-4.75028e+07	-6.93801e+06
0.00500022	1.40607e+07	-3.8806e+07	-5.90303e+06
0.00533357	2.23815e+07	-3.20666e+07	-5.01189e+06
0.00566692	2.68073e+07	-2.63523e+07	-4.28598e+06
0.00600027	2.92916e+07	-2.12868e+07	-3.71343e+06
0.00633307	3.06778e+07	-1.67861e+07	-3.26897e+06
0.00666641	3.12448e+07	-1.28728e+07	-2.92459e+06
0.00699976	3.10734e+07	-9.57365e+06	-2.65441e+06
0.00733311	3.02306e+07	-6.87815e+06	-2.43665e+06
0.00766646	2.88284e+07	-4.73567e+06	-2.25413e+06
0.00799981	2.70172e+07	-3.06838e+06	-2.09414e+06
0.00833316	2.49583e+07	-1.78802e+06	-1.94793e+06
0.0086665	2.27976e+07	-809271	-1.80998e+06
0.00899985	2.06498e+07	-58044.5	-1.67732e+06
0.0093332	1.85935e+07	525098	-1.54875e+06
0.00966655	1.66747e+07	984823	-1.42424e+06
0.0099999	1.49134e+07	1.35286e+06	-1.30443e+06
0.0103332	1.33115e+07	1.65065e+06	-1.1902e+06
0.0106666	1.18606e+07	1.89211e+06	-1.08247e+06
0.0109999	1.05468e+07	2.08601e+06	-981950
0.0113333	9.35514e+06	2.23799e+06	-889138
0.0116666	8.27152e+06	2.35195e+06	-804249
0.012	7.28404e+06	2.43103e+06	-727245
0.0123333	6.38317e+06	2.47818e+06	-657874
0.0126667	5.56154e+06	2.49649e+06	-595719
0.013	4.81351e+06	2.48923e+06	-540248
0.0133334	4.13466e+06	2.45987e+06	-490861
0.0136667	3.52134e+06	2.41194e+06	-446927
0.0140001	2.97022e+06	2.34893e+06	-407818
0.0143334	2.47806e+06	2.27417e+06	-372931
0.0146668	2.04154e+06	2.19071e+06	-341703
0.0150001	1.65716e+06	2.1013e+06	-313620
0.0153335	1.32125e+06	2.00827e+06	-288226
0.0156668	1.02998e+06	1.91361e+06	-265120
0.0160002	779439	1.81892e+06	-243957
0.0163335	565718	1.72543e+06	-224445
0.0166669	384966	1.63409e+06	-206340
0.0170002	233470	1.54555e+06	-189442
0.0173336	107711	1.46026e+06	-173590
0.0176669	4405.69	1.37845e+06	-158656
0.0180003	-79465.2	1.30025e+06	-144539
0.0183336	-146638	1.22566e+06	-131164
0.0186664	-199562	1.15459e+06	-118473
0.0189997	-240405	1.08694e+06	-106424
0.0193331	-271065	1.02253e+06	-94986.7
0.0196664	-293188	961210	-84139.7
0.0199998	-308185	902802	-73867.8
0.0203331	-317260	847143	-64159.6
0.0206665	-321432	794081	-55006
0.0209998	-321556	743476	-46399.1
0.0213332	-318348	695205	-38330.7
0.0216665	-312405	649161	-30791.9
0.0219999	-304222	605251	-23772.2
0.0223332	-294212	563394	-17259.7
0.0226666	-282718	523520	-11240.5
0.0229999	-270027	485569	-5699.01
0.0233333	-256378	449486	-617.878
0.0236666	-241977	415223	4021.77
0.024	-226997	382733	8240.12
0.0243333	-211587	351972	12058.4
0.0246667	-195879	322895	15498.6
0.025	-179989	295458	18583.2
0.0253334	-164018	269617	21334.9
0.0256667	-148060	245324	23776.6
0.0260001	-132196	222530	25930.5
0.0263334	-116503	201186	27818.8
0.0266668	-101049	181239	29462.7
0.0270001	-85894.9	162634	30883.1
0.0273335	-71098.1	145318	32099.4
0.0276668	-56708.7	129234	33130.6
0.0280001	-42771.6	114325	33994.2
0.0283335	-29326.6	100533	34706.9
0.0286668	-16408.3	87802.9	35284.2
0.0290002	-4046.13	76076.4	35740.3
0.0293335	7735.17	65297.6	36088.5
0.0296669	18915.7	55411.4	36341
0.0300002	29480.3	46363.8	36508.7
0.0303336	39418	38102.2	36601.8
0.0306669	48722.2	30575.9	36629.3
0.0309997	57390.2	23735.7	36599.3
0.0313331	65423.3	17534.7	36519.1
0.0316664	72825.9	11927.8	36395.3
0.0319998	79606.1	6872.15	36233.6
0.0323331	85774.4	2326.99	36039
0.0326665	91344.5	-1746.2	35815.9
0.0329998	96332.1	-5383.76	35568.2
0.0333332	100755	-8619.9	35299.2
0.0336665	104633	-11486.7	35011.9
0.0339999	107987	-14014.1	34708.7
0.0343332	110840	-16230.2	34391.7
0.0346666	113215	-18160.9	34062.7
0.0349999	115136	-19830.6	33723.2
0.0353333	116628	-21261.8	33374.4
0.0356666	117715	-22475	33017.5
0.036	118423	-23489.7	32653.3
0.0363333	118776	-24323.5	32282.5
0.0366667	118799	-24992.6	31905.7
0.037	118517	-25512.2	31523.5
0.0373333	117952	-25896	31136.3
0.0376667	117128	-26156.5	30744.4
0.038	116067	-26305.6	30348.1
0.0383334	114791	-26353.7	29947.7
0.0386667	113321	-26310.6	29543.4
0.0390001	111675	-26185.2	29135.5
0.0393334	109873	-25985.6	28724.1
0.0396668	107932	-25719.4	28309.6
0.0400001	105870	-25393.3	27892.1
0.0403335	103702	-25013.6	27471.8
0.0406668	101443	-24585.9	27049
0.0410002	99106	-24115.5	26623.9
0.0413335	96705.1	-23607.1	26196.8
0.0416669	94251.9	-23065.3	25767.9
0.0420002	91757.3	-22493.8	25337.5
0.0423336	89231.6	-21896.5	24906
0.0426669	86684.1	-21276.7	24473.5
0.0430003	84123.5	-20637.5	24040.4
0.0433331	81557.6	-19981.8	23607.1
0.0436664	78993.4	-19312.1	23173.8
0.0439998	76437.5	-18630.9	22740.9
0.0443331	73895.6	-17940.5	22308.7
0.0446665	71373	-17242.8	21877.5
0.0449998	68874.4	-16539.7	21447.8
0.0453332	66403.8	-15833.1	21019.7
0.0456665	63965	-15124.5	20593.6
0.0459999	61561.2	-14415.4	20169.8
0.0463332	59195.2	-13707.2	19748.7
0.0466665	56869.6	-13001.2	19330.6
0.0469999	54586.3	-12298.5	18915.7
0.0473332	52347.3	-11600.2	18504.3
0.0476666	50153.9	-10907.5	18096.7
0.0479999	48007.6	-10221.1	17693.1
0.0483333	45909.3	-9541.96	17293.8
0.0486666	43859.8	-8870.88	16899
0.049	41859.7	-8208.6	16509
0.0493333	39909.5	-7555.78	16123.8
0.0496667	38009.4	-6913.04	15743.8
0.05	36159.6	-6280.96	15369
0.0503334	34360.2	-5660.06	14999.6
0.0506667	32611	-5050.81	14635.8
0.0510001	30911.9	-4453.64	14277.7
0.0513334	29262.5	-3868.94	13925.3
0.0516668	27662.5	-3297.06	13578.9
0.0520001	26111.5	-2738.31	13238.3
0.0523335	24609.1	-2192.97	12903.8
0.0526668	23154.6	-1661.27	12575.4
0.0530002	21747.6	-1143.43	12253.1
0.0533335	20387.3	-639.613	11936.9
0.0536669	19073.1	-149.98	11626.8
0.0540002	17804.4	325.358	11323
0.0543336	16580.4	786.31	11025.2
0.0546669	15400.4	1232.81	10733.6
0.0550002	14263.6	1664.82	10448.1
0.0553336	13169.3	2082.33	10168.7
0.0556664	12116.6	2485.34	9895.3
0.0559997	11104.9	2873.89	9627.89
0.0563331	10133.1	3248.02	9366.41
0.0566664	9200.64	3607.8	9110.8
0.0569998	8306.57	3953.33	8860.98
0.0573331	7450.09	4284.72	8616.89
0.0576665	6630.36	4602.08	8378.45
0.0579998	5846.56	4905.56	8145.58
0.0583332	5097.83	5195.32	7918.19
0.0586665	4383.35	5471.52	7696.2
0.0589999	3702.27	5734.35	7479.52
0.0593332	3053.77	5984.01	7268.04
0.0596666	2436.99	6220.71	7061.69
0.0599999	1851.12	6444.66	6860.36
0.0603333	1295.31	6656.09	6663.95
0.0606666	768.755	6855.25	6472.38
0.061	270.626	7042.37	6285.53
0.0613333	-199.892	7217.71	6103.31
0.0616667	-643.606	7381.54	5925.63
0.062	-1061.32	7534.11	5752.38
0.0623334	-1453.83	7675.71	5583.47
0.0626667	-1821.92	7806.6	5418.79
0.0630001	-2166.37	7927.08	5258.26
0.0633334	-2487.95	8037.41	5101.78
0.0636668	-2787.42	8137.89	4949.25
0.0640001	-3065.54	8228.81	4800.57
0.0643334	-3323.05	8310.46	4655.67
0.0646668	-3560.67	8383.11	4514.45
0.0650001	-3779.13	8447.08	4376.82
0.0653335	-3979.13	8502.63	4242.69
0.0656668	-4161.37	8550.07	4111.97
0.0660002	-4326.54	8589.67	3984.6
0.0663335	-4475.31	8621.73	3860.47
0.0666669	-4608.34	8646.52	3739.52
0.0670002	-4726.27	8664.33	3621.67
0.0673336	-4829.74	8675.42	3506.84
0.0676664	-4919.36	8680.08	3394.95
0.0679997	-4995.75	8678.57	3285.93
0.0683331	-5059.5	8671.16	3179.72
0.0686664	-5111.17	8658.11	3076.24
0.0689998	-5151.35	8639.66	2975.43
0.0693331	-5180.58	8616.08	2877.21
0.0696665	-5199.39	8587.6	2781.54
0.0699998	-5208.3	8554.48	2688.35
0.0703332	-5207.83	8516.93	2597.57
0.0706665	-5198.47	8475.19	2509.15
0.0709999	-5180.7	8429.49	2423.03
0.0713332	-5154.98	8380.04	2339.16
0.0716666	-5121.76	8327.04	2257.48
0.0719999	-5081.48	8270.71	2177.94
0.0723333	-5034.57	8211.25	2100.49
0.0726666	-4981.43	8148.84	2025.09
0.073	-4922.46	8083.68	1951.68
0.0733333	-4858.05	8015.93	1880.21
0.0736666	-4788.55	7945.79	1810.65
0.074	-4714.34	7873.41	1742.94
0.0743333	-4635.74	7798.97	1677.05
0.0746667	-4553.11	7722.6	1612.92
0.075	-4466.74	7644.48	1550.54
0.0753334	-4376.95	7564.73	1489.84
0.0756667	-4284.03	7483.5	1430.8
0.0760001	-4188.28	7400.93	1373.37
0.0763334	-4089.94	7317.13	1317.53
0.0766668	-3989.3	7232.24	1263.22
0.0770001	-3886.59	7146.36	1210.43
0.0773335	-3782.06	7059.62	1159.11
0.0776668	-3675.93	6972.12	1109.23
0.0780002	-3568.43	6883.96	1060.76
0.0783335	-3459.75	6795.23	1013.67
0.0786669	-3350.1	6706.03	967.927
0.0790002	-3239.67	6616.45	923.497
0.0793336	-3128.63	6526.57	880.354
0.0796669	-3017.17	6436.47	838.467
0.0799997	-2905.43	6346.22	797.809
0.0803331	-2793.58	6255.9	758.351
0.0806664	-2681.76	6165.58	720.067
0.0809998	-2570.11	6075.3	682.929
0.0813331	-2458.77	5985.15	646.912
0.0816665	-2347.84	5895.16	611.989
0.0819998	-2237.46	5805.41	578.136
0.0823332	-2127.72	5715.92	545.327
0.0826665	-2018.74	5626.76	513.539
0.0829998	-1910.61	5537.96	482.747
0.0833332	-1803.42	5449.58	452.928
0.0836665	-1697.26	5361.63	424.059
0.0839999	-1592.2	5274.17	396.118
0.0843332	-1488.32	5187.22	369.083
0.0846666	-1385.68	5100.82	342.931
0.0849999	-1284.35	5014.99	317.642
0.0853333	-1184.39	4929.76	293.194
0.0856666	-1085.86	4845.16	269.567
0.086	-988.79	4761.21	246.74
0.0863333	-893.239	4677.93	224.694
0.0866667	-799.245	4595.34	203.41
0.087	-706.845	4513.45	182.867
0.0873334	-616.071	4432.29	163.048
0.0876667	-526.954	4351.86	143.934
0.0880001	-439.519	4272.19	125.506
0.0883334	-353.79	4193.28	107.748
0.0886668	-269.787	4115.15	90.6402
0.0890001	-187.525	4037.8	74.167
0.0893335	-107.02	3961.24	58.3112
0.0896668	-28.2825	3885.48	43.0563
0.0900002	48.679	3810.53	28.3861
0.0903335	123.858	3736.39	14.2846
0.0906669	197.25	3663.07	0.736314
0.0910002	268.854	3590.58	-12.2741
0.0913336	338.67	3518.9	-24.7616
0.0916669	406.699	3448.06	-36.7408
0.0920002	472.947	3378.05	-48.2263
0.092333	537.418	3308.87	-59.2319
0.0926664	600.121	3240.52	-69.7717
0.0929997	661.064	3173.01	-79.859
0.0933331	720.258	3106.33	-89.5071
0.0936664	777.714	3040.48	-98.7289
0.0939998	833.446	2975.47	-107.537
0.0943331	887.467	2911.29	-115.944
0.0946665	939.793	2847.94	-123.962
0.0949998	990.441	2785.41	-131.603
0.0953332	1039.43	2723.72	-138.878
0.0956665	1086.77	2662.84	-145.799
0.0959999	1132.49	2602.79	-152.376
0.0963332	1176.61	2543.56	-158.621
0.0966666	1219.14	2485.14	-164.544
0.0969999	1260.11	2427.53	-170.155
0.0973333	1299.54	2370.73	-175.464
0.0976666	1337.44	2314.73	-180.481
0.098	1373.86	2259.54	-185.216
0.0983333	1408.8	2205.14	-189.678
0.0986667	1442.29	2151.53	-193.876
0.099	1474.36	2098.71	-197.819
0.0993334	1505.02	2046.67	-201.515
0.0996667	1534.31	1995.42	-204.972
0.1	1562.25	1944.94	-208.2
0.100333	1588.86	1895.22	-211.205
0.100667	1614.16	1846.28	-213.996
0.101	1638.19	1798.09	-216.58
0.101333	1660.97	1750.66	-218.964
0.101667	1682.51	1703.98	-221.155
0.102	1702.86	1658.04	-223.16
0.102333	1722.03	1612.84	-224.987
0.102667	1740.04	1568.38	-226.641
0.103	1756.93	1524.65	-228.128
0.103334	1772.71	1481.64	-229.456
0.103667	1787.42	1439.35	-230.629
0.104	1801.07	1397.78	-231.654
0.104334	1813.7	1356.91	-232.535
0.104666	1825.32	1316.74	-233.28
0.105	1835.96	1277.27	-233.892
0.105333	1845.64	1238.49	-234.376
0.105666	1854.39	1200.4	-234.739
0.106	1862.23	1162.99	-234.984
0.106333	1869.19	1126.25	-235.116
0.106666	1875.28	1090.18	-235.14
0.107	1880.53	1054.77	-235.06
0.107333	1884.97	1020.02	-234.88
0.107667	1888.61	985.918	-234.604
0.108	1891.47	952.462	-234.236
0.108333	1893.59	919.645	-233.78
0.108667	1894.97	887.46	-233.239
0.109	1895.65	855.902	-232.618
0.109333	1895.64	824.965	-231.919
0.109667	1894.96	794.642	-231.145
0.11	1893.63	764.927	-230.301
0.110333	1891.67	735.815	-229.389
0.110667	1889.11	707.298	-228.411
0.111	1885.95	679.371	-227.372
0.111333	1882.23	652.028	-226.273
0.111667	1877.95	625.261	-225.118
0.112	1873.14	599.065	-223.908
0.112333	1867.82	573.434	-222.647
0.112667	1861.99	548.36	-221.336
0.113	1855.69	523.838	-219.979
0.113333	1848.92	499.862	-218.576
0.113667	1841.7	476.424	-217.131
0.114	1834.05	453.518	-215.646
0.114333	1825.99	431.137	-214.122
0.114667	1817.53	409.276	-212.562
0.115	1808.68	387.928	-210.966
0.115334	1799.46	367.086	-209.338
0.115667	1789.89	346.743	-207.679
0.116	1779.98	326.893	-205.989
0.116334	1769.74	307.53	-204.272
0.116667	1759.19	288.646	-202.528
0.117	1748.34	270.236	-200.76
0.117333	1737.2	252.292	-198.967
0.117666	1725.79	234.809	-197.152
0.118	1714.12	217.779	-195.317
0.118333	1702.19	201.196	-193.462
0.118666	1690.04	185.053	-191.588
0.119	1677.65	169.344	-189.697
0.119333	1665.05	154.062	-187.789
0.119666	1652.25	139.201	-185.867
0.12	1639.26	124.753	-183.931
0.120333	1626.09	110.714	-181.981
0.120667	1612.74	97.0752	-180.02
0.121	1599.24	83.8311	-178.047
0.121333	1585.58	70.9751	-176.064
0.121667	1571.78	58.5007	-174.072
0.122	1557.84	46.4015	-172.071
0.122333	1543.79	34.6711	-170.063
0.122667	1529.62	23.3031	-168.047
0.123	1515.34	12.2911	-166.025
0.123333	1500.96	1.62894	-163.998
0.123667	1486.5	-8.68977	-161.966
0.124	1471.95	-18.6713	-159.93
0.124333	1457.32	-28.3217	-157.89
0.124667	1442.63	-37.6473	-155.847
0.125	1427.88	-46.6542	-153.802
0.125333	1413.08	-55.3484	-151.755
0.125667	1398.23	-63.7361	-149.708
0.126	1383.34	-71.8231	-147.659
0.126333	1368.42	-79.6155	-145.61
0.126667	1353.47	-87.1192	-143.562
0.127	1338.5	-94.34	-141.514
0.127334	1323.51	-101.284	-139.468
0.127667	1308.52	-107.956	-137.423
0.128	1293.52	-114.363	-135.381
0.128334	1278.52	-120.51	-133.341
0.128667	1263.53	-126.402	-131.305
0.129	1248.55	-132.046	-129.271
0.129333	1233.59	-137.446	-127.242
0.129666	1218.64	-142.608	-125.217
0.13	1203.73	-147.538	-123.196
0.130333	1188.84	-152.24	-121.18
0.130666	1173.99	-156.72	-119.169
0.131	1159.17	-160.984	-117.164
0.131333	1144.4	-165.035	-115.164
0.131666	1129.67	-168.88	-113.171
0.132	1114.99	-172.523	-111.184
0.132333	1100.37	-175.969	-109.203
0.132667	1085.8	-179.224	-107.23
0.133	1071.29	-182.291	-105.264
0.133333	1056.84	-185.176	-103.305
0.133667	1042.46	-187.883	-101.354
0.134	1028.15	-190.417	-99.4116
0.134333	1013.91	-192.782	-97.4771
0.134667	999.743	-194.983	-95.5509
0.135	985.653	-197.024	-93.6335
0.135333	971.643	-198.909	-91.725
0.135667	957.714	-200.643	-89.8256
0.136	943.869	-202.231	-87.9355
0.136333	930.111	-203.675	-86.055
0.136667	916.44	-204.98	-84.1842
0.137	902.86	-206.151	-82.3233
0.137333	889.372	-207.19	-80.4725
0.137667	875.978	-208.103	-78.632
0.138	862.679	-208.892	-76.802
0.138333	849.477	-209.561	-74.9825
0.138667	836.375	-210.114	-73.1739
0.139	823.372	-210.555	-71.3762
0.139333	810.471	-210.887	-69.5896
0.139667	797.673	-211.114	-67.8143
0.14	784.98	-211.238	-66.0503
0.140334	772.392	-211.264	-64.2979
0.140667	759.91	-211.194	-62.5572
0.141	747.536	-211.032	-60.8283
0.141334	735.27	-210.78	-59.1113
0.141666	723.114	-210.443	-57.4064
0.142	711.068	-210.022	-55.7137
0.142333	699.133	-209.521	-54.0333
0.142666	687.31	-208.943	-52.3653
0.143	675.599	-208.29	-50.7099
0.143333	664.002	-207.565	-49.067
0.143666	652.518	-206.771	-47.4369
0.144	641.148	-205.911	-45.8197
0.144333	629.892	-204.987	-44.2153
0.144667	618.752	-204.001	-42.624
0.145	607.726	-202.957	-41.0458
0.145333	596.817	-201.856	-39.4808
0.145667	586.023	-200.7	-37.929
0.146	575.345	-199.493	-36.3906
0.146333	564.783	-198.236	-34.8657
0.146667	554.338	-196.932	-33.3542
0.147	544.008	-195.582	-31.8563
0.147333	533.796	-194.189	-30.372
0.147667	523.699	-192.754	-28.9014
0.148	513.719	-191.281	-27.4445
0.148333	503.855	-189.769	-26.0014
0.148667	494.108	-188.223	-24.5722
0.149	484.476	-186.642	-23.1569
0.149333	474.96	-185.03	-21.7555
0.149667	465.56	-183.387	-20.368
0.15	456.275	-181.716	-18.9946
0.150333	447.105	-180.018	-17.6353
0.150667	438.05	-178.294	-16.29
0.151	429.109	-176.547	-14.9589
0.151333	420.282	-174.777	-13.6418
0.151667	411.569	-172.986	-12.339
0.152	402.969	-171.176	-11.0503
0.152334	394.481	-169.348	-9.77579
0.152667	386.106	-167.503	-8.5155
0.153	377.843	-165.643	-7.26942
0.153334	369.691	-163.769	-6.03757
0.153667	361.65	-161.881	-4.81994
0.154	353.719	-159.982	-3.61654
0.154333	345.898	-158.072	-2.42737
0.154666	338.185	-156.152	-1.25243
0.155	330.581	-154.224	-0.0916978
0.155333	323.085	-152.289	1.05483
0.155666	315.696	-150.347	2.18715
0.156	308.413	-148.399	3.3053
0.156333	301.236	-146.447	4.40929
0.156666	294.164	-144.491	5.49914
0.157	287.196	-142.533	6.57487
0.157333	280.332	-140.572	7.63651
0.157667	273.571	-138.611	8.68408
0.158	266.912	-136.649	9.71762
0.158333	260.354	-134.688	10.7372
0.158667	253.897	-132.727	11.7427
0.159	247.539	-130.769	12.7344
0.159333	241.28	-128.813	13.7121
0.159667	235.12	-126.86	14.6761
0.16	229.057	-124.911	15.6262
0.160333	223.09	-122.966	16.5625
0.160667	217.219	-121.027	17.4852
0.161	211.443	-119.092	18.3942
0.161333	205.761	-117.164	19.2896
0.161667	200.171	-115.243	20.1715
0.162	194.675	-113.328	21.0399
0.162333	189.269	-111.421	21.8949
0.162667	183.954	-109.523	22.7365
0.163	178.729	-107.632	23.5648
0.163333	173.592	-105.75	24.3798
0.163667	168.544	-103.878	25.1817
0.164	163.582	-102.015	25.9706
0.164334	158.706	-100.162	26.7463
0.164667	153.916	-98.3189	27.5092
0.165	149.21	-96.4867	28.2591
0.165334	144.587	-94.6654	28.9963
0.165667	140.047	-92.8552	29.7207
0.166	135.588	-91.0565	30.4325
0.166333	131.21	-89.2695	31.1317
0.166666	126.912	-87.4945	31.8184
0.167	122.692	-85.7316	32.4927
0.167333	118.551	-83.9812	33.1547
0.167666	114.487	-82.2433	33.8045
0.168	110.499	-80.5182	34.4421
0.168333	106.586	-78.8061	35.0677
0.168666	102.747	-77.1071	35.6813
0.169	98.9823	-75.4215	36.283
0.169333	95.2899	-73.7492	36.873
0.169667	91.6692	-72.0905	37.4513
0.17	88.1192	-70.4456	38.0179
0.170333	84.6392	-68.8144	38.5731
0.170667	81.2282	-67.1971	39.1169
0.171	77.8854	-65.5939	39.6493
0.171333	74.6098	-64.0047	40.1706
0.171667	71.4006	-62.4297	40.6807
0.172	68.2569	-60.8689	41.1798
0.172333	65.1779	-59.3224	41.668
0.172667	62.1626	-57.7903	42.1454
0.173	59.2102	-56.2725	42.6121
0.173333	56.32	-54.7692	43.0682
0.173667	53.4909	-53.2804	43.5138
0.174	50.7222	-51.806	43.9489
0.174333	48.013	-50.3461	44.3738
0.174667	45.3625	-48.9007	44.7885
0.175	42.7699	-47.4699	45.193
0.175333	40.2343	-46.0535	45.5876
0.175667	37.7549	-44.6517	45.9723
0.176	35.331	-43.2643	46.3473
0.176333	32.9616	-41.8915	46.7125
0.176667	30.646	-40.533	47.0682
0.177	28.3834	-39.1891	47.4144
0.177334	26.173	-37.8595	47.7513
0.177667	24.0141	-36.5443	48.0789
0.178	21.9057	-35.2434	48.3974
0.178333	19.8473	-33.9568	48.7068
0.178666	17.8379	-32.6844	49.0073
0.179	15.8769	-31.4262	49.299
0.179333	13.9635	-30.1822	49.5819
0.179666	12.097	-28.9522	49.8563
0.18	10.2765	-27.7363	50.1221
0.180333	8.50145	-26.5343	50.3796
0.180666	6.77104	-25.3462	50.6287
0.181	5.08456	-24.1719	50.8697
0.181333	3.44131	-23.0114	51.1026
0.181667	1.84057	-21.8646	51.3275
0.182	0.28166	-20.7314	51.5445
0.182333	-1.23612	-19.6117	51.7537
0.182667	-2.71345	-18.5054	51.9553
0.183	-4.15101	-17.4125	52.1493
0.183333	-5.54947	-16.333	52.3359
0.183667	-6.90948	-15.2666	52.5151
0.184	-8.23171	-14.2133	52.6871
0.184333	-9.5168	-13.1731	52.8519
0.184667	-10.7654	-12.1458	53.0096
0.185	-11.9781	-11.1314	53.1605
0.185333	-13.1556	-10.1297	53.3044
0.185667	-14.2985	-9.14075	53.4417
0.186	-15.4074	-8.16435	53.5722
0.186333	-16.4828	-7.20043	53.6963
0.186667	-17.5255	-6.24892	53.8139
0.187	-18.5359	-5.3097	53.9251
0.187333	-19.5147	-4.38269	54.0301
0.187667	-20.4625	-3.46779	54.1289
0.188	-21.3797	-2.56491	54.2217
0.188333	-22.2671	-1.67394	54.3085
0.188667	-23.1251	-0.79479	54.3894
0.189	-23.9542	0.0726368	54.4646
0.189334	-24.7551	0.928439	54.5341
0.189667	-25.5282	1.77272	54.598
0.19	-26.2742	2.60556	54.6564
0.190334	-26.9934	3.42708	54.7094
0.190666	-27.6864	4.23737	54.757
0.191	-28.3537	5.03652	54.7995
0.191333	-28.9959	5.82463	54.8368
0.191666	-29.6134	6.60181	54.8691
0.192	-30.2067	7.36815	54.8964
0.192333	-30.7762	8.12375	54.9189
0.192666	-31.3225	8.8687	54.9366
0.193	-31.8461	9.60311	54.9495
0.193333	-32.3473	10.3271	54.9579
0.193666	-32.8266	11.0407	54.9617
0.194	-33.2845	11.744	54.9611
0.194333	-33.7214	12.4372	54.9561
0.194667	-34.1378	13.1204	54.9468
0.195	-34.5341	13.7935	54.9333
0.195333	-34.9106	14.4568	54.9157
0.195667	-35.2679	15.1103	54.8941
0.196	-35.6062	15.7542	54.8684
0.196333	-35.9261	16.3884	54.8389
0.196667	-36.228	17.0131	54.8056
0.197	-36.5121	17.6285	54.7685
0.197333	-36.7789	18.2345	54.7278
0.197667	-37.0288	18.8313	54.6835
0.198	-37.2622	19.419	54.6356
0.198333	-37.4793	19.9977	54.5843
0.198667	-37.6806	20.5674	54.5296
0.199	-37.8665	21.1282	54.4717
0.199333	-38.0372	21.6803	54.4105
0.199667	-38.1932	22.2237	54.3461
0.2	-38.3347	22.7585	54.2786
0.200333	-38.4621	23.2847	54.2081
0.200667	-38.5758	23.8026	54.1346
0.201	-38.676	24.3122	54.0582
0.201334	-38.763	24.8134	53.979
0.201667	-38.8372	25.3066	53.8969
0.202	-38.8989	25.7916	53.8122
0.202334	-38.9484	26.2686	53.7248
0.202667	-38.9859	26.7378	53.6349
0.203	-39.0119	27.1991	53.5424
0.203333	-39.0265	27.6526	53.4474
0.203666	-39.03	28.0985	53.35
0.204	-39.0227	28.5367	53.2503
0.204333	-39.0049	28.9675	53.1482
0.204666	-38.9769	29.3908	53.044
0.205	-38.9389	29.8068	52.9375
0.205333	-38.8912	30.2154	52.8289
0.205666	-38.834	30.6169	52.7182
0.206	-38.7676	31.0112	52.6055
0.206333	-38.6922	31.3985	52.4908
0.206667	-38.608	31.7788	52.3741
0.207	-38.5154	32.1522	52.2556
0.207333	-38.4145	32.5188	52.1353
0.207667	-38.3056	32.8786	52.0132
0.208	-38.1888	33.2317	51.8893
0.208333	-38.0645	33.5782	51.7638
0.208667	-37.9327	33.9181	51.6366
0.209	-37.7938	34.2516	51.5079
0.209333	-37.648	34.5786	51.3775
0.209667	-37.4953	34.8993	51.2457
0.21	-37.3362	35.2138	51.1125
0.210333	-37.1706	35.522	50.9778
0.210667	-36.9989	35.8241	50.8417
0.211	-36.8212	36.1201	50.7043
0.211333	-36.6377	36.41	50.5656
0.211667	-36.4486	36.6941	50.4256
0.212	-36.2541	36.9722	50.2844
0.212333	-36.0543	37.2446	50.1421
0.212667	-35.8494	37.5111	49.9986
0.213	-35.6396	37.772	49.854
0.213333	-35.425	38.0272	49.7083
0.213667	-35.2059	38.2769	49.5616
0.214	-34.9823	38.5211	49.4139
0.214334	-34.7544	38.7598	49.2653
0.214667	-34.5224	38.9931	49.1157
0.215	-34.2865	39.221	48.9652
0.215333	-34.0466	39.4437	48.8139
0.215666	-33.8032	39.6612	48.6617
0.216	-33.5561	39.8735	48.5087
0.216333	-33.3057	40.0806	48.3549
0.216666	-33.0519	40.2828	48.2004
0.217	-32.7951	40.4799	48.0452
0.217333	-32.5352	40.6721	47.8893
0.217666	-32.2724	40.8594	47.7328
0.218	-32.0069	41.0418	47.5756
0.218333	-31.7387	41.2195	47.4179
0.218667	-31.468	41.3925	47.2595
0.219	-31.1949	41.5607	47.1006
0.219333	-30.9195	41.7244	46.9412
0.219667	-30.6419	41.8834	46.7813
0.22	-30.3622	42.038	46.6209
0.220333	-30.0806	42.188	46.4601
0.220667	-29.7971	42.3336	46.2989
0.221	-29.5119	42.4749	46.1372
0.221333	-29.225	42.6118	45.9752
0.221667	-28.9365	42.7445	45.8128
0.222	-28.6466	42.8729	45.65
0.222333	-28.3553	42.9971	45.487
0.222667	-28.0627	43.1172	45.3237
0.223	-27.7689	43.2332	45.16
0.223333	-27.474	43.3451	44.9962
0.223667	-27.1782	43.453	44.8321
0.224	-26.8813	43.557	44.6677
0.224333	-26.5837	43.6571	44.5032
0.224667	-26.2852	43.7533	44.3385
0.225	-25.9861	43.8457	44.1737
0.225333	-25.6863	43.9343	44.0086
0.225667	-25.386	44.0191	43.8435
0.226	-25.0852	44.1003	43.6782
0.226334	-24.784	44.1778	43.5129
0.226667	-24.4825	44.2517	43.3475
0.227	-24.1808	44.322	43.1819
0.227334	-23.8788	44.3889	43.0164
0.227666	-23.5767	44.4522	42.8508
0.228	-23.2745	44.512	42.6852
0.228333	-22.9724	44.5685	42.5196
0.228666	-22.6702	44.6216	42.3539
0.229	-22.3682	44.6714	42.1883
0.229333	-22.0664	44.7179	42.0227
0.229666	-21.7647	44.7611	41.8572
0.23	-21.4634	44.8011	41.6917
0.230333	-21.1624	44.838	41.5263
0.230666	-20.8617	44.8717	41.361
0.231	-20.5615	44.9023	41.1957
0.231333	-20.2618	44.9299	41.0306
0.231667	-19.9626	44.9544	40.8655
0.232	-19.664	44.9759	40.7006
0.232333	-19.366	44.9945	40.5358
0.232667	-19.0686	45.0102	40.3711
0.233	-18.772	45.023	40.2066
0.233333	-18.4761	45.0329	40.0423
0.233667	-18.181	45.0401	39.8781
0.234	-17.8867	45.0444	39.7141
0.234333	-17.5933	45.046	39.5503
0.234667	-17.3008	45.0449	39.3866
0.235	-17.0092	45.0412	39.2232
0.235333	-16.7186	45.0348	39.06
0.235667	-16.429	45.0258	38.897
0.236	-16.1405	45.0142	38.7342
0.236333	-15.853	45.0001	38.5716
0.236667	-15.5667	44.9834	38.4093
0.237	-15.2814	44.9643	38.2473
0.237333	-14.9974	44.9428	38.0854
0.237667	-14.7145	44.9188	37.9239
0.238	-14.4328	44.8924	37.7626
0.238334	-14.1524	44.8637	37.6015
0.238667	-13.8733	44.8327	37.4408
0.239	-13.5954	44.7994	37.2803
0.239334	-13.3189	44.7638	37.1201
0.239667	-13.0438	44.726	36.9602
0.24	-12.77	44.686	36.8006
0.240333	-12.4975	44.6438	36.6413
0.240666	-12.2265	44.5995	36.4823
0.241	-11.957	44.5531	36.3236
0.241333	-11.6889	44.5046	36.1653
0.241666	-11.4222	44.4541	36.0072
0.242	-11.1571	44.4015	35.8495
0.242333	-10.8934	44.3469	35.6921
0.242666	-10.6313	44.2904	35.535
0.243	-10.3707	44.2319	35.3783
0.243333	-10.1117	44.1715	35.2219
0.243667	-9.85425	44.1092	35.0658
0.244	-9.59839	44.0451	34.9101
0.244333	-9.34412	43.9791	34.7547
0.244667	-9.09147	43.9114	34.5997
0.245	-8.84044	43.8418	34.4451
0.245333	-8.59106	43.7705	34.2908
0.245667	-8.34332	43.6975	34.1368
0.246	-8.09724	43.6228	33.9833
0.246333	-7.85284	43.5464	33.8301
0.246667	-7.61011	43.4684	33.6772
0.247	-7.36908	43.3887	33.5247
0.247333	-7.12975	43.3074	33.3727
0.247667	-6.89213	43.2246	33.2209
0.248	-6.65623	43.1402	33.0696
0.248333	-6.42205	43.0543	32.9186
0.248667	-6.1896	42.9669	32.768
0.249	-5.95889	42.8781	32.6178
0.249333	-5.72993	42.7878	32.468
0.249667	-5.50272	42.696	32.3186
0.25	-5.27727	42.6029	32.1696
0.250333	-5.05357	42.5083	32.0209
0.250667	-4.83165	42.4125	31.8726
0.251	-4.61149	42.3152	31.7248
0.251334	-4.39311	42.2167	31.5773
0.251667	-4.17651	42.1169	31.4302
0.252	-3.96169	42.0158	31.2836
0.252333	-3.74866	41.9135	31.1373
0.252666	-3.53741	41.81	30.9914
0.253	-3.32795	41.7053	30.8459
0.253333	-3.12028	41.5994	30.7008
0.253666	-2.9144	41.4923	30.5562
0.254	-2.71032	41.3841	30.4119
0.254333	-2.50803	41.2748	30.268
0.254666	-2.30753	41.1644	30.1246
0.255	-2.10883	41.053	29.9815
0.255333	-1.91193	40.9404	29.8389
0.255667	-1.71682	40.8269	29.6966
0.256	-1.5235	40.7124	29.5548
0.256333	-1.33198	40.5968	29.4134
0.256667	-1.14225	40.4803	29.2723
0.257	-0.954313	40.3629	29.1317
0.257333	-0.768162	40.2445	28.9915
0.257667	-0.583799	40.1252	28.8518
0.258	-0.40122	40.0051	28.7124
0.258333	-0.220424	39.884	28.5734
0.258667	-0.0414083	39.7621	28.4349
0.259	0.135831	39.6394	28.2967
0.259333	0.311295	39.5159	28.159
0.259667	0.48499	39.3916	28.0217
0.26	0.656916	39.2665	27.8848
0.260333	0.82708	39.1406	27.7483
0.260667	0.995483	39.014	27.6123
0.261	1.16213	38.8867	27.4766
0.261333	1.32703	38.7587	27.3414
0.261667	1.49018	38.63	27.2066
0.262	1.65159	38.5006	27.0722
0.262333	1.81126	38.3706	26.9382
0.262667	1.96919	38.2399	26.8046
0.263	2.1254	38.1087	26.6714
0.263334	2.27989	37.9768	26.5387
0.263667	2.43266	37.8444	26.4063
0.264	2.58373	37.7113	26.2744
0.264334	2.73308	37.5778	26.1429
0.264666	2.88074	37.4437	26.0119
0.265	3.0267	37.309	25.8812
0.265333	3.17098	37.1739	25.7509
0.265666	3.31357	37.0383	25.6211
0.266	3.4545	36.9022	25.4917
0.266333	3.59375	36.7657	25.3627
0.266666	3.73135	36.6287	25.2341
0.267	3.86728	36.4913	25.1059
0.267333	4.00158	36.3535	24.9782
0.267666	4.13423	36.2153	24.8508
0.268	4.26525	36.0768	24.7239
0.268333	4.39465	35.9378	24.5974
0.268667	4.52242	35.7985	24.4713
0.269	4.64859	35.6589	24.3456
0.269333	4.77315	35.5189	24.2203
0.269667	4.89612	35.3787	24.0955
0.27	5.0175	35.2381	23.9711
0.270333	5.1373	35.0973	23.847
0.270667	5.25552	34.9562	23.7234
0.271	5.37219	34.8148	23.6002
0.271333	5.4873	34.6732	23.4775
0.271667	5.60086	34.5314	23.3551
0.272	5.71288	34.3893	23.2331
0.272333	5.82337	34.2471	23.1116
0.272667	5.93234	34.1046	22.9905
0.273	6.03979	33.962	22.8698
0.273333	6.14574	33.8192	22.7495
0.273667	6.25019	33.6763	22.6296
0.274	6.35315	33.5332	22.5101
0.274333	6.45464	33.39	22.3911
0.274667	6.55465	33.2467	22.2724
0.275	6.6532	33.1033	22.1542
0.275333	6.75029	32.9598	22.0364
0.275667	6.84595	32.8162	21.919
0.276	6.94016	32.6725	21.802
0.276334	7.03295	32.5288	21.6854
0.276667	7.12432	32.385	21.5692
0.277	7.21429	32.2412	21.4535
0.277333	7.30285	32.0973	21.3381
0.277666	7.39003	31.9535	21.2232
0.278	7.47582	31.8096	21.1087
0.278333	7.56024	31.6657	20.9945
0.278666	7.6433	31.5219	20.8808
0.279	7.725	31.3781	20.7675
0.279333	7.80536	31.2343	20.6546
0.279666	7.88439	31.0905	20.5422
0.28	7.96209	30.9468	20.4301
0.280333	8.03847	30.8032	20.3184
0.280667	8.11355	30.6597	20.2072
0.281	8.18733	30.5162	20.0963
0.281333	8.25982	30.3728	19.9859
0.281667	8.33103	30.2295	19.8759
0.282	8.40098	30.0864	19.7662
0.282333	8.46966	29.9433	19.657
0.282667	8.53709	29.8004	19.5482
0.283	8.60329	29.6576	19.4398
0.283333	8.66825	29.5149	19.3318
0.283667	8.73199	29.3724	19.2243
0.284	8.79451	29.2301	19.1171
0.284333	8.85583	29.0879	19.0103
0.284667	8.91596	28.9459	18.9039
0.285	8.97491	28.8041	18.798
0.285333	9.03268	28.6625	18.6924
0.285667	9.08928	28.5211	18.5873
0.286	9.14473	28.3799	18.4825
0.286333	9.19903	28.2389	18.3782
0.286667	9.2522	28.0981	18.2742
0.287	9.30424	27.9576	18.1707
0.287333	9.35516	27.8172	18.0676
0.287667	9.40497	27.6772	17.9648
0.288	9.45368	27.5373	17.8625
0.288334	9.5013	27.3978	17.7606
0.288667	9.54784	27.2585	17.6591
0.289	9.59331	27.1194	17.5579
0.289333	9.63772	26.9807	17.4572
0.289666	9.68108	26.8422	17.3569
0.29	9.72339	26.704	17.257
0.290333	9.76467	26.5661	17.1575
0.290666	9.80492	26.4285	17.0583
0.291	9.84416	26.2912	16.9596
0.291333	9.88239	26.1542	16.8613
0.291666	9.91963	26.0175	16.7634
0.292	9.95587	25.8812	16.6659
0.292333	9.99114	25.7452	16.5688
0.292667	10.0254	25.6095	16.472
0.293	10.0588	25.4741	16.3757
0.293333	10.0912	25.3391	16.2798
0.293667	10.1226	25.2045	16.1842
0.294	10.1531	25.0701	16.0891
0.294333	10.1827	24.9362	15.9944
0.294667	10.2114	24.8026	15.9
0.295	10.2392	24.6694	15.8061
0.295333	10.266	24.5365	15.7125
0.295667	10.292	24.4041	15.6194
0.296	10.3171	24.272	15.5266
0.296333	10.3413	24.1402	15.4342
0.296667	10.3647	24.0089	15.3423
0.297	10.3872	23.878	15.2507
0.297333	10.4089	23.7474	15.1595
0.297667	10.4297	23.6173	15.0687
0.298	10.4497	23.4876	14.9783
0.298333	10.4689	23.3583	14.8882
0.298667	10.4873	23.2293	14.7986
0.299	10.5049	23.1008	14.7094
0.299333	10.5217	22.9728	14.6205
0.299667	10.5377	22.8451	14.5321
0.3	10.5529	22.7179	14.444
0.300334	10.5673	22.5911	14.3563
0.300667	10.581	22.4647	14.269
0.301	10.594	22.3387	14.1821
0.301333	10.6062	22.2132	14.0956
0.301666	10.6177	22.0882	14.0095
0.302	10.6284	21.9636	13.9237
0.302333	10.6384	21.8394	13.8384
0.302666	10.6478	21.7156	13.7534
0.303	10.6564	21.5924	13.6688
0.303333	10.6643	21.4695	13.5846
0.303666	10.6715	21.3472	13.5007
0.304	10.6781	21.2253	13.4173
0.304333	10.684	21.1038	13.3342
0.304666	10.6892	20.9828	13.2515
0.305	10.6938	20.8623	13.1692
0.305333	10.6977	20.7422	13.0873
0.305667	10.701	20.6226	13.0058
0.306	10.7036	20.5035	12.9246
0.306333	10.7057	20.3849	12.8438
0.306667	10.7071	20.2667	12.7634
0.307	10.7079	20.149	12.6833
0.307333	10.7081	20.0318	12.6037
0.307667	10.7077	19.915	12.5244
0.308	10.7068	19.7988	12.4455
0.308333	10.7052	19.683	12.367
0.308667	10.7031	19.5677	12.2888
0.309	10.7004	19.4529	12.211
0.309333	10.6972	19.3386	12.1336
0.309667	10.6934	19.2247	12.0565
0.31	10.689	19.1114	11.9799
0.310333	10.6842	18.9985	11.9036
0.310667	10.6788	18.8861	11.8276
0.311	10.6729	18.7743	11.7521
0.311333	10.6664	18.6629	11.6769
0.311667	10.6595	18.552	11.602
0.312	10.6521	18.4416	11.5276
0.312333	10.6441	18.3317	11.4535
0.312667	10.6357	18.2222	11.3797
0.313	10.6268	18.1133	11.3063
0.313334	10.6175	18.0049	11.2333
0.313666	10.6076	17.897	11.1607
0.314	10.5973	17.7895	11.0884
0.314333	10.5866	17.6826	11.0165
0.314666	10.5754	17.5762	10.9449
0.315	10.5637	17.4703	10.8737
0.315333	10.5517	17.3648	10.8029
0.315666	10.5392	17.2599	10.7324
0.316	10.5263	17.1554	10.6622
0.316333	10.5129	17.0515	10.5925
0.316666	10.4992	16.9481	10.523
0.317	10.485	16.8451	10.454
0.317333	10.4705	16.7427	10.3852
0.317667	10.4556	16.6408	10.3169
0.318	10.4402	16.5393	10.2489
0.318333	10.4246	16.4384	10.1812
0.318667	10.4085	16.3379	10.1139
0.319	10.392	16.238	10.0469
0.319333	10.3753	16.1385	9.98033
0.319667	10.3581	16.0396	9.91407
0.32	10.3406	15.9412	9.84815
0.320333	10.3228	15.8432	9.78258
0.320667	10.3046	15.7457	9.71735
0.321	10.2861	15.6488	9.65246
0.321333	10.2672	15.5523	9.58792
0.321667	10.2481	15.4564	9.52372
0.322	10.2286	15.3609	9.45986
0.322333	10.2088	15.2659	9.39634
0.322667	10.1887	15.1714	9.33315
0.323	10.1683	15.0775	9.27031
0.323333	10.1476	14.984	9.2078
0.323667	10.1266	14.891	9.14563
0.324	10.1054	14.7984	9.08379
0.324333	10.0838	14.7064	9.02229
0.324667	10.062	14.6149	8.96112
0.325	10.0399	14.5238	8.90028
0.325334	10.0176	14.4333	8.83978
0.325667	9.99497	14.3432	8.7796
0.326	9.97211	14.2536	8.71975
0.326333	9.949	14.1645	8.66023
0.326666	9.92564	14.0759	8.60104
0.327	9.90205	13.9878	8.54217
0.327333	9.87822	13.9001	8.48363
0.327666	9.85416	13.813	8.42541
0.328	9.82987	13.7263	8.36752
0.328333	9.80537	13.6401	8.30994
0.328666	9.78064	13.5543	8.25269
0.329	9.75571	13.4691	8.19576
0.329333	9.73057	13.3843	8.13914
0.329667	9.70522	13.3	8.08284
0.33	9.67968	13.2162	8.02686
0.330333	9.65394	13.1328	7.9712
0.330667	9.62801	13.0499	7.91584
0.331	9.6019	12.9675	7.86081
0.331333	9.5756	12.8855	7.80608
0.331667	9.54913	12.804	7.75166
0.332	9.52248	12.723	7.69756
0.332333	9.49566	12.6425	7.64376
0.332667	9.46868	12.5624	7.59027
0.333	9.44154	12.4827	7.53709
0.333333	9.41424	12.4035	7.48422
0.333667	9.38679	12.3248	7.43164
0.334	9.35919	12.2465	7.37938
0.334333	9.33144	12.1687	7.32741
0.334667	9.30355	12.0914	7.27574
0.335	9.27552	12.0145	7.22438
0.335333	9.24736	11.938	7.17331
0.335667	9.21906	11.862	7.12254
0.336	9.19064	11.7864	7.07207
0.336333	9.1621	11.7113	7.0219
0.336667	9.13343	11.6367	6.97201
0.337	9.10465	11.5624	6.92242
0.337334	9.07576	11.4886	6.87313
0.337667	9.04676	11.4153	6.82412
0.338	9.01765	11.3424	6.7754
0.338333	8.98843	11.2699	6.72698
0.338666	8.95912	11.1978	6.67884
0.339	8.92971	11.1262	6.63098
0.339333	8.90021	11.055	6.58341
0.339666	8.87062	10.9843	6.53613
0.34	8.84094	10.914	6.48913
0.340333	8.81118	10.8441	6.44241
0.340666	8.78134	10.7746	6.39597
0.341	8.75142	10.7055	6.34981
0.341333	8.72143	10.6369	6.30392
0.341666	8.69136	10.5687	6.25832
0.342	8.66123	10.5009	6.21299
0.342333	8.63103	10.4335	6.16793
0.342667	8.60077	10.3665	6.12315
0.343	8.57044	10.3	6.07865
0.343333	8.54007	10.2338	6.03441
0.343667	8.50963	10.1681	5.99044
0.344	8.47915	10.1027	5.94674
0.344333	8.44862	10.0378	5.90331
0.344667	8.41804	9.97326	5.86015
0.345	8.38741	9.90913	5.81725
0.345333	8.35675	9.84539	5.77461
0.345667	8.32605	9.78205	5.73224
0.346	8.29531	9.71911	5.69013
0.346333	8.26454	9.65656	5.64828
0.346667	8.23374	9.5944	5.60669
0.347	8.20291	9.53263	5.56536
0.347333	8.17205	9.47124	5.52428
0.347667	8.14117	9.41024	5.48346
0.348	8.11027	9.34963	5.4429
0.348333	8.07935	9.28939	5.40259
0.348667	8.04841	9.22954	5.36253
0.349	8.01746	9.17006	5.32272
0.349333	7.9865	9.11096	5.28317
0.349667	7.95552	9.05223	5.24386
0.35	7.92454	8.99388	5.2048
0.350334	7.89355	8.93589	5.16598
0.350666	7.86256	8.87828	5.12741
0.351	7.83157	8.82102	5.08909
0.351333	7.80058	8.76414	5.05101
0.351666	7.76959	8.70762	5.01317
0.352	7.7386	8.65145	4.97557
0.352333	7.70763	8.59565	4.93821
0.352666	7.67665	8.5402	4.90109
0.353	7.64569	8.48511	4.8642
0.353333	7.61475	8.43037	4.82755
0.353666	7.58381	8.37598	4.79114
0.354	7.55289	8.32194	4.75496
0.354333	7.52199	8.26825	4.71901
0.354667	7.49111	8.2149	4.6833
0.355	7.46025	8.1619	4.64781
0.355333	7.42941	8.10924	4.61255
0.355667	7.3986	8.05692	4.57752
0.356	7.36781	8.00493	4.54272
0.356333	7.33705	7.95329	4.50814
0.356667	7.30632	7.90197	4.47379
0.357	7.27562	7.85099	4.43966
0.357333	7.24495	7.80034	4.40575
0.357667	7.21431	7.75002	4.37206
0.358	7.18372	7.70002	4.3386
0.358333	7.15315	7.65035	4.30535
0.358667	7.12263	7.601	4.27232
0.359	7.09215	7.55197	4.2395
0.359333	7.0617	7.50326	4.2069
0.359667	7.0313	7.45487	4.17452
0.36	7.00095	7.40679	4.14234
0.360333	6.97064	7.35903	4.11038
0.360667	6.94037	7.31158	4.07863
0.361	6.91016	7.26444	4.04709
0.361333	6.87999	7.2176	4.01576
0.361667	6.84987	7.17108	3.98463
0.362	6.81981	7.12485	3.95371
0.362334	6.78979	7.07893	3.923
0.362667	6.75983	7.03331	3.89249
0.363	6.72993	6.98799	3.86218
0.363333	6.70008	6.94297	3.83207
0.363666	6.67029	6.89824	3.80217
0.364	6.64056	6.8538	3.77246
0.364333	6.61089	6.80965	3.74295
0.364666	6.58128	6.7658	3.71364
0.365	6.55173	6.72223	3.68453
0.365333	6.52224	6.67895	3.65561
0.365666	6.49282	6.63596	3.62688
0.366	6.46346	6.59324	3.59835
0.366333	6.43416	6.55081	3.57001
0.366667	6.40494	6.50865	3.54186
0.367	6.37578	6.46678	3.5139
0.367333	6.34668	6.42518	3.48613
0.367667	6.31766	6.38385	3.45855
0.368	6.28871	6.34279	3.43115
0.368333	6.25983	6.30201	3.40394
0.368667	6.23102	6.26149	3.37691
0.369	6.20228	6.22124	3.35006
0.369333	6.17362	6.18126	3.3234
0.369667	6.14503	6.14154	3.29692
0.37	6.11651	6.10208	3.27062
0.370333	6.08807	6.06288	3.24449
0.370667	6.05971	6.02394	3.21855
0.371	6.03142	5.98526	3.19278
0.371333	6.00321	5.94683	3.16719
0.371667	5.97508	5.90865	3.14177
0.372	5.94703	5.87073	3.11653
0.372333	5.91906	5.83306	3.09146
0.372667	5.89117	5.79563	3.06656
0.373	5.86336	5.75845	3.04184
0.373333	5.83563	5.72152	3.01728
0.373667	5.80798	5.68483	2.99289
0.374	5.78042	5.64838	2.96867
0.374334	5.75293	5.61218	2.94461
0.374667	5.72554	5.57621	2.92072
0.375	5.69822	5.54048	2.897
0.375333	5.67099	5.50498	2.87344
0.375666	5.64385	5.46972	2.85004
0.376	5.61679	5.43469	2.82681
0.376333	5.58982	5.3999	2.80373
0.376666	5.56294	5.36533	2.78082
0.377	5.53614	5.33099	2.75806
0.377333	5.50943	5.29687	2.73546
0.377666	5.48281	5.26298	2.71302
0.378	5.45627	5.22931	2.69074
0.378333	5.42983	5.19587	2.66861
0.378666	5.40347	5.16264	2.64663
0.379	5.3772	5.12964	2.62481
0.379333	5.35103	5.09685	2.60314
0.379667	5.32494	5.06428	2.58162
0.38	5.29894	5.03192	2.56025
0.380333	5.27304	4.99977	2.53903
0.380667	5.24722	4.96783	2.51796
0.381	5.2215	4.93611	2.49703
0.381333	5.19586	4.90459	2.47626
0.381667	5.17032	4.87328	2.45563
0.382	5.14488	4.84218	2.43514
0.382333	5.11952	4.81128	2.4148
0.382667	5.09426	4.78058	2.3946
0.383	5.06909	4.75008	2.37454
0.383333	5.04401	4.71979	2.35462
0.383667	5.01902	4.68969	2.33484
0.384	4.99413	4.65979	2.31521
0.384333	4.96934	4.63009	2.29571
0.384667	4.94463	4.60058	2.27635
0.385	4.92002	4.57126	2.25712
0.385333	4.89551	4.54213	2.23803
0.385667	4.87109	4.5132	2.21908
0.386	4.84676	4.48445	2.20026
0.386333	4.82253	4.45589	2.18157
0.386667	4.79839	4.42752	2.16302
0.387	4.77435	4.39934	2.1446
0.387334	4.7504	4.37133	2.1263
0.387666	4.72655	4.34351	2.10814
0.388	4.70279	4.31587	2.09011
0.388333	4.67913	4.28841	2.0722
0.388666	4.65556	4.26113	2.05443
0.389	4.63209	4.23403	2.03678
0.389333	4.60871	4.2071	2.01925
0.389666	4.58543	4.18035	2.00185
0.39	4.56224	4.15378	1.98457
0.390333	4.53915	4.12737	1.96742
0.390666	4.51616	4.10114	1.95039
0.391	4.49326	4.07507	1.93348
0.391333	4.47045	4.04918	1.91669
0.391667	4.44774	4.02345	1.90003
0.392	4.42513	3.99789	1.88348
0.392333	4.40261	3.97249	1.86705
0.392667	4.38018	3.94726	1.85073
0.393	4.35786	3.9222	1.83454
0.393333	4.33562	3.89729	1.81846
0.393667	4.31348	3.87254	1.8025
0.394	4.29144	3.84796	1.78665
0.394333	4.26949	3.82353	1.77091
0.394667	4.24764	3.79926	1.75529
0.395	4.22588	3.77515	1.73978
0.395333	4.20422	3.75119	1.72438
0.395667	4.18265	3.72739	1.70909
0.396	4.16118	3.70373	1.69391
0.396333	4.1398	3.68023	1.67885
0.396667	4.11852	3.65689	1.66389
0.397	4.09733	3.63369	1.64903
0.397333	4.07623	3.61064	1.63429
0.397667	4.05523	3.58773	1.61965
0.398	4.03433	3.56498	1.60512
0.398333	4.01351	3.54237	1.59069
0.398667	3.99279	3.5199	1.57637
0.399	3.97217	3.49758	1.56215
0.399334	3.95164	3.4754	1.54803
0.399666	3.9312	3.45336	1.53402
0.4	3.91085	3.43146	1.52011
0.400333	3.8906	3.4097	1.50629
0.400666	3.87044	3.38808	1.49258
0.401	3.85038	3.3666	1.47897
0.401333	3.8304	3.34526	1.46546
0.401666	3.81052	3.32405	1.45204
0.402	3.79073	3.30297	1.43872
0.402333	3.77103	3.28203	1.4255
0.402666	3.75143	3.26122	1.41238
0.403	3.73192	3.24054	1.39935
0.403333	3.71249	3.22	1.38642
0.403667	3.69316	3.19958	1.37357
0.404	3.67392	3.17929	1.36083
0.404333	3.65478	3.15914	1.34817
0.404667	3.63572	3.1391	1.33561
0.405	3.61675	3.1192	1.32314
0.405333	3.59787	3.09942	1.31076
0.405667	3.57909	3.07976	1.29848
0.406	3.56039	3.06023	1.28628
0.406333	3.54178	3.04082	1.27417
0.406667	3.52327	3.02154	1.26215
0.407	3.50484	3.00237	1.25021
0.407333	3.4865	2.98333	1.23837
0.407667	3.46825	2.9644	1.22661
0.408	3.45008	2.9456	1.21493
0.408333	3.43201	2.92691	1.20335
0.408667	3.41402	2.90834	1.19184
0.409	3.39613	2.88988	1.18043
0.409333	3.37831	2.87154	1.16909
0.409667	3.36059	2.85332	1.15784
0.41	3.34295	2.8352	1.14667
0.410333	3.3254	2.81721	1.13558
0.410667	3.30794	2.79932	1.12458
0.411	3.29056	2.78155	1.11365
0.411334	3.27327	2.76388	1.10281
0.411667	3.25607	2.74633	1.09204
0.412	3.23895	2.72888	1.08136
0.412333	3.22191	2.71155	1.07075
0.412666	3.20496	2.69432	1.06022
0.413	3.1881	2.6772	1.04977
0.413333	3.17132	2.66018	1.0394
0.413666	3.15462	2.64327	1.0291
0.414	3.13801	2.62647	1.01888
0.414333	3.12148	2.60977	1.00873
0.414666	3.10503	2.59317	0.99866
0.415	3.08867	2.57667	0.988663
0.415333	3.07239	2.56028	0.978739
0.415666	3.05619	2.54399	0.968889
0.416	3.04007	2.5278	0.959112
0.416333	3.02404	2.51171	0.949407
0.416667	3.00809	2.49572	0.939773
0.417	2.99222	2.47983	0.930211
0.417333	2.97642	2.46403	0.92072
0.417667	2.96072	2.44833	0.911299
0.418	2.94509	2.43273	0.901947
0.418333	2.92954	2.41723	0.892665
0.418667	2.91407	2.40182	0.883452
0.419	2.89868	2.3865	0.874307
0.419333	2.88337	2.37128	0.86523
0.419667	2.86814	2.35616	0.85622
0.42	2.85298	2.34112	0.847277
0.420333	2.83791	2.32618	0.8384
0.420667	2.82291	2.31133	0.829589
0.421	2.80799	2.29657	0.820844
0.421333	2.79315	2.2819	0.812164
0.421667	2.77839	2.26732	0.803548
0.422	2.7637	2.25283	0.794996
0.422333	2.74909	2.23843	0.786508
0.422667	2.73455	2.22412	0.778083
0.423	2.72009	2.20989	0.769721
0.423333	2.70571	2.19575	0.761421
0.423667	2.6914	2.1817	0.753182
0.424	2.67717	2.16773	0.745005
0.424333	2.66301	2.15385	0.73689
0.424666	2.64893	2.14005	0.728834
0.425	2.63492	2.12634	0.720839
0.425333	2.62098	2.11271	0.712903
0.425666	2.60712	2.09917	0.705027
0.426	2.59333	2.0857	0.697209
0.426333	2.57961	2.07232	0.68945
0.426666	2.56597	2.05902	0.681749
0.427	2.55239	2.0458	0.674105
0.427333	2.53889	2.03266	0.666518
0.427666	2.52546	2.0196	0.658989
0.428	2.51211	2.00662	0.651515
0.428333	2.49882	1.99372	0.644098
0.428667	2.48561	1.9809	0.636736
0.429	2.47246	1.96816	0.629429
0.429333	2.45939	1.95549	0.622176
0.429667	2.44638	1.9429	0.614979
0.43	2.43344	1.93039	0.607835
0.430333	2.42058	1.91795	0.600744
0.430667	2.40778	1.90559	0.593707
0.431	2.39505	1.8933	0.586723
0.431333	2.38239	1.88109	0.579791
0.431667	2.3698	1.86895	0.572911
0.432	2.35727	1.85689	0.566083
0.432333	2.34481	1.8449	0.559307
0.432667	2.33242	1.83298	0.552581
0.433	2.3201	1.82113	0.545905
0.433333	2.30784	1.80936	0.53928
0.433667	2.29565	1.79765	0.532705
0.434	2.28352	1.78602	0.526179
0.434333	2.27146	1.77446	0.519703
0.434667	2.25947	1.76297	0.513275
0.435	2.24753	1.75155	0.506896
0.435333	2.23567	1.74019	0.500564
0.435667	2.22387	1.72891	0.494281
0.436	2.21213	1.7177	0.488045
0.436334	2.20046	1.70655	0.481856
0.436666	2.18885	1.69547	0.475713
0.437	2.1773	1.68446	0.469617
0.437333	2.16581	1.67351	0.463568
0.437666	2.15439	1.66263	0.457563
0.438	2.14303	1.65182	0.451605
0.438333	2.13173	1.64107	0.445691
0.438666	2.1205	1.63038	0.439822
0.439	2.10932	1.61977	0.433997
0.439333	2.09821	1.60921	0.428217
0.439666	2.08715	1.59872	0.42248
0.44	2.07616	1.5883	0.416787
0.440333	2.06523	1.57793	0.411137
0.440666	2.05436	1.56763	0.40553
0.441	2.04354	1.5574	0.399965
0.441333	2.03279	1.54722	0.394442
0.441667	2.02209	1.53711	0.388962
0.442	2.01146	1.52705	0.383523
0.442333	2.00088	1.51706	0.378125
0.442667	1.99036	1.50713	0.372769
0.443	1.9799	1.49726	0.367453
0.443333	1.96949	1.48745	0.362177
0.443667	1.95915	1.4777	0.356942
0.444	1.94886	1.46801	0.351746
0.444333	1.93862	1.45838	0.34659
0.444667	1.92845	1.4488	0.341474
0.445	1.91833	1.43929	0.336396
0.445333	1.90826	1.42983	0.331357
0.445667	1.89825	1.42043	0.326356
0.446	1.8883	1.41109	0.321394
0.446333	1.8784	1.4018	0.316469
0.446667	1.86856	1.39257	0.311582
0.447	1.85877	1.3834	0.306732
0.447333	1.84903	1.37428	0.30192
0.447667	1.83935	1.36522	0.297144
0.448	1.82972	1.35621	0.292404
0.448334	1.82015	1.34726	0.287701
0.448667	1.81063	1.33837	0.283034
0.449	1.80116	1.32953	0.278403
0.449333	1.79174	1.32074	0.273807
0.449666	1.78238	1.312	0.269246
0.45	1.77307	1.30332	0.26472
0.450333	1.76381	1.2947	0.260229
0.450666	1.7546	1.28612	0.255772
0.451	1.74545	1.2776	0.25135
0.451333	1.73634	1.26913	0.246961
0.451666	1.72729	1.26071	0.242606
0.452	1.71828	1.25235	0.238285
0.452333	1.70933	1.24403	0.233996
0.452666	1.70042	1.23577	0.229741
0.453	1.69157	1.22756	0.225518
0.453333	1.68276	1.21939	0.221328
0.453667	1.67401	1.21128	0.21717
0.454	1.6653	1.20322	0.213044
0.454333	1.65664	1.19521	0.20895
0.454667	1.64803	1.18724	0.204888
0.455	1.63947	1.17933	0.200856
0.455333	1.63096	1.17147	0.196856
0.455667	1.62249	1.16365	0.192887
0.456	1.61408	1.15588	0.188948
0.456333	1.60571	1.14816	0.18504
0.456667	1.59738	1.14049	0.181161
0.457	1.58911	1.13287	0.177313
0.457333	1.58087	1.12529	0.173495
0.457667	1.57269	1.11776	0.169706
0.458	1.56455	1.11028	0.165946
0.458333	1.55646	1.10284	0.162215
0.458667	1.54841	1.09545	0.158514
0.459	1.54041	1.08811	0.154841
0.459333	1.53245	1.08081	0.151196
0.459667	1.52454	1.07356	0.14758
0.46	1.51668	1.06635	0.143991
0.460333	1.50885	1.05919	0.140431
0.460667	1.50107	1.05207	0.136898
0.461	1.49334	1.045	0.133392
0.461333	1.48565	1.03797	0.129914
0.461666	1.478	1.03098	0.126462
0.462	1.4704	1.02404	0.123038
0.462333	1.46284	1.01714	0.11964
0.462666	1.45532	1.01029	0.116268
0.463	1.44784	1.00348	0.112923
0.463333	1.44041	0.99671	0.109604
0.463666	1.43302	0.989985	0.10631
0.464	1.42567	0.983302	0.103042
0.464333	1.41836	0.976661	0.0997999
0.464666	1.41109	0.970062	0.0965827
0.465	1.40387	0.963505	0.0933906
0.465333	1.39668	0.956989	0.0902234
0.465667	1.38954	0.950515	0.0870809
0.466	1.38244	0.944081	0.0839628
0.466333	1.37537	0.937689	0.0808691
0.466667	1.36835	0.931337	0.0777995
0.467	1.36137	0.925026	0.0747539
0.467333	1.35443	0.918754	0.071732
0.467667	1.34752	0.912523	0.0687338
0.468	1.34066	0.906331	0.065759
0.468333	1.33384	0.900179	0.0628074
0.468667	1.32705	0.894067	0.0598789
0.469	1.3203	0.887993	0.0569733
0.469333	1.31359	0.881958	0.0540904
0.469667	1.30692	0.875962	0.0512301
0.47	1.30029	0.870005	0.0483921
0.470333	1.2937	0.864086	0.0455764
0.470667	1.28714	0.858204	0.0427827
0.471	1.28062	0.852361	0.0400109
0.471333	1.27414	0.846556	0.0372608
0.471667	1.2677	0.840787	0.0345323
0.472	1.26129	0.835056	0.0318251
0.472333	1.25492	0.829363	0.0291392
0.472667	1.24858	0.823706	0.0264743
0.473	1.24229	0.818085	0.0238304
0.473334	1.23602	0.812501	0.0212071
0.473666	1.2298	0.806954	0.0186045
0.474	1.22361	0.801442	0.0160222
0.474333	1.21745	0.795966	0.0134603
0.474666	1.21133	0.790526	0.0109184
0.475	1.20525	0.785122	0.00839655
0.475333	1.1992	0.779753	0.00589447
0.475666	1.19319	0.774419	0.00341204
0.476	1.18721	0.769119	0.000949109
0.476333	1.18126	0.763855	-0.00149447
0.476666	1.17535	0.758625	-0.00391885
0.477	1.16948	0.753429	-0.00632417
0.477333	1.16363	0.748268	-0.0087106
0.477666	1.15782	0.74314	-0.0110783
0.478	1.15205	0.738047	-0.0134273
0.478333	1.14631	0.732987	-0.0157579
0.478667	1.1406	0.72796	-0.0180701
0.479	1.13492	0.722967	-0.0203642
0.479333	1.12928	0.718006	-0.0226403
0.479667	1.12367	0.713079	-0.0248984
0.48	1.11809	0.708184	-0.0271388
0.480333	1.11255	0.703322	-0.0293615
0.480667	1.10703	0.698492	-0.0315668
0.481	1.10155	0.693694	-0.0337548
0.481333	1.0961	0.688929	-0.0359255
0.481667	1.09069	0.684195	-0.0380792
0.482	1.0853	0.679493	-0.0402159
0.482333	1.07995	0.674822	-0.0423358
0.482667	1.07462	0.670182	-0.0444391
0.483	1.06933	0.665574	-0.0465258
0.483333	1.06407	0.660997	-0.0485961
0.483667	1.05884	0.65645	-0.0506502
0.484	1.05364	0.651934	-0.0526881
0.484333	1.04847	0.647449	-0.05471
0.484667	1.04333	0.642993	-0.056716
0.485	1.03822	0.638568	-0.0587063
0.485334	1.03314	0.634173	-0.0606809
0.485667	1.02809	0.629808	-0.06264
0.486	1.02307	0.625472	-0.0645837
0.486333	1.01808	0.621165	-0.0665122
0.486666	1.01312	0.616888	-0.0684256
0.487	1.00819	0.61264	-0.0703239
0.487333	1.00328	0.608421	-0.0722074
0.487666	0.998408	0.604231	-0.074076
0.488	0.993562	0.600069	-0.0759301
0.488333	0.988745	0.595936	-0.0777696
0.488666	0.983956	0.591831	-0.0795947
0.489	0.979195	0.587755	-0.0814056
0.489333	0.974462	0.583706	-0.0832022
0.489666	0.969758	0.579685	-0.0849848
0.49	0.965081	0.575692	-0.0867535
0.490333	0.960431	0.571726	-0.0885083
0.490667	0.95581	0.567788	-0.0902495
0.491	0.951215	0.563877	-0.091977
0.491333	0.946648	0.559993	-0.0936911
0.491667	0.942108	0.556136	-0.0953918
0.492	0.937595	0.552305	-0.0970793
0.492333	0.933108	0.548501	-0.0987536
0.492667	0.928648	0.544724	-0.100415
0.493	0.924215	0.540973	-0.102063
0.493333	0.919808	0.537248	-0.103699
0.493667	0.915428	0.533549	-0.105322
0.494	0.911073	0.529876	-0.106932
0.494333	0.906744	0.526228	-0.10853
0.494667	0.902442	0.522606	-0.110115
0.495	0.898165	0.519009	-0.111688
0.495333	0.893913	0.515438	-0.113249
0.495667	0.889687	0.511892	-0.114798
0.496	0.885486	0.508371	-0.116335
0.496333	0.88131	0.504874	-0.11786
0.496667	0.87716	0.501402	-0.119373
0.497	0.873034	0.497955	-0.120875
0.497333	0.868933	0.494532	-0.122365
0.497667	0.864857	0.491133	-0.123844
0.498	0.860805	0.487758	-0.125311
0.498333	0.856777	0.484407	-0.126767
0.498666	0.852774	0.48108	-0.128212
0.499	0.848795	0.477777	-0.129646
0.499333	0.84484	0.474497	-0.131069
0.499666	0.840909	0.47124	-0.132481
0.5	0.837001	0.468007	-0.133883
0.500333	0.833118	0.464797	-0.135273
0.500666	0.829257	0.461609	-0.136653
0.501	0.82542	0.458445	-0.138023
0.501333	0.821607	0.455303	-0.139382
0.501666	0.817816	0.452184	-0.140731
0.502	0.814048	0.449087	-0.14207
0.502333	0.810304	0.446012	-0.143399
0.502667	0.806582	0.44296	-0.144718
0.503	0.802883	0.439929	-0.146026
0.503333	0.799206	0.43692	-0.147326
0.503667	0.795551	0.433933	-0.148615
0.504	0.791919	0.430968	-0.149894
0.504333	0.78831	0.428024	-0.151165
0.504667	0.784722	0.425101	-0.152425
0.505	0.781156	0.4222	-0.153677
0.505333	0.777612	0.419319	-0.154919
0.505667	0.77409	0.41646	-0.156152
0.506	0.770589	0.413621	-0.157375
0.506333	0.76711	0.410803	-0.15859
0.506667	0.763652	0.408005	-0.159796
0.507	0.760216	0.405228	-0.160993
0.507333	0.7568	0.402471	-0.162181
0.507667	0.753406	0.399734	-0.163361
0.508	0.750032	0.397017	-0.164532
0.508333	0.74668	0.39432	-0.165694
0.508667	0.743348	0.391643	-0.166848
0.509	0.740037	0.388985	-0.167994
0.509333	0.736746	0.386347	-0.169131
0.509667	0.733475	0.383728	-0.170261
0.51	0.730225	0.381129	-0.171382
0.510333	0.726995	0.378549	-0.172495
0.510666	0.723785	0.375987	-0.1736
0.511	0.720595	0.373445	-0.174698
0.511333	0.717425	0.370921	-0.175787
0.511666	0.714275	0.368416	-0.176869
0.512	0.711144	0.365929	-0.177944
0.512333	0.708033	0.363461	-0.179011
0.512666	0.704941	0.36101	-0.18007
0.513	0.701868	0.358579	-0.181122
0.513333	0.698815	0.356165	-0.182167
0.513666	0.695781	0.353769	-0.183204
0.514	0.692766	0.35139	-0.184235
0.514333	0.68977	0.34903	-0.185258
0.514666	0.686792	0.346686	-0.186274
0.515	0.683834	0.344361	-0.187284
0.515333	0.680894	0.342052	-0.188286
0.515667	0.677972	0.339761	-0.189282
0.516	0.675069	0.337487	-0.190271
0.516333	0.672184	0.33523	-0.191254
0.516667	0.669318	0.332989	-0.19223
0.517	0.666469	0.330765	-0.193199
0.517333	0.663639	0.328558	-0.194162
0.517667	0.660826	0.326367	-0.195119
0.518	0.658032	0.324193	-0.196069
0.518333	0.655255	0.322035	-0.197014
0.518667	0.652495	0.319893	-0.197952
0.519	0.649753	0.317767	-0.198884
0.519333	0.647029	0.315657	-0.19981
0.519667	0.644322	0.313563	-0.20073
0.52	0.641632	0.311484	-0.201645
0.520333	0.63896	0.309421	-0.202553
0.520667	0.636304	0.307373	-0.203456
0.521	0.633665	0.305341	-0.204353
0.521333	0.631044	0.303324	-0.205245
0.521667	0.628439	0.301322	-0.206131
0.522	0.625851	0.299335	-0.207012
0.522334	0.623279	0.297363	-0.207887
0.522666	0.620724	0.295406	-0.208757
0.523	0.618185	0.293463	-0.209622
0.523333	0.615663	0.291535	-0.210482
0.523666	0.613157	0.289622	-0.211337
0.524	0.610667	0.287722	-0.212186
0.524333	0.608193	0.285837	-0.213031
0.524666	0.605735	0.283967	-0.21387
0.525	0.603293	0.28211	-0.214705
0.525333	0.600866	0.280267	-0.215535
0.525666	0.598456	0.278438	-0.21636
0.526	0.596061	0.276622	-0.217181
0.526333	0.593681	0.274821	-0.217997
0.526666	0.591317	0.273032	-0.218809
0.527	0.588969	0.271258	-0.219616
0.527333	0.586635	0.269496	-0.220418
0.527667	0.584317	0.267748	-0.221217
0.528	0.582014	0.266012	-0.22201
0.528333	0.579726	0.26429	-0.2228
0.528667	0.577452	0.262581	-0.223586
0.529	0.575194	0.260884	-0.224367
0.529333	0.57295	0.2592	-0.225145
0.529667	0.570721	0.257529	-0.225918
0.53	0.568507	0.25587	-0.226687
0.530333	0.566307	0.254223	-0.227453
0.530667	0.564122	0.252589	-0.228215
0.531	0.56195	0.250967	-0.228973
0.531333	0.559793	0.249357	-0.229727
0.531667	0.557651	0.247759	-0.230478
0.532	0.555522	0.246173	-0.231225
0.532333	0.553407	0.244599	-0.231968
0.532667	0.551307	0.243036	-0.232708
0.533	0.54922	0.241485	-0.233445
0.533333	0.547146	0.239945	-0.234178
0.533667	0.545087	0.238417	-0.234908
0.534	0.543041	0.2369	-0.235635
0.534333	0.541009	0.235395	-0.236358
0.534667	0.53899	0.2339	-0.237079
0.535	0.536984	0.232417	-0.237796
0.535333	0.534991	0.230944	-0.23851
0.535666	0.533012	0.229482	-0.239221
0.536	0.531046	0.228031	-0.239929
0.536333	0.529093	0.226591	-0.240635
0.536666	0.527153	0.225161	-0.241337
0.537	0.525226	0.223742	-0.242037
0.537333	0.523311	0.222333	-0.242734
0.537666	0.52141	0.220934	-0.243429
0.538	0.519521	0.219545	-0.24412
0.538333	0.517644	0.218167	-0.24481
0.538666	0.51578	0.216798	-0.245496
0.539	0.513928	0.21544	-0.246181
0.539333	0.512089	0.214091	-0.246862
0.539667	0.510262	0.212752	-0.247542
0.54	0.508447	0.211423	-0.248219
0.540333	0.506644	0.210103	-0.248894
0.540667	0.504854	0.208792	-0.249566
0.541	0.503075	0.207491	-0.250237
0.541333	0.501308	0.2062	-0.250905
0.541667	0.499553	0.204917	-0.251572
0.542	0.497809	0.203644	-0.252236
0.542333	0.496078	0.202379	-0.252898
0.542667	0.494357	0.201124	-0.253559
0.543	0.492649	0.199877	-0.254217
0.543333	0.490951	0.198639	-0.254874
0.543667	0.489265	0.19741	-0.255529
0.544	0.487591	0.19619	-0.256182
0.544333	0.485927	0.194978	-0.256834
0.544667	0.484275	0.193774	-0.257484
0.545	0.482634	0.192579	-0.258132
0.545333	0.481003	0.191392	-0.258779
0.545667	0.479384	0.190213	-0.259424
0.546	0.477776	0.189043	-0.260068
0.546333	0.476178	0.18788	-0.26071
0.546667	0.474591	0.186725	-0.261351
0.547	0.473014	0.185578	-0.261991
0.547333	0.471448	0.184439	-0.262629
0.547666	0.469893	0.183308	-0.263267
0.548	0.468348	0.182184	-0.263903
0.548333	0.466813	0.181068	-0.264538
0.548666	0.465289	0.179959	-0.265171
0.549	0.463775	0.178857	-0.265804
0.549333	0.462271	0.177763	-0.266436
0.549666	0.460777	0.176676	-0.267067
0.55	0.459293	0.175597	-0.267697
0.550333	0.457818	0.174524	-0.268326
0.550666	0.456354	0.173458	-0.268954
0.551	0.4549	0.172399	-0.269582
0.551333	0.453455	0.171347	-0.270208
0.551666	0.45202	0.170302	-0.270834
0.552	0.450594	0.169263	-0.27146
0.552333	0.449178	0.168231	-0.272084
0.552667	0.447771	0.167206	-0.272709
0.553	0.446374	0.166187	-0.273332
0.553333	0.444986	0.165174	-0.273956
0.553667	0.443607	0.164168	-0.274578
0.554	0.442237	0.163168	-0.275201
0.554333	0.440877	0.162174	-0.275823
0.554667	0.439525	0.161186	-0.276444
0.555	0.438183	0.160204	-0.277066
0.555333	0.436849	0.159228	-0.277687
0.555667	0.435524	0.158258	-0.278308
0.556	0.434208	0.157294	-0.278929
0.556333	0.4329	0.156336	-0.279549
0.556667	0.431602	0.155383	-0.28017
0.557	0.430311	0.154435	-0.280791
0.557333	0.429029	0.153494	-0.281411
0.557667	0.427756	0.152557	-0.282032
0.558	0.426491	0.151626	-0.282653
0.558333	0.425234	0.150701	-0.283274
0.558667	0.423986	0.14978	-0.283895
0.559	0.422745	0.148865	-0.284516
0.559334	0.421513	0.147955	-0.285137
0.559666	0.420289	0.147049	-0.285759
0.56	0.419073	0.146149	-0.286381
0.560333	0.417864	0.145254	-0.287004
0.560666	0.416664	0.144363	-0.287627
0.561	0.415471	0.143478	-0.28825
0.561333	0.414286	0.142597	-0.288874
0.561666	0.413108	0.14172	-0.289499
0.562	0.411939	0.140848	-0.290124
0.562333	0.410776	0.139981	-0.290749
0.562666	0.409621	0.139118	-0.291375
0.563	0.408474	0.138259	-0.292002
0.563333	0.407334	0.137405	-0.29263
0.563666	0.406201	0.136555	-0.293258
0.564	0.405075	0.135709	-0.293887
0.564333	0.403956	0.134867	-0.294517
0.564667	0.402845	0.13403	-0.295148
0.565	0.40174	0.133196	-0.29578
0.565333	0.400643	0.132366	-0.296413
0.565667	0.399552	0.13154	-0.297046
0.566	0.398468	0.130718	-0.297681
0.566333	0.397391	0.1299	-0.298317
0.566667	0.39632	0.129085	-0.298954
0.567	0.395257	0.128274	-0.299592
0.567333	0.394199	0.127466	-0.300231
0.567667	0.393149	0.126662	-0.300872
0.568	0.392105	0.125861	-0.301513
0.568333	0.391067	0.125064	-0.302156
0.568667	0.390035	0.12427	-0.302801
0.569	0.38901	0.123479	-0.303446
0.569333	0.387991	0.122692	-0.304093
0.569667	0.386978	0.121907	-0.304742
0.57	0.385971	0.121126	-0.305392
0.570333	0.38497	0.120347	-0.306043
0.570667	0.383975	0.119572	-0.306696
0.571	0.382986	0.1188	-0.307351
0.571333	0.382003	0.11803	-0.308007
0.571667	0.381026	0.117263	-0.308665
0.572	0.380055	0.116499	-0.309325
0.572333	0.379089	0.115738	-0.309986
0.572666	0.378128	0.114979	-0.31065
0.573	0.377174	0.114223	-0.311315
0.573333	0.376224	0.113469	-0.311981
0.573666	0.375281	0.112718	-0.31265
0.574	0.374342	0.111969	-0.313321
0.574333	0.373409	0.111222	-0.313993
0.574666	0.372481	0.110478	-0.314668
0.575	0.371559	0.109736	-0.315345
0.575333	0.370641	0.108997	-0.316024
0.575666	0.369729	0.108259	-0.316704
0.576	0.368821	0.107523	-0.317388
0.576333	0.367919	0.10679	-0.318073
0.576667	0.367022	0.106058	-0.31876
0.577	0.366129	0.105329	-0.31945
0.577333	0.365241	0.104601	-0.320142
0.577667	0.364358	0.103875	-0.320836
0.578	0.36348	0.103151	-0.321533
0.578333	0.362606	0.102428	-0.322232
0.578667	0.361737	0.101708	-0.322934
0.579	0.360872	0.100989	-0.323638
0.579333	0.360012	0.100271	-0.324345
0.579667	0.359156	0.0995549	-0.325054
0.58	0.358305	0.0988403	-0.325766
0.580333	0.357457	0.0981272	-0.326481
0.580667	0.356615	0.0974154	-0.327198
0.581	0.355776	0.0967049	-0.327918
0.581333	0.354941	0.0959957	-0.32864
0.581667	0.354111	0.0952878	-0.329366
0.582	0.353284	0.094581	-0.330094
0.582333	0.352462	0.0938753	-0.330826
0.582667	0.351643	0.0931707	-0.33156
0.583	0.350828	0.0924672	-0.332297
0.583333	0.350017	0.0917647	-0.333037
0.583667	0.34921	0.091063	-0.33378
0.584	0.348407	0.0903623	-0.334526
0.584333	0.347607	0.0896625	-0.335276
0.584666	0.346811	0.0889634	-0.336028
0.585	0.346018	0.0882651	-0.336784
0.585333	0.345229	0.0875675	-0.337543
0.585666	0.344443	0.0868706	-0.338305
0.586	0.34366	0.0861742	-0.339071
0.586333	0.342881	0.0854785	-0.33984
0.586666	0.342106	0.0847833	-0.340612
0.587	0.341333	0.0840886	-0.341388
0.587333	0.340563	0.0833943	-0.342167
0.587666	0.339797	0.0827004	-0.34295
0.588	0.339034	0.0820069	-0.343736
0.588333	0.338274	0.0813137	-0.344526
0.588666	0.337516	0.0806208	-0.34532
0.589	0.336762	0.079928	-0.346117
0.589333	0.33601	0.0792355	-0.346918
0.589667	0.335262	0.0785431	-0.347723
0.59	0.334516	0.0778508	-0.348532
0.590333	0.333772	0.0771585	-0.349344
0.590667	0.333032	0.0764663	-0.350161
0.591	0.332294	0.075774	-0.350981
0.591333	0.331558	0.0750817	-0.351805
0.591667	0.330825	0.0743892	-0.352634
0.592	0.330095	0.0736966	-0.353466
0.592333	0.329367	0.0730038	-0.354303
0.592667	0.328641	0.0723108	-0.355143
0.593	0.327917	0.0716174	-0.355988
0.593333	0.327196	0.0709238	-0.356838
0.593667	0.326477	0.0702298	-0.357691
0.594	0.325761	0.0695354	-0.358549
0.594333	0.325046	0.0688406	-0.359411
0.594667	0.324333	0.0681453	-0.360278
0.595	0.323622	0.0674494	-0.361149
0.595333	0.322914	0.066753	-0.362025
0.595667	0.322207	0.066056	-0.362905
0.596	0.321502	0.0653584	-0.36379
0.596333	0.320799	0.0646601	-0.364679
0.596666	0.320098	0.0639611	-0.365574
0.597	0.319398	0.0632613	-0.366473
0.597333	0.3187	0.0625607	-0.367376
0.597666	0.318004	0.0618593	-0.368285
0.598	0.317309	0.0611571	-0.369199
0.598333	0.316616	0.0604539	-0.370117
0.598666	0.315924	0.0597498	-0.371041
0.599	0.315234	0.0590446	-0.371969
0.599333	0.314545	0.0583385	-0.372903
0.599666	0.313858	0.0576313	-0.373842
0.6	0.313172	0.056923	-0.374786
0.600333	0.312487	0.0562136	-0.375735
0.600666	0.311803	0.055503	-0.376689
0.601	0.31112	0.0547912	-0.377649
0.601333	0.310439	0.0540782	-0.378615
0.601667	0.309759	0.0533639	-0.379585
0.602	0.309079	0.0526482	-0.380562
0.602333	0.308401	0.0519312	-0.381543
0.602667	0.307724	0.0512128	-0.382531
0.603	0.307047	0.050493	-0.383524
0.603333	0.306372	0.0497717	-0.384522
0.603667	0.305697	0.0490489	-0.385527
0.604	0.305023	0.0483246	-0.386537
0.604333	0.304349	0.0475987	-0.387554
0.604667	0.303677	0.0468711	-0.388576
0.605	0.303005	0.046142	-0.389604
0.605333	0.302333	0.0454111	-0.390638
0.605667	0.301662	0.0446785	-0.391678
0.606	0.300992	0.0439442	-0.392725
0.606333	0.300322	0.0432081	-0.393777
0.606667	0.299652	0.0424702	-0.394836
0.607	0.298983	0.0417304	-0.395901
0.607333	0.298315	0.0409887	-0.396973
0.607667	0.297646	0.040245	-0.398051
0.608	0.296978	0.0394994	-0.399135
0.608333	0.29631	0.0387518	-0.400226
0.608667	0.295642	0.0380022	-0.401324
0.609	0.294974	0.0372505	-0.402428
0.609333	0.294306	0.0364966	-0.403539
0.609666	0.293639	0.0357407	-0.404657
0.61	0.292971	0.0349825	-0.405782
0.610333	0.292304	0.0342221	-0.406913
0.610666	0.291636	0.0334595	-0.408052
0.611	0.290968	0.0326946	-0.409197
0.611333	0.2903	0.0319274	-0.41035
0.611666	0.289632	0.0311578	-0.41151
0.612	0.288963	0.0303858	-0.412677
0.612333	0.288295	0.0296115	-0.413851
0.612666	0.287626	0.0288346	-0.415033
0.613	0.286956	0.0280552	-0.416222
0.613333	0.286286	0.0272733	-0.417418
0.613667	0.285616	0.0264889	-0.418622
0.614	0.284946	0.0257018	-0.419834
0.614333	0.284274	0.0249121	-0.421053
0.614667	0.283603	0.0241198	-0.42228
0.615	0.28293	0.0233247	-0.423515
0.615333	0.282257	0.0225269	-0.424758
0.615667	0.281584	0.0217263	-0.426009
0.616	0.280909	0.0209229	-0.427268
0.616333	0.280234	0.0201166	-0.428534
0.616667	0.279558	0.0193074	-0.429809
0.617	0.278881	0.0184954	-0.431093
0.617333	0.278204	0.0176804	-0.432384
0.617667	0.277525	0.0168623	-0.433684
0.618	0.276846	0.0160413	-0.434992
0.618333	0.276166	0.0152172	-0.436309
0.618667	0.275484	0.01439	-0.437634
0.619	0.274802	0.0135596	-0.438968
0.619333	0.274119	0.0127261	-0.440311
0.619667	0.273434	0.0118894	-0.441663
0.62	0.272748	0.0110494	-0.443023
0.620333	0.272061	0.0102062	-0.444392
0.620667	0.271373	0.00935959	-0.445771
0.621	0.270684	0.00850967	-0.447158
0.621333	0.269993	0.00765636	-0.448555
0.621666	0.269301	0.00679962	-0.449961
0.622	0.268608	0.00593941	-0.451376
0.622333	0.267913	0.00507571	-0.452801
0.622666	0.267217	0.00420847	-0.454235
0.623	0.266519	0.00333765	-0.455678
0.623333	0.26582	0.00246321	-0.457132
0.623666	0.265119	0.00158513	-0.458595
0.624	0.264417	0.000703354	-0.460068
0.624333	0.263713	-0.000182146	-0.461551
0.624666	0.263008	-0.00107141	-0.463043
0.625	0.262301	-0.00196448	-0.464546
0.625333	0.261592	-0.00286139	-0.466059
0.625666	0.260881	-0.00376218	-0.467582
0.626	0.260169	-0.00466689	-0.469116
0.626333	0.259455	-0.00557555	-0.47066
0.626667	0.258739	-0.00648822	-0.472214
0.627	0.258021	-0.00740491	-0.473779
0.627333	0.257301	-0.00832569	-0.475354
0.627667	0.256579	-0.00925058	-0.476941
0.628	0.255855	-0.0101796	-0.478538
0.628333	0.25513	-0.0111129	-0.480146
0.628667	0.254402	-0.0120503	-0.481765
0.629	0.253672	-0.0129921	-0.483395
0.629333	0.25294	-0.0139382	-0.485036
0.629667	0.252206	-0.0148886	-0.486689
0.63	0.25147	-0.0158434	-0.488353
0.630333	0.250731	-0.0168027	-0.490028
0.630667	0.249991	-0.0177665	-0.491715
0.631	0.249248	-0.0187347	-0.493414
0.631333	0.248503	-0.0197076	-0.495124
0.631667	0.247755	-0.020685	-0.496846
0.632	0.247005	-0.0216671	-0.49858
0.632333	0.246253	-0.0226539	-0.500326
0.632667	0.245498	-0.0236455	-0.502084
0.633	0.244741	-0.0246418	-0.503854
0.633333	0.243981	-0.0256429	-0.505637
0.633666	0.243219	-0.026649	-0.507432
0.634	0.242454	-0.0276599	-0.50924
0.634333	0.241687	-0.0286758	-0.51106
0.634666	0.240917	-0.0296967	-0.512893
0.635	0.240144	-0.0307226	-0.514738
0.635333	0.239369	-0.0317537	-0.516597
0.635666	0.238591	-0.0327899	-0.518468
0.636	0.237811	-0.0338312	-0.520353
0.636333	0.237027	-0.0348778	-0.522251
0.636666	0.236241	-0.0359297	-0.524162
0.637	0.235452	-0.0369869	-0.526087
0.637333	0.23466	-0.0380495	-0.528025
0.637666	0.233865	-0.0391175	-0.529976
0.638	0.233068	-0.040191	-0.531942
0.638333	0.232267	-0.04127	-0.533921
0.638667	0.231463	-0.0423546	-0.535914
0.639	0.230657	-0.0434448	-0.537921
0.639333	0.229847	-0.0445407	-0.539942
0.639667	0.229034	-0.0456423	-0.541978
0.64	0.228218	-0.0467496	-0.544028
0.640333	0.227399	-0.0478628	-0.546092
0.640667	0.226577	-0.0489818	-0.548171
0.641	0.225752	-0.0501068	-0.550265
0.641333	0.224923	-0.0512378	-0.552373
0.641667	0.224092	-0.0523748	-0.554497
0.642	0.223257	-0.0535178	-0.556635
0.642333	0.222418	-0.054667	-0.558788
0.642667	0.221576	-0.0558224	-0.560957
0.643	0.220731	-0.056984	-0.563141
0.643333	0.219883	-0.0581519	-0.565341
0.643667	0.219031	-0.0593262	-0.567556
0.644	0.218176	-0.0605069	-0.569787
0.644333	0.217317	-0.061694	-0.572034
0.644667	0.216454	-0.0628877	-0.574296
0.645	0.215588	-0.0640879	-0.576575
0.645333	0.214719	-0.0652948	-0.57887
0.645666	0.213846	-0.0665084	-0.581181
0.646	0.212969	-0.0677287	-0.583508
0.646333	0.212088	-0.0689558	-0.585852
0.646666	0.211204	-0.0701898	-0.588213
0.647	0.210316	-0.0714307	-0.590591
0.647333	0.209424	-0.0726787	-0.592985
0.647666	0.208529	-0.0739336	-0.595396
0.648	0.20763	-0.0751957	-0.597825
0.648333	0.206726	-0.0764649	-0.60027
0.648666	0.205819	-0.0777414	-0.602733
0.649	0.204908	-0.0790251	-0.605214
0.649333	0.203993	-0.0803162	-0.607712
0.649666	0.203074	-0.0816148	-0.610228
0.65	0.202151	-0.0829208	-0.612762
0.650333	0.201224	-0.0842344	-0.615313
0.650667	0.200293	-0.0855556	-0.617883
0.651	0.199358	-0.0868844	-0.620471
0.651333	0.198418	-0.088221	-0.623078
0.651667	0.197475	-0.0895655	-0.625703
0.652	0.196527	-0.0909178	-0.628346
0.652333	0.195575	-0.092278	-0.631008
0.652667	0.194619	-0.0936463	-0.63369
0.653	0.193658	-0.0950226	-0.63639
0.653333	0.192693	-0.0964072	-0.639109
0.653667	0.191724	-0.0977999	-0.641847
0.654	0.19075	-0.0992009	-0.644605
0.654333	0.189772	-0.10061	-0.647383
0.654667	0.188789	-0.102028	-0.650179
0.655	0.187802	-0.103454	-0.652996
0.655333	0.18681	-0.104889	-0.655833
0.655667	0.185814	-0.106333	-0.658689
0.656	0.184813	-0.107785	-0.661566
0.656333	0.183807	-0.109246	-0.664463
0.656667	0.182797	-0.110716	-0.667381
0.657	0.181781	-0.112195	-0.670319
0.657333	0.180762	-0.113683	-0.673278
0.657667	0.179737	-0.11518	-0.676257
0.658	0.178708	-0.116687	-0.679258
0.658333	0.177673	-0.118202	-0.682279
0.658666	0.176634	-0.119727	-0.685322
0.659	0.17559	-0.121261	-0.688386
0.659333	0.174541	-0.122805	-0.691472
0.659666	0.173487	-0.124358	-0.694579
0.66	0.172427	-0.125921	-0.697708
0.660333	0.171363	-0.127494	-0.700858
0.660666	0.170294	-0.129077	-0.704031
0.661	0.169219	-0.130669	-0.707226
0.661333	0.168139	-0.132272	-0.710443
0.661666	0.167054	-0.133884	-0.713683
0.662	0.165964	-0.135507	-0.716945
0.662333	0.164868	-0.13714	-0.72023
0.662666	0.163767	-0.138783	-0.723537
0.663	0.16266	-0.140437	-0.726868
0.663333	0.161549	-0.142101	-0.730221
0.663667	0.160431	-0.143776	-0.733598
0.664	0.159308	-0.145461	-0.736998
0.664333	0.15818	-0.147158	-0.740422
0.664667	0.157045	-0.148865	-0.743869
0.665	0.155906	-0.150583	-0.74734
0.665333	0.15476	-0.152312	-0.750835
0.665667	0.153609	-0.154052	-0.754354
0.666	0.152452	-0.155804	-0.757897
[truncated: 1,002 more rows]

## Sheet: Ellipticity
Ellipticity
Normalized Distance	1a	1b	1c
0.000333348	2.50656e-09	3.71357e-09	3.57397e-08
0.000666696	1.19189e-08	6.27102e-09	3.76203e-08
0.00100004	6.09945e-08	2.06535e-08	4.26027e-08
0.00133339	1.33611e-07	5.16367e-08	5.1955e-08
0.00166674	2.46534e-07	8.2106e-08	6.73101e-08
0.00200009	3.75618e-07	1.21909e-07	9.0806e-08
0.00233344	5.28605e-07	1.73245e-07	1.24232e-07
0.00266678	7.13678e-07	2.307e-07	1.67275e-07
0.00300013	9.22811e-07	2.90592e-07	2.16182e-07
0.00333348	1.14696e-06	3.53966e-07	2.65403e-07
0.00366683	1.38585e-06	4.23531e-07	3.11473e-07
0.00400018	1.64585e-06	5.00807e-07	3.54635e-07
0.00433353	1.93406e-06	5.85625e-07	3.97204e-07
0.00466687	2.25519e-06	6.7683e-07	4.4153e-07
0.00500022	2.61148e-06	7.73137e-07	4.89144e-07
0.00533357	3.00426e-06	8.73733e-07	5.40745e-07
0.00566692	3.43534e-06	9.78521e-07	5.9643e-07
0.00600027	3.90786e-06	1.08804e-06	6.55918e-07
0.00633307	4.42636e-06	1.20323e-06	7.18708e-07
0.00666641	4.99632e-06	1.32516e-06	7.84193e-07
0.00699976	5.62348e-06	1.45487e-06	8.51752e-07
0.00733311	6.31317e-06	1.5932e-06	9.20825e-07
0.00766646	7.06992e-06	1.74081e-06	9.90974e-07
0.00799981	7.89718e-06	1.89818e-06	1.06192e-06
0.00833316	8.7974e-06	2.0657e-06	1.13353e-06
0.0086665	9.77216e-06	2.2437e-06	1.20586e-06
0.00899985	1.08225e-05	2.43256e-06	1.27906e-06
0.0093332	1.19492e-05	2.63276e-06	1.35337e-06
0.00966655	1.3153e-05	2.84487e-06	1.42908e-06
0.0099999	1.44346e-05	3.06963e-06	1.5065e-06
0.0103332	1.57946e-05	3.30789e-06	1.5859e-06
0.0106666	1.72332e-05	3.56067e-06	1.66756e-06
0.0109999	1.87492e-05	3.82907e-06	1.75166e-06
0.0113333	2.03398e-05	4.11427e-06	1.83838e-06
0.0116666	2.19994e-05	4.4175e-06	1.92781e-06
0.012	2.37183e-05	4.74002e-06	2.02001e-06
0.0123333	2.54825e-05	5.08308e-06	2.115e-06
0.0126667	2.72722e-05	5.44792e-06	2.21274e-06
0.013	2.90616e-05	5.83574e-06	2.31319e-06
0.0133334	3.08189e-05	6.24768e-06	2.41627e-06
0.0136667	3.25068e-05	6.68485e-06	2.52188e-06
0.0140001	3.40838e-05	7.1483e-06	2.62994e-06
0.0143334	3.55061e-05	7.63907e-06	2.74035e-06
0.0146668	3.67307e-05	8.15814e-06	2.85301e-06
0.0150001	3.77177e-05	8.70649e-06	2.96786e-06
0.0153335	3.84339e-05	9.28511e-06	3.08483e-06
0.0156668	3.88548e-05	9.89501e-06	3.20388e-06
0.0160002	3.89667e-05	1.05372e-05	3.325e-06
0.0163335	3.87675e-05	1.12129e-05	3.44817e-06
0.0166669	3.82658e-05	1.19231e-05	3.57342e-06
0.0170002	3.74799e-05	1.26691e-05	3.70081e-06
0.0173336	3.64358e-05	1.34522e-05	3.83039e-06
0.0176669	3.51648e-05	1.42738e-05	3.96227e-06
0.0180003	3.37012e-05	1.51354e-05	4.09654e-06
0.0183336	3.20805e-05	1.60383e-05	4.23334e-06
0.0186664	3.03373e-05	1.69842e-05	4.37279e-06
0.0189997	2.85047e-05	1.79746e-05	4.51506e-06
0.0193331	2.66132e-05	1.90108e-05	4.6603e-06
0.0196664	2.46913e-05	2.00944e-05	4.80868e-06
0.0199998	2.27646e-05	2.12266e-05	4.96037e-06
0.0203331	2.08575e-05	2.24085e-05	5.11554e-06
0.0206665	1.89934e-05	2.36409e-05	5.27438e-06
0.0209998	1.71962e-05	2.49244e-05	5.43706e-06
0.0213332	1.54919e-05	2.6259e-05	5.60375e-06
0.0216665	1.39106e-05	2.76444e-05	5.77463e-06
0.0219999	1.24889e-05	2.90799e-05	5.94984e-06
0.0223332	1.12718e-05	3.05639e-05	6.12957e-06
0.0226666	1.03118e-05	3.20942e-05	6.31395e-06
0.0229999	9.66212e-06	3.36679e-05	6.50314e-06
0.0233333	9.36286e-06	3.52813e-05	6.69728e-06
0.0236666	9.42294e-06	3.69298e-05	6.89649e-06
0.024	9.81314e-06	3.86077e-05	7.10092e-06
0.0243333	1.04767e-05	4.03087e-05	7.31067e-06
0.0246667	1.13486e-05	4.20254e-05	7.52586e-06
0.025	1.23706e-05	4.37496e-05	7.7466e-06
0.0253334	1.3497e-05	4.54723e-05	7.97299e-06
0.0256667	1.46943e-05	4.71838e-05	8.20513e-06
0.0260001	1.59391e-05	4.88737e-05	8.4431e-06
0.0263334	1.72152e-05	5.05314e-05	8.687e-06
0.0266668	1.85118e-05	5.21458e-05	8.93692e-06
0.0270001	1.98218e-05	5.3706e-05	9.19292e-06
0.0273335	2.11405e-05	5.52012e-05	9.4551e-06
0.0276668	2.24653e-05	5.6621e-05	9.72354e-06
0.0280001	2.37945e-05	5.79555e-05	9.9983e-06
0.0283335	2.51278e-05	5.91958e-05	1.02795e-05
0.0286668	2.64652e-05	6.03338e-05	1.05672e-05
0.0290002	2.78074e-05	6.13628e-05	1.08614e-05
0.0293335	2.91554e-05	6.22773e-05	1.11623e-05
0.0296669	3.05103e-05	6.3073e-05	1.147e-05
0.0300002	3.18736e-05	6.37472e-05	1.17845e-05
0.0303336	3.32469e-05	6.42984e-05	1.21059e-05
0.0306669	3.46317e-05	6.47267e-05	1.24344e-05
0.0309997	3.60298e-05	6.50333e-05	1.277e-05
0.0313331	3.74428e-05	6.52207e-05	1.31129e-05
0.0316664	3.88726e-05	6.52923e-05	1.34632e-05
0.0319998	4.03209e-05	6.52526e-05	1.3821e-05
0.0323331	4.17894e-05	6.51068e-05	1.41864e-05
0.0326665	4.32799e-05	6.48607e-05	1.45597e-05
0.0329998	4.4794e-05	6.45206e-05	1.49408e-05
0.0333332	4.63336e-05	6.40932e-05	1.53301e-05
0.0336665	4.79001e-05	6.35851e-05	1.57276e-05
0.0339999	4.94954e-05	6.30033e-05	1.61335e-05
0.0343332	5.1121e-05	6.23548e-05	1.65481e-05
0.0346666	5.27785e-05	6.16462e-05	1.69715e-05
0.0349999	5.44694e-05	6.08841e-05	1.74038e-05
0.0353333	5.61953e-05	6.00749e-05	1.78454e-05
0.0356666	5.79577e-05	5.92247e-05	1.82964e-05
0.036	5.97579e-05	5.8339e-05	1.8757e-05
0.0363333	6.15975e-05	5.74234e-05	1.92275e-05
0.0366667	6.34778e-05	5.64829e-05	1.97081e-05
0.037	6.54001e-05	5.55221e-05	2.01991e-05
0.0373333	6.73657e-05	5.45454e-05	2.07006e-05
0.0376667	6.93759e-05	5.35567e-05	2.1213e-05
0.038	7.14319e-05	5.25598e-05	2.17365e-05
0.0383334	7.35348e-05	5.1558e-05	2.22714e-05
0.0386667	7.56858e-05	5.05542e-05	2.2818e-05
0.0390001	7.78858e-05	4.95512e-05	2.33765e-05
0.0393334	8.0136e-05	4.85516e-05	2.39472e-05
0.0396668	8.24371e-05	4.75576e-05	2.45304e-05
0.0400001	8.47901e-05	4.65711e-05	2.51265e-05
0.0403335	8.71957e-05	4.55941e-05	2.57357e-05
0.0406668	8.96546e-05	4.46281e-05	2.63583e-05
0.0410002	9.21673e-05	4.36747e-05	2.69946e-05
0.0413335	9.47343e-05	4.27352e-05	2.7645e-05
0.0416669	9.7356e-05	4.18108e-05	2.83098e-05
0.0420002	0.000100033	4.09025e-05	2.89892e-05
0.0423336	0.000102764	4.00114e-05	2.96836e-05
0.0426669	0.000105551	3.91383e-05	3.03934e-05
0.0430003	0.000108392	3.82841e-05	3.11188e-05
0.0433331	0.000111287	3.74496e-05	3.18602e-05
0.0436664	0.000114236	3.66354e-05	3.26179e-05
0.0439998	0.000117237	3.58423e-05	3.33923e-05
0.0443331	0.00012029	3.50709e-05	3.41836e-05
0.0446665	0.000123393	3.43219e-05	3.49922e-05
0.0449998	0.000126544	3.35957e-05	3.58185e-05
0.0453332	0.000129742	3.28932e-05	3.66628e-05
0.0456665	0.000132984	3.22147e-05	3.75254e-05
0.0459999	0.000136267	3.15611e-05	3.84066e-05
0.0463332	0.000139589	3.09328e-05	3.93069e-05
0.0466665	0.000142945	3.03305e-05	4.02265e-05
0.0469999	0.000146332	2.97549e-05	4.11657e-05
0.0473332	0.000149746	2.92066e-05	4.21249e-05
0.0476666	0.000153181	2.86863e-05	4.31045e-05
0.0479999	0.000156632	2.81947e-05	4.41047e-05
0.0483333	0.000160093	2.77325e-05	4.51259e-05
0.0486666	0.000163558	2.73003e-05	4.61684e-05
0.049	0.00016702	2.6899e-05	4.72325e-05
0.0493333	0.00017047	2.65291e-05	4.83186e-05
0.0496667	0.000173903	2.61915e-05	4.9427e-05
0.05	0.000177307	2.58867e-05	5.0558e-05
0.0503334	0.000180675	2.56154e-05	5.17119e-05
0.0506667	0.000183997	2.53783e-05	5.2889e-05
0.0510001	0.000187262	2.5176e-05	5.40896e-05
0.0513334	0.00019046	2.50088e-05	5.5314e-05
0.0516668	0.00019358	2.48773e-05	5.65625e-05
0.0520001	0.000196612	2.47819e-05	5.78355e-05
0.0523335	0.000199542	2.47228e-05	5.91331e-05
0.0526668	0.000202361	2.47003e-05	6.04557e-05
0.0530002	0.000205055	2.47144e-05	6.18035e-05
0.0533335	0.000207614	2.47652e-05	6.31768e-05
0.0536669	0.000210026	2.48526e-05	6.45759e-05
0.0540002	0.000212279	2.49765e-05	6.60009e-05
0.0543336	0.000214363	2.51365e-05	6.74522e-05
0.0546669	0.000216267	2.53325e-05	6.89299e-05
0.0550002	0.000217981	2.55639e-05	7.04343e-05
0.0553336	0.000219497	2.58304e-05	7.19656e-05
0.0556664	0.000220806	2.61313e-05	7.35239e-05
0.0559997	0.000221902	2.64662e-05	7.51095e-05
0.0563331	0.000222777	2.68344e-05	7.67224e-05
0.0566664	0.000223427	2.72353e-05	7.8363e-05
0.0569998	0.000223848	2.76683e-05	8.00311e-05
0.0573331	0.000224038	2.81326e-05	8.17271e-05
0.0576665	0.000223996	2.86278e-05	8.3451e-05
0.0579998	0.000223721	2.91531e-05	8.52028e-05
0.0583332	0.000223216	2.97079e-05	8.69827e-05
0.0586665	0.000222484	3.02916e-05	8.87906e-05
0.0589999	0.000221528	3.09037e-05	9.06266e-05
0.0593332	0.000220354	3.15436e-05	9.24906e-05
0.0596666	0.000218969	3.22109e-05	9.43826e-05
0.0599999	0.000217381	3.2905e-05	9.63026e-05
0.0603333	0.000215597	3.36256e-05	9.82504e-05
0.0606666	0.000213628	3.43722e-05	0.000100226
0.061	0.000211483	3.51445e-05	0.000102229
0.0613333	0.000209174	3.59422e-05	0.000104259
0.0616667	0.000206711	3.6765e-05	0.000106317
0.062	0.000204107	3.76128e-05	0.000108401
0.0623334	0.000201373	3.84852e-05	0.000110512
0.0626667	0.000198521	3.93821e-05	0.000112649
0.0630001	0.000195564	4.03035e-05	0.000114811
0.0633334	0.000192513	4.12491e-05	0.000116999
0.0636668	0.000189379	4.2219e-05	0.000119212
0.0640001	0.000186175	4.32132e-05	0.000121449
0.0643334	0.00018291	4.42316e-05	0.00012371
0.0646668	0.000179597	4.52743e-05	0.000125994
0.0650001	0.000176245	4.63413e-05	0.0001283
0.0653335	0.000172863	4.74327e-05	0.000130628
0.0656668	0.000169461	4.85487e-05	0.000132977
0.0660002	0.000166048	4.96893e-05	0.000135346
0.0663335	0.000162631	5.08548e-05	0.000137734
0.0666669	0.000159218	5.20452e-05	0.000140139
0.0670002	0.000155815	5.32609e-05	0.000142562
0.0673336	0.000152429	5.4502e-05	0.000145001
0.0676664	0.000149066	5.57688e-05	0.000147455
0.0679997	0.00014573	5.70615e-05	0.000149922
0.0683331	0.000142427	5.83805e-05	0.000152401
0.0686664	0.00013916	5.9726e-05	0.000154892
0.0689998	0.000135933	6.10983e-05	0.000157391
0.0693331	0.000132749	6.24979e-05	0.000159899
0.0696665	0.000129612	6.39249e-05	0.000162414
0.0699998	0.000126523	6.53798e-05	0.000164933
0.0703332	0.000123484	6.6863e-05	0.000167455
0.0706665	0.000120498	6.83749e-05	0.000169979
0.0709999	0.000117565	6.99159e-05	0.000172503
0.0713332	0.000114686	7.14864e-05	0.000175025
0.0716666	0.000111863	7.30868e-05	0.000177542
0.0719999	0.000109096	7.47177e-05	0.000180054
0.0723333	0.000106385	7.63794e-05	0.000182558
0.0726666	0.00010373	7.80726e-05	0.000185053
0.073	0.000101132	7.97976e-05	0.000187535
0.0733333	9.85904e-05	8.1555e-05	0.000190004
0.0736666	9.61045e-05	8.33454e-05	0.000192456
0.074	9.3674e-05	8.51692e-05	0.00019489
0.0743333	9.12984e-05	8.7027e-05	0.000197304
0.0746667	8.89771e-05	8.89195e-05	0.000199695
0.075	8.67095e-05	9.08471e-05	0.000202062
0.0753334	8.44946e-05	9.28106e-05	0.000204402
0.0756667	8.23318e-05	9.48105e-05	0.000206713
0.0760001	8.022e-05	9.68474e-05	0.000208993
0.0763334	7.81584e-05	9.8922e-05	0.000211239
0.0766668	7.6146e-05	0.000101035	0.00021345
0.0770001	7.41818e-05	0.000103187	0.000215623
0.0773335	7.22649e-05	0.000105379	0.000217756
0.0776668	7.03942e-05	0.000107611	0.000219848
0.0780002	6.85687e-05	0.000109884	0.000221896
0.0783335	6.67875e-05	0.000112199	0.000223899
0.0786669	6.50494e-05	0.000114557	0.000225854
0.0790002	6.33535e-05	0.000116958	0.00022776
0.0793336	6.16987e-05	0.000119404	0.000229614
0.0796669	6.00842e-05	0.000121894	0.000231416
0.0799997	5.85089e-05	0.00012443	0.000233164
0.0803331	5.69718e-05	0.000127013	0.000234855
0.0806664	5.54721e-05	0.000129643	0.00023649
0.0809998	5.40088e-05	0.000132321	0.000238065
0.0813331	5.25809e-05	0.000135049	0.000239581
0.0816665	5.11877e-05	0.000137826	0.000241036
0.0819998	4.98282e-05	0.000140655	0.000242429
0.0823332	4.85016e-05	0.000143535	0.000243759
0.0826665	4.72071e-05	0.000146468	0.000245025
0.0829998	4.59439e-05	0.000149454	0.000246227
0.0833332	4.47112e-05	0.000152495	0.000247363
0.0836665	4.35083e-05	0.000155592	0.000248434
0.0839999	4.23345e-05	0.000158745	0.00024944
0.0843332	4.11891e-05	0.000161955	0.000250378
0.0846666	4.00713e-05	0.000165224	0.000251251
0.0849999	3.89805e-05	0.000168553	0.000252057
0.0853333	3.79162e-05	0.000171941	0.000252796
0.0856666	3.68776e-05	0.000175391	0.00025347
0.086	3.58643e-05	0.000178903	0.000254077
0.0863333	3.48756e-05	0.000182479	0.000254619
0.0866667	3.3911e-05	0.000186119	0.000255095
0.087	3.29699e-05	0.000189824	0.000255507
0.0873334	3.2052e-05	0.000193596	0.000255855
0.0876667	3.11566e-05	0.000197435	0.00025614
0.0880001	3.02834e-05	0.000201342	0.000256362
0.0883334	2.94319e-05	0.000205319	0.000256523
0.0886668	2.86016e-05	0.000209366	0.000256623
0.0890001	2.77923e-05	0.000213484	0.000256663
0.0893335	2.70034e-05	0.000217674	0.000256645
0.0896668	2.62346e-05	0.000221938	0.000256569
0.0900002	2.54856e-05	0.000226275	0.000256437
0.0903335	2.4756e-05	0.000230688	0.00025625
0.0906669	2.40456e-05	0.000235176	0.000256009
0.0910002	2.33539e-05	0.000239741	0.000255716
0.0913336	2.26808e-05	0.000244383	0.000255372
0.0916669	2.20259e-05	0.000249103	0.000254978
0.0920002	2.1389e-05	0.000253903	0.000254536
0.092333	2.07697e-05	0.000258781	0.000254047
0.0926664	2.0168e-05	0.000263741	0.000253513
0.0929997	1.95835e-05	0.00026878	0.000252935
0.0933331	1.90161e-05	0.000273902	0.000252314
0.0936664	1.84654e-05	0.000279105	0.000251653
0.0939998	1.79313e-05	0.00028439	0.000250952
0.0943331	1.74137e-05	0.000289758	0.000250213
0.0946665	1.69123e-05	0.000295209	0.000249437
0.0949998	1.64268e-05	0.000300742	0.000248626
0.0953332	1.59572e-05	0.000306359	0.000247782
0.0956665	1.55032e-05	0.000312059	0.000246905
0.0959999	1.50647e-05	0.000317842	0.000245998
0.0963332	1.46414e-05	0.000323707	0.000245061
0.0966666	1.42332e-05	0.000329655	0.000244096
0.0969999	1.38398e-05	0.000335685	0.000243105
0.0973333	1.3461e-05	0.000341796	0.000242088
0.0976666	1.30966e-05	0.000347988	0.000241047
0.098	1.27465e-05	0.000354259	0.000239983
0.0983333	1.24102e-05	0.00036061	0.000238898
0.0986667	1.20876e-05	0.000367038	0.000237793
0.099	1.17783e-05	0.000373543	0.000236668
0.0993334	1.14822e-05	0.000380122	0.000235526
0.0996667	1.11988e-05	0.000386775	0.000234367
0.1	1.09279e-05	0.000393499	0.000233192
0.100333	1.0669e-05	0.000400293	0.000232003
0.100667	1.04218e-05	0.000407154	0.0002308
0.101	1.01859e-05	0.000414079	0.000229585
0.101333	9.96081e-06	0.000421067	0.000228358
0.101667	9.7462e-06	0.000428115	0.000227121
0.102	9.54157e-06	0.000435219	0.000225874
0.102333	9.34643e-06	0.000442376	0.000224618
0.102667	9.16032e-06	0.000449582	0.000223354
0.103	8.98272e-06	0.000456835	0.000222083
0.103334	8.81314e-06	0.00046413	0.000220806
0.103667	8.65107e-06	0.000471462	0.000219523
0.104	8.49602e-06	0.000478828	0.000218235
0.104334	8.34748e-06	0.000486223	0.000216943
0.104666	8.20498e-06	0.000493643	0.000215647
0.105	8.06804e-06	0.000501081	0.000214349
0.105333	7.93622e-06	0.000508533	0.000213049
0.105666	7.80911e-06	0.000515993	0.000211746
0.106	7.68634e-06	0.000523456	0.000210443
0.106333	7.56757e-06	0.000530915	0.000209139
0.106666	7.45252e-06	0.000538365	0.000207836
0.107	7.34098e-06	0.000545798	0.000206532
0.107333	7.23277e-06	0.00055321	0.00020523
0.107667	7.12784e-06	0.000560592	0.000203929
0.108	7.02619e-06	0.000567938	0.000202629
0.108333	6.92793e-06	0.000575241	0.000201332
0.108667	6.83328e-06	0.000582494	0.000200038
0.109	6.74257e-06	0.000589689	0.000198746
0.109333	6.65627e-06	0.00059682	0.000197458
0.109667	6.57499e-06	0.000603879	0.000196174
0.11	6.49951e-06	0.000610857	0.000194893
0.110333	6.43074e-06	0.000617749	0.000193616
0.110667	6.3698e-06	0.000624546	0.000192344
0.111	6.31796e-06	0.000631241	0.000191077
0.111333	6.27667e-06	0.000637825	0.000189814
0.111667	6.24757e-06	0.000644293	0.000188557
0.112	6.23243e-06	0.000650636	0.000187306
0.112333	6.23316e-06	0.000656847	0.000186059
0.112667	6.25176e-06	0.000662919	0.000184819
0.113	6.2903e-06	0.000668845	0.000183584
0.113333	6.35084e-06	0.000674618	0.000182356
0.113667	6.43539e-06	0.000680231	0.000181134
0.114	6.54587e-06	0.000685679	0.000179919
0.114333	6.68402e-06	0.000690954	0.000178709
0.114667	6.85139e-06	0.000696052	0.000177507
0.115	7.04933e-06	0.000700965	0.000176311
0.115334	7.27889e-06	0.00070569	0.000175123
0.115667	7.54094e-06	0.000710222	0.000173941
0.116	7.8361e-06	0.000714554	0.000172766
0.116334	8.16478e-06	0.000718684	0.000171598
0.116667	8.52726e-06	0.000722608	0.000170438
0.117	8.92366e-06	0.000726321	0.000169285
0.117333	9.35403e-06	0.000729822	0.000168139
0.117666	9.81836e-06	0.000733106	0.000167
0.118	1.03166e-05	0.000736173	0.000165869
0.118333	1.08487e-05	0.00073902	0.000164745
0.118666	1.14145e-05	0.000741645	0.000163629
0.119	1.20142e-05	0.000744048	0.00016252
0.119333	1.26477e-05	0.000746228	0.000161419
0.119666	1.33151e-05	0.000748185	0.000160325
0.12	1.40164e-05	0.000749919	0.000159239
0.120333	1.4752e-05	0.000751431	0.00015816
0.120667	1.55219e-05	0.000752722	0.000157089
0.121	1.63264e-05	0.000753794	0.000156025
0.121333	1.71659e-05	0.000754648	0.000154969
0.121667	1.80408e-05	0.000755286	0.000153921
0.122	1.89514e-05	0.000755711	0.000152879
0.122333	1.98982e-05	0.000755925	0.000151846
0.122667	2.08817e-05	0.000755933	0.00015082
0.123	2.19024e-05	0.000755737	0.000149801
0.123333	2.2961e-05	0.000755341	0.00014879
0.123667	2.40581e-05	0.00075475	0.000147786
0.124	2.51943e-05	0.000753966	0.00014679
0.124333	2.63703e-05	0.000752996	0.000145801
0.124667	2.75869e-05	0.000751843	0.000144819
0.125	2.88447e-05	0.000750513	0.000143845
0.125333	3.01447e-05	0.00074901	0.000142878
0.125667	3.14876e-05	0.00074734	0.000141918
0.126	3.28743e-05	0.000745507	0.000140965
0.126333	3.43057e-05	0.000743518	0.000140019
0.126667	3.57827e-05	0.000741377	0.000139081
0.127	3.73063e-05	0.00073909	0.000138149
0.127334	3.88774e-05	0.000736663	0.000137225
0.127667	4.0497e-05	0.000734101	0.000136308
0.128	4.21662e-05	0.00073141	0.000135397
0.128334	4.3886e-05	0.000728596	0.000134493
0.128667	4.56576e-05	0.000725663	0.000133597
0.129	4.74821e-05	0.000722618	0.000132707
0.129333	4.93606e-05	0.000719467	0.000131823
0.129666	5.12943e-05	0.000716213	0.000130947
0.13	5.32844e-05	0.000712864	0.000130077
0.130333	5.53322e-05	0.000709424	0.000129213
0.130666	5.74389e-05	0.000705898	0.000128356
0.131	5.96059e-05	0.000702292	0.000127506
0.131333	6.18344e-05	0.000698611	0.000126662
0.131666	6.41259e-05	0.000694859	0.000125825
0.132	6.64817e-05	0.000691042	0.000124993
0.132333	6.89032e-05	0.000687164	0.000124168
0.132667	7.13919e-05	0.000683229	0.00012335
0.133	7.39494e-05	0.000679243	0.000122537
0.133333	7.6577e-05	0.000675209	0.000121731
0.133667	7.92763e-05	0.000671131	0.00012093
0.134	8.2049e-05	0.000667015	0.000120136
0.134333	8.48966e-05	0.000662863	0.000119347
0.134667	8.78208e-05	0.000658679	0.000118565
0.135	9.08232e-05	0.000654467	0.000117788
0.135333	9.39055e-05	0.000650231	0.000117017
0.135667	9.70695e-05	0.000645974	0.000116252
0.136	0.000100317	0.000641699	0.000115492
0.136333	0.00010365	0.000637409	0.000114738
0.136667	0.000107069	0.000633107	0.00011399
0.137	0.000110578	0.000628797	0.000113247
0.137333	0.000114177	0.00062448	0.00011251
0.137667	0.000117869	0.00062016	0.000111778
0.138	0.000121656	0.000615838	0.000111051
0.138333	0.00012554	0.000611518	0.00011033
0.138667	0.000129522	0.000607202	0.000109613
0.139	0.000133604	0.000602891	0.000108902
0.139333	0.00013779	0.000598587	0.000108197
0.139667	0.00014208	0.000594293	0.000107496
0.14	0.000146477	0.000590011	0.0001068
0.140334	0.000150983	0.000585741	0.000106109
0.140667	0.0001556	0.000581486	0.000105424
0.141	0.000160331	0.000577247	0.000104743
0.141334	0.000165177	0.000573026	0.000104067
0.141666	0.000170141	0.000568824	0.000103395
0.142	0.000175225	0.000564642	0.000102729
0.142333	0.000180432	0.000560481	0.000102066
0.142666	0.000185763	0.000556342	0.000101409
0.143	0.000191221	0.000552227	0.000100756
0.143333	0.000196808	0.000548136	0.000100108
0.143666	0.000202526	0.00054407	9.94639e-05
0.144	0.000208379	0.00054003	9.88244e-05
0.144333	0.000214367	0.000536017	9.81892e-05
0.144667	0.000220494	0.000532032	9.75583e-05
0.145	0.000226761	0.000528074	9.69317e-05
0.145333	0.000233172	0.000524145	9.63092e-05
0.145667	0.000239728	0.000520244	9.56909e-05
0.146	0.000246431	0.000516374	9.50767e-05
0.146333	0.000253285	0.000512533	9.44666e-05
0.146667	0.00026029	0.000508722	9.38604e-05
0.147	0.00026745	0.000504942	9.32582e-05
0.147333	0.000274766	0.000501193	9.26599e-05
0.147667	0.000282241	0.000497475	9.20654e-05
0.148	0.000289877	0.000493789	9.14748e-05
0.148333	0.000297676	0.000490133	9.08879e-05
0.148667	0.00030564	0.00048651	9.03047e-05
0.149	0.00031377	0.000482918	8.97251e-05
0.149333	0.000322069	0.000479358	8.91492e-05
0.149667	0.000330539	0.000475829	8.85769e-05
0.15	0.000339182	0.000472333	8.8008e-05
0.150333	0.000347998	0.000468868	8.74426e-05
0.150667	0.00035699	0.000465435	8.68807e-05
0.151	0.000366159	0.000462034	8.63221e-05
0.151333	0.000375507	0.000458665	8.57669e-05
0.151667	0.000385035	0.000455327	8.5215e-05
0.152	0.000394743	0.000452021	8.46663e-05
0.152334	0.000404634	0.000448746	8.41208e-05
0.152667	0.000414708	0.000445502	8.35784e-05
0.153	0.000424965	0.000442289	8.30392e-05
0.153334	0.000435407	0.000439108	8.2503e-05
0.153667	0.000446033	0.000435957	8.19699e-05
0.154	0.000456844	0.000432836	8.14397e-05
0.154333	0.00046784	0.000429746	8.09125e-05
0.154666	0.000479021	0.000426686	8.03881e-05
0.155	0.000490387	0.000423656	7.98666e-05
0.155333	0.000501937	0.000420655	7.93479e-05
0.155666	0.00051367	0.000417684	7.8832e-05
0.156	0.000525585	0.000414742	7.83188e-05
0.156333	0.000537682	0.000411829	7.78082e-05
0.156666	0.000549958	0.000408945	7.73003e-05
0.157	0.000562412	0.000406089	7.6795e-05
0.157333	0.000575041	0.000403262	7.62923e-05
0.157667	0.000587845	0.000400462	7.5792e-05
0.158	0.000600819	0.00039769	7.52942e-05
0.158333	0.000613962	0.000394945	7.47989e-05
0.158667	0.000627269	0.000392227	7.43059e-05
0.159	0.000640738	0.000389536	7.38153e-05
0.159333	0.000654365	0.000386871	7.3327e-05
0.159667	0.000668145	0.000384233	7.28409e-05
0.16	0.000682075	0.000381621	7.23571e-05
0.160333	0.000696149	0.000379034	7.18755e-05
0.160667	0.000710362	0.000376472	7.1396e-05
0.161	0.000724708	0.000373936	7.09186e-05
0.161333	0.000739183	0.000371424	7.04433e-05
0.161667	0.00075378	0.000368937	6.997e-05
0.162	0.000768492	0.000366474	6.94987e-05
0.162333	0.000783312	0.000364035	6.90294e-05
0.162667	0.000798234	0.00036162	6.8562e-05
0.163	0.000813249	0.000359228	6.80964e-05
0.163333	0.00082835	0.000356858	6.76327e-05
0.163667	0.00084353	0.000354512	6.71708e-05
0.164	0.000858778	0.000352188	6.67107e-05
0.164334	0.000874086	0.000349887	6.62522e-05
0.164667	0.000889446	0.000347607	6.57955e-05
0.165	0.000904848	0.000345349	6.53404e-05
0.165334	0.000920282	0.000343112	6.4887e-05
0.165667	0.000935738	0.000340896	6.44351e-05
0.166	0.000951206	0.000338701	6.39847e-05
0.166333	0.000966675	0.000336527	6.35359e-05
0.166666	0.000982135	0.000334373	6.30885e-05
0.167	0.000997575	0.000332239	6.26425e-05
0.167333	0.00101298	0.000330125	6.2198e-05
0.167666	0.00102835	0.00032803	6.17548e-05
0.168	0.00104366	0.000325955	6.13129e-05
0.168333	0.00105891	0.000323898	6.08723e-05
0.168666	0.00107408	0.000321861	6.04329e-05
0.169	0.00108916	0.000319842	5.99948e-05
0.169333	0.00110415	0.000317841	5.95579e-05
0.169667	0.00111902	0.000315858	5.91221e-05
0.17	0.00113376	0.000313893	5.86874e-05
0.170333	0.00114838	0.000311945	5.82538e-05
0.170667	0.00116284	0.000310015	5.78212e-05
0.171	0.00117715	0.000308101	5.73896e-05
0.171333	0.00119129	0.000306205	5.6959e-05
0.171667	0.00120525	0.000304325	5.65293e-05
0.172	0.00121902	0.000302462	5.61006e-05
0.172333	0.00123259	0.000300615	5.56727e-05
0.172667	0.00124594	0.000298783	5.52456e-05
0.173	0.00125908	0.000296968	5.48194e-05
0.173333	0.00127198	0.000295168	5.43939e-05
0.173667	0.00128464	0.000293383	5.39691e-05
0.174	0.00129705	0.000291613	5.35451e-05
0.174333	0.0013092	0.000289859	5.31217e-05
0.174667	0.00132108	0.000288119	5.26989e-05
0.175	0.00133269	0.000286393	5.22767e-05
0.175333	0.00134402	0.000284682	5.18551e-05
0.175667	0.00135505	0.000282985	5.1434e-05
0.176	0.00136578	0.000281302	5.10135e-05
0.176333	0.00137622	0.000279633	5.05934e-05
0.176667	0.00138634	0.000277977	5.01737e-05
0.177	0.00139615	0.000276334	4.97544e-05
0.177334	0.00140564	0.000274705	4.93355e-05
0.177667	0.00141481	0.000273089	4.89169e-05
0.178	0.00142365	0.000271485	4.84986e-05
0.178333	0.00143216	0.000269895	4.80806e-05
0.178666	0.00144033	0.000268316	4.76628e-05
0.179	0.00144817	0.00026675	4.72452e-05
0.179333	0.00145568	0.000265197	4.68278e-05
0.179666	0.00146284	0.000263655	4.64106e-05
0.18	0.00146967	0.000262125	4.59934e-05
0.180333	0.00147616	0.000260607	4.55763e-05
0.180666	0.00148231	0.0002591	4.51593e-05
0.181	0.00148812	0.000257605	4.47422e-05
0.181333	0.00149359	0.000256121	4.43251e-05
0.181667	0.00149872	0.000254648	4.3908e-05
0.182	0.00150353	0.000253186	4.34908e-05
0.182333	0.001508	0.000251734	4.30735e-05
0.182667	0.00151214	0.000250294	4.2656e-05
0.183	0.00151595	0.000248864	4.22383e-05
0.183333	0.00151945	0.000247444	4.18205e-05
0.183667	0.00152262	0.000246034	4.14023e-05
0.184	0.00152548	0.000244635	4.09839e-05
0.184333	0.00152803	0.000243245	4.05652e-05
0.184667	0.00153027	0.000241866	4.01461e-05
0.185	0.00153221	0.000240496	3.97267e-05
0.185333	0.00153386	0.000239136	3.93069e-05
0.185667	0.00153521	0.000237785	3.88866e-05
0.186	0.00153628	0.000236443	3.84658e-05
0.186333	0.00153707	0.000235111	3.80446e-05
0.186667	0.00153759	0.000233788	3.76228e-05
0.187	0.00153784	0.000232474	3.72005e-05
0.187333	0.00153783	0.000231169	3.67775e-05
0.187667	0.00153756	0.000229872	3.6354e-05
0.188	0.00153704	0.000228584	3.59298e-05
0.188333	0.00153628	0.000227305	3.55049e-05
0.188667	0.00153529	0.000226034	3.50792e-05
0.189	0.00153406	0.000224771	3.46529e-05
0.189334	0.00153261	0.000223517	3.42257e-05
0.189667	0.00153094	0.000222271	3.37978e-05
0.19	0.00152907	0.000221033	3.3369e-05
0.190334	0.00152699	0.000219803	3.29393e-05
0.190666	0.00152471	0.00021858	3.25087e-05
0.191	0.00152224	0.000217366	3.20772e-05
0.191333	0.00151958	0.000216158	3.16448e-05
0.191666	0.00151675	0.000214959	3.12113e-05
0.192	0.00151375	0.000213767	3.07769e-05
0.192333	0.00151057	0.000212582	3.03414e-05
0.192666	0.00150724	0.000211405	2.99048e-05
0.193	0.00150376	0.000210235	2.94671e-05
0.193333	0.00150012	0.000209072	2.90282e-05
0.193666	0.00149635	0.000207916	2.85882e-05
0.194	0.00149243	0.000206766	2.8147e-05
0.194333	0.00148839	0.000205624	2.77046e-05
0.194667	0.00148422	0.000204489	2.7261e-05
0.195	0.00147992	0.00020336	2.6816e-05
0.195333	0.00147552	0.000202238	2.63698e-05
0.195667	0.001471	0.000201122	2.59223e-05
0.196	0.00146638	0.000200013	2.54734e-05
0.196333	0.00146165	0.00019891	2.50231e-05
0.196667	0.00145683	0.000197813	2.45714e-05
0.197	0.00145192	0.000196723	2.41184e-05
0.197333	0.00144692	0.000195639	2.36638e-05
0.197667	0.00144184	0.000194561	2.32079e-05
0.198	0.00143668	0.000193489	2.27504e-05
0.198333	0.00143144	0.000192423	2.22914e-05
0.198667	0.00142614	0.000191363	2.1831e-05
0.199	0.00142077	0.000190309	2.1369e-05
0.199333	0.00141534	0.000189261	2.09055e-05
0.199667	0.00140985	0.000188218	2.04404e-05
0.2	0.0014043	0.000187181	1.99738e-05
0.200333	0.00139872	0.000186149	1.95056e-05
0.200667	0.00139308	0.000185123	1.90359e-05
0.201	0.00138741	0.000184103	1.85646e-05
0.201334	0.00138171	0.000183088	1.80918e-05
0.201667	0.00137597	0.000182078	1.76174e-05
0.202	0.00137022	0.000181074	1.71415e-05
0.202334	0.00136445	0.000180075	1.66642e-05
0.202667	0.00135866	0.000179081	1.61854e-05
0.203	0.00135287	0.000178092	1.57052e-05
0.203333	0.00134707	0.000177108	1.52236e-05
0.203666	0.00134127	0.000176129	1.47408e-05
0.204	0.00133548	0.000175156	1.42568e-05
0.204333	0.00132969	0.000174187	1.37717e-05
0.204666	0.00132391	0.000173223	1.32856e-05
0.205	0.00131813	0.000172264	1.27987e-05
0.205333	0.00131237	0.00017131	1.23112e-05
0.205666	0.00130661	0.00017036	1.18233e-05
0.206	0.00130086	0.000169415	1.13352e-05
0.206333	0.00129511	0.000168475	1.08473e-05
0.206667	0.00128937	0.000167539	1.036e-05
0.207	0.00128364	0.000166608	9.87376e-06
0.207333	0.00127792	0.000165682	9.38919e-06
0.207667	0.0012722	0.00016476	8.90704e-06
0.208	0.00126648	0.000163842	8.42823e-06
0.208333	0.00126078	0.000162929	7.95391e-06
0.208667	0.00125508	0.00016202	7.48555e-06
0.209	0.00124939	0.000161116	7.025e-06
0.209333	0.0012437	0.000160216	6.57463e-06
0.209667	0.00123803	0.00015932	6.13747e-06
0.21	0.00123237	0.000158428	5.71744e-06
0.210333	0.00122671	0.00015754	5.31957e-06
0.210667	0.00122108	0.000156657	4.95026e-06
0.211	0.00121545	0.000155777	4.61755e-06
0.211333	0.00120984	0.000154902	4.33117e-06
0.211667	0.00120424	0.000154031	4.10222e-06
0.212	0.00119866	0.000153163	3.94219e-06
0.212333	0.00119309	0.0001523	3.86123e-06
0.212667	0.00118755	0.000151441	3.86587e-06
0.213	0.00118202	0.000150585	3.95741e-06
0.213333	0.00117651	0.000149734	4.13161e-06
0.213667	0.00117102	0.000148886	4.38013e-06
0.214	0.00116555	0.000148042	4.6926e-06
0.214334	0.0011601	0.000147202	5.05853e-06
0.214667	0.00115468	0.000146365	5.46849e-06
0.215	0.00114927	0.000145533	5.91455e-06
0.215333	0.00114389	0.000144704	6.39031e-06
0.215666	0.00113853	0.000143878	6.8907e-06
0.216	0.0011332	0.000143057	7.41179e-06
0.216333	0.00112789	0.000142238	7.95049e-06
0.216666	0.0011226	0.000141424	8.50442e-06
0.217	0.00111734	0.000140613	9.07168e-06
0.217333	0.00111211	0.000139806	9.65081e-06
0.217666	0.00110689	0.000139002	1.02406e-05
0.218	0.00110171	0.000138202	1.08402e-05
0.218333	0.00109655	0.000137405	1.14488e-05
0.218667	0.00109142	0.000136611	1.20658e-05
0.219	0.00108631	0.000135821	1.26908e-05
0.219333	0.00108123	0.000135035	1.33233e-05
0.219667	0.00107617	0.000134251	1.3963e-05
0.22	0.00107114	0.000133472	1.46097e-05
0.220333	0.00106614	0.000132695	1.52632e-05
0.220667	0.00106117	0.000131922	1.59232e-05
0.221	0.00105622	0.000131152	1.65897e-05
0.221333	0.0010513	0.000130386	1.72625e-05
0.221667	0.0010464	0.000129622	1.79415e-05
0.222	0.00104154	0.000128862	1.86268e-05
0.222333	0.0010367	0.000128106	1.93182e-05
0.222667	0.00103188	0.000127352	2.00156e-05
0.223	0.0010271	0.000126602	2.07192e-05
0.223333	0.00102234	0.000125854	2.14288e-05
0.223667	0.0010176	0.00012511	2.21444e-05
0.224	0.0010129	0.00012437	2.28661e-05
0.224333	0.00100822	0.000123632	2.35939e-05
0.224667	0.00100356	0.000122897	2.43278e-05
0.225	0.000998936	0.000122166	2.50677e-05
0.225333	0.000994335	0.000121437	2.58138e-05
0.225667	0.000989761	0.000120712	2.6566e-05
0.226	0.000985214	0.00011999	2.73244e-05
0.226334	0.000980692	0.000119271	2.80891e-05
0.226667	0.000976196	0.000118554	2.886e-05
0.227	0.000971727	0.000117841	2.96372e-05
0.227334	0.000967283	0.000117131	3.04208e-05
0.227666	0.000962865	0.000116424	3.12108e-05
0.228	0.000958472	0.00011572	3.20072e-05
0.228333	0.000954105	0.000115019	3.28102e-05
0.228666	0.000949763	0.000114321	3.36197e-05
0.229	0.000945446	0.000113626	3.44358e-05
0.229333	0.000941154	0.000112933	3.52586e-05
0.229666	0.000936887	0.000112244	3.60881e-05
0.23	0.000932644	0.000111558	3.69245e-05
0.230333	0.000928426	0.000110874	3.77677e-05
0.230666	0.000924232	0.000110194	3.86178e-05
0.231	0.000920063	0.000109516	3.94749e-05
0.231333	0.000915917	0.000108842	4.0339e-05
0.231667	0.000911795	0.00010817	4.12103e-05
0.232	0.000907697	0.000107501	4.20888e-05
0.232333	0.000903622	0.000106835	4.29745e-05
0.232667	0.000899571	0.000106172	4.38676e-05
0.233	0.000895543	0.000105512	4.47681e-05
0.233333	0.000891538	0.000104854	4.5676e-05
0.233667	0.000887556	0.0001042	4.65915e-05
0.234	0.000883596	0.000103548	4.75147e-05
0.234333	0.000879659	0.000102899	4.84455e-05
0.234667	0.000875744	0.000102253	4.93841e-05
0.235	0.000871851	0.00010161	5.03306e-05
0.235333	0.00086798	0.000100969	5.1285e-05
0.235667	0.000864131	0.000100332	5.22475e-05
0.236	0.000860303	9.9697e-05	5.3218e-05
0.236333	0.000856497	9.90651e-05	5.41967e-05
0.236667	0.000852712	9.8436e-05	5.51837e-05
0.237	0.000848948	9.78097e-05	5.6179e-05
0.237333	0.000845205	9.71862e-05	5.71828e-05
0.237667	0.000841482	9.65654e-05	5.81951e-05
0.238	0.00083778	9.59475e-05	5.9216e-05
0.238334	0.000834099	9.53324e-05	6.02456e-05
0.238667	0.000830437	9.47201e-05	6.1284e-05
0.239	0.000826796	9.41105e-05	6.23313e-05
0.239334	0.000823174	9.35038e-05	6.33875e-05
0.239667	0.000819572	9.28998e-05	6.44528e-05
0.24	0.00081599	9.22986e-05	6.55272e-05
0.240333	0.000812427	9.17002e-05	6.66109e-05
0.240666	0.000808883	9.11046e-05	6.77039e-05
0.241	0.000805358	9.05118e-05	6.88064e-05
0.241333	0.000801852	8.99217e-05	6.99184e-05
0.241666	0.000798364	8.93345e-05	7.104e-05
0.242	0.000794895	8.875e-05	7.21713e-05
0.242333	0.000791444	8.81683e-05	7.33125e-05
0.242666	0.000788011	8.75894e-05	7.44636e-05
0.243	0.000784597	8.70132e-05	7.56247e-05
0.243333	0.0007812	8.64399e-05	7.67959e-05
0.243667	0.000777821	8.58693e-05	7.79774e-05
0.244	0.000774459	8.53015e-05	7.91692e-05
0.244333	0.000771114	8.47365e-05	8.03715e-05
0.244667	0.000767787	8.41742e-05	8.15843e-05
0.245	0.000764477	8.36148e-05	8.28077e-05
0.245333	0.000761184	8.30582e-05	8.4042e-05
0.245667	0.000757907	8.25043e-05	8.52871e-05
0.246	0.000754647	8.19532e-05	8.65431e-05
0.246333	0.000751404	8.1405e-05	8.78103e-05
0.246667	0.000748177	8.08595e-05	8.90887e-05
0.247	0.000744965	8.03168e-05	9.03784e-05
0.247333	0.00074177	7.97769e-05	9.16795e-05
0.247667	0.000738591	7.92399e-05	9.29922e-05
0.248	0.000735427	7.87056e-05	9.43166e-05
0.248333	0.000732279	7.81742e-05	9.56527e-05
0.248667	0.000729147	7.76455e-05	9.70008e-05
0.249	0.000726029	7.71197e-05	9.83609e-05
0.249333	0.000722927	7.65967e-05	9.97331e-05
0.249667	0.00071984	7.60766e-05	0.000101118
0.25	0.000716767	7.55592e-05	0.000102514
0.250333	0.00071371	7.50447e-05	0.000103924
0.250667	0.000710667	7.45331e-05	0.000105346
0.251	0.000707638	7.40242e-05	0.000106781
0.251334	0.000704624	7.35183e-05	0.000108228
0.251667	0.000701624	7.30152e-05	0.000109689
0.252	0.000698638	7.25149e-05	0.000111163
0.252333	0.000695666	7.20175e-05	0.00011265
0.252666	0.000692708	7.1523e-05	0.000114151
0.253	0.000689763	7.10313e-05	0.000115665
0.253333	0.000686832	7.05425e-05	0.000117193
0.253666	0.000683915	7.00566e-05	0.000118735
0.254	0.000681011	6.95736e-05	0.00012029
0.254333	0.00067812	6.90935e-05	0.00012186
0.254666	0.000675242	6.86163e-05	0.000123444
0.255	0.000672377	6.8142e-05	0.000125043
0.255333	0.000669525	6.76706e-05	0.000126656
0.255667	0.000666686	6.72021e-05	0.000128283
0.256	0.00066386	6.67366e-05	0.000129926
0.256333	0.000661046	6.6274e-05	0.000131583
0.256667	0.000658245	6.58143e-05	0.000133256
0.257	0.000655455	6.53576e-05	0.000134943
0.257333	0.000652679	6.49039e-05	0.000136647
0.257667	0.000649914	6.44531e-05	0.000138366
0.258	0.000647161	6.40053e-05	0.0001401
0.258333	0.00064442	6.35605e-05	0.00014185
0.258667	0.000641691	6.31187e-05	0.000143617
0.259	0.000638974	6.26799e-05	0.0001454
0.259333	0.000636268	6.22441e-05	0.000147199
0.259667	0.000633574	6.18113e-05	0.000149014
0.26	0.000630891	6.13815e-05	0.000150846
0.260333	0.00062822	6.09548e-05	0.000152695
0.260667	0.000625559	6.05311e-05	0.000154561
0.261	0.00062291	6.01105e-05	0.000156445
0.261333	0.000620272	5.9693e-05	0.000158345
0.261667	0.000617645	5.92786e-05	0.000160263
0.262	0.000615029	5.88672e-05	0.000162199
0.262333	0.000612423	5.8459e-05	0.000164153
0.262667	0.000609828	5.80539e-05	0.000166124
0.263	0.000607244	5.76519e-05	0.000168114
0.263334	0.00060467	5.7253e-05	0.000170123
0.263667	0.000602107	5.68574e-05	0.000172149
0.264	0.000599554	5.64649e-05	0.000174195
0.264334	0.000597011	5.60756e-05	0.000176259
0.264666	0.000594479	5.56895e-05	0.000178343
0.265	0.000591956	5.53066e-05	0.000180446
0.265333	0.000589444	5.49269e-05	0.000182568
0.265666	0.000586941	5.45506e-05	0.00018471
0.266	0.000584449	5.41775e-05	0.000186872
0.266333	0.000581966	5.38076e-05	0.000189054
0.266666	0.000579493	5.34411e-05	0.000191256
0.267	0.000577029	5.3078e-05	0.000193479
0.267333	0.000574575	5.27182e-05	0.000195722
0.267666	0.000572131	5.23617e-05	0.000197986
0.268	0.000569696	5.20087e-05	0.000200272
0.268333	0.00056727	5.1659e-05	0.000202578
0.268667	0.000564853	5.13129e-05	0.000204906
0.269	0.000562446	5.09702e-05	0.000207255
0.269333	0.000560048	5.06309e-05	0.000209627
0.269667	0.000557659	5.02953e-05	0.00021202
0.27	0.000555279	4.99631e-05	0.000214436
0.270333	0.000552907	4.96346e-05	0.000216874
0.270667	0.000550545	4.93096e-05	0.000219335
0.271	0.000548192	4.89883e-05	0.000221818
0.271333	0.000545847	4.86707e-05	0.000224325
0.271667	0.000543511	4.83568e-05	0.000226855
0.272	0.000541183	4.80467e-05	0.000229409
0.272333	0.000538864	4.77403e-05	0.000231987
0.272667	0.000536554	4.74378e-05	0.000234589
0.273	0.000534252	4.71391e-05	0.000237214
0.273333	0.000531958	4.68444e-05	0.000239865
0.273667	0.000529673	4.65536e-05	0.00024254
0.274	0.000527396	4.62668e-05	0.00024524
0.274333	0.000525127	4.59841e-05	0.000247965
0.274667	0.000522867	4.57054e-05	0.000250716
0.275	0.000520614	4.54309e-05	0.000253492
0.275333	0.00051837	4.51607e-05	0.000256294
0.275667	0.000516133	4.48947e-05	0.000259122
0.276	0.000513905	4.4633e-05	0.000261977
0.276334	0.000511684	4.43757e-05	0.000264858
0.276667	0.000509471	4.41228e-05	0.000267767
0.277	0.000507266	4.38745e-05	0.000270702
0.277333	0.000505069	4.36307e-05	0.000273664
0.277666	0.000502879	4.33916e-05	0.000276655
0.278	0.000500697	4.31573e-05	0.000279673
0.278333	0.000498523	4.29277e-05	0.000282719
0.278666	0.000496356	4.2703e-05	0.000285794
0.279	0.000494197	4.24833e-05	0.000288897
0.279333	0.000492045	4.22686e-05	0.00029203
0.279666	0.000489901	4.20591e-05	0.000295191
0.28	0.000487764	4.18548e-05	0.000298382
0.280333	0.000485634	4.16558e-05	0.000301603
0.280667	0.000483512	4.14623e-05	0.000304854
0.281	0.000481397	4.12743e-05	0.000308135
0.281333	0.000479289	4.10919e-05	0.000311446
0.281667	0.000477188	4.09152e-05	0.000314789
0.282	0.000475095	4.07444e-05	0.000318162
0.282333	0.000473009	4.05795e-05	0.000321567
0.282667	0.000470929	4.04207e-05	0.000325004
0.283	0.000468857	4.02681e-05	0.000328472
0.283333	0.000466792	4.01218e-05	0.000331973
0.283667	0.000464733	3.99819e-05	0.000335506
0.284	0.000462682	3.98487e-05	0.000339073
0.284333	0.000460638	3.97221e-05	0.000342672
0.284667	0.0004586	3.96024e-05	0.000346305
0.285	0.000456569	3.94896e-05	0.000349971
0.285333	0.000454545	3.9384e-05	0.000353672
0.285667	0.000452528	3.92856e-05	0.000357407
0.286	0.000450518	3.91947e-05	0.000361177
0.286333	0.000448514	3.91113e-05	0.000364981
0.286667	0.000446517	3.90356e-05	0.000368821
0.287	0.000444527	3.89679e-05	0.000372697
0.287333	0.000442543	3.89081e-05	0.000376608
0.287667	0.000440566	3.88566e-05	0.000380555
0.288	0.000438595	3.88134e-05	0.00038454
0.288334	0.000436632	3.87787e-05	0.000388561
0.288667	0.000434674	3.87527e-05	0.000392619
0.289	0.000432723	3.87356e-05	0.000396715
0.289333	0.000430779	3.87274e-05	0.000400848
0.289666	0.000428841	3.87285e-05	0.00040502
0.29	0.00042691	3.8739e-05	0.00040923
0.290333	0.000424985	3.8759e-05	0.000413479
0.290666	0.000423067	3.87886e-05	0.000417767
0.291	0.000421155	3.88282e-05	0.000422095
0.291333	0.000419249	3.88778e-05	0.000426463
0.291666	0.00041735	3.89377e-05	0.000430871
0.292	0.000415457	3.90079e-05	0.000435319
0.292333	0.00041357	3.90887e-05	0.000439808
0.292667	0.00041169	3.91803e-05	0.000444339
0.293	0.000409816	3.92827e-05	0.000448911
0.293333	0.000407949	3.93962e-05	0.000453525
0.293667	0.000406088	3.95209e-05	0.000458182
0.294	0.000404233	3.9657e-05	0.000462881
0.294333	0.000402385	3.98047e-05	0.000467623
0.294667	0.000400542	3.99641e-05	0.000472409
0.295	0.000398707	4.01354e-05	0.000477238
0.295333	0.000396877	4.03186e-05	0.000482112
0.295667	0.000395054	4.05141e-05	0.00048703
0.296	0.000393237	4.07218e-05	0.000491993
0.296333	0.000391426	4.0942e-05	0.000497001
0.296667	0.000389622	4.11749e-05	0.000502055
0.297	0.000387824	4.14204e-05	0.000507154
0.297333	0.000386032	4.16788e-05	0.000512301
0.297667	0.000384247	4.19502e-05	0.000517494
0.298	0.000382468	4.22347e-05	0.000522734
0.298333	0.000380695	4.25325e-05	0.000528022
0.298667	0.000378929	4.28436e-05	0.000533357
0.299	0.000377169	4.31682e-05	0.000538741
0.299333	0.000375415	4.35064e-05	0.000544174
0.299667	0.000373668	4.38582e-05	0.000549656
0.3	0.000371927	4.42239e-05	0.000555187
0.300334	0.000370193	4.46035e-05	0.000560769
0.300667	0.000368465	4.4997e-05	0.0005664
0.301	0.000366743	4.54047e-05	0.000572083
0.301333	0.000365028	4.58265e-05	0.000577816
0.301666	0.00036332	4.62627e-05	0.000583601
0.302	0.000361618	4.67131e-05	0.000589438
0.302333	0.000359923	4.7178e-05	0.000595328
0.302666	0.000358234	4.76575e-05	0.00060127
0.303	0.000356552	4.81515e-05	0.000607265
0.303333	0.000354877	4.86602e-05	0.000613314
0.303666	0.000353208	4.91837e-05	0.000619417
0.304	0.000351547	4.9722e-05	0.000625575
0.304333	0.000349892	5.02752e-05	0.000631787
0.304666	0.000348243	5.08433e-05	0.000638055
0.305	0.000346602	5.14265e-05	0.000644378
0.305333	0.000344968	5.20248e-05	0.000650758
0.305667	0.00034334	5.26382e-05	0.000657194
0.306	0.00034172	5.32669e-05	0.000663687
0.306333	0.000340107	5.39108e-05	0.000670237
0.306667	0.000338501	5.45702e-05	0.000676846
0.307	0.000336902	5.52449e-05	0.000683512
0.307333	0.000335311	5.59352e-05	0.000690238
0.307667	0.000333727	5.66409e-05	0.000697023
0.308	0.00033215	5.73623e-05	0.000703867
0.308333	0.000330581	5.80994e-05	0.000710771
0.308667	0.000329019	5.88522e-05	0.000717736
0.309	0.000327466	5.96208e-05	0.000724762
0.309333	0.00032592	6.04053e-05	0.000731849
0.309667	0.000324381	6.12057e-05	0.000738998
0.31	0.000322851	6.20222e-05	0.00074621
0.310333	0.000321329	6.28546e-05	0.000753484
0.310667	0.000319815	6.37033e-05	0.000760821
0.311	0.000318309	6.45681e-05	0.000768222
0.311333	0.000316811	6.54492e-05	0.000775687
0.311667	0.000315322	6.63466e-05	0.000783217
0.312	0.000313842	6.72605e-05	0.000790811
0.312333	0.00031237	6.81908e-05	0.000798471
0.312667	0.000310907	6.91377e-05	0.000806197
0.313	0.000309453	7.01013e-05	0.00081399
0.313334	0.000308008	7.10816e-05	0.000821849
0.313666	0.000306572	7.20786e-05	0.000829775
0.314	0.000305146	7.30925e-05	0.000837769
0.314333	0.000303729	7.41234e-05	0.000845832
0.314666	0.000302322	7.51713e-05	0.000853963
0.315	0.000300924	7.62364e-05	0.000862163
0.315333	0.000299537	7.73186e-05	0.000870432
0.315666	0.000298159	7.84182e-05	0.000878772
0.316	0.000296792	7.95351e-05	0.000887182
0.316333	0.000295436	8.06695e-05	0.000895663
0.316666	0.00029409	8.18214e-05	0.000904216
0.317	0.000292755	8.2991e-05	0.00091284
0.317333	0.000291431	8.41784e-05	0.000921537
0.317667	0.000290119	8.53836e-05	0.000930306
0.318	0.000288818	8.66067e-05	0.000939149
0.318333	0.000287528	8.78479e-05	0.000948065
0.318667	0.000286251	8.91072e-05	0.000957056
0.319	0.000284985	9.03848e-05	0.000966121
0.319333	0.000283732	9.16807e-05	0.000975261
0.319667	0.000282492	9.2995e-05	0.000984477
0.32	0.000281265	9.43279e-05	0.000993768
0.320333	0.00028005	9.56795e-05	0.00100314
0.320667	0.000278849	9.70498e-05	0.00101258
0.321	0.000277662	9.8439e-05	0.0010221
0.321333	0.000276489	9.98472e-05	0.0010317
0.321667	0.00027533	0.000101275	0.00104138
0.322	0.000274185	0.000102721	0.00105114
0.322333	0.000273055	0.000104187	0.00106097
0.322667	0.000271941	0.000105672	0.00107089
0.323	0.000270841	0.000107177	0.00108089
0.323333	0.000269758	0.000108702	0.00109096
0.323667	0.000268691	0.000110246	0.00110112
0.324	0.00026764	0.00011181	0.00111136
0.324333	0.000266606	0.000113395	0.00112168
0.324667	0.000265589	0.000114999	0.00113208
0.325	0.000264589	0.000116624	0.00114256
0.325334	0.000263608	0.000118269	0.00115313
0.325667	0.000262645	0.000119935	0.00116378
0.326	0.0002617	0.000121621	0.00117452
0.326333	0.000260774	0.000123328	0.00118534
0.326666	0.000259868	0.000125056	0.00119624
0.327	0.000258982	0.000126806	0.00120723
0.327333	0.000258116	0.000128576	0.00121831
0.327666	0.000257271	0.000130368	0.00122947
0.328	0.000256447	0.000132181	0.00124071
0.328333	0.000255645	0.000134016	0.00125205
0.328666	0.000254865	0.000135872	0.00126347
0.329	0.000254107	0.000137751	0.00127498
0.329333	0.000253372	0.000139651	0.00128657
0.329667	0.000252661	0.000141574	0.00129826
0.33	0.000251973	0.000143519	0.00131003
0.330333	0.00025131	0.000145486	0.00132189
0.330667	0.000250673	0.000147476	0.00133384
0.331	0.00025006	0.000149488	0.00134588
0.331333	0.000249473	0.000151524	0.00135802
0.331667	0.000248913	0.000153582	0.00137024
0.332	0.00024838	0.000155663	0.00138255
0.332333	0.000247875	0.000157768	0.00139495
0.332667	0.000247397	0.000159896	0.00140745
0.333	0.000246948	0.000162048	0.00142004
0.333333	0.000246529	0.000164224	0.00143272
0.333667	0.000246138	0.000166423	0.00144549
0.334	0.000245778	0.000168646	0.00145835
0.334333	0.000245449	0.000170894	0.00147131
0.334667	0.000245151	0.000173166	0.00148436
0.335	0.000244885	0.000175462	0.0014975
0.335333	0.000244652	0.000177783	0.00151074
0.335667	0.000244451	0.000180128	0.00152407
0.336	0.000244284	0.000182499	0.0015375
0.336333	0.000244151	0.000184894	0.00155102
0.336667	0.000244053	0.000187315	0.00156464
0.337	0.000243989	0.000189761	0.00157835
0.337334	0.000243962	0.000192233	0.00159216
0.337667	0.00024397	0.00019473	0.00160606
0.338	0.000244016	0.000197253	0.00162006
0.338333	0.000244099	0.000199803	0.00163416
0.338666	0.000244219	0.000202378	0.00164835
0.339	0.000244379	0.000204979	0.00166264
0.339333	0.000244577	0.000207607	0.00167702
0.339666	0.000244814	0.000210262	0.0016915
0.34	0.000245092	0.000212943	0.00170608
0.340333	0.000245409	0.000215652	0.00172075
0.340666	0.000245768	0.000218387	0.00173553
0.341	0.000246168	0.000221149	0.0017504
0.341333	0.000246611	0.000223939	0.00176537
0.341666	0.000247095	0.000226757	0.00178043
0.342	0.000247622	0.000229602	0.00179559
0.342333	0.000248193	0.000232475	0.00181085
0.342667	0.000248807	0.000235376	0.00182621
0.343	0.000249465	0.000238305	0.00184167
0.343333	0.000250168	0.000241262	0.00185723
0.343667	0.000250916	0.000244248	0.00187288
0.344	0.000251709	0.000247263	0.00188863
0.344333	0.000252548	0.000250306	0.00190448
0.344667	0.000253433	0.000253378	0.00192043
0.345	0.000254364	0.00025648	0.00193647
0.345333	0.000255342	0.00025961	0.00195261
0.345667	0.000256367	0.00026277	0.00196885
0.346	0.000257439	0.00026596	0.00198519
0.346333	0.000258559	0.000269179	0.00200163
0.346667	0.000259727	0.000272429	0.00201817
0.347	0.000260943	0.000275708	0.0020348
0.347333	0.000262208	0.000279017	0.00205153
0.347667	0.000263521	0.000282357	0.00206836
0.348	0.000264884	0.000285728	0.00208528
0.348333	0.000266295	0.000289129	0.0021023
0.348667	0.000267756	0.000292561	0.00211942
0.349	0.000269266	0.000296024	0.00213664
0.349333	0.000270826	0.000299518	0.00215395
0.349667	0.000272436	0.000303044	0.00217136
0.35	0.000274096	0.000306601	0.00218887
0.350334	0.000275806	0.000310189	0.00220647
0.350666	0.000277566	0.00031381	0.00222416
0.351	0.000279377	0.000317462	0.00224196
0.351333	0.000281238	0.000321146	0.00225984
0.351666	0.000283151	0.000324863	0.00227783
0.352	0.000285114	0.000328612	0.0022959
0.352333	0.000287127	0.000332394	0.00231407
0.352666	0.000289192	0.000336208	0.00233234
0.353	0.000291308	0.000340055	0.00235069
0.353333	0.000293475	0.000343935	0.00236914
0.353666	0.000295693	0.000347849	0.00238769
0.354	0.000297962	0.000351796	0.00240632
0.354333	0.000300282	0.000355776	0.00242505
0.354667	0.000302654	0.00035979	0.00244386
0.355	0.000305077	0.000363837	0.00246277
0.355333	0.000307551	0.000367919	0.00248177
0.355667	0.000310077	0.000372034	0.00250086
0.356	0.000312654	0.000376184	0.00252003
0.356333	0.000315282	0.000380368	0.0025393
0.356667	0.000317962	0.000384587	0.00255865
0.357	0.000320694	0.000388841	0.00257809
0.357333	0.000323476	0.000393129	0.00259762
0.357667	0.000326311	0.000397452	0.00261723
0.358	0.000329196	0.00040181	0.00263692
0.358333	0.000332134	0.000406204	0.0026567
0.358667	0.000335122	0.000410633	0.00267657
0.359	0.000338163	0.000415097	0.00269652
0.359333	0.000341254	0.000419598	0.00271655
0.359667	0.000344398	0.000424133	0.00273666
0.36	0.000347592	0.000428705	0.00275685
0.360333	0.000350839	0.000433313	0.00277712
0.360667	0.000354137	0.000437958	0.00279747
0.361	0.000357486	0.000442638	0.0028179
0.361333	0.000360887	0.000447355	0.00283841
0.361667	0.00036434	0.000452109	0.00285899
0.362	0.000367844	0.0004569	0.00287965
0.362334	0.0003714	0.000461727	0.00290038
0.362667	0.000375007	0.000466591	0.00292118
0.363	0.000378666	0.000471493	0.00294206
0.363333	0.000382377	0.000476432	0.00296301
0.363666	0.000386139	0.000481408	0.00298403
0.364	0.000389954	0.000486422	0.00300511
0.364333	0.00039382	0.000491473	0.00302627
0.364666	0.000397737	0.000496563	0.00304749
0.365	0.000401707	0.00050169	0.00306878
0.365333	0.000405729	0.000506855	0.00309013
0.365666	0.000409802	0.000512058	0.00311155
0.366	0.000413928	0.0005173	0.00313303
0.366333	0.000418106	0.00052258	0.00315457
0.366667	0.000422336	0.000527898	0.00317617
0.367	0.000426618	0.000533256	0.00319783
0.367333	0.000430952	0.000538651	0.00321955
0.367667	0.000435339	0.000544086	0.00324132
0.368	0.000439778	0.00054956	0.00326314
0.368333	0.000444269	0.000555072	0.00328502
0.368667	0.000448813	0.000560624	0.00330696
0.369	0.00045341	0.000566215	0.00332894
0.369333	0.00045806	0.000571845	0.00335097
0.369667	0.000462762	0.000577515	0.00337305
0.37	0.000467518	0.000583224	0.00339517
0.370333	0.000472326	0.000588973	0.00341734
0.370667	0.000477187	0.000594762	0.00343956
0.371	0.000482102	0.00060059	0.00346181
0.371333	0.00048707	0.000606459	0.00348411
0.371667	0.000492092	0.000612367	0.00350644
0.372	0.000497167	0.000618316	0.00352881
0.372333	0.000502296	0.000624304	0.00355122
0.372667	0.000507479	0.000630333	0.00357366
0.373	0.000512716	0.000636402	0.00359613
0.373333	0.000518007	0.000642512	0.00361863
0.373667	0.000523352	0.000648662	0.00364117
0.374	0.000528752	0.000654853	0.00366372
0.374334	0.000534206	0.000661084	0.00368631
0.374667	0.000539715	0.000667356	0.00370892
0.375	0.000545278	0.000673668	0.00373155
0.375333	0.000550897	0.000680022	0.0037542
0.375666	0.000556571	0.000686416	0.00377687
0.376	0.0005623	0.000692851	0.00379955
0.376333	0.000568085	0.000699327	0.00382225
0.376666	0.000573925	0.000705845	0.00384496
0.377	0.000579821	0.000712403	0.00386769
0.377333	0.000585773	0.000719002	0.00389042
0.377666	0.000591782	0.000725643	0.00391316
0.378	0.000597846	0.000732324	0.00393591
0.378333	0.000603968	0.000739047	0.00395866
0.378666	0.000610145	0.000745812	0.00398141
0.379	0.00061638	0.000752617	0.00400416
0.379333	0.000622672	0.000759464	0.00402691
0.379667	0.000629021	0.000766352	0.00404966
0.38	0.000635428	0.000773282	0.0040724
0.380333	0.000641892	0.000780252	0.00409513
0.380667	0.000648414	0.000787265	0.00411785
0.381	0.000654994	0.000794319	0.00414056
0.381333	0.000661633	0.000801414	0.00416325
0.381667	0.000668329	0.00080855	0.00418593
0.382	0.000675085	0.000815728	0.00420859
0.382333	0.000681899	0.000822948	0.00423123
0.382667	0.000688773	0.000830209	0.00425385
0.383	0.000695706	0.000837511	0.00427644
0.383333	0.000702698	0.000844855	0.00429901
0.383667	0.00070975	0.00085224	0.00432155
0.384	0.000716862	0.000859666	0.00434406
0.384333	0.000724034	0.000867134	0.00436653
0.384667	0.000731266	0.000874643	0.00438898
0.385	0.000738559	0.000882194	0.00441138
0.385333	0.000745913	0.000889786	0.00443375
0.385667	0.000753328	0.000897419	0.00445607
0.386	0.000760804	0.000905093	0.00447835
0.386333	0.000768341	0.000912808	0.00450059
0.386667	0.000775941	0.000920564	0.00452278
0.387	0.000783602	0.000928362	0.00454492
0.387334	0.000791325	0.0009362	0.00456701
0.387666	0.000799111	0.000944079	0.00458905
0.388	0.000806959	0.000951999	0.00461103
0.388333	0.000814871	0.00095996	0.00463295
0.388666	0.000822845	0.000967962	0.00465481
0.389	0.000830882	0.000976004	0.00467661
0.389333	0.000838983	0.000984087	0.00469835
0.389666	0.000847148	0.00099221	0.00472002
0.39	0.000855377	0.00100037	0.00474162
0.390333	0.00086367	0.00100858	0.00476315
0.390666	0.000872028	0.00101682	0.00478461
0.391	0.00088045	0.00102511	0.004806
0.391333	0.000888937	0.00103343	0.0048273
0.391667	0.00089749	0.00104179	0.00484853
0.392	0.000906107	0.0010502	0.00486968
0.392333	0.000914791	0.00105864	0.00489075
0.392667	0.00092354	0.00106712	0.00491173
0.393	0.000932355	0.00107564	0.00493263
0.393333	0.000941237	0.00108421	0.00495343
0.393667	0.000950185	0.00109281	0.00497415
0.394	0.0009592	0.00110145	0.00499477
0.394333	0.000968282	0.00111012	0.0050153
0.394667	0.000977432	0.00111884	0.00503573
0.395	0.000986648	0.00112759	0.00505607
0.395333	0.000995933	0.00113639	0.0050763
0.395667	0.00100529	0.00114522	0.00509643
0.396	0.00101471	0.00115409	0.00511645
0.396333	0.0010242	0.001163	0.00513637
0.396667	0.00103375	0.00117194	0.00515618
0.397	0.00104338	0.00118092	0.00517589
0.397333	0.00105308	0.00118994	0.00519548
0.397667	0.00106284	0.001199	0.00521495
0.398	0.00107267	0.00120809	0.00523431
0.398333	0.00108258	0.00121722	0.00525355
0.398667	0.00109255	0.00122638	0.00527268
0.399	0.0011026	0.00123558	0.00529168
0.399334	0.00111271	0.00124482	0.00531056
0.399666	0.0011229	0.00125409	0.00532932
0.4	0.00113316	0.0012634	0.00534795
0.400333	0.00114348	0.00127275	0.00536645
0.400666	0.00115388	0.00128212	0.00538482
0.401	0.00116435	0.00129154	0.00540306
0.401333	0.00117489	0.00130098	0.00542117
0.401666	0.00118551	0.00131047	0.00543915
0.402	0.00119619	0.00131998	0.00545699
0.402333	0.00120695	0.00132953	0.00547469
0.402666	0.00121778	0.00133911	0.00549225
0.403	0.00122869	0.00134873	0.00550967
0.403333	0.00123967	0.00135837	0.00552695
0.403667	0.00125072	0.00136805	0.00554409
0.404	0.00126184	0.00137776	0.00556109
0.404333	0.00127304	0.00138751	0.00557793
0.404667	0.00128431	0.00139728	0.00559463
0.405	0.00129565	0.00140709	0.00561118
0.405333	0.00130707	0.00141692	0.00562759
0.405667	0.00131856	0.00142679	0.00564384
0.406	0.00133013	0.00143669	0.00565993
0.406333	0.00134177	0.00144661	0.00567588
0.406667	0.00135349	0.00145657	0.00569167
0.407	0.00136528	0.00146655	0.0057073
0.407333	0.00137715	0.00147657	0.00572278
0.407667	0.00138909	0.00148661	0.00573809
0.408	0.00140111	0.00149668	0.00575325
0.408333	0.0014132	0.00150677	0.00576825
0.408667	0.00142537	0.0015169	0.00578308
0.409	0.00143762	0.00152705	0.00579776
0.409333	0.00144994	0.00153722	0.00581227
0.409667	0.00146234	0.00154742	0.00582661
0.41	0.00147481	0.00155765	0.00584079
0.410333	0.00148736	0.0015679	0.00585481
0.410667	0.00149999	0.00157818	0.00586865
0.411	0.0015127	0.00158848	0.00588233
0.411334	0.00152548	0.00159881	0.00589584
0.411667	0.00153834	0.00160916	0.00590918
0.412	0.00155127	0.00161953	0.00592235
0.412333	0.00156429	0.00162992	0.00593535
0.412666	0.00157738	0.00164033	0.00594818
0.413	0.00159055	0.00165077	0.00596084
0.413333	0.00160379	0.00166123	0.00597332
0.413666	0.00161712	0.00167171	0.00598563
0.414	0.00163052	0.0016822	0.00599777
0.414333	0.001644	0.00169272	0.00600973
0.414666	0.00165756	0.00170326	0.00602151
0.415	0.0016712	0.00171381	0.00603312
0.415333	0.00168491	0.00172438	0.00604456
0.415666	0.00169871	0.00173497	0.00605582
0.416	0.00171258	0.00174558	0.0060669
0.416333	0.00172653	0.0017562	0.00607781
0.416667	0.00174056	0.00176684	0.00608854
0.417	0.00175467	0.00177749	0.00609909
0.417333	0.00176885	0.00178816	0.00610946
0.417667	0.00178312	0.00179884	0.00611965
0.418	0.00179746	0.00180954	0.00612967
0.418333	0.00181189	0.00182025	0.00613951
0.418667	0.00182639	0.00183097	0.00614917
0.419	0.00184097	0.00184171	0.00615865
0.419333	0.00185563	0.00185245	0.00616796
0.419667	0.00187037	0.00186321	0.00617708
0.42	0.00188519	0.00187397	0.00618603
0.420333	0.00190009	0.00188475	0.00619479
0.420667	0.00191506	0.00189553	0.00620338
0.421	0.00193012	0.00190633	0.00621179
0.421333	0.00194525	0.00191713	0.00622002
0.421667	0.00196047	0.00192793	0.00622808
0.422	0.00197576	0.00193875	0.00623595
0.422333	0.00199113	0.00194957	0.00624365
0.422667	0.00200659	0.00196039	0.00625116
0.423	0.00202212	0.00197123	0.00625851
0.423333	0.00203772	0.00198206	0.00626567
0.423667	0.00205341	0.0019929	0.00627265
0.424	0.00206918	0.00200374	0.00627946
0.424333	0.00208503	0.00201458	0.0062861
0.424666	0.00210095	0.00202543	0.00629255
0.425	0.00211695	0.00203627	0.00629883
0.425333	0.00213304	0.00204712	0.00630494
0.425666	0.0021492	0.00205796	0.00631087
0.426	0.00216543	0.0020688	0.00631662
0.426333	0.00218175	0.00207965	0.0063222
0.426666	0.00219815	0.00209048	0.00632761
0.427	0.00221462	0.00210132	0.00633284
0.427333	0.00223117	0.00211215	0.00633791
0.427666	0.0022478	0.00212298	0.00634279
0.428	0.00226451	0.0021338	0.00634751
0.428333	0.00228129	0.00214462	0.00635206
0.428667	0.00229816	0.00215543	0.00635643
0.429	0.0023151	0.00216623	0.00636064
0.429333	0.00233211	0.00217703	0.00636468
0.429667	0.00234921	0.00218781	0.00636854
0.43	0.00236638	0.00219859	0.00637224
0.430333	0.00238363	0.00220936	0.00637578
0.430667	0.00240095	0.00222011	0.00637914
0.431	0.00241835	0.00223085	0.00638234
0.431333	0.00243583	0.00224159	0.00638538
0.431667	0.00245338	0.0022523	0.00638825
0.432	0.00247101	0.00226301	0.00639096
0.432333	0.00248871	0.0022737	0.0063935
0.432667	0.00250649	0.00228438	0.00639589
0.433	0.00252435	0.00229504	0.00639811
0.433333	0.00254228	0.00230568	0.00640017
0.433667	0.00256028	0.00231631	0.00640207
0.434	0.00257836	0.00232691	0.00640382
0.434333	0.00259651	0.0023375	0.0064054
0.434667	0.00261473	0.00234807	0.00640683
0.435	0.00263303	0.00235862	0.00640811
0.435333	0.0026514	0.00236915	0.00640923
0.435667	0.00266985	0.00237966	0.00641019
0.436	0.00268836	0.00239014	0.006411
0.436334	0.00270695	0.0024006	0.00641166
0.436666	0.00272561	0.00241104	0.00641217
0.437	0.00274435	0.00242145	0.00641253
0.437333	0.00276315	0.00243184	0.00641274
0.437666	0.00278202	0.0024422	0.0064128
0.438	0.00280097	0.00245254	0.00641272
0.438333	0.00281998	0.00246285	0.00641248
0.438666	0.00283907	0.00247313	0.00641211
0.439	0.00285822	0.00248338	0.00641158
0.439333	0.00287744	0.0024936	0.00641092
0.439666	0.00289673	0.00250379	0.00641011
0.44	0.00291609	0.00251395	0.00640917
0.440333	0.00293552	0.00252407	0.00640808
0.440666	0.00295501	0.00253417	0.00640685
0.441	0.00297457	0.00254423	0.00640549
0.441333	0.0029942	0.00255426	0.00640398
0.441667	0.00301389	0.00256425	0.00640235
0.442	0.00303365	0.00257421	0.00640058
0.442333	0.00305347	0.00258413	0.00639867
0.442667	0.00307336	0.00259401	0.00639663
0.443	0.00309331	0.00260386	0.00639447
0.443333	0.00311333	0.00261367	0.00639217
0.443667	0.0031334	0.00262344	0.00638974
0.444	0.00315354	0.00263317	0.00638718
0.444333	0.00317374	0.00264286	0.0063845
0.444667	0.003194	0.00265251	0.00638169
0.445	0.00321433	0.00266211	0.00637876
0.445333	0.00323471	0.00267168	0.0063757
0.445667	0.00325515	0.0026812	0.00637252
0.446	0.00327565	0.00269068	0.00636922
0.446333	0.00329621	0.00270011	0.0063658
0.446667	0.00331683	0.0027095	0.00636226
0.447	0.0033375	0.00271884	0.00635861
0.447333	0.00335823	0.00272814	0.00635483
0.447667	0.00337902	0.00273739	0.00635094
0.448	0.00339986	0.00274659	0.00634694
0.448334	0.00342076	0.00275574	0.00634282
0.448667	0.00344171	0.00276484	0.00633859
0.449	0.00346271	0.0027739	0.00633425
0.449333	0.00348377	0.0027829	0.0063298
0.449666	0.00350487	0.00279185	0.00632524
0.45	0.00352603	0.00280075	0.00632058
0.450333	0.00354724	0.0028096	0.0063158
0.450666	0.0035685	0.0028184	0.00631093
0.451	0.00358981	0.00282714	0.00630594
0.451333	0.00361116	0.00283583	0.00630086
0.451666	0.00363256	0.00284446	0.00629567
0.452	0.00365401	0.00285304	0.00629038
0.452333	0.00367551	0.00286156	0.00628499
0.452666	0.00369705	0.00287003	0.00627951
0.453	0.00371863	0.00287844	0.00627392
0.453333	0.00374026	0.00288679	0.00626824
0.453667	0.00376193	0.00289508	0.00626246
0.454	0.00378365	0.00290332	0.00625659
0.454333	0.0038054	0.00291149	0.00625063
0.454667	0.00382719	0.00291961	0.00624458
0.455	0.00384903	0.00292767	0.00623843
0.455333	0.0038709	0.00293566	0.00623219
0.455667	0.00389281	0.00294359	0.00622587
0.456	0.00391475	0.00295147	0.00621946
0.456333	0.00393673	0.00295927	0.00621296
0.456667	0.00395875	0.00296702	0.00620638
0.457	0.0039808	0.0029747	0.00619971
0.457333	0.00400288	0.00298232	0.00619296
0.457667	0.004025	0.00298988	0.00618612
0.458	0.00404715	0.00299737	0.00617921
0.458333	0.00406932	0.00300479	0.00617221
0.458667	0.00409153	0.00301215	0.00616514
0.459	0.00411377	0.00301945	0.00615799
0.459333	0.00413603	0.00302667	0.00615076
0.459667	0.00415832	0.00303383	0.00614345
0.46	0.00418063	0.00304093	0.00613607
0.460333	0.00420297	0.00304795	0.00612862
0.460667	0.00422533	0.00305491	0.00612109
0.461	0.00424772	0.0030618	0.00611349
0.461333	0.00427012	0.00306862	0.00610582
0.461666	0.00429255	0.00307537	0.00609808
0.462	0.004315	0.00308205	0.00609028
0.462333	0.00433746	0.00308866	0.0060824
0.462666	0.00435994	0.00309519	0.00607446
0.463	0.00438244	0.00310166	0.00606645
0.463333	0.00440495	0.00310806	0.00605837
0.463666	0.00442748	0.00311439	0.00605024
0.464	0.00445002	0.00312064	0.00604203
0.464333	0.00447257	0.00312682	0.00603377
0.464666	0.00449513	0.00313293	0.00602545
0.465	0.0045177	0.00313897	0.00601706
0.465333	0.00454028	0.00314493	0.00600862
0.465667	0.00456287	0.00315083	0.00600012
0.466	0.00458547	0.00315664	0.00599156
0.466333	0.00460807	0.00316239	0.00598294
0.466667	0.00463067	0.00316806	0.00597427
0.467	0.00465328	0.00317365	0.00596555
0.467333	0.00467588	0.00317917	0.00595677
0.467667	0.00469849	0.00318462	0.00594793
0.468	0.0047211	0.00318999	0.00593905
0.468333	0.00474371	0.00319529	0.00593011
0.468667	0.00476631	0.00320051	0.00592113
0.469	0.00478891	0.00320566	0.00591209
0.469333	0.0048115	0.00321073	0.00590301
0.469667	0.00483409	0.00321572	0.00589387
0.47	0.00485667	0.00322064	0.0058847
0.470333	0.00487924	0.00322548	0.00587547
0.470667	0.0049018	0.00323025	0.0058662
0.471	0.00492435	0.00323494	0.00585689
0.471333	0.00494688	0.00323955	0.00584753
0.471667	0.00496941	0.00324409	0.00583813
0.472	0.00499191	0.00324855	0.00582869
0.472333	0.00501441	0.00325294	0.0058192
0.472667	0.00503688	0.00325724	0.00580968
0.473	0.00505933	0.00326147	0.00580011
0.473334	0.00508177	0.00326563	0.00579051
0.473666	0.00510418	0.0032697	0.00578087
0.474	0.00512657	0.0032737	0.00577119
0.474333	0.00514894	0.00327762	0.00576148
0.474666	0.00517128	0.00328147	0.00575173
0.475	0.0051936	0.00328523	0.00574194
0.475333	0.00521588	0.00328892	0.00573212
0.475666	0.00523814	0.00329254	0.00572227
0.476	0.00526037	0.00329607	0.00571238
0.476333	0.00528257	0.00329953	0.00570246
0.476666	0.00530474	0.00330292	0.00569251
0.477	0.00532687	0.00330622	0.00568253
0.477333	0.00534896	0.00330945	0.00567252
0.477666	0.00537102	0.0033126	0.00566248
0.478	0.00539304	0.00331567	0.00565242
0.478333	0.00541502	0.00331867	0.00564232
0.478667	0.00543697	0.00332159	0.00563219
0.479	0.00545886	0.00332443	0.00562204
0.479333	0.00548072	0.0033272	0.00561187
0.479667	0.00550253	0.00332989	0.00560167
0.48	0.0055243	0.00333251	0.00559144
0.480333	0.00554602	0.00333504	0.00558119
0.480667	0.00556769	0.00333751	0.00557091
0.481	0.00558932	0.00333989	0.00556062
0.481333	0.00561089	0.0033422	0.0055503
0.481667	0.00563241	0.00334444	0.00553996
0.482	0.00565388	0.0033466	0.0055296
0.482333	0.00567529	0.00334868	0.00551921
0.482667	0.00569664	0.00335069	0.00550881
0.483	0.00571794	0.00335262	0.00549839
0.483333	0.00573918	0.00335448	0.00548795
0.483667	0.00576037	0.00335626	0.00547749
0.484	0.00578149	0.00335797	0.00546702
0.484333	0.00580254	0.00335961	0.00545653
0.484667	0.00582354	0.00336117	0.00544602
0.485	0.00584447	0.00336265	0.00543549
0.485334	0.00586533	0.00336407	0.00542496
0.485667	0.00588613	0.00336541	0.0054144
0.486	0.00590686	0.00336668	0.00540383
0.486333	0.00592751	0.00336787	0.00539325
0.486666	0.0059481	0.00336899	0.00538266
0.487	0.00596862	0.00337004	0.00537205
0.487333	0.00598906	0.00337102	0.00536143
0.487666	0.00600942	0.00337193	0.0053508
0.488	0.00602971	0.00337276	0.00534016
0.488333	0.00604993	0.00337352	0.00532951
0.488666	0.00607006	0.00337422	0.00531885
0.489	0.00609012	0.00337484	0.00530817
0.489333	0.00611009	0.00337539	0.00529749
0.489666	0.00612999	0.00337587	0.0052868
0.49	0.0061498	0.00337629	0.00527611
0.490333	0.00616952	0.00337663	0.0052654
0.490667	0.00618916	0.0033769	0.00525469
0.491	0.00620871	0.00337711	0.00524397
0.491333	0.00622818	0.00337725	0.00523325
0.491667	0.00624755	0.00337732	0.00522252
0.492	0.00626684	0.00337732	0.00521178
0.492333	0.00628603	0.00337725	0.00520104
0.492667	0.00630513	0.00337712	0.0051903
0.493	0.00632414	0.00337692	0.00517955
0.493333	0.00634305	0.00337666	0.00516879
0.493667	0.00636187	0.00337633	0.00515804
0.494	0.00638059	0.00337593	0.00514728
0.494333	0.00639921	0.00337547	0.00513652
0.494667	0.00641773	0.00337495	0.00512576
0.495	0.00643615	0.00337436	0.00511499
0.495333	0.00645448	0.00337371	0.00510423
0.495667	0.00647269	0.00337299	0.00509346
0.496	0.00649081	0.00337222	0.0050827
0.496333	0.00650882	0.00337138	0.00507193
0.496667	0.00652672	0.00337047	0.00506117
0.497	0.00654452	0.00336951	0.0050504
0.497333	0.00656221	0.00336848	0.00503964
0.497667	0.00657979	0.0033674	0.00502888
0.498	0.00659727	0.00336625	0.00501812
0.498333	0.00661463	0.00336505	0.00500736
0.498666	0.00663188	0.00336378	0.00499661
0.499	0.00664902	0.00336246	0.00498586
0.499333	0.00666604	0.00336108	0.00497511
0.499666	0.00668295	0.00335964	0.00496436
0.5	0.00669974	0.00335814	0.00495362
0.500333	0.00671642	0.00335659	0.00494289
0.500666	0.00673298	0.00335498	0.00493216
0.501	0.00674943	0.00335331	0.00492143
0.501333	0.00676575	0.00335159	0.00491071
0.501666	0.00678196	0.00334981	0.0049
0.502	0.00679804	0.00334798	0.00488929
0.502333	0.006814	0.00334609	0.00487859
0.502667	0.00682984	0.00334415	0.0048679
0.503	0.00684556	0.00334216	0.00485721
0.503333	0.00686115	0.00334012	0.00484653
0.503667	0.00687662	0.00333802	0.00483586
0.504	0.00689196	0.00333587	0.0048252
0.504333	0.00690718	0.00333367	0.00481454
0.504667	0.00692227	0.00333142	0.00480389
0.505	0.00693723	0.00332912	0.00479326
0.505333	0.00695207	0.00332677	0.00478263
0.505667	0.00696677	0.00332437	0.00477201
0.506	0.00698135	0.00332193	0.0047614
0.506333	0.00699579	0.00331943	0.0047508
0.506667	0.00701011	0.00331689	0.00474022
0.507	0.00702429	0.0033143	0.00472964
0.507333	0.00703834	0.00331166	0.00471907
0.507667	0.00705225	0.00330898	0.00470852
0.508	0.00706604	0.00330626	0.00469798
0.508333	0.00707968	0.00330348	0.00468744
0.508667	0.0070932	0.00330067	0.00467693
0.509	0.00710657	0.00329781	0.00466642
0.509333	0.00711982	0.00329491	0.00465593
0.509667	0.00713292	0.00329196	0.00464544
0.51	0.00714589	0.00328898	0.00463498
0.510333	0.00715872	0.00328595	0.00462452
0.510666	0.00717142	0.00328288	0.00461408
0.511	0.00718397	0.00327977	0.00460366
0.511333	0.00719639	0.00327662	0.00459324
0.511666	0.00720866	0.00327343	0.00458285
0.512	0.0072208	0.0032702	0.00457246
0.512333	0.0072328	0.00326694	0.0045621
0.512666	0.00724465	0.00326363	0.00455174
0.513	0.00725637	0.00326029	0.00454141
0.513333	0.00726794	0.00325692	0.00453108
0.513666	0.00727937	0.0032535	0.00452078
0.514	0.00729066	0.00325006	0.00451049
0.514333	0.00730181	0.00324657	0.00450022
0.514666	0.00731281	0.00324306	0.00448996
0.515	0.00732368	0.0032395	0.00447972
0.515333	0.00733439	0.00323592	0.0044695
0.515667	0.00734497	0.0032323	0.0044593
0.516	0.0073554	0.00322866	0.00444911
0.516333	0.00736569	0.00322498	0.00443894
0.516667	0.00737583	0.00322127	0.00442879
0.517	0.00738583	0.00321753	0.00441866
0.517333	0.00739568	0.00321376	0.00440854
0.517667	0.00740539	0.00320996	0.00439845
0.518	0.00741496	0.00320613	0.00438837
0.518333	0.00742438	0.00320227	0.00437831
0.518667	0.00743365	0.00319839	0.00436827
0.519	0.00744278	0.00319448	0.00435826
0.519333	0.00745176	0.00319054	0.00434826
0.519667	0.0074606	0.00318658	0.00433828
0.52	0.00746929	0.00318259	0.00432832
0.520333	0.00747784	0.00317858	0.00431838
0.520667	0.00748624	0.00317455	0.00430847
0.521	0.0074945	0.00317049	0.00429857
0.521333	0.00750261	0.00316641	0.00428869
0.521667	0.00751057	0.0031623	0.00427884
0.522	0.00751839	0.00315818	0.00426901
0.522334	0.00752607	0.00315403	0.0042592
0.522666	0.00753359	0.00314986	0.00424941
0.523	0.00754098	0.00314568	0.00423964
0.523333	0.00754821	0.00314147	0.0042299
0.523666	0.0075553	0.00313725	0.00422017
0.524	0.00756225	0.003133	0.00421048
0.524333	0.00756905	0.00312874	0.0042008
0.524666	0.00757571	0.00312447	0.00419115
0.525	0.00758222	0.00312017	0.00418152
0.525333	0.00758859	0.00311586	0.00417191
0.525666	0.00759481	0.00311154	0.00416233
0.526	0.00760089	0.0031072	0.00415277
0.526333	0.00760683	0.00310285	0.00414323
0.526666	0.00761262	0.00309848	0.00413372
0.527	0.00761827	0.0030941	0.00412424
0.527333	0.00762377	0.00308971	0.00411477
0.527667	0.00762913	0.00308531	0.00410534
0.528	0.00763435	0.00308089	0.00409593
0.528333	0.00763943	0.00307647	0.00408654
0.528667	0.00764436	0.00307203	0.00407718
0.529	0.00764916	0.00306759	0.00406784
0.529333	0.00765381	0.00306314	0.00405853
0.529667	0.00765832	0.00305867	0.00404925
0.53	0.00766269	0.00305421	0.00403999
0.530333	0.00766692	0.00304973	0.00403076
0.530667	0.00767101	0.00304525	0.00402156
0.531	0.00767496	0.00304076	0.00401238
0.531333	0.00767877	0.00303627	0.00400323
0.531667	0.00768244	0.00303177	0.0039941
0.532	0.00768597	0.00302727	0.00398501
0.532333	0.00768937	0.00302276	0.00397594
0.532667	0.00769262	0.00301825	0.00396689
0.533	0.00769575	0.00301374	0.00395788
0.533333	0.00769873	0.00300923	0.00394889
0.533667	0.00770158	0.00300471	0.00393994
0.534	0.00770429	0.0030002	0.00393101
0.534333	0.00770687	0.00299568	0.00392211
0.534667	0.00770931	0.00299117	0.00391324
0.535	0.00771162	0.00298666	0.00390439
0.535333	0.0077138	0.00298215	0.00389558
0.535666	0.00771584	0.00297764	0.00388679
0.536	0.00771775	0.00297313	0.00387804
0.536333	0.00771953	0.00296863	0.00386931
0.536666	0.00772118	0.00296413	0.00386062
0.537	0.0077227	0.00295964	0.00385195
0.537333	0.00772408	0.00295515	0.00384332
0.537666	0.00772534	0.00295066	0.00383471
0.538	0.00772647	0.00294619	0.00382614
0.538333	0.00772747	0.00294172	0.0038176
0.538666	0.00772835	0.00293725	0.00380908
0.539	0.00772909	0.0029328	0.0038006
0.539333	0.00772971	0.00292835	0.00379215
0.539667	0.00773021	0.00292392	0.00378373
0.54	0.00773058	0.00291949	0.00377535
0.540333	0.00773083	0.00291508	0.00376699
0.540667	0.00773095	0.00291067	0.00375867
0.541	0.00773095	0.00290628	0.00375038
0.541333	0.00773083	0.0029019	0.00374212
0.541667	0.00773059	0.00289753	0.0037339
0.542	0.00773023	0.00289317	0.0037257
0.542333	0.00772974	0.00288883	0.00371754
0.542667	0.00772914	0.0028845	0.00370942
0.543	0.00772842	0.00288019	0.00370132
0.543333	0.00772758	0.00287589	0.00369326
0.543667	0.00772663	0.00287161	0.00368524
0.544	0.00772556	0.00286735	0.00367725
0.544333	0.00772437	0.0028631	0.00366929
0.544667	0.00772307	0.00285887	0.00366137
0.545	0.00772166	0.00285466	0.00365348
0.545333	0.00772014	0.00285047	0.00364562
0.545667	0.0077185	0.0028463	0.0036378
0.546	0.00771675	0.00284215	0.00363002
0.546333	0.00771489	0.00283802	0.00362227
0.546667	0.00771292	0.00283391	0.00361456
0.547	0.00771084	0.00282982	0.00360688
0.547333	0.00770866	0.00282576	0.00359924
0.547666	0.00770636	0.00282171	0.00359163
0.548	0.00770396	0.00281769	0.00358406
0.548333	0.00770146	0.0028137	0.00357653
0.548666	0.00769885	0.00280973	0.00356903
0.549	0.00769614	0.00280578	0.00356157
0.549333	0.00769332	0.00280186	0.00355415
0.549666	0.00769041	0.00279797	0.00354676
0.55	0.00768739	0.0027941	0.00353941
0.550333	0.00768427	0.00279026	0.0035321
0.550666	0.00768106	0.00278645	0.00352483
0.551	0.00767774	0.00278267	0.00351759
0.551333	0.00767433	0.00277892	0.00351039
0.551666	0.00767082	0.00277519	0.00350323
0.552	0.00766722	0.0027715	0.00349611
0.552333	0.00766352	0.00276784	0.00348903
0.552667	0.00765973	0.00276421	0.00348199
0.553	0.00765584	0.00276061	0.00347498
0.553333	0.00765186	0.00275704	0.00346802
0.553667	0.0076478	0.0027535	0.00346109
0.554	0.00764364	0.00275	0.00345421
0.554333	0.00763939	0.00274654	0.00344736
0.554667	0.00763505	0.0027431	0.00344056
0.555	0.00763063	0.0027397	0.00343379
0.555333	0.00762612	0.00273634	0.00342707
0.555667	0.00762153	0.00273302	0.00342039
0.556	0.00761685	0.00272973	0.00341374
0.556333	0.00761209	0.00272648	0.00340714
0.556667	0.00760725	0.00272326	0.00340058
0.557	0.00760232	0.00272008	0.00339406
0.557333	0.00759731	0.00271695	0.00338758
0.557667	0.00759223	0.00271385	0.00338115
0.558	0.00758706	0.00271079	0.00337476
0.558333	0.00758182	0.00270777	0.0033684
0.558667	0.0075765	0.00270479	0.0033621
0.559	0.00757111	0.00270186	0.00335583
0.559334	0.00756564	0.00269896	0.00334961
0.559666	0.0075601	0.00269611	0.00334343
0.56	0.00755448	0.0026933	0.00333729
0.560333	0.0075488	0.00269054	0.0033312
0.560666	0.00754304	0.00268782	0.00332515
0.561	0.00753721	0.00268514	0.00331914
0.561333	0.00753132	0.00268251	0.00331318
0.561666	0.00752535	0.00267992	0.00330727
0.562	0.00751932	0.00267738	0.00330139
0.562333	0.00751322	0.00267488	0.00329557
0.562666	0.00750706	0.00267243	0.00328978
0.563	0.00750084	0.00267003	0.00328405
0.563333	0.00749455	0.00266768	0.00327835
0.563666	0.0074882	0.00266538	0.00327271
0.564	0.00748178	0.00266312	0.00326711
0.564333	0.00747531	0.00266091	0.00326155
0.564667	0.00746878	0.00265875	0.00325604
0.565	0.00746219	0.00265665	0.00325058
0.565333	0.00745555	0.00265459	0.00324517
0.565667	0.00744885	0.00265258	0.0032398
0.566	0.00744209	0.00265063	0.00323448
0.566333	0.00743528	0.00264873	0.0032292
0.566667	0.00742842	0.00264688	0.00322398
0.567	0.0074215	0.00264508	0.0032188
0.567333	0.00741453	0.00264334	0.00321367
0.567667	0.00740752	0.00264165	0.00320858
0.568	0.00740045	0.00264001	0.00320355
0.568333	0.00739334	0.00263843	0.00319856
0.568667	0.00738618	0.0026369	0.00319362
0.569	0.00737897	0.00263543	0.00318873
0.569333	0.00737172	0.00263401	0.00318389
0.569667	0.00736442	0.00263266	0.0031791
0.57	0.00735708	0.00263135	0.00317436
0.570333	0.0073497	0.00263011	0.00316967
0.570667	0.00734228	0.00262892	0.00316503
0.571	0.00733481	0.00262779	0.00316044
0.571333	0.00732731	0.00262671	0.0031559
0.571667	0.00731977	0.0026257	0.00315141
0.572	0.00731219	0.00262475	0.00314697
0.572333	0.00730458	0.00262385	0.00314258
0.572666	0.00729693	0.00262301	0.00313824
0.573	0.00728924	0.00262224	0.00313395
0.573333	0.00728153	0.00262152	0.00312972
0.573666	0.00727378	0.00262087	0.00312554
0.574	0.007266	0.00262027	0.00312141
0.574333	0.00725819	0.00261974	0.00311733
0.574666	0.00725035	0.00261927	0.0031133
0.575	0.00724248	0.00261886	0.00310933
0.575333	0.00723458	0.00261852	0.0031054
0.575666	0.00722666	0.00261823	0.00310154
0.576	0.00721871	0.00261801	0.00309772
0.576333	0.00721073	0.00261786	0.00309396
0.576667	0.00720274	0.00261776	0.00309025
0.577	0.00719472	0.00261773	0.00308659
0.577333	0.00718668	0.00261777	0.00308299
0.577667	0.00717861	0.00261787	0.00307945
0.578	0.00717053	0.00261803	0.00307595
0.578333	0.00716243	0.00261826	0.00307252
0.578667	0.00715431	0.00261856	0.00306913
0.579	0.00714618	0.00261892	0.0030658
0.579333	0.00713803	0.00261935	0.00306253
0.579667	0.00712986	0.00261984	0.00305931
0.58	0.00712168	0.0026204	0.00305615
0.580333	0.00711348	0.00262103	0.00305304
0.580667	0.00710528	0.00262172	0.00304999
0.581	0.00709706	0.00262248	0.00304699
0.581333	0.00708883	0.00262331	0.00304405
0.581667	0.0070806	0.0026242	0.00304117
0.582	0.00707235	0.00262517	0.00303834
0.582333	0.0070641	0.0026262	0.00303557
0.582667	0.00705584	0.0026273	0.00303286
0.583	0.00704757	0.00262847	0.0030302
0.583333	0.0070393	0.0026297	0.0030276
0.583667	0.00703103	0.00263101	0.00302506
0.584	0.00702275	0.00263238	0.00302258
0.584333	0.00701447	0.00263383	0.00302015
0.584666	0.00700619	0.00263534	0.00301778
0.585	0.00699791	0.00263693	0.00301547
0.585333	0.00698963	0.00263858	0.00301322
0.585666	0.00698135	0.0026403	0.00301103
0.586	0.00697307	0.00264209	0.00300889
0.586333	0.0069648	0.00264396	0.00300681
0.586666	0.00695653	0.00264589	0.00300479
0.587	0.00694827	0.00264789	0.00300284
0.587333	0.00694002	0.00264997	0.00300094
0.587666	0.00693177	0.00265211	0.00299909
0.588	0.00692352	0.00265433	0.00299731
0.588333	0.00691529	0.00265661	0.00299559
0.588666	0.00690707	0.00265897	0.00299393
0.589	0.00689886	0.0026614	0.00299233
0.589333	0.00689066	0.0026639	0.00299079
0.589667	0.00688247	0.00266647	0.0029893
0.59	0.00687429	0.00266911	0.00298788
0.590333	0.00686613	0.00267183	0.00298652
0.590667	0.00685798	0.00267461	0.00298522
0.591	0.00684985	0.00267747	0.00298398
0.591333	0.00684174	0.0026804	0.0029828
0.591667	0.00683364	0.0026834	0.00298168
0.592	0.00682556	0.00268647	0.00298063
0.592333	0.00681751	0.00268962	0.00297963
0.592667	0.00680947	0.00269283	0.0029787
0.593	0.00680145	0.00269612	0.00297782
0.593333	0.00679345	0.00269948	0.00297701
0.593667	0.00678548	0.00270291	0.00297626
0.594	0.00677753	0.00270641	0.00297558
0.594333	0.00676961	0.00270999	0.00297495
0.594667	0.00676171	0.00271363	0.00297439
0.595	0.00675383	0.00271735	0.00297388
0.595333	0.00674599	0.00272114	0.00297345
0.595667	0.00673817	0.00272501	0.00297307
0.596	0.00673038	0.00272894	0.00297275
0.596333	0.00672261	0.00273295	0.0029725
0.596666	0.00671488	0.00273703	0.00297231
0.597	0.00670718	0.00274118	0.00297219
0.597333	0.00669951	0.0027454	0.00297212
0.597666	0.00669188	0.00274969	0.00297212
0.598	0.00668428	0.00275406	0.00297218
0.598333	0.00667671	0.00275849	0.00297231
0.598666	0.00666917	0.002763	0.0029725
0.599	0.00666168	0.00276758	0.00297275
0.599333	0.00665422	0.00277224	0.00297306
0.599666	0.00664679	0.00277696	0.00297344
0.6	0.00663941	0.00278175	0.00297388
0.600333	0.00663206	0.00278662	0.00297439
0.600666	0.00662476	0.00279156	0.00297496
0.601	0.00661749	0.00279657	0.00297559
0.601333	0.00661027	0.00280165	0.00297629
0.601667	0.00660308	0.0028068	0.00297705
0.602	0.00659595	0.00281202	0.00297787
0.602333	0.00658885	0.00281731	0.00297876
0.602667	0.0065818	0.00282268	0.00297971
0.603	0.00657479	0.00282811	0.00298073
0.603333	0.00656783	0.00283362	0.00298181
0.603667	0.00656092	0.00283919	0.00298295
0.604	0.00655405	0.00284484	0.00298416
0.604333	0.00654724	0.00285056	0.00298544
0.604667	0.00654047	0.00285634	0.00298677
0.605	0.00653375	0.0028622	0.00298817
0.605333	0.00652708	0.00286813	0.00298964
0.605667	0.00652046	0.00287412	0.00299117
0.606	0.0065139	0.00288019	0.00299277
0.606333	0.00650739	0.00288633	0.00299442
0.606667	0.00650093	0.00289253	0.00299615
0.607	0.00649452	0.00289881	0.00299794
0.607333	0.00648817	0.00290515	0.00299979
0.607667	0.00648188	0.00291157	0.00300171
0.608	0.00647564	0.00291805	0.00300369
0.608333	0.00646946	0.0029246	0.00300573
0.608667	0.00646333	0.00293122	0.00300785
0.609	0.00645727	0.00293791	0.00301002
0.609333	0.00645126	0.00294467	0.00301226
0.609666	0.00644532	0.0029515	0.00301457
0.61	0.00643943	0.00295839	0.00301694
0.610333	0.0064336	0.00296536	0.00301937
0.610666	0.00642784	0.00297239	0.00302187
0.611	0.00642214	0.00297949	0.00302443
0.611333	0.0064165	0.00298666	0.00302706
0.611666	0.00641093	0.00299389	0.00302975
0.612	0.00640542	0.00300119	0.00303251
0.612333	0.00639998	0.00300856	0.00303533
0.612666	0.0063946	0.003016	0.00303822
0.613	0.00638929	0.0030235	0.00304117
0.613333	0.00638405	0.00303107	0.00304419
0.613667	0.00637887	0.00303871	0.00304727
0.614	0.00637376	0.00304641	0.00305041
0.614333	0.00636872	0.00305418	0.00305362
0.614667	0.00636376	0.00306202	0.0030569
0.615	0.00635886	0.00306992	0.00306024
0.615333	0.00635403	0.00307789	0.00306364
0.615667	0.00634928	0.00308593	0.00306711
0.616	0.00634459	0.00309403	0.00307064
0.616333	0.00633998	0.0031022	0.00307424
0.616667	0.00633545	0.00311043	0.0030779
0.617	0.00633098	0.00311873	0.00308162
0.617333	0.0063266	0.00312709	0.00308541
0.617667	0.00632228	0.00313552	0.00308927
0.618	0.00631805	0.00314401	0.00309319
0.618333	0.00631389	0.00315256	0.00309717
0.618667	0.00630981	0.00316119	0.00310122
0.619	0.0063058	0.00316987	0.00310533
0.619333	0.00630188	0.00317862	0.0031095
0.619667	0.00629803	0.00318744	0.00311374
0.62	0.00629426	0.00319632	0.00311805
0.620333	0.00629057	0.00320526	0.00312241
0.620667	0.00628697	0.00321427	0.00312684
0.621	0.00628344	0.00322334	0.00313134
0.621333	0.00628	0.00323247	0.0031359
0.621666	0.00627664	0.00324167	0.00314052
0.622	0.00627336	0.00325093	0.00314521
0.622333	0.00627016	0.00326025	0.00314996
0.622666	0.00626705	0.00326964	0.00315478
0.623	0.00626402	0.00327909	0.00315965
0.623333	0.00626108	0.0032886	0.0031646
0.623666	0.00625823	0.00329818	0.0031696
0.624	0.00625546	0.00330782	0.00317467
0.624333	0.00625277	0.00331752	0.0031798
0.624666	0.00625018	0.00332728	0.003185
0.625	0.00624767	0.0033371	0.00319026
0.625333	0.00624525	0.00334699	0.00319558
0.625666	0.00624291	0.00335694	0.00320097
0.626	0.00624067	0.00336695	0.00320642
0.626333	0.00623852	0.00337702	0.00321193
0.626667	0.00623646	0.00338715	0.00321751
0.627	0.00623448	0.00339735	0.00322315
0.627333	0.0062326	0.0034076	0.00322885
0.627667	0.00623081	0.00341792	0.00323461
0.628	0.00622912	0.0034283	0.00324044
0.628333	0.00622751	0.00343874	0.00324633
0.628667	0.006226	0.00344924	0.00325229
0.629	0.00622458	0.0034598	0.0032583
0.629333	0.00622325	0.00347042	0.00326438
0.629667	0.00622202	0.0034811	0.00327052
0.63	0.00622089	0.00349185	0.00327673
0.630333	0.00621985	0.00350265	0.003283
0.630667	0.0062189	0.00351351	0.00328933
0.631	0.00621805	0.00352444	0.00329572
0.631333	0.0062173	0.00353542	0.00330217
0.631667	0.00621665	0.00354647	0.00330869
0.632	0.00621609	0.00355757	0.00331527
0.632333	0.00621563	0.00356874	0.00332191
0.632667	0.00621527	0.00357996	0.00332862
0.633	0.006215	0.00359124	0.00333538
0.633333	0.00621484	0.00360259	0.00334221
0.633666	0.00621477	0.00361399	0.0033491
0.634	0.00621481	0.00362546	0.00335606
0.634333	0.00621494	0.00363698	0.00336307
0.634666	0.00621518	0.00364856	0.00337015
0.635	0.00621551	0.0036602	0.00337729
0.635333	0.00621595	0.0036719	0.00338449
0.635666	0.00621649	0.00368366	0.00339175
0.636	0.00621713	0.00369548	0.00339907
0.636333	0.00621787	0.00370736	0.00340646
0.636666	0.00621872	0.0037193	0.00341391
0.637	0.00621967	0.00373129	0.00342142
0.637333	0.00622072	0.00374335	0.00342899
0.637666	0.00622187	0.00375547	0.00343662
0.638	0.00622313	0.00376764	0.00344432
0.638333	0.0062245	0.00377987	0.00345207
0.638667	0.00622596	0.00379216	0.00345989
0.639	0.00622754	0.00380452	0.00346777
0.639333	0.00622922	0.00381692	0.00347571
0.639667	0.006231	0.00382939	0.00348372
0.64	0.00623289	0.00384192	0.00349178
0.640333	0.00623489	0.00385451	0.00349991
0.640667	0.00623699	0.00386715	0.00350809
0.641	0.0062392	0.00387986	0.00351634
0.641333	0.00624151	0.00389262	0.00352465
0.641667	0.00624394	0.00390544	0.00353302
0.642	0.00624647	0.00391832	0.00354146
0.642333	0.00624911	0.00393126	0.00354995
0.642667	0.00625186	0.00394426	0.0035585
0.643	0.00625471	0.00395731	0.00356712
0.643333	0.00625768	0.00397043	0.0035758
0.643667	0.00626075	0.0039836	0.00358454
0.644	0.00626393	0.00399684	0.00359334
0.644333	0.00626722	0.00401013	0.0036022
0.644667	0.00627062	0.00402348	0.00361112
0.645	0.00627414	0.00403689	0.00362011
0.645333	0.00627776	0.00405036	0.00362915
0.645666	0.00628149	0.00406388	0.00363826
0.646	0.00628533	0.00407747	0.00364743
0.646333	0.00628928	0.00409112	0.00365666
0.646666	0.00629335	0.00410482	0.00366595
0.647	0.00629752	0.00411859	0.0036753
0.647333	0.00630181	0.00413241	0.00368472
0.647666	0.00630621	0.00414629	0.00369419
0.648	0.00631072	0.00416023	0.00370373
0.648333	0.00631534	0.00417423	0.00371333
0.648666	0.00632008	0.00418829	0.00372298
0.649	0.00632492	0.00420241	0.00373271
0.649333	0.00632988	0.00421659	0.00374249
0.649666	0.00633495	0.00423083	0.00375233
0.65	0.00634014	0.00424513	0.00376224
0.650333	0.00634544	0.00425949	0.0037722
0.650667	0.00635085	0.00427391	0.00378223
0.651	0.00635637	0.00428839	0.00379232
0.651333	0.00636201	0.00430292	0.00380248
0.651667	0.00636777	0.00431752	0.00381269
0.652	0.00637363	0.00433218	0.00382297
0.652333	0.00637961	0.0043469	0.0038333
0.652667	0.00638571	0.00436168	0.0038437
0.653	0.00639192	0.00437652	0.00385416
0.653333	0.00639824	0.00439142	0.00386469
0.653667	0.00640468	0.00440638	0.00387527
0.654	0.00641124	0.0044214	0.00388592
0.654333	0.0064179	0.00443649	0.00389663
0.654667	0.00642469	0.00445163	0.0039074
0.655	0.00643159	0.00446683	0.00391824
0.655333	0.0064386	0.0044821	0.00392914
0.655667	0.00644573	0.00449743	0.0039401
0.656	0.00645298	0.00451282	0.00395112
0.656333	0.00646034	0.00452827	0.0039622
0.656667	0.00646782	0.00454378	0.00397335
0.657	0.00647541	0.00455936	0.00398456
0.657333	0.00648312	0.004575	0.00399584
0.657667	0.00649095	0.0045907	0.00400717
0.658	0.00649889	0.00460646	0.00401857
0.658333	0.00650695	0.00462228	0.00403004
0.658666	0.00651513	0.00463817	0.00404156
0.659	0.00652342	0.00465412	0.00405315
0.659333	0.00653183	0.00467013	0.00406481
0.659666	0.00654035	0.00468621	0.00407652
0.66	0.006549	0.00470235	0.0040883
0.660333	0.00655776	0.00471856	0.00410015
0.660666	0.00656664	0.00473482	0.00411206
0.661	0.00657563	0.00475116	0.00412403
0.661333	0.00658474	0.00476755	0.00413607
0.661666	0.00659397	0.00478401	0.00414817
0.662	0.00660332	0.00480054	0.00416034
0.662333	0.00661279	0.00481713	0.00417257
0.662666	0.00662237	0.00483379	0.00418486
0.663	0.00663207	0.00485051	0.00419722
0.663333	0.00664189	0.00486729	0.00420965
0.663667	0.00665183	0.00488415	0.00422214
0.664	0.00666188	0.00490107	0.0042347
0.664333	0.00667206	0.00491805	0.00424732
0.664667	0.00668235	0.0049351	0.00426001
0.665	0.00669276	0.00495222	0.00427276
0.665333	0.00670329	0.0049694	0.00428558
0.665667	0.00671394	0.00498666	0.00429847
0.666	0.00672471	0.00500398	0.00431142
[truncated: 1,002 more rows]
