# Supplementary material for: Isolation, bonding and reactivity of a monomeric stibine oxide
Source: Nat Chem. 2023 Mar 23;15(5):633–40. doi: 10.1038/s41557-023-01160-x (PMC10159848; doi:10.1038/s41557-023-01160-x)
Supplement: Source Data Fig. 5 — Source data for orbital energy plot in Figure 5. [file 41557_2023_1160_MOESM26_ESM.xlsx]

## Sheet: Sheet1
1	LUMO+4	-0.16	2c
1	LUMO+3	-0.325	2c
1	LUMO+2	-0.671	2c
1	LUMO+1	-0.751	2c
1	LUMO	-0.791	2c
1	HOMO	-6.772	2c
1	HOMO–1	-6.789	2c
1	HOMO–2	-6.889	2c
1	HOMO–3	-6.999	2c
1	HOMO–4	-7.038	2c
2	LUMO+4	-0.234	2b
2	LUMO+3	-0.348	2b
2	LUMO+2	-0.575	2b
2	LUMO+1	-0.701	2b
2	LUMO	-0.724	2b
2	HOMO	-6.549	2b
2	HOMO–1	-6.591	2b
2	HOMO–2	-6.894	2b
2	HOMO–3	-6.91	2b
2	HOMO–4	-6.924	2b
3	LUMO+4	-0.325	2a
3	LUMO+3	-0.425	2a
3	LUMO+2	-0.611	2a
3	LUMO+1	-0.691	2a
3	LUMO	-0.821	2a
3	HOMO	-6.288	2a
3	HOMO–1	-6.351	2a
3	HOMO–2	-6.89	2a
3	HOMO–3	-6.935	2a
3	HOMO–4	-6.951	2a
